# Supplementary material for: Ribosomal DNA copy number variation associates with hematological profiles and renal function in the UK Biobank
Source: Cell Genom. 2024 May 14;4(6):100562. doi: 10.1016/j.xgen.2024.100562 (PMC11228893; doi:10.1016/j.xgen.2024.100562)
Supplement: Table S1. Results of a PHESANT phenome-wide screen of 18S Ratio associations in White British individuals from the first UKB WGS release, related to Figure 2 [file mmc2.xlsx]

## Sheet: S1 - PHESANT 18S Ratio
Table S1 - Results of a PHESANT phenome-wide screen of 18S Ratio associations in white British individuals from the first UKB WGS release; Related to Figure 2
varName	varType	n	beta	lower	upper	pvalue	resType	description	Cat1_ID	Cat1_Title	Cat2_ID	Cat2_Title	Cat3_ID	Cat3_Title	Category	Path
30180	CONTINUOUS	157227	-0.0353708	-0.0404278	-0.0303138	9.51776e-43	LINEAR	Lymphocyte percentage	100078	Biological samples	100080	Assay results	100081	Blood assays	100081	Biological samples > Assay results > Blood assays > Blood count
30140	CONTINUOUS	157227	0.0327294	0.0276313	0.0378274	2.73045e-36	LINEAR	Neutrophill count	100078	Biological samples	100080	Assay results	100081	Blood assays	100081	Biological samples > Assay results > Blood assays > Blood count
30200	CONTINUOUS	157227	0.0315543	0.0264504	0.0366582	8.86002e-34	LINEAR	Neutrophill percentage	100078	Biological samples	100080	Assay results	100081	Blood assays	100081	Biological samples > Assay results > Blood assays > Blood count
30090	CONTINUOUS	157225	0.0238173	0.0190329	0.0286016	1.74788e-22	LINEAR	Platelet crit	100078	Biological samples	100080	Assay results	100081	Blood assays	100081	Biological samples > Assay results > Blood assays > Blood count
30260	CONTINUOUS	154519	0.0250339	0.0199764	0.0300915	3.01715e-22	LINEAR	Mean reticulocyte volume	100078	Biological samples	100080	Assay results	100081	Blood assays	100081	Biological samples > Assay results > Blood assays > Blood count
30080	CONTINUOUS	157226	0.0236257	0.0187287	0.0285227	3.24213e-21	LINEAR	Platelet count	100078	Biological samples	100080	Assay results	100081	Blood assays	100081	Biological samples > Assay results > Blood assays > Blood count
30000	CONTINUOUS	157227	0.0245386	0.0194484	0.0296288	3.48277e-21	LINEAR	White blood cell (leukocyte) count	100078	Biological samples	100080	Assay results	100081	Blood assays	100081	Biological samples > Assay results > Blood assays > Blood count
30040	CONTINUOUS	157226	0.0230828	0.0180662	0.0280994	1.93008e-19	LINEAR	Mean corpuscular volume	100078	Biological samples	100080	Assay results	100081	Blood assays	100081	Biological samples > Assay results > Blood assays > Blood count
30270	CONTINUOUS	154519	0.0223007	0.0173363	0.0272651	1.32858e-18	LINEAR	Mean sphered cell volume	100078	Biological samples	100080	Assay results	100081	Blood assays	100081	Biological samples > Assay results > Blood assays > Blood count
30050	CONTINUOUS	157225	0.01898	0.013939	0.024021	1.59569e-13	LINEAR	Mean corpuscular haemoglobin	100078	Biological samples	100080	Assay results	100081	Blood assays	100081	Biological samples > Assay results > Blood assays > Blood count
30680	CONTINUOUS	138122	0.0196778	0.0142777	0.0250779	9.24053e-13	LINEAR	Calcium	100078	Biological samples	100080	Assay results	17518	Blood assays	17518	Biological samples > Assay results > Blood assays > Blood biochemistry
30720	CONTINUOUS	150618	0.0164872	0.0117639	0.0212104	7.8598e-12	LINEAR	Cystatin C	100078	Biological samples	100080	Assay results	17518	Blood assays	17518	Biological samples > Assay results > Blood assays > Blood biochemistry
30700	CONTINUOUS	150529	0.0116539	0.00746282	0.0158449	5.04435e-08	LINEAR	Creatinine	100078	Biological samples	100080	Assay results	17518	Blood assays	17518	Biological samples > Assay results > Blood assays > Blood biochemistry
30150	CONTINUOUS	157227	0.0136562	0.00856415	0.0187482	1.4708e-07	LINEAR	Eosinophill count	100078	Biological samples	100080	Assay results	100081	Blood assays	100081	Biological samples > Assay results > Blood assays > Blood count
30070	CONTINUOUS	157226	0.0136259	0.00854302	0.0187088	1.48877e-07	LINEAR	Red blood cell (erythrocyte) distribution width	100078	Biological samples	100080	Assay results	100081	Blood assays	100081	Biological samples > Assay results > Blood assays > Blood count
30770	CONTINUOUS	149810	0.0131018	0.00807372	0.0181299	3.27459e-07	LINEAR	IGF-1	100078	Biological samples	100080	Assay results	17518	Blood assays	17518	Biological samples > Assay results > Blood assays > Blood biochemistry
130666	DATE	156854/373(157227)	0.231558	0.1344	0.325879	2.14724e-06	LOGISTIC-BINARY	Date D73 first reported (diseases of spleen)	100091	Health-related outcomes	1712	First occurrences	2403	Blood, blood-forming organs and certain immune disorders	2403	Health-related outcomes > First occurrences > Blood, blood-forming organs and certain immune disorders
130848	DATE	156795/432(157227)	0.214866	0.124413	0.302929	2.39031e-06	LOGISTIC-BINARY	Date F06 first reported (other mental disorders due to brain damage and dysfunction and to physical disease)	100091	Health-related outcomes	1712	First occurrences	2405	Mental and behavioural disorders	2405	Health-related outcomes > First occurrences > Mental and behavioural disorders
30880	CONTINUOUS	150438	0.0103523	0.00593	0.0147747	4.47556e-06	LINEAR	Urate	100078	Biological samples	100080	Assay results	17518	Blood assays	17518	Biological samples > Assay results > Blood assays > Blood biochemistry
30130	CONTINUOUS	157227	0.0115069	0.00655874	0.016455	5.17008e-06	LINEAR	Monocyte count	100078	Biological samples	100080	Assay results	100081	Blood assays	100081	Biological samples > Assay results > Blood assays > Blood count
30120	CONTINUOUS	157227	-0.0108382	-0.0159034	-0.00577292	2.74482e-05	LINEAR	Lymphocyte count	100078	Biological samples	100080	Assay results	100081	Blood assays	100081	Biological samples > Assay results > Blood assays > Blood count
30110	CONTINUOUS	157225	-0.0104923	-0.015541	-0.00544356	4.63888e-05	LINEAR	Platelet distribution width	100078	Biological samples	100080	Assay results	100081	Blood assays	100081	Biological samples > Assay results > Blood assays > Blood count
20003#1141176832	CAT-MUL	155436/1772(157208)	0.0934298	0.0461984	0.140129	9.66046e-05	LOGISTIC-BINARY	Treatment/medication code: seretide 50 evohaler	100000	UK Biobank Assessment Centre	100071	Verbal interview	100075	Medications	100075	UK Biobank Assessment Centre > Verbal interview > Medications
20003#1140883524	CAT-MUL	157120/88(157208)	0.362706	0.169658	0.543064	0.000143003	LOGISTIC-BINARY	Treatment/medication code: cinnarizine	100000	UK Biobank Assessment Centre	100071	Verbal interview	100075	Medications	100075	UK Biobank Assessment Centre > Verbal interview > Medications
130868	DATE	144679/12548(157227)	0.0355738	0.0165905	0.0544937	0.000234092	LOGISTIC-BINARY	Date F17 first reported (mental and behavioural disorders due to use of tobacco)	100091	Health-related outcomes	1712	First occurrences	2405	Mental and behavioural disorders	2405	Health-related outcomes > First occurrences > Mental and behavioural disorders
1050	INTEGER	142989	0.0190806	0.00869977	0.0294614	0.000315689	ORDERED-LOGISTIC	Time spend outdoors in summer	100000	UK Biobank Assessment Centre	100025	Touchscreen	100050	Lifestyle and environment	100055	UK Biobank Assessment Centre > Touchscreen > Lifestyle and environment > Sun exposure
30010	CONTINUOUS	157226	-0.0079897	-0.012354	-0.0036254	0.000333172	LINEAR	Red blood cell (erythrocyte) count	100078	Biological samples	100080	Assay results	100081	Blood assays	100081	Biological samples > Assay results > Blood assays > Blood count
3606	CAT-SIN	19563/3907(23470)	0.0643717	0.0289546	0.0996268	0.000355933	LOGISTIC-BINARY	Chest pain or discomfort walking normally	100000	UK Biobank Assessment Centre	100025	Touchscreen	100036	Health and medical history	100039	UK Biobank Assessment Centre > Touchscreen > Health and medical history > Chest pain
20003#1141167038	CAT-MUL	157188/20(157208)	-1.02697	-1.60976	-0.480347	0.000368412	LOGISTIC-BINARY	Treatment/medication code: rozex 0.75% cream	100000	UK Biobank Assessment Centre	100071	Verbal interview	100075	Medications	100075	UK Biobank Assessment Centre > Verbal interview > Medications
20003#1141173212	CAT-MUL	157198/10(157208)	0.699782	0.239087	1.07197	0.000682479	LOGISTIC-BINARY	Treatment/medication code: benadryl plus capsule	100000	UK Biobank Assessment Centre	100071	Verbal interview	100075	Medications	100075	UK Biobank Assessment Centre > Verbal interview > Medications
40011#9100	CAT-MUL	157212/15(157227)	0.643017	0.238993	0.989416	0.00075178	LOGISTIC-BINARY	Histology of cancer tumour: Choriocarcinoma, NOS	100091	Health-related outcomes	100092	Cancer register	100092	Cancer register	100092	Health-related outcomes > Cancer register
131304	DATE	155839/1388(157227)	0.091295	0.0377651	0.144151	0.000768729	LOGISTIC-BINARY	Date I24 first reported (other acute ischaemic heart diseases)	100091	Health-related outcomes	1712	First occurrences	2409	Circulatory system disorders	2409	Health-related outcomes > First occurrences > Circulatory system disorders
2492	CAT-SIN	83995/72835(156830)	0.0180939	0.00755065	0.0286366	0.000768982	LOGISTIC-BINARY	Taking other prescription medications	100000	UK Biobank Assessment Centre	100025	Touchscreen	100036	Health and medical history	100045	UK Biobank Assessment Centre > Touchscreen > Health and medical history > Medication
20001#1034	CAT-MUL	157013/195(157208)	0.227838	0.0923476	0.35796	0.000777715	LOGISTIC-BINARY	Cancer code, self-reported: kidney/renal cell cancer	100000	UK Biobank Assessment Centre	100071	Verbal interview	100074	Medical conditions	100074	UK Biobank Assessment Centre > Verbal interview > Medical conditions
131490	DATE	155840/1387(157227)	0.0901854	0.0368466	0.142842	0.000852545	LOGISTIC-BINARY	Date J43 first reported (emphysema)	100091	Health-related outcomes	1712	First occurrences	2410	Respiratory system disorders	2410	Health-related outcomes > First occurrences > Respiratory system disorders
40011#9690	CAT-MUL	157125/102(157227)	-0.375127	-0.600497	-0.157744	0.000900276	LOGISTIC-BINARY	Histology of cancer tumour: Follicular lymphoma, NOS	100091	Health-related outcomes	100092	Cancer register	100092	Cancer register	100092	Health-related outcomes > Cancer register
40006#C829	CAT-MUL	157125/102(157227)	-0.369115	-0.594049	-0.152155	0.00106373	LOGISTIC-BINARY	Type of cancer: ICD10: C82.9 Follicular non-Hodgkin's lymphoma, unspecified	100091	Health-related outcomes	100092	Cancer register	100092	Cancer register	100092	Health-related outcomes > Cancer register
131494	DATE	135178/22049(157227)	0.0244952	0.00980046	0.039156	0.00107185	LOGISTIC-BINARY	Date J45 first reported (asthma)	100091	Health-related outcomes	1712	First occurrences	2410	Respiratory system disorders	2410	Health-related outcomes > First occurrences > Respiratory system disorders
2188	CAT-SIN	104689/49064(153753)	0.0184947	0.00727737	0.0297034	0.00122589	LOGISTIC-BINARY	Long-standing illness, disability or infirmity	100000	UK Biobank Assessment Centre	100025	Touchscreen	100036	Health and medical history	100042	UK Biobank Assessment Centre > Touchscreen > Health and medical history > General health
30710	CONTINUOUS	150293	0.00849941	0.00332015	0.0136787	0.00129828	LINEAR	C-reactive protein	100078	Biological samples	100080	Assay results	17518	Blood assays	17518	Biological samples > Assay results > Blood assays > Blood biochemistry
20022	CONTINUOUS	90962	-0.0107939	-0.0174397	-0.00414818	0.00145612	LINEAR	Birth weight	100000	UK Biobank Assessment Centre	100071	Verbal interview	100072	Early life factors	100072	UK Biobank Assessment Centre > Verbal interview > Early life factors
131286	DATE	97046/60181(157227)	0.0177608	0.00666442	0.0288533	0.00170286	LOGISTIC-BINARY	Date I10 first reported (essential (primary) hypertension)	100091	Health-related outcomes	1712	First occurrences	2409	Circulatory system disorders	2409	Health-related outcomes > First occurrences > Circulatory system disorders
2178	CAT-SIN	156685	0.0159106	0.00585448	0.0259667	0.00194238	ORDERED-LOGISTIC	Overall health rating	100000	UK Biobank Assessment Centre	100025	Touchscreen	100036	Health and medical history	100042	UK Biobank Assessment Centre > Touchscreen > Health and medical history > General health
20003#1141194794	CAT-MUL	148221/8987(157208)	0.0350007	0.0128156	0.0570927	0.00194377	LOGISTIC-BINARY	Treatment/medication code: bendroflumethiazide	100000	UK Biobank Assessment Centre	100071	Verbal interview	100075	Medications	100075	UK Biobank Assessment Centre > Verbal interview > Medications
6151#1	CAT-MUL	154336/2129(156465)	0.0675431	0.0239379	0.110704	0.00227776	LOGISTIC-BINARY	Fractured bone site(s): Ankle	100000	UK Biobank Assessment Centre	100025	Touchscreen	100036	Health and medical history	100044	UK Biobank Assessment Centre > Touchscreen > Health and medical history > Medical conditions
20003#1141172214	CAT-MUL	157189/19(157208)	0.552632	0.171282	0.882233	0.00229135	LOGISTIC-BINARY	Treatment/medication code: supralip 160mg m/r tablet	100000	UK Biobank Assessment Centre	100071	Verbal interview	100075	Medications	100075	UK Biobank Assessment Centre > Verbal interview > Medications
20003#1140883066	CAT-MUL	155788/1420(157208)	0.0809395	0.0281292	0.133082	0.00250373	LOGISTIC-BINARY	Treatment/medication code: insulin product	100000	UK Biobank Assessment Centre	100071	Verbal interview	100075	Medications	100075	UK Biobank Assessment Centre > Verbal interview > Medications
132090	DATE	157051/176(157227)	0.215582	0.0728029	0.352342	0.00251447	LOGISTIC-BINARY	Date N49 first reported (inflammatory disorders of male genital organs, not elsewhere classified)	100091	Health-related outcomes	1712	First occurrences	2414	Genitourinary system disorders	2414	Health-related outcomes > First occurrences > Genitourinary system disorders
132032	DATE	148755/8472(157227)	0.0353083	0.0123394	0.0581814	0.00253423	LOGISTIC-BINARY	Date N18 first reported (chronic renal failure)	100091	Health-related outcomes	1712	First occurrences	2414	Genitourinary system disorders	2414	Health-related outcomes > First occurrences > Genitourinary system disorders
1239	CAT-SIN	157142	0.0273678	0.00960065	0.0451349	0.0026235	ORDERED-LOGISTIC	Current tobacco smoking	100000	UK Biobank Assessment Centre	100025	Touchscreen	100050	Lifestyle and environment	100058	UK Biobank Assessment Centre > Touchscreen > Lifestyle and environment > Smoking
20003#1141156644	CAT-MUL	156885/323(157208)	-0.183606	-0.305099	-0.0647092	0.00275705	LOGISTIC-BINARY	Treatment/medication code: elleste duet conti tablet	100000	UK Biobank Assessment Centre	100071	Verbal interview	100075	Medications	100075	UK Biobank Assessment Centre > Verbal interview > Medications
1687	CAT-SIN	154635	-0.0149839	-0.0248477	-0.00512017	0.00292225	ORDERED-LOGISTIC	Comparative body size at age 10	100000	UK Biobank Assessment Centre	100025	Touchscreen	100033	Early life factors	100033	UK Biobank Assessment Centre > Touchscreen > Early life factors
20003#1140860836	CAT-MUL	157187/21(157208)	0.515067	0.150005	0.832473	0.00311474	LOGISTIC-BINARY	Treatment/medication code: coro-nitro spray 400micrograms spray	100000	UK Biobank Assessment Centre	100071	Verbal interview	100075	Medications	100075	UK Biobank Assessment Centre > Verbal interview > Medications
6148#2	CAT-MUL	54134/2159(56293)	0.0667684	0.0216846	0.111486	0.0035612	LOGISTIC-BINARY	Eye problems/disorders: Glaucoma	100000	UK Biobank Assessment Centre	100025	Touchscreen	100036	Health and medical history	100041	UK Biobank Assessment Centre > Touchscreen > Health and medical history > Eyesight
30210	CONTINUOUS	157227	0.00750197	0.00240891	0.012595	0.00388977	LINEAR	Eosinophill percentage	100078	Biological samples	100080	Assay results	100081	Blood assays	100081	Biological samples > Assay results > Blood assays > Blood count
6152#8	CAT-MUL	139326/17718(157044)	0.0235686	0.00742534	0.039667	0.00416213	LOGISTIC-BINARY	Blood clot, DVT, bronchitis, emphysema, asthma, rhinitis, eczema, allergy diagnosed by doctor: Asthma	100000	UK Biobank Assessment Centre	100025	Touchscreen	100036	Health and medical history	100044	UK Biobank Assessment Centre > Touchscreen > Health and medical history > Medical conditions
2316	CAT-SIN	123731/30773(154504)	0.0188451	0.00592125	0.0317474	0.0042316	LOGISTIC-BINARY	Wheeze or whistling in the chest in last year	100000	UK Biobank Assessment Centre	100025	Touchscreen	100036	Health and medical history	100037	UK Biobank Assessment Centre > Touchscreen > Health and medical history > Breathing
132144	DATE	156503/724(157227)	-0.115215	-0.194776	-0.0368778	0.00423474	LOGISTIC-BINARY	Date N91 first reported (absent, scanty and rare menstruation)	100091	Health-related outcomes	1712	First occurrences	2414	Genitourinary system disorders	2414	Health-related outcomes > First occurrences > Genitourinary system disorders
130070	DATE	152480/4747(157227)	0.0433102	0.0135153	0.0729149	0.00426133	LOGISTIC-BINARY	Date A41 first reported (other septicaemia)	100091	Health-related outcomes	1712	First occurrences	2401	Certain infectious and parasitic diseases	2401	Health-related outcomes > First occurrences > Certain infectious and parasitic diseases
132030	DATE	150789/6438(157227)	0.0376416	0.0117418	0.0634082	0.0042917	LOGISTIC-BINARY	Date N17 first reported (acute renal failure)	100091	Health-related outcomes	1712	First occurrences	2414	Genitourinary system disorders	2414	Health-related outcomes > First occurrences > Genitourinary system disorders
131834	DATE	156174/1053(157227)	0.0882621	0.026677	0.148933	0.00465765	LOGISTIC-BINARY	Date L97 first reported (ulcer of lower limb, not elsewhere classified)	100091	Health-related outcomes	1712	First occurrences	2412	Skin and subcutaneous tissue disorders	2412	Health-related outcomes > First occurrences > Skin and subcutaneous tissue disorders
130814	DATE	120063/37164(157227)	0.0182466	0.0055572	0.0309219	0.00480376	LOGISTIC-BINARY	Date E78 first reported (disorders of lipoprotein metabolism and other lipidaemias)	100091	Health-related outcomes	1712	First occurrences	2404	Endocrine, nutritional and metabolic diseases	2404	Health-related outcomes > First occurrences > Endocrine, nutritional and metabolic diseases
20003#1140859220	CAT-MUL	157191/17(157208)	0.550595	0.135766	0.904256	0.0048895	LOGISTIC-BINARY	Treatment/medication code: fusidic acid	100000	UK Biobank Assessment Centre	100071	Verbal interview	100075	Medications	100075	UK Biobank Assessment Centre > Verbal interview > Medications
30190	CONTINUOUS	157227	-0.00706039	-0.0119965	-0.00212425	0.00505654	LINEAR	Monocyte percentage	100078	Biological samples	100080	Assay results	100081	Blood assays	100081	Biological samples > Assay results > Blood assays > Blood count
20003#1140869848	CAT-MUL	156335/873(157208)	0.0954499	0.0280968	0.161713	0.00511026	LOGISTIC-BINARY	Treatment/medication code: methotrexate	100000	UK Biobank Assessment Centre	100071	Verbal interview	100075	Medications	100075	UK Biobank Assessment Centre > Verbal interview > Medications
40011#8323	CAT-MUL	157217/10(157227)	-1.16702	-2.03334	-0.386158	0.00548681	LOGISTIC-BINARY	Histology of cancer tumour: Mixed cell adenocarcinoma	100091	Health-related outcomes	100092	Cancer register	100092	Cancer register	100092	Health-related outcomes > Cancer register
40011#8310	CAT-MUL	156957/270(157227)	0.164049	0.0463439	0.277844	0.00549486	LOGISTIC-BINARY	Histology of cancer tumour: Clear cell adenocarcinoma	100091	Health-related outcomes	100092	Cancer register	100092	Cancer register	100092	Health-related outcomes > Cancer register
20003#1140866236	CAT-MUL	156969/239(157208)	0.173444	0.0489109	0.293678	0.00549497	LOGISTIC-BINARY	Treatment/medication code: spironolactone	100000	UK Biobank Assessment Centre	100071	Verbal interview	100075	Medications	100075	UK Biobank Assessment Centre > Verbal interview > Medications
30280	CONTINUOUS	154519	0.00713508	0.00205454	0.0122156	0.00591341	LINEAR	Immature reticulocyte fraction	100078	Biological samples	100080	Assay results	100081	Blood assays	100081	Biological samples > Assay results > Blood assays > Blood count
40006#C64	CAT-MUL	156741/486(157227)	0.123127	0.034013	0.210201	0.00616475	LOGISTIC-BINARY	Type of cancer: ICD10: C64 Malignant neoplasm of kidney, except renal pelvis	100091	Health-related outcomes	100092	Cancer register	100092	Cancer register	100092	Health-related outcomes > Cancer register
20003#1140883706	CAT-MUL	157170/38(157208)	0.383179	0.0944762	0.641974	0.0062495	LOGISTIC-BINARY	Treatment/medication code: nedocromil	100000	UK Biobank Assessment Centre	100071	Verbal interview	100075	Medications	100075	UK Biobank Assessment Centre > Verbal interview > Medications
40006#C508	CAT-MUL	156876/351(157227)	0.144301	0.0393379	0.246468	0.00633006	LOGISTIC-BINARY	Type of cancer: ICD10: C50.8 Overlapping lesion of breast	100091	Health-related outcomes	100092	Cancer register	100092	Cancer register	100092	Health-related outcomes > Cancer register
40006#C911	CAT-MUL	156998/229(157227)	-0.197844	-0.342103	-0.0573721	0.0064667	LOGISTIC-BINARY	Type of cancer: ICD10: C91.1 Chronic lymphocytic leukaemia	100091	Health-related outcomes	100092	Cancer register	100092	Cancer register	100092	Health-related outcomes > Cancer register
40011#8092	CAT-MUL	157112/115(157227)	-0.288276	-0.502127	-0.0821572	0.00715582	LOGISTIC-BINARY	Histology of cancer tumour: Infiltrating basal cell carcinoma, NOS	100091	Health-related outcomes	100092	Cancer register	100092	Cancer register	100092	Health-related outcomes > Cancer register
130670	DATE	156348/879(157227)	0.090542	0.0237873	0.156224	0.00736849	LOGISTIC-BINARY	Date D75 first reported (other diseases of blood and blood-forming organs)	100091	Health-related outcomes	1712	First occurrences	2403	Blood, blood-forming organs and certain immune disorders	2403	Health-related outcomes > First occurrences > Blood, blood-forming organs and certain immune disorders
20001#1020	CAT-MUL	156969/239(157208)	0.167318	0.0424316	0.288054	0.00760413	LOGISTIC-BINARY	Cancer code, self-reported: large bowel cancer/colorectal cancer	100000	UK Biobank Assessment Centre	100071	Verbal interview	100074	Medical conditions	100074	UK Biobank Assessment Centre > Verbal interview > Medical conditions
1060	INTEGER	124332	0.0157441	0.00410386	0.0273843	0.00803145	ORDERED-LOGISTIC	Time spent outdoors in winter	100000	UK Biobank Assessment Centre	100025	Touchscreen	100050	Lifestyle and environment	100055	UK Biobank Assessment Centre > Touchscreen > Lifestyle and environment > Sun exposure
130854	DATE	153436/3791(157227)	0.0443125	0.0111909	0.0771925	0.00849416	LOGISTIC-BINARY	Date F10 first reported (mental and behavioural disorders due to use of alcohol)	100091	Health-related outcomes	1712	First occurrences	2405	Mental and behavioural disorders	2405	Health-related outcomes > First occurrences > Mental and behavioural disorders
131150	DATE	156662/565(157227)	-0.118797	-0.208224	-0.030991	0.00860933	LOGISTIC-BINARY	Date H16 first reported (keratitis)	100091	Health-related outcomes	1712	First occurrences	2407	Eye and adnexa disorders	2407	Health-related outcomes > First occurrences > Eye and adnexa disorders
20003#1140862438	CAT-MUL	157135/73(157208)	0.283016	0.0649989	0.487495	0.00873852	LOGISTIC-BINARY	Treatment/medication code: uniphyllin continus 200mg m/r tablet	100000	UK Biobank Assessment Centre	100071	Verbal interview	100075	Medications	100075	UK Biobank Assessment Centre > Verbal interview > Medications
131000	DATE	156976/251(157227)	0.161392	0.0384148	0.280294	0.00893822	LOGISTIC-BINARY	Date G04 first reported (encephalitis, myelitis and encephalomyelitis)	100091	Health-related outcomes	1712	First occurrences	2406	Nervous system disorders	2406	Health-related outcomes > First occurrences > Nervous system disorders
20003#1140861928	CAT-MUL	157184/24(157208)	-0.643979	-1.14638	-0.175372	0.00940511	LOGISTIC-BINARY	Treatment/medication code: bezalip-mono 400mg m/r tablet	100000	UK Biobank Assessment Centre	100071	Verbal interview	100075	Medications	100075	UK Biobank Assessment Centre > Verbal interview > Medications
40011#9823	CAT-MUL	156993/234(157227)	-0.18533	-0.327458	-0.0469076	0.00962891	LOGISTIC-BINARY	Histology of cancer tumour: Chronic lymphocytic leukemia/small lymphocytic lymphoma	100091	Health-related outcomes	100092	Cancer register	100092	Cancer register	100092	Health-related outcomes > Cancer register
6154#5	CAT-MUL	146452/9292(155744)	0.0285598	0.00681338	0.0502145	0.00989457	LOGISTIC-BINARY	Medication for pain relief, constipation, heartburn: Omeprazole (e.g. Zanprol)	100000	UK Biobank Assessment Centre	100025	Touchscreen	100036	Health and medical history	100045	UK Biobank Assessment Centre > Touchscreen > Health and medical history > Medication
20116-0	CAT-SIN	86482/156630	-999	-999	-999	0.00996466	MULTINOMIAL-LOGISTIC	Smoking status	100000	UK Biobank Assessment Centre	100025	Touchscreen	100050	Lifestyle and environment	100058	UK Biobank Assessment Centre > Touchscreen > Lifestyle and environment > Smoking
130708	DATE	145181/12046(157227)	0.0253641	0.00599369	0.0446667	0.0101421	LOGISTIC-BINARY	Date E11 first reported (non-insulin-dependent diabetes mellitus)	100091	Health-related outcomes	1712	First occurrences	2404	Endocrine, nutritional and metabolic diseases	2404	Health-related outcomes > First occurrences > Endocrine, nutritional and metabolic diseases
6156#12	CAT-MUL	9060/2302(11362)	0.0615169	0.0144415	0.10836	0.0102315	LOGISTIC-BINARY	Manic/hyper symptoms: I was more talkative than usual	100000	UK Biobank Assessment Centre	100025	Touchscreen	100059	Psychosocial factors	100060	UK Biobank Assessment Centre > Touchscreen > Psychosocial factors > Mental health
20003#1140877612	CAT-MUL	157195/13(157208)	-0.946425	-1.69959	-0.253973	0.0104296	LOGISTIC-BINARY	Treatment/medication code: vitamin c+a+d tablet	100000	UK Biobank Assessment Centre	100071	Verbal interview	100075	Medications	100075	UK Biobank Assessment Centre > Verbal interview > Medications
131616	DATE	154532/2695(157227)	0.0502138	0.011203	0.0888817	0.0112791	LOGISTIC-BINARY	Date K42 first reported (umbilical hernia)	100091	Health-related outcomes	1712	First occurrences	2411	Digestive system disorders	2411	Health-related outcomes > First occurrences > Digestive system disorders
20003#1140872112	CAT-MUL	157074/134(157208)	0.208967	0.0432046	0.367024	0.0114814	LOGISTIC-BINARY	Treatment/medication code: epanutin 25mg capsule	100000	UK Biobank Assessment Centre	100071	Verbal interview	100075	Medications	100075	UK Biobank Assessment Centre > Verbal interview > Medications
132146	DATE	147723/9504(157227)	-0.0294492	-0.0524204	-0.00656254	0.0118241	LOGISTIC-BINARY	Date N92 first reported (excessive, frequent and irregular menstruation)	100091	Health-related outcomes	1712	First occurrences	2414	Genitourinary system disorders	2414	Health-related outcomes > First occurrences > Genitourinary system disorders
20003#1140867152	CAT-MUL	157195/13(157208)	-0.893357	-1.62009	-0.22826	0.0119451	LOGISTIC-BINARY	Treatment/medication code: depixol 3mg tablet	100000	UK Biobank Assessment Centre	100071	Verbal interview	100075	Medications	100075	UK Biobank Assessment Centre > Verbal interview > Medications
130918	DATE	156925/302(157227)	-0.157099	-0.281687	-0.0354188	0.0124149	LOGISTIC-BINARY	Date F50 first reported (eating disorders)	100091	Health-related outcomes	1712	First occurrences	2405	Mental and behavioural disorders	2405	Health-related outcomes > First occurrences > Mental and behavioural disorders
20003#1140869256	CAT-MUL	157188/20(157208)	0.462268	0.0748865	0.802565	0.0125664	LOGISTIC-BINARY	Treatment/medication code: brevinor tablet	100000	UK Biobank Assessment Centre	100071	Verbal interview	100075	Medications	100075	UK Biobank Assessment Centre > Verbal interview > Medications
132550	DATE	157207/20(157227)	-0.71475	-1.29618	-0.173211	0.0127222	LOGISTIC-BINARY	Date Q70 first reported (syndactyly)	100091	Health-related outcomes	1712	First occurrences	2417	Congenital disruptions and chromosomal abnormalities	2417	Health-related outcomes > First occurrences > Congenital disruptions and chromosomal abnormalities
40006#C80	CAT-MUL	157156/71(157227)	-0.336762	-0.608512	-0.0768598	0.0130785	LOGISTIC-BINARY	Type of cancer: ICD10: C80 Malignant neoplasm without specification of site	100091	Health-related outcomes	100092	Cancer register	100092	Cancer register	100092	Health-related outcomes > Cancer register
20003#1140926732	CAT-MUL	156773/435(157208)	0.117468	0.0229516	0.20972	0.0137046	LOGISTIC-BINARY	Treatment/medication code: meloxicam	100000	UK Biobank Assessment Centre	100071	Verbal interview	100075	Medications	100075	UK Biobank Assessment Centre > Verbal interview > Medications
131492	DATE	150085/7142(157227)	0.0308029	0.00616819	0.0553179	0.0140222	LOGISTIC-BINARY	Date J44 first reported (other chronic obstructive pulmonary disease)	100091	Health-related outcomes	1712	First occurrences	2410	Respiratory system disorders	2410	Health-related outcomes > First occurrences > Respiratory system disorders
131850	DATE	153433/3794(157227)	0.0413792	0.00817599	0.0743434	0.0142306	LOGISTIC-BINARY	Date M06 first reported (other rheumatoid arthritis)	100091	Health-related outcomes	1712	First occurrences	2413	Musculoskeletal system and connective tissue disorders	2413	Health-related outcomes > First occurrences > Musculoskeletal system and connective tissue disorders
137	INTEGER	157208	0.0119973	0.00240588	0.0215888	0.0142616	ORDERED-LOGISTIC	Number of treatments/medications taken	100000	UK Biobank Assessment Centre	100071	Verbal interview	100075	Medications	100075	UK Biobank Assessment Centre > Verbal interview > Medications
20003#1141157126	CAT-MUL	156936/272(157208)	0.14698	0.0271971	0.263144	0.0146486	LOGISTIC-BINARY	Treatment/medication code: montelukast product	100000	UK Biobank Assessment Centre	100071	Verbal interview	100075	Medications	100075	UK Biobank Assessment Centre > Verbal interview > Medications
20003#1140868364	CAT-MUL	157116/92(157208)	0.238363	0.0410717	0.424593	0.0149769	LOGISTIC-BINARY	Treatment/medication code: prednisone	100000	UK Biobank Assessment Centre	100071	Verbal interview	100075	Medications	100075	UK Biobank Assessment Centre > Verbal interview > Medications
130018	DATE	149647/7580(157227)	0.029472	0.00564096	0.0531881	0.0151085	LOGISTIC-BINARY	Date A09 first reported (diarrhoea and gastro-enteritis of presumed infectious origin)	100091	Health-related outcomes	1712	First occurrences	2401	Certain infectious and parasitic diseases	2401	Health-related outcomes > First occurrences > Certain infectious and parasitic diseases
20003#1141200708	CAT-MUL	157163/45(157208)	-0.442085	-0.808749	-0.0959023	0.0151398	LOGISTIC-BINARY	Treatment/medication code: strontium product	100000	UK Biobank Assessment Centre	100071	Verbal interview	100075	Medications	100075	UK Biobank Assessment Centre > Verbal interview > Medications
20003#1140870956	CAT-MUL	157088/120(157208)	0.210569	0.0358375	0.376678	0.0155466	LOGISTIC-BINARY	Treatment/medication code: alfacalcidol	100000	UK Biobank Assessment Centre	100071	Verbal interview	100075	Medications	100075	UK Biobank Assessment Centre > Verbal interview > Medications
131374	DATE	154066/3161(157227)	0.0444258	0.00810092	0.0804655	0.0161066	LOGISTIC-BINARY	Date I67 first reported (other cerebrovascular diseases)	100091	Health-related outcomes	1712	First occurrences	2409	Circulatory system disorders	2409	Health-related outcomes > First occurrences > Circulatory system disorders
20003#1140862572	CAT-MUL	156855/353(157208)	0.125489	0.0211771	0.226978	0.0168689	LOGISTIC-BINARY	Treatment/medication code: budesonide	100000	UK Biobank Assessment Centre	100071	Verbal interview	100075	Medications	100075	UK Biobank Assessment Centre > Verbal interview > Medications
2296	CAT-SIN	156949	0.0157469	0.00287322	0.0286207	0.0171902	ORDERED-LOGISTIC	Falls in the last year	100000	UK Biobank Assessment Centre	100025	Touchscreen	100036	Health and medical history	100042	UK Biobank Assessment Centre > Touchscreen > Health and medical history > General health
20003#1140923788	CAT-MUL	157195/13(157208)	0.531981	0.0571295	0.932442	0.0173943	LOGISTIC-BINARY	Treatment/medication code: monomax sr 40 m/r capsule	100000	UK Biobank Assessment Centre	100071	Verbal interview	100075	Medications	100075	UK Biobank Assessment Centre > Verbal interview > Medications
20003#1140880956	CAT-MUL	157176/32(157208)	0.366206	0.0477819	0.649634	0.0174508	LOGISTIC-BINARY	Treatment/medication code: fentanyl	100000	UK Biobank Assessment Centre	100071	Verbal interview	100075	Medications	100075	UK Biobank Assessment Centre > Verbal interview > Medications
132586	DATE	157101/126(157227)	-0.235614	-0.433404	-0.0445042	0.0175975	LOGISTIC-BINARY	Date Q89 first reported (other congenital malformations, not elsewhere classified)	100091	Health-related outcomes	1712	First occurrences	2417	Congenital disruptions and chromosomal abnormalities	2417	Health-related outcomes > First occurrences > Congenital disruptions and chromosomal abnormalities
132218	DATE	157202/25(157227)	0.403738	0.0470977	0.718777	0.0187639	LOGISTIC-BINARY	Date O33 first reported (maternal care for known or suspected disproportion)	100091	Health-related outcomes	1712	First occurrences	2415	Pregnancy, childbirth and the puerperium	2415	Health-related outcomes > First occurrences > Pregnancy, childbirth and the puerperium
20003#1140917306	CAT-MUL	157177/31(157208)	0.370462	0.0450758	0.662692	0.0188374	LOGISTIC-BINARY	Treatment/medication code: bicalutamide	100000	UK Biobank Assessment Centre	100071	Verbal interview	100075	Medications	100075	UK Biobank Assessment Centre > Verbal interview > Medications
6155#6	CAT-MUL	153310/3277(156587)	0.0424439	0.00682968	0.0777764	0.0190239	LOGISTIC-BINARY	Vitamin and mineral supplements: Folic acid or Folate (Vit B9)	100000	UK Biobank Assessment Centre	100025	Touchscreen	100036	Health and medical history	100045	UK Biobank Assessment Centre > Touchscreen > Health and medical history > Medication
20003#1140865752	CAT-MUL	157058/150(157208)	-0.209601	-0.387698	-0.0371399	0.0191341	LOGISTIC-BINARY	Treatment/medication code: ispaghula husk	100000	UK Biobank Assessment Centre	100071	Verbal interview	100075	Medications	100075	UK Biobank Assessment Centre > Verbal interview > Medications
20003#1141162764	CAT-MUL	156880/328(157208)	-0.139282	-0.257639	-0.0236003	0.0196777	LOGISTIC-BINARY	Treatment/medication code: tolterodine l-tartrate	100000	UK Biobank Assessment Centre	100071	Verbal interview	100075	Medications	100075	UK Biobank Assessment Centre > Verbal interview > Medications
130228	DATE	155432/1795(157227)	0.0563329	0.00873223	0.103425	0.0197042	LOGISTIC-BINARY	Date B36 first reported (other superficial mycoses)	100091	Health-related outcomes	1712	First occurrences	2401	Certain infectious and parasitic diseases	2401	Health-related outcomes > First occurrences > Certain infectious and parasitic diseases
20003#1140881446	CAT-MUL	157147/61(157208)	-0.336357	-0.627245	-0.0587866	0.0204566	LOGISTIC-BINARY	Treatment/medication code: proctosedyl ointment	100000	UK Biobank Assessment Centre	100071	Verbal interview	100075	Medications	100075	UK Biobank Assessment Centre > Verbal interview > Medications
131234	DATE	156353/874(157227)	0.0790324	0.0113661	0.145633	0.0210439	LOGISTIC-BINARY	Date H68 first reported (eustachian salpingitis and obstruction)	100091	Health-related outcomes	1712	First occurrences	2408	Ear and mastoid process disorders	2408	Health-related outcomes > First occurrences > Ear and mastoid process disorders
131546	DATE	154943/2284(157227)	0.0497711	0.00728635	0.0918538	0.0210561	LOGISTIC-BINARY	Date J96 first reported (respiratory failure, not elsewhere classified)	100091	Health-related outcomes	1712	First occurrences	2410	Respiratory system disorders	2410	Health-related outcomes > First occurrences > Respiratory system disorders
20003#1141157254	CAT-MUL	157188/20(157208)	0.458535	0.0396424	0.820959	0.0216743	LOGISTIC-BINARY	Treatment/medication code: isosorbide mononitrate product	100000	UK Biobank Assessment Centre	100071	Verbal interview	100075	Medications	100075	UK Biobank Assessment Centre > Verbal interview > Medications
132534	DATE	157181/46(157227)	0.310526	0.0334033	0.563289	0.021942	LOGISTIC-BINARY	Date Q62 first reported (congenital obstructive defects of renal pelvis and congenital malformations of ureter)	100091	Health-related outcomes	1712	First occurrences	2417	Congenital disruptions and chromosomal abnormalities	2417	Health-related outcomes > First occurrences > Congenital disruptions and chromosomal abnormalities
20003#1141166086	CAT-MUL	157145/63(157208)	0.267629	0.0300333	0.487719	0.0221588	LOGISTIC-BINARY	Treatment/medication code: rennie duo oral suspension	100000	UK Biobank Assessment Centre	100071	Verbal interview	100075	Medications	100075	UK Biobank Assessment Centre > Verbal interview > Medications
5507	CAT-SIN	12089	-0.0410126	-0.0761425	-0.00588272	0.022228	ORDERED-LOGISTIC	Leg pain on walking : action taken	100000	UK Biobank Assessment Centre	100025	Touchscreen	100036	Health and medical history	100038	UK Biobank Assessment Centre > Touchscreen > Health and medical history > Claudication and peripheral artery disease
132014	DATE	156940/287(157227)	0.135076	0.0174984	0.249059	0.0222654	LOGISTIC-BINARY	Date N08 first reported (glomerular disorders in diseases classified elsewhere)	100091	Health-related outcomes	1712	First occurrences	2414	Genitourinary system disorders	2414	Health-related outcomes > First occurrences > Genitourinary system disorders
131298	DATE	151194/6033(157227)	0.0313038	0.00434532	0.0581212	0.0224968	LOGISTIC-BINARY	Date I21 first reported (acute myocardial infarction)	100091	Health-related outcomes	1712	First occurrences	2409	Circulatory system disorders	2409	Health-related outcomes > First occurrences > Circulatory system disorders
40013#2252	CAT-MUL	157216/11(157227)	0.545843	0.0299399	0.972516	0.0231841	LOGISTIC-BINARY	Type of cancer: ICD9: 2252 Benign neoplasm of cerebral meninges	100091	Health-related outcomes	100092	Cancer register	100092	Cancer register	100092	Health-related outcomes > Cancer register
40006#C914	CAT-MUL	157201/26(157227)	0.391354	0.0290936	0.700982	0.0232407	LOGISTIC-BINARY	Type of cancer: ICD10: C91.4 Hairy-cell leukaemia	100091	Health-related outcomes	100092	Cancer register	100092	Cancer register	100092	Health-related outcomes > Cancer register
6179#6	CAT-MUL	153271/3670(156941)	0.0387196	0.00499932	0.0721912	0.0238911	LOGISTIC-BINARY	Mineral and other dietary supplements: Selenium	100000	UK Biobank Assessment Centre	100025	Touchscreen	100036	Health and medical history	100045	UK Biobank Assessment Centre > Touchscreen > Health and medical history > Medication
20003#1141172728	CAT-MUL	157181/27(157208)	-0.520943	-0.98883	-0.0831336	0.0243112	LOGISTIC-BINARY	Treatment/medication code: almotriptan	100000	UK Biobank Assessment Centre	100071	Verbal interview	100075	Medications	100075	UK Biobank Assessment Centre > Verbal interview > Medications
6159#8	CAT-MUL	154565/2406(156971)	0.0473182	0.00593317	0.0883128	0.0243523	LOGISTIC-BINARY	Pain type(s) experienced in last month: Pain all over the body	100000	UK Biobank Assessment Centre	100025	Touchscreen	100036	Health and medical history	100048	UK Biobank Assessment Centre > Touchscreen > Health and medical history > Pain
20003#1140874360	CAT-MUL	157196/12(157208)	-0.860337	-1.6429	-0.148074	0.0244149	LOGISTIC-BINARY	Treatment/medication code: nystatin	100000	UK Biobank Assessment Centre	100071	Verbal interview	100075	Medications	100075	UK Biobank Assessment Centre > Verbal interview > Medications
4717	CAT-SIN	51267/5593(56860)	0.0325235	0.00412803	0.0607837	0.0244297	LOGISTIC-BINARY	Shortness of breath walking on level ground	100000	UK Biobank Assessment Centre	100025	Touchscreen	100036	Health and medical history	100037	UK Biobank Assessment Centre > Touchscreen > Health and medical history > Breathing
20003#1140865634	CAT-MUL	148041/9167(157208)	0.0249917	0.00307817	0.0468115	0.0250857	LOGISTIC-BINARY	Treatment/medication code: omeprazole	100000	UK Biobank Assessment Centre	100071	Verbal interview	100075	Medications	100075	UK Biobank Assessment Centre > Verbal interview > Medications
20003#1140871734	CAT-MUL	157195/13(157208)	-0.773762	-1.48047	-0.12746	0.0252157	LOGISTIC-BINARY	Treatment/medication code: temgesic 200mcg sublingual tablet	100000	UK Biobank Assessment Centre	100071	Verbal interview	100075	Medications	100075	UK Biobank Assessment Centre > Verbal interview > Medications
20003#1140862952	CAT-MUL	157143/65(157208)	0.258148	0.0244609	0.47645	0.0253699	LOGISTIC-BINARY	Treatment/medication code: mucodyne 375mg capsule	100000	UK Biobank Assessment Centre	100071	Verbal interview	100075	Medications	100075	UK Biobank Assessment Centre > Verbal interview > Medications
1190	CAT-SIN	157181	0.0117426	0.00142744	0.0220577	0.0257653	ORDERED-LOGISTIC	Nap during day	100000	UK Biobank Assessment Centre	100025	Touchscreen	100050	Lifestyle and environment	100057	UK Biobank Assessment Centre > Touchscreen > Lifestyle and environment > Sleep
20003#1140862624	CAT-MUL	157197/11(157208)	-0.847895	-1.62778	-0.136912	0.0261803	LOGISTIC-BINARY	Treatment/medication code: chlorpheniramine maleate	100000	UK Biobank Assessment Centre	100071	Verbal interview	100075	Medications	100075	UK Biobank Assessment Centre > Verbal interview > Medications
20003#1141171100	CAT-MUL	157151/57(157208)	-0.333943	-0.63727	-0.0452141	0.0271455	LOGISTIC-BINARY	Treatment/medication code: exemestane	100000	UK Biobank Assessment Centre	100071	Verbal interview	100075	Medications	100075	UK Biobank Assessment Centre > Verbal interview > Medications
131348	DATE	154746/2481(157227)	-0.0469974	-0.0888971	-0.00546352	0.0272422	LOGISTIC-BINARY	Date I47 first reported (paroxysmal tachycardia)	100091	Health-related outcomes	1712	First occurrences	2409	Circulatory system disorders	2409	Health-related outcomes > First occurrences > Circulatory system disorders
132442	DATE	157099/128(157227)	0.188064	0.0168001	0.351311	0.0276889	LOGISTIC-BINARY	Date Q05 first reported (spina bifida)	100091	Health-related outcomes	1712	First occurrences	2417	Congenital disruptions and chromosomal abnormalities	2417	Health-related outcomes > First occurrences > Congenital disruptions and chromosomal abnormalities
20003#1141152098	CAT-MUL	157190/18(157208)	0.438714	0.0151364	0.792715	0.0277443	LOGISTIC-BINARY	Treatment/medication code: rinatec 0.03% aqueous nasal spray	100000	UK Biobank Assessment Centre	100071	Verbal interview	100075	Medications	100075	UK Biobank Assessment Centre > Verbal interview > Medications
131548	DATE	150489/6738(157227)	0.0282097	0.00291667	0.0533735	0.0284076	LOGISTIC-BINARY	Date J98 first reported (other respiratory disorders)	100091	Health-related outcomes	1712	First occurrences	2410	Respiratory system disorders	2410	Health-related outcomes > First occurrences > Respiratory system disorders
30100	CONTINUOUS	157225	-0.00570762	-0.0108163	-0.000598985	0.0285412	LINEAR	Mean platelet (thrombocyte) volume	100078	Biological samples	100080	Assay results	100081	Blood assays	100081	Biological samples > Assay results > Blood assays > Blood count
20003#1141188210	CAT-MUL	157166/42(157208)	0.30399	0.0185512	0.56067	0.0285837	LOGISTIC-BINARY	Treatment/medication code: berocca effervescent tablet	100000	UK Biobank Assessment Centre	100071	Verbal interview	100075	Medications	100075	UK Biobank Assessment Centre > Verbal interview > Medications
132118	DATE	155598/1629(157227)	0.0558383	0.00530876	0.10582	0.029433	LOGISTIC-BINARY	Date N76 first reported (other inflammation of vagina and vulva)	100091	Health-related outcomes	1712	First occurrences	2414	Genitourinary system disorders	2414	Health-related outcomes > First occurrences > Genitourinary system disorders
40011#9940	CAT-MUL	157201/26(157227)	0.38021	0.0141236	0.694499	0.0295035	LOGISTIC-BINARY	Histology of cancer tumour: Hairy cell leukemia	100091	Health-related outcomes	100092	Cancer register	100092	Cancer register	100092	Health-related outcomes > Cancer register
20003#1140883468	CAT-MUL	157016/192(157208)	-0.171415	-0.328247	-0.0190007	0.0298388	LOGISTIC-BINARY	Treatment/medication code: clonidine	100000	UK Biobank Assessment Centre	100071	Verbal interview	100075	Medications	100075	UK Biobank Assessment Centre > Verbal interview > Medications
130726	DATE	156845/382(157227)	0.110637	0.00920139	0.209479	0.0303961	LOGISTIC-BINARY	Date E23 first reported (hypofunction and other disorders of pituitary gland)	100091	Health-related outcomes	1712	First occurrences	2404	Endocrine, nutritional and metabolic diseases	2404	Health-related outcomes > First occurrences > Endocrine, nutritional and metabolic diseases
40011#8550	CAT-MUL	157127/100(157227)	-0.241198	-0.464015	-0.0269448	0.0305981	LOGISTIC-BINARY	Histology of cancer tumour: Acinar cell carcinoma	100091	Health-related outcomes	100092	Cancer register	100092	Cancer register	100092	Health-related outcomes > Cancer register
20003#1141157060	CAT-MUL	157187/21(157208)	-0.561276	-1.09043	-0.0702534	0.0313128	LOGISTIC-BINARY	Treatment/medication code: mizollen 10mg m/r tablet	100000	UK Biobank Assessment Centre	100071	Verbal interview	100075	Medications	100075	UK Biobank Assessment Centre > Verbal interview > Medications
20003#1140869034	CAT-MUL	157079/129(157208)	-0.20852	-0.401428	-0.0218481	0.0313386	LOGISTIC-BINARY	Treatment/medication code: ortho-gynest 500micrograms pessary	100000	UK Biobank Assessment Centre	100071	Verbal interview	100075	Medications	100075	UK Biobank Assessment Centre > Verbal interview > Medications
20003#1140875640	CAT-MUL	157195/13(157208)	0.503494	-0.000734022	0.914206	0.0315267	LOGISTIC-BINARY	Treatment/medication code: traxam gel	100000	UK Biobank Assessment Centre	100071	Verbal interview	100075	Medications	100075	UK Biobank Assessment Centre > Verbal interview > Medications
40006#C73	CAT-MUL	157031/196(157227)	-0.169455	-0.326347	-0.0171014	0.0317693	LOGISTIC-BINARY	Type of cancer: ICD10: C73 Malignant neoplasm of thyroid gland	100091	Health-related outcomes	100092	Cancer register	100092	Cancer register	100092	Health-related outcomes > Cancer register
130706	DATE	155823/1404(157227)	0.0582195	0.00462961	0.111135	0.03214	LOGISTIC-BINARY	Date E10 first reported (insulin-dependent diabetes mellitus)	100091	Health-related outcomes	1712	First occurrences	2404	Endocrine, nutritional and metabolic diseases	2404	Health-related outcomes > First occurrences > Endocrine, nutritional and metabolic diseases
20003#1140861998	CAT-MUL	152859/4349(157208)	0.0337259	0.00270813	0.0645317	0.0324831	LOGISTIC-BINARY	Treatment/medication code: ventolin 100micrograms inhaler	100000	UK Biobank Assessment Centre	100071	Verbal interview	100075	Medications	100075	UK Biobank Assessment Centre > Verbal interview > Medications
20003#1141178036	CAT-MUL	157171/37(157208)	-0.412125	-0.801431	-0.0455779	0.0327424	LOGISTIC-BINARY	Treatment/medication code: eltroxin 25micrograms tablet	100000	UK Biobank Assessment Centre	100071	Verbal interview	100075	Medications	100075	UK Biobank Assessment Centre > Verbal interview > Medications
20003#1140868514	CAT-MUL	157184/24(157208)	0.386894	0.0117385	0.719688	0.0328215	LOGISTIC-BINARY	Treatment/medication code: trisequens tablet	100000	UK Biobank Assessment Centre	100071	Verbal interview	100075	Medications	100075	UK Biobank Assessment Centre > Verbal interview > Medications
20003#1140872150	CAT-MUL	157103/105(157208)	-0.234042	-0.453562	-0.0230166	0.0331907	LOGISTIC-BINARY	Treatment/medication code: clonazepam	100000	UK Biobank Assessment Centre	100071	Verbal interview	100075	Medications	100075	UK Biobank Assessment Centre > Verbal interview > Medications
132580	DATE	157100/127(157227)	-0.209599	-0.405816	-0.0201676	0.0332042	LOGISTIC-BINARY	Date Q85 first reported (phakomatoses, not elsewhere classified)	100091	Health-related outcomes	1712	First occurrences	2417	Congenital disruptions and chromosomal abnormalities	2417	Health-related outcomes > First occurrences > Congenital disruptions and chromosomal abnormalities
131906	DATE	155890/1337(157227)	0.0595133	0.00432057	0.114001	0.033429	LOGISTIC-BINARY	Date M41 first reported (scoliosis)	100091	Health-related outcomes	1712	First occurrences	2413	Musculoskeletal system and connective tissue disorders	2413	Health-related outcomes > First occurrences > Musculoskeletal system and connective tissue disorders
131826	DATE	156586/641(157227)	-0.0901885	-0.174097	-0.00766365	0.0336715	LOGISTIC-BINARY	Date L92 first reported (granulomatous disorders of skin and subcutaneous tissue)	100091	Health-related outcomes	1712	First occurrences	2412	Skin and subcutaneous tissue disorders	2412	Health-related outcomes > First occurrences > Skin and subcutaneous tissue disorders
5610-3	CAT-SIN	14491/16156	-999	-999	-999	0.0337016	MULTINOMIAL-LOGISTIC	Which eye(s) affected by presbyopia	100000	UK Biobank Assessment Centre	100025	Touchscreen	100036	Health and medical history	100041	UK Biobank Assessment Centre > Touchscreen > Health and medical history > Eyesight
6157#2	CAT-MUL	34440/2330(36770)	0.0462485	0.00321056	0.0889609	0.0344906	LOGISTIC-BINARY	Why stopped smoking: Doctor's advice	100000	UK Biobank Assessment Centre	100025	Touchscreen	100050	Lifestyle and environment	100058	UK Biobank Assessment Centre > Touchscreen > Lifestyle and environment > Smoking
131998	DATE	157137/90(157227)	0.209316	0.00952195	0.39725	0.0345734	LOGISTIC-BINARY	Date N00 first reported (acute nephritic syndrome)	100091	Health-related outcomes	1712	First occurrences	2414	Genitourinary system disorders	2414	Health-related outcomes > First occurrences > Genitourinary system disorders
131186	DATE	151231/5996(157227)	0.0287249	0.00196991	0.0553336	0.0348549	LOGISTIC-BINARY	Date H40 first reported (glaucoma)	100091	Health-related outcomes	1712	First occurrences	2407	Eye and adnexa disorders	2407	Health-related outcomes > First occurrences > Eye and adnexa disorders
20003#1141157356	CAT-MUL	157198/10(157208)	-0.831166	-1.63544	-0.094047	0.0349604	LOGISTIC-BINARY	Treatment/medication code: erythromycin product	100000	UK Biobank Assessment Centre	100071	Verbal interview	100075	Medications	100075	UK Biobank Assessment Centre > Verbal interview > Medications
20003#1140861008	CAT-MUL	157180/28(157208)	0.352464	0.00588926	0.659905	0.0350728	LOGISTIC-BINARY	Treatment/medication code: isosorbide dinitrate	100000	UK Biobank Assessment Centre	100071	Verbal interview	100075	Medications	100075	UK Biobank Assessment Centre > Verbal interview > Medications
131874	DATE	156341/886(157227)	0.0719028	0.00449345	0.138266	0.0351353	LOGISTIC-BINARY	Date M18 first reported (arthrosis of first carpometacarpal joint)	100091	Health-related outcomes	1712	First occurrences	2413	Musculoskeletal system and connective tissue disorders	2413	Health-related outcomes > First occurrences > Musculoskeletal system and connective tissue disorders
84	INTEGER	13253	-0.0185168	-0.0357438	-0.00128981	0.0351449	LINEAR	Cancer year/age first occurred	100000	UK Biobank Assessment Centre	100071	Verbal interview	100074	Medical conditions	100074	UK Biobank Assessment Centre > Verbal interview > Medical conditions
131166	DATE	142586/14641(157227)	0.0194066	0.00128513	0.0374767	0.035554	LOGISTIC-BINARY	Date H26 first reported (other cataract)	100091	Health-related outcomes	1712	First occurrences	2407	Eye and adnexa disorders	2407	Health-related outcomes > First occurrences > Eye and adnexa disorders
30730	CONTINUOUS	150550	0.00517674	0.000337659	0.0100158	0.0360181	LINEAR	Gamma glutamyltransferase	100078	Biological samples	100080	Assay results	17518	Blood assays	17518	Biological samples > Assay results > Blood assays > Blood biochemistry
2897	INTEGER	36875	0.0109627	0.000711882	0.0212135	0.0360761	LINEAR	Age stopped smoking	100000	UK Biobank Assessment Centre	100025	Touchscreen	100050	Lifestyle and environment	100058	UK Biobank Assessment Centre > Touchscreen > Lifestyle and environment > Smoking
20003#1140870422	CAT-MUL	155893/1315(157208)	0.0587289	0.00323994	0.113506	0.0368267	LOGISTIC-BINARY	Treatment/medication code: folic acid product	100000	UK Biobank Assessment Centre	100071	Verbal interview	100075	Medications	100075	UK Biobank Assessment Centre > Verbal interview > Medications
20001#1063	CAT-MUL	157168/40(157208)	0.294425	0.00422366	0.5547	0.0368556	LOGISTIC-BINARY	Cancer code, self-reported: primary bone cancer	100000	UK Biobank Assessment Centre	100071	Verbal interview	100074	Medical conditions	100074	UK Biobank Assessment Centre > Verbal interview > Medical conditions
40011#8010	CAT-MUL	156238/989(157227)	0.067914	0.00364479	0.131218	0.0369096	LOGISTIC-BINARY	Histology of cancer tumour: Carcinoma, NOS	100091	Health-related outcomes	100092	Cancer register	100092	Cancer register	100092	Health-related outcomes > Cancer register
20003#1140865396	CAT-MUL	157053/155(157208)	-0.183722	-0.35902	-0.0139922	0.0369289	LOGISTIC-BINARY	Treatment/medication code: buscopan 10mg tablet	100000	UK Biobank Assessment Centre	100071	Verbal interview	100075	Medications	100075	UK Biobank Assessment Centre > Verbal interview > Medications
20003#1141173348	CAT-MUL	157090/118(157208)	-0.213273	-0.417828	-0.0161424	0.0375011	LOGISTIC-BINARY	Treatment/medication code: hydroxocobalamin	100000	UK Biobank Assessment Centre	100071	Verbal interview	100075	Medications	100075	UK Biobank Assessment Centre > Verbal interview > Medications
130664	DATE	156727/500(157227)	0.0936849	0.00422473	0.18115	0.0379599	LOGISTIC-BINARY	Date D72 first reported (other disorders of white blood cells)	100091	Health-related outcomes	1712	First occurrences	2403	Blood, blood-forming organs and certain immune disorders	2403	Health-related outcomes > First occurrences > Blood, blood-forming organs and certain immune disorders
20003#1140909786	CAT-MUL	155796/1412(157208)	0.0561284	0.00261156	0.108969	0.0385879	LOGISTIC-BINARY	Treatment/medication code: beclometasone	100000	UK Biobank Assessment Centre	100071	Verbal interview	100075	Medications	100075	UK Biobank Assessment Centre > Verbal interview > Medications
40008	CONTINUOUS	37794	-0.00844657	-0.0164519	-0.000441211	0.0386419	LINEAR	Age at cancer diagnosis	100091	Health-related outcomes	100092	Cancer register	100092	Cancer register	100092	Health-related outcomes > Cancer register
131820	DATE	155694/1533(157227)	0.0540574	0.0024979	0.105016	0.0387424	LOGISTIC-BINARY	Date L89 first reported (decubitus ulcer)	100091	Health-related outcomes	1712	First occurrences	2412	Skin and subcutaneous tissue disorders	2412	Health-related outcomes > First occurrences > Skin and subcutaneous tissue disorders
20003#1140909674	CAT-MUL	147897/9311(157208)	-0.0233847	-0.0456261	-0.0012361	0.0389119	LOGISTIC-BINARY	Treatment/medication code: cod liver oil capsule	100000	UK Biobank Assessment Centre	100071	Verbal interview	100075	Medications	100075	UK Biobank Assessment Centre > Verbal interview > Medications
20003#1140881320	CAT-MUL	157161/47(157208)	-0.34441	-0.680395	-0.0256197	0.0393738	LOGISTIC-BINARY	Treatment/medication code: magnesium carbonate	100000	UK Biobank Assessment Centre	100071	Verbal interview	100075	Medications	100075	UK Biobank Assessment Centre > Verbal interview > Medications
132584	DATE	157125/102(157227)	0.198741	0.00418601	0.382705	0.0397908	LOGISTIC-BINARY	Date Q87 first reported (other specified congenital malformation syndromes affecting multiple systems)	100091	Health-related outcomes	1712	First occurrences	2417	Congenital disruptions and chromosomal abnormalities	2417	Health-related outcomes > First occurrences > Congenital disruptions and chromosomal abnormalities
130646	DATE	156725/502(157227)	0.0913578	0.00299652	0.177764	0.0404871	LOGISTIC-BINARY	Date D63 first reported (anaemia in chronic diseases classified elsewhere)	100091	Health-related outcomes	1712	First occurrences	2403	Blood, blood-forming organs and certain immune disorders	2403	Health-related outcomes > First occurrences > Blood, blood-forming organs and certain immune disorders
131310	DATE	156395/832(157227)	0.0714869	0.00208413	0.13975	0.0418147	LOGISTIC-BINARY	Date I27 first reported (other pulmonary heart diseases)	100091	Health-related outcomes	1712	First occurrences	2409	Circulatory system disorders	2409	Health-related outcomes > First occurrences > Circulatory system disorders
131456	DATE	146196/11031(157227)	0.0207517	0.000597062	0.0408307	0.0431933	LOGISTIC-BINARY	Date J18 first reported (pneumonia, organism unspecified)	100091	Health-related outcomes	1712	First occurrences	2410	Respiratory system disorders	2410	Health-related outcomes > First occurrences > Respiratory system disorders
132530	DATE	157118/109(157227)	-0.212101	-0.421511	-0.0104194	0.0432274	LOGISTIC-BINARY	Date Q60 first reported (renal agenesis and other reduction defects of kidney)	100091	Health-related outcomes	1712	First occurrences	2417	Congenital disruptions and chromosomal abnormalities	2417	Health-related outcomes > First occurrences > Congenital disruptions and chromosomal abnormalities
20003#1140916950	CAT-MUL	157189/19(157208)	-0.545068	-1.09346	-0.0373545	0.043353	LOGISTIC-BINARY	Treatment/medication code: nizoral 20mg/ml shampoo	100000	UK Biobank Assessment Centre	100071	Verbal interview	100075	Medications	100075	UK Biobank Assessment Centre > Verbal interview > Medications
131118	DATE	156635/592(157227)	-0.08879	-0.175748	-0.00336591	0.0435028	LOGISTIC-BINARY	Date G95 first reported (other diseases of spinal cord)	100091	Health-related outcomes	1712	First occurrences	2406	Nervous system disorders	2406	Health-related outcomes > First occurrences > Nervous system disorders
20003#1140861958	CAT-MUL	139708/17500(157208)	0.0172583	0.000477584	0.0339971	0.0435603	LOGISTIC-BINARY	Treatment/medication code: simvastatin	100000	UK Biobank Assessment Centre	100071	Verbal interview	100075	Medications	100075	UK Biobank Assessment Centre > Verbal interview > Medications
131524	DATE	156905/322(157227)	0.111486	0.00165366	0.218278	0.0437158	LOGISTIC-BINARY	Date J81 first reported (pulmonary oedema)	100091	Health-related outcomes	1712	First occurrences	2410	Respiratory system disorders	2410	Health-related outcomes > First occurrences > Respiratory system disorders
30860	CONTINUOUS	137991	0.00557857	0.000155214	0.0110019	0.0437941	LINEAR	Total protein	100078	Biological samples	100080	Assay results	17518	Blood assays	17518	Biological samples > Assay results > Blood assays > Blood biochemistry
6154#100	CAT-MUL	68735/87009(155744)	-0.0107166	-0.0211465	-0.000284621	0.0440452	LOGISTIC-BINARY	Medication for pain relief, constipation, heartburn	100000	UK Biobank Assessment Centre	100025	Touchscreen	100036	Health and medical history	100045	UK Biobank Assessment Centre > Touchscreen > Health and medical history > Medication
20001#1001	CAT-MUL	157114/94(157208)	0.198753	-0.000444399	0.386602	0.0443914	LOGISTIC-BINARY	Cancer code, self-reported: lung cancer	100000	UK Biobank Assessment Centre	100071	Verbal interview	100074	Medical conditions	100074	UK Biobank Assessment Centre > Verbal interview > Medical conditions
132558	DATE	157137/90(157227)	-0.23433	-0.467327	-0.0105992	0.0444325	LOGISTIC-BINARY	Date Q74 first reported (other congenital malformations of limb(s))	100091	Health-related outcomes	1712	First occurrences	2417	Congenital disruptions and chromosomal abnormalities	2417	Health-related outcomes > First occurrences > Congenital disruptions and chromosomal abnormalities
131324	DATE	154674/2553(157227)	0.0412813	0.00083256	0.08137	0.0445131	LOGISTIC-BINARY	Date I35 first reported (nonrheumatic aortic valve disorders)	100091	Health-related outcomes	1712	First occurrences	2409	Circulatory system disorders	2409	Health-related outcomes > First occurrences > Circulatory system disorders
20003#1140851088	CAT-MUL	157146/62(157208)	-0.295205	-0.590486	-0.0146309	0.0446562	LOGISTIC-BINARY	Treatment/medication code: senokot 7.5mg tablet	100000	UK Biobank Assessment Centre	100071	Verbal interview	100075	Medications	100075	UK Biobank Assessment Centre > Verbal interview > Medications
131482	DATE	156634/593(157227)	0.083156	0.0010235	0.163644	0.0450524	LOGISTIC-BINARY	Date J39 first reported (other diseases of upper respiratory tract)	100091	Health-related outcomes	1712	First occurrences	2410	Respiratory system disorders	2410	Health-related outcomes > First occurrences > Respiratory system disorders
20492	CAT-SIN	12316	0.0346103	0.000835843	0.0683848	0.0450568	ORDERED-LOGISTIC	Longest period of mania or irritability	100089	Online follow-up	136	Mental health	139	Mania	139	Online follow-up > Mental health > Mania
20003#1141188442	CAT-MUL	146460/10748(157208)	-0.0212361	-0.042089	-0.000462456	0.0455164	LOGISTIC-BINARY	Treatment/medication code: glucosamine product	100000	UK Biobank Assessment Centre	100071	Verbal interview	100075	Medications	100075	UK Biobank Assessment Centre > Verbal interview > Medications
20003#1140860332	CAT-MUL	157192/16(157208)	-0.592293	-1.1961	-0.0349961	0.0458679	LOGISTIC-BINARY	Treatment/medication code: sotalol hydrochloride+hydrochlorothiazide 80mg/12.5mg tablet	100000	UK Biobank Assessment Centre	100071	Verbal interview	100075	Medications	100075	UK Biobank Assessment Centre > Verbal interview > Medications
130714	DATE	150200/7027(157227)	0.0252271	0.000389212	0.0499416	0.045968	LOGISTIC-BINARY	Date E14 first reported (unspecified diabetes mellitus)	100091	Health-related outcomes	1712	First occurrences	2404	Endocrine, nutritional and metabolic diseases	2404	Health-related outcomes > First occurrences > Endocrine, nutritional and metabolic diseases
40011#9052	CAT-MUL	157186/41(157227)	0.28481	-0.00837772	0.550033	0.0460976	LOGISTIC-BINARY	Histology of cancer tumour: Epithelioid mesothelioma, malignant	100091	Health-related outcomes	100092	Cancer register	100092	Cancer register	100092	Health-related outcomes > Cancer register
20003#1140875696	CAT-MUL	157198/10(157208)	-0.778537	-1.58263	-0.0503287	0.0467392	LOGISTIC-BINARY	Treatment/medication code: lodoxamide	100000	UK Biobank Assessment Centre	100071	Verbal interview	100075	Medications	100075	UK Biobank Assessment Centre > Verbal interview > Medications
20003#1140883748	CAT-MUL	156719/489(157208)	0.0908293	0.0002554	0.179452	0.0469687	LOGISTIC-BINARY	Treatment/medication code: selenium product	100000	UK Biobank Assessment Centre	100071	Verbal interview	100075	Medications	100075	UK Biobank Assessment Centre > Verbal interview > Medications
40006#C787	CAT-MUL	157192/35(157227)	0.30374	-0.0117915	0.585286	0.0470882	LOGISTIC-BINARY	Type of cancer: ICD10: C78.7 Secondary malignant neoplasm of liver	100091	Health-related outcomes	100092	Cancer register	100092	Cancer register	100092	Health-related outcomes > Cancer register
131590	DATE	153525/3702(157227)	-0.0346005	-0.0689526	-0.000494446	0.0475672	LOGISTIC-BINARY	Date K25 first reported (gastric ulcer)	100091	Health-related outcomes	1712	First occurrences	2411	Digestive system disorders	2411	Health-related outcomes > First occurrences > Digestive system disorders
21055	CAT-SIN	58263	0.0184244	0.000193444	0.0366553	0.0479333	ORDERED-LOGISTIC	Degree bothered by feeling heart pound/race in the last 3 months	100089	Online follow-up	153	Digestive health	153	Digestive health	153	Online follow-up > Digestive health
40013#1820	CAT-MUL	157208/19(157227)	-0.537102	-1.09085	-0.0267207	0.0480159	LOGISTIC-BINARY	Type of cancer: ICD9: 1820 Malignant neoplasm of corpus uteri, except isthmus	100091	Health-related outcomes	100092	Cancer register	100092	Cancer register	100092	Health-related outcomes > Cancer register
40006#C029	CAT-MUL	157205/22(157227)	-0.491392	-0.995205	-0.0225093	0.0480235	LOGISTIC-BINARY	Type of cancer: ICD10: C02.9 Tongue, unspecified	100091	Health-related outcomes	100092	Cancer register	100092	Cancer register	100092	Health-related outcomes > Cancer register
20501	CAT-SIN	49428/2129(51557)	-0.0461192	-0.0921104	-0.000571365	0.0482791	LOGISTIC-BINARY	Ever had period of mania / excitability	100089	Online follow-up	136	Mental health	139	Mania	139	Online follow-up > Mental health > Mania
20003#1141178054	CAT-MUL	157190/18(157208)	0.416291	-0.0331335	0.791031	0.0483683	LOGISTIC-BINARY	Treatment/medication code: zapain capsule	100000	UK Biobank Assessment Centre	100071	Verbal interview	100075	Medications	100075	UK Biobank Assessment Centre > Verbal interview > Medications
40006#C340	CAT-MUL	157204/23(157227)	-0.51004	-1.035	-0.0232332	0.0484913	LOGISTIC-BINARY	Type of cancer: ICD10: C34.0 Main bronchus	100091	Health-related outcomes	100092	Cancer register	100092	Cancer register	100092	Health-related outcomes > Cancer register
20003#1140928004	CAT-MUL	157161/47(157208)	0.279218	-0.01072	0.543059	0.0488026	LOGISTIC-BINARY	Treatment/medication code: zimovane ls 3.75mg tablet	100000	UK Biobank Assessment Centre	100071	Verbal interview	100075	Medications	100075	UK Biobank Assessment Centre > Verbal interview > Medications
20003#1140916288	CAT-MUL	157126/82(157208)	-0.243393	-0.491028	-0.00661145	0.0490546	LOGISTIC-BINARY	Treatment/medication code: efexor 37.5mg tablet	100000	UK Biobank Assessment Centre	100071	Verbal interview	100075	Medications	100075	UK Biobank Assessment Centre > Verbal interview > Medications
20003#1140868120	CAT-MUL	157178/30(157208)	0.329461	-0.0157348	0.639237	0.0494272	LOGISTIC-BINARY	Treatment/medication code: trifluoperazine	100000	UK Biobank Assessment Centre	100071	Verbal interview	100075	Medications	100075	UK Biobank Assessment Centre > Verbal interview > Medications
131888	DATE	127916/29311(157227)	0.0134148	-5.72911e-05	0.0268644	0.0507865	LOGISTIC-BINARY	Date M25 first reported (other joint disorders, not elsewhere classified)	100091	Health-related outcomes	1712	First occurrences	2413	Musculoskeletal system and connective tissue disorders	2413	Health-related outcomes > First occurrences > Musculoskeletal system and connective tissue disorders
2644	CAT-SIN	25908/21518(47426)	0.0187169	-6.84145e-05	0.0374999	0.0508191	LOGISTIC-BINARY	Light smokers, at least 100 smokes in lifetime	100000	UK Biobank Assessment Centre	100025	Touchscreen	100050	Lifestyle and environment	100058	UK Biobank Assessment Centre > Touchscreen > Lifestyle and environment > Smoking
20003#1141166006	CAT-MUL	156952/256(157208)	0.119759	-0.00244483	0.238015	0.0509883	LOGISTIC-BINARY	Treatment/medication code: telmisartan	100000	UK Biobank Assessment Centre	100071	Verbal interview	100075	Medications	100075	UK Biobank Assessment Centre > Verbal interview > Medications
6148#100	CAT-MUL	11374/44919(56293)	-0.0236043	-0.0472947	0.000130589	0.0510496	LOGISTIC-BINARY	Eye problems/disorders	100000	UK Biobank Assessment Centre	100025	Touchscreen	100036	Health and medical history	100041	UK Biobank Assessment Centre > Touchscreen > Health and medical history > Eyesight
24011	INTEGER	155161	0.00502192	-3.54682e-05	0.0100793	0.0516285	LINEAR	Traffic intensity on the nearest major road	100088	Additional exposures	113	Local environment	114	Residential air pollution	114	Additional exposures > Local environment > Residential air pollution
130746	DATE	157077/150(157227)	0.154117	-0.00460293	0.305875	0.0518784	LOGISTIC-BINARY	Date E34 first reported (other endocrine disorders)	100091	Health-related outcomes	1712	First occurrences	2404	Endocrine, nutritional and metabolic diseases	2404	Health-related outcomes > First occurrences > Endocrine, nutritional and metabolic diseases
131768	DATE	150146/7081(157227)	-0.0251786	-0.0506261	0.00014524	0.0518971	LOGISTIC-BINARY	Date L57 first reported (skin changes due to chronic exposure to nonionising radiation)	100091	Health-related outcomes	1712	First occurrences	2412	Skin and subcutaneous tissue disorders	2412	Health-related outcomes > First occurrences > Skin and subcutaneous tissue disorders
20003#1140909726	CAT-MUL	155248/1960(157208)	-0.0467487	-0.0941389	0.000168795	0.0520052	LOGISTIC-BINARY	Treatment/medication code: vitamin c product	100000	UK Biobank Assessment Centre	100071	Verbal interview	100075	Medications	100075	UK Biobank Assessment Centre > Verbal interview > Medications
40011#8090	CAT-MUL	149078/8149(157227)	-0.0232239	-0.046736	0.000180821	0.0523305	LOGISTIC-BINARY	Histology of cancer tumour: Basal cell carcinoma, NOS	100091	Health-related outcomes	100092	Cancer register	100092	Cancer register	100092	Health-related outcomes > Cancer register
20003#1141172918	CAT-MUL	157106/102(157208)	0.184223	-0.00700924	0.365644	0.0528934	LOGISTIC-BINARY	Treatment/medication code: celluvisc 1% single-use eye drops	100000	UK Biobank Assessment Centre	100071	Verbal interview	100075	Medications	100075	UK Biobank Assessment Centre > Verbal interview > Medications
20003#1140869186	CAT-MUL	157174/34(157208)	0.296276	-0.0237043	0.57473	0.0529011	LOGISTIC-BINARY	Treatment/medication code: ovranette tablet	100000	UK Biobank Assessment Centre	100071	Verbal interview	100075	Medications	100075	UK Biobank Assessment Centre > Verbal interview > Medications
20003#1140910766	CAT-MUL	156779/429(157208)	0.0932654	-0.00230904	0.186624	0.0530264	LOGISTIC-BINARY	Treatment/medication code: nicorandil	100000	UK Biobank Assessment Centre	100071	Verbal interview	100075	Medications	100075	UK Biobank Assessment Centre > Verbal interview > Medications
132148	DATE	153619/3608(157227)	-0.0348121	-0.0702308	0.000365257	0.0532382	LOGISTIC-BINARY	Date N93 first reported (other abnormal uterine and vaginal bleeding)	100091	Health-related outcomes	1712	First occurrences	2414	Genitourinary system disorders	2414	Health-related outcomes > First occurrences > Genitourinary system disorders
20003#1141167594	CAT-MUL	156594/614(157208)	0.078716	-0.00192418	0.157817	0.0534341	LOGISTIC-BINARY	Treatment/medication code: qvar 50 inhaler	100000	UK Biobank Assessment Centre	100071	Verbal interview	100075	Medications	100075	UK Biobank Assessment Centre > Verbal interview > Medications
130062	DATE	156249/978(157227)	-0.0656757	-0.132975	0.000715065	0.054151	LOGISTIC-BINARY	Date A37 first reported (whooping cough)	100091	Health-related outcomes	1712	First occurrences	2401	Certain infectious and parasitic diseases	2401	Health-related outcomes > First occurrences > Certain infectious and parasitic diseases
130792	DATE	142281/14946(157227)	0.01725	-0.000363235	0.0348097	0.0545446	LOGISTIC-BINARY	Date E66 first reported (obesity)	100091	Health-related outcomes	1712	First occurrences	2404	Endocrine, nutritional and metabolic diseases	2404	Health-related outcomes > First occurrences > Endocrine, nutritional and metabolic diseases
20003#1140911640	CAT-MUL	157110/98(157208)	-0.212683	-0.434863	0.000896904	0.0558436	LOGISTIC-BINARY	Treatment/medication code: lecithin product	100000	UK Biobank Assessment Centre	100071	Verbal interview	100075	Medications	100075	UK Biobank Assessment Centre > Verbal interview > Medications
40006#C530	CAT-MUL	157195/32(157227)	0.299529	-0.0256028	0.585695	0.0558852	LOGISTIC-BINARY	Type of cancer: ICD10: C53.0 Endocervix	100091	Health-related outcomes	100092	Cancer register	100092	Cancer register	100092	Health-related outcomes > Cancer register
20003#1141173346	CAT-MUL	157184/24(157208)	0.351644	-0.0306761	0.6875	0.0560722	LOGISTIC-BINARY	Treatment/medication code: cortisone	100000	UK Biobank Assessment Centre	100071	Verbal interview	100075	Medications	100075	UK Biobank Assessment Centre > Verbal interview > Medications
40006#D485	CAT-MUL	157191/36(157227)	-0.36139	-0.743381	-0.00242647	0.0561828	LOGISTIC-BINARY	Type of cancer: ICD10: D48.5 Skin	100091	Health-related outcomes	100092	Cancer register	100092	Cancer register	100092	Health-related outcomes > Cancer register
132274	DATE	156923/304(157227)	-0.11913	-0.242988	0.00154225	0.056227	LOGISTIC-BINARY	Date O75 first reported (other complications of labour and delivery, not elsewhere classified)	100091	Health-related outcomes	1712	First occurrences	2415	Pregnancy, childbirth and the puerperium	2415	Health-related outcomes > First occurrences > Pregnancy, childbirth and the puerperium
20003#1141182628	CAT-MUL	156883/325(157208)	0.105121	-0.00422943	0.211563	0.0562512	LOGISTIC-BINARY	Treatment/medication code: tiotropium	100000	UK Biobank Assessment Centre	100071	Verbal interview	100075	Medications	100075	UK Biobank Assessment Centre > Verbal interview > Medications
6157#4	CAT-MUL	27595/9175(36770)	0.0238799	-0.000675767	0.0483818	0.0563674	LOGISTIC-BINARY	Why stopped smoking: Financial reasons	100000	UK Biobank Assessment Centre	100025	Touchscreen	100050	Lifestyle and environment	100058	UK Biobank Assessment Centre > Touchscreen > Lifestyle and environment > Smoking
30030	CONTINUOUS	157226	0.00401479	-0.000110155	0.00813973	0.0564398	LINEAR	Haematocrit percentage	100078	Biological samples	100080	Assay results	100081	Blood assays	100081	Biological samples > Assay results > Blood assays > Blood count
130826	DATE	153958/3269(157227)	0.0345831	-0.0011256	0.0700159	0.0567089	LOGISTIC-BINARY	Date E86 first reported (volume depletion)	100091	Health-related outcomes	1712	First occurrences	2404	Endocrine, nutritional and metabolic diseases	2404	Health-related outcomes > First occurrences > Endocrine, nutritional and metabolic diseases
131584	DATE	132719/24508(157227)	0.0137926	-0.000422125	0.0279775	0.0569323	LOGISTIC-BINARY	Date K21 first reported (gastro-oesophageal reflux disease)	100091	Health-related outcomes	1712	First occurrences	2411	Digestive system disorders	2411	Health-related outcomes > First occurrences > Digestive system disorders
130896	DATE	156025/1202(157227)	-0.0582292	-0.118594	0.00138707	0.0571271	LOGISTIC-BINARY	Date F33 first reported (recurrent depressive disorder)	100091	Health-related outcomes	1712	First occurrences	2405	Mental and behavioural disorders	2405	Health-related outcomes > First occurrences > Mental and behavioural disorders
131320	DATE	157047/180(157227)	-0.154242	-0.315558	0.00224334	0.0571817	LOGISTIC-BINARY	Date I33 first reported (acute and subacute endocarditis)	100091	Health-related outcomes	1712	First occurrences	2409	Circulatory system disorders	2409	Health-related outcomes > First occurrences > Circulatory system disorders
20003#1141174500	CAT-MUL	157188/20(157208)	-0.494706	-1.02547	-0.00374452	0.0579649	LOGISTIC-BINARY	Treatment/medication code: sibutramine	100000	UK Biobank Assessment Centre	100071	Verbal interview	100075	Medications	100075	UK Biobank Assessment Centre > Verbal interview > Medications
131918	DATE	152077/5150(157227)	0.0277611	-0.00105006	0.0563997	0.0581989	LOGISTIC-BINARY	Date M48 first reported (other spondylopathies)	100091	Health-related outcomes	1712	First occurrences	2413	Musculoskeletal system and connective tissue disorders	2413	Health-related outcomes > First occurrences > Musculoskeletal system and connective tissue disorders
30670	CONTINUOUS	150515	0.00482051	-0.00017327	0.00981429	0.0584964	LINEAR	Urea	100078	Biological samples	100080	Assay results	17518	Blood assays	17518	Biological samples > Assay results > Blood assays > Blood biochemistry
132266	DATE	157145/82(157227)	-0.237202	-0.488132	0.0031578	0.0585606	LOGISTIC-BINARY	Date O71 first reported (other obstetric trauma)	100091	Health-related outcomes	1712	First occurrences	2415	Pregnancy, childbirth and the puerperium	2415	Health-related outcomes > First occurrences > Pregnancy, childbirth and the puerperium
20003#1140888092	CAT-MUL	157108/100(157208)	0.18199	-0.0116147	0.365378	0.0586812	LOGISTIC-BINARY	Treatment/medication code: elocon cream	100000	UK Biobank Assessment Centre	100071	Verbal interview	100075	Medications	100075	UK Biobank Assessment Centre > Verbal interview > Medications
3992	INTEGER	1883	0.0398644	-0.00159094	0.0813197	0.059454	LINEAR	Age emphysema/chronic bronchitis diagnosed	100000	UK Biobank Assessment Centre	100025	Touchscreen	100036	Health and medical history	100044	UK Biobank Assessment Centre > Touchscreen > Health and medical history > Medical conditions
6145#2	CAT-MUL	138204/18223(156427)	-0.0155187	-0.0317154	0.000632635	0.0600312	LOGISTIC-BINARY	Illness, injury, bereavement, stress in last 2 years: Serious illness, injury or assault of a close relative	100000	UK Biobank Assessment Centre	100025	Touchscreen	100059	Psychosocial factors	100060	UK Biobank Assessment Centre > Touchscreen > Psychosocial factors > Mental health
20003#1141186750	CAT-MUL	157186/22(157208)	-0.465038	-0.967217	0.00169575	0.0603242	LOGISTIC-BINARY	Treatment/medication code: biotene oralbalance oral gel	100000	UK Biobank Assessment Centre	100071	Verbal interview	100075	Medications	100075	UK Biobank Assessment Centre > Verbal interview > Medications
130624	DATE	156083/1144(157227)	-0.0587618	-0.120475	0.00216457	0.0603672	LOGISTIC-BINARY	Date D51 first reported (vitamin b12 deficiency anaemia)	100091	Health-related outcomes	1712	First occurrences	2403	Blood, blood-forming organs and certain immune disorders	2403	Health-related outcomes > First occurrences > Blood, blood-forming organs and certain immune disorders
131350	DATE	145267/11960(157227)	0.0189119	-0.000872683	0.0386305	0.0605575	LOGISTIC-BINARY	Date I48 first reported (atrial fibrillation and flutter)	100091	Health-related outcomes	1712	First occurrences	2409	Circulatory system disorders	2409	Health-related outcomes > First occurrences > Circulatory system disorders
20003#1140926794	CAT-MUL	157195/13(157208)	0.443046	-0.0666369	0.852727	0.0609906	LOGISTIC-BINARY	Treatment/medication code: mobic 7.5mg tablet	100000	UK Biobank Assessment Centre	100071	Verbal interview	100075	Medications	100075	UK Biobank Assessment Centre > Verbal interview > Medications
20003#1141152590	CAT-MUL	157086/122(157208)	-0.188879	-0.390162	0.00501928	0.0611131	LOGISTIC-BINARY	Treatment/medication code: glimepiride	100000	UK Biobank Assessment Centre	100071	Verbal interview	100075	Medications	100075	UK Biobank Assessment Centre > Verbal interview > Medications
20003#1141179846	CAT-MUL	157190/18(157208)	-0.515338	-1.07351	0.00373302	0.0611926	LOGISTIC-BINARY	Treatment/medication code: protopic 0.03% ointment	100000	UK Biobank Assessment Centre	100071	Verbal interview	100075	Medications	100075	UK Biobank Assessment Centre > Verbal interview > Medications
40006#C163	CAT-MUL	157212/15(157227)	-0.580549	-1.21278	0.00138942	0.0615632	LOGISTIC-BINARY	Type of cancer: ICD10: C16.3 Pyloric antrum	100091	Health-related outcomes	100092	Cancer register	100092	Cancer register	100092	Health-related outcomes > Cancer register
20003#1141172686	CAT-MUL	157172/36(157208)	0.289537	-0.0263137	0.581379	0.062296	LOGISTIC-BINARY	Treatment/medication code: coaprovel 150mg/12.5mg tablet	100000	UK Biobank Assessment Centre	100071	Verbal interview	100075	Medications	100075	UK Biobank Assessment Centre > Verbal interview > Medications
20003#1140879774	CAT-MUL	156845/363(157208)	0.0979405	-0.00632888	0.1996	0.0623127	LOGISTIC-BINARY	Treatment/medication code: alfuzosin	100000	UK Biobank Assessment Centre	100071	Verbal interview	100075	Medications	100075	UK Biobank Assessment Centre > Verbal interview > Medications
24005	CONTINUOUS	145122	0.00490327	-0.000253075	0.0100596	0.0623541	LINEAR	Particulate matter air pollution (pm10); 2010	100088	Additional exposures	113	Local environment	114	Residential air pollution	114	Additional exposures > Local environment > Residential air pollution
20003#1140861090	CAT-MUL	156838/370(157208)	-0.104434	-0.215776	0.00439576	0.0630238	LOGISTIC-BINARY	Treatment/medication code: adalat 5mg capsule	100000	UK Biobank Assessment Centre	100071	Verbal interview	100075	Medications	100075	UK Biobank Assessment Centre > Verbal interview > Medications
20003#1141153026	CAT-MUL	156840/368(157208)	0.0974832	-0.0067063	0.199064	0.0633605	LOGISTIC-BINARY	Treatment/medication code: lercanidipine	100000	UK Biobank Assessment Centre	100071	Verbal interview	100075	Medications	100075	UK Biobank Assessment Centre > Verbal interview > Medications
20003#1141145710	CAT-MUL	157196/12(157208)	0.467762	-0.0612259	0.918741	0.0634001	LOGISTIC-BINARY	Treatment/medication code: alphosyl shampoo	100000	UK Biobank Assessment Centre	100071	Verbal interview	100075	Medications	100075	UK Biobank Assessment Centre > Verbal interview > Medications
132058	DATE	150662/6565(157227)	0.0241185	-0.0014777	0.0495806	0.0640703	LOGISTIC-BINARY	Date N32 first reported (other disorders of bladder)	100091	Health-related outcomes	1712	First occurrences	2414	Genitourinary system disorders	2414	Health-related outcomes > First occurrences > Genitourinary system disorders
21074	CAT-SIN	3401/3570(6971)	-0.0453929	-0.0936029	0.00275785	0.0647547	LOGISTIC-BINARY	Diarrhoea when IBS symptoms first began	100089	Online follow-up	153	Digestive health	153	Digestive health	153	Online follow-up > Digestive health
1180	CAT-SIN	140521	-0.00928198	-0.0191535	0.000589524	0.0654645	ORDERED-LOGISTIC	Morning/evening person (chronotype)	100000	UK Biobank Assessment Centre	100025	Touchscreen	100050	Lifestyle and environment	100057	UK Biobank Assessment Centre > Touchscreen > Lifestyle and environment > Sleep
131080	DATE	157128/99(157227)	-0.20632	-0.430683	0.00904753	0.0660331	LOGISTIC-BINARY	Date G59 first reported (mononeuropathy in diseases classified elsewhere)	100091	Health-related outcomes	1712	First occurrences	2406	Nervous system disorders	2406	Health-related outcomes > First occurrences > Nervous system disorders
20003#1140871050	CAT-MUL	155690/1518(157208)	0.0486886	-0.00357913	0.100355	0.0663049	LOGISTIC-BINARY	Treatment/medication code: calcichew d3 tablet	100000	UK Biobank Assessment Centre	100071	Verbal interview	100075	Medications	100075	UK Biobank Assessment Centre > Verbal interview > Medications
40011#8503	CAT-MUL	157200/27(157227)	0.325274	-0.0420793	0.65422	0.0681126	LOGISTIC-BINARY	Histology of cancer tumour: Intraductal papillary adenocarcinoma with invasion	100091	Health-related outcomes	100092	Cancer register	100092	Cancer register	100092	Health-related outcomes > Cancer register
130194	DATE	156859/368(157227)	-0.101516	-0.211894	0.00645285	0.0684293	LOGISTIC-BINARY	Date B15 first reported (acute hepatitis a)	100091	Health-related outcomes	1712	First occurrences	2401	Certain infectious and parasitic diseases	2401	Health-related outcomes > First occurrences > Certain infectious and parasitic diseases
20003#1140876424	CAT-MUL	157190/18(157208)	0.365992	-0.0601982	0.721599	0.0687646	LOGISTIC-BINARY	Treatment/medication code: cocois ointment	100000	UK Biobank Assessment Centre	100071	Verbal interview	100075	Medications	100075	UK Biobank Assessment Centre > Verbal interview > Medications
20003#1140888758	CAT-MUL	157150/58(157208)	0.223025	-0.0262408	0.453973	0.069236	LOGISTIC-BINARY	Treatment/medication code: penicillin v	100000	UK Biobank Assessment Centre	100071	Verbal interview	100075	Medications	100075	UK Biobank Assessment Centre > Verbal interview > Medications
40013#2330	CAT-MUL	157199/28(157227)	0.31435	-0.0434328	0.632764	0.0693473	LOGISTIC-BINARY	Type of cancer: ICD9: 2330 Carcinoma in situ of breast	100091	Health-related outcomes	100092	Cancer register	100092	Cancer register	100092	Health-related outcomes > Cancer register
130626	DATE	156967/260(157227)	0.111966	-0.0108424	0.230996	0.0696442	LOGISTIC-BINARY	Date D52 first reported (folate deficiency anaemia)	100091	Health-related outcomes	1712	First occurrences	2403	Blood, blood-forming organs and certain immune disorders	2403	Health-related outcomes > First occurrences > Blood, blood-forming organs and certain immune disorders
1508-2	CAT-SIN	69538/123972	-999	-999	-999	0.0698949	MULTINOMIAL-LOGISTIC	Coffee type	100000	UK Biobank Assessment Centre	100025	Touchscreen	100050	Lifestyle and environment	100052	UK Biobank Assessment Centre > Touchscreen > Lifestyle and environment > Diet
40011#9650	CAT-MUL	157197/30(157227)	0.301867	-0.0421422	0.60821	0.0700066	LOGISTIC-BINARY	Histology of cancer tumour: Hodgkin lymphoma, NOS	100091	Health-related outcomes	100092	Cancer register	100092	Cancer register	100092	Health-related outcomes > Cancer register
131860	DATE	156830/397(157227)	0.0906949	-0.00892302	0.187867	0.0708895	LOGISTIC-BINARY	Date M11 first reported (other crystal arthropathies)	100091	Health-related outcomes	1712	First occurrences	2413	Musculoskeletal system and connective tissue disorders	2413	Health-related outcomes > First occurrences > Musculoskeletal system and connective tissue disorders
132238	DATE	156955/272(157227)	0.10936	-0.012306	0.227117	0.073448	LOGISTIC-BINARY	Date O46 first reported (antepartum haemorrhage, not elsewhere classified)	100091	Health-related outcomes	1712	First occurrences	2415	Pregnancy, childbirth and the puerperium	2415	Health-related outcomes > First occurrences > Pregnancy, childbirth and the puerperium
20003#1140909482	CAT-MUL	157111/97(157208)	-0.201282	-0.425872	0.0147026	0.0734509	LOGISTIC-BINARY	Treatment/medication code: opticrom allergy eye drops	100000	UK Biobank Assessment Centre	100071	Verbal interview	100075	Medications	100075	UK Biobank Assessment Centre > Verbal interview > Medications
20003#1140862266	CAT-MUL	157155/53(157208)	0.235643	-0.0314201	0.483988	0.073653	LOGISTIC-BINARY	Treatment/medication code: phyllocontin continus 225mg m/r tablet	100000	UK Biobank Assessment Centre	100071	Verbal interview	100075	Medications	100075	UK Biobank Assessment Centre > Verbal interview > Medications
130828	DATE	149950/7277(157227)	0.0222953	-0.00222344	0.046696	0.0740123	LOGISTIC-BINARY	Date E87 first reported (other disorders of fluid, electrolyte and acid-base balance)	100091	Health-related outcomes	1712	First occurrences	2404	Endocrine, nutritional and metabolic diseases	2404	Health-related outcomes > First occurrences > Endocrine, nutritional and metabolic diseases
20003#1140879404	CAT-MUL	157083/125(157208)	-0.17498	-0.370665	0.013634	0.0744291	LOGISTIC-BINARY	Treatment/medication code: docusate sodium	100000	UK Biobank Assessment Centre	100071	Verbal interview	100075	Medications	100075	UK Biobank Assessment Centre > Verbal interview > Medications
20003#1140881414	CAT-MUL	157172/36(157208)	0.276106	-0.0412489	0.563661	0.0744917	LOGISTIC-BINARY	Treatment/medication code: gastrocote liquid	100000	UK Biobank Assessment Centre	100071	Verbal interview	100075	Medications	100075	UK Biobank Assessment Centre > Verbal interview > Medications
40006#C031	CAT-MUL	157210/17(157227)	-0.5101	-1.09296	0.0256702	0.0745763	LOGISTIC-BINARY	Type of cancer: ICD10: C03.1 Lower gum	100091	Health-related outcomes	100092	Cancer register	100092	Cancer register	100092	Health-related outcomes > Cancer register
132222	DATE	157120/107(157227)	-0.188624	-0.400502	0.0148961	0.0752657	LOGISTIC-BINARY	Date O35 first reported (maternal care for known or suspected foetal abnormality and damage)	100091	Health-related outcomes	1712	First occurrences	2415	Pregnancy, childbirth and the puerperium	2415	Health-related outcomes > First occurrences > Pregnancy, childbirth and the puerperium
1319	INTEGER	143383	-0.00965759	-0.0203134	0.000998233	0.0757434	ORDERED-LOGISTIC	Dried fruit intake	100000	UK Biobank Assessment Centre	100025	Touchscreen	100050	Lifestyle and environment	100052	UK Biobank Assessment Centre > Touchscreen > Lifestyle and environment > Diet
6145#6	CAT-MUL	139267/17160(156427)	0.0150928	-0.00158859	0.0317289	0.0757695	LOGISTIC-BINARY	Illness, injury, bereavement, stress in last 2 years: Financial difficulties	100000	UK Biobank Assessment Centre	100025	Touchscreen	100059	Psychosocial factors	100060	UK Biobank Assessment Centre > Touchscreen > Psychosocial factors > Mental health
132066	DATE	156698/529(157227)	0.0779184	-0.00948447	0.163491	0.0774814	LOGISTIC-BINARY	Date N36 first reported (other disorders of urethra)	100091	Health-related outcomes	1712	First occurrences	2414	Genitourinary system disorders	2414	Health-related outcomes > First occurrences > Genitourinary system disorders
20001#1062	CAT-MUL	157015/193(157208)	-0.137196	-0.291873	0.0128885	0.0777178	LOGISTIC-BINARY	Cancer code, self-reported: squamous cell carcinoma	100000	UK Biobank Assessment Centre	100071	Verbal interview	100074	Medical conditions	100074	UK Biobank Assessment Centre > Verbal interview > Medical conditions
40006#C499	CAT-MUL	157215/12(157227)	0.43636	-0.0900129	0.876995	0.0782808	LOGISTIC-BINARY	Type of cancer: ICD10: C49.9 Connective and soft tissue, unspecified	100091	Health-related outcomes	100092	Cancer register	100092	Cancer register	100092	Health-related outcomes > Cancer register
132174	DATE	157047/180(157227)	0.130451	-0.0175427	0.273035	0.0786127	LOGISTIC-BINARY	Date O06 first reported (unspecified abortion)	100091	Health-related outcomes	1712	First occurrences	2415	Pregnancy, childbirth and the puerperium	2415	Health-related outcomes > First occurrences > Pregnancy, childbirth and the puerperium
6158#100	CAT-MUL	3067/1309(4376)	0.0604381	-0.00713143	0.127727	0.0788431	LOGISTIC-BINARY	Why reduced smoking	100000	UK Biobank Assessment Centre	100025	Touchscreen	100050	Lifestyle and environment	100058	UK Biobank Assessment Centre > Touchscreen > Lifestyle and environment > Smoking
132462	DATE	157181/46(157227)	0.242507	-0.0394616	0.500452	0.0791435	LOGISTIC-BINARY	Date Q17 first reported (other congenital malformations of ear)	100091	Health-related outcomes	1712	First occurrences	2417	Congenital disruptions and chromosomal abnormalities	2417	Health-related outcomes > First occurrences > Congenital disruptions and chromosomal abnormalities
40011#8850	CAT-MUL	157203/24(157227)	0.324899	-0.0592045	0.663417	0.0794778	LOGISTIC-BINARY	Histology of cancer tumour: Liposarcoma, NOS	100091	Health-related outcomes	100092	Cancer register	100092	Cancer register	100092	Health-related outcomes > Cancer register
40006#C506	CAT-MUL	157212/15(157227)	-0.532941	-1.15371	0.0364962	0.0795948	LOGISTIC-BINARY	Type of cancer: ICD10: C50.6 Axillary tail of breast	100091	Health-related outcomes	100092	Cancer register	100092	Cancer register	100092	Health-related outcomes > Cancer register
20003#1141193290	CAT-MUL	157179/29(157208)	-0.366507	-0.790685	0.0321088	0.0812685	LOGISTIC-BINARY	Treatment/medication code: lyrinel xl 5mg m/r tablet	100000	UK Biobank Assessment Centre	100071	Verbal interview	100075	Medications	100075	UK Biobank Assessment Centre > Verbal interview > Medications
1468-3	CAT-SIN	33872/131948	-999	-999	-999	0.0820954	MULTINOMIAL-LOGISTIC	Cereal type	100000	UK Biobank Assessment Centre	100025	Touchscreen	100050	Lifestyle and environment	100052	UK Biobank Assessment Centre > Touchscreen > Lifestyle and environment > Diet
20003#1140868772	CAT-MUL	157148/60(157208)	-0.250024	-0.53935	0.0247284	0.0825283	LOGISTIC-BINARY	Treatment/medication code: didronel 200mg tablet	100000	UK Biobank Assessment Centre	100071	Verbal interview	100075	Medications	100075	UK Biobank Assessment Centre > Verbal interview > Medications
20003#1140865628	CAT-MUL	157193/15(157208)	0.387137	-0.086162	0.78649	0.0837009	LOGISTIC-BINARY	Treatment/medication code: misoprostol	100000	UK Biobank Assessment Centre	100071	Verbal interview	100075	Medications	100075	UK Biobank Assessment Centre > Verbal interview > Medications
131882	DATE	156163/1064(157227)	0.0538803	-0.0077914	0.114646	0.0845442	LOGISTIC-BINARY	Date M22 first reported (disorders of patella)	100091	Health-related outcomes	1712	First occurrences	2413	Musculoskeletal system and connective tissue disorders	2413	Health-related outcomes > First occurrences > Musculoskeletal system and connective tissue disorders
20003#1140862382	CAT-MUL	156300/908(157208)	0.0587278	-0.00856435	0.124938	0.0846693	LOGISTIC-BINARY	Treatment/medication code: becotide 50 inhaler	100000	UK Biobank Assessment Centre	100071	Verbal interview	100075	Medications	100075	UK Biobank Assessment Centre > Verbal interview > Medications
131964	DATE	149484/7743(157227)	-0.0215282	-0.0460596	0.00289352	0.0847277	LOGISTIC-BINARY	Date M81 first reported (osteoporosis without pathological fracture)	100091	Health-related outcomes	1712	First occurrences	2413	Musculoskeletal system and connective tissue disorders	2413	Health-related outcomes > First occurrences > Musculoskeletal system and connective tissue disorders
40006#C822	CAT-MUL	157212/15(157227)	-0.517371	-1.13043	0.0444512	0.0847585	LOGISTIC-BINARY	Type of cancer: ICD10: C82.2 Large cell, follicular	100091	Health-related outcomes	100092	Cancer register	100092	Cancer register	100092	Health-related outcomes > Cancer register
20003#1140875632	CAT-MUL	157157/51(157208)	0.226064	-0.0407526	0.472709	0.0850308	LOGISTIC-BINARY	Treatment/medication code: movelat gel	100000	UK Biobank Assessment Centre	100071	Verbal interview	100075	Medications	100075	UK Biobank Assessment Centre > Verbal interview > Medications
23405	CONTINUOUS	38307	0.00901649	-0.00127231	0.0193053	0.0858686	LINEAR	LDL Cholesterol	100078	Biological samples	100080	Blood assays	220	NMR metabolomics	220	Biological samples > Blood assays > NMR metabolomics
131560	DATE	154722/2505(157227)	-0.0362022	-0.0777062	0.00494445	0.085988	LOGISTIC-BINARY	Date K04 first reported (diseases of pulp and periapical tissues)	100091	Health-related outcomes	1712	First occurrences	2411	Digestive system disorders	2411	Health-related outcomes > First occurrences > Digestive system disorders
20003#1140868422	CAT-MUL	157195/13(157208)	0.401313	-0.100932	0.812198	0.0860047	LOGISTIC-BINARY	Treatment/medication code: harmogen 1.5mg tablet	100000	UK Biobank Assessment Centre	100071	Verbal interview	100075	Medications	100075	UK Biobank Assessment Centre > Verbal interview > Medications
40006#D034	CAT-MUL	157204/23(157227)	-0.419489	-0.916776	0.0412193	0.0865135	LOGISTIC-BINARY	Type of cancer: ICD10: D03.4 Melanoma in situ of scalp and neck	100091	Health-related outcomes	100092	Cancer register	100092	Cancer register	100092	Health-related outcomes > Cancer register
23069	CAT-SIN	2964/80(3044)	-0.214756	-0.466033	0.0266651	0.0875993	LOGISTIC-BINARY	HPV 18 seropositivity for Human Papillomavirus type-18	100078	Biological samples	100080	Assay results	51428	Blood assays	51428	Biological samples > Assay results > Blood assays > Infectious Diseases
40011#8440	CAT-MUL	157200/27(157227)	0.299502	-0.0635423	0.62099	0.0878044	LOGISTIC-BINARY	Histology of cancer tumour: Cystadenocarcinoma, NOS	100091	Health-related outcomes	100092	Cancer register	100092	Cancer register	100092	Health-related outcomes > Cancer register
131410	DATE	156593/634(157227)	-0.0719854	-0.155343	0.00994921	0.0878259	LOGISTIC-BINARY	Date I87 first reported (other disorders of veins)	100091	Health-related outcomes	1712	First occurrences	2409	Circulatory system disorders	2409	Health-related outcomes > First occurrences > Circulatory system disorders
1548	CAT-SIN	156865	0.00885676	-0.00130837	0.0190219	0.0878568	ORDERED-LOGISTIC	Variation in diet	100000	UK Biobank Assessment Centre	100025	Touchscreen	100050	Lifestyle and environment	100052	UK Biobank Assessment Centre > Touchscreen > Lifestyle and environment > Diet
20003#1141200440	CAT-MUL	157195/13(157208)	-0.562487	-1.23527	0.0535917	0.0880368	LOGISTIC-BINARY	Treatment/medication code: glivec 100mg tablet	100000	UK Biobank Assessment Centre	100071	Verbal interview	100075	Medications	100075	UK Biobank Assessment Centre > Verbal interview > Medications
20003#1140882104	CAT-MUL	157194/14(157208)	-0.534819	-1.17524	0.0524616	0.0880498	LOGISTIC-BINARY	Treatment/medication code: hyoscine	100000	UK Biobank Assessment Centre	100071	Verbal interview	100075	Medications	100075	UK Biobank Assessment Centre > Verbal interview > Medications
130774	DATE	155575/1652(157227)	0.0431669	-0.00673721	0.092509	0.0882097	LOGISTIC-BINARY	Date E55 first reported (vitamin d deficiency)	100091	Health-related outcomes	1712	First occurrences	2404	Endocrine, nutritional and metabolic diseases	2404	Health-related outcomes > First occurrences > Endocrine, nutritional and metabolic diseases
40011#8246	CAT-MUL	157170/57(157227)	0.211717	-0.0408366	0.445231	0.0884431	LOGISTIC-BINARY	Histology of cancer tumour: Neuroendocrine carcinoma	100091	Health-related outcomes	100092	Cancer register	100092	Cancer register	100092	Health-related outcomes > Cancer register
40011#9698	CAT-MUL	157207/20(157227)	-0.436402	-0.958151	0.0455364	0.0888546	LOGISTIC-BINARY	Histology of cancer tumour: Follicular lymphoma, grade 3	100091	Health-related outcomes	100092	Cancer register	100092	Cancer register	100092	Health-related outcomes > Cancer register
20003#1140854076	CAT-MUL	157172/36(157208)	0.266387	-0.0540513	0.557859	0.0889451	LOGISTIC-BINARY	Treatment/medication code: macrogol ointment	100000	UK Biobank Assessment Centre	100071	Verbal interview	100075	Medications	100075	UK Biobank Assessment Centre > Verbal interview > Medications
131680	DATE	155542/1685(157227)	0.0426051	-0.00681991	0.09147	0.0893048	LOGISTIC-BINARY	Date K83 first reported (other diseases of biliary tract)	100091	Health-related outcomes	1712	First occurrences	2411	Digestive system disorders	2411	Health-related outcomes > First occurrences > Digestive system disorders
21042	INTEGER	57971	0.0137136	-0.00210411	0.0295312	0.0893796	ORDERED-LOGISTIC	Greatest number of times bowels opened per day	100089	Online follow-up	153	Digestive health	153	Digestive health	153	Online follow-up > Digestive health
131470	DATE	154706/2521(157227)	0.0348681	-0.0056105	0.0749776	0.0898843	LOGISTIC-BINARY	Date J33 first reported (nasal polyp)	100091	Health-related outcomes	1712	First occurrences	2410	Respiratory system disorders	2410	Health-related outcomes > First occurrences > Respiratory system disorders
40006#C712	CAT-MUL	157174/53(157227)	0.221082	-0.0438281	0.466442	0.0901993	LOGISTIC-BINARY	Type of cancer: ICD10: C71.2 Temporal lobe	100091	Health-related outcomes	100092	Cancer register	100092	Cancer register	100092	Health-related outcomes > Cancer register
2247-0	CAT-SIN	111275/150940	-999	-999	-999	0.0911429	MULTINOMIAL-LOGISTIC	Hearing difficulty/problems	100000	UK Biobank Assessment Centre	100025	Touchscreen	100036	Health and medical history	100043	UK Biobank Assessment Centre > Touchscreen > Health and medical history > Hearing
23400	CONTINUOUS	38307	0.00862087	-0.00138387	0.0186256	0.0912444	LINEAR	Total Cholesterol	100078	Biological samples	100080	Blood assays	220	NMR metabolomics	220	Biological samples > Blood assays > NMR metabolomics
20003#1140879806	CAT-MUL	156927/281(157208)	-0.107834	-0.234614	0.0157996	0.0914765	LOGISTIC-BINARY	Treatment/medication code: diltiazem	100000	UK Biobank Assessment Centre	100071	Verbal interview	100075	Medications	100075	UK Biobank Assessment Centre > Verbal interview > Medications
20003#1201	CAT-MUL	156944/264(157208)	-0.11294	-0.245915	0.0165422	0.0917273	LOGISTIC-BINARY	Treatment/medication code: st john's wort/hypericum [ctsu]	100000	UK Biobank Assessment Centre	100071	Verbal interview	100075	Medications	100075	UK Biobank Assessment Centre > Verbal interview > Medications
1940	CAT-SIN	108397/41956(150353)	0.0100976	-0.00166743	0.02185	0.092354	LOGISTIC-BINARY	Irritability	100000	UK Biobank Assessment Centre	100025	Touchscreen	100059	Psychosocial factors	100060	UK Biobank Assessment Centre > Touchscreen > Psychosocial factors > Mental health
131424	DATE	155454/1773(157227)	0.041117	-0.00708868	0.0888096	0.0928298	LOGISTIC-BINARY	Date J00 first reported (acute nasopharyngitis [common cold])	100091	Health-related outcomes	1712	First occurrences	2410	Respiratory system disorders	2410	Health-related outcomes > First occurrences > Respiratory system disorders
6156#15	CAT-MUL	10281/1081(11362)	-0.0563314	-0.122412	0.0089883	0.0928431	LOGISTIC-BINARY	Manic/hyper symptoms: All of the above	100000	UK Biobank Assessment Centre	100025	Touchscreen	100059	Psychosocial factors	100060	UK Biobank Assessment Centre > Touchscreen > Psychosocial factors > Mental health
40006#C441	CAT-MUL	156923/304(157227)	-0.103604	-0.225884	0.0157182	0.0928439	LOGISTIC-BINARY	Type of cancer: ICD10: C44.1 Skin of eyelid, including canthus	100091	Health-related outcomes	100092	Cancer register	100092	Cancer register	100092	Health-related outcomes > Cancer register
20003#1140862574	CAT-MUL	156970/238(157208)	-0.1164	-0.254051	0.0175906	0.0930981	LOGISTIC-BINARY	Treatment/medication code: pulmicort ls 50micrograms inhaler	100000	UK Biobank Assessment Centre	100071	Verbal interview	100075	Medications	100075	UK Biobank Assessment Centre > Verbal interview > Medications
40006#C676	CAT-MUL	157215/12(157227)	-0.600811	-1.33205	0.0704248	0.0935163	LOGISTIC-BINARY	Type of cancer: ICD10: C67.6 Ureteric orifice	100091	Health-related outcomes	100092	Cancer register	100092	Cancer register	100092	Health-related outcomes > Cancer register
20003#1141175204	CAT-MUL	157197/11(157208)	-0.616111	-1.37094	0.0651502	0.0936502	LOGISTIC-BINARY	Treatment/medication code: oxcarbazepine	100000	UK Biobank Assessment Centre	100071	Verbal interview	100075	Medications	100075	UK Biobank Assessment Centre > Verbal interview > Medications
20003#1140917448	CAT-MUL	157189/19(157208)	-0.443984	-0.982473	0.055095	0.0938098	LOGISTIC-BINARY	Treatment/medication code: oestradiol 1.25g/dose gel	100000	UK Biobank Assessment Centre	100071	Verbal interview	100075	Medications	100075	UK Biobank Assessment Centre > Verbal interview > Medications
20003#1141192298	CAT-MUL	157197/11(157208)	-0.612179	-1.36499	0.0664601	0.0942078	LOGISTIC-BINARY	Treatment/medication code: olopatadine	100000	UK Biobank Assessment Centre	100071	Verbal interview	100075	Medications	100075	UK Biobank Assessment Centre > Verbal interview > Medications
6159#6	CAT-MUL	139608/17363(156971)	0.0139441	-0.00246219	0.0303043	0.0952814	LOGISTIC-BINARY	Pain type(s) experienced in last month: Hip pain	100000	UK Biobank Assessment Centre	100025	Touchscreen	100036	Health and medical history	100048	UK Biobank Assessment Centre > Touchscreen > Health and medical history > Pain
132454	DATE	157212/15(157227)	-0.506045	-1.12866	0.0622222	0.0964449	LOGISTIC-BINARY	Date Q13 first reported (congenital malformations of anterior segment of eye)	100091	Health-related outcomes	1712	First occurrences	2417	Congenital disruptions and chromosomal abnormalities	2417	Health-related outcomes > First occurrences > Congenital disruptions and chromosomal abnormalities
20003#1140861926	CAT-MUL	157196/12(157208)	0.414	-0.114806	0.856798	0.0965125	LOGISTIC-BINARY	Treatment/medication code: bezalip 200mg tablet	100000	UK Biobank Assessment Centre	100071	Verbal interview	100075	Medications	100075	UK Biobank Assessment Centre > Verbal interview > Medications
30830	CONTINUOUS	136907	-0.00422263	-0.00920528	0.000760022	0.0967121	LINEAR	SHBG	100078	Biological samples	100080	Assay results	17518	Blood assays	17518	Biological samples > Assay results > Blood assays > Blood biochemistry
20003#1140881938	CAT-MUL	157169/39(157208)	0.254027	-0.0583423	0.540898	0.097463	LOGISTIC-BINARY	Treatment/medication code: beclomethasone dipropionate+salbutamol	100000	UK Biobank Assessment Centre	100071	Verbal interview	100075	Medications	100075	UK Biobank Assessment Centre > Verbal interview > Medications
131472	DATE	151507/5720(157227)	0.0229653	-0.00428593	0.0500609	0.0976287	LOGISTIC-BINARY	Date J34 first reported (other disorders of nose and nasal sinuses)	100091	Health-related outcomes	1712	First occurrences	2410	Respiratory system disorders	2410	Health-related outcomes > First occurrences > Respiratory system disorders
20003#1141192004	CAT-MUL	157175/33(157208)	-0.328535	-0.728706	0.0481033	0.097641	LOGISTIC-BINARY	Treatment/medication code: avodart 500micrograms capsule	100000	UK Biobank Assessment Centre	100071	Verbal interview	100075	Medications	100075	UK Biobank Assessment Centre > Verbal interview > Medications
40006#D060	CAT-MUL	157212/15(157227)	0.390571	-0.102506	0.819345	0.0979848	LOGISTIC-BINARY	Type of cancer: ICD10: D06.0 Endocervix	100091	Health-related outcomes	100092	Cancer register	100092	Cancer register	100092	Health-related outcomes > Cancer register
20003#1140865800	CAT-MUL	156820/388(157208)	0.0843348	-0.0167907	0.182954	0.097995	LOGISTIC-BINARY	Treatment/medication code: lactulose product	100000	UK Biobank Assessment Centre	100071	Verbal interview	100075	Medications	100075	UK Biobank Assessment Centre > Verbal interview > Medications
20003#1141180392	CAT-MUL	157124/84(157208)	0.174604	-0.0380236	0.375451	0.0982224	LOGISTIC-BINARY	Treatment/medication code: cefalexin	100000	UK Biobank Assessment Centre	100071	Verbal interview	100075	Medications	100075	UK Biobank Assessment Centre > Verbal interview > Medications
131522	DATE	157104/123(157227)	0.147547	-0.0314639	0.317989	0.0982244	LOGISTIC-BINARY	Date J80 first reported (adult respiratory distress syndrome)	100091	Health-related outcomes	1712	First occurrences	2410	Respiratory system disorders	2410	Health-related outcomes > First occurrences > Respiratory system disorders
131884	DATE	149733/7494(157227)	0.020172	-0.00382472	0.0440505	0.0986073	LOGISTIC-BINARY	Date M23 first reported (internal derangement of knee)	100091	Health-related outcomes	1712	First occurrences	2413	Musculoskeletal system and connective tissue disorders	2413	Health-related outcomes > First occurrences > Musculoskeletal system and connective tissue disorders
20003#1141164068	CAT-MUL	157165/43(157208)	0.244181	-0.0578973	0.520572	0.0988036	LOGISTIC-BINARY	Treatment/medication code: mirapexin 0.088mg tablet	100000	UK Biobank Assessment Centre	100071	Verbal interview	100075	Medications	100075	UK Biobank Assessment Centre > Verbal interview > Medications
21052	CAT-SIN	58249	-0.0207309	-0.0449855	0.00352372	0.0989048	ORDERED-LOGISTIC	Degree bothered by chest pain in the last 3 months	100089	Online follow-up	153	Digestive health	153	Digestive health	153	Online follow-up > Digestive health
20001#1011	CAT-MUL	157158/50(157208)	-0.256666	-0.570399	0.0403934	0.0998316	LOGISTIC-BINARY	Cancer code, self-reported: tongue cancer	100000	UK Biobank Assessment Centre	100071	Verbal interview	100074	Medical conditions	100074	UK Biobank Assessment Centre > Verbal interview > Medical conditions
130	INTEGER	153721	0.00346266	-0.000670003	0.00759531	0.100546	LINEAR	Place of birth in UK - east co-ordinate	100000	UK Biobank Assessment Centre	100071	Verbal interview	100072	Early life factors	100072	UK Biobank Assessment Centre > Verbal interview > Early life factors
130704	DATE	156326/901(157227)	0.0557919	-0.0114283	0.121968	0.101143	LOGISTIC-BINARY	Date E07 first reported (other disorders of thyroid)	100091	Health-related outcomes	1712	First occurrences	2404	Endocrine, nutritional and metabolic diseases	2404	Health-related outcomes > First occurrences > Endocrine, nutritional and metabolic diseases
20003#1140872058	CAT-MUL	157163/45(157208)	0.239384	-0.0602045	0.51367	0.102951	LOGISTIC-BINARY	Treatment/medication code: migril tablet	100000	UK Biobank Assessment Centre	100071	Verbal interview	100075	Medications	100075	UK Biobank Assessment Centre > Verbal interview > Medications
20003#1141176288	CAT-MUL	157137/71(157208)	0.186141	-0.0447199	0.402679	0.103424	LOGISTIC-BINARY	Treatment/medication code: azopt 10mg/ml eye drops	100000	UK Biobank Assessment Centre	100071	Verbal interview	100075	Medications	100075	UK Biobank Assessment Centre > Verbal interview > Medications
20003#1141192000	CAT-MUL	157094/114(157208)	-0.164287	-0.366758	0.0301995	0.104911	LOGISTIC-BINARY	Treatment/medication code: dutasteride	100000	UK Biobank Assessment Centre	100071	Verbal interview	100075	Medications	100075	UK Biobank Assessment Centre > Verbal interview > Medications
20003#1140909708	CAT-MUL	156122/1086(157208)	0.0503218	-0.0109405	0.110717	0.10495	LOGISTIC-BINARY	Treatment/medication code: furosemide	100000	UK Biobank Assessment Centre	100071	Verbal interview	100075	Medications	100075	UK Biobank Assessment Centre > Verbal interview > Medications
20003#1141200768	CAT-MUL	157166/42(157208)	0.23983	-0.064016	0.513887	0.104969	LOGISTIC-BINARY	Treatment/medication code: protelos 2g sachets	100000	UK Biobank Assessment Centre	100071	Verbal interview	100075	Medications	100075	UK Biobank Assessment Centre > Verbal interview > Medications
131362	DATE	156556/671(157227)	-0.0664723	-0.147587	0.0132748	0.105304	LOGISTIC-BINARY	Date I61 first reported (intracerebral haemorrhage)	100091	Health-related outcomes	1712	First occurrences	2409	Circulatory system disorders	2409	Health-related outcomes > First occurrences > Circulatory system disorders
40006#D473	CAT-MUL	157164/63(157227)	0.198404	-0.0492426	0.43048	0.105496	LOGISTIC-BINARY	Type of cancer: ICD10: D47.3 Essential (haemorrhagic) thrombocythaemia	100091	Health-related outcomes	100092	Cancer register	100092	Cancer register	100092	Health-related outcomes > Cancer register
40009	INTEGER	37785	0.0195148	-0.0040915	0.0431212	0.105662	ORDERED-LOGISTIC	Reported occurrences of cancer	100091	Health-related outcomes	100092	Cancer register	100092	Cancer register	100092	Health-related outcomes > Cancer register
20003#1140868608	CAT-MUL	157192/16(157208)	0.359765	-0.103901	0.766736	0.105902	LOGISTIC-BINARY	Treatment/medication code: proscar 5mg tablet	100000	UK Biobank Assessment Centre	100071	Verbal interview	100075	Medications	100075	UK Biobank Assessment Centre > Verbal interview > Medications
20001#1030	CAT-MUL	157162/46(157208)	0.225982	-0.0587334	0.488166	0.106143	LOGISTIC-BINARY	Cancer code, self-reported: eye and/or adnexal cancer	100000	UK Biobank Assessment Centre	100071	Verbal interview	100074	Medical conditions	100074	UK Biobank Assessment Centre > Verbal interview > Medical conditions
131628	DATE	155249/1978(157227)	-0.0383194	-0.0850923	0.00799033	0.106597	LOGISTIC-BINARY	Date K51 first reported (ulcerative colitis)	100091	Health-related outcomes	1712	First occurrences	2411	Digestive system disorders	2411	Health-related outcomes > First occurrences > Digestive system disorders
20003#1141150840	CAT-MUL	157196/12(157208)	-0.567167	-1.28844	0.0872206	0.107001	LOGISTIC-BINARY	Treatment/medication code: aricept 5mg tablet	100000	UK Biobank Assessment Centre	100071	Verbal interview	100075	Medications	100075	UK Biobank Assessment Centre > Verbal interview > Medications
40006#C251	CAT-MUL	157178/49(157227)	0.219206	-0.0571212	0.475461	0.107256	LOGISTIC-BINARY	Type of cancer: ICD10: C25.1 Body of pancreas	100091	Health-related outcomes	100092	Cancer register	100092	Cancer register	100092	Health-related outcomes > Cancer register
20003#1140871180	CAT-MUL	157171/37(157208)	-0.30472	-0.687614	0.054402	0.107889	LOGISTIC-BINARY	Treatment/medication code: rhumalgan 25mg e/c tablet	100000	UK Biobank Assessment Centre	100071	Verbal interview	100075	Medications	100075	UK Biobank Assessment Centre > Verbal interview > Medications
20003#1140869346	CAT-MUL	157151/57(157208)	-0.239063	-0.538128	0.0442663	0.107946	LOGISTIC-BINARY	Treatment/medication code: cilest tablet	100000	UK Biobank Assessment Centre	100071	Verbal interview	100075	Medications	100075	UK Biobank Assessment Centre > Verbal interview > Medications
40006#D036	CAT-MUL	157115/112(157227)	-0.164734	-0.370098	0.0330241	0.109367	LOGISTIC-BINARY	Type of cancer: ICD10: D03.6 Melanoma in situ of upper limb, including shoulder	100091	Health-related outcomes	100092	Cancer register	100092	Cancer register	100092	Health-related outcomes > Cancer register
131120	DATE	157047/180(157227)	-0.131631	-0.295344	0.0269707	0.109534	LOGISTIC-BINARY	Date G96 first reported (other disorders of central nervous system)	100091	Health-related outcomes	1712	First occurrences	2406	Nervous system disorders	2406	Health-related outcomes > First occurrences > Nervous system disorders
20003#1141182674	CAT-MUL	157197/11(157208)	0.42968	-0.137825	0.913002	0.110054	LOGISTIC-BINARY	Treatment/medication code: fenactol 25mg e/c tablet	100000	UK Biobank Assessment Centre	100071	Verbal interview	100075	Medications	100075	UK Biobank Assessment Centre > Verbal interview > Medications
20003#1140881330	CAT-MUL	157198/10(157208)	-0.635938	-1.45983	0.0981203	0.110332	LOGISTIC-BINARY	Treatment/medication code: magnesium hydroxide	100000	UK Biobank Assessment Centre	100071	Verbal interview	100075	Medications	100075	UK Biobank Assessment Centre > Verbal interview > Medications
131636	DATE	135571/21656(157227)	0.0122466	-0.00281571	0.0272746	0.110621	LOGISTIC-BINARY	Date K57 first reported (diverticular disease of intestine)	100091	Health-related outcomes	1712	First occurrences	2411	Digestive system disorders	2411	Health-related outcomes > First occurrences > Digestive system disorders
40006#C19	CAT-MUL	157069/158(157227)	0.12531	-0.0318292	0.276143	0.110928	LOGISTIC-BINARY	Type of cancer: ICD10: C19 Malignant neoplasm of rectosigmoid junction	100091	Health-related outcomes	100092	Cancer register	100092	Cancer register	100092	Health-related outcomes > Cancer register
20003#1140851556	CAT-MUL	157197/11(157208)	0.421747	-0.148376	0.883846	0.111147	LOGISTIC-BINARY	Treatment/medication code: bedranol 10mg tablet	100000	UK Biobank Assessment Centre	100071	Verbal interview	100075	Medications	100075	UK Biobank Assessment Centre > Verbal interview > Medications
4700	INTEGER	2468	-0.0236527	-0.0527585	0.00545312	0.111166	LINEAR	Age cataract diagnosed	100000	UK Biobank Assessment Centre	100025	Touchscreen	100036	Health and medical history	100041	UK Biobank Assessment Centre > Touchscreen > Health and medical history > Eyesight
132134	DATE	156511/716(157227)	0.0610436	-0.0147862	0.135519	0.11142	LOGISTIC-BINARY	Date N86 first reported (erosion and ectropion of cervix uteri)	100091	Health-related outcomes	1712	First occurrences	2414	Genitourinary system disorders	2414	Health-related outcomes > First occurrences > Genitourinary system disorders
4609	INTEGER	24362	0.0104061	-0.00241856	0.0232308	0.111753	LINEAR	Longest period of depression	100000	UK Biobank Assessment Centre	100025	Touchscreen	100059	Psychosocial factors	100060	UK Biobank Assessment Centre > Touchscreen > Psychosocial factors > Mental health
131996	DATE	157043/184(157227)	0.117193	-0.029978	0.258816	0.111867	LOGISTIC-BINARY	Date M99 first reported (biomechanical lesions, not elsewhere classified)	100091	Health-related outcomes	1712	First occurrences	2413	Musculoskeletal system and connective tissue disorders	2413	Health-related outcomes > First occurrences > Musculoskeletal system and connective tissue disorders
20003#1140871162	CAT-MUL	157197/11(157208)	0.403867	-0.141033	0.853757	0.112488	LOGISTIC-BINARY	Treatment/medication code: vitamins capsule bpc	100000	UK Biobank Assessment Centre	100071	Verbal interview	100075	Medications	100075	UK Biobank Assessment Centre > Verbal interview > Medications
6144#4	CAT-MUL	127736/29106(156842)	0.0107768	-0.00255006	0.0240802	0.112653	LOGISTIC-BINARY	Never eat eggs, dairy, wheat, sugar: Sugar or foods/drinks containing sugar	100000	UK Biobank Assessment Centre	100025	Touchscreen	100050	Lifestyle and environment	100052	UK Biobank Assessment Centre > Touchscreen > Lifestyle and environment > Diet
6155#7	CAT-MUL	122759/33828(156587)	-0.0101349	-0.0226802	0.00238973	0.113035	LOGISTIC-BINARY	Vitamin and mineral supplements: Multivitamins +/- minerals	100000	UK Biobank Assessment Centre	100025	Touchscreen	100036	Health and medical history	100045	UK Biobank Assessment Centre > Touchscreen > Health and medical history > Medication
1618	CAT-SIN	25921/55432(81353)	-0.0129375	-0.0289648	0.00310451	0.113781	LOGISTIC-BINARY	Alcohol usually taken with meals	100000	UK Biobank Assessment Centre	100025	Touchscreen	100050	Lifestyle and environment	100051	UK Biobank Assessment Centre > Touchscreen > Lifestyle and environment > Alcohol
20003#1140865564	CAT-MUL	157126/82(157208)	0.172458	-0.047727	0.379206	0.113867	LOGISTIC-BINARY	Treatment/medication code: imodium 2mg capsule	100000	UK Biobank Assessment Centre	100071	Verbal interview	100075	Medications	100075	UK Biobank Assessment Centre > Verbal interview > Medications
20003#1141189094	CAT-MUL	157162/46(157208)	0.22096	-0.0634287	0.483681	0.113907	LOGISTIC-BINARY	Treatment/medication code: avandamet 1mg / 500mg tablet	100000	UK Biobank Assessment Centre	100071	Verbal interview	100075	Medications	100075	UK Biobank Assessment Centre > Verbal interview > Medications
20003#1140870520	CAT-MUL	157198/10(157208)	-0.644897	-1.48772	0.105991	0.114102	LOGISTIC-BINARY	Treatment/medication code: cytamen 1mg/1ml injection	100000	UK Biobank Assessment Centre	100071	Verbal interview	100075	Medications	100075	UK Biobank Assessment Centre > Verbal interview > Medications
5855-3	CAT-SIN	3369/4902	-999	-999	-999	0.11475	MULTINOMIAL-LOGISTIC	Which eye(s) affected by astigmatism	100000	UK Biobank Assessment Centre	100025	Touchscreen	100036	Health and medical history	100041	UK Biobank Assessment Centre > Touchscreen > Health and medical history > Eyesight
131308	DATE	153504/3723(157227)	0.0269326	-0.00667171	0.0602915	0.114892	LOGISTIC-BINARY	Date I26 first reported (pulmonary embolism)	100091	Health-related outcomes	1712	First occurrences	2409	Circulatory system disorders	2409	Health-related outcomes > First occurrences > Circulatory system disorders
20003#1140871188	CAT-MUL	157111/97(157208)	0.15507	-0.0428232	0.342436	0.115071	LOGISTIC-BINARY	Treatment/medication code: etodolac	100000	UK Biobank Assessment Centre	100071	Verbal interview	100075	Medications	100075	UK Biobank Assessment Centre > Verbal interview > Medications
20001#1060	CAT-MUL	156983/225(157208)	-0.113606	-0.257044	0.0257185	0.115387	LOGISTIC-BINARY	Cancer code, self-reported: non-melanoma skin cancer	100000	UK Biobank Assessment Centre	100071	Verbal interview	100074	Medical conditions	100074	UK Biobank Assessment Centre > Verbal interview > Medical conditions
1220	CAT-SIN	156697	-0.00984076	-0.0220983	0.0024168	0.115561	ORDERED-LOGISTIC	Daytime dozing / sleeping (narcolepsy)	100000	UK Biobank Assessment Centre	100025	Touchscreen	100050	Lifestyle and environment	100057	UK Biobank Assessment Centre > Touchscreen > Lifestyle and environment > Sleep
131366	DATE	154346/2881(157227)	0.0303868	-0.00765073	0.0681076	0.115887	LOGISTIC-BINARY	Date I63 first reported (cerebral infarction)	100091	Health-related outcomes	1712	First occurrences	2409	Circulatory system disorders	2409	Health-related outcomes > First occurrences > Circulatory system disorders
30290	CONTINUOUS	154519	0.00412915	-0.00101836	0.00927666	0.115901	LINEAR	High light scatter reticulocyte percentage	100078	Biological samples	100080	Assay results	100081	Blood assays	100081	Biological samples > Assay results > Blood assays > Blood count
1458	INTEGER	150599	-0.00780698	-0.0175389	0.00192498	0.11608	ORDERED-LOGISTIC	Cereal intake	100000	UK Biobank Assessment Centre	100025	Touchscreen	100050	Lifestyle and environment	100052	UK Biobank Assessment Centre > Touchscreen > Lifestyle and environment > Diet
6179#100	CAT-MUL	68352/88589(156941)	0.00847456	-0.00212449	0.0190773	0.11715	LOGISTIC-BINARY	Mineral and other dietary supplements	100000	UK Biobank Assessment Centre	100025	Touchscreen	100036	Health and medical history	100045	UK Biobank Assessment Centre > Touchscreen > Health and medical history > Medication
132310	DATE	157200/27(157227)	0.271005	-0.0892926	0.585559	0.117191	LOGISTIC-BINARY	Date O98 first reported (maternal infectious and parasitic diseases classifiable elsewhere but complicating pregnancy, childbirth and the puerperium)	100091	Health-related outcomes	1712	First occurrences	2415	Pregnancy, childbirth and the puerperium	2415	Health-related outcomes > First occurrences > Pregnancy, childbirth and the puerperium
5257	CONTINUOUS	39258	0.00807957	-0.0020346	0.0181937	0.117418	LINEAR	Corneal resistance factor (right)	100000	UK Biobank Assessment Centre	100006	Physical measures	100013	Eye measures	100015	UK Biobank Assessment Centre > Physical measures > Eye measures > Intraocular pressure
131774	DATE	153505/3722(157227)	0.0267262	-0.00689673	0.0601059	0.117915	LOGISTIC-BINARY	Date L60 first reported (nail disorders)	100091	Health-related outcomes	1712	First occurrences	2412	Skin and subcutaneous tissue disorders	2412	Health-related outcomes > First occurrences > Skin and subcutaneous tissue disorders
20003#1140867818	CAT-MUL	157113/95(157208)	0.157758	-0.0452003	0.349905	0.117964	LOGISTIC-BINARY	Treatment/medication code: nortriptyline	100000	UK Biobank Assessment Centre	100071	Verbal interview	100075	Medications	100075	UK Biobank Assessment Centre > Verbal interview > Medications
131430	DATE	150963/6264(157227)	-0.021196	-0.0478878	0.00535491	0.118634	LOGISTIC-BINARY	Date J03 first reported (acute tonsillitis)	100091	Health-related outcomes	1712	First occurrences	2410	Respiratory system disorders	2410	Health-related outcomes > First occurrences > Respiratory system disorders
20003#1140888438	CAT-MUL	157180/28(157208)	0.267582	-0.0870421	0.582924	0.119224	LOGISTIC-BINARY	Treatment/medication code: glucose product	100000	UK Biobank Assessment Centre	100071	Verbal interview	100075	Medications	100075	UK Biobank Assessment Centre > Verbal interview > Medications
131858	DATE	151069/6158(157227)	0.021189	-0.00554859	0.0477874	0.1194	LOGISTIC-BINARY	Date M10 first reported (gout)	100091	Health-related outcomes	1712	First occurrences	2413	Musculoskeletal system and connective tissue disorders	2413	Health-related outcomes > First occurrences > Musculoskeletal system and connective tissue disorders
20003#1141195974	CAT-MUL	157198/10(157208)	-0.581585	-1.3501	0.111242	0.119403	LOGISTIC-BINARY	Treatment/medication code: aripiprazole	100000	UK Biobank Assessment Centre	100071	Verbal interview	100075	Medications	100075	UK Biobank Assessment Centre > Verbal interview > Medications
131412	DATE	157079/148(157227)	-0.138757	-0.316584	0.0329493	0.119849	LOGISTIC-BINARY	Date I88 first reported (nonspecific lymphadenitis)	100091	Health-related outcomes	1712	First occurrences	2409	Circulatory system disorders	2409	Health-related outcomes > First occurrences > Circulatory system disorders
20003#1140875408	CAT-MUL	155470/1738(157208)	0.0385895	-0.0104101	0.0870609	0.120686	LOGISTIC-BINARY	Treatment/medication code: allopurinol	100000	UK Biobank Assessment Centre	100071	Verbal interview	100075	Medications	100075	UK Biobank Assessment Centre > Verbal interview > Medications
40006#C179	CAT-MUL	157207/20(157227)	-0.395012	-0.912931	0.0832845	0.120809	LOGISTIC-BINARY	Type of cancer: ICD10: C17.9 Small intestine, unspecified	100091	Health-related outcomes	100092	Cancer register	100092	Cancer register	100092	Health-related outcomes > Cancer register
131836	DATE	141005/16222(157227)	-0.0136807	-0.0309966	0.00358543	0.120964	LOGISTIC-BINARY	Date L98 first reported (other disorders of skin and subcutaneous tissue, not elsewhere classified)	100091	Health-related outcomes	1712	First occurrences	2412	Skin and subcutaneous tissue disorders	2412	Health-related outcomes > First occurrences > Skin and subcutaneous tissue disorders
20003#1140851812	CAT-MUL	156886/322(157208)	0.0861815	-0.0242617	0.193527	0.120966	LOGISTIC-BINARY	Treatment/medication code: gtn 400micrograms spray	100000	UK Biobank Assessment Centre	100071	Verbal interview	100075	Medications	100075	UK Biobank Assessment Centre > Verbal interview > Medications
2267	CAT-SIN	156367	-0.00746727	-0.0169236	0.00198903	0.121867	ORDERED-LOGISTIC	Use of sun/uv protection	100000	UK Biobank Assessment Centre	100025	Touchscreen	100050	Lifestyle and environment	100055	UK Biobank Assessment Centre > Touchscreen > Lifestyle and environment > Sun exposure
132108	DATE	157061/166(157227)	0.12039	-0.0352309	0.269925	0.122225	LOGISTIC-BINARY	Date N71 first reported (inflammatory disease of uterus, except cervix)	100091	Health-related outcomes	1712	First occurrences	2414	Genitourinary system disorders	2414	Health-related outcomes > First occurrences > Genitourinary system disorders
20003#1140864232	CAT-MUL	157195/13(157208)	-0.51192	-1.19185	0.106475	0.122744	LOGISTIC-BINARY	Treatment/medication code: provera 2.5mg tablet	100000	UK Biobank Assessment Centre	100071	Verbal interview	100075	Medications	100075	UK Biobank Assessment Centre > Verbal interview > Medications
40006#C719	CAT-MUL	157174/53(157227)	0.201503	-0.0633009	0.447923	0.123037	LOGISTIC-BINARY	Type of cancer: ICD10: C71.9 Brain, unspecified	100091	Health-related outcomes	100092	Cancer register	100092	Cancer register	100092	Health-related outcomes > Cancer register
20003#1141164148	CAT-MUL	157197/11(157208)	0.411955	-0.153364	0.889921	0.123069	LOGISTIC-BINARY	Treatment/medication code: imidapril hydrochloride	100000	UK Biobank Assessment Centre	100071	Verbal interview	100075	Medications	100075	UK Biobank Assessment Centre > Verbal interview > Medications
20003#1140909788	CAT-MUL	157081/127(157208)	0.135439	-0.0406053	0.303473	0.123168	LOGISTIC-BINARY	Treatment/medication code: sodium cromoglicate	100000	UK Biobank Assessment Centre	100071	Verbal interview	100075	Medications	100075	UK Biobank Assessment Centre > Verbal interview > Medications
20003#1140874126	CAT-MUL	157123/85(157208)	-0.183273	-0.421335	0.0443986	0.123213	LOGISTIC-BINARY	Treatment/medication code: nitrofurantoin	100000	UK Biobank Assessment Centre	100071	Verbal interview	100075	Medications	100075	UK Biobank Assessment Centre > Verbal interview > Medications
132244	DATE	156942/285(157227)	0.0922462	-0.0270012	0.207797	0.123656	LOGISTIC-BINARY	Date O60 first reported (preterm delivery)	100091	Health-related outcomes	1712	First occurrences	2415	Pregnancy, childbirth and the puerperium	2415	Health-related outcomes > First occurrences > Pregnancy, childbirth and the puerperium
132042	DATE	155431/1796(157227)	0.03737	-0.0104841	0.0847039	0.123834	LOGISTIC-BINARY	Date N23 first reported (unspecified renal colic)	100091	Health-related outcomes	1712	First occurrences	2414	Genitourinary system disorders	2414	Health-related outcomes > First occurrences > Genitourinary system disorders
5263	CONTINUOUS	39184	0.00793128	-0.00218111	0.0180437	0.124235	LINEAR	Intra-ocular pressure, Goldmann-correlated (left)	100000	UK Biobank Assessment Centre	100006	Physical measures	100013	Eye measures	100015	UK Biobank Assessment Centre > Physical measures > Eye measures > Intraocular pressure
5529	CAT-SIN	11810/450(12260)	0.0745207	-0.0214418	0.16865	0.124351	LOGISTIC-BINARY	Surgery on leg arteries (other than for varicose veins)	100000	UK Biobank Assessment Centre	100025	Touchscreen	100036	Health and medical history	100038	UK Biobank Assessment Centre > Touchscreen > Health and medical history > Claudication and peripheral artery disease
21051	CAT-SIN	58272	-0.0136857	-0.0311448	0.00377334	0.124534	ORDERED-LOGISTIC	Degree bothered by headaches in the last 3 months	100089	Online follow-up	153	Digestive health	153	Digestive health	153	Online follow-up > Digestive health
130698	DATE	155515/1712(157227)	0.0383463	-0.0108635	0.0870205	0.124638	LOGISTIC-BINARY	Date E04 first reported (other non-toxic goitre)	100091	Health-related outcomes	1712	First occurrences	2404	Endocrine, nutritional and metabolic diseases	2404	Health-related outcomes > First occurrences > Endocrine, nutritional and metabolic diseases
20003#1140871174	CAT-MUL	157197/11(157208)	0.396489	-0.15572	0.85586	0.12467	LOGISTIC-BINARY	Treatment/medication code: voltarol 100mg suppository	100000	UK Biobank Assessment Centre	100071	Verbal interview	100075	Medications	100075	UK Biobank Assessment Centre > Verbal interview > Medications
20003#1140864196	CAT-MUL	157126/82(157208)	0.168231	-0.053046	0.377556	0.126149	LOGISTIC-BINARY	Treatment/medication code: climagest 1mg tablet	100000	UK Biobank Assessment Centre	100071	Verbal interview	100075	Medications	100075	UK Biobank Assessment Centre > Verbal interview > Medications
20003#1141172928	CAT-MUL	157013/195(157208)	0.110595	-0.0337792	0.249838	0.126579	LOGISTIC-BINARY	Treatment/medication code: neoclarityn 5mg tablet	100000	UK Biobank Assessment Centre	100071	Verbal interview	100075	Medications	100075	UK Biobank Assessment Centre > Verbal interview > Medications
20003#1140878418	CAT-MUL	157194/14(157208)	-0.482626	-1.12986	0.10569	0.126836	LOGISTIC-BINARY	Treatment/medication code: alphosyl hc cream	100000	UK Biobank Assessment Centre	100071	Verbal interview	100075	Medications	100075	UK Biobank Assessment Centre > Verbal interview > Medications
20003#1141166200	CAT-MUL	157153/55(157208)	0.198689	-0.0655371	0.443346	0.126907	LOGISTIC-BINARY	Treatment/medication code: implanon 68mg subdermal implant	100000	UK Biobank Assessment Centre	100071	Verbal interview	100075	Medications	100075	UK Biobank Assessment Centre > Verbal interview > Medications
20003#1141146198	CAT-MUL	156776/432(157208)	0.0741863	-0.0221988	0.168362	0.127068	LOGISTIC-BINARY	Treatment/medication code: xalatan 0.005% eye drops	100000	UK Biobank Assessment Centre	100071	Verbal interview	100075	Medications	100075	UK Biobank Assessment Centre > Verbal interview > Medications
30160	CONTINUOUS	157227	0.00810252	-0.00232154	0.0185266	0.127751	ORDERED-LOGISTIC	Basophill count	100078	Biological samples	100080	Assay results	100081	Blood assays	100081	Biological samples > Assay results > Blood assays > Blood count
40006#D432	CAT-MUL	157215/12(157227)	-0.543687	-1.27724	0.118304	0.127791	LOGISTIC-BINARY	Type of cancer: ICD10: D43.2 Brain, unspecified	100091	Health-related outcomes	100092	Cancer register	100092	Cancer register	100092	Health-related outcomes > Cancer register
40013#1540	CAT-MUL	157217/10(157227)	-0.571632	-1.34567	0.121896	0.127799	LOGISTIC-BINARY	Type of cancer: ICD9: 1540 Malignant neoplasm of rectosigmoid junction	100091	Health-related outcomes	100092	Cancer register	100092	Cancer register	100092	Health-related outcomes > Cancer register
20003#1141174388	CAT-MUL	157189/19(157208)	0.31583	-0.116703	0.69462	0.128801	LOGISTIC-BINARY	Treatment/medication code: calcitriol	100000	UK Biobank Assessment Centre	100071	Verbal interview	100075	Medications	100075	UK Biobank Assessment Centre > Verbal interview > Medications
20003#1141195232	CAT-MUL	157116/92(157208)	0.154983	-0.0500946	0.349612	0.1289	LOGISTIC-BINARY	Treatment/medication code: budesonide+formoterol	100000	UK Biobank Assessment Centre	100071	Verbal interview	100075	Medications	100075	UK Biobank Assessment Centre > Verbal interview > Medications
20003#1140869842	CAT-MUL	157189/19(157208)	-0.398799	-0.933936	0.0937405	0.128944	LOGISTIC-BINARY	Treatment/medication code: mercaptopurine	100000	UK Biobank Assessment Centre	100071	Verbal interview	100075	Medications	100075	UK Biobank Assessment Centre > Verbal interview > Medications
131900	DATE	154958/2269(157227)	0.033093	-0.00983205	0.0756109	0.128964	LOGISTIC-BINARY	Date M35 first reported (other systemic involvement of connective tissue)	100091	Health-related outcomes	1712	First occurrences	2413	Musculoskeletal system and connective tissue disorders	2413	Health-related outcomes > First occurrences > Musculoskeletal system and connective tissue disorders
20001#1045	CAT-MUL	156934/274(157208)	-0.0975935	-0.225481	0.0269655	0.129764	LOGISTIC-BINARY	Cancer code, self-reported: testicular cancer	100000	UK Biobank Assessment Centre	100071	Verbal interview	100074	Medical conditions	100074	UK Biobank Assessment Centre > Verbal interview > Medical conditions
20003#1140882082	CAT-MUL	157185/23(157208)	0.283277	-0.106595	0.624086	0.129986	LOGISTIC-BINARY	Treatment/medication code: promethazine product	100000	UK Biobank Assessment Centre	100071	Verbal interview	100075	Medications	100075	UK Biobank Assessment Centre > Verbal interview > Medications
20003#1140860690	CAT-MUL	157126/82(157208)	-0.184592	-0.42887	0.0487049	0.130042	LOGISTIC-BINARY	Treatment/medication code: cardura 1mg tablet	100000	UK Biobank Assessment Centre	100071	Verbal interview	100075	Medications	100075	UK Biobank Assessment Centre > Verbal interview > Medications
3894	INTEGER	2430	-0.0279724	-0.0642142	0.00826936	0.130278	LINEAR	Age heart attack diagnosed	100000	UK Biobank Assessment Centre	100025	Touchscreen	100036	Health and medical history	100044	UK Biobank Assessment Centre > Touchscreen > Health and medical history > Medical conditions
20003#1140879854	CAT-MUL	156967/241(157208)	0.0974669	-0.0307949	0.221776	0.130491	LOGISTIC-BINARY	Treatment/medication code: sotalol	100000	UK Biobank Assessment Centre	100071	Verbal interview	100075	Medications	100075	UK Biobank Assessment Centre > Verbal interview > Medications
20003#1140869362	CAT-MUL	157085/123(157208)	-0.147278	-0.341816	0.0399017	0.130632	LOGISTIC-BINARY	Treatment/medication code: femulen tablet	100000	UK Biobank Assessment Centre	100071	Verbal interview	100075	Medications	100075	UK Biobank Assessment Centre > Verbal interview > Medications
131992	DATE	156522/705(157227)	-0.0605704	-0.13979	0.0173552	0.130845	LOGISTIC-BINARY	Date M95 first reported (other acquired deformities of musculoskeletal system and connective tissue)	100091	Health-related outcomes	1712	First occurrences	2413	Musculoskeletal system and connective tissue disorders	2413	Health-related outcomes > First occurrences > Musculoskeletal system and connective tissue disorders
131916	DATE	145942/11285(157227)	0.0154456	-0.00466147	0.0354796	0.131468	LOGISTIC-BINARY	Date M47 first reported (spondylosis)	100091	Health-related outcomes	1712	First occurrences	2413	Musculoskeletal system and connective tissue disorders	2413	Health-related outcomes > First occurrences > Musculoskeletal system and connective tissue disorders
20003#1141189064	CAT-MUL	157190/18(157208)	-0.42493	-1.00051	0.102488	0.13186	LOGISTIC-BINARY	Treatment/medication code: solpadeine plus soluble effervescent tablet	100000	UK Biobank Assessment Centre	100071	Verbal interview	100075	Medications	100075	UK Biobank Assessment Centre > Verbal interview > Medications
4429	INTEGER	12598	0.0309343	-0.00922986	0.0710984	0.131988	ORDERED-LOGISTIC	Average monthly beer plus cider intake	100000	UK Biobank Assessment Centre	100025	Touchscreen	100050	Lifestyle and environment	100051	UK Biobank Assessment Centre > Touchscreen > Lifestyle and environment > Alcohol
20003#1141188594	CAT-MUL	157169/39(157208)	-0.270219	-0.632548	0.0709471	0.132611	LOGISTIC-BINARY	Treatment/medication code: humira 40mg injection solution 0.8ml prefilled syringe	100000	UK Biobank Assessment Centre	100071	Verbal interview	100075	Medications	100075	UK Biobank Assessment Centre > Verbal interview > Medications
5265	CONTINUOUS	39184	0.00774348	-0.00236268	0.0178496	0.133157	LINEAR	Corneal resistance factor (left)	100000	UK Biobank Assessment Centre	100006	Physical measures	100013	Eye measures	100015	UK Biobank Assessment Centre > Physical measures > Eye measures > Intraocular pressure
20003#1140882630	CAT-MUL	157198/10(157208)	0.407835	-0.17481	0.874898	0.133314	LOGISTIC-BINARY	Treatment/medication code: diprosone cream	100000	UK Biobank Assessment Centre	100071	Verbal interview	100075	Medications	100075	UK Biobank Assessment Centre > Verbal interview > Medications
20003#1141201038	CAT-MUL	157188/20(157208)	0.302286	-0.117732	0.667555	0.13354	LOGISTIC-BINARY	Treatment/medication code: valsartan+hydrochlorothiazide 80mg/12.5mg tablet	100000	UK Biobank Assessment Centre	100071	Verbal interview	100075	Medications	100075	UK Biobank Assessment Centre > Verbal interview > Medications
20003#1141152998	CAT-MUL	156092/1116(157208)	0.0460292	-0.0145389	0.105766	0.133692	LOGISTIC-BINARY	Treatment/medication code: irbesartan	100000	UK Biobank Assessment Centre	100071	Verbal interview	100075	Medications	100075	UK Biobank Assessment Centre > Verbal interview > Medications
131788	DATE	157068/159(157227)	-0.13004	-0.302853	0.0371241	0.133929	LOGISTIC-BINARY	Date L68 first reported (hypertrichosis)	100091	Health-related outcomes	1712	First occurrences	2412	Skin and subcutaneous tissue disorders	2412	Health-related outcomes > First occurrences > Skin and subcutaneous tissue disorders
3506	CAT-SIN	10020	-0.0290419	-0.0669816	0.00889779	0.134202	ORDERED-LOGISTIC	Smoking compared to 10 years previous	100000	UK Biobank Assessment Centre	100025	Touchscreen	100050	Lifestyle and environment	100058	UK Biobank Assessment Centre > Touchscreen > Lifestyle and environment > Smoking
131230	DATE	153855/3372(157227)	0.0269347	-0.00844854	0.0620486	0.134219	LOGISTIC-BINARY	Date H66 first reported (suppurative and unspecified otitis media)	100091	Health-related outcomes	1712	First occurrences	2408	Ear and mastoid process disorders	2408	Health-related outcomes > First occurrences > Ear and mastoid process disorders
131154	DATE	155751/1476(157227)	-0.0411994	-0.09542	0.0124142	0.134233	LOGISTIC-BINARY	Date H18 first reported (other disorders of cornea)	100091	Health-related outcomes	1712	First occurrences	2407	Eye and adnexa disorders	2407	Health-related outcomes > First occurrences > Eye and adnexa disorders
20003#1140910640	CAT-MUL	157082/126(157208)	0.133012	-0.0451025	0.30319	0.134711	LOGISTIC-BINARY	Treatment/medication code: luteine	100000	UK Biobank Assessment Centre	100071	Verbal interview	100075	Medications	100075	UK Biobank Assessment Centre > Verbal interview > Medications
20003#1140917428	CAT-MUL	157163/45(157208)	0.212168	-0.0775828	0.479188	0.136112	LOGISTIC-BINARY	Treatment/medication code: angitil sr 90 m/r capsule	100000	UK Biobank Assessment Centre	100071	Verbal interview	100075	Medications	100075	UK Biobank Assessment Centre > Verbal interview > Medications
40006#C252	CAT-MUL	157189/38(157227)	0.226347	-0.0847064	0.509878	0.136855	LOGISTIC-BINARY	Type of cancer: ICD10: C25.2 Tail of pancreas	100091	Health-related outcomes	100092	Cancer register	100092	Cancer register	100092	Health-related outcomes > Cancer register
20003#1141168318	CAT-MUL	156350/858(157208)	0.0517593	-0.0170406	0.119482	0.137253	LOGISTIC-BINARY	Treatment/medication code: clopidogrel	100000	UK Biobank Assessment Centre	100071	Verbal interview	100075	Medications	100075	UK Biobank Assessment Centre > Verbal interview > Medications
21044	INTEGER	57768	0.0132465	-0.00423148	0.0307244	0.137873	ORDERED-LOGISTIC	Average number of times bowels opened per day	100089	Online follow-up	153	Digestive health	153	Digestive health	153	Online follow-up > Digestive health
30630	CONTINUOUS	137345	0.00379125	-0.00122444	0.00880694	0.138474	LINEAR	Apolipoprotein A	100078	Biological samples	100080	Assay results	17518	Blood assays	17518	Biological samples > Assay results > Blood assays > Blood biochemistry
20003#1140856442	CAT-MUL	157194/14(157208)	0.354495	-0.148867	0.783198	0.13851	LOGISTIC-BINARY	Treatment/medication code: solpadeine soluble effervescent tablet	100000	UK Biobank Assessment Centre	100071	Verbal interview	100075	Medications	100075	UK Biobank Assessment Centre > Verbal interview > Medications
20003#1140927320	CAT-MUL	157164/44(157208)	-0.245243	-0.579811	0.0694142	0.139153	LOGISTIC-BINARY	Treatment/medication code: dermol 500 lotion	100000	UK Biobank Assessment Centre	100071	Verbal interview	100075	Medications	100075	UK Biobank Assessment Centre > Verbal interview > Medications
30020	CONTINUOUS	157226	0.0030497	-0.000991945	0.00709135	0.139158	LINEAR	Haemoglobin concentration	100078	Biological samples	100080	Assay results	100081	Blood assays	100081	Biological samples > Assay results > Blood assays > Blood count
132126	DATE	157101/126(157227)	-0.142696	-0.335358	0.0430994	0.139593	LOGISTIC-BINARY	Date N82 first reported (fistulae involving female genital tract)	100091	Health-related outcomes	1712	First occurrences	2414	Genitourinary system disorders	2414	Health-related outcomes > First occurrences > Genitourinary system disorders
20003#1140888762	CAT-MUL	157119/89(157208)	0.150431	-0.0547613	0.344643	0.140254	LOGISTIC-BINARY	Treatment/medication code: ismn - isosorbide mononitrate	100000	UK Biobank Assessment Centre	100071	Verbal interview	100075	Medications	100075	UK Biobank Assessment Centre > Verbal interview > Medications
132456	DATE	157126/101(157227)	0.144685	-0.0524326	0.331838	0.140352	LOGISTIC-BINARY	Date Q14 first reported (congenital malformations of posterior segment of eye)	100091	Health-related outcomes	1712	First occurrences	2417	Congenital disruptions and chromosomal abnormalities	2417	Health-related outcomes > First occurrences > Congenital disruptions and chromosomal abnormalities
40011#9989	CAT-MUL	157191/36(157227)	0.234414	-0.0919327	0.529838	0.14089	LOGISTIC-BINARY	Histology of cancer tumour: Myelodysplastic syndrome, NOS	100091	Health-related outcomes	100092	Cancer register	100092	Cancer register	100092	Health-related outcomes > Cancer register
1737	INTEGER	117513	-0.00867225	-0.0202117	0.00286724	0.140945	ORDERED-LOGISTIC	Childhood sunburn occasions	100000	UK Biobank Assessment Centre	100025	Touchscreen	100050	Lifestyle and environment	100055	UK Biobank Assessment Centre > Touchscreen > Lifestyle and environment > Sun exposure
132034	DATE	156151/1076(157227)	0.0457543	-0.0156152	0.106254	0.141129	LOGISTIC-BINARY	Date N19 first reported (unspecified renal failure)	100091	Health-related outcomes	1712	First occurrences	2414	Genitourinary system disorders	2414	Health-related outcomes > First occurrences > Genitourinary system disorders
1448-3	CAT-SIN	88628/152068	-999	-999	-999	0.141728	MULTINOMIAL-LOGISTIC	Bread type	100000	UK Biobank Assessment Centre	100025	Touchscreen	100050	Lifestyle and environment	100052	UK Biobank Assessment Centre > Touchscreen > Lifestyle and environment > Diet
131910	DATE	155040/2187(157227)	-0.0333003	-0.0779732	0.0109526	0.142133	LOGISTIC-BINARY	Date M43 first reported (other deforming dorsopathies)	100091	Health-related outcomes	1712	First occurrences	2413	Musculoskeletal system and connective tissue disorders	2413	Health-related outcomes > First occurrences > Musculoskeletal system and connective tissue disorders
3077	CAT-SIN	156883	0.0111629	-0.00372388	0.0260496	0.142235	ORDERED-LOGISTIC	Seating box height	100000	UK Biobank Assessment Centre	100006	Physical measures	100008	Anthropometry	100010	UK Biobank Assessment Centre > Physical measures > Anthropometry > Body size measures
130838	DATE	156675/552(157227)	0.0634014	-0.0221719	0.14723	0.142393	LOGISTIC-BINARY	Date F01 first reported (vascular dementia)	100091	Health-related outcomes	1712	First occurrences	2405	Mental and behavioural disorders	2405	Health-related outcomes > First occurrences > Mental and behavioural disorders
20003#1141151288	CAT-MUL	157104/104(157208)	0.144763	-0.0535168	0.33309	0.142567	LOGISTIC-BINARY	Treatment/medication code: naramig 2.5mg tablet	100000	UK Biobank Assessment Centre	100071	Verbal interview	100075	Medications	100075	UK Biobank Assessment Centre > Verbal interview > Medications
20003#1141199858	CAT-MUL	157113/95(157208)	0.147078	-0.0543039	0.338841	0.142853	LOGISTIC-BINARY	Treatment/medication code: cardioplen xl 5mg m/r tablet	100000	UK Biobank Assessment Centre	100071	Verbal interview	100075	Medications	100075	UK Biobank Assessment Centre > Verbal interview > Medications
20003#1140868406	CAT-MUL	157182/26(157208)	0.270771	-0.111079	0.610357	0.143092	LOGISTIC-BINARY	Treatment/medication code: conjugated oestrogens	100000	UK Biobank Assessment Centre	100071	Verbal interview	100075	Medications	100075	UK Biobank Assessment Centre > Verbal interview > Medications
20161	CONTINUOUS	44138	0.00703755	-0.00238491	0.01646	0.143223	LINEAR	Pack years of smoking	100000	UK Biobank Assessment Centre	100025	Touchscreen	100050	Lifestyle and environment	100058	UK Biobank Assessment Centre > Touchscreen > Lifestyle and environment > Smoking
20003#1140855380	CAT-MUL	157178/30(157208)	0.252126	-0.103885	0.570684	0.144442	LOGISTIC-BINARY	Treatment/medication code: salbuvent 100micrograms inhaler	100000	UK Biobank Assessment Centre	100071	Verbal interview	100075	Medications	100075	UK Biobank Assessment Centre > Verbal interview > Medications
5832-3	CAT-SIN	6671/7745	-999	-999	-999	0.144487	MULTINOMIAL-LOGISTIC	Which eye(s) affected by hypermetropia (long sight)	100000	UK Biobank Assessment Centre	100025	Touchscreen	100036	Health and medical history	100041	UK Biobank Assessment Centre > Touchscreen > Health and medical history > Eyesight
132526	DATE	157183/44(157227)	0.209224	-0.0834945	0.477221	0.144684	LOGISTIC-BINARY	Date Q55 first reported (other congenital malformations of male genital organs)	100091	Health-related outcomes	1712	First occurrences	2417	Congenital disruptions and chromosomal abnormalities	2417	Health-related outcomes > First occurrences > Congenital disruptions and chromosomal abnormalities
20003#1140875766	CAT-MUL	157197/11(157208)	-0.555759	-1.34368	0.147555	0.144939	LOGISTIC-BINARY	Treatment/medication code: fluorometholone	100000	UK Biobank Assessment Centre	100071	Verbal interview	100075	Medications	100075	UK Biobank Assessment Centre > Verbal interview > Medications
23068	CAT-SIN	2910/134(3044)	-0.143255	-0.338932	0.0463904	0.144947	LOGISTIC-BINARY	HPV 16 Definition I seropositivity for Human Papillomavirus type-16	100078	Biological samples	100080	Assay results	51428	Blood assays	51428	Biological samples > Assay results > Blood assays > Infectious Diseases
20003#1141202030	CAT-MUL	157186/22(157208)	-0.350511	-0.839173	0.102435	0.144994	LOGISTIC-BINARY	Treatment/medication code: estradot 25micrograms patch	100000	UK Biobank Assessment Centre	100071	Verbal interview	100075	Medications	100075	UK Biobank Assessment Centre > Verbal interview > Medications
20003#1140865416	CAT-MUL	157066/142(157208)	0.1221	-0.0455775	0.282868	0.145349	LOGISTIC-BINARY	Treatment/medication code: colpermin 0.2ml m/r gel e/c capsule	100000	UK Biobank Assessment Centre	100071	Verbal interview	100075	Medications	100075	UK Biobank Assessment Centre > Verbal interview > Medications
20003#1140878052	CAT-MUL	157196/12(157208)	-0.495076	-1.19422	0.136782	0.145815	LOGISTIC-BINARY	Treatment/medication code: fml eye drops	100000	UK Biobank Assessment Centre	100071	Verbal interview	100075	Medications	100075	UK Biobank Assessment Centre > Verbal interview > Medications
131864	DATE	143662/13565(157227)	-0.0137881	-0.0324077	0.00477112	0.146016	LOGISTIC-BINARY	Date M13 first reported (other arthritis)	100091	Health-related outcomes	1712	First occurrences	2413	Musculoskeletal system and connective tissue disorders	2413	Health-related outcomes > First occurrences > Musculoskeletal system and connective tissue disorders
20003#1141146428	CAT-MUL	156659/549(157208)	0.0631471	-0.0228697	0.147435	0.146157	LOGISTIC-BINARY	Treatment/medication code: fexofenadine	100000	UK Biobank Assessment Centre	100071	Verbal interview	100075	Medications	100075	UK Biobank Assessment Centre > Verbal interview > Medications
20003#1140868458	CAT-MUL	157141/67(157208)	0.176112	-0.0692303	0.405987	0.147031	LOGISTIC-BINARY	Treatment/medication code: hormonin tablet	100000	UK Biobank Assessment Centre	100071	Verbal interview	100075	Medications	100075	UK Biobank Assessment Centre > Verbal interview > Medications
40011#8481	CAT-MUL	157201/26(157227)	-0.326424	-0.784169	0.0983014	0.14775	LOGISTIC-BINARY	Histology of cancer tumour: Mucin-producing adenocarcinoma	100091	Health-related outcomes	100092	Cancer register	100092	Cancer register	100092	Health-related outcomes > Cancer register
20003#1140884512	CAT-MUL	157178/30(157208)	-0.295647	-0.709537	0.0909625	0.148226	LOGISTIC-BINARY	Treatment/medication code: liothyronine	100000	UK Biobank Assessment Centre	100071	Verbal interview	100075	Medications	100075	UK Biobank Assessment Centre > Verbal interview > Medications
20003#1141176670	CAT-MUL	157159/49(157208)	0.199207	-0.08094	0.458208	0.148509	LOGISTIC-BINARY	Treatment/medication code: celebrex 200mg capsule	100000	UK Biobank Assessment Centre	100071	Verbal interview	100075	Medications	100075	UK Biobank Assessment Centre > Verbal interview > Medications
40011#8990	CAT-MUL	157179/48(157227)	-0.239197	-0.572994	0.0754102	0.148669	LOGISTIC-BINARY	Histology of cancer tumour: Mesenchymoma, malignant	100091	Health-related outcomes	100092	Cancer register	100092	Cancer register	100092	Health-related outcomes > Cancer register
20003#1140867998	CAT-MUL	157158/50(157208)	0.195884	-0.0799662	0.450816	0.14914	LOGISTIC-BINARY	Treatment/medication code: motilium 10mg tablet	100000	UK Biobank Assessment Centre	100071	Verbal interview	100075	Medications	100075	UK Biobank Assessment Centre > Verbal interview > Medications
40007	CONTINUOUS	11188	0.00756061	-0.00272098	0.0178422	0.149493	LINEAR	Age at death	100091	Health-related outcomes	100093	Death register	100093	Death register	100093	Health-related outcomes > Death register
20003#1140860904	CAT-MUL	157127/81(157208)	-0.174058	-0.416287	0.0574873	0.150121	LOGISTIC-BINARY	Treatment/medication code: trandolapril	100000	UK Biobank Assessment Centre	100071	Verbal interview	100075	Medications	100075	UK Biobank Assessment Centre > Verbal interview > Medications
40006#C629	CAT-MUL	157081/146(157227)	-0.127497	-0.304342	0.0433208	0.150737	LOGISTIC-BINARY	Type of cancer: ICD10: C62.9 Testis, unspecified	100091	Health-related outcomes	100092	Cancer register	100092	Cancer register	100092	Health-related outcomes > Cancer register
20003#1141188408	CAT-MUL	157190/18(157208)	0.301223	-0.140257	0.674239	0.151076	LOGISTIC-BINARY	Treatment/medication code: tritace 1.25mg tablet	100000	UK Biobank Assessment Centre	100071	Verbal interview	100075	Medications	100075	UK Biobank Assessment Centre > Verbal interview > Medications
20003#1141189134	CAT-MUL	157182/26(157208)	-0.316555	-0.765069	0.0975241	0.151102	LOGISTIC-BINARY	Treatment/medication code: stalevo 50mg / 12.5mg / 200mg tablet	100000	UK Biobank Assessment Centre	100071	Verbal interview	100075	Medications	100075	UK Biobank Assessment Centre > Verbal interview > Medications
20003#1141180226	CAT-MUL	157091/117(157208)	0.129809	-0.0520435	0.30315	0.152363	LOGISTIC-BINARY	Treatment/medication code: amoxicillin	100000	UK Biobank Assessment Centre	100071	Verbal interview	100075	Medications	100075	UK Biobank Assessment Centre > Verbal interview > Medications
20003#1141171672	CAT-MUL	157198/10(157208)	0.398976	-0.190338	0.901729	0.152405	LOGISTIC-BINARY	Treatment/medication code: sudafed dual relief capsule	100000	UK Biobank Assessment Centre	100071	Verbal interview	100075	Medications	100075	UK Biobank Assessment Centre > Verbal interview > Medications
20003#1141192916	CAT-MUL	156905/303(157208)	0.0826803	-0.0321386	0.19442	0.152673	LOGISTIC-BINARY	Treatment/medication code: rino clenil 50micrograms nasal spray	100000	UK Biobank Assessment Centre	100071	Verbal interview	100075	Medications	100075	UK Biobank Assessment Centre > Verbal interview > Medications
131782	DATE	156250/977(157227)	0.0468607	-0.0178851	0.110661	0.153032	LOGISTIC-BINARY	Date L65 first reported (other nonscarring hair loss)	100091	Health-related outcomes	1712	First occurrences	2412	Skin and subcutaneous tissue disorders	2412	Health-related outcomes > First occurrences > Skin and subcutaneous tissue disorders
20003#1140881882	CAT-MUL	157139/69(157208)	0.167737	-0.0698924	0.390587	0.153858	LOGISTIC-BINARY	Treatment/medication code: timoptol 0.25% eye drops	100000	UK Biobank Assessment Centre	100071	Verbal interview	100075	Medications	100075	UK Biobank Assessment Centre > Verbal interview > Medications
131624	DATE	156449/778(157227)	-0.0537438	-0.128209	0.0195651	0.154005	LOGISTIC-BINARY	Date K46 first reported (unspecified abdominal hernia)	100091	Health-related outcomes	1712	First occurrences	2411	Digestive system disorders	2411	Health-related outcomes > First occurrences > Digestive system disorders
20415	CAT-SIN	598/491(1089)	-0.0945816	-0.225439	0.0352458	0.15448	LOGISTIC-BINARY	Ongoing addiction to alcohol	100089	Online follow-up	136	Mental health	141	Addictions	141	Online follow-up > Mental health > Addictions
20003#1140923852	CAT-MUL	156928/280(157208)	-0.0908765	-0.217659	0.0328628	0.155112	LOGISTIC-BINARY	Treatment/medication code: elleste-solo 1mg tablet	100000	UK Biobank Assessment Centre	100071	Verbal interview	100075	Medications	100075	UK Biobank Assessment Centre > Verbal interview > Medications
131290	DATE	156629/598(157227)	0.0588041	-0.0230973	0.139102	0.155328	LOGISTIC-BINARY	Date I12 first reported (hypertensive renal disease)	100091	Health-related outcomes	1712	First occurrences	2409	Circulatory system disorders	2409	Health-related outcomes > First occurrences > Circulatory system disorders
132468	DATE	156824/403(157227)	-0.0751369	-0.180018	0.0274537	0.155795	LOGISTIC-BINARY	Date Q21 first reported (congenital malformations of cardiac septa)	100091	Health-related outcomes	1712	First occurrences	2417	Congenital disruptions and chromosomal abnormalities	2417	Health-related outcomes > First occurrences > Congenital disruptions and chromosomal abnormalities
40006#D033	CAT-MUL	157078/149(157227)	0.116368	-0.0476999	0.273783	0.156195	LOGISTIC-BINARY	Type of cancer: ICD10: D03.3 Melanoma in situ of other and unspecified parts of face	100091	Health-related outcomes	100092	Cancer register	100092	Cancer register	100092	Health-related outcomes > Cancer register
6150#1	CAT-MUL	154499/2486(156985)	0.0297459	-0.0116041	0.0707375	0.156754	LOGISTIC-BINARY	Vascular/heart problems diagnosed by doctor: Heart attack	100000	UK Biobank Assessment Centre	100025	Touchscreen	100036	Health and medical history	100044	UK Biobank Assessment Centre > Touchscreen > Health and medical history > Medical conditions
132486	DATE	157201/26(157227)	0.256669	-0.118684	0.588311	0.157235	LOGISTIC-BINARY	Date Q31 first reported (congenital malformations of larynx)	100091	Health-related outcomes	1712	First occurrences	2417	Congenital disruptions and chromosomal abnormalities	2417	Health-related outcomes > First occurrences > Congenital disruptions and chromosomal abnormalities
131604	DATE	155447/1780(157227)	-0.0352697	-0.0844401	0.0133859	0.157586	LOGISTIC-BINARY	Date K35 first reported (acute appendicitis)	100091	Health-related outcomes	1712	First occurrences	2411	Digestive system disorders	2411	Health-related outcomes > First occurrences > Digestive system disorders
23075	CAT-SIN	2912/132(3044)	-0.138235	-0.333493	0.0505655	0.158201	LOGISTIC-BINARY	HPV 16 Definition II seropositivity for Human Papillomavirus type-16	100078	Biological samples	100080	Assay results	51428	Blood assays	51428	Biological samples > Assay results > Blood assays > Infectious Diseases
20003#1140882904	CAT-MUL	157195/13(157208)	0.340242	-0.17293	0.762379	0.158343	LOGISTIC-BINARY	Treatment/medication code: canesten hc cream	100000	UK Biobank Assessment Centre	100071	Verbal interview	100075	Medications	100075	UK Biobank Assessment Centre > Verbal interview > Medications
20003#1140888552	CAT-MUL	156059/1149(157208)	0.0427938	-0.0170886	0.101857	0.158475	LOGISTIC-BINARY	Treatment/medication code: enalapril	100000	UK Biobank Assessment Centre	100071	Verbal interview	100075	Medications	100075	UK Biobank Assessment Centre > Verbal interview > Medications
130020	DATE	156447/780(157227)	-0.053385	-0.12817	0.0202263	0.15852	LOGISTIC-BINARY	Date A15 first reported (respiratory tuberculosis, bacteriologically and histologically confirmed)	100091	Health-related outcomes	1712	First occurrences	2401	Certain infectious and parasitic diseases	2401	Health-related outcomes > First occurrences > Certain infectious and parasitic diseases
40011#8041	CAT-MUL	157127/100(157227)	-0.152761	-0.369425	0.0550201	0.158552	LOGISTIC-BINARY	Histology of cancer tumour: Small cell carcinoma, NOS	100091	Health-related outcomes	100092	Cancer register	100092	Cancer register	100092	Health-related outcomes > Cancer register
20003#1141176668	CAT-MUL	157074/134(157208)	0.121453	-0.051043	0.286894	0.159165	LOGISTIC-BINARY	Treatment/medication code: celebrex 100mg capsule	100000	UK Biobank Assessment Centre	100071	Verbal interview	100075	Medications	100075	UK Biobank Assessment Centre > Verbal interview > Medications
20003#1141174424	CAT-MUL	157172/36(157208)	-0.257576	-0.627825	0.0888245	0.159434	LOGISTIC-BINARY	Treatment/medication code: solaraze 3% gel	100000	UK Biobank Assessment Centre	100071	Verbal interview	100075	Medications	100075	UK Biobank Assessment Centre > Verbal interview > Medications
20003#1140882800	CAT-MUL	157036/172(157208)	0.106235	-0.0446092	0.251237	0.15951	LOGISTIC-BINARY	Treatment/medication code: eumovate cream	100000	UK Biobank Assessment Centre	100071	Verbal interview	100075	Medications	100075	UK Biobank Assessment Centre > Verbal interview > Medications
40011#8940	CAT-MUL	157214/13(157227)	0.350979	-0.175273	0.796211	0.159601	LOGISTIC-BINARY	Histology of cancer tumour: Mixed tumor, malignant, NOS	100091	Health-related outcomes	100092	Cancer register	100092	Cancer register	100092	Health-related outcomes > Cancer register
2956	CAT-SIN	402/1982(2384)	0.0830341	-0.0316337	0.199996	0.159767	LOGISTIC-BINARY	General pain for 3+ months	100000	UK Biobank Assessment Centre	100025	Touchscreen	100036	Health and medical history	100048	UK Biobank Assessment Centre > Touchscreen > Health and medical history > Pain
20003#1141189090	CAT-MUL	157157/51(157208)	0.19576	-0.0864975	0.458667	0.159923	LOGISTIC-BINARY	Treatment/medication code: rosiglitazone 1mg / metformin 500mg tablet	100000	UK Biobank Assessment Centre	100071	Verbal interview	100075	Medications	100075	UK Biobank Assessment Centre > Verbal interview > Medications
6156#100	CAT-MUL	7158/4204(11362)	-0.028559	-0.0684605	0.0112283	0.160023	LOGISTIC-BINARY	Manic/hyper symptoms	100000	UK Biobank Assessment Centre	100025	Touchscreen	100059	Psychosocial factors	100060	UK Biobank Assessment Centre > Touchscreen > Psychosocial factors > Mental health
20003#1140863302	CAT-MUL	157165/43(157208)	0.20335	-0.0911706	0.475226	0.160212	LOGISTIC-BINARY	Treatment/medication code: lorazepam	100000	UK Biobank Assessment Centre	100071	Verbal interview	100075	Medications	100075	UK Biobank Assessment Centre > Verbal interview > Medications
130718	DATE	155911/1316(157227)	0.0399098	-0.0161609	0.0952605	0.160318	LOGISTIC-BINARY	Date E16 first reported (other disorders of pancreatic internal secretion)	100091	Health-related outcomes	1712	First occurrences	2404	Endocrine, nutritional and metabolic diseases	2404	Health-related outcomes > First occurrences > Endocrine, nutritional and metabolic diseases
20003#1141153248	CAT-MUL	157184/24(157208)	-0.322128	-0.78873	0.110019	0.160892	LOGISTIC-BINARY	Treatment/medication code: colazide 750mg capsule	100000	UK Biobank Assessment Centre	100071	Verbal interview	100075	Medications	100075	UK Biobank Assessment Centre > Verbal interview > Medications
21058	CAT-SIN	58235	-0.0116963	-0.0280452	0.00465251	0.160972	ORDERED-LOGISTIC	Degree bothered by urinary frequency/bladder irritability in the last 3 months	100089	Online follow-up	153	Digestive health	153	Digestive health	153	Online follow-up > Digestive health
40006#C182	CAT-MUL	157050/177(157227)	-0.112092	-0.271524	0.0424705	0.161841	LOGISTIC-BINARY	Type of cancer: ICD10: C18.2 Ascending colon	100091	Health-related outcomes	100092	Cancer register	100092	Cancer register	100092	Health-related outcomes > Cancer register
40006#C857	CAT-MUL	157164/63(157227)	0.168897	-0.075731	0.397794	0.162727	LOGISTIC-BINARY	Type of cancer: ICD10: C85.7 Other specified types of non-Hodgkin's lymphoma	100091	Health-related outcomes	100092	Cancer register	100092	Cancer register	100092	Health-related outcomes > Cancer register
132480	DATE	157123/104(157227)	0.133653	-0.0587009	0.316404	0.162958	LOGISTIC-BINARY	Date Q27 first reported (other congenital malformations of peripheral vascular system)	100091	Health-related outcomes	1712	First occurrences	2417	Congenital disruptions and chromosomal abnormalities	2417	Health-related outcomes > First occurrences > Congenital disruptions and chromosomal abnormalities
40011#8144	CAT-MUL	157174/53(157227)	0.182312	-0.0828901	0.428201	0.162988	LOGISTIC-BINARY	Histology of cancer tumour: Adenocarcinoma, intestinal type	100091	Health-related outcomes	100092	Cancer register	100092	Cancer register	100092	Health-related outcomes > Cancer register
131960	DATE	129292/27935(157227)	0.00984881	-0.00401788	0.0236913	0.163531	LOGISTIC-BINARY	Date M79 first reported (other soft tissue disorders, not elsewhere classified)	100091	Health-related outcomes	1712	First occurrences	2413	Musculoskeletal system and connective tissue disorders	2413	Health-related outcomes > First occurrences > Musculoskeletal system and connective tissue disorders
20003#1141157056	CAT-MUL	157187/21(157208)	-0.349506	-0.860101	0.124235	0.164681	LOGISTIC-BINARY	Treatment/medication code: mizolastine product	100000	UK Biobank Assessment Centre	100071	Verbal interview	100075	Medications	100075	UK Biobank Assessment Centre > Verbal interview > Medications
131790	DATE	155214/2013(157227)	-0.0328229	-0.0793503	0.0132509	0.164709	LOGISTIC-BINARY	Date L70 first reported (acne)	100091	Health-related outcomes	1712	First occurrences	2412	Skin and subcutaneous tissue disorders	2412	Health-related outcomes > First occurrences > Skin and subcutaneous tissue disorders
20003#1140911680	CAT-MUL	156959/249(157208)	-0.0948606	-0.230701	0.0373143	0.165431	LOGISTIC-BINARY	Treatment/medication code: starflower oil	100000	UK Biobank Assessment Centre	100071	Verbal interview	100075	Medications	100075	UK Biobank Assessment Centre > Verbal interview > Medications
20003#1140868532	CAT-MUL	157112/96(157208)	-0.152177	-0.371795	0.0585509	0.165952	LOGISTIC-BINARY	Treatment/medication code: testosterone product	100000	UK Biobank Assessment Centre	100071	Verbal interview	100075	Medications	100075	UK Biobank Assessment Centre > Verbal interview > Medications
40011#8081	CAT-MUL	156990/237(157227)	0.0899232	-0.0395477	0.21534	0.166839	LOGISTIC-BINARY	Histology of cancer tumour: Bowen disease	100091	Health-related outcomes	100092	Cancer register	100092	Cancer register	100092	Health-related outcomes > Cancer register
130344	DATE	156880/347(157227)	0.0756909	-0.0330722	0.181603	0.167049	LOGISTIC-BINARY	Date B99 first reported (other and unspecified infectious diseases)	100091	Health-related outcomes	1712	First occurrences	2401	Certain infectious and parasitic diseases	2401	Health-related outcomes > First occurrences > Certain infectious and parasitic diseases
30800	CONTINUOUS	23881	0.00781691	-0.00327314	0.018907	0.167117	LINEAR	Oestradiol	100078	Biological samples	100080	Assay results	17518	Blood assays	17518	Biological samples > Assay results > Blood assays > Blood biochemistry
20162	CONTINUOUS	44138	0.00673411	-0.00282544	0.0162936	0.167375	LINEAR	Pack years adult smoking as proportion of life span exposed to smoking	100000	UK Biobank Assessment Centre	100025	Touchscreen	100050	Lifestyle and environment	100058	UK Biobank Assessment Centre > Touchscreen > Lifestyle and environment > Smoking
130010	DATE	157094/133(157227)	0.119314	-0.0536277	0.285125	0.167654	LOGISTIC-BINARY	Date A05 first reported (other bacterial foodborne intoxications)	100091	Health-related outcomes	1712	First occurrences	2401	Certain infectious and parasitic diseases	2401	Health-related outcomes > First occurrences > Certain infectious and parasitic diseases
20003#1140865840	CAT-MUL	157192/16(157208)	0.304745	-0.161593	0.698165	0.167704	LOGISTIC-BINARY	Treatment/medication code: predfoam 20mg enema	100000	UK Biobank Assessment Centre	100071	Verbal interview	100075	Medications	100075	UK Biobank Assessment Centre > Verbal interview > Medications
20001#1002	CAT-MUL	153732/3476(157208)	0.0247338	-0.0105754	0.0597941	0.168267	LOGISTIC-BINARY	Cancer code, self-reported: breast cancer	100000	UK Biobank Assessment Centre	100071	Verbal interview	100074	Medical conditions	100074	UK Biobank Assessment Centre > Verbal interview > Medical conditions
20003#1140884308	CAT-MUL	156995/213(157208)	0.0954541	-0.0425321	0.228944	0.168296	LOGISTIC-BINARY	Treatment/medication code: hydroxychloroquine	100000	UK Biobank Assessment Centre	100071	Verbal interview	100075	Medications	100075	UK Biobank Assessment Centre > Verbal interview > Medications
20003#1141182632	CAT-MUL	157046/162(157208)	0.107542	-0.0485923	0.257676	0.168903	LOGISTIC-BINARY	Treatment/medication code: spiriva 18micrograms inhalation capsule	100000	UK Biobank Assessment Centre	100071	Verbal interview	100075	Medications	100075	UK Biobank Assessment Centre > Verbal interview > Medications
131756	DATE	157119/108(157227)	-0.142538	-0.35021	0.0567693	0.170038	LOGISTIC-BINARY	Date L51 first reported (erythema multiforme)	100091	Health-related outcomes	1712	First occurrences	2412	Skin and subcutaneous tissue disorders	2412	Health-related outcomes > First occurrences > Skin and subcutaneous tissue disorders
20003#1140928338	CAT-MUL	157184/24(157208)	-0.31368	-0.778754	0.116749	0.170491	LOGISTIC-BINARY	Treatment/medication code: requip 0.25mg tablet	100000	UK Biobank Assessment Centre	100071	Verbal interview	100075	Medications	100075	UK Biobank Assessment Centre > Verbal interview > Medications
20003#1140861276	CAT-MUL	157059/149(157208)	-0.120608	-0.295967	0.0488332	0.170502	LOGISTIC-BINARY	Treatment/medication code: lacidipine	100000	UK Biobank Assessment Centre	100071	Verbal interview	100075	Medications	100075	UK Biobank Assessment Centre > Verbal interview > Medications
20003#1140922804	CAT-MUL	156917/291(157208)	0.0822108	-0.0370047	0.19824	0.170846	LOGISTIC-BINARY	Treatment/medication code: premique 0.625mg/5mg tablet	100000	UK Biobank Assessment Centre	100071	Verbal interview	100075	Medications	100075	UK Biobank Assessment Centre > Verbal interview > Medications
6150#2	CAT-MUL	152475/4510(156985)	0.0215662	-0.00946051	0.0523991	0.171745	LOGISTIC-BINARY	Vascular/heart problems diagnosed by doctor: Angina	100000	UK Biobank Assessment Centre	100025	Touchscreen	100036	Health and medical history	100044	UK Biobank Assessment Centre > Touchscreen > Health and medical history > Medical conditions
6156#14	CAT-MUL	9976/1386(11362)	0.0404193	-0.0179343	0.0982543	0.172632	LOGISTIC-BINARY	Manic/hyper symptoms: I was more creative or had more ideas than usual	100000	UK Biobank Assessment Centre	100025	Touchscreen	100059	Psychosocial factors	100060	UK Biobank Assessment Centre > Touchscreen > Psychosocial factors > Mental health
20003#1140921088	CAT-MUL	157169/39(157208)	0.221624	-0.109522	0.526165	0.172729	LOGISTIC-BINARY	Treatment/medication code: tridestra tablet	100000	UK Biobank Assessment Centre	100071	Verbal interview	100075	Medications	100075	UK Biobank Assessment Centre > Verbal interview > Medications
20003#1140874272	CAT-MUL	157190/18(157208)	0.296416	-0.159781	0.688212	0.173318	LOGISTIC-BINARY	Treatment/medication code: fluconazole	100000	UK Biobank Assessment Centre	100071	Verbal interview	100075	Medications	100075	UK Biobank Assessment Centre > Verbal interview > Medications
131296	DATE	146603/10624(157227)	0.0144067	-0.00641565	0.0351522	0.174268	LOGISTIC-BINARY	Date I20 first reported (angina pectoris)	100091	Health-related outcomes	1712	First occurrences	2409	Circulatory system disorders	2409	Health-related outcomes > First occurrences > Circulatory system disorders
6155#1	CAT-MUL	153736/2851(156587)	0.0264341	-0.0118647	0.0644057	0.174282	LOGISTIC-BINARY	Vitamin and mineral supplements: Vitamin A	100000	UK Biobank Assessment Centre	100025	Touchscreen	100036	Health and medical history	100045	UK Biobank Assessment Centre > Touchscreen > Health and medical history > Medication
132018	DATE	157136/91(157227)	0.142599	-0.0688256	0.342423	0.174664	LOGISTIC-BINARY	Date N11 first reported (chronic tubulo-interstitial nephritis)	100091	Health-related outcomes	1712	First occurrences	2414	Genitourinary system disorders	2414	Health-related outcomes > First occurrences > Genitourinary system disorders
6159#1	CAT-MUL	125598/31373(156971)	-0.00903361	-0.0221128	0.00402312	0.175451	LOGISTIC-BINARY	Pain type(s) experienced in last month: Headache	100000	UK Biobank Assessment Centre	100025	Touchscreen	100036	Health and medical history	100048	UK Biobank Assessment Centre > Touchscreen > Health and medical history > Pain
6152#100	CAT-MUL	50308/106736(157044)	-0.00761594	-0.0186305	0.00340793	0.175531	LOGISTIC-BINARY	Blood clot, DVT, bronchitis, emphysema, asthma, rhinitis, eczema, allergy diagnosed by doctor	100000	UK Biobank Assessment Centre	100025	Touchscreen	100036	Health and medical history	100044	UK Biobank Assessment Centre > Touchscreen > Health and medical history > Medical conditions
131478	DATE	157023/204(157227)	0.0950733	-0.0449076	0.230185	0.175706	LOGISTIC-BINARY	Date J37 first reported (chronic laryngitis and laryngotracheitis)	100091	Health-related outcomes	1712	First occurrences	2410	Respiratory system disorders	2410	Health-related outcomes > First occurrences > Respiratory system disorders
20003#1141168946	CAT-MUL	157154/54(157208)	-0.199872	-0.496974	0.0810593	0.175763	LOGISTIC-BINARY	Treatment/medication code: viagra 50mg tablet	100000	UK Biobank Assessment Centre	100071	Verbal interview	100075	Medications	100075	UK Biobank Assessment Centre > Verbal interview > Medications
20003#1140882852	CAT-MUL	157188/20(157208)	-0.349831	-0.875171	0.135634	0.175783	LOGISTIC-BINARY	Treatment/medication code: locoid 0.1% cream	100000	UK Biobank Assessment Centre	100071	Verbal interview	100075	Medications	100075	UK Biobank Assessment Centre > Verbal interview > Medications
131042	DATE	156444/783(157227)	-0.0513462	-0.126288	0.0224147	0.175927	LOGISTIC-BINARY	Date G35 first reported (multiple sclerosis)	100091	Health-related outcomes	1712	First occurrences	2406	Nervous system disorders	2406	Health-related outcomes > First occurrences > Nervous system disorders
6158#2	CAT-MUL	3795/581(4376)	0.0628409	-0.0289188	0.153172	0.175961	LOGISTIC-BINARY	Why reduced smoking: Doctor's advice	100000	UK Biobank Assessment Centre	100025	Touchscreen	100050	Lifestyle and environment	100058	UK Biobank Assessment Centre > Touchscreen > Lifestyle and environment > Smoking
130784	DATE	156776/451(157227)	-0.067523	-0.166517	0.0294007	0.176759	LOGISTIC-BINARY	Date E61 first reported (deficiency of other nutrient elements)	100091	Health-related outcomes	1712	First occurrences	2404	Endocrine, nutritional and metabolic diseases	2404	Health-related outcomes > First occurrences > Endocrine, nutritional and metabolic diseases
20003#1141192740	CAT-MUL	156936/272(157208)	-0.0868419	-0.214534	0.0375334	0.176958	LOGISTIC-BINARY	Treatment/medication code: ezetrol 10mg tablet	100000	UK Biobank Assessment Centre	100071	Verbal interview	100075	Medications	100075	UK Biobank Assessment Centre > Verbal interview > Medications
20003#1140882782	CAT-MUL	156952/256(157208)	0.0849891	-0.0402517	0.206488	0.177108	LOGISTIC-BINARY	Treatment/medication code: dermovate cream	100000	UK Biobank Assessment Centre	100071	Verbal interview	100075	Medications	100075	UK Biobank Assessment Centre > Verbal interview > Medications
40006#C713	CAT-MUL	157193/34(157227)	0.220736	-0.113666	0.526244	0.177281	LOGISTIC-BINARY	Type of cancer: ICD10: C71.3 Parietal lobe	100091	Health-related outcomes	100092	Cancer register	100092	Cancer register	100092	Health-related outcomes > Cancer register
131476	DATE	156930/297(157227)	-0.0826975	-0.204368	0.035934	0.177443	LOGISTIC-BINARY	Date J36 first reported (peritonsillar abscess)	100091	Health-related outcomes	1712	First occurrences	2410	Respiratory system disorders	2410	Health-related outcomes > First occurrences > Respiratory system disorders
40006#C844	CAT-MUL	157205/22(157227)	0.270952	-0.146348	0.639844	0.178683	LOGISTIC-BINARY	Type of cancer: ICD10: C84.4 Peripheral T-cell lymphoma	100091	Health-related outcomes	100092	Cancer register	100092	Cancer register	100092	Health-related outcomes > Cancer register
20003#1140874744	CAT-MUL	155965/1243(157208)	0.0390951	-0.0182575	0.0956988	0.1787	LOGISTIC-BINARY	Treatment/medication code: gliclazide	100000	UK Biobank Assessment Centre	100071	Verbal interview	100075	Medications	100075	UK Biobank Assessment Centre > Verbal interview > Medications
132448	DATE	157187/40(157227)	-0.235341	-0.58858	0.0971085	0.179064	LOGISTIC-BINARY	Date Q10 first reported (congenital malformations of eyelid, lachrymal apparatus and orbit)	100091	Health-related outcomes	1712	First occurrences	2417	Congenital disruptions and chromosomal abnormalities	2417	Health-related outcomes > First occurrences > Congenital disruptions and chromosomal abnormalities
20003#1140888646	CAT-MUL	155817/1391(157208)	0.0370265	-0.0174054	0.0907974	0.179813	LOGISTIC-BINARY	Treatment/medication code: felodipine	100000	UK Biobank Assessment Centre	100071	Verbal interview	100075	Medications	100075	UK Biobank Assessment Centre > Verbal interview > Medications
20003#1141146606	CAT-MUL	156942/266(157208)	0.082657	-0.0398751	0.201812	0.18016	LOGISTIC-BINARY	Treatment/medication code: calcium carbonate+cholecalciferol 1.25g/200iu tablet	100000	UK Biobank Assessment Centre	100071	Verbal interview	100075	Medications	100075	UK Biobank Assessment Centre > Verbal interview > Medications
20003#1140853200	CAT-MUL	157175/33(157208)	0.222347	-0.118131	0.531044	0.180926	LOGISTIC-BINARY	Treatment/medication code: bromelains	100000	UK Biobank Assessment Centre	100071	Verbal interview	100075	Medications	100075	UK Biobank Assessment Centre > Verbal interview > Medications
20003#1140857044	CAT-MUL	157195/13(157208)	-0.427904	-1.08387	0.165924	0.180993	LOGISTIC-BINARY	Treatment/medication code: tetralysal 204mg capsule	100000	UK Biobank Assessment Centre	100071	Verbal interview	100075	Medications	100075	UK Biobank Assessment Centre > Verbal interview > Medications
131986	DATE	156988/239(157227)	0.0867903	-0.0425717	0.212018	0.181618	LOGISTIC-BINARY	Date M92 first reported (other juvenile osteochondrosis)	100091	Health-related outcomes	1712	First occurrences	2413	Musculoskeletal system and connective tissue disorders	2413	Health-related outcomes > First occurrences > Musculoskeletal system and connective tissue disorders
20003#1140879540	CAT-MUL	155373/1835(157208)	0.0321083	-0.0152901	0.0789966	0.181907	LOGISTIC-BINARY	Treatment/medication code: fluoxetine	100000	UK Biobank Assessment Centre	100071	Verbal interview	100075	Medications	100075	UK Biobank Assessment Centre > Verbal interview > Medications
130846	DATE	155231/1996(157227)	0.0310535	-0.0147839	0.076428	0.182025	LOGISTIC-BINARY	Date F05 first reported (delirium, not induced by alcohol and other psychoactive substances)	100091	Health-related outcomes	1712	First occurrences	2405	Mental and behavioural disorders	2405	Health-related outcomes > First occurrences > Mental and behavioural disorders
131972	DATE	152207/5020(157227)	-0.0202266	-0.0500327	0.0094066	0.18223	LOGISTIC-BINARY	Date M85 first reported (other disorders of bone density and structure)	100091	Health-related outcomes	1712	First occurrences	2413	Musculoskeletal system and connective tissue disorders	2413	Health-related outcomes > First occurrences > Musculoskeletal system and connective tissue disorders
20453	CAT-SIN	52644	-0.0152839	-0.0377658	0.00719807	0.182237	ORDERED-LOGISTIC	Ever taken cannabis	100089	Online follow-up	136	Mental health	143	Cannabis use	143	Online follow-up > Mental health > Cannabis use
6150#3	CAT-MUL	154700/2285(156985)	0.0288645	-0.0137551	0.0710796	0.182301	LOGISTIC-BINARY	Vascular/heart problems diagnosed by doctor: Stroke	100000	UK Biobank Assessment Centre	100025	Touchscreen	100036	Health and medical history	100044	UK Biobank Assessment Centre > Touchscreen > Health and medical history > Medical conditions
20003#1140862086	CAT-MUL	156722/486(157208)	0.0612181	-0.0296861	0.150247	0.182381	LOGISTIC-BINARY	Treatment/medication code: salamol 100micrograms inhaler	100000	UK Biobank Assessment Centre	100071	Verbal interview	100075	Medications	100075	UK Biobank Assessment Centre > Verbal interview > Medications
21040	CAT-SIN	57967	-0.00995543	-0.0245883	0.00467742	0.182639	ORDERED-LOGISTIC	Satisfaction with bowel habits	100089	Online follow-up	153	Digestive health	153	Digestive health	153	Online follow-up > Digestive health
130922	DATE	156456/771(157227)	-0.0505723	-0.125545	0.0232329	0.182746	LOGISTIC-BINARY	Date F52 first reported (sexual dysfunction, not caused by organic disorder or disease)	100091	Health-related outcomes	1712	First occurrences	2405	Mental and behavioural disorders	2405	Health-related outcomes > First occurrences > Mental and behavioural disorders
20003#1140882112	CAT-MUL	157173/35(157208)	-0.254995	-0.642719	0.10752	0.183272	LOGISTIC-BINARY	Treatment/medication code: co-careldopa	100000	UK Biobank Assessment Centre	100071	Verbal interview	100075	Medications	100075	UK Biobank Assessment Centre > Verbal interview > Medications
132098	DATE	156613/614(157227)	0.0547277	-0.0269581	0.134868	0.184996	LOGISTIC-BINARY	Date N61 first reported (inflammatory disorders of breast)	100091	Health-related outcomes	1712	First occurrences	2414	Genitourinary system disorders	2414	Health-related outcomes > First occurrences > Genitourinary system disorders
20003#1140882110	CAT-MUL	157196/12(157208)	0.340767	-0.214529	0.791497	0.185144	LOGISTIC-BINARY	Treatment/medication code: co-beneldopa	100000	UK Biobank Assessment Centre	100071	Verbal interview	100075	Medications	100075	UK Biobank Assessment Centre > Verbal interview > Medications
132230	DATE	156818/409(157227)	0.0681265	-0.0340181	0.167679	0.185549	LOGISTIC-BINARY	Date O42 first reported (premature rupture of membranes)	100091	Health-related outcomes	1712	First occurrences	2415	Pregnancy, childbirth and the puerperium	2415	Health-related outcomes > First occurrences > Pregnancy, childbirth and the puerperium
20003#1141168714	CAT-MUL	157192/16(157208)	-0.37623	-0.957706	0.155336	0.185761	LOGISTIC-BINARY	Treatment/medication code: propiverine hydrochloride	100000	UK Biobank Assessment Centre	100071	Verbal interview	100075	Medications	100075	UK Biobank Assessment Centre > Verbal interview > Medications
20003#1141157412	CAT-MUL	157181/27(157208)	-0.304439	-0.771395	0.129077	0.185854	LOGISTIC-BINARY	Treatment/medication code: ibuprofen product	100000	UK Biobank Assessment Centre	100071	Verbal interview	100075	Medications	100075	UK Biobank Assessment Centre > Verbal interview > Medications
3446-1	CAT-SIN	6797/10025	-999	-999	-999	0.186856	MULTINOMIAL-LOGISTIC	Type of tobacco currently smoked	100000	UK Biobank Assessment Centre	100025	Touchscreen	100050	Lifestyle and environment	100058	UK Biobank Assessment Centre > Touchscreen > Lifestyle and environment > Smoking
21062	CAT-SIN	44946/13183(58129)	0.0136045	-0.00662649	0.0337885	0.186981	LOGISTIC-BINARY	Ever been offered/sought treatment for anxiety	100089	Online follow-up	153	Digestive health	153	Digestive health	153	Online follow-up > Digestive health
3627	INTEGER	4231	-0.0180716	-0.0449389	0.00879566	0.187339	LINEAR	Age angina diagnosed	100000	UK Biobank Assessment Centre	100025	Touchscreen	100036	Health and medical history	100044	UK Biobank Assessment Centre > Touchscreen > Health and medical history > Medical conditions
30600	CONTINUOUS	138182	0.00359236	-0.00174983	0.00893455	0.187509	LINEAR	Albumin	100078	Biological samples	100080	Assay results	17518	Blood assays	17518	Biological samples > Assay results > Blood assays > Blood biochemistry
1727	CAT-SIN	154291	-0.00632515	-0.0157356	0.00308533	0.187923	ORDERED-LOGISTIC	Ease of skin tanning	100000	UK Biobank Assessment Centre	100025	Touchscreen	100050	Lifestyle and environment	100055	UK Biobank Assessment Centre > Touchscreen > Lifestyle and environment > Sun exposure
131690	DATE	156187/1040(157227)	0.0419149	-0.0209442	0.103862	0.188046	LOGISTIC-BINARY	Date K91 first reported (postprocedural disorders of digestive system, not elsewhere classified)	100091	Health-related outcomes	1712	First occurrences	2411	Digestive system disorders	2411	Health-related outcomes > First occurrences > Digestive system disorders
20003#1140865010	CAT-MUL	156853/355(157208)	0.0707639	-0.035949	0.174798	0.188208	LOGISTIC-BINARY	Treatment/medication code: viscotears liquid eye gel	100000	UK Biobank Assessment Centre	100071	Verbal interview	100075	Medications	100075	UK Biobank Assessment Centre > Verbal interview > Medications
20003#1140879792	CAT-MUL	156981/227(157208)	0.0873725	-0.0448137	0.215383	0.188247	LOGISTIC-BINARY	Treatment/medication code: terbutaline	100000	UK Biobank Assessment Centre	100071	Verbal interview	100075	Medications	100075	UK Biobank Assessment Centre > Verbal interview > Medications
131742	DATE	152430/4797(157227)	0.0198411	-0.0098385	0.0493316	0.188692	LOGISTIC-BINARY	Date L40 first reported (psoriasis)	100091	Health-related outcomes	1712	First occurrences	2412	Skin and subcutaneous tissue disorders	2412	Health-related outcomes > First occurrences > Skin and subcutaneous tissue disorders
20003#1141187814	CAT-MUL	157116/92(157208)	-0.146731	-0.370145	0.0674682	0.188966	LOGISTIC-BINARY	Treatment/medication code: cialis 10mg tablet	100000	UK Biobank Assessment Centre	100071	Verbal interview	100075	Medications	100075	UK Biobank Assessment Centre > Verbal interview > Medications
131076	DATE	155424/1803(157227)	0.0320595	-0.0160306	0.0796404	0.189004	LOGISTIC-BINARY	Date G57 first reported (mononeuropathies of lower limb)	100091	Health-related outcomes	1712	First occurrences	2406	Nervous system disorders	2406	Health-related outcomes > First occurrences > Nervous system disorders
23074	CAT-SIN	2168/876(3044)	0.0565732	-0.0280397	0.140897	0.189084	LOGISTIC-BINARY	H. pylori Definition II seropositivity for Helicobacter pylori	100078	Biological samples	100080	Assay results	51428	Blood assays	51428	Biological samples > Assay results > Blood assays > Infectious Diseases
20003#1140883656	CAT-MUL	157168/40(157208)	-0.230725	-0.586818	0.103284	0.190573	LOGISTIC-BINARY	Treatment/medication code: hydroxyzine	100000	UK Biobank Assessment Centre	100071	Verbal interview	100075	Medications	100075	UK Biobank Assessment Centre > Verbal interview > Medications
20003#1140871546	CAT-MUL	157190/18(157208)	0.279019	-0.170972	0.658523	0.190603	LOGISTIC-BINARY	Treatment/medication code: ponstan 250mg capsule	100000	UK Biobank Assessment Centre	100071	Verbal interview	100075	Medications	100075	UK Biobank Assessment Centre > Verbal interview > Medications
40006#C23	CAT-MUL	157190/37(157227)	-0.240977	-0.613696	0.107968	0.191103	LOGISTIC-BINARY	Type of cancer: ICD10: C23 Malignant neoplasm of gallbladder	100091	Health-related outcomes	100092	Cancer register	100092	Cancer register	100092	Health-related outcomes > Cancer register
132268	DATE	156584/643(157227)	-0.0553872	-0.139342	0.0270462	0.191982	LOGISTIC-BINARY	Date O72 first reported (postpartum haemorrhage)	100091	Health-related outcomes	1712	First occurrences	2415	Pregnancy, childbirth and the puerperium	2415	Health-related outcomes > First occurrences > Pregnancy, childbirth and the puerperium
20003#1140876006	CAT-MUL	157180/28(157208)	-0.272765	-0.69639	0.121901	0.192074	LOGISTIC-BINARY	Treatment/medication code: polyvinyl alcohol 1% eye drops	100000	UK Biobank Assessment Centre	100071	Verbal interview	100075	Medications	100075	UK Biobank Assessment Centre > Verbal interview > Medications
20003#1140910512	CAT-MUL	157158/50(157208)	0.175587	-0.0981847	0.429877	0.193107	LOGISTIC-BINARY	Treatment/medication code: ismo - isosorbide mononitrate	100000	UK Biobank Assessment Centre	100071	Verbal interview	100075	Medications	100075	UK Biobank Assessment Centre > Verbal interview > Medications
130762	DATE	157065/162(157227)	0.101979	-0.0546059	0.252485	0.193261	LOGISTIC-BINARY	Date E46 first reported (unspecified protein-energy malnutrition)	100091	Health-related outcomes	1712	First occurrences	2404	Endocrine, nutritional and metabolic diseases	2404	Health-related outcomes > First occurrences > Endocrine, nutritional and metabolic diseases
131106	DATE	156784/443(157227)	0.0630467	-0.0330786	0.156928	0.193461	LOGISTIC-BINARY	Date G83 first reported (other paralytic syndromes)	100091	Health-related outcomes	1712	First occurrences	2406	Nervous system disorders	2406	Health-related outcomes > First occurrences > Nervous system disorders
20003#1140882756	CAT-MUL	157186/22(157208)	0.260616	-0.156529	0.623814	0.193514	LOGISTIC-BINARY	Treatment/medication code: timodine cream	100000	UK Biobank Assessment Centre	100071	Verbal interview	100075	Medications	100075	UK Biobank Assessment Centre > Verbal interview > Medications
131208	DATE	153329/3898(157227)	-0.0221055	-0.0555643	0.0111261	0.193837	LOGISTIC-BINARY	Date H52 first reported (disorders of refraction and accommodation)	100091	Health-related outcomes	1712	First occurrences	2407	Eye and adnexa disorders	2407	Health-related outcomes > First occurrences > Eye and adnexa disorders
40011#8460	CAT-MUL	157174/53(157227)	0.173902	-0.0971961	0.426829	0.194052	LOGISTIC-BINARY	Histology of cancer tumour: Papillary serous cystadenocarcinoma	100091	Health-related outcomes	100092	Cancer register	100092	Cancer register	100092	Health-related outcomes > Cancer register
132072	DATE	146468/10759(157227)	0.0144731	-0.0074379	0.0363207	0.194789	LOGISTIC-BINARY	Date N40 first reported (hyperplasia of prostate)	100091	Health-related outcomes	1712	First occurrences	2414	Genitourinary system disorders	2414	Health-related outcomes > First occurrences > Genitourinary system disorders
1568	INTEGER	112833	-0.00736917	-0.0185158	0.00377746	0.195334	ORDERED-LOGISTIC	Average weekly red wine intake	100000	UK Biobank Assessment Centre	100025	Touchscreen	100050	Lifestyle and environment	100051	UK Biobank Assessment Centre > Touchscreen > Lifestyle and environment > Alcohol
21049	CAT-SIN	58256	0.0105323	-0.00540049	0.026465	0.195362	ORDERED-LOGISTIC	Degree bothered by pain in arms/legs/joints in the past 3 months	100089	Online follow-up	153	Digestive health	153	Digestive health	153	Online follow-up > Digestive health
40006#D049	CAT-MUL	157188/39(157227)	0.197567	-0.113371	0.483529	0.195595	LOGISTIC-BINARY	Type of cancer: ICD10: D04.9 Skin, unspecified	100091	Health-related outcomes	100092	Cancer register	100092	Cancer register	100092	Health-related outcomes > Cancer register
20003#1140852948	CAT-MUL	156527/681(157208)	-0.0527964	-0.133436	0.0265567	0.195852	LOGISTIC-BINARY	Treatment/medication code: calcium+vitamin d 500units tablet	100000	UK Biobank Assessment Centre	100071	Verbal interview	100075	Medications	100075	UK Biobank Assessment Centre > Verbal interview > Medications
20003#1140860840	CAT-MUL	157061/147(157208)	0.10542	-0.0576785	0.262076	0.196474	LOGISTIC-BINARY	Treatment/medication code: nitrolingual 400micrograms spray	100000	UK Biobank Assessment Centre	100071	Verbal interview	100075	Medications	100075	UK Biobank Assessment Centre > Verbal interview > Medications
20003#1140868170	CAT-MUL	157014/194(157208)	0.0928229	-0.0505624	0.23112	0.196697	LOGISTIC-BINARY	Treatment/medication code: prochlorperazine	100000	UK Biobank Assessment Centre	100071	Verbal interview	100075	Medications	100075	UK Biobank Assessment Centre > Verbal interview > Medications
1309	INTEGER	151844	-0.00685388	-0.0172585	0.00355075	0.196923	ORDERED-LOGISTIC	Fresh fruit intake	100000	UK Biobank Assessment Centre	100025	Touchscreen	100050	Lifestyle and environment	100052	UK Biobank Assessment Centre > Touchscreen > Lifestyle and environment > Diet
20003#1140923920	CAT-MUL	157182/26(157208)	0.234999	-0.141181	0.570084	0.197055	LOGISTIC-BINARY	Treatment/medication code: volsaid retard 75mg m/r tablet	100000	UK Biobank Assessment Centre	100071	Verbal interview	100075	Medications	100075	UK Biobank Assessment Centre > Verbal interview > Medications
20003#1140879482	CAT-MUL	157184/24(157208)	-0.295484	-0.761432	0.135075	0.197323	LOGISTIC-BINARY	Treatment/medication code: antacid tablet	100000	UK Biobank Assessment Centre	100071	Verbal interview	100075	Medications	100075	UK Biobank Assessment Centre > Verbal interview > Medications
20003#1141157486	CAT-MUL	156994/214(157208)	0.0892114	-0.0486529	0.222489	0.197361	LOGISTIC-BINARY	Treatment/medication code: salbutamol product	100000	UK Biobank Assessment Centre	100071	Verbal interview	100075	Medications	100075	UK Biobank Assessment Centre > Verbal interview > Medications
40011#9080	CAT-MUL	157191/36(157227)	-0.236106	-0.606773	0.110086	0.197498	LOGISTIC-BINARY	Histology of cancer tumour: Teratoma malignant, NOS	100091	Health-related outcomes	100092	Cancer register	100092	Cancer register	100092	Health-related outcomes > Cancer register
6150#100	CAT-MUL	45737/111248(156985)	-0.00768758	-0.0193771	0.00401239	0.197606	LOGISTIC-BINARY	Vascular/heart problems diagnosed by doctor	100000	UK Biobank Assessment Centre	100025	Touchscreen	100036	Health and medical history	100044	UK Biobank Assessment Centre > Touchscreen > Health and medical history > Medical conditions
131988	DATE	156925/302(157227)	0.0748156	-0.0406405	0.186964	0.19771	LOGISTIC-BINARY	Date M93 first reported (other osteochondropathies)	100091	Health-related outcomes	1712	First occurrences	2413	Musculoskeletal system and connective tissue disorders	2413	Health-related outcomes > First occurrences > Musculoskeletal system and connective tissue disorders
40006#C500	CAT-MUL	157191/36(157227)	0.212926	-0.12508	0.521138	0.197739	LOGISTIC-BINARY	Type of cancer: ICD10: C50.0 Nipple and areola	100091	Health-related outcomes	100092	Cancer register	100092	Cancer register	100092	Health-related outcomes > Cancer register
20003#1140869334	CAT-MUL	157187/21(157208)	0.25925	-0.162288	0.622506	0.197903	LOGISTIC-BINARY	Treatment/medication code: femodene tablet	100000	UK Biobank Assessment Centre	100071	Verbal interview	100075	Medications	100075	UK Biobank Assessment Centre > Verbal interview > Medications
40013#1726	CAT-MUL	157200/27(157227)	-0.276169	-0.712104	0.128102	0.198593	LOGISTIC-BINARY	Type of cancer: ICD9: 1726 Malignant melanoma of upper limb, including shoulder	100091	Health-related outcomes	100092	Cancer register	100092	Cancer register	100092	Health-related outcomes > Cancer register
30810	CONTINUOUS	137915	0.00342433	-0.00180259	0.00865124	0.199127	LINEAR	Phosphate	100078	Biological samples	100080	Assay results	17518	Blood assays	17518	Biological samples > Assay results > Blood assays > Blood biochemistry
20003#1140867888	CAT-MUL	156718/490(157208)	-0.0612533	-0.155788	0.0314319	0.199736	LOGISTIC-BINARY	Treatment/medication code: paroxetine	100000	UK Biobank Assessment Centre	100071	Verbal interview	100075	Medications	100075	UK Biobank Assessment Centre > Verbal interview > Medications
20003#1141162526	CAT-MUL	157175/33(157208)	0.214846	-0.12863	0.526198	0.200254	LOGISTIC-BINARY	Treatment/medication code: benadryl allergy relief 8mg capsule	100000	UK Biobank Assessment Centre	100071	Verbal interview	100075	Medications	100075	UK Biobank Assessment Centre > Verbal interview > Medications
20003#1140888366	CAT-MUL	157009/199(157208)	0.0902994	-0.0505845	0.225932	0.200758	LOGISTIC-BINARY	Treatment/medication code: thiamine preparation	100000	UK Biobank Assessment Centre	100071	Verbal interview	100075	Medications	100075	UK Biobank Assessment Centre > Verbal interview > Medications
20003#1140874686	CAT-MUL	157086/122(157208)	0.115277	-0.0652327	0.288082	0.201228	LOGISTIC-BINARY	Treatment/medication code: glucophage 500mg tablet	100000	UK Biobank Assessment Centre	100071	Verbal interview	100075	Medications	100075	UK Biobank Assessment Centre > Verbal interview > Medications
131182	DATE	151864/5363(157227)	0.0184463	-0.00992468	0.0466525	0.201232	LOGISTIC-BINARY	Date H35 first reported (other retinal disorders)	100091	Health-related outcomes	1712	First occurrences	2407	Eye and adnexa disorders	2407	Health-related outcomes > First occurrences > Eye and adnexa disorders
20003#1140872338	CAT-MUL	157161/47(157208)	-0.202833	-0.523627	0.0986134	0.201853	LOGISTIC-BINARY	Treatment/medication code: madopar 62.5 capsule	100000	UK Biobank Assessment Centre	100071	Verbal interview	100075	Medications	100075	UK Biobank Assessment Centre > Verbal interview > Medications
30500	CONTINUOUS	46813	0.00608291	-0.00326643	0.0154322	0.202233	LINEAR	Microalbumin in urine	100078	Biological samples	100083	Assay results	100083	Assay results	100083	Biological samples > Assay results > Urine assays
131144	DATE	154381/2846(157227)	-0.0253419	-0.06447	0.0134688	0.202453	LOGISTIC-BINARY	Date H11 first reported (other disorders of conjunctiva)	100091	Health-related outcomes	1712	First occurrences	2407	Eye and adnexa disorders	2407	Health-related outcomes > First occurrences > Eye and adnexa disorders
20003#1140923670	CAT-MUL	156984/224(157208)	0.0850936	-0.0479126	0.213732	0.20253	LOGISTIC-BINARY	Treatment/medication code: gtn - glyceryl trinitrate	100000	UK Biobank Assessment Centre	100071	Verbal interview	100075	Medications	100075	UK Biobank Assessment Centre > Verbal interview > Medications
20003#1140872646	CAT-MUL	157188/20(157208)	0.273822	-0.175564	0.660441	0.202964	LOGISTIC-BINARY	Treatment/medication code: amoxycillin	100000	UK Biobank Assessment Centre	100071	Verbal interview	100075	Medications	100075	UK Biobank Assessment Centre > Verbal interview > Medications
40006#C448	CAT-MUL	157175/52(157227)	-0.198909	-0.513298	0.0991835	0.203306	LOGISTIC-BINARY	Type of cancer: ICD10: C44.8 Overlapping lesion of skin	100091	Health-related outcomes	100092	Cancer register	100092	Cancer register	100092	Health-related outcomes > Cancer register
40006#C450	CAT-MUL	157141/86(157227)	0.133654	-0.078197	0.333506	0.203652	LOGISTIC-BINARY	Type of cancer: ICD10: C45.0 Mesothelioma of pleura	100091	Health-related outcomes	100092	Cancer register	100092	Cancer register	100092	Health-related outcomes > Cancer register
20003#1140862760	CAT-MUL	157172/36(157208)	0.198333	-0.121922	0.487413	0.203752	LOGISTIC-BINARY	Treatment/medication code: acrivastine	100000	UK Biobank Assessment Centre	100071	Verbal interview	100075	Medications	100075	UK Biobank Assessment Centre > Verbal interview > Medications
131046	DATE	157008/219(157227)	0.0865524	-0.0492566	0.217583	0.203825	LOGISTIC-BINARY	Date G37 first reported (other demyelinating diseases of central nervous system)	100091	Health-related outcomes	1712	First occurrences	2406	Nervous system disorders	2406	Health-related outcomes > First occurrences > Nervous system disorders
40011#8050	CAT-MUL	157196/31(157227)	-0.261733	-0.680085	0.126444	0.204204	LOGISTIC-BINARY	Histology of cancer tumour: Papillary carcinoma	100091	Health-related outcomes	100092	Cancer register	100092	Cancer register	100092	Health-related outcomes > Cancer register
1478	CAT-SIN	157209	0.00646623	-0.00352154	0.016454	0.20478	ORDERED-LOGISTIC	Salt added to food	100000	UK Biobank Assessment Centre	100025	Touchscreen	100050	Lifestyle and environment	100052	UK Biobank Assessment Centre > Touchscreen > Lifestyle and environment > Diet
20003#1141145660	CAT-MUL	156468/740(157208)	0.0477503	-0.0267327	0.12099	0.205153	LOGISTIC-BINARY	Treatment/medication code: valsartan	100000	UK Biobank Assessment Centre	100071	Verbal interview	100075	Medications	100075	UK Biobank Assessment Centre > Verbal interview > Medications
6157#100	CAT-MUL	29238/7532(36770)	-0.0171304	-0.0436786	0.00933017	0.205222	LOGISTIC-BINARY	Why stopped smoking	100000	UK Biobank Assessment Centre	100025	Touchscreen	100050	Lifestyle and environment	100058	UK Biobank Assessment Centre > Touchscreen > Lifestyle and environment > Smoking
20003#1140883548	CAT-MUL	157048/160(157208)	0.0999928	-0.0577869	0.251658	0.205544	LOGISTIC-BINARY	Treatment/medication code: ipratropium	100000	UK Biobank Assessment Centre	100071	Verbal interview	100075	Medications	100075	UK Biobank Assessment Centre > Verbal interview > Medications
132296	DATE	157144/83(157227)	0.138304	-0.0817975	0.346452	0.206025	LOGISTIC-BINARY	Date O90 first reported (complications of the puerperium, not elsewhere classified)	100091	Health-related outcomes	1712	First occurrences	2415	Pregnancy, childbirth and the puerperium	2415	Health-related outcomes > First occurrences > Pregnancy, childbirth and the puerperium
20003#1140871052	CAT-MUL	157147/61(157208)	0.157976	-0.0943245	0.394702	0.206061	LOGISTIC-BINARY	Treatment/medication code: calcium carbonate+cholecalciferol 1.25g/5micrograms tablet	100000	UK Biobank Assessment Centre	100071	Verbal interview	100075	Medications	100075	UK Biobank Assessment Centre > Verbal interview > Medications
20404	CAT-SIN	757/305(1062)	-0.0936142	-0.240129	0.0504856	0.206238	LOGISTIC-BINARY	Ever physically dependent on alcohol	100089	Online follow-up	136	Mental health	141	Addictions	141	Online follow-up > Mental health > Addictions
20001#1028	CAT-MUL	157190/18(157208)	0.274976	-0.178518	0.672458	0.207339	LOGISTIC-BINARY	Cancer code, self-reported: non-small cell lung cancer	100000	UK Biobank Assessment Centre	100071	Verbal interview	100074	Medical conditions	100074	UK Biobank Assessment Centre > Verbal interview > Medical conditions
20003#1140925806	CAT-MUL	157197/11(157208)	0.396853	-0.276237	0.949511	0.207486	LOGISTIC-BINARY	Treatment/medication code: aceclofenac	100000	UK Biobank Assessment Centre	100071	Verbal interview	100075	Medications	100075	UK Biobank Assessment Centre > Verbal interview > Medications
20003#1140879760	CAT-MUL	155076/2132(157208)	0.0283594	-0.0160038	0.0722912	0.208018	LOGISTIC-BINARY	Treatment/medication code: bisoprolol	100000	UK Biobank Assessment Centre	100071	Verbal interview	100075	Medications	100075	UK Biobank Assessment Centre > Verbal interview > Medications
24006	CONTINUOUS	145122	0.00319733	-0.00178295	0.00817762	0.208284	LINEAR	Particulate matter air pollution (pm2.5); 2010	100088	Additional exposures	113	Local environment	114	Residential air pollution	114	Additional exposures > Local environment > Residential air pollution
130932	DATE	157011/216(157227)	-0.0919622	-0.237282	0.0492218	0.208458	LOGISTIC-BINARY	Date F60 first reported (specific personality disorders)	100091	Health-related outcomes	1712	First occurrences	2405	Mental and behavioural disorders	2405	Health-related outcomes > First occurrences > Mental and behavioural disorders
131802	DATE	156842/385(157227)	-0.06794	-0.175191	0.0369757	0.20947	LOGISTIC-BINARY	Date L80 first reported (vitiligo)	100091	Health-related outcomes	1712	First occurrences	2412	Skin and subcutaneous tissue disorders	2412	Health-related outcomes > First occurrences > Skin and subcutaneous tissue disorders
20003#1140926592	CAT-MUL	156963/245(157208)	0.0812934	-0.0475853	0.206327	0.209614	LOGISTIC-BINARY	Treatment/medication code: estraderm mx 25 patch	100000	UK Biobank Assessment Centre	100071	Verbal interview	100075	Medications	100075	UK Biobank Assessment Centre > Verbal interview > Medications
20003#1140852756	CAT-MUL	157163/45(157208)	-0.210319	-0.548949	0.107612	0.209845	LOGISTIC-BINARY	Treatment/medication code: vitamin a	100000	UK Biobank Assessment Centre	100071	Verbal interview	100075	Medications	100075	UK Biobank Assessment Centre > Verbal interview > Medications
131684	DATE	156185/1042(157227)	0.0398733	-0.0229087	0.101738	0.209893	LOGISTIC-BINARY	Date K86 first reported (other diseases of pancreas)	100091	Health-related outcomes	1712	First occurrences	2411	Digestive system disorders	2411	Health-related outcomes > First occurrences > Digestive system disorders
131184	DATE	156003/1224(157227)	0.0368196	-0.021124	0.0940025	0.209979	LOGISTIC-BINARY	Date H36 first reported (retinal disorders in diseases classified elsewhere)	100091	Health-related outcomes	1712	First occurrences	2407	Eye and adnexa disorders	2407	Health-related outcomes > First occurrences > Eye and adnexa disorders
20455	INTEGER	10993	-0.0122115	-0.0313134	0.00689041	0.210192	LINEAR	Age when last took cannabis	100089	Online follow-up	136	Mental health	143	Cannabis use	143	Online follow-up > Mental health > Cannabis use
2443	CAT-SIN	149723/7164(156887)	0.0157038	-0.00893891	0.0402246	0.210525	LOGISTIC-BINARY	Diabetes diagnosed by doctor	100000	UK Biobank Assessment Centre	100025	Touchscreen	100036	Health and medical history	100044	UK Biobank Assessment Centre > Touchscreen > Health and medical history > Medical conditions
130712	DATE	157068/159(157227)	0.0987797	-0.0590627	0.250433	0.211172	LOGISTIC-BINARY	Date E13 first reported (other specified diabetes mellitus)	100091	Health-related outcomes	1712	First occurrences	2404	Endocrine, nutritional and metabolic diseases	2404	Health-related outcomes > First occurrences > Endocrine, nutritional and metabolic diseases
40011#9537	CAT-MUL	157210/17(157227)	-0.366298	-0.96598	0.180269	0.211324	LOGISTIC-BINARY	Histology of cancer tumour: Transitional meningioma	100091	Health-related outcomes	100092	Cancer register	100092	Cancer register	100092	Health-related outcomes > Cancer register
20003#1140871688	CAT-MUL	157079/129(157208)	-0.119762	-0.311156	0.0643675	0.211508	LOGISTIC-BINARY	Treatment/medication code: solpadol caplet	100000	UK Biobank Assessment Centre	100071	Verbal interview	100075	Medications	100075	UK Biobank Assessment Centre > Verbal interview > Medications
40006#D069	CAT-MUL	156200/1027(157227)	0.0402174	-0.0233247	0.102867	0.211584	LOGISTIC-BINARY	Type of cancer: ICD10: D06.9 Cervix, unspecified	100091	Health-related outcomes	100092	Cancer register	100092	Cancer register	100092	Health-related outcomes > Cancer register
50	CONTINUOUS	156860	-0.00226631	-0.0058266	0.00129397	0.212167	LINEAR	Standing height	100000	UK Biobank Assessment Centre	100006	Physical measures	100008	Anthropometry	100010	UK Biobank Assessment Centre > Physical measures > Anthropometry > Body size measures
23060	CAT-SIN	2993/51(3044)	-0.200253	-0.523007	0.106891	0.212586	LOGISTIC-BINARY	HBV seropositivity for Hepatitis B Virus	100078	Biological samples	100080	Assay results	51428	Blood assays	51428	Biological samples > Assay results > Blood assays > Infectious Diseases
1329	CAT-SIN	156504	0.005973	-0.00342525	0.0153712	0.213143	ORDERED-LOGISTIC	Oily fish intake	100000	UK Biobank Assessment Centre	100025	Touchscreen	100050	Lifestyle and environment	100052	UK Biobank Assessment Centre > Touchscreen > Lifestyle and environment > Diet
131640	DATE	146268/10959(157227)	-0.0129086	-0.0332828	0.00738742	0.213436	LOGISTIC-BINARY	Date K59 first reported (other functional intestinal disorders)	100091	Health-related outcomes	1712	First occurrences	2411	Digestive system disorders	2411	Health-related outcomes > First occurrences > Digestive system disorders
40006#C539	CAT-MUL	157110/117(157227)	0.115399	-0.0707927	0.293112	0.214261	LOGISTIC-BINARY	Type of cancer: ICD10: C53.9 Cervix uteri, unspecified	100091	Health-related outcomes	100092	Cancer register	100092	Cancer register	100092	Health-related outcomes > Cancer register
40006#D469	CAT-MUL	157194/33(157227)	0.209997	-0.136712	0.524502	0.214792	LOGISTIC-BINARY	Type of cancer: ICD10: D46.9 Myelodysplastic syndrome, unspecified	100091	Health-related outcomes	100092	Cancer register	100092	Cancer register	100092	Health-related outcomes > Cancer register
20003#1140882542	CAT-MUL	157182/26(157208)	-0.280547	-0.740995	0.144011	0.215057	LOGISTIC-BINARY	Treatment/medication code: fucidin cream	100000	UK Biobank Assessment Centre	100071	Verbal interview	100075	Medications	100075	UK Biobank Assessment Centre > Verbal interview > Medications
20003#1141168554	CAT-MUL	157015/193(157208)	0.0897643	-0.054846	0.229242	0.215757	LOGISTIC-BINARY	Treatment/medication code: migraleve tablet	100000	UK Biobank Assessment Centre	100071	Verbal interview	100075	Medications	100075	UK Biobank Assessment Centre > Verbal interview > Medications
132562	DATE	156977/250(157227)	0.079112	-0.0481742	0.20252	0.21625	LOGISTIC-BINARY	Date Q76 first reported (congenital malformations of spine and bony thorax)	100091	Health-related outcomes	1712	First occurrences	2417	Congenital disruptions and chromosomal abnormalities	2417	Health-related outcomes > First occurrences > Congenital disruptions and chromosomal abnormalities
131980	DATE	155390/1837(157227)	-0.0304393	-0.078935	0.0175664	0.216303	LOGISTIC-BINARY	Date M89 first reported (other disorders of bone)	100091	Health-related outcomes	1712	First occurrences	2413	Musculoskeletal system and connective tissue disorders	2413	Health-related outcomes > First occurrences > Musculoskeletal system and connective tissue disorders
40011#8461	CAT-MUL	157144/83(157227)	0.135461	-0.0853769	0.343834	0.216694	LOGISTIC-BINARY	Histology of cancer tumour: Serous surface papillary carcinoma	100091	Health-related outcomes	100092	Cancer register	100092	Cancer register	100092	Health-related outcomes > Cancer register
20003#1141190244	CAT-MUL	157185/23(157208)	0.24989	-0.17158	0.619057	0.217756	LOGISTIC-BINARY	Treatment/medication code: rhinolast 0.1% nasal spray	100000	UK Biobank Assessment Centre	100071	Verbal interview	100075	Medications	100075	UK Biobank Assessment Centre > Verbal interview > Medications
40011#8076	CAT-MUL	157199/28(157227)	-0.258386	-0.683371	0.136817	0.217793	LOGISTIC-BINARY	Histology of cancer tumour: Squamous cell carcinoma, micro-invasive	100091	Health-related outcomes	100092	Cancer register	100092	Cancer register	100092	Health-related outcomes > Cancer register
131722	DATE	153984/3243(157227)	0.0225716	-0.0134676	0.058333	0.217843	LOGISTIC-BINARY	Date L21 first reported (seborrhoeic dermatitis)	100091	Health-related outcomes	1712	First occurrences	2412	Skin and subcutaneous tissue disorders	2412	Health-related outcomes > First occurrences > Skin and subcutaneous tissue disorders
130884	DATE	157124/103(157227)	0.119348	-0.0753726	0.304418	0.218486	LOGISTIC-BINARY	Date F25 first reported (schizoaffective disorders)	100091	Health-related outcomes	1712	First occurrences	2405	Mental and behavioural disorders	2405	Health-related outcomes > First occurrences > Mental and behavioural disorders
21045	INTEGER	2682	0.132101	-0.0745866	0.338788	0.218647	ORDERED-LOGISTIC	Number of weeks absent from work due to IBS, in the last year	100089	Online follow-up	153	Digestive health	153	Digestive health	153	Online follow-up > Digestive health
20003#1140881922	CAT-MUL	157195/13(157208)	-0.410344	-1.09743	0.207481	0.218963	LOGISTIC-BINARY	Treatment/medication code: becodisks 100micrograms disks+diskhaler	100000	UK Biobank Assessment Centre	100071	Verbal interview	100075	Medications	100075	UK Biobank Assessment Centre > Verbal interview > Medications
20003#1140882694	CAT-MUL	156650/558(157208)	0.0530439	-0.0324034	0.136762	0.219091	LOGISTIC-BINARY	Treatment/medication code: betnovate cream	100000	UK Biobank Assessment Centre	100071	Verbal interview	100075	Medications	100075	UK Biobank Assessment Centre > Verbal interview > Medications
1299	INTEGER	147997	-0.00656102	-0.0170225	0.00390046	0.219285	ORDERED-LOGISTIC	Salad / raw vegetable intake	100000	UK Biobank Assessment Centre	100025	Touchscreen	100050	Lifestyle and environment	100052	UK Biobank Assessment Centre > Touchscreen > Lifestyle and environment > Diet
131048	DATE	154543/2684(157227)	0.0245641	-0.0148279	0.0636086	0.219603	LOGISTIC-BINARY	Date G40 first reported (epilepsy)	100091	Health-related outcomes	1712	First occurrences	2406	Nervous system disorders	2406	Health-related outcomes > First occurrences > Nervous system disorders
20003#1140883520	CAT-MUL	157169/39(157208)	-0.220537	-0.584055	0.120703	0.220572	LOGISTIC-BINARY	Treatment/medication code: chlorpheniramine	100000	UK Biobank Assessment Centre	100071	Verbal interview	100075	Medications	100075	UK Biobank Assessment Centre > Verbal interview > Medications
131930	DATE	156998/229(157227)	0.0806345	-0.0509203	0.207941	0.222264	LOGISTIC-BINARY	Date M60 first reported (myositis)	100091	Health-related outcomes	1712	First occurrences	2413	Musculoskeletal system and connective tissue disorders	2413	Health-related outcomes > First occurrences > Musculoskeletal system and connective tissue disorders
1389	CAT-SIN	156436	0.00628304	-0.00380263	0.0163687	0.222336	ORDERED-LOGISTIC	Pork intake	100000	UK Biobank Assessment Centre	100025	Touchscreen	100050	Lifestyle and environment	100052	UK Biobank Assessment Centre > Touchscreen > Lifestyle and environment > Diet
20003#1140869604	CAT-MUL	157196/12(157208)	-0.431601	-1.16422	0.218969	0.222699	LOGISTIC-BINARY	Treatment/medication code: cyclophosphamide	100000	UK Biobank Assessment Centre	100071	Verbal interview	100075	Medications	100075	UK Biobank Assessment Centre > Verbal interview > Medications
20003#1140852766	CAT-MUL	157179/29(157208)	0.219568	-0.149863	0.554284	0.222998	LOGISTIC-BINARY	Treatment/medication code: vitamin a+d capsule	100000	UK Biobank Assessment Centre	100071	Verbal interview	100075	Medications	100075	UK Biobank Assessment Centre > Verbal interview > Medications
40006#C443	CAT-MUL	155144/2083(157227)	-0.0281045	-0.0736955	0.0170467	0.22473	LOGISTIC-BINARY	Type of cancer: ICD10: C44.3 Skin of other and unspecified parts of face	100091	Health-related outcomes	100092	Cancer register	100092	Cancer register	100092	Health-related outcomes > Cancer register
20003#1140866800	CAT-MUL	157148/60(157208)	-0.172361	-0.457773	0.0981728	0.224808	LOGISTIC-BINARY	Treatment/medication code: half-inderal la 80mg m/r capsule	100000	UK Biobank Assessment Centre	100071	Verbal interview	100075	Medications	100075	UK Biobank Assessment Centre > Verbal interview > Medications
20003#1140851072	CAT-MUL	157196/12(157208)	0.338383	-0.256112	0.829635	0.225138	LOGISTIC-BINARY	Treatment/medication code: dioctyl 100mg tablet	100000	UK Biobank Assessment Centre	100071	Verbal interview	100075	Medications	100075	UK Biobank Assessment Centre > Verbal interview > Medications
20003#1141173342	CAT-MUL	157180/28(157208)	0.216795	-0.150377	0.547685	0.225148	LOGISTIC-BINARY	Treatment/medication code: folinic acid	100000	UK Biobank Assessment Centre	100071	Verbal interview	100075	Medications	100075	UK Biobank Assessment Centre > Verbal interview > Medications
132256	DATE	157101/126(157227)	0.107417	-0.0703746	0.276586	0.225277	LOGISTIC-BINARY	Date O66 first reported (other obstructed labour)	100091	Health-related outcomes	1712	First occurrences	2415	Pregnancy, childbirth and the puerperium	2415	Health-related outcomes > First occurrences > Pregnancy, childbirth and the puerperium
20003#1140865580	CAT-MUL	156988/220(157208)	-0.0878157	-0.231801	0.0520141	0.225319	LOGISTIC-BINARY	Treatment/medication code: asacol 400mg e/c tablet	100000	UK Biobank Assessment Centre	100071	Verbal interview	100075	Medications	100075	UK Biobank Assessment Centre > Verbal interview > Medications
20003#1141185986	CAT-MUL	157170/38(157208)	0.190364	-0.129272	0.484824	0.225363	LOGISTIC-BINARY	Treatment/medication code: cetraben emollient cream	100000	UK Biobank Assessment Centre	100071	Verbal interview	100075	Medications	100075	UK Biobank Assessment Centre > Verbal interview > Medications
5540-0	CAT-SIN	12125/12254	-999	-999	-999	0.225448	MULTINOMIAL-LOGISTIC	Surgery/amputation of toe or leg	100000	UK Biobank Assessment Centre	100025	Touchscreen	100036	Health and medical history	100038	UK Biobank Assessment Centre > Touchscreen > Health and medical history > Claudication and peripheral artery disease
135	INTEGER	157208	0.0060468	-0.00373431	0.0158279	0.225808	ORDERED-LOGISTIC	Number of self-reported non-cancer illnesses	100000	UK Biobank Assessment Centre	100071	Verbal interview	100074	Medical conditions	100074	UK Biobank Assessment Centre > Verbal interview > Medical conditions
20003#1140868804	CAT-MUL	157197/11(157208)	-0.422083	-1.14208	0.21977	0.22582	LOGISTIC-BINARY	Treatment/medication code: bonefos 400mg capsule	100000	UK Biobank Assessment Centre	100071	Verbal interview	100075	Medications	100075	UK Biobank Assessment Centre > Verbal interview > Medications
20003#1141152732	CAT-MUL	156800/408(157208)	0.0600953	-0.0384909	0.156348	0.22675	LOGISTIC-BINARY	Treatment/medication code: mirtazapine	100000	UK Biobank Assessment Centre	100071	Verbal interview	100075	Medications	100075	UK Biobank Assessment Centre > Verbal interview > Medications
131840	DATE	156956/271(157227)	0.0738404	-0.0476998	0.191779	0.226947	LOGISTIC-BINARY	Date M00 first reported (pyogenic arthritis)	100091	Health-related outcomes	1712	First occurrences	2413	Musculoskeletal system and connective tissue disorders	2413	Health-related outcomes > First occurrences > Musculoskeletal system and connective tissue disorders
40006#C927	CAT-MUL	157217/10(157227)	-0.468091	-1.26861	0.245196	0.227263	LOGISTIC-BINARY	Type of cancer: ICD10: C92.7 Other myeloid leukaemia	100091	Health-related outcomes	100092	Cancer register	100092	Cancer register	100092	Health-related outcomes > Cancer register
130644	DATE	157092/135(157227)	0.104867	-0.0690232	0.27128	0.227432	LOGISTIC-BINARY	Date D62 first reported (acute posthaemorrhagic anaemia)	100091	Health-related outcomes	1712	First occurrences	2403	Blood, blood-forming organs and certain immune disorders	2403	Health-related outcomes > First occurrences > Blood, blood-forming organs and certain immune disorders
20003#1141169700	CAT-MUL	157195/13(157208)	-0.41776	-1.13122	0.220787	0.227445	LOGISTIC-BINARY	Treatment/medication code: entacapone	100000	UK Biobank Assessment Centre	100071	Verbal interview	100075	Medications	100075	UK Biobank Assessment Centre > Verbal interview > Medications
131664	DATE	157129/98(157227)	-0.13252	-0.352164	0.0781902	0.227697	LOGISTIC-BINARY	Date K73 first reported (chronic hepatitis, not elsewhere classified)	100091	Health-related outcomes	1712	First occurrences	2411	Digestive system disorders	2411	Health-related outcomes > First occurrences > Digestive system disorders
20003#1141153490	CAT-MUL	157181/27(157208)	0.220975	-0.156768	0.558801	0.227869	LOGISTIC-BINARY	Treatment/medication code: amisulpride	100000	UK Biobank Assessment Centre	100071	Verbal interview	100075	Medications	100075	UK Biobank Assessment Centre > Verbal interview > Medications
20003#1141180662	CAT-MUL	157171/37(157208)	0.189918	-0.133371	0.481282	0.228066	LOGISTIC-BINARY	Treatment/medication code: zirtek allergy 10mg tablet	100000	UK Biobank Assessment Centre	100071	Verbal interview	100075	Medications	100075	UK Biobank Assessment Centre > Verbal interview > Medications
40012#3	CAT-MUL	126520/30707(157227)	-0.0081435	-0.0214149	0.00510546	0.228711	LOGISTIC-BINARY	Behaviour of cancer tumour: Malignant, primary site	100091	Health-related outcomes	100092	Cancer register	100092	Cancer register	100092	Health-related outcomes > Cancer register
2070	CAT-SIN	151460	-0.00734463	-0.0193126	0.00462336	0.229261	ORDERED-LOGISTIC	Frequency of tenseness / restlessness in last 2 weeks	100000	UK Biobank Assessment Centre	100025	Touchscreen	100059	Psychosocial factors	100060	UK Biobank Assessment Centre > Touchscreen > Psychosocial factors > Mental health
4056	INTEGER	2192	-0.0192837	-0.0507391	0.0121717	0.229404	LINEAR	Age stroke diagnosed	100000	UK Biobank Assessment Centre	100025	Touchscreen	100036	Health and medical history	100044	UK Biobank Assessment Centre > Touchscreen > Health and medical history > Medical conditions
20003#1140874104	CAT-MUL	157189/19(157208)	-0.309139	-0.834932	0.171326	0.229634	LOGISTIC-BINARY	Treatment/medication code: dapsone	100000	UK Biobank Assessment Centre	100071	Verbal interview	100075	Medications	100075	UK Biobank Assessment Centre > Verbal interview > Medications
131450	DATE	156790/437(157227)	-0.0606066	-0.160526	0.0372151	0.229656	LOGISTIC-BINARY	Date J15 first reported (bacterial pneumonia, not elsewhere classified)	100091	Health-related outcomes	1712	First occurrences	2410	Respiratory system disorders	2410	Health-related outcomes > First occurrences > Respiratory system disorders
40006#D013	CAT-MUL	157211/16(157227)	0.271227	-0.202988	0.677477	0.229902	LOGISTIC-BINARY	Type of cancer: ICD10: D01.3 Anus and anal canal	100091	Health-related outcomes	100092	Cancer register	100092	Cancer register	100092	Health-related outcomes > Cancer register
6179#3	CAT-MUL	146474/10467(156941)	-0.0128866	-0.0339712	0.00811803	0.230065	LOGISTIC-BINARY	Mineral and other dietary supplements: Calcium	100000	UK Biobank Assessment Centre	100025	Touchscreen	100036	Health and medical history	100045	UK Biobank Assessment Centre > Touchscreen > Health and medical history > Medication
131422	DATE	157050/177(157227)	-0.0967586	-0.257286	0.0586233	0.230079	LOGISTIC-BINARY	Date I99 first reported (other and unspecified disorders of circulatory system)	100091	Health-related outcomes	1712	First occurrences	2409	Circulatory system disorders	2409	Health-related outcomes > First occurrences > Circulatory system disorders
6151#3	CAT-MUL	156205/260(156465)	-0.0792787	-0.210668	0.0486098	0.230808	LOGISTIC-BINARY	Fractured bone site(s): Hip	100000	UK Biobank Assessment Centre	100025	Touchscreen	100036	Health and medical history	100044	UK Biobank Assessment Centre > Touchscreen > Health and medical history > Medical conditions
20003#1140868134	CAT-MUL	157189/19(157208)	0.259933	-0.194538	0.648769	0.23117	LOGISTIC-BINARY	Treatment/medication code: ondansetron	100000	UK Biobank Assessment Centre	100071	Verbal interview	100075	Medications	100075	UK Biobank Assessment Centre > Verbal interview > Medications
20003#1140865382	CAT-MUL	157167/41(157208)	0.180143	-0.127393	0.461158	0.231461	LOGISTIC-BINARY	Treatment/medication code: merbentyl 10mg tablet	100000	UK Biobank Assessment Centre	100071	Verbal interview	100075	Medications	100075	UK Biobank Assessment Centre > Verbal interview > Medications
20003#1140869270	CAT-MUL	157182/26(157208)	0.227443	-0.163842	0.578301	0.231914	LOGISTIC-BINARY	Treatment/medication code: medroxyprogesterone	100000	UK Biobank Assessment Centre	100071	Verbal interview	100075	Medications	100075	UK Biobank Assessment Centre > Verbal interview > Medications
20003#1140909790	CAT-MUL	157123/85(157208)	0.126653	-0.0865254	0.328318	0.231981	LOGISTIC-BINARY	Treatment/medication code: chlorphenamine	100000	UK Biobank Assessment Centre	100071	Verbal interview	100075	Medications	100075	UK Biobank Assessment Centre > Verbal interview > Medications
6156#11	CAT-MUL	8506/2856(11362)	0.0267013	-0.0171808	0.0703985	0.231986	LOGISTIC-BINARY	Manic/hyper symptoms: I was more active than usual	100000	UK Biobank Assessment Centre	100025	Touchscreen	100059	Psychosocial factors	100060	UK Biobank Assessment Centre > Touchscreen > Psychosocial factors > Mental health
40006#C492	CAT-MUL	157173/54(157227)	0.156935	-0.109274	0.404319	0.232013	LOGISTIC-BINARY	Type of cancer: ICD10: C49.2 Connective and soft tissue of lower limb, including hip	100091	Health-related outcomes	100092	Cancer register	100092	Cancer register	100092	Health-related outcomes > Cancer register
20003#1140879730	CAT-MUL	157191/17(157208)	-0.325122	-0.883445	0.179725	0.232234	LOGISTIC-BINARY	Treatment/medication code: buspirone	100000	UK Biobank Assessment Centre	100071	Verbal interview	100075	Medications	100075	UK Biobank Assessment Centre > Verbal interview > Medications
131794	DATE	152110/5117(157227)	0.0175232	-0.0113229	0.046193	0.232368	LOGISTIC-BINARY	Date L72 first reported (follicular cysts of skin and subcutaneous tissue)	100091	Health-related outcomes	1712	First occurrences	2412	Skin and subcutaneous tissue disorders	2412	Health-related outcomes > First occurrences > Skin and subcutaneous tissue disorders
30660	CONTINUOUS	128072	0.00331442	-0.00212637	0.0087552	0.232487	LINEAR	Direct bilirubin	100078	Biological samples	100080	Assay results	17518	Blood assays	17518	Biological samples > Assay results > Blood assays > Blood biochemistry
20003#1140863098	CAT-MUL	157184/24(157208)	-0.277284	-0.749745	0.158257	0.232528	LOGISTIC-BINARY	Treatment/medication code: sudafed 60mg tablet	100000	UK Biobank Assessment Centre	100071	Verbal interview	100075	Medications	100075	UK Biobank Assessment Centre > Verbal interview > Medications
20003#1140871682	CAT-MUL	157181/27(157208)	-0.258226	-0.697809	0.148686	0.232712	LOGISTIC-BINARY	Treatment/medication code: solpadol effervescent tablet	100000	UK Biobank Assessment Centre	100071	Verbal interview	100075	Medications	100075	UK Biobank Assessment Centre > Verbal interview > Medications
20003#1141153006	CAT-MUL	157088/120(157208)	0.108095	-0.0731508	0.28168	0.232723	LOGISTIC-BINARY	Treatment/medication code: aprovel 75mg tablet	100000	UK Biobank Assessment Centre	100071	Verbal interview	100075	Medications	100075	UK Biobank Assessment Centre > Verbal interview > Medications
132234	DATE	157158/69(157227)	0.140178	-0.0976808	0.362256	0.233043	LOGISTIC-BINARY	Date O44 first reported (placenta praevia)	100091	Health-related outcomes	1712	First occurrences	2415	Pregnancy, childbirth and the puerperium	2415	Health-related outcomes > First occurrences > Pregnancy, childbirth and the puerperium
1990	CAT-SIN	126680/25875(152555)	0.00844037	-0.00545149	0.0223039	0.233239	LOGISTIC-BINARY	Tense / 'highly strung'	100000	UK Biobank Assessment Centre	100025	Touchscreen	100059	Psychosocial factors	100060	UK Biobank Assessment Centre > Touchscreen > Psychosocial factors > Mental health
20003#1140888176	CAT-MUL	157178/30(157208)	0.210769	-0.152248	0.539013	0.233644	LOGISTIC-BINARY	Treatment/medication code: mometasone furoate 0.1% ointment	100000	UK Biobank Assessment Centre	100071	Verbal interview	100075	Medications	100075	UK Biobank Assessment Centre > Verbal interview > Medications
40006#C491	CAT-MUL	157217/10(157227)	-0.433428	-1.18435	0.238647	0.234581	LOGISTIC-BINARY	Type of cancer: ICD10: C49.1 Connective and soft tissue of upper limb, including shoulder	100091	Health-related outcomes	100092	Cancer register	100092	Cancer register	100092	Health-related outcomes > Cancer register
131474	DATE	156621/606(157227)	-0.0511578	-0.136446	0.0325768	0.235508	LOGISTIC-BINARY	Date J35 first reported (chronic diseases of tonsils and adenoids)	100091	Health-related outcomes	1712	First occurrences	2410	Respiratory system disorders	2410	Health-related outcomes > First occurrences > Respiratory system disorders
20003#1140872064	CAT-MUL	157193/15(157208)	0.289031	-0.221592	0.728977	0.235602	LOGISTIC-BINARY	Treatment/medication code: carbamazepine product	100000	UK Biobank Assessment Centre	100071	Verbal interview	100075	Medications	100075	UK Biobank Assessment Centre > Verbal interview > Medications
20003#1140862476	CAT-MUL	156781/427(157208)	0.0582003	-0.0391208	0.153285	0.235828	LOGISTIC-BINARY	Treatment/medication code: beclazone 50 inhaler	100000	UK Biobank Assessment Centre	100071	Verbal interview	100075	Medications	100075	UK Biobank Assessment Centre > Verbal interview > Medications
20003#1140882394	CAT-MUL	157074/134(157208)	0.102722	-0.070755	0.268825	0.236024	LOGISTIC-BINARY	Treatment/medication code: paracetamol + codeine	100000	UK Biobank Assessment Centre	100071	Verbal interview	100075	Medications	100075	UK Biobank Assessment Centre > Verbal interview > Medications
20003#1141168122	CAT-MUL	157124/84(157208)	0.126721	-0.088582	0.330299	0.236259	LOGISTIC-BINARY	Treatment/medication code: solpadol capsule	100000	UK Biobank Assessment Centre	100071	Verbal interview	100075	Medications	100075	UK Biobank Assessment Centre > Verbal interview > Medications
131934	DATE	155610/1617(157227)	0.0302639	-0.0201463	0.0800983	0.236656	LOGISTIC-BINARY	Date M62 first reported (other disorders of muscle)	100091	Health-related outcomes	1712	First occurrences	2413	Musculoskeletal system and connective tissue disorders	2413	Health-related outcomes > First occurrences > Musculoskeletal system and connective tissue disorders
30620	CONTINUOUS	150572	0.00295756	-0.00194384	0.00785896	0.236941	LINEAR	Alanine aminotransferase	100078	Biological samples	100080	Assay results	17518	Blood assays	17518	Biological samples > Assay results > Blood assays > Blood biochemistry
40006#C250	CAT-MUL	157105/122(157227)	0.105892	-0.0733284	0.277437	0.236992	LOGISTIC-BINARY	Type of cancer: ICD10: C25.0 Head of pancreas	100091	Health-related outcomes	100092	Cancer register	100092	Cancer register	100092	Health-related outcomes > Cancer register
6159#2	CAT-MUL	154088/2883(156971)	0.0229585	-0.0152658	0.0608622	0.237149	LOGISTIC-BINARY	Pain type(s) experienced in last month: Facial pain	100000	UK Biobank Assessment Centre	100025	Touchscreen	100036	Health and medical history	100048	UK Biobank Assessment Centre > Touchscreen > Health and medical history > Pain
40006#C154	CAT-MUL	157192/35(157227)	0.191635	-0.139009	0.494883	0.237409	LOGISTIC-BINARY	Type of cancer: ICD10: C15.4 Middle third of oesophagus	100091	Health-related outcomes	100092	Cancer register	100092	Cancer register	100092	Health-related outcomes > Cancer register
131306	DATE	142309/14918(157227)	0.0108659	-0.00719536	0.028876	0.237671	LOGISTIC-BINARY	Date I25 first reported (chronic ischaemic heart disease)	100091	Health-related outcomes	1712	First occurrences	2409	Circulatory system disorders	2409	Health-related outcomes > First occurrences > Circulatory system disorders
21073	CAT-SIN	6491/486(6977)	-0.0582398	-0.156063	0.0378228	0.23898	LOGISTIC-BINARY	Fever when IBS symptoms first began	100089	Online follow-up	153	Digestive health	153	Digestive health	153	Online follow-up > Digestive health
20117-2	CAT-SIN	147226/157102	-999	-999	-999	0.23906	MULTINOMIAL-LOGISTIC	Alcohol drinker status	100000	UK Biobank Assessment Centre	100025	Touchscreen	100050	Lifestyle and environment	100051	UK Biobank Assessment Centre > Touchscreen > Lifestyle and environment > Alcohol
20003#1140923598	CAT-MUL	157187/21(157208)	-0.312195	-0.852904	0.185408	0.239468	LOGISTIC-BINARY	Treatment/medication code: fematrix 40 patch	100000	UK Biobank Assessment Centre	100071	Verbal interview	100075	Medications	100075	UK Biobank Assessment Centre > Verbal interview > Medications
20003#1141171104	CAT-MUL	157188/20(157208)	0.244686	-0.186856	0.623508	0.239632	LOGISTIC-BINARY	Treatment/medication code: aromasin 25mg tablet	100000	UK Biobank Assessment Centre	100071	Verbal interview	100075	Medications	100075	UK Biobank Assessment Centre > Verbal interview > Medications
6155#2	CAT-MUL	150250/6337(156587)	0.0155877	-0.0104801	0.0415139	0.239919	LOGISTIC-BINARY	Vitamin and mineral supplements: Vitamin B	100000	UK Biobank Assessment Centre	100025	Touchscreen	100036	Health and medical history	100045	UK Biobank Assessment Centre > Touchscreen > Health and medical history > Medication
6144#5	CAT-MUL	35103/121739(156842)	-0.00743048	-0.0198488	0.00500593	0.241238	LOGISTIC-BINARY	Never eat eggs, dairy, wheat, sugar: I eat all of the above	100000	UK Biobank Assessment Centre	100025	Touchscreen	100050	Lifestyle and environment	100052	UK Biobank Assessment Centre > Touchscreen > Lifestyle and environment > Diet
20001#1040	CAT-MUL	156848/360(157208)	-0.0658296	-0.177215	0.0430528	0.241474	LOGISTIC-BINARY	Cancer code, self-reported: uterine/endometrial cancer	100000	UK Biobank Assessment Centre	100071	Verbal interview	100074	Medical conditions	100074	UK Biobank Assessment Centre > Verbal interview > Medical conditions
20003#1140909354	CAT-MUL	157176/32(157208)	0.199607	-0.150398	0.516184	0.242041	LOGISTIC-BINARY	Treatment/medication code: motifene 75mg e/c+m/r capsule	100000	UK Biobank Assessment Centre	100071	Verbal interview	100075	Medications	100075	UK Biobank Assessment Centre > Verbal interview > Medications
1408	CAT-SIN	153693	-0.00571169	-0.0152798	0.00385638	0.242231	ORDERED-LOGISTIC	Cheese intake	100000	UK Biobank Assessment Centre	100025	Touchscreen	100050	Lifestyle and environment	100052	UK Biobank Assessment Centre > Touchscreen > Lifestyle and environment > Diet
131054	DATE	155334/1893(157227)	0.0278445	-0.0191146	0.0743218	0.242757	LOGISTIC-BINARY	Date G44 first reported (other headache syndromes)	100091	Health-related outcomes	1712	First occurrences	2406	Nervous system disorders	2406	Health-related outcomes > First occurrences > Nervous system disorders
21071	CAT-SIN	6291/685(6976)	-0.0489386	-0.131697	0.0325526	0.242781	LOGISTIC-BINARY	Infectious illness diagnosis status when IBS symptoms first began	100089	Online follow-up	153	Digestive health	153	Digestive health	153	Online follow-up > Digestive health
20003#1141152860	CAT-MUL	157189/19(157208)	0.25666	-0.201189	0.652097	0.242782	LOGISTIC-BINARY	Treatment/medication code: seroquel 25mg tablet	100000	UK Biobank Assessment Centre	100071	Verbal interview	100075	Medications	100075	UK Biobank Assessment Centre > Verbal interview > Medications
130648	DATE	147587/9640(157227)	-0.012838	-0.0344331	0.00866709	0.242965	LOGISTIC-BINARY	Date D64 first reported (other anaemias)	100091	Health-related outcomes	1712	First occurrences	2403	Blood, blood-forming organs and certain immune disorders	2403	Health-related outcomes > First occurrences > Blood, blood-forming organs and certain immune disorders
131736	DATE	156716/511(157227)	0.0527299	-0.036757	0.140357	0.243272	LOGISTIC-BINARY	Date L28 first reported (lichen simplex chronicus and prurigo)	100091	Health-related outcomes	1712	First occurrences	2412	Skin and subcutaneous tissue disorders	2412	Health-related outcomes > First occurrences > Skin and subcutaneous tissue disorders
102	INTEGER	148753	0.00310171	-0.00211259	0.00831601	0.243661	LINEAR	Pulse rate, automated reading	100000	UK Biobank Assessment Centre	100006	Physical measures	100011	Blood pressure	100011	UK Biobank Assessment Centre > Physical measures > Blood pressure
40011#9085	CAT-MUL	157207/20(157227)	-0.28873	-0.795093	0.173092	0.244378	LOGISTIC-BINARY	Histology of cancer tumour: Mixed germ cell tumor	100091	Health-related outcomes	100092	Cancer register	100092	Cancer register	100092	Health-related outcomes > Cancer register
40006#C01	CAT-MUL	157175/52(157227)	-0.174292	-0.475692	0.111146	0.24478	LOGISTIC-BINARY	Type of cancer: ICD10: C01 Malignant neoplasm of base of tongue	100091	Health-related outcomes	100092	Cancer register	100092	Cancer register	100092	Health-related outcomes > Cancer register
40006#C449	CAT-MUL	152454/4773(157227)	-0.0179168	-0.0482097	0.0121885	0.244901	LOGISTIC-BINARY	Type of cancer: ICD10: C44.9 Malignant neoplasm of skin, unspecified	100091	Health-related outcomes	100092	Cancer register	100092	Cancer register	100092	Health-related outcomes > Cancer register
20003#1140884444	CAT-MUL	156371/837(157208)	-0.0425838	-0.114906	0.028639	0.244914	LOGISTIC-BINARY	Treatment/medication code: codeine	100000	UK Biobank Assessment Centre	100071	Verbal interview	100075	Medications	100075	UK Biobank Assessment Centre > Verbal interview > Medications
20003#1140888432	CAT-MUL	157179/29(157208)	-0.241427	-0.661726	0.151177	0.245015	LOGISTIC-BINARY	Treatment/medication code: potassium product	100000	UK Biobank Assessment Centre	100071	Verbal interview	100075	Medications	100075	UK Biobank Assessment Centre > Verbal interview > Medications
20003#1140862380	CAT-MUL	157123/85(157208)	0.124146	-0.0907893	0.327388	0.245109	LOGISTIC-BINARY	Treatment/medication code: becloforte 250micrograms inhaler	100000	UK Biobank Assessment Centre	100071	Verbal interview	100075	Medications	100075	UK Biobank Assessment Centre > Verbal interview > Medications
20003#1140879866	CAT-MUL	157081/127(157208)	0.103662	-0.0749625	0.274464	0.245254	LOGISTIC-BINARY	Treatment/medication code: timolol	100000	UK Biobank Assessment Centre	100071	Verbal interview	100075	Medications	100075	UK Biobank Assessment Centre > Verbal interview > Medications
6148#4	CAT-MUL	51267/5026(56293)	0.0186144	-0.0128599	0.0499472	0.245312	LOGISTIC-BINARY	Eye problems/disorders: Cataract	100000	UK Biobank Assessment Centre	100025	Touchscreen	100036	Health and medical history	100041	UK Biobank Assessment Centre > Touchscreen > Health and medical history > Eyesight
21069-4	CAT-SIN	380/1048	-999	-999	-999	0.245508	MULTINOMIAL-LOGISTIC	Method of coeliac disease/gluten sensitivity diagnosis	100089	Online follow-up	153	Digestive health	153	Digestive health	153	Online follow-up > Digestive health
20003#1140870196	CAT-MUL	157115/93(157208)	-0.129175	-0.35241	0.0842462	0.246494	LOGISTIC-BINARY	Treatment/medication code: zoladex 3.6mg implant	100000	UK Biobank Assessment Centre	100071	Verbal interview	100075	Medications	100075	UK Biobank Assessment Centre > Verbal interview > Medications
20003#1141152228	CAT-MUL	157184/24(157208)	0.227813	-0.178609	0.589898	0.247197	LOGISTIC-BINARY	Treatment/medication code: elleste-solo mx 40 patch	100000	UK Biobank Assessment Centre	100071	Verbal interview	100075	Medications	100075	UK Biobank Assessment Centre > Verbal interview > Medications
20003#1140913292	CAT-MUL	157174/34(157208)	-0.216664	-0.595639	0.137137	0.247254	LOGISTIC-BINARY	Treatment/medication code: synalar 1:10 cream	100000	UK Biobank Assessment Centre	100071	Verbal interview	100075	Medications	100075	UK Biobank Assessment Centre > Verbal interview > Medications
6151#5	CAT-MUL	153406/3059(156465)	-0.0221161	-0.0597715	0.0152412	0.247803	LOGISTIC-BINARY	Fractured bone site(s): Wrist	100000	UK Biobank Assessment Centre	100025	Touchscreen	100036	Health and medical history	100044	UK Biobank Assessment Centre > Touchscreen > Health and medical history > Medical conditions
40012#0	CAT-MUL	156853/374(157227)	0.060767	-0.0438084	0.162751	0.24895	LOGISTIC-BINARY	Behaviour of cancer tumour: Benign	100091	Health-related outcomes	100092	Cancer register	100092	Cancer register	100092	Health-related outcomes > Cancer register
20003#1141153172	CAT-MUL	157189/19(157208)	-0.305734	-0.848063	0.189911	0.249483	LOGISTIC-BINARY	Treatment/medication code: asmasal 100micrograms spacehaler	100000	UK Biobank Assessment Centre	100071	Verbal interview	100075	Medications	100075	UK Biobank Assessment Centre > Verbal interview > Medications
20003#1140869036	CAT-MUL	157098/110(157208)	0.10948	-0.0810865	0.291357	0.249597	LOGISTIC-BINARY	Treatment/medication code: ovestin 0.1% vaginal cream	100000	UK Biobank Assessment Centre	100071	Verbal interview	100075	Medications	100075	UK Biobank Assessment Centre > Verbal interview > Medications
4080	INTEGER	148752	0.00286652	-0.00201406	0.0077471	0.249668	LINEAR	Systolic blood pressure, automated reading	100000	UK Biobank Assessment Centre	100006	Physical measures	100011	Blood pressure	100011	UK Biobank Assessment Centre > Physical measures > Blood pressure
20003#1141151368	CAT-MUL	157174/34(157208)	-0.217255	-0.598911	0.140214	0.249927	LOGISTIC-BINARY	Treatment/medication code: sandrena 0.5mg gel	100000	UK Biobank Assessment Centre	100071	Verbal interview	100075	Medications	100075	UK Biobank Assessment Centre > Verbal interview > Medications
20001#1027	CAT-MUL	157187/21(157208)	-0.286686	-0.794383	0.181044	0.250342	LOGISTIC-BINARY	Cancer code, self-reported: small cell lung cancer	100000	UK Biobank Assessment Centre	100071	Verbal interview	100074	Medical conditions	100074	UK Biobank Assessment Centre > Verbal interview > Medical conditions
20003#1140883968	CAT-MUL	157150/58(157208)	-0.163752	-0.450713	0.107987	0.251129	LOGISTIC-BINARY	Treatment/medication code: carmellose	100000	UK Biobank Assessment Centre	100071	Verbal interview	100075	Medications	100075	UK Biobank Assessment Centre > Verbal interview > Medications
24007	CONTINUOUS	145122	0.0027222	-0.00192931	0.00737371	0.251368	LINEAR	Particulate matter air pollution (pm2.5) absorbance; 2010	100088	Additional exposures	113	Local environment	114	Residential air pollution	114	Additional exposures > Local environment > Residential air pollution
130244	DATE	157063/164(157227)	0.0896965	-0.0665547	0.240241	0.252012	LOGISTIC-BINARY	Date B44 first reported (aspergillosis)	100091	Health-related outcomes	1712	First occurrences	2401	Certain infectious and parasitic diseases	2401	Health-related outcomes > First occurrences > Certain infectious and parasitic diseases
21034	CAT-SIN	58241	0.00922367	-0.00655687	0.0250042	0.252289	ORDERED-LOGISTIC	Frequency of loose/mushy/watery stools in the last 3 months	100089	Online follow-up	153	Digestive health	153	Digestive health	153	Online follow-up > Digestive health
131164	DATE	147690/9537(157227)	-0.0130078	-0.0353367	0.00923516	0.252621	LOGISTIC-BINARY	Date H25 first reported (senile cataract)	100091	Health-related outcomes	1712	First occurrences	2407	Eye and adnexa disorders	2407	Health-related outcomes > First occurrences > Eye and adnexa disorders
40013#1737	CAT-MUL	157210/17(157227)	-0.311306	-0.867486	0.196764	0.252658	LOGISTIC-BINARY	Type of cancer: ICD9: 1737 Other malignant neoplasm of skin of lower limb, including hip	100091	Health-related outcomes	100092	Cancer register	100092	Cancer register	100092	Health-related outcomes > Cancer register
20003#1140882478	CAT-MUL	157195/13(157208)	-0.359345	-1.00382	0.22339	0.252677	LOGISTIC-BINARY	Treatment/medication code: zovirax 5% cream	100000	UK Biobank Assessment Centre	100071	Verbal interview	100075	Medications	100075	UK Biobank Assessment Centre > Verbal interview > Medications
1269	INTEGER	144246	0.0139636	-0.00900634	0.0369335	0.252936	ORDERED-LOGISTIC	Exposure to tobacco smoke at home	100000	UK Biobank Assessment Centre	100025	Touchscreen	100050	Lifestyle and environment	100058	UK Biobank Assessment Centre > Touchscreen > Lifestyle and environment > Smoking
20003#1140875816	CAT-MUL	157185/23(157208)	0.230342	-0.190522	0.599034	0.255267	LOGISTIC-BINARY	Treatment/medication code: pilocarpine	100000	UK Biobank Assessment Centre	100071	Verbal interview	100075	Medications	100075	UK Biobank Assessment Centre > Verbal interview > Medications
20003#1140878248	CAT-MUL	157185/23(157208)	-0.270761	-0.757017	0.173687	0.255428	LOGISTIC-BINARY	Treatment/medication code: oilatum emollient bath additive	100000	UK Biobank Assessment Centre	100071	Verbal interview	100075	Medications	100075	UK Biobank Assessment Centre > Verbal interview > Medications
40006#D051	CAT-MUL	156490/737(157227)	-0.0444829	-0.121895	0.0317107	0.256341	LOGISTIC-BINARY	Type of cancer: ICD10: D05.1 Intraductal carcinoma in situ	100091	Health-related outcomes	100092	Cancer register	100092	Cancer register	100092	Health-related outcomes > Cancer register
20003#1140875540	CAT-MUL	157194/14(157208)	0.280543	-0.237478	0.721351	0.256373	LOGISTIC-BINARY	Treatment/medication code: ibuleve gel	100000	UK Biobank Assessment Centre	100071	Verbal interview	100075	Medications	100075	UK Biobank Assessment Centre > Verbal interview > Medications
6144#1	CAT-MUL	152944/3898(156842)	-0.0192521	-0.0526203	0.0138778	0.256415	LOGISTIC-BINARY	Never eat eggs, dairy, wheat, sugar: Eggs or foods containing eggs	100000	UK Biobank Assessment Centre	100025	Touchscreen	100050	Lifestyle and environment	100052	UK Biobank Assessment Centre > Touchscreen > Lifestyle and environment > Diet
20003#1141162544	CAT-MUL	157187/21(157208)	0.229488	-0.191579	0.596287	0.257203	LOGISTIC-BINARY	Treatment/medication code: lipantil micro 67mg capsule	100000	UK Biobank Assessment Centre	100071	Verbal interview	100075	Medications	100075	UK Biobank Assessment Centre > Verbal interview > Medications
132490	DATE	157205/22(157227)	-0.274382	-0.768539	0.180193	0.257971	LOGISTIC-BINARY	Date Q33 first reported (congenital malformations of lung)	100091	Health-related outcomes	1712	First occurrences	2417	Congenital disruptions and chromosomal abnormalities	2417	Health-related outcomes > First occurrences > Congenital disruptions and chromosomal abnormalities
20003#1140878286	CAT-MUL	157181/27(157208)	-0.237049	-0.66238	0.158471	0.258437	LOGISTIC-BINARY	Treatment/medication code: diprobase ointment	100000	UK Biobank Assessment Centre	100071	Verbal interview	100075	Medications	100075	UK Biobank Assessment Centre > Verbal interview > Medications
20003#1140925778	CAT-MUL	157197/11(157208)	0.307931	-0.274499	0.785781	0.258456	LOGISTIC-BINARY	Treatment/medication code: paracodol capsule	100000	UK Biobank Assessment Centre	100071	Verbal interview	100075	Medications	100075	UK Biobank Assessment Centre > Verbal interview > Medications
20003#1140863202	CAT-MUL	156921/287(157208)	0.0675282	-0.0512859	0.182886	0.258475	LOGISTIC-BINARY	Treatment/medication code: temazepam	100000	UK Biobank Assessment Centre	100071	Verbal interview	100075	Medications	100075	UK Biobank Assessment Centre > Verbal interview > Medications
20003#1140888172	CAT-MUL	156906/302(157208)	-0.0687509	-0.189523	0.0491002	0.258826	LOGISTIC-BINARY	Treatment/medication code: mometasone	100000	UK Biobank Assessment Centre	100071	Verbal interview	100075	Medications	100075	UK Biobank Assessment Centre > Verbal interview > Medications
20003#1141168574	CAT-MUL	157105/103(157208)	-0.120561	-0.334242	0.0842626	0.259121	LOGISTIC-BINARY	Treatment/medication code: raloxifene hydrochloride	100000	UK Biobank Assessment Centre	100071	Verbal interview	100075	Medications	100075	UK Biobank Assessment Centre > Verbal interview > Medications
20003#1141172924	CAT-MUL	157013/195(157208)	0.0816279	-0.0625905	0.220963	0.259345	LOGISTIC-BINARY	Treatment/medication code: desloratadine	100000	UK Biobank Assessment Centre	100071	Verbal interview	100075	Medications	100075	UK Biobank Assessment Centre > Verbal interview > Medications
20003#1141171496	CAT-MUL	157133/75(157208)	0.127506	-0.10068	0.341819	0.259398	LOGISTIC-BINARY	Treatment/medication code: trospium	100000	UK Biobank Assessment Centre	100071	Verbal interview	100075	Medications	100075	UK Biobank Assessment Centre > Verbal interview > Medications
2040	CAT-SIN	113680/38244(151924)	0.00703343	-0.00520109	0.019253	0.259551	LOGISTIC-BINARY	Risk taking	100000	UK Biobank Assessment Centre	100025	Touchscreen	100059	Psychosocial factors	100060	UK Biobank Assessment Centre > Touchscreen > Psychosocial factors > Mental health
131090	DATE	157132/95(157227)	0.116089	-0.0909225	0.312429	0.25977	LOGISTIC-BINARY	Date G64 first reported (other disorders of peripheral nervous system)	100091	Health-related outcomes	1712	First occurrences	2406	Nervous system disorders	2406	Health-related outcomes > First occurrences > Nervous system disorders
20003#1140926606	CAT-MUL	156244/964(157208)	0.0372169	-0.0280347	0.101513	0.260142	LOGISTIC-BINARY	Treatment/medication code: salbutamol 100micrograms spacehaler	100000	UK Biobank Assessment Centre	100071	Verbal interview	100075	Medications	100075	UK Biobank Assessment Centre > Verbal interview > Medications
4067	CAT-SIN	1504/1334(2838)	0.0442313	-0.032899	0.121449	0.261018	LOGISTIC-BINARY	Facial pains for 3+ months	100000	UK Biobank Assessment Centre	100025	Touchscreen	100036	Health and medical history	100048	UK Biobank Assessment Centre > Touchscreen > Health and medical history > Pain
20003#1140862772	CAT-MUL	156040/1168(157208)	-0.0345542	-0.0952154	0.0253261	0.261176	LOGISTIC-BINARY	Treatment/medication code: loratadine	100000	UK Biobank Assessment Centre	100071	Verbal interview	100075	Medications	100075	UK Biobank Assessment Centre > Verbal interview > Medications
20003#1140910698	CAT-MUL	157165/43(157208)	-0.191119	-0.534351	0.131662	0.261307	LOGISTIC-BINARY	Treatment/medication code: oil of peppermint	100000	UK Biobank Assessment Centre	100071	Verbal interview	100075	Medications	100075	UK Biobank Assessment Centre > Verbal interview > Medications
20003#1141188152	CAT-MUL	157192/16(157208)	0.275418	-0.23324	0.725959	0.261366	LOGISTIC-BINARY	Treatment/medication code: felotens xl 5mg m/r tablet	100000	UK Biobank Assessment Centre	100071	Verbal interview	100075	Medications	100075	UK Biobank Assessment Centre > Verbal interview > Medications
20003#1140868226	CAT-MUL	137262/19946(157208)	0.00908526	-0.00679526	0.0249289	0.261602	LOGISTIC-BINARY	Treatment/medication code: aspirin	100000	UK Biobank Assessment Centre	100071	Verbal interview	100075	Medications	100075	UK Biobank Assessment Centre > Verbal interview > Medications
132438	DATE	157211/16(157227)	0.256222	-0.223994	0.66239	0.261812	LOGISTIC-BINARY	Date Q03 first reported (congenital hydrocephalus)	100091	Health-related outcomes	1712	First occurrences	2417	Congenital disruptions and chromosomal abnormalities	2417	Health-related outcomes > First occurrences > Congenital disruptions and chromosomal abnormalities
20003#1140880466	CAT-MUL	157186/22(157208)	-0.262412	-0.73795	0.178062	0.262246	LOGISTIC-BINARY	Treatment/medication code: amorolfine	100000	UK Biobank Assessment Centre	100071	Verbal interview	100075	Medications	100075	UK Biobank Assessment Centre > Verbal interview > Medications
20003#1140874790	CAT-MUL	156975/233(157208)	0.0743786	-0.0577727	0.202269	0.2624	LOGISTIC-BINARY	Treatment/medication code: betamethasone	100000	UK Biobank Assessment Centre	100071	Verbal interview	100075	Medications	100075	UK Biobank Assessment Centre > Verbal interview > Medications
131198	DATE	156718/509(157227)	0.0507935	-0.0389861	0.138664	0.262461	LOGISTIC-BINARY	Date H47 first reported (other disorders of optic [2nd] nerve and visual pathways)	100091	Health-related outcomes	1712	First occurrences	2407	Eye and adnexa disorders	2407	Health-related outcomes > First occurrences > Eye and adnexa disorders
132180	DATE	157192/35(157227)	-0.209301	-0.587419	0.143769	0.262656	LOGISTIC-BINARY	Date O10 first reported (pre-existing hypertension complicating pregnancy, childbirth and the puerperium)	100091	Health-related outcomes	1712	First occurrences	2415	Pregnancy, childbirth and the puerperium	2415	Health-related outcomes > First occurrences > Pregnancy, childbirth and the puerperium
20003#1141179830	CAT-MUL	157173/35(157208)	0.183168	-0.149819	0.49092	0.263488	LOGISTIC-BINARY	Treatment/medication code: piriteze 10mg tablet	100000	UK Biobank Assessment Centre	100071	Verbal interview	100075	Medications	100075	UK Biobank Assessment Centre > Verbal interview > Medications
131064	DATE	156076/1151(157227)	0.0339337	-0.0259704	0.0930139	0.263618	LOGISTIC-BINARY	Date G51 first reported (facial nerve disorders)	100091	Health-related outcomes	1712	First occurrences	2406	Nervous system disorders	2406	Health-related outcomes > First occurrences > Nervous system disorders
20003#1140869778	CAT-MUL	157191/17(157208)	-0.301567	-0.855335	0.204322	0.26551	LOGISTIC-BINARY	Treatment/medication code: efudix cream	100000	UK Biobank Assessment Centre	100071	Verbal interview	100075	Medications	100075	UK Biobank Assessment Centre > Verbal interview > Medications
131368	DATE	154263/2964(157227)	0.0212975	-0.0163812	0.0586664	0.265952	LOGISTIC-BINARY	Date I64 first reported (stroke, not specified as haemorrhage or infarction)	100091	Health-related outcomes	1712	First occurrences	2409	Circulatory system disorders	2409	Health-related outcomes > First occurrences > Circulatory system disorders
131224	DATE	146972/10255(157227)	-0.0120442	-0.0333116	0.00914161	0.26609	LOGISTIC-BINARY	Date H61 first reported (other disorders of external ear)	100091	Health-related outcomes	1712	First occurrences	2408	Ear and mastoid process disorders	2408	Health-related outcomes > First occurrences > Ear and mastoid process disorders
30610	CONTINUOUS	150622	0.00289247	-0.00220696	0.00799191	0.266256	LINEAR	Alkaline phosphatase	100078	Biological samples	100080	Assay results	17518	Blood assays	17518	Biological samples > Assay results > Blood assays > Blood biochemistry
20003#1140862938	CAT-MUL	157196/12(157208)	-0.363253	-1.03571	0.241904	0.266371	LOGISTIC-BINARY	Treatment/medication code: acetylcysteine	100000	UK Biobank Assessment Centre	100071	Verbal interview	100075	Medications	100075	UK Biobank Assessment Centre > Verbal interview > Medications
20003#1141192260	CAT-MUL	157192/16(157208)	0.254399	-0.224845	0.666506	0.266399	LOGISTIC-BINARY	Treatment/medication code: levitra 20mg tablet	100000	UK Biobank Assessment Centre	100071	Verbal interview	100075	Medications	100075	UK Biobank Assessment Centre > Verbal interview > Medications
21056	CAT-SIN	58264	-0.0103024	-0.0284827	0.00787785	0.2668	ORDERED-LOGISTIC	Degree bothered by shortness of breath in the last 3 months	100089	Online follow-up	153	Digestive health	153	Digestive health	153	Online follow-up > Digestive health
20003#1140881472	CAT-MUL	156975/233(157208)	0.0739535	-0.0587609	0.202472	0.267321	LOGISTIC-BINARY	Treatment/medication code: lacri-lube eye ointment	100000	UK Biobank Assessment Centre	100071	Verbal interview	100075	Medications	100075	UK Biobank Assessment Centre > Verbal interview > Medications
24010	CONTINUOUS	155161	0.00290172	-0.00222557	0.00802902	0.267335	LINEAR	Inverse distance to the nearest road	100088	Additional exposures	113	Local environment	114	Residential air pollution	114	Additional exposures > Local environment > Residential air pollution
20003#1140864070	CAT-MUL	157174/34(157208)	-0.21667	-0.612922	0.151439	0.267554	LOGISTIC-BINARY	Treatment/medication code: kapake tablet	100000	UK Biobank Assessment Centre	100071	Verbal interview	100075	Medications	100075	UK Biobank Assessment Centre > Verbal interview > Medications
131092	DATE	157047/180(157227)	0.0835303	-0.0667912	0.228417	0.267627	LOGISTIC-BINARY	Date G70 first reported (myasthenia gravis and other myoneural disorders)	100091	Health-related outcomes	1712	First occurrences	2406	Nervous system disorders	2406	Health-related outcomes > First occurrences > Nervous system disorders
40013#2019	CAT-MUL	157211/16(157227)	0.264145	-0.232576	0.697653	0.268048	LOGISTIC-BINARY	Type of cancer: ICD9: 2019 Hodgkin's disease, unspecified	100091	Health-related outcomes	100092	Cancer register	100092	Cancer register	100092	Health-related outcomes > Cancer register
23406	CONTINUOUS	38307	0.0052603	-0.00406511	0.0145857	0.268899	LINEAR	HDL Cholesterol	100078	Biological samples	100080	Blood assays	220	NMR metabolomics	220	Biological samples > Blood assays > NMR metabolomics
130852	DATE	157073/154(157227)	-0.094967	-0.266292	0.0704453	0.269169	LOGISTIC-BINARY	Date F09 first reported (unspecified organic or symptomatic mental disorder)	100091	Health-related outcomes	1712	First occurrences	2405	Mental and behavioural disorders	2405	Health-related outcomes > First occurrences > Mental and behavioural disorders
132198	DATE	157184/43(157227)	0.16196	-0.137077	0.436025	0.26929	LOGISTIC-BINARY	Date O22 first reported (venous complications in pregnancy)	100091	Health-related outcomes	1712	First occurrences	2415	Pregnancy, childbirth and the puerperium	2415	Health-related outcomes > First occurrences > Pregnancy, childbirth and the puerperium
40011#9450	CAT-MUL	157216/11(157227)	0.314035	-0.292621	0.805486	0.26998	LOGISTIC-BINARY	Histology of cancer tumour: Oligodendroglioma, NOS	100091	Health-related outcomes	100092	Cancer register	100092	Cancer register	100092	Health-related outcomes > Cancer register
131442	DATE	153788/3439(157227)	-0.0199301	-0.0554784	0.0153568	0.270071	LOGISTIC-BINARY	Date J11 first reported (influenza, virus not identified)	100091	Health-related outcomes	1712	First occurrences	2410	Respiratory system disorders	2410	Health-related outcomes > First occurrences > Respiratory system disorders
132476	DATE	157150/77(157227)	-0.137031	-0.386647	0.100625	0.270731	LOGISTIC-BINARY	Date Q25 first reported (congenital malformations of great arteries)	100091	Health-related outcomes	1712	First occurrences	2417	Congenital disruptions and chromosomal abnormalities	2417	Health-related outcomes > First occurrences > Congenital disruptions and chromosomal abnormalities
20003#1141176570	CAT-MUL	157021/187(157208)	-0.0873388	-0.245235	0.0657474	0.271104	LOGISTIC-BINARY	Treatment/medication code: fosamax 5mg tablet	100000	UK Biobank Assessment Centre	100071	Verbal interview	100075	Medications	100075	UK Biobank Assessment Centre > Verbal interview > Medications
132062	DATE	156869/358(157227)	0.0593515	-0.047769	0.163738	0.271445	LOGISTIC-BINARY	Date N34 first reported (urethritis and urethral syndrome)	100091	Health-related outcomes	1712	First occurrences	2414	Genitourinary system disorders	2414	Health-related outcomes > First occurrences > Genitourinary system disorders
20003#1140868518	CAT-MUL	157155/53(157208)	0.150649	-0.126585	0.409757	0.271595	LOGISTIC-BINARY	Treatment/medication code: nuvelle tablet	100000	UK Biobank Assessment Centre	100071	Verbal interview	100075	Medications	100075	UK Biobank Assessment Centre > Verbal interview > Medications
132122	DATE	153947/3280(157227)	-0.0205347	-0.0572838	0.0159444	0.271667	LOGISTIC-BINARY	Date N80 first reported (endometriosis)	100091	Health-related outcomes	1712	First occurrences	2414	Genitourinary system disorders	2414	Health-related outcomes > First occurrences > Genitourinary system disorders
30060	CONTINUOUS	157225	-0.00278616	-0.00776205	0.00218973	0.272445	LINEAR	Mean corpuscular haemoglobin concentration	100078	Biological samples	100080	Assay results	100081	Blood assays	100081	Biological samples > Assay results > Blood assays > Blood count
132128	DATE	152888/4339(157227)	-0.0178369	-0.0498504	0.0139744	0.273302	LOGISTIC-BINARY	Date N83 first reported (noninflammatory disorders of ovary, fallopian tube and broad ligament)	100091	Health-related outcomes	1712	First occurrences	2414	Genitourinary system disorders	2414	Health-related outcomes > First occurrences > Genitourinary system disorders
20003#1140870390	CAT-MUL	156466/742(157208)	-0.0426088	-0.11953	0.0330542	0.273695	LOGISTIC-BINARY	Treatment/medication code: ferrous sulphate	100000	UK Biobank Assessment Centre	100071	Verbal interview	100075	Medications	100075	UK Biobank Assessment Centre > Verbal interview > Medications
2877-1	CAT-SIN	32819/37030	-999	-999	-999	0.273708	MULTINOMIAL-LOGISTIC	Type of tobacco previously smoked	100000	UK Biobank Assessment Centre	100025	Touchscreen	100050	Lifestyle and environment	100058	UK Biobank Assessment Centre > Touchscreen > Lifestyle and environment > Smoking
130224	DATE	153354/3873(157227)	-0.0186226	-0.0521133	0.0146344	0.274103	LOGISTIC-BINARY	Date B34 first reported (viral infection of unspecified site)	100091	Health-related outcomes	1712	First occurrences	2401	Certain infectious and parasitic diseases	2401	Health-related outcomes > First occurrences > Certain infectious and parasitic diseases
20003#1140871266	CAT-MUL	156996/212(157208)	0.0757898	-0.0622154	0.209324	0.274112	LOGISTIC-BINARY	Treatment/medication code: arthrotec tablet	100000	UK Biobank Assessment Centre	100071	Verbal interview	100075	Medications	100075	UK Biobank Assessment Centre > Verbal interview > Medications
132570	DATE	157191/36(157227)	-0.19823	-0.565099	0.144518	0.274309	LOGISTIC-BINARY	Date Q80 first reported (congenital ichthyosis)	100091	Health-related outcomes	1712	First occurrences	2417	Congenital disruptions and chromosomal abnormalities	2417	Health-related outcomes > First occurrences > Congenital disruptions and chromosomal abnormalities
40013#193	CAT-MUL	157208/19(157227)	0.237239	-0.216547	0.62889	0.274319	LOGISTIC-BINARY	Type of cancer: ICD9: 193 Malignant neoplasm of thyroid gland	100091	Health-related outcomes	100092	Cancer register	100092	Cancer register	100092	Health-related outcomes > Cancer register
20003#1197	CAT-MUL	156858/350(157208)	-0.0624521	-0.175747	0.0481825	0.274387	LOGISTIC-BINARY	Treatment/medication code: evening primrose oil product	100000	UK Biobank Assessment Centre	100071	Verbal interview	100075	Medications	100075	UK Biobank Assessment Centre > Verbal interview > Medications
131898	DATE	157089/138(157227)	0.0935182	-0.0780407	0.258005	0.275666	LOGISTIC-BINARY	Date M34 first reported (systemic sclerosis)	100091	Health-related outcomes	1712	First occurrences	2413	Musculoskeletal system and connective tissue disorders	2413	Health-related outcomes > First occurrences > Musculoskeletal system and connective tissue disorders
130338	DATE	151708/5519(157227)	0.0154415	-0.0124441	0.0431655	0.276371	LOGISTIC-BINARY	Date B96 first reported (other bacterial agents as the cause of diseases classified to other chapters)	100091	Health-related outcomes	1712	First occurrences	2401	Certain infectious and parasitic diseases	2401	Health-related outcomes > First occurrences > Certain infectious and parasitic diseases
20003#1140874014	CAT-MUL	157155/53(157208)	-0.161219	-0.459245	0.120631	0.276378	LOGISTIC-BINARY	Treatment/medication code: metronidazole	100000	UK Biobank Assessment Centre	100071	Verbal interview	100075	Medications	100075	UK Biobank Assessment Centre > Verbal interview > Medications
131488	DATE	156985/242(157227)	0.0704922	-0.0586267	0.195524	0.277114	LOGISTIC-BINARY	Date J42 first reported (unspecified chronic bronchitis)	100091	Health-related outcomes	1712	First occurrences	2410	Respiratory system disorders	2410	Health-related outcomes > First occurrences > Respiratory system disorders
40011#8560	CAT-MUL	157204/23(157227)	0.213273	-0.191423	0.574323	0.277218	LOGISTIC-BINARY	Histology of cancer tumour: Adenosquamous carcinoma	100091	Health-related outcomes	100092	Cancer register	100092	Cancer register	100092	Health-related outcomes > Cancer register
48	CONTINUOUS	156944	0.00248051	-0.00199815	0.00695917	0.277686	LINEAR	Waist circumference	100000	UK Biobank Assessment Centre	100006	Physical measures	100008	Anthropometry	100010	UK Biobank Assessment Centre > Physical measures > Anthropometry > Body size measures
40006#C502	CAT-MUL	156806/421(157227)	-0.0565226	-0.159676	0.0444629	0.27784	LOGISTIC-BINARY	Type of cancer: ICD10: C50.2 Upper-inner quadrant of breast	100091	Health-related outcomes	100092	Cancer register	100092	Cancer register	100092	Health-related outcomes > Cancer register
30850	CONTINUOUS	136156	0.00183489	-0.00148067	0.00515046	0.278062	LINEAR	Testosterone	100078	Biological samples	100080	Assay results	17518	Blood assays	17518	Biological samples > Assay results > Blood assays > Blood biochemistry
20003#1141171646	CAT-MUL	156890/318(157208)	0.061645	-0.0512529	0.171576	0.278289	LOGISTIC-BINARY	Treatment/medication code: pioglitazone	100000	UK Biobank Assessment Centre	100071	Verbal interview	100075	Medications	100075	UK Biobank Assessment Centre > Verbal interview > Medications
20003#1140888184	CAT-MUL	157187/21(157208)	0.223544	-0.204112	0.598939	0.278358	LOGISTIC-BINARY	Treatment/medication code: mometasone furoate 0.1% lotion	100000	UK Biobank Assessment Centre	100071	Verbal interview	100075	Medications	100075	UK Biobank Assessment Centre > Verbal interview > Medications
5934-3	CAT-SIN	351/847	-999	-999	-999	0.278557	MULTINOMIAL-LOGISTIC	Which eye(s) affected by other serious eye condition	100000	UK Biobank Assessment Centre	100025	Touchscreen	100036	Health and medical history	100041	UK Biobank Assessment Centre > Touchscreen > Health and medical history > Eyesight
131576	DATE	155866/1361(157227)	0.0302237	-0.0247871	0.0845501	0.278576	LOGISTIC-BINARY	Date K12 first reported (stomatitis and related lesions)	100091	Health-related outcomes	1712	First occurrences	2411	Digestive system disorders	2411	Health-related outcomes > First occurrences > Digestive system disorders
20003#1140879822	CAT-MUL	157195/13(157208)	0.272822	-0.258047	0.724607	0.278781	LOGISTIC-BINARY	Treatment/medication code: carteolol	100000	UK Biobank Assessment Centre	100071	Verbal interview	100075	Medications	100075	UK Biobank Assessment Centre > Verbal interview > Medications
6152#5	CAT-MUL	153854/3190(157044)	-0.0202461	-0.057031	0.0162537	0.27884	LOGISTIC-BINARY	Blood clot, DVT, bronchitis, emphysema, asthma, rhinitis, eczema, allergy diagnosed by doctor: Blood clot in the leg (DVT)	100000	UK Biobank Assessment Centre	100025	Touchscreen	100036	Health and medical history	100044	UK Biobank Assessment Centre > Touchscreen > Health and medical history > Medical conditions
40006#C66	CAT-MUL	157209/18(157227)	-0.291411	-0.842739	0.21126	0.279767	LOGISTIC-BINARY	Type of cancer: ICD10: C66 Malignant neoplasm of ureter	100091	Health-related outcomes	100092	Cancer register	100092	Cancer register	100092	Health-related outcomes > Cancer register
20003#1140868580	CAT-MUL	157114/94(157208)	0.110572	-0.0952789	0.30559	0.280195	LOGISTIC-BINARY	Treatment/medication code: norethisterone	100000	UK Biobank Assessment Centre	100071	Verbal interview	100075	Medications	100075	UK Biobank Assessment Centre > Verbal interview > Medications
40013#2360	CAT-MUL	157206/21(157227)	0.224197	-0.204175	0.608171	0.280911	LOGISTIC-BINARY	Type of cancer: ICD9: 2360 Neoplasm of uncertain behaviour of uterus	100091	Health-related outcomes	100092	Cancer register	100092	Cancer register	100092	Health-related outcomes > Cancer register
131158	DATE	156292/935(157227)	-0.0370995	-0.105057	0.0298785	0.281178	LOGISTIC-BINARY	Date H20 first reported (iridocyclitis)	100091	Health-related outcomes	1712	First occurrences	2407	Eye and adnexa disorders	2407	Health-related outcomes > First occurrences > Eye and adnexa disorders
40011#8720	CAT-MUL	156614/613(157227)	-0.0458294	-0.129981	0.0368255	0.281544	LOGISTIC-BINARY	Histology of cancer tumour: Malignant melanoma, NOS	100091	Health-related outcomes	100092	Cancer register	100092	Cancer register	100092	Health-related outcomes > Cancer register
20003#1141171336	CAT-MUL	157111/97(157208)	-0.119968	-0.342933	0.093769	0.281812	LOGISTIC-BINARY	Treatment/medication code: eprosartan	100000	UK Biobank Assessment Centre	100071	Verbal interview	100075	Medications	100075	UK Biobank Assessment Centre > Verbal interview > Medications
20001#1041	CAT-MUL	156560/648(157208)	0.0435067	-0.0365095	0.122113	0.282356	LOGISTIC-BINARY	Cancer code, self-reported: cervical cancer	100000	UK Biobank Assessment Centre	100071	Verbal interview	100074	Medical conditions	100074	UK Biobank Assessment Centre > Verbal interview > Medical conditions
130336	DATE	154590/2637(157227)	0.0216826	-0.0180407	0.0610561	0.28258	LOGISTIC-BINARY	Date B95 first reported (streptococcus and staphylococcus as the cause of diseases classified to other chapters)	100091	Health-related outcomes	1712	First occurrences	2401	Certain infectious and parasitic diseases	2401	Health-related outcomes > First occurrences > Certain infectious and parasitic diseases
40006#C186	CAT-MUL	157148/79(157227)	0.121001	-0.106356	0.335001	0.283192	LOGISTIC-BINARY	Type of cancer: ICD10: C18.6 Descending colon	100091	Health-related outcomes	100092	Cancer register	100092	Cancer register	100092	Health-related outcomes > Cancer register
20003#1141180342	CAT-MUL	157116/92(157208)	-0.122071	-0.349804	0.095885	0.283319	LOGISTIC-BINARY	Treatment/medication code: beclometasone dipropionate+salbutamol	100000	UK Biobank Assessment Centre	100071	Verbal interview	100075	Medications	100075	UK Biobank Assessment Centre > Verbal interview > Medications
131270	DATE	156681/546(157227)	0.0468325	-0.0396059	0.131545	0.283508	LOGISTIC-BINARY	Date I00 first reported (rheumatic fever without mention of heart involvement)	100091	Health-related outcomes	1712	First occurrences	2409	Circulatory system disorders	2409	Health-related outcomes > First occurrences > Circulatory system disorders
131126	DATE	156448/779(157227)	-0.0404897	-0.115122	0.0329513	0.283815	LOGISTIC-BINARY	Date G99 first reported (other disorders of nervous system in diseases classified elsewhere)	100091	Health-related outcomes	1712	First occurrences	2406	Nervous system disorders	2406	Health-related outcomes > First occurrences > Nervous system disorders
131754	DATE	153628/3599(157227)	0.0187549	-0.015688	0.0529479	0.284116	LOGISTIC-BINARY	Date L50 first reported (urticaria)	100091	Health-related outcomes	1712	First occurrences	2412	Skin and subcutaneous tissue disorders	2412	Health-related outcomes > First occurrences > Skin and subcutaneous tissue disorders
20003#1140879778	CAT-MUL	155475/1733(157208)	0.0266549	-0.0223928	0.0751703	0.284204	LOGISTIC-BINARY	Treatment/medication code: doxazosin	100000	UK Biobank Assessment Centre	100071	Verbal interview	100075	Medications	100075	UK Biobank Assessment Centre > Verbal interview > Medications
6159#4	CAT-MUL	117439/39532(156971)	0.00645407	-0.0053706	0.0182634	0.284404	LOGISTIC-BINARY	Pain type(s) experienced in last month: Back pain	100000	UK Biobank Assessment Centre	100025	Touchscreen	100036	Health and medical history	100048	UK Biobank Assessment Centre > Touchscreen > Health and medical history > Pain
20003#1140923272	CAT-MUL	157198/10(157208)	0.299464	-0.298981	0.79965	0.28545	LOGISTIC-BINARY	Treatment/medication code: co-triamterzide	100000	UK Biobank Assessment Centre	100071	Verbal interview	100075	Medications	100075	UK Biobank Assessment Centre > Verbal interview > Medications
20003#1140875566	CAT-MUL	157198/10(157208)	0.297489	-0.29904	0.78314	0.286267	LOGISTIC-BINARY	Treatment/medication code: chloramphenicol 1% eye ointment	100000	UK Biobank Assessment Centre	100071	Verbal interview	100075	Medications	100075	UK Biobank Assessment Centre > Verbal interview > Medications
20003#1140865588	CAT-MUL	157097/111(157208)	0.100912	-0.0890079	0.281669	0.286377	LOGISTIC-BINARY	Treatment/medication code: pentasa sr 250mg m/r tablet	100000	UK Biobank Assessment Centre	100071	Verbal interview	100075	Medications	100075	UK Biobank Assessment Centre > Verbal interview > Medications
5408-2	CAT-SIN	847/1495	-999	-999	-999	0.286421	MULTINOMIAL-LOGISTIC	Which eye(s) affected by amblyopia (lazy eye)	100000	UK Biobank Assessment Centre	100025	Touchscreen	100036	Health and medical history	100041	UK Biobank Assessment Centre > Touchscreen > Health and medical history > Eyesight
3414	CAT-SIN	3832/13339(17171)	0.0203981	-0.0170233	0.0580022	0.286498	LOGISTIC-BINARY	Hip pain for 3+ months	100000	UK Biobank Assessment Centre	100025	Touchscreen	100036	Health and medical history	100048	UK Biobank Assessment Centre > Touchscreen > Health and medical history > Pain
20003#1140870296	CAT-MUL	157190/18(157208)	0.23965	-0.227863	0.654536	0.286755	LOGISTIC-BINARY	Treatment/medication code: ferrograd 325mg filmtab	100000	UK Biobank Assessment Centre	100071	Verbal interview	100075	Medications	100075	UK Biobank Assessment Centre > Verbal interview > Medications
20003#1141157494	CAT-MUL	157155/53(157208)	0.14499	-0.131254	0.401725	0.287348	LOGISTIC-BINARY	Treatment/medication code: ispaghula husk product	100000	UK Biobank Assessment Centre	100071	Verbal interview	100075	Medications	100075	UK Biobank Assessment Centre > Verbal interview > Medications
40006#D044	CAT-MUL	157207/20(157227)	0.218735	-0.210316	0.593386	0.288009	LOGISTIC-BINARY	Type of cancer: ICD10: D04.4 Skin of scalp and neck	100091	Health-related outcomes	100092	Cancer register	100092	Cancer register	100092	Health-related outcomes > Cancer register
131466	DATE	155022/2205(157227)	0.0235077	-0.0200734	0.0666719	0.288114	LOGISTIC-BINARY	Date J31 first reported (chronic rhinitis, nasopharyngitis and pharyngitis)	100091	Health-related outcomes	1712	First occurrences	2410	Respiratory system disorders	2410	Health-related outcomes > First occurrences > Respiratory system disorders
20003#1140927692	CAT-MUL	157188/20(157208)	0.228455	-0.219145	0.618517	0.2888	LOGISTIC-BINARY	Treatment/medication code: topamax 25mg tablet	100000	UK Biobank Assessment Centre	100071	Verbal interview	100075	Medications	100075	UK Biobank Assessment Centre > Verbal interview > Medications
40011#9380	CAT-MUL	157208/19(157227)	0.226864	-0.21724	0.61617	0.28893	LOGISTIC-BINARY	Histology of cancer tumour: Glioma, malignant	100091	Health-related outcomes	100092	Cancer register	100092	Cancer register	100092	Health-related outcomes > Cancer register
20003#1140888510	CAT-MUL	156969/239(157208)	0.0692652	-0.0607267	0.195322	0.289119	LOGISTIC-BINARY	Treatment/medication code: verapamil	100000	UK Biobank Assessment Centre	100071	Verbal interview	100075	Medications	100075	UK Biobank Assessment Centre > Verbal interview > Medications
6179#2	CAT-MUL	125697/31244(156941)	-0.00706941	-0.020155	0.00599393	0.289236	LOGISTIC-BINARY	Mineral and other dietary supplements: Glucosamine	100000	UK Biobank Assessment Centre	100025	Touchscreen	100036	Health and medical history	100045	UK Biobank Assessment Centre > Touchscreen > Health and medical history > Medication
20502	CAT-SIN	37956/13146(51102)	0.0112066	-0.00954767	0.0319161	0.289378	LOGISTIC-BINARY	Ever had period extreme irritability	100089	Online follow-up	136	Mental health	139	Mania	139	Online follow-up > Mental health > Mania
131570	DATE	156938/289(157227)	0.0630794	-0.05572	0.178504	0.291269	LOGISTIC-BINARY	Date K09 first reported (cysts of oral region, not elsewhere classified)	100091	Health-related outcomes	1712	First occurrences	2411	Digestive system disorders	2411	Health-related outcomes > First occurrences > Digestive system disorders
130696	DATE	145123/12104(157227)	0.0105041	-0.00904598	0.0299865	0.291468	LOGISTIC-BINARY	Date E03 first reported (other hypothyroidism)	100091	Health-related outcomes	1712	First occurrences	2404	Endocrine, nutritional and metabolic diseases	2404	Health-related outcomes > First occurrences > Endocrine, nutritional and metabolic diseases
40006#C180	CAT-MUL	156963/264(157227)	-0.068475	-0.197433	0.0570453	0.291658	LOGISTIC-BINARY	Type of cancer: ICD10: C18.0 Caecum	100091	Health-related outcomes	100092	Cancer register	100092	Cancer register	100092	Health-related outcomes > Cancer register
40006#C718	CAT-MUL	157212/15(157227)	-0.303455	-0.895098	0.23186	0.292428	LOGISTIC-BINARY	Type of cancer: ICD10: C71.8 Overlapping lesion of brain	100091	Health-related outcomes	100092	Cancer register	100092	Cancer register	100092	Health-related outcomes > Cancer register
40006#C833	CAT-MUL	156966/261(157227)	-0.0689194	-0.199256	0.0579397	0.293659	LOGISTIC-BINARY	Type of cancer: ICD10: C83.3 Large cell (diffuse)	100091	Health-related outcomes	100092	Cancer register	100092	Cancer register	100092	Health-related outcomes > Cancer register
20003#1140917394	CAT-MUL	157173/35(157208)	0.17429	-0.166347	0.482312	0.294099	LOGISTIC-BINARY	Treatment/medication code: diclomax sr 75mg m/r capsule	100000	UK Biobank Assessment Centre	100071	Verbal interview	100075	Medications	100075	UK Biobank Assessment Centre > Verbal interview > Medications
20003#1140870980	CAT-MUL	157197/11(157208)	0.297847	-0.299963	0.807618	0.29434	LOGISTIC-BINARY	Treatment/medication code: calcitriol product	100000	UK Biobank Assessment Centre	100071	Verbal interview	100075	Medications	100075	UK Biobank Assessment Centre > Verbal interview > Medications
132216	DATE	156717/510(157227)	0.0479616	-0.042693	0.136668	0.294594	LOGISTIC-BINARY	Date O32 first reported (maternal care for known or suspected malpresentation of foetus)	100091	Health-related outcomes	1712	First occurrences	2415	Pregnancy, childbirth and the puerperium	2415	Health-related outcomes > First occurrences > Pregnancy, childbirth and the puerperium
5262	CONTINUOUS	39184	0.00534972	-0.00465792	0.0153574	0.294756	LINEAR	Intra-ocular pressure, corneal-compensated (left)	100000	UK Biobank Assessment Centre	100006	Physical measures	100013	Eye measures	100015	UK Biobank Assessment Centre > Physical measures > Eye measures > Intraocular pressure
20003#1140909766	CAT-MUL	157084/124(157208)	0.0954736	-0.087239	0.270097	0.295258	LOGISTIC-BINARY	Treatment/medication code: multivitamins capsule	100000	UK Biobank Assessment Centre	100071	Verbal interview	100075	Medications	100075	UK Biobank Assessment Centre > Verbal interview > Medications
20003#1195	CAT-MUL	156798/410(157208)	0.0526849	-0.0472339	0.150276	0.295833	LOGISTIC-BINARY	Treatment/medication code: vitamin c product	100000	UK Biobank Assessment Centre	100071	Verbal interview	100075	Medications	100075	UK Biobank Assessment Centre > Verbal interview > Medications
6151#7	CAT-MUL	148384/8081(156465)	0.0123215	-0.0108559	0.0353884	0.296249	LOGISTIC-BINARY	Fractured bone site(s): Other bones	100000	UK Biobank Assessment Centre	100025	Touchscreen	100036	Health and medical history	100044	UK Biobank Assessment Centre > Touchscreen > Health and medical history > Medical conditions
131236	DATE	156314/913(157227)	-0.0365684	-0.105894	0.031736	0.297647	LOGISTIC-BINARY	Date H69 first reported (other disorders of eustachian tube)	100091	Health-related outcomes	1712	First occurrences	2408	Ear and mastoid process disorders	2408	Health-related outcomes > First occurrences > Ear and mastoid process disorders
131052	DATE	148576/8651(157227)	0.0120334	-0.0106651	0.0346314	0.297708	LOGISTIC-BINARY	Date G43 first reported (migraine)	100091	Health-related outcomes	1712	First occurrences	2406	Nervous system disorders	2406	Health-related outcomes > First occurrences > Nervous system disorders
130014	DATE	157047/180(157227)	0.0785607	-0.072041	0.223817	0.29814	LOGISTIC-BINARY	Date A07 first reported (other protozoal intestinal diseases)	100091	Health-related outcomes	1712	First occurrences	2401	Certain infectious and parasitic diseases	2401	Health-related outcomes > First occurrences > Certain infectious and parasitic diseases
20003#1141190554	CAT-MUL	157198/10(157208)	-0.379626	-1.13807	0.290634	0.298493	LOGISTIC-BINARY	Treatment/medication code: atazanavir	100000	UK Biobank Assessment Centre	100071	Verbal interview	100075	Medications	100075	UK Biobank Assessment Centre > Verbal interview > Medications
40006#C187	CAT-MUL	156767/460(157227)	-0.0511178	-0.148516	0.0443062	0.29879	LOGISTIC-BINARY	Type of cancer: ICD10: C18.7 Sigmoid colon	100091	Health-related outcomes	100092	Cancer register	100092	Cancer register	100092	Health-related outcomes > Cancer register
40011#9590	CAT-MUL	157170/57(157227)	0.135109	-0.128466	0.381631	0.300026	LOGISTIC-BINARY	Histology of cancer tumour: Malignant lymphoma, NOS	100091	Health-related outcomes	100092	Cancer register	100092	Cancer register	100092	Health-related outcomes > Cancer register
20003#1140875420	CAT-MUL	157046/162(157208)	-0.0873295	-0.25523	0.0749689	0.300087	LOGISTIC-BINARY	Treatment/medication code: baclofen	100000	UK Biobank Assessment Centre	100071	Verbal interview	100075	Medications	100075	UK Biobank Assessment Centre > Verbal interview > Medications
20003#1141177826	CAT-MUL	157181/27(157208)	-0.217476	-0.645174	0.176787	0.300644	LOGISTIC-BINARY	Treatment/medication code: micropirin 75mg e/c tablet	100000	UK Biobank Assessment Centre	100071	Verbal interview	100075	Medications	100075	UK Biobank Assessment Centre > Verbal interview > Medications
131264	DATE	151110/6117(157227)	-0.0140646	-0.0408105	0.0125371	0.301387	LOGISTIC-BINARY	Date H93 first reported (other disorders of ear, not elsewhere classified)	100091	Health-related outcomes	1712	First occurrences	2408	Ear and mastoid process disorders	2408	Health-related outcomes > First occurrences > Ear and mastoid process disorders
30890	CONTINUOUS	144005	0.00276132	-0.00248397	0.00800662	0.302164	LINEAR	Vitamin D	100078	Biological samples	100080	Assay results	17518	Blood assays	17518	Biological samples > Assay results > Blood assays > Blood biochemistry
20003#1140877988	CAT-MUL	157173/35(157208)	-0.189441	-0.560839	0.158108	0.302331	LOGISTIC-BINARY	Treatment/medication code: teoptic 1% eye drops	100000	UK Biobank Assessment Centre	100071	Verbal interview	100075	Medications	100075	UK Biobank Assessment Centre > Verbal interview > Medications
20003#1140870512	CAT-MUL	157171/37(157208)	0.166193	-0.161507	0.468695	0.302369	LOGISTIC-BINARY	Treatment/medication code: cyanocobalamin product	100000	UK Biobank Assessment Centre	100071	Verbal interview	100075	Medications	100075	UK Biobank Assessment Centre > Verbal interview > Medications
131598	DATE	138467/18760(157227)	0.00835504	-0.00758489	0.0242534	0.30363	LOGISTIC-BINARY	Date K29 first reported (gastritis and duodenitis)	100091	Health-related outcomes	1712	First occurrences	2411	Digestive system disorders	2411	Health-related outcomes > First occurrences > Digestive system disorders
20003#1140867420	CAT-MUL	157198/10(157208)	-0.372376	-1.12396	0.294136	0.304219	LOGISTIC-BINARY	Treatment/medication code: clozapine	100000	UK Biobank Assessment Centre	100071	Verbal interview	100075	Medications	100075	UK Biobank Assessment Centre > Verbal interview > Medications
129	INTEGER	153721	0.00194899	-0.00176965	0.00566764	0.304304	LINEAR	Place of birth in UK - north co-ordinate	100000	UK Biobank Assessment Centre	100071	Verbal interview	100072	Early life factors	100072	UK Biobank Assessment Centre > Verbal interview > Early life factors
40011#8201	CAT-MUL	157210/17(157227)	-0.278267	-0.831992	0.227908	0.304367	LOGISTIC-BINARY	Histology of cancer tumour: Cribriform carcinoma, NOS	100091	Health-related outcomes	100092	Cancer register	100092	Cancer register	100092	Health-related outcomes > Cancer register
40006#C55	CAT-MUL	157215/12(157227)	-0.338362	-1.01504	0.273018	0.304561	LOGISTIC-BINARY	Type of cancer: ICD10: C55 Malignant neoplasm of uterus, part unspecified	100091	Health-related outcomes	100092	Cancer register	100092	Cancer register	100092	Health-related outcomes > Cancer register
40006#C859	CAT-MUL	157144/83(157227)	0.111491	-0.10711	0.318332	0.304952	LOGISTIC-BINARY	Type of cancer: ICD10: C85.9 Non-Hodgkin's lymphoma, unspecified type	100091	Health-related outcomes	100092	Cancer register	100092	Cancer register	100092	Health-related outcomes > Cancer register
20003#1141173882	CAT-MUL	157197/11(157208)	-0.351111	-1.05742	0.281387	0.306035	LOGISTIC-BINARY	Treatment/medication code: nateglinide	100000	UK Biobank Assessment Centre	100071	Verbal interview	100075	Medications	100075	UK Biobank Assessment Centre > Verbal interview > Medications
130890	DATE	157074/153(157227)	0.0826466	-0.0787907	0.237682	0.30629	LOGISTIC-BINARY	Date F30 first reported (manic episode)	100091	Health-related outcomes	1712	First occurrences	2405	Mental and behavioural disorders	2405	Health-related outcomes > First occurrences > Mental and behavioural disorders
20003#1140864346	CAT-MUL	157196/12(157208)	0.278955	-0.302738	0.756222	0.306904	LOGISTIC-BINARY	Treatment/medication code: cocois scalp ointment	100000	UK Biobank Assessment Centre	100071	Verbal interview	100075	Medications	100075	UK Biobank Assessment Centre > Verbal interview > Medications
132142	DATE	154982/2245(157227)	0.0225274	-0.0209637	0.0656311	0.307843	LOGISTIC-BINARY	Date N90 first reported (other noninflammatory disorders of vulva and perineum)	100091	Health-related outcomes	1712	First occurrences	2414	Genitourinary system disorders	2414	Health-related outcomes > First occurrences > Genitourinary system disorders
24008	CONTINUOUS	145122	0.00270762	-0.00249817	0.00791341	0.308006	LINEAR	Particulate matter air pollution 2.5-10um; 2010	100088	Additional exposures	113	Local environment	114	Residential air pollution	114	Additional exposures > Local environment > Residential air pollution
20003#1140868456	CAT-MUL	157174/34(157208)	-0.195435	-0.583508	0.167378	0.308283	LOGISTIC-BINARY	Treatment/medication code: oestradiol product	100000	UK Biobank Assessment Centre	100071	Verbal interview	100075	Medications	100075	UK Biobank Assessment Centre > Verbal interview > Medications
20003#1140872132	CAT-MUL	157187/21(157208)	-0.244738	-0.735235	0.205256	0.308863	LOGISTIC-BINARY	Treatment/medication code: primidone	100000	UK Biobank Assessment Centre	100071	Verbal interview	100075	Medications	100075	UK Biobank Assessment Centre > Verbal interview > Medications
132008	DATE	156966/261(157227)	0.0638707	-0.0610558	0.185093	0.309257	LOGISTIC-BINARY	Date N05 first reported (unspecified nephritic syndrome)	100091	Health-related outcomes	1712	First occurrences	2414	Genitourinary system disorders	2414	Health-related outcomes > First occurrences > Genitourinary system disorders
131600	DATE	150630/6597(157227)	0.0132425	-0.0123868	0.0387388	0.309947	LOGISTIC-BINARY	Date K30 first reported (dyspepsia)	100091	Health-related outcomes	1712	First occurrences	2411	Digestive system disorders	2411	Health-related outcomes > First occurrences > Digestive system disorders
130776	DATE	157135/92(157227)	-0.113142	-0.336296	0.100428	0.310205	LOGISTIC-BINARY	Date E56 first reported (other vitamin deficiencies)	100091	Health-related outcomes	1712	First occurrences	2404	Endocrine, nutritional and metabolic diseases	2404	Health-related outcomes > First occurrences > Endocrine, nutritional and metabolic diseases
20003#1140926778	CAT-MUL	157186/22(157208)	0.208069	-0.217814	0.579561	0.31049	LOGISTIC-BINARY	Treatment/medication code: diltiazem hcl+hydrochlorothiazide 150mg/12.5mg m/r capsule	100000	UK Biobank Assessment Centre	100071	Verbal interview	100075	Medications	100075	UK Biobank Assessment Centre > Verbal interview > Medications
3456	INTEGER	9003	-0.0204518	-0.0599227	0.0190191	0.310565	ORDERED-LOGISTIC	Number of cigarettes currently smoked daily (current cigarette smokers)	100000	UK Biobank Assessment Centre	100025	Touchscreen	100050	Lifestyle and environment	100058	UK Biobank Assessment Centre > Touchscreen > Lifestyle and environment > Smoking
20003#1140861996	CAT-MUL	157183/25(157208)	-0.219176	-0.658441	0.18738	0.31057	LOGISTIC-BINARY	Treatment/medication code: salbulin 100micrograms inhaler	100000	UK Biobank Assessment Centre	100071	Verbal interview	100075	Medications	100075	UK Biobank Assessment Centre > Verbal interview > Medications
132458	DATE	157215/12(157227)	0.269207	-0.287133	0.74662	0.310762	LOGISTIC-BINARY	Date Q15 first reported (other congenital malformations of eye)	100091	Health-related outcomes	1712	First occurrences	2417	Congenital disruptions and chromosomal abnormalities	2417	Health-related outcomes > First occurrences > Congenital disruptions and chromosomal abnormalities
20003#1141162824	CAT-MUL	156953/255(157208)	-0.0674399	-0.199843	0.0613172	0.311563	LOGISTIC-BINARY	Treatment/medication code: detrusitol 1mg tablet	100000	UK Biobank Assessment Centre	100071	Verbal interview	100075	Medications	100075	UK Biobank Assessment Centre > Verbal interview > Medications
20003#1140871780	CAT-MUL	157193/15(157208)	-0.292444	-0.886437	0.244174	0.312071	LOGISTIC-BINARY	Treatment/medication code: mst continus 30mg m/r tablet	100000	UK Biobank Assessment Centre	100071	Verbal interview	100075	Medications	100075	UK Biobank Assessment Centre > Verbal interview > Medications
130632	DATE	157191/36(157227)	-0.184874	-0.555643	0.161341	0.312933	LOGISTIC-BINARY	Date D56 first reported (thalassaemia)	100091	Health-related outcomes	1712	First occurrences	2403	Blood, blood-forming organs and certain immune disorders	2403	Health-related outcomes > First occurrences > Blood, blood-forming organs and certain immune disorders
20003#1141174520	CAT-MUL	156274/934(157208)	0.0338401	-0.0324412	0.0991136	0.313337	LOGISTIC-BINARY	Treatment/medication code: symbicort 100/6 turbohaler	100000	UK Biobank Assessment Centre	100071	Verbal interview	100075	Medications	100075	UK Biobank Assessment Centre > Verbal interview > Medications
40006#D001	CAT-MUL	157213/14(157227)	-0.315845	-0.964522	0.257713	0.313362	LOGISTIC-BINARY	Type of cancer: ICD10: D00.1 Oesophagus	100091	Health-related outcomes	100092	Cancer register	100092	Cancer register	100092	Health-related outcomes > Cancer register
20003#1140923484	CAT-MUL	157132/76(157208)	-0.127126	-0.38033	0.113854	0.31371	LOGISTIC-BINARY	Treatment/medication code: topiramate	100000	UK Biobank Assessment Centre	100071	Verbal interview	100075	Medications	100075	UK Biobank Assessment Centre > Verbal interview > Medications
130118	DATE	157137/90(157227)	0.105313	-0.104858	0.304467	0.313736	LOGISTIC-BINARY	Date A69 first reported (other spirochaetal infections)	100091	Health-related outcomes	1712	First occurrences	2401	Certain infectious and parasitic diseases	2401	Health-related outcomes > First occurrences > Certain infectious and parasitic diseases
20003#1140881448	CAT-MUL	157194/14(157208)	-0.299802	-0.91063	0.252972	0.314254	LOGISTIC-BINARY	Treatment/medication code: scheriproct ointment	100000	UK Biobank Assessment Centre	100071	Verbal interview	100075	Medications	100075	UK Biobank Assessment Centre > Verbal interview > Medications
40006#C171	CAT-MUL	157214/13(157227)	-0.314259	-0.956166	0.263939	0.314257	LOGISTIC-BINARY	Type of cancer: ICD10: C17.1 Jejunum	100091	Health-related outcomes	100092	Cancer register	100092	Cancer register	100092	Health-related outcomes > Cancer register
131592	DATE	154190/3037(157227)	0.0190343	-0.0181942	0.0559603	0.314328	LOGISTIC-BINARY	Date K26 first reported (duodenal ulcer)	100091	Health-related outcomes	1712	First occurrences	2411	Digestive system disorders	2411	Health-related outcomes > First occurrences > Digestive system disorders
132524	DATE	157135/92(157227)	-0.113372	-0.339151	0.102413	0.314552	LOGISTIC-BINARY	Date Q54 first reported (hypospadias)	100091	Health-related outcomes	1712	First occurrences	2417	Congenital disruptions and chromosomal abnormalities	2417	Health-related outcomes > First occurrences > Congenital disruptions and chromosomal abnormalities
20003#1140871920	CAT-MUL	157193/15(157208)	0.243131	-0.265128	0.676677	0.314656	LOGISTIC-BINARY	Treatment/medication code: dhc continus 60mg m/r tablet	100000	UK Biobank Assessment Centre	100071	Verbal interview	100075	Medications	100075	UK Biobank Assessment Centre > Verbal interview > Medications
131210	DATE	153050/4177(157227)	0.0163093	-0.0156341	0.0480341	0.315319	LOGISTIC-BINARY	Date H53 first reported (visual disturbances)	100091	Health-related outcomes	1712	First occurrences	2407	Eye and adnexa disorders	2407	Health-related outcomes > First occurrences > Eye and adnexa disorders
40006#C445	CAT-MUL	156330/897(157227)	-0.0351862	-0.104429	0.0330332	0.315713	LOGISTIC-BINARY	Type of cancer: ICD10: C44.5 Skin of trunk	100091	Health-related outcomes	100092	Cancer register	100092	Cancer register	100092	Health-related outcomes > Cancer register
20003#1140923572	CAT-MUL	157151/57(157208)	-0.14368	-0.431942	0.129362	0.316118	LOGISTIC-BINARY	Treatment/medication code: adipine mr 10 m/r tablet	100000	UK Biobank Assessment Centre	100071	Verbal interview	100075	Medications	100075	UK Biobank Assessment Centre > Verbal interview > Medications
131446	DATE	156898/329(157227)	-0.0582784	-0.17362	0.0542287	0.316152	LOGISTIC-BINARY	Date J13 first reported (pneumonia due to streptococcus pneumoniae)	100091	Health-related outcomes	1712	First occurrences	2410	Respiratory system disorders	2410	Health-related outcomes > First occurrences > Respiratory system disorders
132482	DATE	157150/77(157227)	0.116122	-0.11734	0.336231	0.316204	LOGISTIC-BINARY	Date Q28 first reported (other congenital malformations of circulatory system)	100091	Health-related outcomes	1712	First occurrences	2417	Congenital disruptions and chromosomal abnormalities	2417	Health-related outcomes > First occurrences > Congenital disruptions and chromosomal abnormalities
5518	CAT-SIN	4112/6475(10587)	-0.0206406	-0.0610159	0.0197952	0.316655	LOGISTIC-BINARY	Leg pain on walking : effect of standing still	100000	UK Biobank Assessment Centre	100025	Touchscreen	100036	Health and medical history	100038	UK Biobank Assessment Centre > Touchscreen > Health and medical history > Claudication and peripheral artery disease
40006#C819	CAT-MUL	157201/26(157227)	0.186729	-0.19669	0.531691	0.316919	LOGISTIC-BINARY	Type of cancer: ICD10: C81.9 Hodgkin's disease, unspecified	100091	Health-related outcomes	100092	Cancer register	100092	Cancer register	100092	Health-related outcomes > Cancer register
40006#D012	CAT-MUL	157168/59(157227)	-0.138594	-0.417482	0.125539	0.317642	LOGISTIC-BINARY	Type of cancer: ICD10: D01.2 Rectum	100091	Health-related outcomes	100092	Cancer register	100092	Cancer register	100092	Health-related outcomes > Cancer register
20003#1141201834	CAT-MUL	157189/19(157208)	-0.253115	-0.769419	0.220763	0.317692	LOGISTIC-BINARY	Treatment/medication code: cymbalta 30mg gastro-resistant capsule	100000	UK Biobank Assessment Centre	100071	Verbal interview	100075	Medications	100075	UK Biobank Assessment Centre > Verbal interview > Medications
23052	CAT-SIN	225/2819(3044)	-0.0724026	-0.213084	0.0712625	0.317925	LOGISTIC-BINARY	VZV seropositivity for Varicella Zoster Virus	100078	Biological samples	100080	Assay results	51428	Blood assays	51428	Biological samples > Assay results > Blood assays > Infectious Diseases
20003#1140888266	CAT-MUL	155752/1456(157208)	-0.027452	-0.0816592	0.0261226	0.318089	LOGISTIC-BINARY	Treatment/medication code: warfarin	100000	UK Biobank Assessment Centre	100071	Verbal interview	100075	Medications	100075	UK Biobank Assessment Centre > Verbal interview > Medications
23066	CAT-SIN	1330/1714(3044)	-0.038867	-0.115233	0.0374846	0.318251	LOGISTIC-BINARY	JCV seropositivity for Human Polyomavirus JCV	100078	Biological samples	100080	Assay results	51428	Blood assays	51428	Biological samples > Assay results > Blood assays > Infectious Diseases
20003#1140861924	CAT-MUL	157069/139(157208)	-0.089753	-0.269167	0.0832176	0.318311	LOGISTIC-BINARY	Treatment/medication code: bezafibrate	100000	UK Biobank Assessment Centre	100071	Verbal interview	100075	Medications	100075	UK Biobank Assessment Centre > Verbal interview > Medications
20003#1140875546	CAT-MUL	157186/22(157208)	-0.236989	-0.721696	0.207705	0.318642	LOGISTIC-BINARY	Treatment/medication code: piroxicam 0.5% gel	100000	UK Biobank Assessment Centre	100071	Verbal interview	100075	Medications	100075	UK Biobank Assessment Centre > Verbal interview > Medications
2463	CAT-SIN	141591/14892(156483)	0.00887444	-0.00862837	0.0263211	0.31956	LOGISTIC-BINARY	Fractured/broken bones in last 5 years	100000	UK Biobank Assessment Centre	100025	Touchscreen	100036	Health and medical history	100044	UK Biobank Assessment Centre > Touchscreen > Health and medical history > Medical conditions
40011#9702	CAT-MUL	157213/14(157227)	0.254956	-0.284593	0.714353	0.32025	LOGISTIC-BINARY	Histology of cancer tumour: Mature T-cell lymphoma, NOS	100091	Health-related outcomes	100092	Cancer register	100092	Cancer register	100092	Health-related outcomes > Cancer register
20003#1140867490	CAT-MUL	157051/157(157208)	0.0794931	-0.0805656	0.233243	0.32102	LOGISTIC-BINARY	Treatment/medication code: lithium product	100000	UK Biobank Assessment Centre	100071	Verbal interview	100075	Medications	100075	UK Biobank Assessment Centre > Verbal interview > Medications
40011#8145	CAT-MUL	157215/12(157227)	0.266105	-0.301636	0.738755	0.321059	LOGISTIC-BINARY	Histology of cancer tumour: Carcinoma, diffuse type	100091	Health-related outcomes	100092	Cancer register	100092	Cancer register	100092	Health-related outcomes > Cancer register
20003#1140872214	CAT-MUL	157192/16(157208)	0.244051	-0.275112	0.680178	0.32209	LOGISTIC-BINARY	Treatment/medication code: valproic acid	100000	UK Biobank Assessment Centre	100071	Verbal interview	100075	Medications	100075	UK Biobank Assessment Centre > Verbal interview > Medications
20003#1140878060	CAT-MUL	157198/10(157208)	0.280926	-0.32567	0.778525	0.322177	LOGISTIC-BINARY	Treatment/medication code: alomide eye drops	100000	UK Biobank Assessment Centre	100071	Verbal interview	100075	Medications	100075	UK Biobank Assessment Centre > Verbal interview > Medications
20003#1140883014	CAT-MUL	157190/18(157208)	0.225538	-0.249813	0.638957	0.322786	LOGISTIC-BINARY	Treatment/medication code: ortho-dienoestrol 0.01% cream	100000	UK Biobank Assessment Centre	100071	Verbal interview	100075	Medications	100075	UK Biobank Assessment Centre > Verbal interview > Medications
20003#1141187810	CAT-MUL	157002/206(157208)	0.0698677	-0.0708687	0.206043	0.322818	LOGISTIC-BINARY	Treatment/medication code: tadalafil	100000	UK Biobank Assessment Centre	100071	Verbal interview	100075	Medications	100075	UK Biobank Assessment Centre > Verbal interview > Medications
20003#1140928878	CAT-MUL	157162/46(157208)	0.143769	-0.15154	0.417975	0.323345	LOGISTIC-BINARY	Treatment/medication code: zumenon 1mg tablet	100000	UK Biobank Assessment Centre	100071	Verbal interview	100075	Medications	100075	UK Biobank Assessment Centre > Verbal interview > Medications
20003#1140882908	CAT-MUL	157187/21(157208)	-0.236356	-0.725388	0.210222	0.323515	LOGISTIC-BINARY	Treatment/medication code: hydrocortisone+miconazole	100000	UK Biobank Assessment Centre	100071	Verbal interview	100075	Medications	100075	UK Biobank Assessment Centre > Verbal interview > Medications
20003#1140870958	CAT-MUL	157192/16(157208)	-0.287191	-0.885908	0.25378	0.324248	LOGISTIC-BINARY	Treatment/medication code: one-alpha 250nanograms capsule	100000	UK Biobank Assessment Centre	100071	Verbal interview	100075	Medications	100075	UK Biobank Assessment Centre > Verbal interview > Medications
1777	CAT-SIN	151566/3527(155093)	0.0173083	-0.0172426	0.051597	0.324338	LOGISTIC-BINARY	Part of a multiple birth	100000	UK Biobank Assessment Centre	100025	Touchscreen	100033	Early life factors	100033	UK Biobank Assessment Centre > Touchscreen > Early life factors
40013#2331	CAT-MUL	156697/530(157227)	0.0442946	-0.0447323	0.131552	0.324716	LOGISTIC-BINARY	Type of cancer: ICD9: 2331 Carcinoma in situ of cervix uteri	100091	Health-related outcomes	100092	Cancer register	100092	Cancer register	100092	Health-related outcomes > Cancer register
131342	DATE	153458/3769(157227)	-0.0170258	-0.0510378	0.0167486	0.324842	LOGISTIC-BINARY	Date I44 first reported (atrioventricular and left bundle-branch block)	100091	Health-related outcomes	1712	First occurrences	2409	Circulatory system disorders	2409	Health-related outcomes > First occurrences > Circulatory system disorders
20003#1141192666	CAT-MUL	157182/26(157208)	-0.214849	-0.658228	0.195805	0.32489	LOGISTIC-BINARY	Treatment/medication code: frovatriptan	100000	UK Biobank Assessment Centre	100071	Verbal interview	100075	Medications	100075	UK Biobank Assessment Centre > Verbal interview > Medications
20003#1140869276	CAT-MUL	156981/227(157208)	0.0672974	-0.0688279	0.199134	0.325043	LOGISTIC-BINARY	Treatment/medication code: micronor tablet	100000	UK Biobank Assessment Centre	100071	Verbal interview	100075	Medications	100075	UK Biobank Assessment Centre > Verbal interview > Medications
40011#8012	CAT-MUL	157216/11(157227)	0.269801	-0.317152	0.740921	0.325504	LOGISTIC-BINARY	Histology of cancer tumour: Large cell carcinoma, NOS	100091	Health-related outcomes	100092	Cancer register	100092	Cancer register	100092	Health-related outcomes > Cancer register
20003#1140865872	CAT-MUL	157159/49(157208)	-0.154413	-0.471494	0.143595	0.325683	LOGISTIC-BINARY	Treatment/medication code: magnesium citrate	100000	UK Biobank Assessment Centre	100071	Verbal interview	100075	Medications	100075	UK Biobank Assessment Centre > Verbal interview > Medications
40011#8851	CAT-MUL	157211/16(157227)	0.235033	-0.268471	0.658712	0.325806	LOGISTIC-BINARY	Histology of cancer tumour: Liposarcoma, well differentiated	100091	Health-related outcomes	100092	Cancer register	100092	Cancer register	100092	Health-related outcomes > Cancer register
20003#1140874746	CAT-MUL	157192/16(157208)	-0.272562	-0.840603	0.24518	0.326191	LOGISTIC-BINARY	Treatment/medication code: diamicron 80mg tablet	100000	UK Biobank Assessment Centre	100071	Verbal interview	100075	Medications	100075	UK Biobank Assessment Centre > Verbal interview > Medications
6145#1	CAT-MUL	142304/14123(156427)	0.00895365	-0.00895596	0.026804	0.326353	LOGISTIC-BINARY	Illness, injury, bereavement, stress in last 2 years: Serious illness, injury or assault to yourself	100000	UK Biobank Assessment Centre	100025	Touchscreen	100059	Psychosocial factors	100060	UK Biobank Assessment Centre > Touchscreen > Psychosocial factors > Mental health
20003#1141192410	CAT-MUL	156301/907(157208)	0.0335955	-0.0340578	0.100212	0.326724	LOGISTIC-BINARY	Treatment/medication code: rosuvastatin	100000	UK Biobank Assessment Centre	100071	Verbal interview	100075	Medications	100075	UK Biobank Assessment Centre > Verbal interview > Medications
1428-3	CAT-SIN	83885/157078	-999	-999	-999	0.326874	MULTINOMIAL-LOGISTIC	Spread type	100000	UK Biobank Assessment Centre	100025	Touchscreen	100050	Lifestyle and environment	100052	UK Biobank Assessment Centre > Touchscreen > Lifestyle and environment > Diet
20003#1140866738	CAT-MUL	151471/5737(157208)	0.0137341	-0.0137992	0.0411135	0.326883	LOGISTIC-BINARY	Treatment/medication code: atenolol	100000	UK Biobank Assessment Centre	100071	Verbal interview	100075	Medications	100075	UK Biobank Assessment Centre > Verbal interview > Medications
131720	DATE	152894/4333(157227)	-0.0158711	-0.0477467	0.0157967	0.327543	LOGISTIC-BINARY	Date L20 first reported (atopic dermatitis)	100091	Health-related outcomes	1712	First occurrences	2412	Skin and subcutaneous tissue disorders	2412	Health-related outcomes > First occurrences > Skin and subcutaneous tissue disorders
20003#1140921938	CAT-MUL	157190/18(157208)	0.218853	-0.246866	0.627008	0.329073	LOGISTIC-BINARY	Treatment/medication code: diethylamine salicylate 10% cream bp	100000	UK Biobank Assessment Centre	100071	Verbal interview	100075	Medications	100075	UK Biobank Assessment Centre > Verbal interview > Medications
20003#1140910824	CAT-MUL	157193/15(157208)	-0.280885	-0.870586	0.254748	0.329123	LOGISTIC-BINARY	Treatment/medication code: ursodesoxycholic acid	100000	UK Biobank Assessment Centre	100071	Verbal interview	100075	Medications	100075	UK Biobank Assessment Centre > Verbal interview > Medications
20003#1140864286	CAT-MUL	156948/260(157208)	-0.0637513	-0.19354	0.0626412	0.329448	LOGISTIC-BINARY	Treatment/medication code: flixotide 25micrograms inhaler	100000	UK Biobank Assessment Centre	100071	Verbal interview	100075	Medications	100075	UK Biobank Assessment Centre > Verbal interview > Medications
131676	DATE	155212/2015(157227)	0.0224596	-0.022936	0.0673972	0.329761	LOGISTIC-BINARY	Date K81 first reported (cholecystitis)	100091	Health-related outcomes	1712	First occurrences	2411	Digestive system disorders	2411	Health-related outcomes > First occurrences > Digestive system disorders
20003#1141200400	CAT-MUL	157186/22(157208)	-0.227075	-0.702142	0.210204	0.330439	LOGISTIC-BINARY	Treatment/medication code: amlostin 5mg tablet	100000	UK Biobank Assessment Centre	100071	Verbal interview	100075	Medications	100075	UK Biobank Assessment Centre > Verbal interview > Medications
20003#1141194810	CAT-MUL	157183/25(157208)	-0.216782	-0.67037	0.201336	0.330447	LOGISTIC-BINARY	Treatment/medication code: atenolol+bendroflumethiazide	100000	UK Biobank Assessment Centre	100071	Verbal interview	100075	Medications	100075	UK Biobank Assessment Centre > Verbal interview > Medications
20454	CAT-SIN	10598	-0.0205696	-0.0619882	0.0208489	0.33096	ORDERED-LOGISTIC	Maximum frequency of taking cannabis	100089	Online follow-up	136	Mental health	143	Cannabis use	143	Online follow-up > Mental health > Cannabis use
40006#C37	CAT-MUL	157217/10(157227)	-0.349977	-1.09678	0.311471	0.331961	LOGISTIC-BINARY	Type of cancer: ICD10: C37 Malignant neoplasm of thymus	100091	Health-related outcomes	100092	Cancer register	100092	Cancer register	100092	Health-related outcomes > Cancer register
40011#8148	CAT-MUL	157209/18(157227)	-0.249404	-0.775897	0.23246	0.333316	LOGISTIC-BINARY	Histology of cancer tumour: Glandular intraepithelial neoplasia, grade III	100091	Health-related outcomes	100092	Cancer register	100092	Cancer register	100092	Health-related outcomes > Cancer register
20003#1140876592	CAT-MUL	155056/2152(157208)	-0.022103	-0.0670996	0.0224667	0.333371	LOGISTIC-BINARY	Treatment/medication code: multivitamin+mineral preparations	100000	UK Biobank Assessment Centre	100071	Verbal interview	100075	Medications	100075	UK Biobank Assessment Centre > Verbal interview > Medications
20003#1140888686	CAT-MUL	157186/22(157208)	0.200235	-0.227506	0.580196	0.333493	LOGISTIC-BINARY	Treatment/medication code: hydralazine	100000	UK Biobank Assessment Centre	100071	Verbal interview	100075	Medications	100075	UK Biobank Assessment Centre > Verbal interview > Medications
5474	CAT-SIN	3726/8107(11833)	0.019813	-0.0202832	0.0600568	0.333637	LOGISTIC-BINARY	Leg pain when walking uphill or hurrying	100000	UK Biobank Assessment Centre	100025	Touchscreen	100036	Health and medical history	100038	UK Biobank Assessment Centre > Touchscreen > Health and medical history > Claudication and peripheral artery disease
131202	DATE	156947/280(157227)	0.0587643	-0.0621073	0.176221	0.333925	LOGISTIC-BINARY	Date H49 first reported (paralytic strabismus)	100091	Health-related outcomes	1712	First occurrences	2407	Eye and adnexa disorders	2407	Health-related outcomes > First occurrences > Eye and adnexa disorders
24012	CONTINUOUS	155161	0.00249333	-0.00256477	0.00755143	0.333971	LINEAR	Inverse distance to the nearest major road	100088	Additional exposures	113	Local environment	114	Residential air pollution	114	Additional exposures > Local environment > Residential air pollution
20003#1140864952	CAT-MUL	157158/50(157208)	-0.148888	-0.460125	0.145296	0.335515	LOGISTIC-BINARY	Treatment/medication code: lisinopril+hydrochlorothiazide 10mg/12.5mg tablet	100000	UK Biobank Assessment Centre	100071	Verbal interview	100075	Medications	100075	UK Biobank Assessment Centre > Verbal interview > Medications
20003#2038460076	CAT-MUL	157071/137(157208)	0.0820596	-0.0885431	0.245256	0.335639	LOGISTIC-BINARY	Treatment/medication code: phenytoin	100000	UK Biobank Assessment Centre	100071	Verbal interview	100075	Medications	100075	UK Biobank Assessment Centre > Verbal interview > Medications
20003#1140869278	CAT-MUL	157094/114(157208)	0.0897093	-0.0973831	0.267517	0.335753	LOGISTIC-BINARY	Treatment/medication code: noriday tablet	100000	UK Biobank Assessment Centre	100071	Verbal interview	100075	Medications	100075	UK Biobank Assessment Centre > Verbal interview > Medications
131574	DATE	156029/1198(157227)	0.0286314	-0.030125	0.0866108	0.336366	LOGISTIC-BINARY	Date K11 first reported (diseases of salivary glands)	100091	Health-related outcomes	1712	First occurrences	2411	Digestive system disorders	2411	Health-related outcomes > First occurrences > Digestive system disorders
2217	INTEGER	135658	0.00263611	-0.00273848	0.00801071	0.336391	LINEAR	Age started wearing glasses or contact lenses	100000	UK Biobank Assessment Centre	100025	Touchscreen	100036	Health and medical history	100041	UK Biobank Assessment Centre > Touchscreen > Health and medical history > Eyesight
132212	DATE	157023/204(157227)	-0.0711097	-0.21833	0.0716235	0.336572	LOGISTIC-BINARY	Date O30 first reported (multiple gestation)	100091	Health-related outcomes	1712	First occurrences	2415	Pregnancy, childbirth and the puerperium	2415	Health-related outcomes > First occurrences > Pregnancy, childbirth and the puerperium
40011#9695	CAT-MUL	157206/21(157227)	-0.230295	-0.718672	0.2183	0.336579	LOGISTIC-BINARY	Histology of cancer tumour: Follicular lymphoma, grade 1	100091	Health-related outcomes	100092	Cancer register	100092	Cancer register	100092	Health-related outcomes > Cancer register
40006#C711	CAT-MUL	157159/68(157227)	0.115942	-0.127965	0.345747	0.337997	LOGISTIC-BINARY	Type of cancer: ICD10: C71.1 Frontal lobe	100091	Health-related outcomes	100092	Cancer register	100092	Cancer register	100092	Health-related outcomes > Cancer register
40011#9962	CAT-MUL	157155/72(157227)	0.112828	-0.124516	0.336774	0.338269	LOGISTIC-BINARY	Histology of cancer tumour: Essential thrombocythemia	100091	Health-related outcomes	100092	Cancer register	100092	Cancer register	100092	Health-related outcomes > Cancer register
40011#8330	CAT-MUL	157187/40(157227)	-0.166307	-0.517397	0.162523	0.338382	LOGISTIC-BINARY	Histology of cancer tumour: Follicular adenocarcinoma	100091	Health-related outcomes	100092	Cancer register	100092	Cancer register	100092	Health-related outcomes > Cancer register
131252	DATE	152957/4270(157227)	0.0154143	-0.0162772	0.0468964	0.338844	LOGISTIC-BINARY	Date H81 first reported (disorders of vestibular function)	100091	Health-related outcomes	1712	First occurrences	2408	Ear and mastoid process disorders	2408	Health-related outcomes > First occurrences > Ear and mastoid process disorders
132092	DATE	153342/3885(157227)	-0.0164051	-0.0501827	0.0171425	0.339491	LOGISTIC-BINARY	Date N50 first reported (other disorders of male genital organs)	100091	Health-related outcomes	1712	First occurrences	2414	Genitourinary system disorders	2414	Health-related outcomes > First occurrences > Genitourinary system disorders
20003#1140879628	CAT-MUL	157153/55(157208)	0.130124	-0.145754	0.387609	0.339715	LOGISTIC-BINARY	Treatment/medication code: dothiepin	100000	UK Biobank Assessment Centre	100071	Verbal interview	100075	Medications	100075	UK Biobank Assessment Centre > Verbal interview > Medications
20001#1031	CAT-MUL	157196/12(157208)	0.257058	-0.310411	0.732735	0.340078	LOGISTIC-BINARY	Cancer code, self-reported: meningeal cancer / malignant meningioma	100000	UK Biobank Assessment Centre	100071	Verbal interview	100074	Medical conditions	100074	UK Biobank Assessment Centre > Verbal interview > Medical conditions
131688	DATE	155411/1816(157227)	0.0231769	-0.0246975	0.0705389	0.340114	LOGISTIC-BINARY	Date K90 first reported (intestinal malabsorption)	100091	Health-related outcomes	1712	First occurrences	2411	Digestive system disorders	2411	Health-related outcomes > First occurrences > Digestive system disorders
131074	DATE	149117/8110(157227)	-0.0113608	-0.0347582	0.0119289	0.340147	LOGISTIC-BINARY	Date G56 first reported (mononeuropathies of upper limb)	100091	Health-related outcomes	1712	First occurrences	2406	Nervous system disorders	2406	Health-related outcomes > First occurrences > Nervous system disorders
20001#1059	CAT-MUL	155995/1213(157208)	-0.0286237	-0.0879374	0.029934	0.34117	LOGISTIC-BINARY	Cancer code, self-reported: malignant melanoma	100000	UK Biobank Assessment Centre	100071	Verbal interview	100074	Medical conditions	100074	UK Biobank Assessment Centre > Verbal interview > Medical conditions
130216	DATE	154300/2927(157227)	-0.0185854	-0.0570402	0.0195548	0.341535	LOGISTIC-BINARY	Date B26 first reported (mumps)	100091	Health-related outcomes	1712	First occurrences	2401	Certain infectious and parasitic diseases	2401	Health-related outcomes > First occurrences > Certain infectious and parasitic diseases
20003#1141180598	CAT-MUL	157176/32(157208)	0.161313	-0.186492	0.476104	0.341774	LOGISTIC-BINARY	Treatment/medication code: coversyl plus 4mg/1.25mg tablet	100000	UK Biobank Assessment Centre	100071	Verbal interview	100075	Medications	100075	UK Biobank Assessment Centre > Verbal interview > Medications
20003#1140880288	CAT-MUL	157171/37(157208)	0.153076	-0.174892	0.455904	0.342403	LOGISTIC-BINARY	Treatment/medication code: clotrimazole	100000	UK Biobank Assessment Centre	100071	Verbal interview	100075	Medications	100075	UK Biobank Assessment Centre > Verbal interview > Medications
20003#1140873474	CAT-MUL	157136/72(157208)	-0.120619	-0.375999	0.121807	0.342733	LOGISTIC-BINARY	Treatment/medication code: lymecycline	100000	UK Biobank Assessment Centre	100071	Verbal interview	100075	Medications	100075	UK Biobank Assessment Centre > Verbal interview > Medications
5256	CONTINUOUS	39258	0.00484974	-0.00517063	0.0148701	0.342815	LINEAR	Corneal hysteresis (right)	100000	UK Biobank Assessment Centre	100006	Physical measures	100013	Eye measures	100015	UK Biobank Assessment Centre > Physical measures > Eye measures > Intraocular pressure
20003#1141187304	CAT-MUL	157178/30(157208)	0.167407	-0.194038	0.496159	0.343492	LOGISTIC-BINARY	Treatment/medication code: codipar caplet	100000	UK Biobank Assessment Centre	100071	Verbal interview	100075	Medications	100075	UK Biobank Assessment Centre > Verbal interview > Medications
130104	DATE	157093/134(157227)	0.0819745	-0.0911875	0.247835	0.343581	LOGISTIC-BINARY	Date A60 first reported (anogenital herpesviral [herpes simplex] infections)	100091	Health-related outcomes	1712	First occurrences	2401	Certain infectious and parasitic diseases	2401	Health-related outcomes > First occurrences > Certain infectious and parasitic diseases
2453	CAT-SIN	144624/12200(156824)	0.00930162	-0.010011	0.0285462	0.344324	LOGISTIC-BINARY	Cancer diagnosed by doctor	100000	UK Biobank Assessment Centre	100025	Touchscreen	100036	Health and medical history	100044	UK Biobank Assessment Centre > Touchscreen > Health and medical history > Medical conditions
20003#1140866402	CAT-MUL	157193/15(157208)	0.231748	-0.278838	0.67824	0.344457	LOGISTIC-BINARY	Treatment/medication code: dyazide tablet	100000	UK Biobank Assessment Centre	100071	Verbal interview	100075	Medications	100075	UK Biobank Assessment Centre > Verbal interview > Medications
40006#C169	CAT-MUL	157171/56(157227)	-0.13819	-0.432846	0.139816	0.344705	LOGISTIC-BINARY	Type of cancer: ICD10: C16.9 Stomach, unspecified	100091	Health-related outcomes	100092	Cancer register	100092	Cancer register	100092	Health-related outcomes > Cancer register
131578	DATE	154706/2521(157227)	0.0195607	-0.0212088	0.0599693	0.344901	LOGISTIC-BINARY	Date K13 first reported (other diseases of lip and oral mucosa)	100091	Health-related outcomes	1712	First occurrences	2411	Digestive system disorders	2411	Health-related outcomes > First occurrences > Digestive system disorders
21028	CAT-SIN	31318	-0.00973011	-0.0299128	0.0104526	0.345152	ORDERED-LOGISTIC	Frequency of discomfort/pain getting better or stopping after a bowel movement	100089	Online follow-up	153	Digestive health	153	Digestive health	153	Online follow-up > Digestive health
132100	DATE	156505/722(157227)	0.0359617	-0.0394057	0.109993	0.345449	LOGISTIC-BINARY	Date N62 first reported (hypertrophy of breast)	100091	Health-related outcomes	1712	First occurrences	2414	Genitourinary system disorders	2414	Health-related outcomes > First occurrences > Genitourinary system disorders
40013#1744	CAT-MUL	157184/43(157227)	-0.159393	-0.501623	0.160235	0.345757	LOGISTIC-BINARY	Type of cancer: ICD9: 1744 Malignant neoplasm of female breast - upper-outer quadrant	100091	Health-related outcomes	100092	Cancer register	100092	Cancer register	100092	Health-related outcomes > Cancer register
20003#1140926990	CAT-MUL	157198/10(157208)	-0.345394	-1.10665	0.321338	0.346067	LOGISTIC-BINARY	Treatment/medication code: acamprosate calcium	100000	UK Biobank Assessment Centre	100071	Verbal interview	100075	Medications	100075	UK Biobank Assessment Centre > Verbal interview > Medications
20003#1140878512	CAT-MUL	157180/28(157208)	0.171001	-0.200823	0.508265	0.346385	LOGISTIC-BINARY	Treatment/medication code: capasal shampoo	100000	UK Biobank Assessment Centre	100071	Verbal interview	100075	Medications	100075	UK Biobank Assessment Centre > Verbal interview > Medications
23056	CAT-SIN	690/2354(3044)	0.044265	-0.0474737	0.136936	0.346578	LOGISTIC-BINARY	HHV-6A seropositivity for Human Herpesvirus-6	100078	Biological samples	100080	Assay results	51428	Blood assays	51428	Biological samples > Assay results > Blood assays > Infectious Diseases
131056	DATE	154057/3170(157227)	0.017436	-0.0190157	0.0536022	0.346606	LOGISTIC-BINARY	Date G45 first reported (transient cerebral ischaemic attacks and related syndromes)	100091	Health-related outcomes	1712	First occurrences	2406	Nervous system disorders	2406	Health-related outcomes > First occurrences > Nervous system disorders
20003#1141168684	CAT-MUL	157097/111(157208)	0.0906737	-0.102499	0.274933	0.346784	LOGISTIC-BINARY	Treatment/medication code: xenical 120mg capsule	100000	UK Biobank Assessment Centre	100071	Verbal interview	100075	Medications	100075	UK Biobank Assessment Centre > Verbal interview > Medications
20003#1140881748	CAT-MUL	157192/16(157208)	0.22087	-0.26751	0.648002	0.346908	LOGISTIC-BINARY	Treatment/medication code: zocor 10mg tablet	100000	UK Biobank Assessment Centre	100071	Verbal interview	100075	Medications	100075	UK Biobank Assessment Centre > Verbal interview > Medications
20001#1065	CAT-MUL	157068/140(157208)	-0.0856428	-0.267303	0.0895075	0.347018	LOGISTIC-BINARY	Cancer code, self-reported: thyroid cancer	100000	UK Biobank Assessment Centre	100071	Verbal interview	100074	Medical conditions	100074	UK Biobank Assessment Centre > Verbal interview > Medical conditions
30300	CONTINUOUS	154518	0.00244799	-0.00266351	0.0075595	0.347902	LINEAR	High light scatter reticulocyte count	100078	Biological samples	100080	Assay results	100081	Blood assays	100081	Biological samples > Assay results > Blood assays > Blood count
132064	DATE	155456/1771(157227)	0.0230685	-0.0254339	0.0710433	0.348627	LOGISTIC-BINARY	Date N35 first reported (urethral stricture)	100091	Health-related outcomes	1712	First occurrences	2414	Genitourinary system disorders	2414	Health-related outcomes > First occurrences > Genitourinary system disorders
20003#1140882498	CAT-MUL	157125/83(157208)	0.102034	-0.117418	0.309852	0.34982	LOGISTIC-BINARY	Treatment/medication code: penicillin	100000	UK Biobank Assessment Centre	100071	Verbal interview	100075	Medications	100075	UK Biobank Assessment Centre > Verbal interview > Medications
20003#1141165470	CAT-MUL	157198/10(157208)	-0.350076	-1.12996	0.333439	0.350208	LOGISTIC-BINARY	Treatment/medication code: felodipine+ramipril	100000	UK Biobank Assessment Centre	100071	Verbal interview	100075	Medications	100075	UK Biobank Assessment Centre > Verbal interview > Medications
131666	DATE	156457/770(157227)	-0.0353155	-0.110058	0.0382323	0.350588	LOGISTIC-BINARY	Date K74 first reported (fibrosis and cirrhosis of liver)	100091	Health-related outcomes	1712	First occurrences	2411	Digestive system disorders	2411	Health-related outcomes > First occurrences > Digestive system disorders
20003#1140928284	CAT-MUL	157074/134(157208)	0.0799038	-0.0916204	0.244202	0.351289	LOGISTIC-BINARY	Treatment/medication code: moxonidine	100000	UK Biobank Assessment Centre	100071	Verbal interview	100075	Medications	100075	UK Biobank Assessment Centre > Verbal interview > Medications
1259	CAT-SIN	146986	0.00847109	-0.00935718	0.0262994	0.352368	ORDERED-LOGISTIC	Smoking/smokers in household	100000	UK Biobank Assessment Centre	100025	Touchscreen	100050	Lifestyle and environment	100058	UK Biobank Assessment Centre > Touchscreen > Lifestyle and environment > Smoking
20003#1140862144	CAT-MUL	156788/420(157208)	0.0462351	-0.0525792	0.142814	0.353731	LOGISTIC-BINARY	Treatment/medication code: salmeterol	100000	UK Biobank Assessment Centre	100071	Verbal interview	100075	Medications	100075	UK Biobank Assessment Centre > Verbal interview > Medications
20003#1140870954	CAT-MUL	156790/418(157208)	0.0463798	-0.0531409	0.143613	0.355557	LOGISTIC-BINARY	Treatment/medication code: vitamin d product	100000	UK Biobank Assessment Centre	100071	Verbal interview	100075	Medications	100075	UK Biobank Assessment Centre > Verbal interview > Medications
30520	CONTINUOUS	152606	-0.00241549	-0.00754302	0.00271204	0.355846	LINEAR	Potassium in urine	100078	Biological samples	100083	Assay results	100083	Assay results	100083	Biological samples > Assay results > Urine assays
20003#1140878190	CAT-MUL	157181/27(157208)	0.171572	-0.209708	0.516904	0.356117	LOGISTIC-BINARY	Treatment/medication code: minims artificial tears single-use eye drops	100000	UK Biobank Assessment Centre	100071	Verbal interview	100075	Medications	100075	UK Biobank Assessment Centre > Verbal interview > Medications
40006#C211	CAT-MUL	157184/43(157227)	0.137359	-0.164935	0.417379	0.356332	LOGISTIC-BINARY	Type of cancer: ICD10: C21.1 Anal canal	100091	Health-related outcomes	100092	Cancer register	100092	Cancer register	100092	Health-related outcomes > Cancer register
1608	INTEGER	113038	0.00948889	-0.0106947	0.0296724	0.357609	ORDERED-LOGISTIC	Average weekly fortified wine intake	100000	UK Biobank Assessment Centre	100025	Touchscreen	100050	Lifestyle and environment	100051	UK Biobank Assessment Centre > Touchscreen > Lifestyle and environment > Alcohol
132518	DATE	157108/119(157227)	0.0845743	-0.0996063	0.260819	0.358027	LOGISTIC-BINARY	Date Q51 first reported (congenital malformations of uterus and cervix)	100091	Health-related outcomes	1712	First occurrences	2417	Congenital disruptions and chromosomal abnormalities	2417	Health-related outcomes > First occurrences > Congenital disruptions and chromosomal abnormalities
20003#1140867168	CAT-MUL	157186/22(157208)	0.191775	-0.238004	0.57673	0.358125	LOGISTIC-BINARY	Treatment/medication code: haloperidol	100000	UK Biobank Assessment Centre	100071	Verbal interview	100075	Medications	100075	UK Biobank Assessment Centre > Verbal interview > Medications
20003#1140911638	CAT-MUL	157122/86(157208)	0.0994714	-0.118123	0.305947	0.358326	LOGISTIC-BINARY	Treatment/medication code: kelp+garlic product	100000	UK Biobank Assessment Centre	100071	Verbal interview	100075	Medications	100075	UK Biobank Assessment Centre > Verbal interview > Medications
132078	DATE	156353/874(157227)	-0.0324965	-0.102387	0.036345	0.358544	LOGISTIC-BINARY	Date N43 first reported (hydrocele and spermatocele)	100091	Health-related outcomes	1712	First occurrences	2414	Genitourinary system disorders	2414	Health-related outcomes > First occurrences > Genitourinary system disorders
132470	DATE	157206/21(157227)	0.196371	-0.245883	0.589362	0.359125	LOGISTIC-BINARY	Date Q22 first reported (congenital malformations of pulmonary and tricuspid valves)	100091	Health-related outcomes	1712	First occurrences	2417	Congenital disruptions and chromosomal abnormalities	2417	Health-related outcomes > First occurrences > Congenital disruptions and chromosomal abnormalities
131180	DATE	156344/883(157227)	-0.0324286	-0.102302	0.0364011	0.359452	LOGISTIC-BINARY	Date H34 first reported (retinal vascular occlusions)	100091	Health-related outcomes	1712	First occurrences	2407	Eye and adnexa disorders	2407	Health-related outcomes > First occurrences > Eye and adnexa disorders
20003#1140926934	CAT-MUL	155934/1274(157208)	0.0265372	-0.0305843	0.0829562	0.359577	LOGISTIC-BINARY	Treatment/medication code: tamsulosin	100000	UK Biobank Assessment Centre	100071	Verbal interview	100075	Medications	100075	UK Biobank Assessment Centre > Verbal interview > Medications
20003#1140882946	CAT-MUL	156999/209(157208)	-0.0681114	-0.215922	0.0754614	0.359637	LOGISTIC-BINARY	Treatment/medication code: livial 2.5mg tablet	100000	UK Biobank Assessment Centre	100071	Verbal interview	100075	Medications	100075	UK Biobank Assessment Centre > Verbal interview > Medications
23050	CAT-SIN	963/2081(3044)	-0.0385351	-0.120896	0.0440905	0.359683	LOGISTIC-BINARY	HSV-1 seropositivity for Herpes Simplex virus-1	100078	Biological samples	100080	Assay results	51428	Blood assays	51428	Biological samples > Assay results > Blood assays > Infectious Diseases
30740	CONTINUOUS	138013	-0.00249929	-0.00784998	0.0028514	0.359931	LINEAR	Glucose	100078	Biological samples	100080	Assay results	17518	Blood assays	17518	Biological samples > Assay results > Blood assays > Blood biochemistry
20003#1140917034	CAT-MUL	157144/64(157208)	0.113598	-0.137072	0.349289	0.36043	LOGISTIC-BINARY	Treatment/medication code: airomir 100micrograms cfc-free inhaler	100000	UK Biobank Assessment Centre	100071	Verbal interview	100075	Medications	100075	UK Biobank Assessment Centre > Verbal interview > Medications
20003#1141170844	CAT-MUL	157197/11(157208)	-0.309793	-1.01023	0.311634	0.360734	LOGISTIC-BINARY	Treatment/medication code: liquid paraffin product	100000	UK Biobank Assessment Centre	100071	Verbal interview	100075	Medications	100075	UK Biobank Assessment Centre > Verbal interview > Medications
131862	DATE	156995/232(157227)	0.0612676	-0.0723768	0.190671	0.361426	LOGISTIC-BINARY	Date M12 first reported (other specific arthropathies)	100091	Health-related outcomes	1712	First occurrences	2413	Musculoskeletal system and connective tissue disorders	2413	Health-related outcomes > First occurrences > Musculoskeletal system and connective tissue disorders
2654-7	CAT-SIN	28449/83678	-999	-999	-999	0.361502	MULTINOMIAL-LOGISTIC	Non-butter spread type details	100000	UK Biobank Assessment Centre	100025	Touchscreen	100050	Lifestyle and environment	100052	UK Biobank Assessment Centre > Touchscreen > Lifestyle and environment > Diet
130642	DATE	156788/439(157227)	0.0444907	-0.0522048	0.138988	0.361772	LOGISTIC-BINARY	Date D61 first reported (other aplastic anaemias)	100091	Health-related outcomes	1712	First occurrences	2403	Blood, blood-forming organs and certain immune disorders	2403	Health-related outcomes > First occurrences > Blood, blood-forming organs and certain immune disorders
20003#1140881702	CAT-MUL	157094/114(157208)	0.0853362	-0.102434	0.264505	0.362319	LOGISTIC-BINARY	Treatment/medication code: adalate 10mg capsule	100000	UK Biobank Assessment Centre	100071	Verbal interview	100075	Medications	100075	UK Biobank Assessment Centre > Verbal interview > Medications
130820	DATE	154459/2768(157227)	0.0180384	-0.0209365	0.0566843	0.362324	LOGISTIC-BINARY	Date E83 first reported (disorders of mineral metabolism)	100091	Health-related outcomes	1712	First occurrences	2404	Endocrine, nutritional and metabolic diseases	2404	Health-related outcomes > First occurrences > Endocrine, nutritional and metabolic diseases
5945	INTEGER	813	-0.0255428	-0.0807232	0.0296375	0.363799	LINEAR	Age other serious eye condition diagnosed	100000	UK Biobank Assessment Centre	100025	Touchscreen	100036	Health and medical history	100041	UK Biobank Assessment Centre > Touchscreen > Health and medical history > Eyesight
40006#C480	CAT-MUL	157214/13(157227)	0.228198	-0.30431	0.673116	0.363819	LOGISTIC-BINARY	Type of cancer: ICD10: C48.0 Retroperitoneum	100091	Health-related outcomes	100092	Cancer register	100092	Cancer register	100092	Health-related outcomes > Cancer register
132188	DATE	157079/148(157227)	-0.0798969	-0.255642	0.0890921	0.363931	LOGISTIC-BINARY	Date O14 first reported (gestational [pregnancy-induced] hypertension with significant proteinuria)	100091	Health-related outcomes	1712	First occurrences	2415	Pregnancy, childbirth and the puerperium	2415	Health-related outcomes > First occurrences > Pregnancy, childbirth and the puerperium
20003#1140916890	CAT-MUL	157192/16(157208)	0.213778	-0.273525	0.64663	0.364522	LOGISTIC-BINARY	Treatment/medication code: valaciclovir	100000	UK Biobank Assessment Centre	100071	Verbal interview	100075	Medications	100075	UK Biobank Assessment Centre > Verbal interview > Medications
40006#C509	CAT-MUL	155149/2078(157227)	0.0208668	-0.0244545	0.0657602	0.36458	LOGISTIC-BINARY	Type of cancer: ICD10: C50.9 Breast, unspecified	100091	Health-related outcomes	100092	Cancer register	100092	Cancer register	100092	Health-related outcomes > Cancer register
20003#1140863268	CAT-MUL	157185/23(157208)	-0.210438	-0.682827	0.225528	0.364834	LOGISTIC-BINARY	Treatment/medication code: clobazam	100000	UK Biobank Assessment Centre	100071	Verbal interview	100075	Medications	100075	UK Biobank Assessment Centre > Verbal interview > Medications
40006#C07	CAT-MUL	157190/37(157227)	-0.162777	-0.526654	0.177649	0.365675	LOGISTIC-BINARY	Type of cancer: ICD10: C07 Malignant neoplasm of parotid gland	100091	Health-related outcomes	100092	Cancer register	100092	Cancer register	100092	Health-related outcomes > Cancer register
20003#1140869180	CAT-MUL	156968/240(157208)	0.0587174	-0.0708327	0.183913	0.366414	LOGISTIC-BINARY	Treatment/medication code: microgynon 30 tablet	100000	UK Biobank Assessment Centre	100071	Verbal interview	100075	Medications	100075	UK Biobank Assessment Centre > Verbal interview > Medications
20003#1141179072	CAT-MUL	157197/11(157208)	0.263649	-0.342464	0.794746	0.366485	LOGISTIC-BINARY	Treatment/medication code: pulvinal beclomethasone diprop 100mcg breath-act dry pdr inh	100000	UK Biobank Assessment Centre	100071	Verbal interview	100075	Medications	100075	UK Biobank Assessment Centre > Verbal interview > Medications
40006#D020	CAT-MUL	157207/20(157227)	-0.228076	-0.745265	0.241905	0.36659	LOGISTIC-BINARY	Type of cancer: ICD10: D02.0 Larynx	100091	Health-related outcomes	100092	Cancer register	100092	Cancer register	100092	Health-related outcomes > Cancer register
131160	DATE	156836/391(157227)	0.0466209	-0.0558346	0.146651	0.366859	LOGISTIC-BINARY	Date H21 first reported (other disorders of iris and ciliary body)	100091	Health-related outcomes	1712	First occurrences	2407	Eye and adnexa disorders	2407	Health-related outcomes > First occurrences > Eye and adnexa disorders
20003#1140865762	CAT-MUL	157168/40(157208)	0.13995	-0.176848	0.429649	0.367238	LOGISTIC-BINARY	Treatment/medication code: regulan 3.6g/sachet powder	100000	UK Biobank Assessment Centre	100071	Verbal interview	100075	Medications	100075	UK Biobank Assessment Centre > Verbal interview > Medications
40011#9652	CAT-MUL	157206/21(157227)	-0.214623	-0.699829	0.230867	0.367354	LOGISTIC-BINARY	Histology of cancer tumour: Hodgkin lymphoma, mixed cellularity	100091	Health-related outcomes	100092	Cancer register	100092	Cancer register	100092	Health-related outcomes > Cancer register
6145#4	CAT-MUL	154023/2404(156427)	-0.0193626	-0.0616547	0.0225509	0.367389	LOGISTIC-BINARY	Illness, injury, bereavement, stress in last 2 years: Death of a spouse or partner	100000	UK Biobank Assessment Centre	100025	Touchscreen	100059	Psychosocial factors	100060	UK Biobank Assessment Centre > Touchscreen > Psychosocial factors > Mental health
5255	CONTINUOUS	39258	0.00465603	-0.00547428	0.0147863	0.367671	LINEAR	Intra-ocular pressure, Goldmann-correlated (right)	100000	UK Biobank Assessment Centre	100006	Physical measures	100013	Eye measures	100015	UK Biobank Assessment Centre > Physical measures > Eye measures > Intraocular pressure
130188	DATE	151296/5931(157227)	-0.0125164	-0.0398379	0.0146566	0.367942	LOGISTIC-BINARY	Date B07 first reported (viral warts)	100091	Health-related outcomes	1712	First occurrences	2401	Certain infectious and parasitic diseases	2401	Health-related outcomes > First occurrences > Certain infectious and parasitic diseases
4079	INTEGER	148753	0.00236129	-0.00277978	0.00750236	0.368006	LINEAR	Diastolic blood pressure, automated reading	100000	UK Biobank Assessment Centre	100006	Physical measures	100011	Blood pressure	100011	UK Biobank Assessment Centre > Physical measures > Blood pressure
3773	CAT-SIN	7022/25783(32805)	0.0126578	-0.0148696	0.0402866	0.368324	LOGISTIC-BINARY	Knee pain for 3+ months	100000	UK Biobank Assessment Centre	100025	Touchscreen	100036	Health and medical history	100048	UK Biobank Assessment Centre > Touchscreen > Health and medical history > Pain
20003#1140868064	CAT-MUL	157175/33(157208)	-0.171931	-0.559402	0.188939	0.368703	LOGISTIC-BINARY	Treatment/medication code: serc-8 tablet	100000	UK Biobank Assessment Centre	100071	Verbal interview	100075	Medications	100075	UK Biobank Assessment Centre > Verbal interview > Medications
131330	DATE	156889/338(157227)	-0.0517607	-0.166003	0.0597973	0.368972	LOGISTIC-BINARY	Date I38 first reported (endocarditis, valve unspecified)	100091	Health-related outcomes	1712	First occurrences	2409	Circulatory system disorders	2409	Health-related outcomes > First occurrences > Circulatory system disorders
132082	DATE	156234/993(157227)	0.029437	-0.0353022	0.09323	0.369334	LOGISTIC-BINARY	Date N45 first reported (orchitis and epididymitis)	100091	Health-related outcomes	1712	First occurrences	2414	Genitourinary system disorders	2414	Health-related outcomes > First occurrences > Genitourinary system disorders
132006	DATE	157090/137(157227)	0.0773215	-0.095124	0.242591	0.369788	LOGISTIC-BINARY	Date N04 first reported (nephrotic syndrome)	100091	Health-related outcomes	1712	First occurrences	2414	Genitourinary system disorders	2414	Health-related outcomes > First occurrences > Genitourinary system disorders
20001#1058	CAT-MUL	157194/14(157208)	0.230687	-0.308743	0.693568	0.369819	LOGISTIC-BINARY	Cancer code, self-reported: other haematological malignancy	100000	UK Biobank Assessment Centre	100071	Verbal interview	100074	Medical conditions	100074	UK Biobank Assessment Centre > Verbal interview > Medical conditions
130676	DATE	157073/154(157227)	0.0727682	-0.0894451	0.228628	0.370135	LOGISTIC-BINARY	Date D80 first reported (immunodeficiency with predominantly antibody defects)	100091	Health-related outcomes	1712	First occurrences	2403	Blood, blood-forming organs and certain immune disorders	2403	Health-related outcomes > First occurrences > Blood, blood-forming organs and certain immune disorders
40011#9680	CAT-MUL	156960/267(157227)	-0.0579298	-0.186304	0.0670276	0.370176	LOGISTIC-BINARY	Histology of cancer tumour: Malignant lymphoma, large B-cell, diffuse	100091	Health-related outcomes	100092	Cancer register	100092	Cancer register	100092	Health-related outcomes > Cancer register
131698	DATE	156730/497(157227)	-0.0424136	-0.136203	0.0494742	0.37062	LOGISTIC-BINARY	Date L01 first reported (impetigo)	100091	Health-related outcomes	1712	First occurrences	2412	Skin and subcutaneous tissue disorders	2412	Health-related outcomes > First occurrences > Skin and subcutaneous tissue disorders
20003#1140878036	CAT-MUL	157099/109(157208)	-0.0926416	-0.299812	0.106031	0.37118	LOGISTIC-BINARY	Treatment/medication code: diclofenac sodium+misoprostol	100000	UK Biobank Assessment Centre	100071	Verbal interview	100075	Medications	100075	UK Biobank Assessment Centre > Verbal interview > Medications
132050	DATE	154076/3151(157227)	0.0165704	-0.019926	0.0527767	0.371634	LOGISTIC-BINARY	Date N28 first reported (other disorders of kidney and ureter, not elsewhere classified)	100091	Health-related outcomes	1712	First occurrences	2414	Genitourinary system disorders	2414	Health-related outcomes > First occurrences > Genitourinary system disorders
6159#5	CAT-MUL	144122/12849(156971)	-0.00858111	-0.0274442	0.0102149	0.371743	LOGISTIC-BINARY	Pain type(s) experienced in last month: Stomach or abdominal pain	100000	UK Biobank Assessment Centre	100025	Touchscreen	100036	Health and medical history	100048	UK Biobank Assessment Centre > Touchscreen > Health and medical history > Pain
132200	DATE	157121/106(157227)	-0.0925937	-0.300248	0.105968	0.372055	LOGISTIC-BINARY	Date O23 first reported (infections of genito-urinary tract in pregnancy)	100091	Health-related outcomes	1712	First occurrences	2415	Pregnancy, childbirth and the puerperium	2415	Health-related outcomes > First occurrences > Pregnancy, childbirth and the puerperium
20003#1140876312	CAT-MUL	157183/25(157208)	0.1705	-0.224243	0.520436	0.372492	LOGISTIC-BINARY	Treatment/medication code: emulsifying ointment bp	100000	UK Biobank Assessment Centre	100071	Verbal interview	100075	Medications	100075	UK Biobank Assessment Centre > Verbal interview > Medications
131872	DATE	142756/14471(157227)	0.00812368	-0.00977989	0.025971	0.373074	LOGISTIC-BINARY	Date M17 first reported (gonarthrosis [arthrosis of knee])	100091	Health-related outcomes	1712	First occurrences	2413	Musculoskeletal system and connective tissue disorders	2413	Health-related outcomes > First occurrences > Musculoskeletal system and connective tissue disorders
20003#1140888074	CAT-MUL	157169/39(157208)	0.140989	-0.180824	0.438087	0.373115	LOGISTIC-BINARY	Treatment/medication code: clobetasol	100000	UK Biobank Assessment Centre	100071	Verbal interview	100075	Medications	100075	UK Biobank Assessment Centre > Verbal interview > Medications
130806	DATE	157105/122(157227)	0.0811879	-0.101451	0.255918	0.373472	LOGISTIC-BINARY	Date E74 first reported (other disorders of carbohydrate metabolism)	100091	Health-related outcomes	1712	First occurrences	2404	Endocrine, nutritional and metabolic diseases	2404	Health-related outcomes > First occurrences > Endocrine, nutritional and metabolic diseases
20003#1141157332	CAT-MUL	157177/31(157208)	0.160642	-0.208527	0.498137	0.374093	LOGISTIC-BINARY	Treatment/medication code: sumatriptan product	100000	UK Biobank Assessment Centre	100071	Verbal interview	100075	Medications	100075	UK Biobank Assessment Centre > Verbal interview > Medications
6154#3	CAT-MUL	121519/34225(155744)	0.00569337	-0.00687388	0.0182416	0.374215	LOGISTIC-BINARY	Medication for pain relief, constipation, heartburn: Paracetamol	100000	UK Biobank Assessment Centre	100025	Touchscreen	100036	Health and medical history	100045	UK Biobank Assessment Centre > Touchscreen > Health and medical history > Medication
40006#C505	CAT-MUL	156990/237(157227)	-0.0618864	-0.200325	0.072668	0.374342	LOGISTIC-BINARY	Type of cancer: ICD10: C50.5 Lower-outer quadrant of breast	100091	Health-related outcomes	100092	Cancer register	100092	Cancer register	100092	Health-related outcomes > Cancer register
20003#1141145896	CAT-MUL	157105/103(157208)	0.0891013	-0.112112	0.280749	0.374486	LOGISTIC-BINARY	Treatment/medication code: letrozole	100000	UK Biobank Assessment Centre	100071	Verbal interview	100075	Medications	100075	UK Biobank Assessment Centre > Verbal interview > Medications
40011#9761	CAT-MUL	157214/13(157227)	0.237335	-0.32637	0.714995	0.375018	LOGISTIC-BINARY	Histology of cancer tumour: Waldenstrom macroglobulinemia	100091	Health-related outcomes	100092	Cancer register	100092	Cancer register	100092	Health-related outcomes > Cancer register
131994	DATE	156838/389(157227)	-0.0477353	-0.154482	0.056621	0.375501	LOGISTIC-BINARY	Date M96 first reported (postprocedural musculoskeletal disorders, not elsewhere classified)	100091	Health-related outcomes	1712	First occurrences	2413	Musculoskeletal system and connective tissue disorders	2413	Health-related outcomes > First occurrences > Musculoskeletal system and connective tissue disorders
130722	DATE	156405/822(157227)	-0.0325899	-0.105242	0.0389507	0.375673	LOGISTIC-BINARY	Date E21 first reported (hyperparathyroidism and other disorders of parathyroid gland)	100091	Health-related outcomes	1712	First occurrences	2404	Endocrine, nutritional and metabolic diseases	2404	Health-related outcomes > First occurrences > Endocrine, nutritional and metabolic diseases
40011#9400	CAT-MUL	157208/19(157227)	0.193046	-0.258709	0.592653	0.376152	LOGISTIC-BINARY	Histology of cancer tumour: Astrocytoma, NOS	100091	Health-related outcomes	100092	Cancer register	100092	Cancer register	100092	Health-related outcomes > Cancer register
20003#1140865426	CAT-MUL	157101/107(157208)	0.0859022	-0.109009	0.27109	0.37622	LOGISTIC-BINARY	Treatment/medication code: cimetidine	100000	UK Biobank Assessment Centre	100071	Verbal interview	100075	Medications	100075	UK Biobank Assessment Centre > Verbal interview > Medications
40006#C61	CAT-MUL	153313/3914(157227)	-0.0153089	-0.0493413	0.0185016	0.376393	LOGISTIC-BINARY	Type of cancer: ICD10: C61 Malignant neoplasm of prostate	100091	Health-related outcomes	100092	Cancer register	100092	Cancer register	100092	Health-related outcomes > Cancer register
20003#1140861806	CAT-MUL	156334/874(157208)	-0.0315299	-0.101919	0.037848	0.376564	LOGISTIC-BINARY	Treatment/medication code: aspirin 75mg tablet	100000	UK Biobank Assessment Centre	100071	Verbal interview	100075	Medications	100075	UK Biobank Assessment Centre > Verbal interview > Medications
20003#1140923346	CAT-MUL	153598/3610(157208)	-0.0155849	-0.0502572	0.0188321	0.376568	LOGISTIC-BINARY	Treatment/medication code: co-codamol	100000	UK Biobank Assessment Centre	100071	Verbal interview	100075	Medications	100075	UK Biobank Assessment Centre > Verbal interview > Medications
40013#1541	CAT-MUL	157214/13(157227)	-0.284897	-0.950128	0.309401	0.376694	LOGISTIC-BINARY	Type of cancer: ICD9: 1541 Malignant neoplasm of rectum	100091	Health-related outcomes	100092	Cancer register	100092	Cancer register	100092	Health-related outcomes > Cancer register
131344	DATE	154951/2276(157227)	0.019254	-0.0236737	0.0617783	0.377117	LOGISTIC-BINARY	Date I45 first reported (other conduction disorders)	100091	Health-related outcomes	1712	First occurrences	2409	Circulatory system disorders	2409	Health-related outcomes > First occurrences > Circulatory system disorders
4631	CAT-SIN	35293/20182(55475)	0.00809136	-0.00988135	0.0260469	0.377331	LOGISTIC-BINARY	Ever unenthusiastic/disinterested for a whole week	100000	UK Biobank Assessment Centre	100025	Touchscreen	100059	Psychosocial factors	100060	UK Biobank Assessment Centre > Touchscreen > Psychosocial factors > Mental health
131594	DATE	156672/555(157227)	0.0384482	-0.0477764	0.122933	0.377378	LOGISTIC-BINARY	Date K27 first reported (peptic ulcer, site unspecified)	100091	Health-related outcomes	1712	First occurrences	2411	Digestive system disorders	2411	Health-related outcomes > First occurrences > Digestive system disorders
20493	CAT-SIN	8426/3446(11872)	0.0186708	-0.0228686	0.0600755	0.377509	LOGISTIC-BINARY	Severity of problems due to mania or irritability	100089	Online follow-up	136	Mental health	139	Mania	139	Online follow-up > Mental health > Mania
23055	CAT-SIN	289/2755(3044)	0.0593959	-0.0713648	0.192701	0.377798	LOGISTIC-BINARY	HHV-6 overall seropositivity for Human Herpesvirus-6	100078	Biological samples	100080	Assay results	51428	Blood assays	51428	Biological samples > Assay results > Blood assays > Infectious Diseases
20003#1140881026	CAT-MUL	157198/10(157208)	0.249604	-0.36447	0.721108	0.378283	LOGISTIC-BINARY	Treatment/medication code: meptazinol	100000	UK Biobank Assessment Centre	100071	Verbal interview	100075	Medications	100075	UK Biobank Assessment Centre > Verbal interview > Medications
20003#1140875630	CAT-MUL	157177/31(157208)	-0.170226	-0.562683	0.193185	0.378311	LOGISTIC-BINARY	Treatment/medication code: movelat cream	100000	UK Biobank Assessment Centre	100071	Verbal interview	100075	Medications	100075	UK Biobank Assessment Centre > Verbal interview > Medications
131518	DATE	156187/1040(157227)	0.0280023	-0.0347718	0.089874	0.378546	LOGISTIC-BINARY	Date J69 first reported (pneumonitis due to solids and liquids)	100091	Health-related outcomes	1712	First occurrences	2410	Respiratory system disorders	2410	Health-related outcomes > First occurrences > Respiratory system disorders
132472	DATE	156998/229(157227)	0.0587572	-0.0741841	0.187332	0.378682	LOGISTIC-BINARY	Date Q23 first reported (congenital malformations of aortic and mitral valves)	100091	Health-related outcomes	1712	First occurrences	2417	Congenital disruptions and chromosomal abnormalities	2417	Health-related outcomes > First occurrences > Congenital disruptions and chromosomal abnormalities
132002	DATE	156755/472(157227)	-0.0425763	-0.138355	0.0512337	0.378768	LOGISTIC-BINARY	Date N02 first reported (recurrent and persistent haematuria)	100091	Health-related outcomes	1712	First occurrences	2414	Genitourinary system disorders	2414	Health-related outcomes > First occurrences > Genitourinary system disorders
20003#1141185316	CAT-MUL	157142/66(157208)	0.10731	-0.139188	0.338517	0.379289	LOGISTIC-BINARY	Treatment/medication code: travoprost	100000	UK Biobank Assessment Centre	100071	Verbal interview	100075	Medications	100075	UK Biobank Assessment Centre > Verbal interview > Medications
20003#1140911736	CAT-MUL	156978/230(157208)	-0.0611933	-0.199878	0.0733928	0.380231	LOGISTIC-BINARY	Treatment/medication code: ginseng product	100000	UK Biobank Assessment Centre	100071	Verbal interview	100075	Medications	100075	UK Biobank Assessment Centre > Verbal interview > Medications
20003#1140867444	CAT-MUL	157146/62(157208)	0.109381	-0.142481	0.345578	0.380468	LOGISTIC-BINARY	Treatment/medication code: risperidone	100000	UK Biobank Assessment Centre	100071	Verbal interview	100075	Medications	100075	UK Biobank Assessment Centre > Verbal interview > Medications
40006#C770	CAT-MUL	157203/24(157227)	0.172015	-0.231832	0.536593	0.381471	LOGISTIC-BINARY	Type of cancer: ICD10: C77.0 Lymph nodes of head, face and neck	100091	Health-related outcomes	100092	Cancer register	100092	Cancer register	100092	Health-related outcomes > Cancer register
40013#1889	CAT-MUL	157207/20(157227)	0.186551	-0.254308	0.579354	0.381879	LOGISTIC-BINARY	Type of cancer: ICD9: 1889 Malignant neoplasm of bladder, part unspecified	100091	Health-related outcomes	100092	Cancer register	100092	Cancer register	100092	Health-related outcomes > Cancer register
20003#1140874930	CAT-MUL	156282/926(157208)	0.0294775	-0.0371161	0.0950657	0.382061	LOGISTIC-BINARY	Treatment/medication code: prednisolone	100000	UK Biobank Assessment Centre	100071	Verbal interview	100075	Medications	100075	UK Biobank Assessment Centre > Verbal interview > Medications
20001#1007	CAT-MUL	157195/13(157208)	0.225646	-0.317798	0.686325	0.382117	LOGISTIC-BINARY	Cancer code, self-reported: nasal cavity cancer	100000	UK Biobank Assessment Centre	100071	Verbal interview	100074	Medical conditions	100074	UK Biobank Assessment Centre > Verbal interview > Medical conditions
132572	DATE	157215/12(157227)	-0.281337	-0.946593	0.311404	0.382626	LOGISTIC-BINARY	Date Q81 first reported (epidermolysis bullosa)	100091	Health-related outcomes	1712	First occurrences	2417	Congenital disruptions and chromosomal abnormalities	2417	Health-related outcomes > First occurrences > Congenital disruptions and chromosomal abnormalities
20003#1141191312	CAT-MUL	157175/33(157208)	-0.163972	-0.545537	0.189999	0.383066	LOGISTIC-BINARY	Treatment/medication code: calfovit d3 powder for oral suspension	100000	UK Biobank Assessment Centre	100071	Verbal interview	100075	Medications	100075	UK Biobank Assessment Centre > Verbal interview > Medications
131288	DATE	156959/268(157227)	0.0537203	-0.0691353	0.172937	0.384494	LOGISTIC-BINARY	Date I11 first reported (hypertensive heart disease)	100091	Health-related outcomes	1712	First occurrences	2409	Circulatory system disorders	2409	Health-related outcomes > First occurrences > Circulatory system disorders
3741	CAT-SIN	5672/6930(12602)	0.0163501	-0.02049	0.0532369	0.384629	LOGISTIC-BINARY	Stomach/abdominal pain for 3+ months	100000	UK Biobank Assessment Centre	100025	Touchscreen	100036	Health and medical history	100048	UK Biobank Assessment Centre > Touchscreen > Health and medical history > Pain
20003#1141157418	CAT-MUL	157167/41(157208)	0.135226	-0.181314	0.426803	0.384876	LOGISTIC-BINARY	Treatment/medication code: budesonide product	100000	UK Biobank Assessment Centre	100071	Verbal interview	100075	Medications	100075	UK Biobank Assessment Centre > Verbal interview > Medications
20003#1141164652	CAT-MUL	157188/20(157208)	0.185306	-0.254558	0.577948	0.385261	LOGISTIC-BINARY	Treatment/medication code: unguentum m cream	100000	UK Biobank Assessment Centre	100071	Verbal interview	100075	Medications	100075	UK Biobank Assessment Centre > Verbal interview > Medications
20003#1140883028	CAT-MUL	157191/17(157208)	-0.237014	-0.797375	0.269508	0.385381	LOGISTIC-BINARY	Treatment/medication code: predsol 0.5% eye/ear drops	100000	UK Biobank Assessment Centre	100071	Verbal interview	100075	Medications	100075	UK Biobank Assessment Centre > Verbal interview > Medications
4653	CAT-SIN	46664/9906(56570)	0.00996806	-0.0125772	0.0324449	0.385445	LOGISTIC-BINARY	Ever highly irritable/argumentative for 2 days	100000	UK Biobank Assessment Centre	100025	Touchscreen	100059	Psychosocial factors	100060	UK Biobank Assessment Centre > Touchscreen > Psychosocial factors > Mental health
40006#C810	CAT-MUL	157212/15(157227)	0.208509	-0.296412	0.636359	0.385663	LOGISTIC-BINARY	Type of cancer: ICD10: C81.0 Lymphocytic predominance	100091	Health-related outcomes	100092	Cancer register	100092	Cancer register	100092	Health-related outcomes > Cancer register
20003#1140876136	CAT-MUL	156154/1054(157208)	0.0274704	-0.0350863	0.0891206	0.386	LOGISTIC-BINARY	Treatment/medication code: beconase 50micrograms nasal spray	100000	UK Biobank Assessment Centre	100071	Verbal interview	100075	Medications	100075	UK Biobank Assessment Centre > Verbal interview > Medications
131354	DATE	152006/5221(157227)	0.0127092	-0.0162307	0.041482	0.388002	LOGISTIC-BINARY	Date I50 first reported (heart failure)	100091	Health-related outcomes	1712	First occurrences	2409	Circulatory system disorders	2409	Health-related outcomes > First occurrences > Circulatory system disorders
20003#1141167848	CAT-MUL	157175/33(157208)	0.146253	-0.199995	0.462531	0.388126	LOGISTIC-BINARY	Treatment/medication code: asasantin retard m/r capsule	100000	UK Biobank Assessment Centre	100071	Verbal interview	100075	Medications	100075	UK Biobank Assessment Centre > Verbal interview > Medications
131706	DATE	156751/476(157227)	0.0403395	-0.0522755	0.130939	0.388173	LOGISTIC-BINARY	Date L05 first reported (pilonidal cyst)	100091	Health-related outcomes	1712	First occurrences	2412	Skin and subcutaneous tissue disorders	2412	Health-related outcomes > First occurrences > Skin and subcutaneous tissue disorders
40011#9350	CAT-MUL	157217/10(157227)	0.25256	-0.370357	0.75863	0.388912	LOGISTIC-BINARY	Histology of cancer tumour: Craniopharyngioma	100091	Health-related outcomes	100092	Cancer register	100092	Cancer register	100092	Health-related outcomes > Cancer register
20003#1141168936	CAT-MUL	156931/277(157208)	0.0528129	-0.0690708	0.171164	0.388944	LOGISTIC-BINARY	Treatment/medication code: sildenafil	100000	UK Biobank Assessment Centre	100071	Verbal interview	100075	Medications	100075	UK Biobank Assessment Centre > Verbal interview > Medications
20003#1140856342	CAT-MUL	157083/125(157208)	0.0790839	-0.10456	0.255142	0.389126	LOGISTIC-BINARY	Treatment/medication code: syndol tablet	100000	UK Biobank Assessment Centre	100071	Verbal interview	100075	Medications	100075	UK Biobank Assessment Centre > Verbal interview > Medications
20003#1140868538	CAT-MUL	157182/26(157208)	-0.185098	-0.622606	0.217796	0.389126	LOGISTIC-BINARY	Treatment/medication code: sustanon 100 oily injection	100000	UK Biobank Assessment Centre	100071	Verbal interview	100075	Medications	100075	UK Biobank Assessment Centre > Verbal interview > Medications
2050	CAT-SIN	150579	-0.00552554	-0.0180852	0.00703407	0.389545	ORDERED-LOGISTIC	Frequency of depressed mood in last 2 weeks	100000	UK Biobank Assessment Centre	100025	Touchscreen	100059	Psychosocial factors	100060	UK Biobank Assessment Centre > Touchscreen > Psychosocial factors > Mental health
20003#1140921822	CAT-MUL	156935/273(157208)	-0.0553124	-0.183129	0.0690558	0.390054	LOGISTIC-BINARY	Treatment/medication code: mirena 20mcg/24hrs intrauterine system	100000	UK Biobank Assessment Centre	100071	Verbal interview	100075	Medications	100075	UK Biobank Assessment Centre > Verbal interview > Medications
131174	DATE	156920/307(157227)	-0.0519847	-0.172039	0.0650992	0.390271	LOGISTIC-BINARY	Date H31 first reported (other disorders of choroid)	100091	Health-related outcomes	1712	First occurrences	2407	Eye and adnexa disorders	2407	Health-related outcomes > First occurrences > Eye and adnexa disorders
20003#1141153242	CAT-MUL	157162/46(157208)	-0.137252	-0.459628	0.165752	0.390306	LOGISTIC-BINARY	Treatment/medication code: balsalazide disodium	100000	UK Biobank Assessment Centre	100071	Verbal interview	100075	Medications	100075	UK Biobank Assessment Centre > Verbal interview > Medications
20003#1141164280	CAT-MUL	157189/19(157208)	-0.221452	-0.748142	0.25967	0.39032	LOGISTIC-BINARY	Treatment/medication code: nebilet 5mg tablet	100000	UK Biobank Assessment Centre	100071	Verbal interview	100075	Medications	100075	UK Biobank Assessment Centre > Verbal interview > Medications
20003#1140927328	CAT-MUL	156896/312(157208)	0.0491362	-0.0644776	0.159749	0.390463	LOGISTIC-BINARY	Treatment/medication code: terbinafine	100000	UK Biobank Assessment Centre	100071	Verbal interview	100075	Medications	100075	UK Biobank Assessment Centre > Verbal interview > Medications
131078	DATE	156331/896(157227)	-0.0300057	-0.0990456	0.0380172	0.390844	LOGISTIC-BINARY	Date G58 first reported (other mononeuropathies)	100091	Health-related outcomes	1712	First occurrences	2406	Nervous system disorders	2406	Health-related outcomes > First occurrences > Nervous system disorders
20003#1140861832	CAT-MUL	157013/195(157208)	0.0626373	-0.0829779	0.203012	0.390848	LOGISTIC-BINARY	Treatment/medication code: tranexamic acid	100000	UK Biobank Assessment Centre	100071	Verbal interview	100075	Medications	100075	UK Biobank Assessment Centre > Verbal interview > Medications
21047	INTEGER	2453	0.0342814	-0.0437229	0.112286	0.391125	ORDERED-LOGISTIC	Number of weeks (in the last year) at work suffering because of IBS	100089	Online follow-up	153	Digestive health	153	Digestive health	153	Online follow-up > Digestive health
20001#1050	CAT-MUL	157154/54(157208)	-0.125328	-0.419851	0.152738	0.391435	LOGISTIC-BINARY	Cancer code, self-reported: multiple myeloma	100000	UK Biobank Assessment Centre	100071	Verbal interview	100074	Medical conditions	100074	UK Biobank Assessment Centre > Verbal interview > Medical conditions
131634	DATE	154058/3169(157227)	-0.0160432	-0.0528814	0.0205068	0.391492	LOGISTIC-BINARY	Date K56 first reported (paralytic ileus and intestinal obstruction without hernia)	100091	Health-related outcomes	1712	First occurrences	2411	Digestive system disorders	2411	Health-related outcomes > First occurrences > Digestive system disorders
1970	CAT-SIN	117012/36266(153278)	0.00536272	-0.00691739	0.0176254	0.391703	LOGISTIC-BINARY	Nervous feelings	100000	UK Biobank Assessment Centre	100025	Touchscreen	100059	Psychosocial factors	100060	UK Biobank Assessment Centre > Touchscreen > Psychosocial factors > Mental health
6144#2	CAT-MUL	153557/3285(156842)	0.0155656	-0.0202522	0.0511003	0.392486	LOGISTIC-BINARY	Never eat eggs, dairy, wheat, sugar: Dairy products	100000	UK Biobank Assessment Centre	100025	Touchscreen	100050	Lifestyle and environment	100052	UK Biobank Assessment Centre > Touchscreen > Lifestyle and environment > Diet
20003#1140866122	CAT-MUL	156401/807(157208)	-0.0317077	-0.104983	0.0403985	0.392622	LOGISTIC-BINARY	Treatment/medication code: bendrofluazide	100000	UK Biobank Assessment Centre	100071	Verbal interview	100075	Medications	100075	UK Biobank Assessment Centre > Verbal interview > Medications
20003#1203	CAT-MUL	157074/134(157208)	0.075848	-0.101785	0.246445	0.393506	LOGISTIC-BINARY	Treatment/medication code: aloe vera product	100000	UK Biobank Assessment Centre	100071	Verbal interview	100075	Medications	100075	UK Biobank Assessment Centre > Verbal interview > Medications
6183	INTEGER	558	0.068517	-0.0836229	0.220657	0.393674	ORDERED-LOGISTIC	Number of cigarettes previously smoked daily (current cigar/pipe smokers)	100000	UK Biobank Assessment Centre	100025	Touchscreen	100050	Lifestyle and environment	100058	UK Biobank Assessment Centre > Touchscreen > Lifestyle and environment > Smoking
130898	DATE	156936/291(157227)	-0.0526121	-0.17528	0.0669044	0.394587	LOGISTIC-BINARY	Date F34 first reported (persistent mood [affective] disorders)	100091	Health-related outcomes	1712	First occurrences	2405	Mental and behavioural disorders	2405	Health-related outcomes > First occurrences > Mental and behavioural disorders
20003#1141168650	CAT-MUL	157172/36(157208)	-0.15768	-0.533319	0.191855	0.394931	LOGISTIC-BINARY	Treatment/medication code: solpadeine capsule	100000	UK Biobank Assessment Centre	100071	Verbal interview	100075	Medications	100075	UK Biobank Assessment Centre > Verbal interview > Medications
1289	INTEGER	152690	0.00429674	-0.00560842	0.0142019	0.395445	ORDERED-LOGISTIC	Cooked vegetable intake	100000	UK Biobank Assessment Centre	100025	Touchscreen	100050	Lifestyle and environment	100052	UK Biobank Assessment Centre > Touchscreen > Lifestyle and environment > Diet
131536	DATE	157070/157(157227)	0.0681644	-0.0923568	0.222009	0.395654	LOGISTIC-BINARY	Date J91 first reported (pleural effusion in conditions classified elsewhere)	100091	Health-related outcomes	1712	First occurrences	2410	Respiratory system disorders	2410	Health-related outcomes > First occurrences > Respiratory system disorders
20003#1141145812	CAT-MUL	156871/337(157208)	0.0473964	-0.0634113	0.155415	0.395982	LOGISTIC-BINARY	Treatment/medication code: minerals - magnesium	100000	UK Biobank Assessment Centre	100071	Verbal interview	100075	Medications	100075	UK Biobank Assessment Centre > Verbal interview > Medications
30240	CONTINUOUS	154519	0.00222818	-0.00292023	0.00737658	0.396295	LINEAR	Reticulocyte percentage	100078	Biological samples	100080	Assay results	100081	Blood assays	100081	Biological samples > Assay results > Blood assays > Blood count
1538-0	CAT-SIN	97120/156927	-999	-999	-999	0.396527	MULTINOMIAL-LOGISTIC	Major dietary changes in the last 5 years	100000	UK Biobank Assessment Centre	100025	Touchscreen	100050	Lifestyle and environment	100052	UK Biobank Assessment Centre > Touchscreen > Lifestyle and environment > Diet
20003#1141172682	CAT-MUL	157171/37(157208)	0.135476	-0.190291	0.434654	0.396693	LOGISTIC-BINARY	Treatment/medication code: irbesartan+hydrochlorothiazide 150mg/12.5mg tablet	100000	UK Biobank Assessment Centre	100071	Verbal interview	100075	Medications	100075	UK Biobank Assessment Centre > Verbal interview > Medications
131418	DATE	157095/132(157227)	-0.079352	-0.266321	0.100632	0.396853	LOGISTIC-BINARY	Date I97 first reported (postprocedural disorders of circulatory system, not elsewhere classified)	100091	Health-related outcomes	1712	First occurrences	2409	Circulatory system disorders	2409	Health-related outcomes > First occurrences > Circulatory system disorders
20003#1140876052	CAT-MUL	157182/26(157208)	-0.186831	-0.636691	0.225895	0.397295	LOGISTIC-BINARY	Treatment/medication code: syntaris 25micrograms nasal spray	100000	UK Biobank Assessment Centre	100071	Verbal interview	100075	Medications	100075	UK Biobank Assessment Centre > Verbal interview > Medications
40011#8160	CAT-MUL	157144/83(157227)	0.0939579	-0.129438	0.305295	0.397447	LOGISTIC-BINARY	Histology of cancer tumour: Bile Duct Adenocarcinoma	100091	Health-related outcomes	100092	Cancer register	100092	Cancer register	100092	Health-related outcomes > Cancer register
131632	DATE	156258/969(157227)	-0.028474	-0.0949189	0.0370262	0.397623	LOGISTIC-BINARY	Date K55 first reported (vascular disorders of intestine)	100091	Health-related outcomes	1712	First occurrences	2411	Digestive system disorders	2411	Health-related outcomes > First occurrences > Digestive system disorders
40011#9061	CAT-MUL	157096/131(157227)	-0.0776151	-0.261045	0.0989903	0.398351	LOGISTIC-BINARY	Histology of cancer tumour: Seminoma, NOS	100091	Health-related outcomes	100092	Cancer register	100092	Cancer register	100092	Health-related outcomes > Cancer register
20003#1140882910	CAT-MUL	157105/103(157208)	0.082618	-0.113981	0.269216	0.398503	LOGISTIC-BINARY	Treatment/medication code: daktacort cream	100000	UK Biobank Assessment Centre	100071	Verbal interview	100075	Medications	100075	UK Biobank Assessment Centre > Verbal interview > Medications
6157#1	CAT-MUL	32886/3884(36770)	0.0147631	-0.0196702	0.0490099	0.399436	LOGISTIC-BINARY	Why stopped smoking: Illness or ill health	100000	UK Biobank Assessment Centre	100025	Touchscreen	100050	Lifestyle and environment	100058	UK Biobank Assessment Centre > Touchscreen > Lifestyle and environment > Smoking
20003#1140922718	CAT-MUL	157183/25(157208)	0.163398	-0.238844	0.516563	0.399924	LOGISTIC-BINARY	Treatment/medication code: trusopt 2% ophthalmic solution	100000	UK Biobank Assessment Centre	100071	Verbal interview	100075	Medications	100075	UK Biobank Assessment Centre > Verbal interview > Medications
1787	CAT-SIN	95010/40563(135573)	0.00523074	-0.00695888	0.0174076	0.400069	LOGISTIC-BINARY	Maternal smoking around birth	100000	UK Biobank Assessment Centre	100025	Touchscreen	100033	Early life factors	100033	UK Biobank Assessment Centre > Touchscreen > Early life factors
131114	DATE	155058/2169(157227)	0.0187382	-0.0251561	0.0622017	0.400461	LOGISTIC-BINARY	Date G93 first reported (other disorders of brain)	100091	Health-related outcomes	1712	First occurrences	2406	Nervous system disorders	2406	Health-related outcomes > First occurrences > Nervous system disorders
130016	DATE	155489/1738(157227)	0.0209564	-0.0281964	0.069572	0.400793	LOGISTIC-BINARY	Date A08 first reported (viral and other specified intestinal infections)	100091	Health-related outcomes	1712	First occurrences	2401	Certain infectious and parasitic diseases	2401	Health-related outcomes > First occurrences > Certain infectious and parasitic diseases
131282	DATE	154886/2341(157227)	0.0181682	-0.0244288	0.0603814	0.401061	LOGISTIC-BINARY	Date I08 first reported (multiple valve diseases)	100091	Health-related outcomes	1712	First occurrences	2409	Circulatory system disorders	2409	Health-related outcomes > First occurrences > Circulatory system disorders
132298	DATE	157114/113(157227)	-0.0848345	-0.286778	0.109034	0.401076	LOGISTIC-BINARY	Date O91 first reported (infections of breast associated with childbirth)	100091	Health-related outcomes	1712	First occurrences	2415	Pregnancy, childbirth and the puerperium	2415	Health-related outcomes > First occurrences > Pregnancy, childbirth and the puerperium
20003#1140872492	CAT-MUL	157153/55(157208)	0.110966	-0.156674	0.360476	0.401238	LOGISTIC-BINARY	Treatment/medication code: nicotine product	100000	UK Biobank Assessment Centre	100071	Verbal interview	100075	Medications	100075	UK Biobank Assessment Centre > Verbal interview > Medications
40011#8091	CAT-MUL	157103/124(157227)	-0.0814612	-0.275399	0.104882	0.40139	LOGISTIC-BINARY	Histology of cancer tumour: Multifocal superficial basal cell carcinoma	100091	Health-related outcomes	100092	Cancer register	100092	Cancer register	100092	Health-related outcomes > Cancer register
20003#1141167014	CAT-MUL	157191/17(157208)	0.197777	-0.289065	0.631711	0.402208	LOGISTIC-BINARY	Treatment/medication code: nevirapine	100000	UK Biobank Assessment Centre	100071	Verbal interview	100075	Medications	100075	UK Biobank Assessment Centre > Verbal interview > Medications
20003#1140877630	CAT-MUL	157140/68(157208)	0.101173	-0.14236	0.330783	0.402617	LOGISTIC-BINARY	Treatment/medication code: calcium+ergocalciferol tablet	100000	UK Biobank Assessment Centre	100071	Verbal interview	100075	Medications	100075	UK Biobank Assessment Centre > Verbal interview > Medications
23057	CAT-SIN	644/2400(3044)	0.0399009	-0.0531576	0.13398	0.4031	LOGISTIC-BINARY	HHV-6B seropositivity for Human Herpesvirus-6	100078	Biological samples	100080	Assay results	51428	Blood assays	51428	Biological samples > Assay results > Blood assays > Infectious Diseases
20003#1140862236	CAT-MUL	157057/151(157208)	0.0683683	-0.0950032	0.225452	0.403258	LOGISTIC-BINARY	Treatment/medication code: atrovent 20micrograms inhaler	100000	UK Biobank Assessment Centre	100071	Verbal interview	100075	Medications	100075	UK Biobank Assessment Centre > Verbal interview > Medications
20003#1141200564	CAT-MUL	157096/112(157208)	0.0799409	-0.111702	0.262971	0.403394	LOGISTIC-BINARY	Treatment/medication code: duloxetine	100000	UK Biobank Assessment Centre	100071	Verbal interview	100075	Medications	100075	UK Biobank Assessment Centre > Verbal interview > Medications
132170	DATE	155871/1356(157227)	-0.0240822	-0.0809168	0.0320812	0.403496	LOGISTIC-BINARY	Date O04 first reported (medical abortion)	100091	Health-related outcomes	1712	First occurrences	2415	Pregnancy, childbirth and the puerperium	2415	Health-related outcomes > First occurrences > Pregnancy, childbirth and the puerperium
40011#9220	CAT-MUL	157210/17(157227)	0.192332	-0.28603	0.608288	0.403625	LOGISTIC-BINARY	Histology of cancer tumour: Chondrosarcoma, NOS	100091	Health-related outcomes	100092	Cancer register	100092	Cancer register	100092	Health-related outcomes > Cancer register
21054	CAT-SIN	58246	-0.0208363	-0.0680962	0.0264236	0.403726	ORDERED-LOGISTIC	Degree bothered by fainting spells in the last 3 months	100089	Online follow-up	153	Digestive health	153	Digestive health	153	Online follow-up > Digestive health
20003#1140877826	CAT-MUL	157168/40(157208)	0.130019	-0.1875	0.421932	0.404217	LOGISTIC-BINARY	Treatment/medication code: sodium bicarbonate	100000	UK Biobank Assessment Centre	100071	Verbal interview	100075	Medications	100075	UK Biobank Assessment Centre > Verbal interview > Medications
131110	DATE	156870/357(157227)	0.0450002	-0.0620794	0.14942	0.404376	LOGISTIC-BINARY	Date G91 first reported (hydrocephalus)	100091	Health-related outcomes	1712	First occurrences	2406	Nervous system disorders	2406	Health-related outcomes > First occurrences > Nervous system disorders
40006#C549	CAT-MUL	157206/21(157227)	0.178081	-0.265105	0.568298	0.405142	LOGISTIC-BINARY	Type of cancer: ICD10: C54.9 Corpus uteri, unspecified	100091	Health-related outcomes	100092	Cancer register	100092	Cancer register	100092	Health-related outcomes > Cancer register
20003#1140882116	CAT-MUL	157198/10(157208)	0.247447	-0.383663	0.768075	0.40548	LOGISTIC-BINARY	Treatment/medication code: morphine sulphate+atropine sulphate	100000	UK Biobank Assessment Centre	100071	Verbal interview	100075	Medications	100075	UK Biobank Assessment Centre > Verbal interview > Medications
20003#1140871684	CAT-MUL	157197/11(157208)	-0.291721	-1.01647	0.353358	0.405751	LOGISTIC-BINARY	Treatment/medication code: remedeine tablet	100000	UK Biobank Assessment Centre	100071	Verbal interview	100075	Medications	100075	UK Biobank Assessment Centre > Verbal interview > Medications
130106	DATE	156648/579(157227)	-0.0363058	-0.122718	0.0484849	0.405885	LOGISTIC-BINARY	Date A63 first reported (other predominantly sexually transmitted diseases, not elsewhere classified)	100091	Health-related outcomes	1712	First occurrences	2401	Certain infectious and parasitic diseases	2401	Health-related outcomes > First occurrences > Certain infectious and parasitic diseases
3160	CONTINUOUS	2252	-0.0165277	-0.0555294	0.022474	0.406046	LINEAR	Weight, manual entry	100000	UK Biobank Assessment Centre	100006	Physical measures	100008	Anthropometry	100010	UK Biobank Assessment Centre > Physical measures > Anthropometry > Body size measures
21029	CAT-SIN	31328	-0.0089088	-0.0299173	0.0120997	0.406351	ORDERED-LOGISTIC	More frequent bowel movements when abdominal discomfort/pain started	100089	Online follow-up	153	Digestive health	153	Digestive health	153	Online follow-up > Digestive health
2000	CAT-SIN	78418/72433(150851)	0.00448553	-0.00610898	0.0150793	0.406621	LOGISTIC-BINARY	Worry too long after embarrassment	100000	UK Biobank Assessment Centre	100025	Touchscreen	100059	Psychosocial factors	100060	UK Biobank Assessment Centre > Touchscreen > Psychosocial factors > Mental health
20003#1140911730	CAT-MUL	156926/282(157208)	0.0508834	-0.0712374	0.169567	0.407646	LOGISTIC-BINARY	Treatment/medication code: flax oil tablet	100000	UK Biobank Assessment Centre	100071	Verbal interview	100075	Medications	100075	UK Biobank Assessment Centre > Verbal interview > Medications
20003#1140866162	CAT-MUL	157197/11(157208)	0.233823	-0.360124	0.737162	0.407657	LOGISTIC-BINARY	Treatment/medication code: hydrochlorothiazide	100000	UK Biobank Assessment Centre	100071	Verbal interview	100075	Medications	100075	UK Biobank Assessment Centre > Verbal interview > Medications
130230	DATE	153417/3810(157227)	0.0141199	-0.0194356	0.047438	0.407864	LOGISTIC-BINARY	Date B37 first reported (candidiasis)	100091	Health-related outcomes	1712	First occurrences	2401	Certain infectious and parasitic diseases	2401	Health-related outcomes > First occurrences > Certain infectious and parasitic diseases
20003#1140864472	CAT-MUL	157155/53(157208)	0.113464	-0.164849	0.372147	0.408331	LOGISTIC-BINARY	Treatment/medication code: xatral 2.5mg tablet	100000	UK Biobank Assessment Centre	100071	Verbal interview	100075	Medications	100075	UK Biobank Assessment Centre > Verbal interview > Medications
130320	DATE	156453/774(157227)	0.0305402	-0.0425116	0.102384	0.408717	LOGISTIC-BINARY	Date B86 first reported (scabies)	100091	Health-related outcomes	1712	First occurrences	2401	Certain infectious and parasitic diseases	2401	Health-related outcomes > First occurrences > Certain infectious and parasitic diseases
40006#C786	CAT-MUL	157215/12(157227)	-0.263514	-0.920075	0.324846	0.408719	LOGISTIC-BINARY	Type of cancer: ICD10: C78.6 Secondary malignant neoplasm of retroperitoneum and peritoneum	100091	Health-related outcomes	100092	Cancer register	100092	Cancer register	100092	Health-related outcomes > Cancer register
20003#1141171502	CAT-MUL	157196/12(157208)	-0.280282	-0.97961	0.348417	0.409183	LOGISTIC-BINARY	Treatment/medication code: regurin 20mg tablet	100000	UK Biobank Assessment Centre	100071	Verbal interview	100075	Medications	100075	UK Biobank Assessment Centre > Verbal interview > Medications
40006#C159	CAT-MUL	157161/66(157227)	-0.108322	-0.372562	0.142523	0.410171	LOGISTIC-BINARY	Type of cancer: ICD10: C15.9 Oesophagus, unspecified	100091	Health-related outcomes	100092	Cancer register	100092	Cancer register	100092	Health-related outcomes > Cancer register
20003#1140872434	CAT-MUL	157190/18(157208)	-0.209482	-0.73007	0.265068	0.410506	LOGISTIC-BINARY	Treatment/medication code: half-sinemet cr m/r tablet	100000	UK Biobank Assessment Centre	100071	Verbal interview	100075	Medications	100075	UK Biobank Assessment Centre > Verbal interview > Medications
131406	DATE	156880/347(157227)	-0.0462976	-0.157936	0.0626557	0.410779	LOGISTIC-BINARY	Date I85 first reported (oesophageal varices)	100091	Health-related outcomes	1712	First occurrences	2409	Circulatory system disorders	2409	Health-related outcomes > First occurrences > Circulatory system disorders
131240	DATE	157003/224(157227)	0.0561953	-0.0798312	0.187931	0.410877	LOGISTIC-BINARY	Date H71 first reported (cholesteatoma of middle ear)	100091	Health-related outcomes	1712	First occurrences	2408	Ear and mastoid process disorders	2408	Health-related outcomes > First occurrences > Ear and mastoid process disorders
20003#1140873548	CAT-MUL	156755/453(157208)	-0.0407594	-0.138928	0.0553581	0.410947	LOGISTIC-BINARY	Treatment/medication code: oxytetracycline	100000	UK Biobank Assessment Centre	100071	Verbal interview	100075	Medications	100075	UK Biobank Assessment Centre > Verbal interview > Medications
132086	DATE	155942/1285(157227)	0.0236496	-0.0331369	0.0797026	0.411344	LOGISTIC-BINARY	Date N47 first reported (redundant prepuce, phimosis and paraphimosis)	100091	Health-related outcomes	1712	First occurrences	2414	Genitourinary system disorders	2414	Health-related outcomes > First occurrences > Genitourinary system disorders
1339	CAT-SIN	156690	0.00406357	-0.00562728	0.0137544	0.411367	ORDERED-LOGISTIC	Non-oily fish intake	100000	UK Biobank Assessment Centre	100025	Touchscreen	100050	Lifestyle and environment	100052	UK Biobank Assessment Centre > Touchscreen > Lifestyle and environment > Diet
40006#C437	CAT-MUL	156796/431(157227)	-0.041636	-0.142029	0.0566436	0.411443	LOGISTIC-BINARY	Type of cancer: ICD10: C43.7 Malignant melanoma of lower limb, including hip	100091	Health-related outcomes	100092	Cancer register	100092	Cancer register	100092	Health-related outcomes > Cancer register
40011#8430	CAT-MUL	157213/14(157227)	-0.242006	-0.849103	0.307424	0.413388	LOGISTIC-BINARY	Histology of cancer tumour: Mucoepidermoid carcinoma	100091	Health-related outcomes	100092	Cancer register	100092	Cancer register	100092	Health-related outcomes > Cancer register
20003#1141194224	CAT-MUL	157152/56(157208)	0.109682	-0.162083	0.362689	0.413595	LOGISTIC-BINARY	Treatment/medication code: allergy relief antihistamine 4mg tablet	100000	UK Biobank Assessment Centre	100071	Verbal interview	100075	Medications	100075	UK Biobank Assessment Centre > Verbal interview > Medications
40013#1733	CAT-MUL	157127/100(157227)	0.0810713	-0.118245	0.270571	0.41413	LOGISTIC-BINARY	Type of cancer: ICD9: 1733 Other malignant neoplasm of skin of other and unspecified parts of face	100091	Health-related outcomes	100092	Cancer register	100092	Cancer register	100092	Health-related outcomes > Cancer register
131958	DATE	146511/10716(157227)	-0.00862045	-0.0293536	0.0120343	0.414233	LOGISTIC-BINARY	Date M77 first reported (other enthesopathies)	100091	Health-related outcomes	1712	First occurrences	2413	Musculoskeletal system and connective tissue disorders	2413	Health-related outcomes > First occurrences > Musculoskeletal system and connective tissue disorders
20003#1140867756	CAT-MUL	157189/19(157208)	-0.216567	-0.759529	0.277815	0.414425	LOGISTIC-BINARY	Treatment/medication code: trimipramine	100000	UK Biobank Assessment Centre	100071	Verbal interview	100075	Medications	100075	UK Biobank Assessment Centre > Verbal interview > Medications
20003#1140871236	CAT-MUL	157197/11(157208)	-0.273925	-0.968128	0.341816	0.414511	LOGISTIC-BINARY	Treatment/medication code: flurbiprofen	100000	UK Biobank Assessment Centre	100071	Verbal interview	100075	Medications	100075	UK Biobank Assessment Centre > Verbal interview > Medications
130842	DATE	155910/1317(157227)	0.0233466	-0.0330994	0.0790857	0.414646	LOGISTIC-BINARY	Date F03 first reported (unspecified dementia)	100091	Health-related outcomes	1712	First occurrences	2405	Mental and behavioural disorders	2405	Health-related outcomes > First occurrences > Mental and behavioural disorders
20003#1140868550	CAT-MUL	156694/514(157208)	0.0366856	-0.052475	0.124073	0.415373	LOGISTIC-BINARY	Treatment/medication code: finasteride	100000	UK Biobank Assessment Centre	100071	Verbal interview	100075	Medications	100075	UK Biobank Assessment Centre > Verbal interview > Medications
20003#1140875486	CAT-MUL	157142/66(157208)	0.0994969	-0.146852	0.331597	0.415569	LOGISTIC-BINARY	Treatment/medication code: colchicine	100000	UK Biobank Assessment Centre	100071	Verbal interview	100075	Medications	100075	UK Biobank Assessment Centre > Verbal interview > Medications
20003#1140880234	CAT-MUL	157185/23(157208)	0.170045	-0.259976	0.554739	0.415814	LOGISTIC-BINARY	Treatment/medication code: dianette tablet	100000	UK Biobank Assessment Centre	100071	Verbal interview	100075	Medications	100075	UK Biobank Assessment Centre > Verbal interview > Medications
20001#99999	CAT-MUL	157060/148(157208)	0.0675442	-0.0984286	0.226822	0.415908	LOGISTIC-BINARY	Cancer code, self-reported: unclassifiable	100000	UK Biobank Assessment Centre	100071	Verbal interview	100074	Medical conditions	100074	UK Biobank Assessment Centre > Verbal interview > Medical conditions
20003#1140911682	CAT-MUL	156981/227(157208)	0.0546949	-0.0792656	0.184521	0.416502	LOGISTIC-BINARY	Treatment/medication code: selenium ace tablet	100000	UK Biobank Assessment Centre	100071	Verbal interview	100075	Medications	100075	UK Biobank Assessment Centre > Verbal interview > Medications
20003#1140878172	CAT-MUL	157163/45(157208)	0.118327	-0.177859	0.392394	0.416858	LOGISTIC-BINARY	Treatment/medication code: tears naturale eye drops	100000	UK Biobank Assessment Centre	100071	Verbal interview	100075	Medications	100075	UK Biobank Assessment Centre > Verbal interview > Medications
20003#1141179764	CAT-MUL	157173/35(157208)	0.137085	-0.205647	0.455119	0.417035	LOGISTIC-BINARY	Treatment/medication code: tenofovir	100000	UK Biobank Assessment Centre	100071	Verbal interview	100075	Medications	100075	UK Biobank Assessment Centre > Verbal interview > Medications
131904	DATE	156889/338(157227)	-0.0464025	-0.159849	0.0642801	0.417135	LOGISTIC-BINARY	Date M40 first reported (kyphosis and lordosis)	100091	Health-related outcomes	1712	First occurrences	2413	Musculoskeletal system and connective tissue disorders	2413	Health-related outcomes > First occurrences > Musculoskeletal system and connective tissue disorders
131316	DATE	156172/1055(157227)	0.0255156	-0.0368747	0.0870171	0.419514	LOGISTIC-BINARY	Date I31 first reported (other diseases of pericardium)	100091	Health-related outcomes	1712	First occurrences	2409	Circulatory system disorders	2409	Health-related outcomes > First occurrences > Circulatory system disorders
20003#1140871984	CAT-MUL	157167/41(157208)	-0.138686	-0.485888	0.186786	0.419654	LOGISTIC-BINARY	Treatment/medication code: dixarit 25mcg tablet	100000	UK Biobank Assessment Centre	100071	Verbal interview	100075	Medications	100075	UK Biobank Assessment Centre > Verbal interview > Medications
20003#1140910442	CAT-MUL	157184/24(157208)	0.159361	-0.246671	0.52466	0.419938	LOGISTIC-BINARY	Treatment/medication code: bzt - bendrofluazide	100000	UK Biobank Assessment Centre	100071	Verbal interview	100075	Medications	100075	UK Biobank Assessment Centre > Verbal interview > Medications
132440	DATE	157196/31(157227)	0.141067	-0.217039	0.466632	0.42043	LOGISTIC-BINARY	Date Q04 first reported (other congenital malformations of brain)	100091	Health-related outcomes	1712	First occurrences	2417	Congenital disruptions and chromosomal abnormalities	2417	Health-related outcomes > First occurrences > Congenital disruptions and chromosomal abnormalities
20003#1141146138	CAT-MUL	156188/1020(157208)	0.0259858	-0.0377376	0.0888096	0.420883	LOGISTIC-BINARY	Treatment/medication code: lipitor 10mg tablet	100000	UK Biobank Assessment Centre	100071	Verbal interview	100075	Medications	100075	UK Biobank Assessment Centre > Verbal interview > Medications
20003#1140909800	CAT-MUL	157195/13(157208)	0.219244	-0.352322	0.708169	0.421086	LOGISTIC-BINARY	Treatment/medication code: flupentixol	100000	UK Biobank Assessment Centre	100071	Verbal interview	100075	Medications	100075	UK Biobank Assessment Centre > Verbal interview > Medications
20003#1189	CAT-MUL	156656/552(157208)	0.0350638	-0.0512187	0.119669	0.421277	LOGISTIC-BINARY	Treatment/medication code: co-enzyme q10/ubiquinone/bio-quinone/coenzyme q10	100000	UK Biobank Assessment Centre	100071	Verbal interview	100075	Medications	100075	UK Biobank Assessment Centre > Verbal interview > Medications
20003#1140881334	CAT-MUL	157191/17(157208)	-0.228437	-0.812691	0.298244	0.42189	LOGISTIC-BINARY	Treatment/medication code: co-phenotrope	100000	UK Biobank Assessment Centre	100071	Verbal interview	100075	Medications	100075	UK Biobank Assessment Centre > Verbal interview > Medications
20003#1140869492	CAT-MUL	157183/25(157208)	-0.174744	-0.618042	0.233925	0.42253	LOGISTIC-BINARY	Treatment/medication code: ditropan 2.5mg tablet	100000	UK Biobank Assessment Centre	100071	Verbal interview	100075	Medications	100075	UK Biobank Assessment Centre > Verbal interview > Medications
23051	CAT-SIN	2594/450(3044)	0.0436827	-0.063792	0.149881	0.42272	LOGISTIC-BINARY	HSV-2 seropositivity for Herpes Simplex virus-2	100078	Biological samples	100080	Assay results	51428	Blood assays	51428	Biological samples > Assay results > Blood assays > Infectious Diseases
30750	CONTINUOUS	150232	0.00204194	-0.00295156	0.00703545	0.422858	LINEAR	Glycated haemoglobin (HbA1c)	100078	Biological samples	100080	Assay results	17518	Blood assays	17518	Biological samples > Assay results > Blood assays > Blood biochemistry
20003#1141188426	CAT-MUL	157195/13(157208)	-0.264179	-0.942346	0.345506	0.422875	LOGISTIC-BINARY	Treatment/medication code: gavilast-p 75mg tablet	100000	UK Biobank Assessment Centre	100071	Verbal interview	100075	Medications	100075	UK Biobank Assessment Centre > Verbal interview > Medications
30790	CONTINUOUS	119882	0.00239626	-0.00346582	0.00825834	0.423025	LINEAR	Lipoprotein A	100078	Biological samples	100080	Assay results	17518	Blood assays	17518	Biological samples > Assay results > Blood assays > Blood biochemistry
20003#1140911658	CAT-MUL	156951/257(157208)	-0.053401	-0.185818	0.0754228	0.423099	LOGISTIC-BINARY	Treatment/medication code: imigran 50mg tablet	100000	UK Biobank Assessment Centre	100071	Verbal interview	100075	Medications	100075	UK Biobank Assessment Centre > Verbal interview > Medications
20003#1140879634	CAT-MUL	157005/203(157208)	0.0573491	-0.0853497	0.195332	0.423376	LOGISTIC-BINARY	Treatment/medication code: trazodone	100000	UK Biobank Assessment Centre	100071	Verbal interview	100075	Medications	100075	UK Biobank Assessment Centre > Verbal interview > Medications
20003#1140909702	CAT-MUL	156901/307(157208)	0.0466358	-0.0690362	0.159251	0.42339	LOGISTIC-BINARY	Treatment/medication code: sulfasalazine	100000	UK Biobank Assessment Centre	100071	Verbal interview	100075	Medications	100075	UK Biobank Assessment Centre > Verbal interview > Medications
40006#D471	CAT-MUL	157167/60(157227)	-0.11097	-0.389976	0.152945	0.423547	LOGISTIC-BINARY	Type of cancer: ICD10: D47.1 Chronic myeloproliferative disease	100091	Health-related outcomes	100092	Cancer register	100092	Cancer register	100092	Health-related outcomes > Cancer register
20003#1140871472	CAT-MUL	157099/109(157208)	0.078732	-0.118714	0.266725	0.423709	LOGISTIC-BINARY	Treatment/medication code: naprosyn 250mg tablet	100000	UK Biobank Assessment Centre	100071	Verbal interview	100075	Medications	100075	UK Biobank Assessment Centre > Verbal interview > Medications
20003#1141187094	CAT-MUL	157198/10(157208)	-0.283203	-1.01932	0.360152	0.424033	LOGISTIC-BINARY	Treatment/medication code: cabren 2.5mg m/r tablet	100000	UK Biobank Assessment Centre	100071	Verbal interview	100075	Medications	100075	UK Biobank Assessment Centre > Verbal interview > Medications
20003#1140873966	CAT-MUL	157060/148(157208)	-0.0691297	-0.241663	0.0972677	0.42421	LOGISTIC-BINARY	Treatment/medication code: trimethoprim	100000	UK Biobank Assessment Centre	100071	Verbal interview	100075	Medications	100075	UK Biobank Assessment Centre > Verbal interview > Medications
131388	DATE	156642/585(157227)	0.0338736	-0.0500296	0.116185	0.424428	LOGISTIC-BINARY	Date I74 first reported (arterial embolism and thrombosis)	100091	Health-related outcomes	1712	First occurrences	2409	Circulatory system disorders	2409	Health-related outcomes > First occurrences > Circulatory system disorders
20003#1141168718	CAT-MUL	157195/13(157208)	-0.244869	-0.876003	0.322347	0.42471	LOGISTIC-BINARY	Treatment/medication code: detrunorm 15mg tablet	100000	UK Biobank Assessment Centre	100071	Verbal interview	100075	Medications	100075	UK Biobank Assessment Centre > Verbal interview > Medications
40011#8501	CAT-MUL	157195/32(157227)	0.139113	-0.217015	0.46473	0.425359	LOGISTIC-BINARY	Histology of cancer tumour: Comedocarcinoma	100091	Health-related outcomes	100092	Cancer register	100092	Cancer register	100092	Health-related outcomes > Cancer register
20003#1140862016	CAT-MUL	157169/39(157208)	0.130384	-0.202767	0.436663	0.425376	LOGISTIC-BINARY	Treatment/medication code: ventodisks 200micrograms/blister disks+diskhaler	100000	UK Biobank Assessment Centre	100071	Verbal interview	100075	Medications	100075	UK Biobank Assessment Centre > Verbal interview > Medications
130200	DATE	157049/178(157227)	-0.063079	-0.220789	0.0893387	0.425517	LOGISTIC-BINARY	Date B18 first reported (chronic viral hepatitis)	100091	Health-related outcomes	1712	First occurrences	2401	Certain infectious and parasitic diseases	2401	Health-related outcomes > First occurrences > Certain infectious and parasitic diseases
4620	INTEGER	22038	-0.0102344	-0.0354551	0.0149863	0.426791	ORDERED-LOGISTIC	Number of depression episodes	100000	UK Biobank Assessment Centre	100025	Touchscreen	100059	Psychosocial factors	100060	UK Biobank Assessment Centre > Touchscreen > Psychosocial factors > Mental health
20003#1140879502	CAT-MUL	157189/19(157208)	0.183788	-0.29234	0.610019	0.427067	LOGISTIC-BINARY	Treatment/medication code: olsalazine	100000	UK Biobank Assessment Centre	100071	Verbal interview	100075	Medications	100075	UK Biobank Assessment Centre > Verbal interview > Medications
131978	DATE	157064/163(157227)	0.0627575	-0.0949893	0.214738	0.427288	LOGISTIC-BINARY	Date M88 first reported (paget's disease of bone [osteitis deformans])	100091	Health-related outcomes	1712	First occurrences	2413	Musculoskeletal system and connective tissue disorders	2413	Health-related outcomes > First occurrences > Musculoskeletal system and connective tissue disorders
20003#1140870946	CAT-MUL	157197/11(157208)	0.226282	-0.370825	0.738943	0.427378	LOGISTIC-BINARY	Treatment/medication code: redoxon 25mg tablet	100000	UK Biobank Assessment Centre	100071	Verbal interview	100075	Medications	100075	UK Biobank Assessment Centre > Verbal interview > Medications
40013#1734	CAT-MUL	157214/13(157227)	0.213729	-0.355506	0.692892	0.427984	LOGISTIC-BINARY	Type of cancer: ICD9: 1734 Other malignant neoplasm of scalp and skin of neck	100091	Health-related outcomes	100092	Cancer register	100092	Cancer register	100092	Health-related outcomes > Cancer register
20003#1141179914	CAT-MUL	157128/80(157208)	-0.094388	-0.333068	0.133431	0.428039	LOGISTIC-BINARY	Treatment/medication code: bimatoprost	100000	UK Biobank Assessment Centre	100071	Verbal interview	100075	Medications	100075	UK Biobank Assessment Centre > Verbal interview > Medications
130990	DATE	157106/121(157227)	0.0730548	-0.111855	0.249802	0.428861	LOGISTIC-BINARY	Date F99 first reported (mental disorder, not otherwise specified)	100091	Health-related outcomes	1712	First occurrences	2405	Mental and behavioural disorders	2405	Health-related outcomes > First occurrences > Mental and behavioural disorders
20003#1141184722	CAT-MUL	157187/21(157208)	0.174224	-0.280593	0.580676	0.429774	LOGISTIC-BINARY	Treatment/medication code: latanoprost+timolol	100000	UK Biobank Assessment Centre	100071	Verbal interview	100075	Medications	100075	UK Biobank Assessment Centre > Verbal interview > Medications
131496	DATE	157036/191(157227)	0.0577186	-0.0878705	0.198693	0.429974	LOGISTIC-BINARY	Date J46 first reported (status asthmaticus)	100091	Health-related outcomes	1712	First occurrences	2410	Respiratory system disorders	2410	Health-related outcomes > First occurrences > Respiratory system disorders
20003#1140875316	CAT-MUL	157196/12(157208)	-0.254695	-0.916999	0.342414	0.430101	LOGISTIC-BINARY	Treatment/medication code: penicillamine	100000	UK Biobank Assessment Centre	100071	Verbal interview	100075	Medications	100075	UK Biobank Assessment Centre > Verbal interview > Medications
132262	DATE	156975/252(157227)	0.0509198	-0.0774787	0.175412	0.430103	LOGISTIC-BINARY	Date O69 first reported (labour and delivery complicated by umbilical cord complications)	100091	Health-related outcomes	1712	First occurrences	2415	Pregnancy, childbirth and the puerperium	2415	Health-related outcomes > First occurrences > Pregnancy, childbirth and the puerperium
20003#1141200878	CAT-MUL	157187/21(157208)	0.164545	-0.268968	0.545	0.430713	LOGISTIC-BINARY	Treatment/medication code: oilatum bath formula liquid bath additive	100000	UK Biobank Assessment Centre	100071	Verbal interview	100075	Medications	100075	UK Biobank Assessment Centre > Verbal interview > Medications
131468	DATE	152738/4489(157227)	0.0123311	-0.0184447	0.0429075	0.430766	LOGISTIC-BINARY	Date J32 first reported (chronic sinusitis)	100091	Health-related outcomes	1712	First occurrences	2410	Respiratory system disorders	2410	Health-related outcomes > First occurrences > Respiratory system disorders
40006#C900	CAT-MUL	156972/255(157227)	0.0498996	-0.0761523	0.172172	0.431039	LOGISTIC-BINARY	Type of cancer: ICD10: C90.0 Multiple myeloma	100091	Health-related outcomes	100092	Cancer register	100092	Cancer register	100092	Health-related outcomes > Cancer register
20003#2038460150	CAT-MUL	128163/29045(157208)	0.00536364	-0.00800342	0.0187065	0.43118	LOGISTIC-BINARY	Treatment/medication code: paracetamol	100000	UK Biobank Assessment Centre	100071	Verbal interview	100075	Medications	100075	UK Biobank Assessment Centre > Verbal interview > Medications
20003#1140926780	CAT-MUL	157106/102(157208)	-0.0823864	-0.291937	0.118103	0.431255	LOGISTIC-BINARY	Treatment/medication code: adizem-xl plus m/r capsule	100000	UK Biobank Assessment Centre	100071	Verbal interview	100075	Medications	100075	UK Biobank Assessment Centre > Verbal interview > Medications
40006#C099	CAT-MUL	157149/78(157227)	0.0883296	-0.137617	0.301897	0.431371	LOGISTIC-BINARY	Type of cancer: ICD10: C09.9 Tonsil, unspecified	100091	Health-related outcomes	100092	Cancer register	100092	Cancer register	100092	Health-related outcomes > Cancer register
20003#1141153270	CAT-MUL	157198/10(157208)	-0.292604	-1.06632	0.38825	0.431376	LOGISTIC-BINARY	Treatment/medication code: asmabec 50micrograms spacehaler	100000	UK Biobank Assessment Centre	100071	Verbal interview	100075	Medications	100075	UK Biobank Assessment Centre > Verbal interview > Medications
20003#1140882626	CAT-MUL	157157/51(157208)	0.110743	-0.175728	0.375706	0.432249	LOGISTIC-BINARY	Treatment/medication code: betnesol 0.1% eye/ear/nose drops	100000	UK Biobank Assessment Centre	100071	Verbal interview	100075	Medications	100075	UK Biobank Assessment Centre > Verbal interview > Medications
20003#1140869370	CAT-MUL	157152/56(157208)	0.105359	-0.166746	0.358497	0.432709	LOGISTIC-BINARY	Treatment/medication code: norgeston tablet	100000	UK Biobank Assessment Centre	100071	Verbal interview	100075	Medications	100075	UK Biobank Assessment Centre > Verbal interview > Medications
20003#1140874816	CAT-MUL	157168/40(157208)	0.123251	-0.195894	0.418673	0.432731	LOGISTIC-BINARY	Treatment/medication code: dexamethasone	100000	UK Biobank Assessment Centre	100071	Verbal interview	100075	Medications	100075	UK Biobank Assessment Centre > Verbal interview > Medications
131258	DATE	154532/2695(157227)	0.0157615	-0.0238298	0.0550098	0.433234	LOGISTIC-BINARY	Date H90 first reported (conductive and sensorineural hearing loss)	100091	Health-related outcomes	1712	First occurrences	2408	Ear and mastoid process disorders	2408	Health-related outcomes > First occurrences > Ear and mastoid process disorders
131728	DATE	156881/346(157227)	0.0428186	-0.0660658	0.14902	0.435272	LOGISTIC-BINARY	Date L24 first reported (irritant contact dermatitis)	100091	Health-related outcomes	1712	First occurrences	2412	Skin and subcutaneous tissue disorders	2412	Health-related outcomes > First occurrences > Skin and subcutaneous tissue disorders
40006#C20	CAT-MUL	156563/664(157227)	0.0310749	-0.0477394	0.108456	0.435523	LOGISTIC-BINARY	Type of cancer: ICD10: C20 Malignant neoplasm of rectum	100091	Health-related outcomes	100092	Cancer register	100092	Cancer register	100092	Health-related outcomes > Cancer register
20003#1140868074	CAT-MUL	157188/20(157208)	0.16911	-0.276485	0.570394	0.435888	LOGISTIC-BINARY	Treatment/medication code: stugeron 15mg tablet	100000	UK Biobank Assessment Centre	100071	Verbal interview	100075	Medications	100075	UK Biobank Assessment Centre > Verbal interview > Medications
131014	DATE	157097/130(157227)	0.068585	-0.107715	0.237192	0.436095	LOGISTIC-BINARY	Date G11 first reported (hereditary ataxia)	100091	Health-related outcomes	1712	First occurrences	2406	Nervous system disorders	2406	Health-related outcomes > First occurrences > Nervous system disorders
131580	DATE	155980/1247(157227)	0.0227761	-0.0349159	0.0797245	0.436129	LOGISTIC-BINARY	Date K14 first reported (diseases of tongue)	100091	Health-related outcomes	1712	First occurrences	2411	Digestive system disorders	2411	Health-related outcomes > First occurrences > Digestive system disorders
20003#1141164276	CAT-MUL	157097/111(157208)	0.0733637	-0.115487	0.253527	0.436174	LOGISTIC-BINARY	Treatment/medication code: nebivolol	100000	UK Biobank Assessment Centre	100071	Verbal interview	100075	Medications	100075	UK Biobank Assessment Centre > Verbal interview > Medications
20003#1140880072	CAT-MUL	157173/35(157208)	0.128238	-0.207951	0.436144	0.436572	LOGISTIC-BINARY	Treatment/medication code: gamolenic acid	100000	UK Biobank Assessment Centre	100071	Verbal interview	100075	Medications	100075	UK Biobank Assessment Centre > Verbal interview > Medications
21039	CAT-SIN	13429	-0.012076	-0.0424491	0.0182971	0.436829	ORDERED-LOGISTIC	Severity of current abdominal distension/tightness	100089	Online follow-up	153	Digestive health	153	Digestive health	153	Online follow-up > Digestive health
20003#1140928384	CAT-MUL	157183/25(157208)	0.153564	-0.249803	0.523129	0.436887	LOGISTIC-BINARY	Treatment/medication code: ritonavir	100000	UK Biobank Assessment Centre	100071	Verbal interview	100075	Medications	100075	UK Biobank Assessment Centre > Verbal interview > Medications
20003#1141180140	CAT-MUL	157067/141(157208)	-0.0690485	-0.246446	0.102102	0.437644	LOGISTIC-BINARY	Treatment/medication code: etoricoxib	100000	UK Biobank Assessment Centre	100071	Verbal interview	100075	Medications	100075	UK Biobank Assessment Centre > Verbal interview > Medications
131096	DATE	157089/138(157227)	0.0665277	-0.104998	0.230979	0.437942	LOGISTIC-BINARY	Date G72 first reported (other myopathies)	100091	Health-related outcomes	1712	First occurrences	2406	Nervous system disorders	2406	Health-related outcomes > First occurrences > Nervous system disorders
20003#1140867640	CAT-MUL	157197/11(157208)	0.214623	-0.378069	0.694351	0.438002	LOGISTIC-BINARY	Treatment/medication code: doxepin	100000	UK Biobank Assessment Centre	100071	Verbal interview	100075	Medications	100075	UK Biobank Assessment Centre > Verbal interview > Medications
20003#1141173872	CAT-MUL	157180/28(157208)	0.144787	-0.239475	0.493456	0.440373	LOGISTIC-BINARY	Treatment/medication code: cetraben cream	100000	UK Biobank Assessment Centre	100071	Verbal interview	100075	Medications	100075	UK Biobank Assessment Centre > Verbal interview > Medications
20003#1140909578	CAT-MUL	157102/106(157208)	-0.0799472	-0.287297	0.118589	0.440374	LOGISTIC-BINARY	Treatment/medication code: losec 10mg capsule	100000	UK Biobank Assessment Centre	100071	Verbal interview	100075	Medications	100075	UK Biobank Assessment Centre > Verbal interview > Medications
131926	DATE	155106/2121(157227)	0.0174488	-0.0271681	0.0616363	0.441182	LOGISTIC-BINARY	Date M53 first reported (other dorsopathies, not elsewhere classified)	100091	Health-related outcomes	1712	First occurrences	2413	Musculoskeletal system and connective tissue disorders	2413	Health-related outcomes > First occurrences > Musculoskeletal system and connective tissue disorders
131094	DATE	157125/102(157227)	-0.0811965	-0.292377	0.12088	0.441531	LOGISTIC-BINARY	Date G71 first reported (primary disorders of muscles)	100091	Health-related outcomes	1712	First occurrences	2406	Nervous system disorders	2406	Health-related outcomes > First occurrences > Nervous system disorders
40011#8442	CAT-MUL	157197/30(157227)	0.143296	-0.237435	0.490209	0.441835	LOGISTIC-BINARY	Histology of cancer tumour: Serous cystadenoma, borderline malignancy	100091	Health-related outcomes	100092	Cancer register	100092	Cancer register	100092	Health-related outcomes > Cancer register
4598	CAT-SIN	26343/30299(56642)	-0.00673131	-0.0239042	0.0104448	0.442369	LOGISTIC-BINARY	Ever depressed for a whole week	100000	UK Biobank Assessment Centre	100025	Touchscreen	100059	Psychosocial factors	100060	UK Biobank Assessment Centre > Touchscreen > Psychosocial factors > Mental health
20003#1141184726	CAT-MUL	157118/90(157208)	0.0826299	-0.133685	0.287702	0.44263	LOGISTIC-BINARY	Treatment/medication code: xalacom 0.005%/0.5% eye drops	100000	UK Biobank Assessment Centre	100071	Verbal interview	100075	Medications	100075	UK Biobank Assessment Centre > Verbal interview > Medications
132226	DATE	157186/41(157227)	-0.128282	-0.466511	0.187245	0.442656	LOGISTIC-BINARY	Date O40 first reported (polyhydramnios)	100091	Health-related outcomes	1712	First occurrences	2415	Pregnancy, childbirth and the puerperium	2415	Health-related outcomes > First occurrences > Pregnancy, childbirth and the puerperium
6205-2	CAT-SIN	424/826	-999	-999	-999	0.442753	MULTINOMIAL-LOGISTIC	Which eye(s) affected by strabismus (squint)	100000	UK Biobank Assessment Centre	100025	Touchscreen	100036	Health and medical history	100041	UK Biobank Assessment Centre > Touchscreen > Health and medical history > Eyesight
20003#1141150750	CAT-MUL	157168/40(157208)	0.121469	-0.20079	0.419195	0.443474	LOGISTIC-BINARY	Treatment/medication code: brimonidine tartrate	100000	UK Biobank Assessment Centre	100071	Verbal interview	100075	Medications	100075	UK Biobank Assessment Centre > Verbal interview > Medications
20003#1140866078	CAT-MUL	156731/477(157208)	0.0358106	-0.0567287	0.126439	0.443524	LOGISTIC-BINARY	Treatment/medication code: indapamide	100000	UK Biobank Assessment Centre	100071	Verbal interview	100075	Medications	100075	UK Biobank Assessment Centre > Verbal interview > Medications
3571	CAT-SIN	12284/26889(39173)	0.00872998	-0.0135841	0.0310892	0.443644	LOGISTIC-BINARY	Back pain for 3+ months	100000	UK Biobank Assessment Centre	100025	Touchscreen	100036	Health and medical history	100048	UK Biobank Assessment Centre > Touchscreen > Health and medical history > Pain
20003#1140868794	CAT-MUL	157198/10(157208)	0.222922	-0.395077	0.737126	0.4442	LOGISTIC-BINARY	Treatment/medication code: sodium clodronate	100000	UK Biobank Assessment Centre	100071	Verbal interview	100075	Medications	100075	UK Biobank Assessment Centre > Verbal interview > Medications
132242	DATE	156786/441(157227)	0.0377174	-0.0600651	0.13321	0.444348	LOGISTIC-BINARY	Date O48 first reported (prolonged pregnancy)	100091	Health-related outcomes	1712	First occurrences	2415	Pregnancy, childbirth and the puerperium	2415	Health-related outcomes > First occurrences > Pregnancy, childbirth and the puerperium
130660	DATE	154949/2278(157227)	0.0166404	-0.0262602	0.0591348	0.444961	LOGISTIC-BINARY	Date D70 first reported (agranulocytosis)	100091	Health-related outcomes	1712	First occurrences	2403	Blood, blood-forming organs and certain immune disorders	2403	Health-related outcomes > First occurrences > Blood, blood-forming organs and certain immune disorders
20003#1140888560	CAT-MUL	155059/2149(157208)	-0.0174138	-0.0623162	0.027061	0.44503	LOGISTIC-BINARY	Treatment/medication code: perindopril	100000	UK Biobank Assessment Centre	100071	Verbal interview	100075	Medications	100075	UK Biobank Assessment Centre > Verbal interview > Medications
20003#1140911708	CAT-MUL	157195/13(157208)	-0.234286	-0.866358	0.334686	0.445629	LOGISTIC-BINARY	Treatment/medication code: estring 2mg(7.5micrograms/24hours) vaginal ring	100000	UK Biobank Assessment Centre	100071	Verbal interview	100075	Medications	100075	UK Biobank Assessment Centre > Verbal interview > Medications
130212	DATE	157120/107(157227)	0.0749028	-0.121614	0.263295	0.445794	LOGISTIC-BINARY	Date B24 first reported (unspecified human immunodeficiency virus [hiv] disease)	100091	Health-related outcomes	1712	First occurrences	2401	Certain infectious and parasitic diseases	2401	Health-related outcomes > First occurrences > Certain infectious and parasitic diseases
40011#8071	CAT-MUL	157099/128(157227)	-0.0709363	-0.257087	0.108178	0.446741	LOGISTIC-BINARY	Histology of cancer tumour: Squamous cell carcinoma, keratinizing	100091	Health-related outcomes	100092	Cancer register	100092	Cancer register	100092	Health-related outcomes > Cancer register
20003#1141164086	CAT-MUL	156950/258(157208)	-0.0495671	-0.179304	0.0767139	0.448007	LOGISTIC-BINARY	Treatment/medication code: salmeterol+fluticasone propionate	100000	UK Biobank Assessment Centre	100071	Verbal interview	100075	Medications	100075	UK Biobank Assessment Centre > Verbal interview > Medications
131564	DATE	156963/264(157227)	0.0478144	-0.0777188	0.169589	0.448694	LOGISTIC-BINARY	Date K06 first reported (other disorders of gingiva and edentulous alveolar ridge)	100091	Health-related outcomes	1712	First occurrences	2411	Digestive system disorders	2411	Health-related outcomes > First occurrences > Digestive system disorders
130734	DATE	156741/486(157227)	0.0350845	-0.0567715	0.125001	0.449372	LOGISTIC-BINARY	Date E27 first reported (other disorders of adrenal gland)	100091	Health-related outcomes	1712	First occurrences	2404	Endocrine, nutritional and metabolic diseases	2404	Health-related outcomes > First occurrences > Endocrine, nutritional and metabolic diseases
130622	DATE	148128/9099(157227)	-0.00851797	-0.0306692	0.0135366	0.450052	LOGISTIC-BINARY	Date D50 first reported (iron deficiency anaemia)	100091	Health-related outcomes	1712	First occurrences	2403	Blood, blood-forming organs and certain immune disorders	2403	Health-related outcomes > First occurrences > Blood, blood-forming organs and certain immune disorders
20003#1140862026	CAT-MUL	157183/25(157208)	-0.166039	-0.613895	0.246498	0.450309	LOGISTIC-BINARY	Treatment/medication code: ciprofibrate	100000	UK Biobank Assessment Centre	100071	Verbal interview	100075	Medications	100075	UK Biobank Assessment Centre > Verbal interview > Medications
132260	DATE	155949/1278(157227)	-0.0231209	-0.0836478	0.0366672	0.451256	LOGISTIC-BINARY	Date O68 first reported (labour and delivery complicated by foetal stress [distress])	100091	Health-related outcomes	1712	First occurrences	2415	Pregnancy, childbirth and the puerperium	2415	Health-related outcomes > First occurrences > Pregnancy, childbirth and the puerperium
5452	CAT-SIN	4295/7573(11868)	0.0148421	-0.0237597	0.053548	0.451655	LOGISTIC-BINARY	Leg pain when standing still or sitting	100000	UK Biobank Assessment Centre	100025	Touchscreen	100036	Health and medical history	100038	UK Biobank Assessment Centre > Touchscreen > Health and medical history > Claudication and peripheral artery disease
131824	DATE	155610/1617(157227)	-0.0197572	-0.0715257	0.0314431	0.451977	LOGISTIC-BINARY	Date L91 first reported (hypertrophic disorders of skin)	100091	Health-related outcomes	1712	First occurrences	2412	Skin and subcutaneous tissue disorders	2412	Health-related outcomes > First occurrences > Skin and subcutaneous tissue disorders
20003#1140888362	CAT-MUL	157157/51(157208)	-0.111677	-0.411716	0.171083	0.453123	LOGISTIC-BINARY	Treatment/medication code: pyridoxine preparation	100000	UK Biobank Assessment Centre	100071	Verbal interview	100075	Medications	100075	UK Biobank Assessment Centre > Verbal interview > Medications
40011#8250	CAT-MUL	157217/10(157227)	-0.285145	-1.07536	0.411637	0.454087	LOGISTIC-BINARY	Histology of cancer tumour: Bronchiolo-alveolar adenocarcinoma	100091	Health-related outcomes	100092	Cancer register	100092	Cancer register	100092	Health-related outcomes > Cancer register
20003#1140874370	CAT-MUL	157089/119(157208)	0.0688581	-0.115496	0.245005	0.454378	LOGISTIC-BINARY	Treatment/medication code: aciclovir	100000	UK Biobank Assessment Centre	100071	Verbal interview	100075	Medications	100075	UK Biobank Assessment Centre > Verbal interview > Medications
[truncated: 1,394 more rows]
