# Supplementary material for: Ribosomal DNA copy number variation associates with hematological profiles and renal function in the UK Biobank
Source: Cell Genom. 2024 May 14;4(6):100562. doi: 10.1016/j.xgen.2024.100562 (PMC11228893; doi:10.1016/j.xgen.2024.100562)
Supplement: Table S2. Results of a PHESANT phenome-wide screen of permuted 18S Ratio associations as control, related to Figure 2 [file mmc3.xlsx]

## Sheet: S2 - PHESANT Control
Table S2 - Results of a PHESANT phenome-wide screen of permuted 18S Ratio associations as control; Related to Figure 2
varName	varType	n	beta	lower	upper	pvalue	resType	description	Cat1_ID	Cat1_Title	Cat2_ID	Cat2_Title	Cat3_ID	Cat3_Title	Category	Path
20003#1141167848	CAT-MUL	157175/33(157208)	0.466566	0.173621	0.722113	0.000884052	LOGISTIC-BINARY	Treatment/medication code: asasantin retard m/r capsule	100000	UK Biobank Assessment Centre	100071	Verbal interview	100075	Medications	100075	UK Biobank Assessment Centre > Verbal interview > Medications
20003#1140921600	CAT-MUL	154593/2615(157208)	-0.0688096	-0.109948	-0.0280193	0.000994122	LOGISTIC-BINARY	Treatment/medication code: citalopram	100000	UK Biobank Assessment Centre	100071	Verbal interview	100075	Medications	100075	UK Biobank Assessment Centre > Verbal interview > Medications
132090	DATE	157051/176(157227)	0.23251	0.0894326	0.369166	0.00113097	LOGISTIC-BINARY	Date N49 first reported (inflammatory disorders of male genital organs, not elsewhere classified)	100091	Health-related outcomes	1712	First occurrences	2414	Genitourinary system disorders	2414	Health-related outcomes > First occurrences > Genitourinary system disorders
3546	INTEGER	25189	-0.0205917	-0.0333338	-0.0078496	0.00153928	LINEAR	Age last used hormone-replacement therapy (HRT)	100000	UK Biobank Assessment Centre	100025	Touchscreen	100068	Sex-specific factors	100069	UK Biobank Assessment Centre > Touchscreen > Sex-specific factors > Female-specific factors
20003#1141166746	CAT-MUL	157181/27(157208)	0.48221	0.15851	0.755227	0.00154755	LOGISTIC-BINARY	Treatment/medication code: capsaicin 0.025% cream	100000	UK Biobank Assessment Centre	100071	Verbal interview	100075	Medications	100075	UK Biobank Assessment Centre > Verbal interview > Medications
40011#8550	CAT-MUL	157127/100(157227)	0.289086	0.103845	0.463482	0.00164755	LOGISTIC-BINARY	Histology of cancer tumour: Acinar cell carcinoma	100091	Health-related outcomes	100092	Cancer register	100092	Cancer register	100092	Health-related outcomes > Cancer register
6150#4	CAT-MUL	115029/41956(156985)	0.0183869	0.00683181	0.0299289	0.0018051	LOGISTIC-BINARY	Vascular/heart problems diagnosed by doctor: High blood pressure	100000	UK Biobank Assessment Centre	100025	Touchscreen	100036	Health and medical history	100044	UK Biobank Assessment Centre > Touchscreen > Health and medical history > Medical conditions
40006#C241	CAT-MUL	157194/33(157227)	0.449763	0.141823	0.718591	0.00232987	LOGISTIC-BINARY	Type of cancer: ICD10: C24.1 Ampulla of Vater	100091	Health-related outcomes	100092	Cancer register	100092	Cancer register	100092	Health-related outcomes > Cancer register
23060	CAT-SIN	2993/51(3044)	-0.532859	-0.887917	-0.197294	0.00248502	LOGISTIC-BINARY	HBV seropositivity for Hepatitis B Virus	100078	Biological samples	100080	Assay results	51428	Blood assays	51428	Biological samples > Assay results > Blood assays > Infectious Diseases
20003#1140882472	CAT-MUL	157196/12(157208)	0.63662	0.175677	1.01294	0.0027912	LOGISTIC-BINARY	Treatment/medication code: lamisil 250mg tablet	100000	UK Biobank Assessment Centre	100071	Verbal interview	100075	Medications	100075	UK Biobank Assessment Centre > Verbal interview > Medications
20003#1140861996	CAT-MUL	157183/25(157208)	0.489346	0.146101	0.787831	0.00293828	LOGISTIC-BINARY	Treatment/medication code: salbulin 100micrograms inhaler	100000	UK Biobank Assessment Centre	100071	Verbal interview	100075	Medications	100075	UK Biobank Assessment Centre > Verbal interview > Medications
6156#100	CAT-MUL	7158/4204(11362)	-0.0590813	-0.0991454	-0.0191582	0.00378305	LOGISTIC-BINARY	Manic/hyper symptoms	100000	UK Biobank Assessment Centre	100025	Touchscreen	100059	Psychosocial factors	100060	UK Biobank Assessment Centre > Touchscreen > Psychosocial factors > Mental health
131088	DATE	156818/409(157227)	0.14064	0.0438564	0.234919	0.0039177	LOGISTIC-BINARY	Date G63 first reported (polyneuropathy in diseases classified elsewhere)	100091	Health-related outcomes	1712	First occurrences	2406	Nervous system disorders	2406	Health-related outcomes > First occurrences > Nervous system disorders
130622	DATE	148128/9099(157227)	-0.03254	-0.0547621	-0.0104163	0.00402218	LOGISTIC-BINARY	Date D50 first reported (iron deficiency anaemia)	100091	Health-related outcomes	1712	First occurrences	2403	Blood, blood-forming organs and certain immune disorders	2403	Health-related outcomes > First occurrences > Blood, blood-forming organs and certain immune disorders
20001#1017	CAT-MUL	157148/60(157208)	-0.429441	-0.729494	-0.142647	0.00414722	LOGISTIC-BINARY	Cancer code, self-reported: oesophageal cancer	100000	UK Biobank Assessment Centre	100071	Verbal interview	100074	Medical conditions	100074	UK Biobank Assessment Centre > Verbal interview > Medical conditions
131748	DATE	156378/849(157227)	0.0972027	0.029501	0.163759	0.00454363	LOGISTIC-BINARY	Date L43 first reported (lichen planus)	100091	Health-related outcomes	1712	First occurrences	2412	Skin and subcutaneous tissue disorders	2412	Health-related outcomes > First occurrences > Skin and subcutaneous tissue disorders
21044	INTEGER	57768	0.0251887	0.00768855	0.0426889	0.00485723	ORDERED-LOGISTIC	Average number of times bowels opened per day	100089	Online follow-up	153	Digestive health	153	Digestive health	153	Online follow-up > Digestive health
6144#2	CAT-MUL	153557/3285(156842)	-0.0515327	-0.0880426	-0.0152995	0.00548443	LOGISTIC-BINARY	Never eat eggs, dairy, wheat, sugar: Dairy products	100000	UK Biobank Assessment Centre	100025	Touchscreen	100050	Lifestyle and environment	100052	UK Biobank Assessment Centre > Touchscreen > Lifestyle and environment > Diet
20003#1141157060	CAT-MUL	157187/21(157208)	-0.73316	-1.28486	-0.220672	0.00698813	LOGISTIC-BINARY	Treatment/medication code: mizollen 10mg m/r tablet	100000	UK Biobank Assessment Centre	100071	Verbal interview	100075	Medications	100075	UK Biobank Assessment Centre > Verbal interview > Medications
20003#1140879774	CAT-MUL	156845/363(157208)	-0.154533	-0.268017	-0.04347	0.00699161	LOGISTIC-BINARY	Treatment/medication code: alfuzosin	100000	UK Biobank Assessment Centre	100071	Verbal interview	100075	Medications	100075	UK Biobank Assessment Centre > Verbal interview > Medications
6144#5	CAT-MUL	35103/121739(156842)	0.0169479	0.00461589	0.0293001	0.00711536	LOGISTIC-BINARY	Never eat eggs, dairy, wheat, sugar: I eat all of the above	100000	UK Biobank Assessment Centre	100025	Touchscreen	100050	Lifestyle and environment	100052	UK Biobank Assessment Centre > Touchscreen > Lifestyle and environment > Diet
30120	CONTINUOUS	157227	0.00702153	0.00190208	0.012141	0.00718484	LINEAR	Lymphocyte count	100078	Biological samples	100080	Assay results	100081	Blood assays	100081	Biological samples > Assay results > Blood assays > Blood count
40006#C674	CAT-MUL	157207/20(157227)	-0.739605	-1.30292	-0.216493	0.007687	LOGISTIC-BINARY	Type of cancer: ICD10: C67.4 Posterior wall of bladder	100091	Health-related outcomes	100092	Cancer register	100092	Cancer register	100092	Health-related outcomes > Cancer register
20003#1140880090	CAT-MUL	157191/17(157208)	0.523807	0.109916	0.8788	0.00771264	LOGISTIC-BINARY	Treatment/medication code: acitretin	100000	UK Biobank Assessment Centre	100071	Verbal interview	100075	Medications	100075	UK Biobank Assessment Centre > Verbal interview > Medications
20003#1140872064	CAT-MUL	157193/15(157208)	-0.876814	-1.55174	-0.255824	0.00807357	LOGISTIC-BINARY	Treatment/medication code: carbamazepine product	100000	UK Biobank Assessment Centre	100071	Verbal interview	100075	Medications	100075	UK Biobank Assessment Centre > Verbal interview > Medications
20431	CAT-SIN	2138/685(2823)	0.119245	0.0299037	0.2082	0.00871496	LOGISTIC-BINARY	Ever addicted to a behaviour or miscellanous	100089	Online follow-up	136	Mental health	141	Addictions	141	Online follow-up > Mental health > Addictions
6150#100	CAT-MUL	45737/111248(156985)	-0.0149214	-0.0261709	-0.00366089	0.00936419	LOGISTIC-BINARY	Vascular/heart problems diagnosed by doctor	100000	UK Biobank Assessment Centre	100025	Touchscreen	100036	Health and medical history	100044	UK Biobank Assessment Centre > Touchscreen > Health and medical history > Medical conditions
20003#1140879762	CAT-MUL	157159/49(157208)	0.338226	0.0709234	0.581443	0.00958239	LOGISTIC-BINARY	Treatment/medication code: celiprolol	100000	UK Biobank Assessment Centre	100071	Verbal interview	100075	Medications	100075	UK Biobank Assessment Centre > Verbal interview > Medications
131060	DATE	151189/6038(157227)	0.0343428	0.00795215	0.0605846	0.0105351	LOGISTIC-BINARY	Date G47 first reported (sleep disorders)	100091	Health-related outcomes	1712	First occurrences	2406	Nervous system disorders	2406	Health-related outcomes > First occurrences > Nervous system disorders
40011#9537	CAT-MUL	157210/17(157227)	0.497118	0.0820371	0.844597	0.0109285	LOGISTIC-BINARY	Histology of cancer tumour: Transitional meningioma	100091	Health-related outcomes	100092	Cancer register	100092	Cancer register	100092	Health-related outcomes > Cancer register
5540-0	CAT-SIN	12125/12254	-999	-999	-999	0.0110175	MULTINOMIAL-LOGISTIC	Surgery/amputation of toe or leg	100000	UK Biobank Assessment Centre	100025	Touchscreen	100036	Health and medical history	100038	UK Biobank Assessment Centre > Touchscreen > Health and medical history > Claudication and peripheral artery disease
20003#1141174032	CAT-MUL	157122/86(157208)	-0.305231	-0.54817	-0.0719873	0.0120275	LOGISTIC-BINARY	Treatment/medication code: doublebase gel	100000	UK Biobank Assessment Centre	100071	Verbal interview	100075	Medications	100075	UK Biobank Assessment Centre > Verbal interview > Medications
20003#1140884696	CAT-MUL	157165/43(157208)	-0.451379	-0.813643	-0.108684	0.0121495	LOGISTIC-BINARY	Treatment/medication code: clobetasone	100000	UK Biobank Assessment Centre	100071	Verbal interview	100075	Medications	100075	UK Biobank Assessment Centre > Verbal interview > Medications
131244	DATE	156975/252(157227)	-0.17459	-0.313018	-0.0397415	0.0122884	LOGISTIC-BINARY	Date H73 first reported (other disorders of tympanic membrane)	100091	Health-related outcomes	1712	First occurrences	2408	Ear and mastoid process disorders	2408	Health-related outcomes > First occurrences > Ear and mastoid process disorders
20003#1141157254	CAT-MUL	157188/20(157208)	0.457772	0.0701701	0.785649	0.0126246	LOGISTIC-BINARY	Treatment/medication code: isosorbide mononitrate product	100000	UK Biobank Assessment Centre	100071	Verbal interview	100075	Medications	100075	UK Biobank Assessment Centre > Verbal interview > Medications
40006#D037	CAT-MUL	157139/88(157227)	0.252916	0.0481133	0.44555	0.0127346	LOGISTIC-BINARY	Type of cancer: ICD10: D03.7 Melanoma in situ of lower limb, including hip	100091	Health-related outcomes	100092	Cancer register	100092	Cancer register	100092	Health-related outcomes > Cancer register
131742	DATE	152430/4797(157227)	-0.0382152	-0.0684331	-0.00818731	0.0129014	LOGISTIC-BINARY	Date L40 first reported (psoriasis)	100091	Health-related outcomes	1712	First occurrences	2412	Skin and subcutaneous tissue disorders	2412	Health-related outcomes > First occurrences > Skin and subcutaneous tissue disorders
40006#C880	CAT-MUL	157215/12(157227)	0.550055	0.0700958	0.939426	0.0129597	LOGISTIC-BINARY	Type of cancer: ICD10: C88.0 Waldenstrom's macroglobulinaemia	100091	Health-related outcomes	100092	Cancer register	100092	Cancer register	100092	Health-related outcomes > Cancer register
20003#1140867444	CAT-MUL	157147/61(157208)	0.292373	0.0527258	0.513034	0.0130127	LOGISTIC-BINARY	Treatment/medication code: risperidone	100000	UK Biobank Assessment Centre	100071	Verbal interview	100075	Medications	100075	UK Biobank Assessment Centre > Verbal interview > Medications
20003#1140868064	CAT-MUL	157176/32(157208)	0.380582	0.0615932	0.660056	0.0130923	LOGISTIC-BINARY	Treatment/medication code: serc-8 tablet	100000	UK Biobank Assessment Centre	100071	Verbal interview	100075	Medications	100075	UK Biobank Assessment Centre > Verbal interview > Medications
40006#C300	CAT-MUL	157217/10(157227)	-1.08975	-1.99575	-0.269166	0.0134412	LOGISTIC-BINARY	Type of cancer: ICD10: C30.0 Nasal cavity	100091	Health-related outcomes	100092	Cancer register	100092	Cancer register	100092	Health-related outcomes > Cancer register
3536	INTEGER	30192	-0.0146962	-0.02636	-0.00303241	0.0135311	LINEAR	Age started hormone-replacement therapy (HRT)	100000	UK Biobank Assessment Centre	100025	Touchscreen	100068	Sex-specific factors	100069	UK Biobank Assessment Centre > Touchscreen > Sex-specific factors > Female-specific factors
20003#1140870488	CAT-MUL	157169/39(157208)	-0.464948	-0.845143	-0.105505	0.0138146	LOGISTIC-BINARY	Treatment/medication code: forceval capsule	100000	UK Biobank Assessment Centre	100071	Verbal interview	100075	Medications	100075	UK Biobank Assessment Centre > Verbal interview > Medications
5934-3	CAT-SIN	351/847	-999	-999	-999	0.0139548	MULTINOMIAL-LOGISTIC	Which eye(s) affected by other serious eye condition	100000	UK Biobank Assessment Centre	100025	Touchscreen	100036	Health and medical history	100041	UK Biobank Assessment Centre > Touchscreen > Health and medical history > Eyesight
6156#13	CAT-MUL	9801/1561(11362)	0.0687629	0.0136025	0.123503	0.0141684	LOGISTIC-BINARY	Manic/hyper symptoms: I needed less sleep than usual	100000	UK Biobank Assessment Centre	100025	Touchscreen	100059	Psychosocial factors	100060	UK Biobank Assessment Centre > Touchscreen > Psychosocial factors > Mental health
2704	INTEGER	66284	-0.0185907	-0.0336054	-0.00357598	0.0153296	ORDERED-LOGISTIC	Years since last cervical smear test	100000	UK Biobank Assessment Centre	100025	Touchscreen	100068	Sex-specific factors	100069	UK Biobank Assessment Centre > Touchscreen > Sex-specific factors > Female-specific factors
131032	DATE	155328/1899(157227)	-0.0592096	-0.107331	-0.0115671	0.0153681	LOGISTIC-BINARY	Date G25 first reported (other extrapyramidal and movement disorders)	100091	Health-related outcomes	1712	First occurrences	2406	Nervous system disorders	2406	Health-related outcomes > First occurrences > Nervous system disorders
102	INTEGER	148753	0.00644359	0.00117919	0.011708	0.016441	LINEAR	Pulse rate, automated reading	100000	UK Biobank Assessment Centre	100006	Physical measures	100011	Blood pressure	100011	UK Biobank Assessment Centre > Physical measures > Blood pressure
20003#1140869186	CAT-MUL	157174/34(157208)	0.358879	0.0484586	0.636526	0.0171806	LOGISTIC-BINARY	Treatment/medication code: ovranette tablet	100000	UK Biobank Assessment Centre	100071	Verbal interview	100075	Medications	100075	UK Biobank Assessment Centre > Verbal interview > Medications
6144#4	CAT-MUL	127844/28998(156842)	-0.0159287	-0.029195	-0.00268856	0.0184905	LOGISTIC-BINARY	Never eat eggs, dairy, wheat, sugar: Sugar or foods/drinks containing sugar	100000	UK Biobank Assessment Centre	100025	Touchscreen	100050	Lifestyle and environment	100052	UK Biobank Assessment Centre > Touchscreen > Lifestyle and environment > Diet
20003#1140882112	CAT-MUL	157173/35(157208)	-0.467689	-0.867996	-0.0901	0.018525	LOGISTIC-BINARY	Treatment/medication code: co-careldopa	100000	UK Biobank Assessment Centre	100071	Verbal interview	100075	Medications	100075	UK Biobank Assessment Centre > Verbal interview > Medications
20003#1141146234	CAT-MUL	152759/4449(157208)	-0.0374609	-0.0688461	-0.00628059	0.0189236	LOGISTIC-BINARY	Treatment/medication code: atorvastatin	100000	UK Biobank Assessment Centre	100071	Verbal interview	100075	Medications	100075	UK Biobank Assessment Centre > Verbal interview > Medications
131360	DATE	156634/593(157227)	-0.103734	-0.191162	-0.0178286	0.018992	LOGISTIC-BINARY	Date I60 first reported (subarachnoid haemorrhage)	100091	Health-related outcomes	1712	First occurrences	2409	Circulatory system disorders	2409	Health-related outcomes > First occurrences > Circulatory system disorders
1677	CAT-SIN	34094/85945(120039)	-0.0154304	-0.0283772	-0.00246841	0.0195636	LOGISTIC-BINARY	Breastfed as a baby	100000	UK Biobank Assessment Centre	100025	Touchscreen	100033	Early life factors	100033	UK Biobank Assessment Centre > Touchscreen > Early life factors
20003#1141190158	CAT-MUL	157080/128(157208)	-0.230484	-0.427548	-0.0401354	0.0197471	LOGISTIC-BINARY	Treatment/medication code: cipralex 5mg tablet	100000	UK Biobank Assessment Centre	100071	Verbal interview	100075	Medications	100075	UK Biobank Assessment Centre > Verbal interview > Medications
20003#1140868426	CAT-MUL	157152/56(157208)	-0.354753	-0.661424	-0.0630105	0.0202295	LOGISTIC-BINARY	Treatment/medication code: triamcinolone	100000	UK Biobank Assessment Centre	100071	Verbal interview	100075	Medications	100075	UK Biobank Assessment Centre > Verbal interview > Medications
40011#9761	CAT-MUL	157214/13(157227)	0.504888	0.0345444	0.888638	0.0204809	LOGISTIC-BINARY	Histology of cancer tumour: Waldenstrom macroglobulinemia	100091	Health-related outcomes	100092	Cancer register	100092	Cancer register	100092	Health-related outcomes > Cancer register
6145#5	CAT-MUL	151774/4653(156427)	0.0353261	0.00531687	0.0651386	0.0206241	LOGISTIC-BINARY	Illness, injury, bereavement, stress in last 2 years: Marital separation/divorce	100000	UK Biobank Assessment Centre	100025	Touchscreen	100059	Psychosocial factors	100060	UK Biobank Assessment Centre > Touchscreen > Psychosocial factors > Mental health
131764	DATE	157093/134(157227)	0.191639	0.0236536	0.351863	0.0222017	LOGISTIC-BINARY	Date L55 first reported (sunburn)	100091	Health-related outcomes	1712	First occurrences	2412	Skin and subcutaneous tissue disorders	2412	Health-related outcomes > First occurrences > Skin and subcutaneous tissue disorders
131370	DATE	156391/836(157227)	-0.0840659	-0.157278	-0.0119446	0.0233755	LOGISTIC-BINARY	Date I65 first reported (occlusion and stenosis of precerebral arteries, not resulting in cerebral infarction)	100091	Health-related outcomes	1712	First occurrences	2409	Circulatory system disorders	2409	Health-related outcomes > First occurrences > Circulatory system disorders
30200	CONTINUOUS	157227	-0.00589714	-0.0110186	-0.000775674	0.0240201	LINEAR	Neutrophill percentage	100078	Biological samples	100080	Assay results	100081	Blood assays	100081	Biological samples > Assay results > Blood assays > Blood count
20001#1006	CAT-MUL	157104/104(157208)	-0.245472	-0.465384	-0.0337488	0.0258672	LOGISTIC-BINARY	Cancer code, self-reported: larynx/throat cancer	100000	UK Biobank Assessment Centre	100071	Verbal interview	100074	Medical conditions	100074	UK Biobank Assessment Centre > Verbal interview > Medical conditions
6158#2	CAT-MUL	3795/581(4376)	0.102294	0.0117877	0.19185	0.0259019	LOGISTIC-BINARY	Why reduced smoking: Doctor's advice	100000	UK Biobank Assessment Centre	100025	Touchscreen	100050	Lifestyle and environment	100058	UK Biobank Assessment Centre > Touchscreen > Lifestyle and environment > Smoking
20003#1140862574	CAT-MUL	156970/238(157208)	0.141677	0.0147974	0.264231	0.0260552	LOGISTIC-BINARY	Treatment/medication code: pulmicort ls 50micrograms inhaler	100000	UK Biobank Assessment Centre	100071	Verbal interview	100075	Medications	100075	UK Biobank Assessment Centre > Verbal interview > Medications
20003#1141171646	CAT-MUL	156890/318(157208)	0.123765	0.0131993	0.231161	0.0260764	LOGISTIC-BINARY	Treatment/medication code: pioglitazone	100000	UK Biobank Assessment Centre	100071	Verbal interview	100075	Medications	100075	UK Biobank Assessment Centre > Verbal interview > Medications
20003#1141153242	CAT-MUL	157162/46(157208)	-0.372301	-0.710131	-0.0522356	0.0266799	LOGISTIC-BINARY	Treatment/medication code: balsalazide disodium	100000	UK Biobank Assessment Centre	100071	Verbal interview	100075	Medications	100075	UK Biobank Assessment Centre > Verbal interview > Medications
20003#1141153026	CAT-MUL	156840/368(157208)	-0.123986	-0.235033	-0.0153513	0.0269679	LOGISTIC-BINARY	Treatment/medication code: lercanidipine	100000	UK Biobank Assessment Centre	100071	Verbal interview	100075	Medications	100075	UK Biobank Assessment Centre > Verbal interview > Medications
20003#1140865816	CAT-MUL	157172/36(157208)	-0.42936	-0.823769	-0.057991	0.0281232	LOGISTIC-BINARY	Treatment/medication code: anusol cream	100000	UK Biobank Assessment Centre	100071	Verbal interview	100075	Medications	100075	UK Biobank Assessment Centre > Verbal interview > Medications
4700	INTEGER	2468	0.0465116	0.0049039	0.0881194	0.0284702	LINEAR	Age cataract diagnosed	100000	UK Biobank Assessment Centre	100025	Touchscreen	100036	Health and medical history	100041	UK Biobank Assessment Centre > Touchscreen > Health and medical history > Eyesight
20003#1141168718	CAT-MUL	157195/13(157208)	0.475142	0.00233715	0.85004	0.0285099	LOGISTIC-BINARY	Treatment/medication code: detrunorm 15mg tablet	100000	UK Biobank Assessment Centre	100071	Verbal interview	100075	Medications	100075	UK Biobank Assessment Centre > Verbal interview > Medications
20003#1140875596	CAT-MUL	157192/16(157208)	0.455433	0.0143609	0.828301	0.0288216	LOGISTIC-BINARY	Treatment/medication code: algesal cream	100000	UK Biobank Assessment Centre	100071	Verbal interview	100075	Medications	100075	UK Biobank Assessment Centre > Verbal interview > Medications
20003#1141173444	CAT-MUL	157196/12(157208)	0.498058	0.00694508	0.900936	0.0290307	LOGISTIC-BINARY	Treatment/medication code: dulco-lax 2.5mg perles	100000	UK Biobank Assessment Centre	100071	Verbal interview	100075	Medications	100075	UK Biobank Assessment Centre > Verbal interview > Medications
131160	DATE	156836/391(157227)	0.109973	0.00971543	0.20768	0.0294779	LOGISTIC-BINARY	Date H21 first reported (other disorders of iris and ciliary body)	100091	Health-related outcomes	1712	First occurrences	2407	Eye and adnexa disorders	2407	Health-related outcomes > First occurrences > Eye and adnexa disorders
130826	DATE	153958/3269(157227)	0.0391399	0.00360327	0.0743918	0.0302013	LOGISTIC-BINARY	Date E86 first reported (volume depletion)	100091	Health-related outcomes	1712	First occurrences	2404	Endocrine, nutritional and metabolic diseases	2404	Health-related outcomes > First occurrences > Endocrine, nutritional and metabolic diseases
20003#1141165470	CAT-MUL	157198/10(157208)	0.544702	0.000830315	0.990182	0.0310265	LOGISTIC-BINARY	Treatment/medication code: felodipine+ramipril	100000	UK Biobank Assessment Centre	100071	Verbal interview	100075	Medications	100075	UK Biobank Assessment Centre > Verbal interview > Medications
24012	CONTINUOUS	155161	-0.00567273	-0.0108279	-0.000517543	0.0310269	LINEAR	Inverse distance to the nearest major road	100088	Additional exposures	113	Local environment	114	Residential air pollution	114	Additional exposures > Local environment > Residential air pollution
20003#1140864070	CAT-MUL	157174/34(157208)	0.325853	0.0134404	0.603	0.0311221	LOGISTIC-BINARY	Treatment/medication code: kapake tablet	100000	UK Biobank Assessment Centre	100071	Verbal interview	100075	Medications	100075	UK Biobank Assessment Centre > Verbal interview > Medications
20003#1141157324	CAT-MUL	157176/32(157208)	0.33288	0.0120241	0.616068	0.0314785	LOGISTIC-BINARY	Treatment/medication code: loratadine product	100000	UK Biobank Assessment Centre	100071	Verbal interview	100075	Medications	100075	UK Biobank Assessment Centre > Verbal interview > Medications
131644	DATE	156270/957(157227)	0.0701356	0.00533751	0.133923	0.0325249	LOGISTIC-BINARY	Date K61 first reported (abscess of anal and rectal regions)	100091	Health-related outcomes	1712	First occurrences	2411	Digestive system disorders	2411	Health-related outcomes > First occurrences > Digestive system disorders
131604	DATE	155447/1780(157227)	0.0517856	0.00386075	0.099173	0.0331951	LOGISTIC-BINARY	Date K35 first reported (acute appendicitis)	100091	Health-related outcomes	1712	First occurrences	2411	Digestive system disorders	2411	Health-related outcomes > First occurrences > Digestive system disorders
20003#1141169520	CAT-MUL	157069/139(157208)	0.173563	0.0102469	0.329523	0.033245	LOGISTIC-BINARY	Treatment/medication code: cosopt 2%/0.5% eye drops	100000	UK Biobank Assessment Centre	100071	Verbal interview	100075	Medications	100075	UK Biobank Assessment Centre > Verbal interview > Medications
20003#1140866406	CAT-MUL	157183/25(157208)	-0.504669	-0.987443	-0.0539406	0.0343075	LOGISTIC-BINARY	Treatment/medication code: frumil tablet	100000	UK Biobank Assessment Centre	100071	Verbal interview	100075	Medications	100075	UK Biobank Assessment Centre > Verbal interview > Medications
20003#1140916356	CAT-MUL	155838/1370(157208)	0.0582689	0.0039399	0.1119	0.0343768	LOGISTIC-BINARY	Treatment/medication code: losartan	100000	UK Biobank Assessment Centre	100071	Verbal interview	100075	Medications	100075	UK Biobank Assessment Centre > Verbal interview > Medications
23069	CAT-SIN	2964/80(3044)	0.235943	0.0127475	0.450495	0.034425	LOGISTIC-BINARY	HPV 18 seropositivity for Human Papillomavirus type-18	100078	Biological samples	100080	Assay results	51428	Blood assays	51428	Biological samples > Assay results > Blood assays > Infectious Diseases
40006#D420	CAT-MUL	157211/16(157227)	-0.638284	-1.25515	-0.0702567	0.0349823	LOGISTIC-BINARY	Type of cancer: ICD10: D42.0 Cerebral meninges	100091	Health-related outcomes	100092	Cancer register	100092	Cancer register	100092	Health-related outcomes > Cancer register
20401	CAT-SIN	49302/2862(52164)	0.0410742	0.00262222	0.0792139	0.0355382	LOGISTIC-BINARY	Ever addicted to any substance or behaviour	100089	Online follow-up	136	Mental health	141	Addictions	141	Online follow-up > Mental health > Addictions
20003#1141145638	CAT-MUL	157142/66(157208)	0.243544	0.00850824	0.461872	0.0355663	LOGISTIC-BINARY	Treatment/medication code: nasobec aqueous 50micrograms nasal spray	100000	UK Biobank Assessment Centre	100071	Verbal interview	100075	Medications	100075	UK Biobank Assessment Centre > Verbal interview > Medications
20003#1140862938	CAT-MUL	157196/12(157208)	0.478247	-0.0160704	0.871791	0.0356932	LOGISTIC-BINARY	Treatment/medication code: acetylcysteine	100000	UK Biobank Assessment Centre	100071	Verbal interview	100075	Medications	100075	UK Biobank Assessment Centre > Verbal interview > Medications
20003#1141184748	CAT-MUL	157103/105(157208)	0.195132	0.00754329	0.372138	0.0361663	LOGISTIC-BINARY	Treatment/medication code: levocetirizine	100000	UK Biobank Assessment Centre	100071	Verbal interview	100075	Medications	100075	UK Biobank Assessment Centre > Verbal interview > Medications
20003#1140868772	CAT-MUL	157148/60(157208)	0.25378	0.00702287	0.481118	0.0363919	LOGISTIC-BINARY	Treatment/medication code: didronel 200mg tablet	100000	UK Biobank Assessment Centre	100071	Verbal interview	100075	Medications	100075	UK Biobank Assessment Centre > Verbal interview > Medications
131016	DATE	156990/237(157227)	-0.149874	-0.292462	-0.0111803	0.0367955	LOGISTIC-BINARY	Date G12 first reported (spinal muscular atrophy and related syndromes)	100091	Health-related outcomes	1712	First occurrences	2406	Nervous system disorders	2406	Health-related outcomes > First occurrences > Nervous system disorders
40006#C444	CAT-MUL	156795/432(157227)	-0.107756	-0.209939	-0.00765303	0.0368175	LOGISTIC-BINARY	Type of cancer: ICD10: C44.4 Skin of scalp and neck	100091	Health-related outcomes	100092	Cancer register	100092	Cancer register	100092	Health-related outcomes > Cancer register
130106	DATE	156648/579(157227)	0.0871639	0.00421395	0.168384	0.0374448	LOGISTIC-BINARY	Date A63 first reported (other predominantly sexually transmitted diseases, not elsewhere classified)	100091	Health-related outcomes	1712	First occurrences	2401	Certain infectious and parasitic diseases	2401	Health-related outcomes > First occurrences > Certain infectious and parasitic diseases
20003#1141164060	CAT-MUL	157133/75(157208)	-0.267741	-0.526407	-0.0204319	0.0381889	LOGISTIC-BINARY	Treatment/medication code: pramipexole	100000	UK Biobank Assessment Centre	100071	Verbal interview	100075	Medications	100075	UK Biobank Assessment Centre > Verbal interview > Medications
20003#1140875632	CAT-MUL	157157/51(157208)	0.266407	0.00427892	0.507334	0.0384813	LOGISTIC-BINARY	Treatment/medication code: movelat gel	100000	UK Biobank Assessment Centre	100071	Verbal interview	100075	Medications	100075	UK Biobank Assessment Centre > Verbal interview > Medications
20003#1141194794	CAT-MUL	148221/8987(157208)	0.0231454	0.00115909	0.0450337	0.0386455	LOGISTIC-BINARY	Treatment/medication code: bendroflumethiazide	100000	UK Biobank Assessment Centre	100071	Verbal interview	100075	Medications	100075	UK Biobank Assessment Centre > Verbal interview > Medications
20003#1141194810	CAT-MUL	157183/25(157208)	-0.503778	-0.997746	-0.0433294	0.0388313	LOGISTIC-BINARY	Treatment/medication code: atenolol+bendroflumethiazide	100000	UK Biobank Assessment Centre	100071	Verbal interview	100075	Medications	100075	UK Biobank Assessment Centre > Verbal interview > Medications
20003#1140863144	CAT-MUL	156686/522(157208)	-0.097274	-0.190585	-0.00570076	0.0391793	LOGISTIC-BINARY	Treatment/medication code: zopiclone	100000	UK Biobank Assessment Centre	100071	Verbal interview	100075	Medications	100075	UK Biobank Assessment Centre > Verbal interview > Medications
20003#1140875816	CAT-MUL	157185/23(157208)	-0.510037	-1.01246	-0.0443381	0.0392624	LOGISTIC-BINARY	Treatment/medication code: pilocarpine	100000	UK Biobank Assessment Centre	100071	Verbal interview	100075	Medications	100075	UK Biobank Assessment Centre > Verbal interview > Medications
20003#1141163114	CAT-MUL	157179/29(157208)	0.338312	-0.00507262	0.637083	0.0402004	LOGISTIC-BINARY	Treatment/medication code: modafinil	100000	UK Biobank Assessment Centre	100071	Verbal interview	100075	Medications	100075	UK Biobank Assessment Centre > Verbal interview > Medications
20003#1140883748	CAT-MUL	156720/488(157208)	0.0926839	0.00303009	0.180323	0.0404803	LOGISTIC-BINARY	Treatment/medication code: selenium product	100000	UK Biobank Assessment Centre	100071	Verbal interview	100075	Medications	100075	UK Biobank Assessment Centre > Verbal interview > Medications
20003#1140873966	CAT-MUL	157060/148(157208)	0.165502	0.00362446	0.320078	0.040524	LOGISTIC-BINARY	Treatment/medication code: trimethoprim	100000	UK Biobank Assessment Centre	100071	Verbal interview	100075	Medications	100075	UK Biobank Assessment Centre > Verbal interview > Medications
5529	CAT-SIN	11810/450(12260)	-0.104827	-0.206186	-0.00546726	0.0406457	LOGISTIC-BINARY	Surgery on leg arteries (other than for varicose veins)	100000	UK Biobank Assessment Centre	100025	Touchscreen	100036	Health and medical history	100038	UK Biobank Assessment Centre > Touchscreen > Health and medical history > Claudication and peripheral artery disease
20003#1140911736	CAT-MUL	156978/230(157208)	-0.14726	-0.290168	-0.00820431	0.0406844	LOGISTIC-BINARY	Treatment/medication code: ginseng product	100000	UK Biobank Assessment Centre	100071	Verbal interview	100075	Medications	100075	UK Biobank Assessment Centre > Verbal interview > Medications
40006#C437	CAT-MUL	156796/431(157227)	-0.10609	-0.208983	-0.00529569	0.0412143	LOGISTIC-BINARY	Type of cancer: ICD10: C43.7 Malignant melanoma of lower limb, including hip	100091	Health-related outcomes	100092	Cancer register	100092	Cancer register	100092	Health-related outcomes > Cancer register
20003#1141171152	CAT-MUL	157085/123(157208)	-0.20245	-0.400312	-0.011611	0.0412821	LOGISTIC-BINARY	Treatment/medication code: cardicor 1.25mg tablet	100000	UK Biobank Assessment Centre	100071	Verbal interview	100075	Medications	100075	UK Biobank Assessment Centre > Verbal interview > Medications
131148	DATE	156795/432(157227)	-0.105365	-0.207679	-0.00515389	0.0414468	LOGISTIC-BINARY	Date H15 first reported (disorders of sclera)	100091	Health-related outcomes	1712	First occurrences	2407	Eye and adnexa disorders	2407	Health-related outcomes > First occurrences > Eye and adnexa disorders
131074	DATE	149117/8110(157227)	-0.0242621	-0.0476643	-0.000970433	0.0416611	LOGISTIC-BINARY	Date G56 first reported (mononeuropathies of upper limb)	100091	Health-related outcomes	1712	First occurrences	2406	Nervous system disorders	2406	Health-related outcomes > First occurrences > Nervous system disorders
20003#1140870932	CAT-MUL	157178/30(157208)	0.327227	-0.00549798	0.622836	0.0419117	LOGISTIC-BINARY	Treatment/medication code: ascorbic acid product	100000	UK Biobank Assessment Centre	100071	Verbal interview	100075	Medications	100075	UK Biobank Assessment Centre > Verbal interview > Medications
3005	CAT-SIN	5963/8731(14694)	0.0359315	0.00133111	0.0706024	0.0420051	LOGISTIC-BINARY	Fracture resulting from simple fall	100000	UK Biobank Assessment Centre	100025	Touchscreen	100036	Health and medical history	100044	UK Biobank Assessment Centre > Touchscreen > Health and medical history > Medical conditions
20003#1141157418	CAT-MUL	157167/41(157208)	0.290471	-0.00272504	0.555836	0.042158	LOGISTIC-BINARY	Treatment/medication code: budesonide product	100000	UK Biobank Assessment Centre	100071	Verbal interview	100075	Medications	100075	UK Biobank Assessment Centre > Verbal interview > Medications
130874	DATE	156891/336(157227)	0.109649	0.00185974	0.21451	0.0433192	LOGISTIC-BINARY	Date F20 first reported (schizophrenia)	100091	Health-related outcomes	1712	First occurrences	2405	Mental and behavioural disorders	2405	Health-related outcomes > First occurrences > Mental and behavioural disorders
20003#1140879760	CAT-MUL	155076/2132(157208)	0.0448542	0.00109115	0.0881731	0.0434859	LOGISTIC-BINARY	Treatment/medication code: bisoprolol	100000	UK Biobank Assessment Centre	100071	Verbal interview	100075	Medications	100075	UK Biobank Assessment Centre > Verbal interview > Medications
20003#1140916682	CAT-MUL	154687/2521(157208)	0.041382	0.00101369	0.0813762	0.0435409	LOGISTIC-BINARY	Treatment/medication code: evening primrose oil	100000	UK Biobank Assessment Centre	100071	Verbal interview	100075	Medications	100075	UK Biobank Assessment Centre > Verbal interview > Medications
6148#4	CAT-MUL	51319/4974(56293)	-0.0312202	-0.0617582	-0.000852549	0.0444972	LOGISTIC-BINARY	Eye problems/disorders: Cataract	100000	UK Biobank Assessment Centre	100025	Touchscreen	100036	Health and medical history	100041	UK Biobank Assessment Centre > Touchscreen > Health and medical history > Eyesight
131926	DATE	155106/2121(157227)	0.0448567	0.000792341	0.0884752	0.0449321	LOGISTIC-BINARY	Date M53 first reported (other dorsopathies, not elsewhere classified)	100091	Health-related outcomes	1712	First occurrences	2413	Musculoskeletal system and connective tissue disorders	2413	Health-related outcomes > First occurrences > Musculoskeletal system and connective tissue disorders
131950	DATE	149040/8187(157227)	-0.0237614	-0.047046	-0.000586349	0.0449732	LOGISTIC-BINARY	Date M72 first reported (fibroblastic disorders)	100091	Health-related outcomes	1712	First occurrences	2413	Musculoskeletal system and connective tissue disorders	2413	Health-related outcomes > First occurrences > Musculoskeletal system and connective tissue disorders
20003#1140865418	CAT-MUL	157178/30(157208)	0.329093	-0.0115958	0.630513	0.0456271	LOGISTIC-BINARY	Treatment/medication code: mintec 0.2ml e/c capsule	100000	UK Biobank Assessment Centre	100071	Verbal interview	100075	Medications	100075	UK Biobank Assessment Centre > Verbal interview > Medications
20003#1140923598	CAT-MUL	157187/21(157208)	-0.514702	-1.03848	-0.0303021	0.0456645	LOGISTIC-BINARY	Treatment/medication code: fematrix 40 patch	100000	UK Biobank Assessment Centre	100071	Verbal interview	100075	Medications	100075	UK Biobank Assessment Centre > Verbal interview > Medications
24015	CONTINUOUS	155161	-0.0149485	-0.0297111	-0.000185923	0.0467671	ORDERED-LOGISTIC	Sum of road length of major roads within 100m	100088	Additional exposures	113	Local environment	114	Residential air pollution	114	Additional exposures > Local environment > Residential air pollution
40013#1820	CAT-MUL	157208/19(157227)	0.401328	-0.0238756	0.764886	0.0470694	LOGISTIC-BINARY	Type of cancer: ICD9: 1820 Malignant neoplasm of corpus uteri, except isthmus	100091	Health-related outcomes	100092	Cancer register	100092	Cancer register	100092	Health-related outcomes > Cancer register
20003#1140872036	CAT-MUL	157147/61(157208)	0.238592	-0.00541368	0.46479	0.0471535	LOGISTIC-BINARY	Treatment/medication code: paramax tablet	100000	UK Biobank Assessment Centre	100071	Verbal interview	100075	Medications	100075	UK Biobank Assessment Centre > Verbal interview > Medications
40006#C440	CAT-MUL	157103/124(157227)	-0.195871	-0.393127	-0.00563352	0.0476452	LOGISTIC-BINARY	Type of cancer: ICD10: C44.0 Skin of lip	100091	Health-related outcomes	100092	Cancer register	100092	Cancer register	100092	Health-related outcomes > Cancer register
20003#1140867420	CAT-MUL	157198/10(157208)	-0.774716	-1.57794	-0.0473584	0.0477997	LOGISTIC-BINARY	Treatment/medication code: clozapine	100000	UK Biobank Assessment Centre	100071	Verbal interview	100075	Medications	100075	UK Biobank Assessment Centre > Verbal interview > Medications
130184	DATE	152711/4516(157227)	0.0306265	0.000180592	0.0608693	0.0479089	LOGISTIC-BINARY	Date B05 first reported (measles)	100091	Health-related outcomes	1712	First occurrences	2401	Certain infectious and parasitic diseases	2401	Health-related outcomes > First occurrences > Certain infectious and parasitic diseases
4056	INTEGER	2192	0.0437675	0.00037992	0.0871551	0.0480291	LINEAR	Age stroke diagnosed	100000	UK Biobank Assessment Centre	100025	Touchscreen	100036	Health and medical history	100044	UK Biobank Assessment Centre > Touchscreen > Health and medical history > Medical conditions
20003#1140879854	CAT-MUL	156967/241(157208)	-0.136929	-0.274673	-0.00283454	0.0483824	LOGISTIC-BINARY	Treatment/medication code: sotalol	100000	UK Biobank Assessment Centre	100071	Verbal interview	100075	Medications	100075	UK Biobank Assessment Centre > Verbal interview > Medications
6183	INTEGER	558	-0.171796	-0.33977	-0.00382256	0.048571	ORDERED-LOGISTIC	Number of cigarettes previously smoked daily (current cigar/pipe smokers)	100000	UK Biobank Assessment Centre	100025	Touchscreen	100050	Lifestyle and environment	100058	UK Biobank Assessment Centre > Touchscreen > Lifestyle and environment > Smoking
1980	CAT-SIN	66322/86930(153252)	0.0105173	4.02954e-05	0.0209985	0.049168	LOGISTIC-BINARY	Worrier / anxious feelings	100000	UK Biobank Assessment Centre	100025	Touchscreen	100059	Psychosocial factors	100060	UK Biobank Assessment Centre > Touchscreen > Psychosocial factors > Mental health
20003#1140878060	CAT-MUL	157198/10(157208)	0.497902	-0.0505035	0.937985	0.049273	LOGISTIC-BINARY	Treatment/medication code: alomide eye drops	100000	UK Biobank Assessment Centre	100071	Verbal interview	100075	Medications	100075	UK Biobank Assessment Centre > Verbal interview > Medications
20003#1140870196	CAT-MUL	157115/93(157208)	-0.226286	-0.457137	-0.0049177	0.0499637	LOGISTIC-BINARY	Treatment/medication code: zoladex 3.6mg implant	100000	UK Biobank Assessment Centre	100071	Verbal interview	100075	Medications	100075	UK Biobank Assessment Centre > Verbal interview > Medications
131586	DATE	150073/7154(157227)	-0.0247463	-0.0495729	-4.56176e-05	0.0501317	LOGISTIC-BINARY	Date K22 first reported (other diseases of oesophagus)	100091	Health-related outcomes	1712	First occurrences	2411	Digestive system disorders	2411	Health-related outcomes > First occurrences > Digestive system disorders
132072	DATE	146468/10759(157227)	-0.020297	-0.0407638	8.7795e-05	0.0514612	LOGISTIC-BINARY	Date N40 first reported (hyperplasia of prostate)	100091	Health-related outcomes	1712	First occurrences	2414	Genitourinary system disorders	2414	Health-related outcomes > First occurrences > Genitourinary system disorders
131912	DATE	156583/644(157227)	-0.0818789	-0.165127	-3.67397e-05	0.0519011	LOGISTIC-BINARY	Date M45 first reported (ankylosing spondylitis)	100091	Health-related outcomes	1712	First occurrences	2413	Musculoskeletal system and connective tissue disorders	2413	Health-related outcomes > First occurrences > Musculoskeletal system and connective tissue disorders
20003#1141189380	CAT-MUL	157192/16(157208)	0.416812	-0.0355593	0.800181	0.0520341	LOGISTIC-BINARY	Treatment/medication code: emtricitabine	100000	UK Biobank Assessment Centre	100071	Verbal interview	100075	Medications	100075	UK Biobank Assessment Centre > Verbal interview > Medications
24011	INTEGER	155161	0.00510349	-5.32748e-05	0.0102602	0.0524142	LINEAR	Traffic intensity on the nearest major road	100088	Additional exposures	113	Local environment	114	Residential air pollution	114	Additional exposures > Local environment > Residential air pollution
132022	DATE	155019/2208(157227)	0.04231	-0.000742318	0.0849349	0.0529018	LOGISTIC-BINARY	Date N13 first reported (obstructive and reflux uropathy)	100091	Health-related outcomes	1712	First occurrences	2414	Genitourinary system disorders	2414	Health-related outcomes > First occurrences > Genitourinary system disorders
5255	CONTINUOUS	39258	0.010086	-0.000137104	0.020309	0.0531525	LINEAR	Intra-ocular pressure, Goldmann-correlated (right)	100000	UK Biobank Assessment Centre	100006	Physical measures	100013	Eye measures	100015	UK Biobank Assessment Centre > Physical measures > Eye measures > Intraocular pressure
20003#1141176284	CAT-MUL	157149/59(157208)	0.235278	-0.0129121	0.465018	0.0541634	LOGISTIC-BINARY	Treatment/medication code: brinzolamide	100000	UK Biobank Assessment Centre	100071	Verbal interview	100075	Medications	100075	UK Biobank Assessment Centre > Verbal interview > Medications
40011#9823	CAT-MUL	156993/234(157227)	-0.136251	-0.276994	0.000659023	0.0544708	LOGISTIC-BINARY	Histology of cancer tumour: Chronic lymphocytic leukemia/small lymphocytic lymphoma	100091	Health-related outcomes	100092	Cancer register	100092	Cancer register	100092	Health-related outcomes > Cancer register
20003#1141146378	CAT-MUL	157182/26(157208)	0.340155	-0.027244	0.663336	0.0545632	LOGISTIC-BINARY	Treatment/medication code: natrilix sr 1.5mg m/r tablet	100000	UK Biobank Assessment Centre	100071	Verbal interview	100075	Medications	100075	UK Biobank Assessment Centre > Verbal interview > Medications
20003#1140869036	CAT-MUL	157098/110(157208)	0.178211	-0.00833394	0.355014	0.0548007	LOGISTIC-BINARY	Treatment/medication code: ovestin 0.1% vaginal cream	100000	UK Biobank Assessment Centre	100071	Verbal interview	100075	Medications	100075	UK Biobank Assessment Centre > Verbal interview > Medications
4079	INTEGER	148753	0.00513628	-0.000130538	0.0104031	0.0559549	LINEAR	Diastolic blood pressure, automated reading	100000	UK Biobank Assessment Centre	100006	Physical measures	100011	Blood pressure	100011	UK Biobank Assessment Centre > Physical measures > Blood pressure
130020	DATE	156447/780(157227)	0.0694496	-0.00259948	0.140228	0.0566709	LOGISTIC-BINARY	Date A15 first reported (respiratory tuberculosis, bacteriologically and histologically confirmed)	100091	Health-related outcomes	1712	First occurrences	2401	Certain infectious and parasitic diseases	2401	Health-related outcomes > First occurrences > Certain infectious and parasitic diseases
20003#1141193272	CAT-MUL	157155/53(157208)	0.251373	-0.0174972	0.498399	0.05678	LOGISTIC-BINARY	Treatment/medication code: testogel 50mg gel 5g sachet	100000	UK Biobank Assessment Centre	100071	Verbal interview	100075	Medications	100075	UK Biobank Assessment Centre > Verbal interview > Medications
1737	INTEGER	117513	0.0109965	-0.000319306	0.0223123	0.0570091	ORDERED-LOGISTIC	Childhood sunburn occasions	100000	UK Biobank Assessment Centre	100025	Touchscreen	100050	Lifestyle and environment	100055	UK Biobank Assessment Centre > Touchscreen > Lifestyle and environment > Sun exposure
20003#1141194386	CAT-MUL	157104/104(157208)	0.181976	-0.0103278	0.364101	0.0570551	LOGISTIC-BINARY	Treatment/medication code: telfast 30 tablet	100000	UK Biobank Assessment Centre	100071	Verbal interview	100075	Medications	100075	UK Biobank Assessment Centre > Verbal interview > Medications
21025	CAT-SIN	58212	0.0149684	-0.00043607	0.0303728	0.0571334	ORDERED-LOGISTIC	Frequency of discomfort/pain in abdomen in last 3 months	100089	Online follow-up	153	Digestive health	153	Digestive health	153	Online follow-up > Digestive health
20003#1141200768	CAT-MUL	157166/42(157208)	-0.334066	-0.688474	0.000592372	0.0576342	LOGISTIC-BINARY	Treatment/medication code: protelos 2g sachets	100000	UK Biobank Assessment Centre	100071	Verbal interview	100075	Medications	100075	UK Biobank Assessment Centre > Verbal interview > Medications
40006#C56	CAT-MUL	156770/457(157227)	0.0885555	-0.00403322	0.179039	0.0579924	LOGISTIC-BINARY	Type of cancer: ICD10: C56 Malignant neoplasm of ovary	100091	Health-related outcomes	100092	Cancer register	100092	Cancer register	100092	Health-related outcomes > Cancer register
20003#1140875840	CAT-MUL	157085/123(157208)	-0.187614	-0.385185	0.00281827	0.0581586	LOGISTIC-BINARY	Treatment/medication code: timolol 0.25% eye drops	100000	UK Biobank Assessment Centre	100071	Verbal interview	100075	Medications	100075	UK Biobank Assessment Centre > Verbal interview > Medications
40011#8980	CAT-MUL	157197/30(157227)	0.323002	-0.0281688	0.637568	0.0581752	LOGISTIC-BINARY	Histology of cancer tumour: Carcinosarcoma, NOS	100091	Health-related outcomes	100092	Cancer register	100092	Cancer register	100092	Health-related outcomes > Cancer register
132150	DATE	153233/3994(157227)	0.0310073	-0.00123146	0.0630178	0.0585185	LOGISTIC-BINARY	Date N94 first reported (pain and other conditions associated with female genital organs and menstrual cycle)	100091	Health-related outcomes	1712	First occurrences	2414	Genitourinary system disorders	2414	Health-related outcomes > First occurrences > Genitourinary system disorders
20003#1141157132	CAT-MUL	157108/100(157208)	-0.207045	-0.426151	0.00357859	0.0590709	LOGISTIC-BINARY	Treatment/medication code: singulair 10mg tablet	100000	UK Biobank Assessment Centre	100071	Verbal interview	100075	Medications	100075	UK Biobank Assessment Centre > Verbal interview > Medications
20003#1140870800	CAT-MUL	157186/22(157208)	-0.467201	-0.969873	-0.000121819	0.0593881	LOGISTIC-BINARY	Treatment/medication code: sandocal 400 effervescent tablet	100000	UK Biobank Assessment Centre	100071	Verbal interview	100075	Medications	100075	UK Biobank Assessment Centre > Verbal interview > Medications
20003#1141200640	CAT-MUL	157183/25(157208)	0.335425	-0.0343962	0.659517	0.0596674	LOGISTIC-BINARY	Treatment/medication code: easyhaler salbutamol 100mcg breath-actuated dry powder inh	100000	UK Biobank Assessment Centre	100071	Verbal interview	100075	Medications	100075	UK Biobank Assessment Centre > Verbal interview > Medications
20001#1026	CAT-MUL	157181/27(157208)	0.326105	-0.0309389	0.64613	0.0597112	LOGISTIC-BINARY	Cancer code, self-reported: pancreas cancer	100000	UK Biobank Assessment Centre	100071	Verbal interview	100074	Medical conditions	100074	UK Biobank Assessment Centre > Verbal interview > Medical conditions
40006#C165	CAT-MUL	157216/11(157227)	0.471556	-0.0641057	0.914078	0.0598631	LOGISTIC-BINARY	Type of cancer: ICD10: C16.5 Lesser curvature of stomach, unspecified	100091	Health-related outcomes	100092	Cancer register	100092	Cancer register	100092	Health-related outcomes > Cancer register
20003#1140864952	CAT-MUL	157158/50(157208)	-0.309744	-0.641317	0.00322829	0.0598876	LOGISTIC-BINARY	Treatment/medication code: lisinopril+hydrochlorothiazide 10mg/12.5mg tablet	100000	UK Biobank Assessment Centre	100071	Verbal interview	100075	Medications	100075	UK Biobank Assessment Centre > Verbal interview > Medications
20003#1141187788	CAT-MUL	157196/12(157208)	-0.66802	-1.39649	-0.00779883	0.0599272	LOGISTIC-BINARY	Treatment/medication code: telmisartan+hydrochlorothiazide 40mg/12.5mg tablet	100000	UK Biobank Assessment Centre	100071	Verbal interview	100075	Medications	100075	UK Biobank Assessment Centre > Verbal interview > Medications
40006#C911	CAT-MUL	156998/229(157227)	-0.134219	-0.276438	0.00407489	0.0607837	LOGISTIC-BINARY	Type of cancer: ICD10: C91.1 Chronic lymphocytic leukaemia	100091	Health-related outcomes	100092	Cancer register	100092	Cancer register	100092	Health-related outcomes > Cancer register
20003#1140879818	CAT-MUL	156944/264(157208)	-0.124379	-0.256119	0.00397348	0.0609202	LOGISTIC-BINARY	Treatment/medication code: metoprolol	100000	UK Biobank Assessment Centre	100071	Verbal interview	100075	Medications	100075	UK Biobank Assessment Centre > Verbal interview > Medications
131430	DATE	150963/6264(157227)	-0.0252154	-0.0516959	0.00112124	0.0612891	LOGISTIC-BINARY	Date J03 first reported (acute tonsillitis)	100091	Health-related outcomes	1712	First occurrences	2410	Respiratory system disorders	2410	Health-related outcomes > First occurrences > Respiratory system disorders
20003#1140869842	CAT-MUL	157189/19(157208)	0.377169	-0.0444715	0.741862	0.061781	LOGISTIC-BINARY	Treatment/medication code: mercaptopurine	100000	UK Biobank Assessment Centre	100071	Verbal interview	100075	Medications	100075	UK Biobank Assessment Centre > Verbal interview > Medications
130910	DATE	152435/4792(157227)	0.0280901	-0.00156157	0.0575514	0.0625025	LOGISTIC-BINARY	Date F43 first reported (reaction to severe stress, and adjustment disorders)	100091	Health-related outcomes	1712	First occurrences	2405	Mental and behavioural disorders	2405	Health-related outcomes > First occurrences > Mental and behavioural disorders
20003#1141174500	CAT-MUL	157188/20(157208)	0.373637	-0.0453665	0.736291	0.0625338	LOGISTIC-BINARY	Treatment/medication code: sibutramine	100000	UK Biobank Assessment Centre	100071	Verbal interview	100075	Medications	100075	UK Biobank Assessment Centre > Verbal interview > Medications
21060	CAT-SIN	58255	0.0151385	-0.00078674	0.0310638	0.0626649	ORDERED-LOGISTIC	Degree bothered by feeling tired all the time in the last 3 months	100089	Online follow-up	153	Digestive health	153	Digestive health	153	Online follow-up > Digestive health
40011#9983	CAT-MUL	157212/15(157227)	0.412767	-0.0637301	0.805332	0.063495	LOGISTIC-BINARY	Histology of cancer tumour: Refractory anemia with excess blasts	100091	Health-related outcomes	100092	Cancer register	100092	Cancer register	100092	Health-related outcomes > Cancer register
40006#D462	CAT-MUL	157212/15(157227)	0.412767	-0.0637301	0.805332	0.063495	LOGISTIC-BINARY	Type of cancer: ICD10: D46.2 Refractory anaemia with excess of blasts	100091	Health-related outcomes	100092	Cancer register	100092	Cancer register	100092	Health-related outcomes > Cancer register
20003#1140875486	CAT-MUL	157142/66(157208)	0.21342	-0.020041	0.43029	0.0637613	LOGISTIC-BINARY	Treatment/medication code: colchicine	100000	UK Biobank Assessment Centre	100071	Verbal interview	100075	Medications	100075	UK Biobank Assessment Centre > Verbal interview > Medications
130226	DATE	146605/10622(157227)	-0.0194068	-0.0399764	0.00107975	0.0638942	LOGISTIC-BINARY	Date B35 first reported (dermatophytosis)	100091	Health-related outcomes	1712	First occurrences	2401	Certain infectious and parasitic diseases	2401	Health-related outcomes > First occurrences > Certain infectious and parasitic diseases
30180	CONTINUOUS	157227	0.00483811	-0.000283004	0.00995922	0.0640756	LINEAR	Lymphocyte percentage	100078	Biological samples	100080	Assay results	100081	Blood assays	100081	Biological samples > Assay results > Blood assays > Blood count
20003#1141157486	CAT-MUL	156995/213(157208)	-0.136825	-0.283708	0.00587117	0.0640852	LOGISTIC-BINARY	Treatment/medication code: salbutamol product	100000	UK Biobank Assessment Centre	100071	Verbal interview	100075	Medications	100075	UK Biobank Assessment Centre > Verbal interview > Medications
40006#C844	CAT-MUL	157205/22(157227)	-0.47189	-0.990145	0.00802087	0.0643423	LOGISTIC-BINARY	Type of cancer: ICD10: C84.4 Peripheral T-cell lymphoma	100091	Health-related outcomes	100092	Cancer register	100092	Cancer register	100092	Health-related outcomes > Cancer register
20003#1140879644	CAT-MUL	157166/42(157208)	0.266486	-0.0278345	0.535472	0.0644137	LOGISTIC-BINARY	Treatment/medication code: amantadine	100000	UK Biobank Assessment Centre	100071	Verbal interview	100075	Medications	100075	UK Biobank Assessment Centre > Verbal interview > Medications
20003#1141173814	CAT-MUL	157184/24(157208)	-0.443162	-0.9295	0.00908212	0.0646846	LOGISTIC-BINARY	Treatment/medication code: zoledronic acid	100000	UK Biobank Assessment Centre	100071	Verbal interview	100075	Medications	100075	UK Biobank Assessment Centre > Verbal interview > Medications
20003#1140917450	CAT-MUL	157174/34(157208)	-0.358927	-0.751525	0.0102681	0.0650903	LOGISTIC-BINARY	Treatment/medication code: oestrogel 1.25g gel	100000	UK Biobank Assessment Centre	100071	Verbal interview	100075	Medications	100075	UK Biobank Assessment Centre > Verbal interview > Medications
40011#8772	CAT-MUL	157209/18(157227)	-0.521108	-1.09708	0.0108165	0.06574	LOGISTIC-BINARY	Histology of cancer tumour: Spindle cell melanoma, NOS	100091	Health-related outcomes	100092	Cancer register	100092	Cancer register	100092	Health-related outcomes > Cancer register
130842	DATE	155910/1317(157227)	0.0519846	-0.00385032	0.107081	0.0662315	LOGISTIC-BINARY	Date F03 first reported (unspecified dementia)	100091	Health-related outcomes	1712	First occurrences	2405	Mental and behavioural disorders	2405	Health-related outcomes > First occurrences > Mental and behavioural disorders
40006#C711	CAT-MUL	157159/68(157227)	-0.24921	-0.521267	0.0105253	0.0663996	LOGISTIC-BINARY	Type of cancer: ICD10: C71.1 Frontal lobe	100091	Health-related outcomes	100092	Cancer register	100092	Cancer register	100092	Health-related outcomes > Cancer register
40011#8081	CAT-MUL	156990/237(157227)	-0.128447	-0.267516	0.00683333	0.0665313	LOGISTIC-BINARY	Histology of cancer tumour: Bowen disease	100091	Health-related outcomes	100092	Cancer register	100092	Cancer register	100092	Health-related outcomes > Cancer register
20003#1140860806	CAT-MUL	150078/7130(157208)	0.0228947	-0.00163094	0.0472947	0.0666059	LOGISTIC-BINARY	Treatment/medication code: ramipril	100000	UK Biobank Assessment Centre	100071	Verbal interview	100075	Medications	100075	UK Biobank Assessment Centre > Verbal interview > Medications
20003#1141189068	CAT-MUL	157198/10(157208)	-0.723111	-1.5349	0.00895393	0.0667787	LOGISTIC-BINARY	Treatment/medication code: solpadeine headache soluble tablet	100000	UK Biobank Assessment Centre	100071	Verbal interview	100075	Medications	100075	UK Biobank Assessment Centre > Verbal interview > Medications
20003#1140860728	CAT-MUL	157132/76(157208)	-0.233775	-0.489183	0.0105392	0.0668668	LOGISTIC-BINARY	Treatment/medication code: quinapril	100000	UK Biobank Assessment Centre	100071	Verbal interview	100075	Medications	100075	UK Biobank Assessment Centre > Verbal interview > Medications
20003#1141187810	CAT-MUL	157002/206(157208)	0.126772	-0.0114115	0.259957	0.0672262	LOGISTIC-BINARY	Treatment/medication code: tadalafil	100000	UK Biobank Assessment Centre	100071	Verbal interview	100075	Medications	100075	UK Biobank Assessment Centre > Verbal interview > Medications
6158#100	CAT-MUL	3067/1309(4376)	-0.0637183	-0.13223	0.00429714	0.0672581	LOGISTIC-BINARY	Why reduced smoking	100000	UK Biobank Assessment Centre	100025	Touchscreen	100050	Lifestyle and environment	100058	UK Biobank Assessment Centre > Touchscreen > Lifestyle and environment > Smoking
131874	DATE	156341/886(157227)	0.0621952	-0.00501604	0.128321	0.0675093	LOGISTIC-BINARY	Date M18 first reported (arthrosis of first carpometacarpal joint)	100091	Health-related outcomes	1712	First occurrences	2413	Musculoskeletal system and connective tissue disorders	2413	Health-related outcomes > First occurrences > Musculoskeletal system and connective tissue disorders
20003#1141200384	CAT-MUL	157050/158(157208)	-0.157247	-0.329114	0.00919968	0.0685629	LOGISTIC-BINARY	Treatment/medication code: vesicare 5mg tablet	100000	UK Biobank Assessment Centre	100071	Verbal interview	100075	Medications	100075	UK Biobank Assessment Centre > Verbal interview > Medications
2207	CAT-SIN	16854/140243(157097)	-0.0152635	-0.0317348	0.00125625	0.0697308	LOGISTIC-BINARY	Wears glasses or contact lenses	100000	UK Biobank Assessment Centre	100025	Touchscreen	100036	Health and medical history	100041	UK Biobank Assessment Centre > Touchscreen > Health and medical history > Eyesight
20003#1140868372	CAT-MUL	157007/201(157208)	-0.138905	-0.291173	0.00895621	0.069731	LOGISTIC-BINARY	Treatment/medication code: climaval 1mg tablet	100000	UK Biobank Assessment Centre	100071	Verbal interview	100075	Medications	100075	UK Biobank Assessment Centre > Verbal interview > Medications
131652	DATE	156057/1170(157227)	0.0539426	-0.00489733	0.111959	0.0703939	LOGISTIC-BINARY	Date K65 first reported (peritonitis)	100091	Health-related outcomes	1712	First occurrences	2411	Digestive system disorders	2411	Health-related outcomes > First occurrences > Digestive system disorders
20003#1140861128	CAT-MUL	156938/270(157208)	-0.117282	-0.246215	0.00837353	0.0710202	LOGISTIC-BINARY	Treatment/medication code: tildiem 60mg m/r tablet	100000	UK Biobank Assessment Centre	100071	Verbal interview	100075	Medications	100075	UK Biobank Assessment Centre > Verbal interview > Medications
21049	CAT-SIN	58256	0.0146684	-0.00126861	0.0306054	0.0715113	ORDERED-LOGISTIC	Degree bothered by pain in arms/legs/joints in the past 3 months	100089	Online follow-up	153	Digestive health	153	Digestive health	153	Online follow-up > Digestive health
131490	DATE	155840/1387(157227)	-0.0511403	-0.107103	0.00415651	0.071592	LOGISTIC-BINARY	Date J43 first reported (emphysema)	100091	Health-related outcomes	1712	First occurrences	2410	Respiratory system disorders	2410	Health-related outcomes > First occurrences > Respiratory system disorders
132030	DATE	150789/6438(157227)	-0.0238947	-0.0500043	0.00207478	0.0720944	LOGISTIC-BINARY	Date N17 first reported (acute renal failure)	100091	Health-related outcomes	1712	First occurrences	2414	Genitourinary system disorders	2414	Health-related outcomes > First occurrences > Genitourinary system disorders
20003#1141171502	CAT-MUL	157196/12(157208)	0.462811	-0.0926608	0.913792	0.0722774	LOGISTIC-BINARY	Treatment/medication code: regurin 20mg tablet	100000	UK Biobank Assessment Centre	100071	Verbal interview	100075	Medications	100075	UK Biobank Assessment Centre > Verbal interview > Medications
30110	CONTINUOUS	157225	-0.00468887	-0.00981042	0.000432675	0.0727517	LINEAR	Platelet distribution width	100078	Biological samples	100080	Assay results	100081	Blood assays	100081	Biological samples > Assay results > Blood assays > Blood count
5257	CONTINUOUS	39258	0.00935099	-0.000865756	0.0195677	0.0728313	LINEAR	Corneal resistance factor (right)	100000	UK Biobank Assessment Centre	100006	Physical measures	100013	Eye measures	100015	UK Biobank Assessment Centre > Physical measures > Eye measures > Intraocular pressure
40011#8201	CAT-MUL	157210/17(157227)	0.376861	-0.0660912	0.757143	0.0742275	LOGISTIC-BINARY	Histology of cancer tumour: Cribriform carcinoma, NOS	100091	Health-related outcomes	100092	Cancer register	100092	Cancer register	100092	Health-related outcomes > Cancer register
40011#9671	CAT-MUL	157203/24(157227)	0.330663	-0.0563537	0.665575	0.0746615	LOGISTIC-BINARY	Histology of cancer tumour: Malignant lymphoma, lymphoplasmacytic	100091	Health-related outcomes	100092	Cancer register	100092	Cancer register	100092	Health-related outcomes > Cancer register
20003#1140881446	CAT-MUL	157147/61(157208)	-0.25711	-0.547038	0.0181884	0.0748341	LOGISTIC-BINARY	Treatment/medication code: proctosedyl ointment	100000	UK Biobank Assessment Centre	100071	Verbal interview	100075	Medications	100075	UK Biobank Assessment Centre > Verbal interview > Medications
132242	DATE	156786/441(157227)	0.0857386	-0.00984808	0.179132	0.0753937	LOGISTIC-BINARY	Date O48 first reported (prolonged pregnancy)	100091	Health-related outcomes	1712	First occurrences	2415	Pregnancy, childbirth and the puerperium	2415	Health-related outcomes > First occurrences > Pregnancy, childbirth and the puerperium
20003#1140862722	CAT-MUL	157180/28(157208)	0.312937	-0.0503377	0.636861	0.0756618	LOGISTIC-BINARY	Treatment/medication code: nytol 25mg tablet	100000	UK Biobank Assessment Centre	100071	Verbal interview	100075	Medications	100075	UK Biobank Assessment Centre > Verbal interview > Medications
131432	DATE	155763/1464(157227)	0.0476863	-0.0052926	0.100012	0.0758948	LOGISTIC-BINARY	Date J04 first reported (acute laryngitis and tracheitis)	100091	Health-related outcomes	1712	First occurrences	2410	Respiratory system disorders	2410	Health-related outcomes > First occurrences > Respiratory system disorders
1200	CAT-SIN	157118	0.00869222	-0.0009145	0.0182989	0.0762765	ORDERED-LOGISTIC	Sleeplessness / insomnia	100000	UK Biobank Assessment Centre	100025	Touchscreen	100050	Lifestyle and environment	100057	UK Biobank Assessment Centre > Touchscreen > Lifestyle and environment > Sleep
21038	CAT-SIN	44682/13471(58153)	0.0179433	-0.00196942	0.0378107	0.0770316	LOGISTIC-BINARY	Currently suffer from abdominal distension	100089	Online follow-up	153	Digestive health	153	Digestive health	153	Online follow-up > Digestive health
20003#1140862476	CAT-MUL	156781/427(157208)	-0.0913823	-0.193857	0.00895924	0.0774114	LOGISTIC-BINARY	Treatment/medication code: beclazone 50 inhaler	100000	UK Biobank Assessment Centre	100071	Verbal interview	100075	Medications	100075	UK Biobank Assessment Centre > Verbal interview > Medications
20001#1044	CAT-MUL	156054/1154(157208)	0.0531268	-0.00634372	0.111769	0.0778608	LOGISTIC-BINARY	Cancer code, self-reported: prostate cancer	100000	UK Biobank Assessment Centre	100071	Verbal interview	100074	Medical conditions	100074	UK Biobank Assessment Centre > Verbal interview > Medical conditions
20003#1141145812	CAT-MUL	156871/337(157208)	-0.102698	-0.218191	0.0101618	0.0779726	LOGISTIC-BINARY	Treatment/medication code: minerals - magnesium	100000	UK Biobank Assessment Centre	100071	Verbal interview	100075	Medications	100075	UK Biobank Assessment Centre > Verbal interview > Medications
131052	DATE	148576/8651(157227)	0.0200852	-0.00232204	0.0423903	0.0782528	LOGISTIC-BINARY	Date G43 first reported (migraine)	100091	Health-related outcomes	1712	First occurrences	2406	Nervous system disorders	2406	Health-related outcomes > First occurrences > Nervous system disorders
24013	INTEGER	155161	-0.0136094	-0.0287852	0.0015664	0.0783564	ORDERED-LOGISTIC	Total traffic load on major roads	100088	Additional exposures	113	Local environment	114	Residential air pollution	114	Additional exposures > Local environment > Residential air pollution
131442	DATE	153788/3439(157227)	0.031113	-0.00368916	0.0656452	0.0785677	LOGISTIC-BINARY	Date J11 first reported (influenza, virus not identified)	100091	Health-related outcomes	1712	First occurrences	2410	Respiratory system disorders	2410	Health-related outcomes > First occurrences > Respiratory system disorders
20003#1140870570	CAT-MUL	156724/484(157208)	-0.0851664	-0.181045	0.00885917	0.0787926	LOGISTIC-BINARY	Treatment/medication code: vitamin b12 preparation	100000	UK Biobank Assessment Centre	100071	Verbal interview	100075	Medications	100075	UK Biobank Assessment Centre > Verbal interview > Medications
20003#1141187094	CAT-MUL	157198/10(157208)	-0.679262	-1.4769	0.0392787	0.0799094	LOGISTIC-BINARY	Treatment/medication code: cabren 2.5mg m/r tablet	100000	UK Biobank Assessment Centre	100071	Verbal interview	100075	Medications	100075	UK Biobank Assessment Centre > Verbal interview > Medications
1488	INTEGER	152373	0.00464658	-0.000553946	0.0098471	0.0799121	LINEAR	Tea intake	100000	UK Biobank Assessment Centre	100025	Touchscreen	100050	Lifestyle and environment	100052	UK Biobank Assessment Centre > Touchscreen > Lifestyle and environment > Diet
21041	CAT-SIN	57976	0.0139246	-0.00165883	0.029508	0.0802552	ORDERED-LOGISTIC	Degree to which abdominal pain/discomfort/altered bowel habits affect/interfere with life in general	100089	Online follow-up	153	Digestive health	153	Digestive health	153	Online follow-up > Digestive health
131130	DATE	155345/1882(157227)	0.0414252	-0.00527272	0.0876207	0.0804632	LOGISTIC-BINARY	Date H01 first reported (other inflammation of eyelid)	100091	Health-related outcomes	1712	First occurrences	2407	Eye and adnexa disorders	2407	Health-related outcomes > First occurrences > Eye and adnexa disorders
40011#9702	CAT-MUL	157213/14(157227)	-0.583542	-1.26844	0.0382622	0.0807712	LOGISTIC-BINARY	Histology of cancer tumour: Mature T-cell lymphoma, NOS	100091	Health-related outcomes	100092	Cancer register	100092	Cancer register	100092	Health-related outcomes > Cancer register
20003#1141176288	CAT-MUL	157137/71(157208)	-0.230764	-0.496209	0.022464	0.0813888	LOGISTIC-BINARY	Treatment/medication code: azopt 10mg/ml eye drops	100000	UK Biobank Assessment Centre	100071	Verbal interview	100075	Medications	100075	UK Biobank Assessment Centre > Verbal interview > Medications
20003#1141179992	CAT-MUL	157038/170(157208)	-0.14671	-0.314448	0.0156419	0.0815913	LOGISTIC-BINARY	Treatment/medication code: dovobet ointment	100000	UK Biobank Assessment Centre	100071	Verbal interview	100075	Medications	100075	UK Biobank Assessment Centre > Verbal interview > Medications
131756	DATE	157119/108(157227)	0.162482	-0.025154	0.340575	0.0819272	LOGISTIC-BINARY	Date L51 first reported (erythema multiforme)	100091	Health-related outcomes	1712	First occurrences	2412	Skin and subcutaneous tissue disorders	2412	Health-related outcomes > First occurrences > Skin and subcutaneous tissue disorders
20003#1141188152	CAT-MUL	157192/16(157208)	0.377516	-0.0801759	0.764425	0.0819274	LOGISTIC-BINARY	Treatment/medication code: felotens xl 5mg m/r tablet	100000	UK Biobank Assessment Centre	100071	Verbal interview	100075	Medications	100075	UK Biobank Assessment Centre > Verbal interview > Medications
20003#1140923276	CAT-MUL	157113/95(157208)	-0.194476	-0.418165	0.0201449	0.0821786	LOGISTIC-BINARY	Treatment/medication code: co-amilozide	100000	UK Biobank Assessment Centre	100071	Verbal interview	100075	Medications	100075	UK Biobank Assessment Centre > Verbal interview > Medications
131568	DATE	155614/1613(157227)	-0.0458374	-0.0978118	0.00556896	0.0822132	LOGISTIC-BINARY	Date K08 first reported (other disorders of teeth and supporting structures)	100091	Health-related outcomes	1712	First occurrences	2411	Digestive system disorders	2411	Health-related outcomes > First occurrences > Digestive system disorders
131988	DATE	156925/302(157227)	0.0998185	-0.0144751	0.210843	0.0825694	LOGISTIC-BINARY	Date M93 first reported (other osteochondropathies)	100091	Health-related outcomes	1712	First occurrences	2413	Musculoskeletal system and connective tissue disorders	2413	Health-related outcomes > First occurrences > Musculoskeletal system and connective tissue disorders
40006#D036	CAT-MUL	157115/112(157227)	-0.178243	-0.383243	0.0191504	0.0826446	LOGISTIC-BINARY	Type of cancer: ICD10: D03.6 Melanoma in situ of upper limb, including shoulder	100091	Health-related outcomes	100092	Cancer register	100092	Cancer register	100092	Health-related outcomes > Cancer register
20003#1141146612	CAT-MUL	157130/78(157208)	0.190791	-0.0313573	0.399308	0.0829578	LOGISTIC-BINARY	Treatment/medication code: calceos chewable tablet	100000	UK Biobank Assessment Centre	100071	Verbal interview	100075	Medications	100075	UK Biobank Assessment Centre > Verbal interview > Medications
6177#2	CAT-MUL	53314/17232(70546)	0.0156852	-0.0020655	0.033401	0.082983	LOGISTIC-BINARY	Medication for cholesterol, blood pressure or diabetes: Blood pressure medication	100000	UK Biobank Assessment Centre	100025	Touchscreen	100036	Health and medical history	100045	UK Biobank Assessment Centre > Touchscreen > Health and medical history > Medication
20003#1140879902	CAT-MUL	157198/10(157208)	0.465659	-0.115252	0.938718	0.0835064	LOGISTIC-BINARY	Treatment/medication code: coal tar product	100000	UK Biobank Assessment Centre	100071	Verbal interview	100075	Medications	100075	UK Biobank Assessment Centre > Verbal interview > Medications
20003#1141175684	CAT-MUL	156882/326(157208)	0.0959311	-0.014336	0.203217	0.0839901	LOGISTIC-BINARY	Treatment/medication code: risedronate sodium	100000	UK Biobank Assessment Centre	100071	Verbal interview	100075	Medications	100075	UK Biobank Assessment Centre > Verbal interview > Medications
20003#1140868550	CAT-MUL	156694/514(157208)	0.0763393	-0.0114034	0.16222	0.0848485	LOGISTIC-BINARY	Treatment/medication code: finasteride	100000	UK Biobank Assessment Centre	100071	Verbal interview	100075	Medications	100075	UK Biobank Assessment Centre > Verbal interview > Medications
5441-3	CAT-SIN	1327/2126	-999	-999	-999	0.0853853	MULTINOMIAL-LOGISTIC	Which eye(s) are affected by cataract	100000	UK Biobank Assessment Centre	100025	Touchscreen	100036	Health and medical history	100041	UK Biobank Assessment Centre > Touchscreen > Health and medical history > Eyesight
20003#1141153172	CAT-MUL	157189/19(157208)	0.357768	-0.0787685	0.732869	0.085866	LOGISTIC-BINARY	Treatment/medication code: asmasal 100micrograms spacehaler	100000	UK Biobank Assessment Centre	100071	Verbal interview	100075	Medications	100075	UK Biobank Assessment Centre > Verbal interview > Medications
3627	INTEGER	4231	0.0275292	-0.00392613	0.0589845	0.0862676	LINEAR	Age angina diagnosed	100000	UK Biobank Assessment Centre	100025	Touchscreen	100036	Health and medical history	100044	UK Biobank Assessment Centre > Touchscreen > Health and medical history > Medical conditions
2375	CAT-SIN	68867	0.0170037	-0.00240127	0.0364086	0.0863272	ORDERED-LOGISTIC	Relative age of first facial hair	100000	UK Biobank Assessment Centre	100025	Touchscreen	100068	Sex-specific factors	100070	UK Biobank Assessment Centre > Touchscreen > Sex-specific factors > Male-specific factors
20003#1140872112	CAT-MUL	157074/134(157208)	-0.160362	-0.347086	0.01977	0.0867722	LOGISTIC-BINARY	Treatment/medication code: epanutin 25mg capsule	100000	UK Biobank Assessment Centre	100071	Verbal interview	100075	Medications	100075	UK Biobank Assessment Centre > Verbal interview > Medications
132002	DATE	156755/472(157227)	0.0797616	-0.0127092	0.17014	0.0873442	LOGISTIC-BINARY	Date N02 first reported (recurrent and persistent haematuria)	100091	Health-related outcomes	1712	First occurrences	2414	Genitourinary system disorders	2414	Health-related outcomes > First occurrences > Genitourinary system disorders
20003#1140882694	CAT-MUL	156650/558(157208)	-0.0771312	-0.166441	0.0105435	0.0876001	LOGISTIC-BINARY	Treatment/medication code: betnovate cream	100000	UK Biobank Assessment Centre	100071	Verbal interview	100075	Medications	100075	UK Biobank Assessment Centre > Verbal interview > Medications
21067	CAT-SIN	45284/7584(52868)	0.0218158	-0.00329805	0.0468317	0.0880195	LOGISTIC-BINARY	Long-term/recurrent antibiotics as child or teenager	100089	Online follow-up	153	Digestive health	153	Digestive health	153	Online follow-up > Digestive health
30220	CONTINUOUS	157227	0.00445132	-0.000669384	0.00957202	0.0884263	LINEAR	Basophill percentage	100078	Biological samples	100080	Assay results	100081	Blood assays	100081	Biological samples > Assay results > Blood assays > Blood count
20001#1062	CAT-MUL	157015/193(157208)	0.120616	-0.0209406	0.256912	0.0890019	LOGISTIC-BINARY	Cancer code, self-reported: squamous cell carcinoma	100000	UK Biobank Assessment Centre	100071	Verbal interview	100074	Medical conditions	100074	UK Biobank Assessment Centre > Verbal interview > Medical conditions
3799	CAT-SIN	16511/14154(30665)	0.0199744	-0.00304811	0.0429943	0.0890083	LOGISTIC-BINARY	Headaches for 3+ months	100000	UK Biobank Assessment Centre	100025	Touchscreen	100036	Health and medical history	100048	UK Biobank Assessment Centre > Touchscreen > Health and medical history > Pain
20003#1141167832	CAT-MUL	157195/13(157208)	-0.553298	-1.21761	0.0559534	0.0894116	LOGISTIC-BINARY	Treatment/medication code: zemtard 120 xl m/r capsule	100000	UK Biobank Assessment Centre	100071	Verbal interview	100075	Medications	100075	UK Biobank Assessment Centre > Verbal interview > Medications
131522	DATE	157104/123(157227)	0.150031	-0.0270624	0.3189	0.089412	LOGISTIC-BINARY	Date J80 first reported (adult respiratory distress syndrome)	100091	Health-related outcomes	1712	First occurrences	2410	Respiratory system disorders	2410	Health-related outcomes > First occurrences > Respiratory system disorders
131062	DATE	156148/1079(157227)	-0.0543809	-0.11786	0.00825402	0.0909938	LOGISTIC-BINARY	Date G50 first reported (disorders of trigeminal nerve)	100091	Health-related outcomes	1712	First occurrences	2406	Nervous system disorders	2406	Health-related outcomes > First occurrences > Nervous system disorders
40006#C787	CAT-MUL	157192/35(157227)	-0.321295	-0.705617	0.039143	0.0912324	LOGISTIC-BINARY	Type of cancer: ICD10: C78.7 Secondary malignant neoplasm of liver	100091	Health-related outcomes	100092	Cancer register	100092	Cancer register	100092	Health-related outcomes > Cancer register
20003#99999	CAT-MUL	152169/5039(157208)	0.0248631	-0.00408774	0.0536322	0.0913127	LOGISTIC-BINARY	Treatment/medication code: Free-text entry, unable to be coded	100000	UK Biobank Assessment Centre	100071	Verbal interview	100075	Medications	100075	UK Biobank Assessment Centre > Verbal interview > Medications
20003#1140928004	CAT-MUL	157161/47(157208)	-0.2766	-0.606503	0.0356572	0.0916467	LOGISTIC-BINARY	Treatment/medication code: zimovane ls 3.75mg tablet	100000	UK Biobank Assessment Centre	100071	Verbal interview	100075	Medications	100075	UK Biobank Assessment Centre > Verbal interview > Medications
131682	DATE	155808/1419(157227)	-0.0473104	-0.102706	0.00743344	0.0922326	LOGISTIC-BINARY	Date K85 first reported (acute pancreatitis)	100091	Health-related outcomes	1712	First occurrences	2411	Digestive system disorders	2411	Health-related outcomes > First occurrences > Digestive system disorders
1438	INTEGER	153939	0.00443836	-0.000739016	0.00961574	0.0929179	LINEAR	Bread intake	100000	UK Biobank Assessment Centre	100025	Touchscreen	100050	Lifestyle and environment	100052	UK Biobank Assessment Centre > Touchscreen > Lifestyle and environment > Diet
21042	INTEGER	57971	0.0135725	-0.00227587	0.029421	0.0934959	ORDERED-LOGISTIC	Greatest number of times bowels opened per day	100089	Online follow-up	153	Digestive health	153	Digestive health	153	Online follow-up > Digestive health
131878	DATE	150129/7098(157227)	0.0209599	-0.00362982	0.0454231	0.0939439	LOGISTIC-BINARY	Date M20 first reported (acquired deformities of fingers and toes)	100091	Health-related outcomes	1712	First occurrences	2413	Musculoskeletal system and connective tissue disorders	2413	Health-related outcomes > First occurrences > Musculoskeletal system and connective tissue disorders
131084	DATE	156993/234(157227)	-0.118141	-0.258384	0.0182796	0.0942418	LOGISTIC-BINARY	Date G61 first reported (inflammatory polyneuropathy)	100091	Health-related outcomes	1712	First occurrences	2406	Nervous system disorders	2406	Health-related outcomes > First occurrences > Nervous system disorders
20003#1141178036	CAT-MUL	157171/37(157208)	-0.307207	-0.678301	0.0411197	0.0945793	LOGISTIC-BINARY	Treatment/medication code: eltroxin 25micrograms tablet	100000	UK Biobank Assessment Centre	100071	Verbal interview	100075	Medications	100075	UK Biobank Assessment Centre > Verbal interview > Medications
40006#D049	CAT-MUL	157188/39(157227)	-0.304466	-0.672847	0.0412684	0.0951019	LOGISTIC-BINARY	Type of cancer: ICD10: D04.9 Skin, unspecified	100091	Health-related outcomes	100092	Cancer register	100092	Cancer register	100092	Health-related outcomes > Cancer register
130178	DATE	151242/5985(157227)	0.0226122	-0.00403499	0.049108	0.0953325	LOGISTIC-BINARY	Date B02 first reported (zoster [herpes zoster])	100091	Health-related outcomes	1712	First occurrences	2401	Certain infectious and parasitic diseases	2401	Health-related outcomes > First occurrences > Certain infectious and parasitic diseases
20003#1140882742	CAT-MUL	157195/13(157208)	-0.544334	-1.21363	0.065059	0.0955704	LOGISTIC-BINARY	Treatment/medication code: efcortelan 0.5% cream	100000	UK Biobank Assessment Centre	100071	Verbal interview	100075	Medications	100075	UK Biobank Assessment Centre > Verbal interview > Medications
30740	CONTINUOUS	138013	0.00463495	-0.000824129	0.010094	0.0960961	LINEAR	Glucose	100078	Biological samples	100080	Assay results	17518	Blood assays	17518	Biological samples > Assay results > Blood assays > Blood biochemistry
20003#1140909806	CAT-MUL	156660/548(157208)	0.071167	-0.0138376	0.154409	0.0973447	LOGISTIC-BINARY	Treatment/medication code: dosulepin	100000	UK Biobank Assessment Centre	100071	Verbal interview	100075	Medications	100075	UK Biobank Assessment Centre > Verbal interview > Medications
131316	DATE	156172/1055(157227)	-0.0539232	-0.118212	0.00950303	0.0979345	LOGISTIC-BINARY	Date I31 first reported (other diseases of pericardium)	100091	Health-related outcomes	1712	First occurrences	2409	Circulatory system disorders	2409	Health-related outcomes > First occurrences > Circulatory system disorders
20003#1140875408	CAT-MUL	155470/1738(157208)	-0.0418798	-0.0917471	0.00745974	0.0979791	LOGISTIC-BINARY	Treatment/medication code: allopurinol	100000	UK Biobank Assessment Centre	100071	Verbal interview	100075	Medications	100075	UK Biobank Assessment Centre > Verbal interview > Medications
20502	CAT-SIN	37956/13146(51102)	0.0171814	-0.0032097	0.0375285	0.0982728	LOGISTIC-BINARY	Ever had period extreme irritability	100089	Online follow-up	136	Mental health	139	Mania	139	Online follow-up > Mental health > Mania
130830	DATE	156736/491(157227)	-0.0790632	-0.173979	0.0140076	0.0992691	LOGISTIC-BINARY	Date E88 first reported (other metabolic disorders)	100091	Health-related outcomes	1712	First occurrences	2404	Endocrine, nutritional and metabolic diseases	2404	Health-related outcomes > First occurrences > Endocrine, nutritional and metabolic diseases
6152#100	CAT-MUL	50308/106736(157044)	-0.00921683	-0.0201809	0.00175651	0.0995704	LOGISTIC-BINARY	Blood clot, DVT, bronchitis, emphysema, asthma, rhinitis, eczema, allergy diagnosed by doctor	100000	UK Biobank Assessment Centre	100025	Touchscreen	100036	Health and medical history	100044	UK Biobank Assessment Centre > Touchscreen > Health and medical history > Medical conditions
20003#1140925800	CAT-MUL	156714/494(157208)	-0.079223	-0.174481	0.0141718	0.0997501	LOGISTIC-BINARY	Treatment/medication code: movicol oral powder	100000	UK Biobank Assessment Centre	100071	Verbal interview	100075	Medications	100075	UK Biobank Assessment Centre > Verbal interview > Medications
131600	DATE	150630/6597(157227)	-0.0215802	-0.0473622	0.00406503	0.0999898	LOGISTIC-BINARY	Date K30 first reported (dyspepsia)	100091	Health-related outcomes	1712	First occurrences	2411	Digestive system disorders	2411	Health-related outcomes > First occurrences > Digestive system disorders
6154#1	CAT-MUL	134863/20881(155744)	0.0126259	-0.00243741	0.0276519	0.099995	LOGISTIC-BINARY	Medication for pain relief, constipation, heartburn: Aspirin	100000	UK Biobank Assessment Centre	100025	Touchscreen	100036	Health and medical history	100045	UK Biobank Assessment Centre > Touchscreen > Health and medical history > Medication
20001#1024	CAT-MUL	157159/49(157208)	-0.262707	-0.584478	0.0408774	0.100011	LOGISTIC-BINARY	Cancer code, self-reported: liver/hepatocellular cancer	100000	UK Biobank Assessment Centre	100071	Verbal interview	100074	Medical conditions	100074	UK Biobank Assessment Centre > Verbal interview > Medical conditions
20001#1015	CAT-MUL	157176/32(157208)	0.269083	-0.0666147	0.573694	0.100287	LOGISTIC-BINARY	Cancer code, self-reported: parotid gland cancer	100000	UK Biobank Assessment Centre	100071	Verbal interview	100074	Medical conditions	100074	UK Biobank Assessment Centre > Verbal interview > Medical conditions
131580	DATE	155980/1247(157227)	0.0473596	-0.00955882	0.103508	0.100608	LOGISTIC-BINARY	Date K14 first reported (diseases of tongue)	100091	Health-related outcomes	1712	First occurrences	2411	Digestive system disorders	2411	Health-related outcomes > First occurrences > Digestive system disorders
20003#1140873548	CAT-MUL	156755/453(157208)	-0.0815892	-0.180012	0.0148552	0.100752	LOGISTIC-BINARY	Treatment/medication code: oxytetracycline	100000	UK Biobank Assessment Centre	100071	Verbal interview	100075	Medications	100075	UK Biobank Assessment Centre > Verbal interview > Medications
20003#1141180226	CAT-MUL	157091/117(157208)	0.147537	-0.0328564	0.319213	0.10081	LOGISTIC-BINARY	Treatment/medication code: amoxicillin	100000	UK Biobank Assessment Centre	100071	Verbal interview	100075	Medications	100075	UK Biobank Assessment Centre > Verbal interview > Medications
20003#1141192258	CAT-MUL	157195/13(157208)	0.434881	-0.138691	0.884651	0.101136	LOGISTIC-BINARY	Treatment/medication code: levitra 10mg tablet	100000	UK Biobank Assessment Centre	100071	Verbal interview	100075	Medications	100075	UK Biobank Assessment Centre > Verbal interview > Medications
20003#1141179914	CAT-MUL	157128/80(157208)	0.176882	-0.0413495	0.381016	0.101387	LOGISTIC-BINARY	Treatment/medication code: bimatoprost	100000	UK Biobank Assessment Centre	100071	Verbal interview	100075	Medications	100075	UK Biobank Assessment Centre > Verbal interview > Medications
20003#1140871052	CAT-MUL	157147/61(157208)	0.204456	-0.0493173	0.439632	0.10193	LOGISTIC-BINARY	Treatment/medication code: calcium carbonate+cholecalciferol 1.25g/5micrograms tablet	100000	UK Biobank Assessment Centre	100071	Verbal interview	100075	Medications	100075	UK Biobank Assessment Centre > Verbal interview > Medications
40011#8462	CAT-MUL	157217/10(157227)	0.4407	-0.149705	0.911826	0.102434	LOGISTIC-BINARY	Histology of cancer tumour: Serous papillary cystic tumor of borderline malignancy	100091	Health-related outcomes	100092	Cancer register	100092	Cancer register	100092	Health-related outcomes > Cancer register
20003#1141150624	CAT-MUL	157064/144(157208)	-0.146929	-0.326413	0.0263518	0.102705	LOGISTIC-BINARY	Treatment/medication code: zomig 2.5mg tablet	100000	UK Biobank Assessment Centre	100071	Verbal interview	100075	Medications	100075	UK Biobank Assessment Centre > Verbal interview > Medications
1508-2	CAT-SIN	69538/123972	-999	-999	-999	0.102744	MULTINOMIAL-LOGISTIC	Coffee type	100000	UK Biobank Assessment Centre	100025	Touchscreen	100050	Lifestyle and environment	100052	UK Biobank Assessment Centre > Touchscreen > Lifestyle and environment > Diet
20003#1141188442	CAT-MUL	146460/10748(157208)	0.0167115	-0.00354456	0.0368869	0.105182	LOGISTIC-BINARY	Treatment/medication code: glucosamine product	100000	UK Biobank Assessment Centre	100071	Verbal interview	100075	Medications	100075	UK Biobank Assessment Centre > Verbal interview > Medications
40011#8442	CAT-MUL	157197/30(157227)	0.267445	-0.0740069	0.56994	0.105323	LOGISTIC-BINARY	Histology of cancer tumour: Serous cystadenoma, borderline malignancy	100091	Health-related outcomes	100092	Cancer register	100092	Cancer register	100092	Health-related outcomes > Cancer register
20003#1141189008	CAT-MUL	157196/12(157208)	-0.586952	-1.33399	0.0840426	0.106104	LOGISTIC-BINARY	Treatment/medication code: solpadeine plus capsule	100000	UK Biobank Assessment Centre	100071	Verbal interview	100075	Medications	100075	UK Biobank Assessment Centre > Verbal interview > Medications
20003#1140869346	CAT-MUL	157151/57(157208)	-0.235209	-0.528023	0.0427719	0.106597	LOGISTIC-BINARY	Treatment/medication code: cilest tablet	100000	UK Biobank Assessment Centre	100071	Verbal interview	100075	Medications	100075	UK Biobank Assessment Centre > Verbal interview > Medications
20003#1141179072	CAT-MUL	157197/11(157208)	-0.583465	-1.32836	0.088285	0.107272	LOGISTIC-BINARY	Treatment/medication code: pulvinal beclomethasone diprop 100mcg breath-act dry pdr inh	100000	UK Biobank Assessment Centre	100071	Verbal interview	100075	Medications	100075	UK Biobank Assessment Centre > Verbal interview > Medications
131658	DATE	156597/630(157227)	-0.0680029	-0.151481	0.0140426	0.107338	LOGISTIC-BINARY	Date K70 first reported (alcoholic liver disease)	100091	Health-related outcomes	1712	First occurrences	2411	Digestive system disorders	2411	Health-related outcomes > First occurrences > Digestive system disorders
2887	INTEGER	34792	0.016996	-0.00379936	0.0377914	0.109493	ORDERED-LOGISTIC	Number of cigarettes previously smoked daily	100000	UK Biobank Assessment Centre	100025	Touchscreen	100050	Lifestyle and environment	100058	UK Biobank Assessment Centre > Touchscreen > Lifestyle and environment > Smoking
20003#1140874746	CAT-MUL	157192/16(157208)	-0.466148	-1.06121	0.0792973	0.110047	LOGISTIC-BINARY	Treatment/medication code: diamicron 80mg tablet	100000	UK Biobank Assessment Centre	100071	Verbal interview	100075	Medications	100075	UK Biobank Assessment Centre > Verbal interview > Medications
131286	DATE	97046/60181(157227)	0.00857282	-0.00196039	0.0191007	0.110577	LOGISTIC-BINARY	Date I10 first reported (essential (primary) hypertension)	100091	Health-related outcomes	1712	First occurrences	2409	Circulatory system disorders	2409	Health-related outcomes > First occurrences > Circulatory system disorders
132192	DATE	156343/884(157227)	0.0548065	-0.0130613	0.121591	0.110635	LOGISTIC-BINARY	Date O16 first reported (unspecified maternal hypertension)	100091	Health-related outcomes	1712	First occurrences	2415	Pregnancy, childbirth and the puerperium	2415	Health-related outcomes > First occurrences > Pregnancy, childbirth and the puerperium
30500	CONTINUOUS	46813	-0.0076325	-0.0170279	0.00176295	0.111337	LINEAR	Microalbumin in urine	100078	Biological samples	100083	Assay results	100083	Assay results	100083	Biological samples > Assay results > Urine assays
132146	DATE	147723/9504(157227)	0.0173532	-0.00406854	0.0386828	0.111574	LOGISTIC-BINARY	Date N92 first reported (excessive, frequent and irregular menstruation)	100091	Health-related outcomes	1712	First occurrences	2414	Genitourinary system disorders	2414	Health-related outcomes > First occurrences > Genitourinary system disorders
131414	DATE	156334/893(157227)	0.0541755	-0.0131846	0.120457	0.112084	LOGISTIC-BINARY	Date I89 first reported (other non-infective disorders of lymphatic vessels and lymph nodes)	100091	Health-related outcomes	1712	First occurrences	2409	Circulatory system disorders	2409	Health-related outcomes > First occurrences > Circulatory system disorders
131836	DATE	141005/16222(157227)	-0.0136865	-0.0306036	0.00317846	0.112231	LOGISTIC-BINARY	Date L98 first reported (other disorders of skin and subcutaneous tissue, not elsewhere classified)	100091	Health-related outcomes	1712	First occurrences	2412	Skin and subcutaneous tissue disorders	2412	Health-related outcomes > First occurrences > Skin and subcutaneous tissue disorders
20003#1140869164	CAT-MUL	157162/46(157208)	0.224892	-0.0639881	0.489759	0.112541	LOGISTIC-BINARY	Treatment/medication code: mercilon tablet	100000	UK Biobank Assessment Centre	100071	Verbal interview	100075	Medications	100075	UK Biobank Assessment Centre > Verbal interview > Medications
20003#1141153248	CAT-MUL	157184/24(157208)	0.295777	-0.0928627	0.635978	0.113146	LOGISTIC-BINARY	Treatment/medication code: colazide 750mg capsule	100000	UK Biobank Assessment Centre	100071	Verbal interview	100075	Medications	100075	UK Biobank Assessment Centre > Verbal interview > Medications
40013#1749	CAT-MUL	156995/232(157227)	0.104992	-0.0270362	0.232708	0.113242	LOGISTIC-BINARY	Type of cancer: ICD9: 1749 Malignant neoplasm of female breast - unspecified site	100091	Health-related outcomes	100092	Cancer register	100092	Cancer register	100092	Health-related outcomes > Cancer register
20003#1140871780	CAT-MUL	157193/15(157208)	0.36724	-0.124816	0.780255	0.113935	LOGISTIC-BINARY	Treatment/medication code: mst continus 30mg m/r tablet	100000	UK Biobank Assessment Centre	100071	Verbal interview	100075	Medications	100075	UK Biobank Assessment Centre > Verbal interview > Medications
40006#C12	CAT-MUL	157216/11(157227)	-0.577455	-1.32907	0.0980231	0.114126	LOGISTIC-BINARY	Type of cancer: ICD10: C12 Malignant neoplasm of pyriform sinus	100091	Health-related outcomes	100092	Cancer register	100092	Cancer register	100092	Health-related outcomes > Cancer register
3872	INTEGER	11251	-0.0156202	-0.0350029	0.00376253	0.11421	LINEAR	Age of primiparous women at birth of child	100000	UK Biobank Assessment Centre	100025	Touchscreen	100068	Sex-specific factors	100069	UK Biobank Assessment Centre > Touchscreen > Sex-specific factors > Female-specific factors
20003#1140862760	CAT-MUL	157172/36(157208)	-0.298496	-0.680871	0.0602105	0.114879	LOGISTIC-BINARY	Treatment/medication code: acrivastine	100000	UK Biobank Assessment Centre	100071	Verbal interview	100075	Medications	100075	UK Biobank Assessment Centre > Verbal interview > Medications
130718	DATE	155911/1316(157227)	0.0445175	-0.0112496	0.0995586	0.115298	LOGISTIC-BINARY	Date E16 first reported (other disorders of pancreatic internal secretion)	100091	Health-related outcomes	1712	First occurrences	2404	Endocrine, nutritional and metabolic diseases	2404	Health-related outcomes > First occurrences > Endocrine, nutritional and metabolic diseases
20003#1140884074	CAT-MUL	157198/10(157208)	0.423407	-0.155489	0.896601	0.115338	LOGISTIC-BINARY	Treatment/medication code: gentisone hc ear drops	100000	UK Biobank Assessment Centre	100071	Verbal interview	100075	Medications	100075	UK Biobank Assessment Centre > Verbal interview > Medications
130244	DATE	157063/164(157227)	0.122557	-0.0331589	0.272151	0.115837	LOGISTIC-BINARY	Date B44 first reported (aspergillosis)	100091	Health-related outcomes	1712	First occurrences	2401	Certain infectious and parasitic diseases	2401	Health-related outcomes > First occurrences > Certain infectious and parasitic diseases
131664	DATE	157129/98(157227)	0.155552	-0.0433045	0.344263	0.11603	LOGISTIC-BINARY	Date K73 first reported (chronic hepatitis, not elsewhere classified)	100091	Health-related outcomes	1712	First occurrences	2411	Digestive system disorders	2411	Health-related outcomes > First occurrences > Digestive system disorders
30670	CONTINUOUS	150515	-0.00419368	-0.00942878	0.00104142	0.116398	LINEAR	Urea	100078	Biological samples	100080	Assay results	17518	Blood assays	17518	Biological samples > Assay results > Blood assays > Blood biochemistry
20003#1141150750	CAT-MUL	157168/40(157208)	-0.279047	-0.639065	0.0593123	0.117765	LOGISTIC-BINARY	Treatment/medication code: brimonidine tartrate	100000	UK Biobank Assessment Centre	100071	Verbal interview	100075	Medications	100075	UK Biobank Assessment Centre > Verbal interview > Medications
20003#1140872694	CAT-MUL	157160/48(157208)	-0.255337	-0.584509	0.0549578	0.117959	LOGISTIC-BINARY	Treatment/medication code: flucloxacillin	100000	UK Biobank Assessment Centre	100071	Verbal interview	100075	Medications	100075	UK Biobank Assessment Centre > Verbal interview > Medications
20003#1140874930	CAT-MUL	156285/923(157208)	0.0523294	-0.0138342	0.117467	0.118258	LOGISTIC-BINARY	Treatment/medication code: prednisolone	100000	UK Biobank Assessment Centre	100071	Verbal interview	100075	Medications	100075	UK Biobank Assessment Centre > Verbal interview > Medications
40006#D333	CAT-MUL	157165/62(157227)	0.190002	-0.0563207	0.419907	0.118463	LOGISTIC-BINARY	Type of cancer: ICD10: D33.3 Cranial nerves	100091	Health-related outcomes	100092	Cancer register	100092	Cancer register	100092	Health-related outcomes > Cancer register
20003#1140888646	CAT-MUL	155817/1391(157208)	0.0427421	-0.0112797	0.0960841	0.11864	LOGISTIC-BINARY	Treatment/medication code: felodipine	100000	UK Biobank Assessment Centre	100071	Verbal interview	100075	Medications	100075	UK Biobank Assessment Centre > Verbal interview > Medications
2644	CAT-SIN	25908/21518(47426)	0.014955	-0.00383102	0.0337373	0.118647	LOGISTIC-BINARY	Light smokers, at least 100 smokes in lifetime	100000	UK Biobank Assessment Centre	100025	Touchscreen	100050	Lifestyle and environment	100058	UK Biobank Assessment Centre > Touchscreen > Lifestyle and environment > Smoking
20003#1140879430	CAT-MUL	156911/297(157208)	0.0903848	-0.0247661	0.202228	0.118682	LOGISTIC-BINARY	Treatment/medication code: domperidone	100000	UK Biobank Assessment Centre	100071	Verbal interview	100075	Medications	100075	UK Biobank Assessment Centre > Verbal interview > Medications
30000	CONTINUOUS	157227	0.00406954	-0.00105163	0.00919071	0.119354	LINEAR	White blood cell (leukocyte) count	100078	Biological samples	100080	Assay results	100081	Blood assays	100081	Biological samples > Assay results > Blood assays > Blood count
131804	DATE	155680/1547(157227)	-0.041878	-0.0948789	0.0105254	0.119383	LOGISTIC-BINARY	Date L81 first reported (other disorders of pigmentation)	100091	Health-related outcomes	1712	First occurrences	2412	Skin and subcutaneous tissue disorders	2412	Health-related outcomes > First occurrences > Skin and subcutaneous tissue disorders
40006#C64	CAT-MUL	156741/486(157227)	-0.0748882	-0.170202	0.0185618	0.119922	LOGISTIC-BINARY	Type of cancer: ICD10: C64 Malignant neoplasm of kidney, except renal pelvis	100091	Health-related outcomes	100092	Cancer register	100092	Cancer register	100092	Health-related outcomes > Cancer register
20003#1140866738	CAT-MUL	151471/5737(157208)	0.0215301	-0.0056866	0.0485883	0.119952	LOGISTIC-BINARY	Treatment/medication code: atenolol	100000	UK Biobank Assessment Centre	100071	Verbal interview	100075	Medications	100075	UK Biobank Assessment Centre > Verbal interview > Medications
131488	DATE	156985/242(157227)	-0.106691	-0.243358	0.0263147	0.121045	LOGISTIC-BINARY	Date J42 first reported (unspecified chronic bronchitis)	100091	Health-related outcomes	1712	First occurrences	2410	Respiratory system disorders	2410	Health-related outcomes > First occurrences > Respiratory system disorders
20003#1141195974	CAT-MUL	157198/10(157208)	0.415224	-0.181112	0.863182	0.12108	LOGISTIC-BINARY	Treatment/medication code: aripiprazole	100000	UK Biobank Assessment Centre	100071	Verbal interview	100075	Medications	100075	UK Biobank Assessment Centre > Verbal interview > Medications
4728	CAT-SIN	44906/12303(57209)	-0.0163207	-0.0370961	0.00439673	0.1231	LOGISTIC-BINARY	Leg pain on walking	100000	UK Biobank Assessment Centre	100025	Touchscreen	100036	Health and medical history	100038	UK Biobank Assessment Centre > Touchscreen > Health and medical history > Claudication and peripheral artery disease
20003#1141170844	CAT-MUL	157197/11(157208)	0.396739	-0.152798	0.850194	0.123458	LOGISTIC-BINARY	Treatment/medication code: liquid paraffin product	100000	UK Biobank Assessment Centre	100071	Verbal interview	100075	Medications	100075	UK Biobank Assessment Centre > Verbal interview > Medications
20001#1025	CAT-MUL	157198/10(157208)	0.401859	-0.166723	0.858543	0.12361	LOGISTIC-BINARY	Cancer code, self-reported: gallbladder/bile duct cancer	100000	UK Biobank Assessment Centre	100071	Verbal interview	100074	Medical conditions	100074	UK Biobank Assessment Centre > Verbal interview > Medical conditions
3710	INTEGER	14697	0.0261886	-0.00719416	0.0595714	0.124347	ORDERED-LOGISTIC	Length of menstrual cycle	100000	UK Biobank Assessment Centre	100025	Touchscreen	100068	Sex-specific factors	100069	UK Biobank Assessment Centre > Touchscreen > Sex-specific factors > Female-specific factors
20003#1140862148	CAT-MUL	156807/401(157208)	0.0770595	-0.0225168	0.1742	0.12474	LOGISTIC-BINARY	Treatment/medication code: serevent 25mcg inhaler	100000	UK Biobank Assessment Centre	100071	Verbal interview	100075	Medications	100075	UK Biobank Assessment Centre > Verbal interview > Medications
1389	CAT-SIN	156436	-0.00787783	-0.017941	0.00218536	0.125137	ORDERED-LOGISTIC	Pork intake	100000	UK Biobank Assessment Centre	100025	Touchscreen	100050	Lifestyle and environment	100052	UK Biobank Assessment Centre > Touchscreen > Lifestyle and environment > Diet
131722	DATE	153984/3243(157227)	0.0279647	-0.00792352	0.0635664	0.125173	LOGISTIC-BINARY	Date L21 first reported (seborrhoeic dermatitis)	100091	Health-related outcomes	1712	First occurrences	2412	Skin and subcutaneous tissue disorders	2412	Health-related outcomes > First occurrences > Skin and subcutaneous tissue disorders
24010	CONTINUOUS	155161	-0.00403094	-0.00918567	0.0011238	0.125357	LINEAR	Inverse distance to the nearest road	100088	Additional exposures	113	Local environment	114	Residential air pollution	114	Additional exposures > Local environment > Residential air pollution
20003#1140921822	CAT-MUL	156935/273(157208)	0.0936919	-0.0280152	0.211693	0.125636	LOGISTIC-BINARY	Treatment/medication code: mirena 20mcg/24hrs intrauterine system	100000	UK Biobank Assessment Centre	100071	Verbal interview	100075	Medications	100075	UK Biobank Assessment Centre > Verbal interview > Medications
20003#1141185480	CAT-MUL	157196/12(157208)	-0.530403	-1.24143	0.112405	0.125641	LOGISTIC-BINARY	Treatment/medication code: ispagel 3.5g/sachet s/f powder	100000	UK Biobank Assessment Centre	100071	Verbal interview	100075	Medications	100075	UK Biobank Assessment Centre > Verbal interview > Medications
6177#3	CAT-MUL	69652/894(70546)	0.0522943	-0.0151691	0.118686	0.125696	LOGISTIC-BINARY	Medication for cholesterol, blood pressure or diabetes: Insulin	100000	UK Biobank Assessment Centre	100025	Touchscreen	100036	Health and medical history	100045	UK Biobank Assessment Centre > Touchscreen > Health and medical history > Medication
20003#1140881922	CAT-MUL	157195/13(157208)	-0.497152	-1.16221	0.108059	0.125925	LOGISTIC-BINARY	Treatment/medication code: becodisks 100micrograms disks+diskhaler	100000	UK Biobank Assessment Centre	100071	Verbal interview	100075	Medications	100075	UK Biobank Assessment Centre > Verbal interview > Medications
130814	DATE	120063/37164(157227)	0.00936454	-0.00267737	0.0213896	0.127191	LOGISTIC-BINARY	Date E78 first reported (disorders of lipoprotein metabolism and other lipidaemias)	100091	Health-related outcomes	1712	First occurrences	2404	Endocrine, nutritional and metabolic diseases	2404	Health-related outcomes > First occurrences > Endocrine, nutritional and metabolic diseases
40012#6	CAT-MUL	157054/173(157227)	-0.124452	-0.286928	0.0329357	0.127365	LOGISTIC-BINARY	Behaviour of cancer tumour: Malignant, metastatic site	100091	Health-related outcomes	100092	Cancer register	100092	Cancer register	100092	Health-related outcomes > Cancer register
20003#1140863120	CAT-MUL	157196/12(157208)	-0.512818	-1.20315	0.113636	0.12776	LOGISTIC-BINARY	Treatment/medication code: loprazolam	100000	UK Biobank Assessment Centre	100071	Verbal interview	100075	Medications	100075	UK Biobank Assessment Centre > Verbal interview > Medications
20003#1140909874	CAT-MUL	157030/178(157208)	-0.122462	-0.282675	0.0327908	0.12822	LOGISTIC-BINARY	Treatment/medication code: vitamin b6 preparation	100000	UK Biobank Assessment Centre	100071	Verbal interview	100075	Medications	100075	UK Biobank Assessment Centre > Verbal interview > Medications
40011#9691	CAT-MUL	157175/52(157227)	0.201592	-0.0684619	0.45004	0.128524	LOGISTIC-BINARY	Histology of cancer tumour: Follicular lymphoma, grade 2	100091	Health-related outcomes	100092	Cancer register	100092	Cancer register	100092	Health-related outcomes > Cancer register
40006#C821	CAT-MUL	157175/52(157227)	0.201592	-0.0684619	0.45004	0.128524	LOGISTIC-BINARY	Type of cancer: ICD10: C82.1 Mixed small cleaved and large cell, follicular	100091	Health-related outcomes	100092	Cancer register	100092	Cancer register	100092	Health-related outcomes > Cancer register
20003#1140874126	CAT-MUL	157124/84(157208)	0.163653	-0.0537367	0.368896	0.129581	LOGISTIC-BINARY	Treatment/medication code: nitrofurantoin	100000	UK Biobank Assessment Centre	100071	Verbal interview	100075	Medications	100075	UK Biobank Assessment Centre > Verbal interview > Medications
130702	DATE	156779/448(157227)	0.0723847	-0.0223483	0.164912	0.129795	LOGISTIC-BINARY	Date E06 first reported (thyroiditis)	100091	Health-related outcomes	1712	First occurrences	2404	Endocrine, nutritional and metabolic diseases	2404	Health-related outcomes > First occurrences > Endocrine, nutritional and metabolic diseases
30130	CONTINUOUS	157227	0.0039518	-0.00117035	0.00907395	0.130498	LINEAR	Monocyte count	100078	Biological samples	100080	Assay results	100081	Blood assays	100081	Biological samples > Assay results > Blood assays > Blood count
131740	DATE	141303/15924(157227)	-0.0131199	-0.0301742	0.0038812	0.130969	LOGISTIC-BINARY	Date L30 first reported (other dermatitis)	100091	Health-related outcomes	1712	First occurrences	2412	Skin and subcutaneous tissue disorders	2412	Health-related outcomes > First occurrences > Skin and subcutaneous tissue disorders
6151#7	CAT-MUL	148401/8064(156465)	-0.0180127	-0.0414516	0.00531477	0.131072	LOGISTIC-BINARY	Fractured bone site(s): Other bones	100000	UK Biobank Assessment Centre	100025	Touchscreen	100036	Health and medical history	100044	UK Biobank Assessment Centre > Touchscreen > Health and medical history > Medical conditions
40006#C508	CAT-MUL	156876/351(157227)	0.0814342	-0.0256671	0.185717	0.131116	LOGISTIC-BINARY	Type of cancer: ICD10: C50.8 Overlapping lesion of breast	100091	Health-related outcomes	100092	Cancer register	100092	Cancer register	100092	Health-related outcomes > Cancer register
20003#1140870980	CAT-MUL	157197/11(157208)	-0.543116	-1.28579	0.123244	0.131454	LOGISTIC-BINARY	Treatment/medication code: calcitriol product	100000	UK Biobank Assessment Centre	100071	Verbal interview	100075	Medications	100075	UK Biobank Assessment Centre > Verbal interview > Medications
40006#C441	CAT-MUL	156923/304(157227)	0.086876	-0.0277494	0.19817	0.131847	LOGISTIC-BINARY	Type of cancer: ICD10: C44.1 Skin of eyelid, including canthus	100091	Health-related outcomes	100092	Cancer register	100092	Cancer register	100092	Health-related outcomes > Cancer register
131666	DATE	156457/770(157227)	-0.0575769	-0.133137	0.016789	0.132258	LOGISTIC-BINARY	Date K74 first reported (fibrosis and cirrhosis of liver)	100091	Health-related outcomes	1712	First occurrences	2411	Digestive system disorders	2411	Health-related outcomes > First occurrences > Digestive system disorders
4451	INTEGER	12598	0.0501353	-0.0116797	0.11195	0.132399	ORDERED-LOGISTIC	Average monthly fortified wine intake	100000	UK Biobank Assessment Centre	100025	Touchscreen	100050	Lifestyle and environment	100051	UK Biobank Assessment Centre > Touchscreen > Lifestyle and environment > Alcohol
20003#1140862162	CAT-MUL	157197/11(157208)	0.385814	-0.169573	0.828606	0.133242	LOGISTIC-BINARY	Treatment/medication code: bricanyl 5mg tablet	100000	UK Biobank Assessment Centre	100071	Verbal interview	100075	Medications	100075	UK Biobank Assessment Centre > Verbal interview > Medications
20001#1031	CAT-MUL	157196/12(157208)	-0.565271	-1.34018	0.131154	0.133298	LOGISTIC-BINARY	Cancer code, self-reported: meningeal cancer / malignant meningioma	100000	UK Biobank Assessment Centre	100071	Verbal interview	100074	Medical conditions	100074	UK Biobank Assessment Centre > Verbal interview > Medical conditions
20003#1140881472	CAT-MUL	156975/233(157208)	-0.105086	-0.244173	0.0301719	0.133344	LOGISTIC-BINARY	Treatment/medication code: lacri-lube eye ointment	100000	UK Biobank Assessment Centre	100071	Verbal interview	100075	Medications	100075	UK Biobank Assessment Centre > Verbal interview > Medications
20003#1140878052	CAT-MUL	157196/12(157208)	0.383973	-0.154958	0.84499	0.133701	LOGISTIC-BINARY	Treatment/medication code: fml eye drops	100000	UK Biobank Assessment Centre	100071	Verbal interview	100075	Medications	100075	UK Biobank Assessment Centre > Verbal interview > Medications
20003#1140863182	CAT-MUL	157107/101(157208)	0.147985	-0.0508255	0.336203	0.134415	LOGISTIC-BINARY	Treatment/medication code: nitrazepam	100000	UK Biobank Assessment Centre	100071	Verbal interview	100075	Medications	100075	UK Biobank Assessment Centre > Verbal interview > Medications
20003#1140862060	CAT-MUL	157146/62(157208)	-0.21037	-0.492776	0.0585445	0.135043	LOGISTIC-BINARY	Treatment/medication code: ventolin 2mg tablet	100000	UK Biobank Assessment Centre	100071	Verbal interview	100075	Medications	100075	UK Biobank Assessment Centre > Verbal interview > Medications
20003#1140866800	CAT-MUL	157148/60(157208)	0.184688	-0.0656853	0.418429	0.135522	LOGISTIC-BINARY	Treatment/medication code: half-inderal la 80mg m/r capsule	100000	UK Biobank Assessment Centre	100071	Verbal interview	100075	Medications	100075	UK Biobank Assessment Centre > Verbal interview > Medications
20003#1140888432	CAT-MUL	157179/29(157208)	-0.314191	-0.740541	0.0835962	0.135664	LOGISTIC-BINARY	Treatment/medication code: potassium product	100000	UK Biobank Assessment Centre	100071	Verbal interview	100075	Medications	100075	UK Biobank Assessment Centre > Verbal interview > Medications
132140	DATE	153154/4073(157227)	-0.0247519	-0.0573908	0.00766178	0.135831	LOGISTIC-BINARY	Date N89 first reported (other noninflammatory disorders of vagina)	100091	Health-related outcomes	1712	First occurrences	2414	Genitourinary system disorders	2414	Health-related outcomes > First occurrences > Genitourinary system disorders
132504	DATE	157143/84(157227)	0.1598	-0.0561393	0.363384	0.135909	LOGISTIC-BINARY	Date Q40 first reported (other congenital malformations of upper alimentary tract)	100091	Health-related outcomes	1712	First occurrences	2417	Congenital disruptions and chromosomal abnormalities	2417	Health-related outcomes > First occurrences > Congenital disruptions and chromosomal abnormalities
20003#1140875540	CAT-MUL	157194/14(157208)	-0.487955	-1.15972	0.12233	0.136605	LOGISTIC-BINARY	Treatment/medication code: ibuleve gel	100000	UK Biobank Assessment Centre	100071	Verbal interview	100075	Medications	100075	UK Biobank Assessment Centre > Verbal interview > Medications
23054	CAT-SIN	1327/1717(3044)	-0.0568998	-0.131909	0.0181067	0.136886	LOGISTIC-BINARY	CMV seropositivity for Human Cytomegalovirus	100078	Biological samples	100080	Assay results	51428	Blood assays	51428	Biological samples > Assay results > Blood assays > Infectious Diseases
30060	CONTINUOUS	157225	-0.00388634	-0.00900727	0.00123459	0.136897	LINEAR	Mean corpuscular haemoglobin concentration	100078	Biological samples	100080	Assay results	100081	Blood assays	100081	Biological samples > Assay results > Blood assays > Blood count
20003#1140861924	CAT-MUL	157069/139(157208)	-0.136019	-0.318341	0.0399998	0.136941	LOGISTIC-BINARY	Treatment/medication code: bezafibrate	100000	UK Biobank Assessment Centre	100071	Verbal interview	100075	Medications	100075	UK Biobank Assessment Centre > Verbal interview > Medications
20003#1141200782	CAT-MUL	157188/20(157208)	0.30205	-0.122012	0.669419	0.137045	LOGISTIC-BINARY	Treatment/medication code: neofel xl 5mg m/r tablet	100000	UK Biobank Assessment Centre	100071	Verbal interview	100075	Medications	100075	UK Biobank Assessment Centre > Verbal interview > Medications
20003#1140868226	CAT-MUL	137262/19946(157208)	0.0116331	-0.0037225	0.026949	0.137076	LOGISTIC-BINARY	Treatment/medication code: aspirin	100000	UK Biobank Assessment Centre	100071	Verbal interview	100075	Medications	100075	UK Biobank Assessment Centre > Verbal interview > Medications
40006#D090	CAT-MUL	156910/317(157227)	0.0838506	-0.0282496	0.192818	0.137186	LOGISTIC-BINARY	Type of cancer: ICD10: D09.0 Bladder	100091	Health-related outcomes	100092	Cancer register	100092	Cancer register	100092	Health-related outcomes > Cancer register
20003#1140851812	CAT-MUL	156886/322(157208)	0.0837639	-0.028424	0.192808	0.137895	LOGISTIC-BINARY	Treatment/medication code: gtn 400micrograms spray	100000	UK Biobank Assessment Centre	100071	Verbal interview	100075	Medications	100075	UK Biobank Assessment Centre > Verbal interview > Medications
20003#1140878048	CAT-MUL	157193/15(157208)	0.321456	-0.147921	0.691901	0.138027	LOGISTIC-BINARY	Treatment/medication code: otrivine-antistin eye drops	100000	UK Biobank Assessment Centre	100071	Verbal interview	100075	Medications	100075	UK Biobank Assessment Centre > Verbal interview > Medications
131304	DATE	155839/1388(157227)	-0.0421158	-0.0981139	0.0132194	0.138129	LOGISTIC-BINARY	Date I24 first reported (other acute ischaemic heart diseases)	100091	Health-related outcomes	1712	First occurrences	2409	Circulatory system disorders	2409	Health-related outcomes > First occurrences > Circulatory system disorders
20003#1140855380	CAT-MUL	157178/30(157208)	-0.313876	-0.74453	0.0855998	0.139015	LOGISTIC-BINARY	Treatment/medication code: salbuvent 100micrograms inhaler	100000	UK Biobank Assessment Centre	100071	Verbal interview	100075	Medications	100075	UK Biobank Assessment Centre > Verbal interview > Medications
189	CONTINUOUS	157026	-0.00386602	-0.00899018	0.00125814	0.139211	LINEAR	Townsend deprivation index at recruitment	1	Population characteristics	100094	Baseline characteristics	100094	Baseline characteristics	100094	Population characteristics > Baseline characteristics
20001#1007	CAT-MUL	157195/13(157208)	-0.477519	-1.14056	0.122801	0.13928	LOGISTIC-BINARY	Cancer code, self-reported: nasal cavity cancer	100000	UK Biobank Assessment Centre	100071	Verbal interview	100074	Medical conditions	100074	UK Biobank Assessment Centre > Verbal interview > Medical conditions
131830	DATE	157023/204(157227)	-0.110609	-0.259584	0.0339752	0.139822	LOGISTIC-BINARY	Date L94 first reported (other localised connective tissue disorders)	100091	Health-related outcomes	1712	First occurrences	2412	Skin and subcutaneous tissue disorders	2412	Health-related outcomes > First occurrences > Skin and subcutaneous tissue disorders
131022	DATE	155971/1256(157227)	-0.0440746	-0.102967	0.0140821	0.139921	LOGISTIC-BINARY	Date G20 first reported (parkinson's disease)	100091	Health-related outcomes	1712	First occurrences	2406	Nervous system disorders	2406	Health-related outcomes > First occurrences > Nervous system disorders
20003#1140868406	CAT-MUL	157182/26(157208)	0.268381	-0.109577	0.5983	0.140237	LOGISTIC-BINARY	Treatment/medication code: conjugated oestrogens	100000	UK Biobank Assessment Centre	100071	Verbal interview	100075	Medications	100075	UK Biobank Assessment Centre > Verbal interview > Medications
20003#1140862526	CAT-MUL	157162/46(157208)	0.207321	-0.0799856	0.47136	0.141711	LOGISTIC-BINARY	Treatment/medication code: sodium cromoglycate	100000	UK Biobank Assessment Centre	100071	Verbal interview	100075	Medications	100075	UK Biobank Assessment Centre > Verbal interview > Medications
1468-3	CAT-SIN	33872/131948	-999	-999	-999	0.142785	MULTINOMIAL-LOGISTIC	Cereal type	100000	UK Biobank Assessment Centre	100025	Touchscreen	100050	Lifestyle and environment	100052	UK Biobank Assessment Centre > Touchscreen > Lifestyle and environment > Diet
20003#1141188426	CAT-MUL	157195/13(157208)	-0.497062	-1.19567	0.131546	0.143051	LOGISTIC-BINARY	Treatment/medication code: gavilast-p 75mg tablet	100000	UK Biobank Assessment Centre	100071	Verbal interview	100075	Medications	100075	UK Biobank Assessment Centre > Verbal interview > Medications
20003#1140871666	CAT-MUL	157156/52(157208)	0.194619	-0.0744506	0.445422	0.143053	LOGISTIC-BINARY	Treatment/medication code: piroxicam	100000	UK Biobank Assessment Centre	100071	Verbal interview	100075	Medications	100075	UK Biobank Assessment Centre > Verbal interview > Medications
130134	DATE	157051/176(157227)	0.108774	-0.0397741	0.251846	0.143928	LOGISTIC-BINARY	Date A80 first reported (acute poliomyelitis)	100091	Health-related outcomes	1712	First occurrences	2401	Certain infectious and parasitic diseases	2401	Health-related outcomes > First occurrences > Certain infectious and parasitic diseases
20003#1141156846	CAT-MUL	157043/165(157208)	0.113096	-0.0415472	0.261762	0.144085	LOGISTIC-BINARY	Treatment/medication code: amias 2mg tablet	100000	UK Biobank Assessment Centre	100071	Verbal interview	100075	Medications	100075	UK Biobank Assessment Centre > Verbal interview > Medications
20003#1140867888	CAT-MUL	156719/489(157208)	0.0670076	-0.0238924	0.155932	0.144178	LOGISTIC-BINARY	Treatment/medication code: paroxetine	100000	UK Biobank Assessment Centre	100071	Verbal interview	100075	Medications	100075	UK Biobank Assessment Centre > Verbal interview > Medications
20003#1140888556	CAT-MUL	157137/71(157208)	0.169407	-0.0646756	0.389434	0.144264	LOGISTIC-BINARY	Treatment/medication code: fosinopril	100000	UK Biobank Assessment Centre	100071	Verbal interview	100075	Medications	100075	UK Biobank Assessment Centre > Verbal interview > Medications
21064	CAT-SIN	41024/12236(53260)	0.0155388	-0.0053513	0.0363781	0.144372	LOGISTIC-BINARY	Sensitive stomach	100089	Online follow-up	153	Digestive health	153	Digestive health	153	Online follow-up > Digestive health
3506	CAT-SIN	10020	0.0286131	-0.00974995	0.0669761	0.144617	ORDERED-LOGISTIC	Smoking compared to 10 years previous	100000	UK Biobank Assessment Centre	100025	Touchscreen	100050	Lifestyle and environment	100058	UK Biobank Assessment Centre > Touchscreen > Lifestyle and environment > Smoking
20003#1140873474	CAT-MUL	157136/72(157208)	0.168507	-0.0649072	0.387441	0.144866	LOGISTIC-BINARY	Treatment/medication code: lymecycline	100000	UK Biobank Assessment Centre	100071	Verbal interview	100075	Medications	100075	UK Biobank Assessment Centre > Verbal interview > Medications
20001#1061	CAT-MUL	155729/1479(157208)	-0.039899	-0.093918	0.0134981	0.145393	LOGISTIC-BINARY	Cancer code, self-reported: basal cell carcinoma	100000	UK Biobank Assessment Centre	100071	Verbal interview	100074	Medical conditions	100074	UK Biobank Assessment Centre > Verbal interview > Medical conditions
20003#1141167096	CAT-MUL	157186/22(157208)	0.288715	-0.123206	0.650152	0.145496	LOGISTIC-BINARY	Treatment/medication code: loperamide hydrochloride+simethicone	100000	UK Biobank Assessment Centre	100071	Verbal interview	100075	Medications	100075	UK Biobank Assessment Centre > Verbal interview > Medications
20003#1140888098	CAT-MUL	156522/686(157208)	0.0565311	-0.0203232	0.131971	0.145703	LOGISTIC-BINARY	Treatment/medication code: fluticasone	100000	UK Biobank Assessment Centre	100071	Verbal interview	100075	Medications	100075	UK Biobank Assessment Centre > Verbal interview > Medications
20003#1140877826	CAT-MUL	157168/40(157208)	-0.257572	-0.61489	0.0782132	0.145713	LOGISTIC-BINARY	Treatment/medication code: sodium bicarbonate	100000	UK Biobank Assessment Centre	100071	Verbal interview	100075	Medications	100075	UK Biobank Assessment Centre > Verbal interview > Medications
40013#1541	CAT-MUL	157214/13(157227)	0.350922	-0.165027	0.766853	0.145798	LOGISTIC-BINARY	Type of cancer: ICD9: 1541 Malignant neoplasm of rectum	100091	Health-related outcomes	100092	Cancer register	100092	Cancer register	100092	Health-related outcomes > Cancer register
132194	DATE	156723/504(157227)	-0.0689223	-0.162711	0.0230846	0.145963	LOGISTIC-BINARY	Date O20 first reported (haemorrhage in early pregnancy)	100091	Health-related outcomes	1712	First occurrences	2415	Pregnancy, childbirth and the puerperium	2415	Health-related outcomes > First occurrences > Pregnancy, childbirth and the puerperium
131256	DATE	153267/3960(157227)	0.024028	-0.00852697	0.05635	0.14656	LOGISTIC-BINARY	Date H83 first reported (other diseases of inner ear)	100091	Health-related outcomes	1712	First occurrences	2408	Ear and mastoid process disorders	2408	Health-related outcomes > First occurrences > Ear and mastoid process disorders
6159#5	CAT-MUL	144122/12849(156971)	0.0137764	-0.00487442	0.0323612	0.146974	LOGISTIC-BINARY	Pain type(s) experienced in last month: Stomach or abdominal pain	100000	UK Biobank Assessment Centre	100025	Touchscreen	100036	Health and medical history	100048	UK Biobank Assessment Centre > Touchscreen > Health and medical history > Pain
132500	DATE	157024/203(157227)	0.101878	-0.0384576	0.237299	0.147763	LOGISTIC-BINARY	Date Q38 first reported (other congenital malformations of tongue, mouth and pharynx)	100091	Health-related outcomes	1712	First occurrences	2417	Congenital disruptions and chromosomal abnormalities	2417	Health-related outcomes > First occurrences > Congenital disruptions and chromosomal abnormalities
1050	INTEGER	142989	-0.00750279	-0.0176644	0.00265882	0.148136	ORDERED-LOGISTIC	Time spend outdoors in summer	100000	UK Biobank Assessment Centre	100025	Touchscreen	100050	Lifestyle and environment	100055	UK Biobank Assessment Centre > Touchscreen > Lifestyle and environment > Sun exposure
20003#1140923018	CAT-MUL	157072/136(157208)	-0.132721	-0.315987	0.0441263	0.148732	LOGISTIC-BINARY	Treatment/medication code: anastrozole	100000	UK Biobank Assessment Centre	100071	Verbal interview	100075	Medications	100075	UK Biobank Assessment Centre > Verbal interview > Medications
6156#11	CAT-MUL	8506/2856(11362)	0.0323485	-0.0116849	0.0762039	0.149035	LOGISTIC-BINARY	Manic/hyper symptoms: I was more active than usual	100000	UK Biobank Assessment Centre	100025	Touchscreen	100059	Psychosocial factors	100060	UK Biobank Assessment Centre > Touchscreen > Psychosocial factors > Mental health
131922	DATE	155713/1514(157227)	0.038154	-0.0139911	0.0896738	0.14911	LOGISTIC-BINARY	Date M50 first reported (cervical disk disorders)	100091	Health-related outcomes	1712	First occurrences	2413	Musculoskeletal system and connective tissue disorders	2413	Health-related outcomes > First occurrences > Musculoskeletal system and connective tissue disorders
6154#4	CAT-MUL	152805/2939(155744)	-0.0280258	-0.0663172	0.00995446	0.149772	LOGISTIC-BINARY	Medication for pain relief, constipation, heartburn: Ranitidine (e.g. Zantac)	100000	UK Biobank Assessment Centre	100025	Touchscreen	100036	Health and medical history	100045	UK Biobank Assessment Centre > Touchscreen > Health and medical history > Medication
20003#1141168122	CAT-MUL	157124/84(157208)	0.152625	-0.060857	0.35422	0.14995	LOGISTIC-BINARY	Treatment/medication code: solpadol capsule	100000	UK Biobank Assessment Centre	100071	Verbal interview	100075	Medications	100075	UK Biobank Assessment Centre > Verbal interview > Medications
131260	DATE	151294/5933(157227)	-0.0198906	-0.0470665	0.00713226	0.150268	LOGISTIC-BINARY	Date H91 first reported (other hearing loss)	100091	Health-related outcomes	1712	First occurrences	2408	Ear and mastoid process disorders	2408	Health-related outcomes > First occurrences > Ear and mastoid process disorders
131298	DATE	151194/6033(157227)	-0.0197032	-0.0466309	0.0070743	0.150399	LOGISTIC-BINARY	Date I21 first reported (acute myocardial infarction)	100091	Health-related outcomes	1712	First occurrences	2409	Circulatory system disorders	2409	Health-related outcomes > First occurrences > Circulatory system disorders
132122	DATE	153947/3280(157227)	0.0260258	-0.00958867	0.0613596	0.150439	LOGISTIC-BINARY	Date N80 first reported (endometriosis)	100091	Health-related outcomes	1712	First occurrences	2414	Genitourinary system disorders	2414	Health-related outcomes > First occurrences > Genitourinary system disorders
4689	INTEGER	854	-0.0499318	-0.118057	0.018193	0.150619	LINEAR	Age glaucoma diagnosed	100000	UK Biobank Assessment Centre	100025	Touchscreen	100036	Health and medical history	100041	UK Biobank Assessment Centre > Touchscreen > Health and medical history > Eyesight
131402	DATE	149137/8090(157227)	0.0169004	-0.00621478	0.0399059	0.150869	LOGISTIC-BINARY	Date I83 first reported (varicose veins of lower extremities)	100091	Health-related outcomes	1712	First occurrences	2409	Circulatory system disorders	2409	Health-related outcomes > First occurrences > Circulatory system disorders
6153#2	CAT-MUL	70955/14846(85801)	0.0134088	-0.00491167	0.0316809	0.150884	LOGISTIC-BINARY	Medication for cholesterol, blood pressure, diabetes, or take exogenous hormones: Blood pressure medication	100000	UK Biobank Assessment Centre	100025	Touchscreen	100036	Health and medical history	100045	UK Biobank Assessment Centre > Touchscreen > Health and medical history > Medication
23051	CAT-SIN	2594/450(3044)	0.0755829	-0.0284601	0.178147	0.151358	LOGISTIC-BINARY	HSV-2 seropositivity for Herpes Simplex virus-2	100078	Biological samples	100080	Assay results	51428	Blood assays	51428	Biological samples > Assay results > Blood assays > Infectious Diseases
20003#1141169530	CAT-MUL	157197/11(157208)	-0.532801	-1.29857	0.154854	0.152394	LOGISTIC-BINARY	Treatment/medication code: brexidol 20mg tablet	100000	UK Biobank Assessment Centre	100071	Verbal interview	100075	Medications	100075	UK Biobank Assessment Centre > Verbal interview > Medications
40013#1809	CAT-MUL	157088/139(157227)	0.119392	-0.0476921	0.279167	0.152529	LOGISTIC-BINARY	Type of cancer: ICD9: 1809 Malignant neoplasm of cervix uteri, unspecified	100091	Health-related outcomes	100092	Cancer register	100092	Cancer register	100092	Health-related outcomes > Cancer register
20003#1140926732	CAT-MUL	156773/435(157208)	-0.0730119	-0.174224	0.0261069	0.153174	LOGISTIC-BINARY	Treatment/medication code: meloxicam	100000	UK Biobank Assessment Centre	100071	Verbal interview	100075	Medications	100075	UK Biobank Assessment Centre > Verbal interview > Medications
21052	CAT-SIN	58249	-0.0179947	-0.0427707	0.00678122	0.153452	ORDERED-LOGISTIC	Degree bothered by chest pain in the last 3 months	100089	Online follow-up	153	Digestive health	153	Digestive health	153	Online follow-up > Digestive health
20003#1140923738	CAT-MUL	157142/66(157208)	0.167985	-0.0705833	0.390678	0.15433	LOGISTIC-BINARY	Treatment/medication code: femseven 50 patch	100000	UK Biobank Assessment Centre	100071	Verbal interview	100075	Medications	100075	UK Biobank Assessment Centre > Verbal interview > Medications
1339	CAT-SIN	156690	0.0070367	-0.00265339	0.0167268	0.154845	ORDERED-LOGISTIC	Non-oily fish intake	100000	UK Biobank Assessment Centre	100025	Touchscreen	100050	Lifestyle and environment	100052	UK Biobank Assessment Centre > Touchscreen > Lifestyle and environment > Diet
131688	DATE	155411/1816(157227)	0.0343549	-0.0132926	0.0814813	0.155347	LOGISTIC-BINARY	Date K90 first reported (intestinal malabsorption)	100091	Health-related outcomes	1712	First occurrences	2411	Digestive system disorders	2411	Health-related outcomes > First occurrences > Digestive system disorders
130068	DATE	157000/227(157227)	-0.101941	-0.245075	0.0371398	0.156915	LOGISTIC-BINARY	Date A40 first reported (streptococcal septicaemia)	100091	Health-related outcomes	1712	First occurrences	2401	Certain infectious and parasitic diseases	2401	Health-related outcomes > First occurrences > Certain infectious and parasitic diseases
40011#8481	CAT-MUL	157201/26(157227)	-0.310877	-0.75633	0.103768	0.157098	LOGISTIC-BINARY	Histology of cancer tumour: Mucin-producing adenocarcinoma	100091	Health-related outcomes	100092	Cancer register	100092	Cancer register	100092	Health-related outcomes > Cancer register
131648	DATE	145998/11229(157227)	0.0142879	-0.00554766	0.0340466	0.157203	LOGISTIC-BINARY	Date K63 first reported (other diseases of intestine)	100091	Health-related outcomes	1712	First occurrences	2411	Digestive system disorders	2411	Health-related outcomes > First occurrences > Digestive system disorders
20003#1141157294	CAT-MUL	157095/113(157208)	-0.146786	-0.354309	0.0523961	0.157391	LOGISTIC-BINARY	Treatment/medication code: hydrocortisone product	100000	UK Biobank Assessment Centre	100071	Verbal interview	100075	Medications	100075	UK Biobank Assessment Centre > Verbal interview > Medications
21029	CAT-SIN	31328	0.0152029	-0.00590424	0.0363101	0.158466	ORDERED-LOGISTIC	More frequent bowel movements when abdominal discomfort/pain started	100089	Online follow-up	153	Digestive health	153	Digestive health	153	Online follow-up > Digestive health
20003#1140862742	CAT-MUL	157197/11(157208)	0.376082	-0.192281	0.835109	0.158538	LOGISTIC-BINARY	Treatment/medication code: vallergan 10mg tablet	100000	UK Biobank Assessment Centre	100071	Verbal interview	100075	Medications	100075	UK Biobank Assessment Centre > Verbal interview > Medications
130806	DATE	157105/122(157227)	-0.138114	-0.333685	0.05018	0.158647	LOGISTIC-BINARY	Date E74 first reported (other disorders of carbohydrate metabolism)	100091	Health-related outcomes	1712	First occurrences	2404	Endocrine, nutritional and metabolic diseases	2404	Health-related outcomes > First occurrences > Endocrine, nutritional and metabolic diseases
21032	CAT-SIN	31321	-0.0157301	-0.0375949	0.00613466	0.158705	ORDERED-LOGISTIC	Frequency of harder stools when abdominal discomfort/pain started	100089	Online follow-up	153	Digestive health	153	Digestive health	153	Online follow-up > Digestive health
131346	DATE	156390/837(157227)	-0.0515452	-0.123775	0.0195938	0.158774	LOGISTIC-BINARY	Date I46 first reported (cardiac arrest)	100091	Health-related outcomes	1712	First occurrences	2409	Circulatory system disorders	2409	Health-related outcomes > First occurrences > Circulatory system disorders
20003#1141172682	CAT-MUL	157171/37(157208)	0.217213	-0.0988922	0.50356	0.159175	LOGISTIC-BINARY	Treatment/medication code: irbesartan+hydrochlorothiazide 150mg/12.5mg tablet	100000	UK Biobank Assessment Centre	100071	Verbal interview	100075	Medications	100075	UK Biobank Assessment Centre > Verbal interview > Medications
20003#1140861958	CAT-MUL	139714/17494(157208)	0.011657	-0.00459811	0.0278656	0.159248	LOGISTIC-BINARY	Treatment/medication code: simvastatin	100000	UK Biobank Assessment Centre	100071	Verbal interview	100075	Medications	100075	UK Biobank Assessment Centre > Verbal interview > Medications
5263	CONTINUOUS	39184	0.00734843	-0.0028946	0.0175914	0.159691	LINEAR	Intra-ocular pressure, Goldmann-correlated (left)	100000	UK Biobank Assessment Centre	100006	Physical measures	100013	Eye measures	100015	UK Biobank Assessment Centre > Physical measures > Eye measures > Intraocular pressure
20003#1140870852	CAT-MUL	157188/20(157208)	0.286794	-0.138226	0.659506	0.160401	LOGISTIC-BINARY	Treatment/medication code: vitamin a product	100000	UK Biobank Assessment Centre	100071	Verbal interview	100075	Medications	100075	UK Biobank Assessment Centre > Verbal interview > Medications
40011#8543	CAT-MUL	157215/12(157227)	0.354147	-0.183356	0.801101	0.161586	LOGISTIC-BINARY	Histology of cancer tumour: Paget disease and intraductal carcinoma	100091	Health-related outcomes	100092	Cancer register	100092	Cancer register	100092	Health-related outcomes > Cancer register
40006#C19	CAT-MUL	157069/158(157227)	-0.119302	-0.289727	0.045498	0.163175	LOGISTIC-BINARY	Type of cancer: ICD10: C19 Malignant neoplasm of rectosigmoid junction	100091	Health-related outcomes	100092	Cancer register	100092	Cancer register	100092	Health-related outcomes > Cancer register
132460	DATE	157203/24(157227)	-0.322067	-0.792262	0.111629	0.163229	LOGISTIC-BINARY	Date Q16 first reported (congenital malformations of ear causing impairment of hearing)	100091	Health-related outcomes	1712	First occurrences	2417	Congenital disruptions and chromosomal abnormalities	2417	Health-related outcomes > First occurrences > Congenital disruptions and chromosomal abnormalities
20003#1140879464	CAT-MUL	156690/518(157208)	0.0621962	-0.0261619	0.148706	0.16332	LOGISTIC-BINARY	Treatment/medication code: loperamide	100000	UK Biobank Assessment Centre	100071	Verbal interview	100075	Medications	100075	UK Biobank Assessment Centre > Verbal interview > Medications
131410	DATE	156593/634(157227)	0.0565592	-0.0237326	0.135326	0.163411	LOGISTIC-BINARY	Date I87 first reported (other disorders of veins)	100091	Health-related outcomes	1712	First occurrences	2409	Circulatory system disorders	2409	Health-related outcomes > First occurrences > Circulatory system disorders
20003#1140861926	CAT-MUL	157196/12(157208)	-0.491165	-1.2171	0.162599	0.163846	LOGISTIC-BINARY	Treatment/medication code: bezalip 200mg tablet	100000	UK Biobank Assessment Centre	100071	Verbal interview	100075	Medications	100075	UK Biobank Assessment Centre > Verbal interview > Medications
2463	CAT-SIN	141591/14892(156483)	-0.0124573	-0.030051	0.005079	0.164519	LOGISTIC-BINARY	Fractured/broken bones in last 5 years	100000	UK Biobank Assessment Centre	100025	Touchscreen	100036	Health and medical history	100044	UK Biobank Assessment Centre > Touchscreen > Health and medical history > Medical conditions
131296	DATE	146603/10624(157227)	-0.0145005	-0.0350411	0.00595705	0.165614	LOGISTIC-BINARY	Date I20 first reported (angina pectoris)	100091	Health-related outcomes	1712	First occurrences	2409	Circulatory system disorders	2409	Health-related outcomes > First occurrences > Circulatory system disorders
40006#D020	CAT-MUL	157207/20(157227)	-0.34987	-0.863955	0.123404	0.165853	LOGISTIC-BINARY	Type of cancer: ICD10: D02.0 Larynx	100091	Health-related outcomes	100092	Cancer register	100092	Cancer register	100092	Health-related outcomes > Cancer register
6119-3	CAT-SIN	516/706	-999	-999	-999	0.165905	MULTINOMIAL-LOGISTIC	Which eye(s) affected by glaucoma	100000	UK Biobank Assessment Centre	100025	Touchscreen	100036	Health and medical history	100041	UK Biobank Assessment Centre > Touchscreen > Health and medical history > Eyesight
131306	DATE	142309/14918(157227)	-0.0123986	-0.0299717	0.00511735	0.166024	LOGISTIC-BINARY	Date I25 first reported (chronic ischaemic heart disease)	100091	Health-related outcomes	1712	First occurrences	2409	Circulatory system disorders	2409	Health-related outcomes > First occurrences > Circulatory system disorders
40006#C713	CAT-MUL	157193/34(157227)	-0.268252	-0.660154	0.0986613	0.166373	LOGISTIC-BINARY	Type of cancer: ICD10: C71.3 Parietal lobe	100091	Health-related outcomes	100092	Cancer register	100092	Cancer register	100092	Health-related outcomes > Cancer register
20003#1141151474	CAT-MUL	157176/32(157208)	0.238604	-0.116986	0.558649	0.16774	LOGISTIC-BINARY	Treatment/medication code: viazem xl 120mg m/r capsule	100000	UK Biobank Assessment Centre	100071	Verbal interview	100075	Medications	100075	UK Biobank Assessment Centre > Verbal interview > Medications
20003#1141176832	CAT-MUL	155441/1767(157208)	0.0337726	-0.0144756	0.0814902	0.167752	LOGISTIC-BINARY	Treatment/medication code: seretide 50 evohaler	100000	UK Biobank Assessment Centre	100071	Verbal interview	100075	Medications	100075	UK Biobank Assessment Centre > Verbal interview > Medications
131428	DATE	149269/7958(157227)	-0.016526	-0.0400828	0.00691774	0.168086	LOGISTIC-BINARY	Date J02 first reported (acute pharyngitis)	100091	Health-related outcomes	1712	First occurrences	2410	Respiratory system disorders	2410	Health-related outcomes > First occurrences > Respiratory system disorders
20003#1141192740	CAT-MUL	156936/272(157208)	0.0834918	-0.0373546	0.200816	0.169532	LOGISTIC-BINARY	Treatment/medication code: ezetrol 10mg tablet	100000	UK Biobank Assessment Centre	100071	Verbal interview	100075	Medications	100075	UK Biobank Assessment Centre > Verbal interview > Medications
20003#1141200322	CAT-MUL	156962/246(157208)	0.0877867	-0.0394373	0.211211	0.169935	LOGISTIC-BINARY	Treatment/medication code: solifenacin	100000	UK Biobank Assessment Centre	100071	Verbal interview	100075	Medications	100075	UK Biobank Assessment Centre > Verbal interview > Medications
20003#1140880264	CAT-MUL	157183/25(157208)	-0.306555	-0.760707	0.113187	0.170008	LOGISTIC-BINARY	Treatment/medication code: ketoconazole 2% shampoo	100000	UK Biobank Assessment Centre	100071	Verbal interview	100075	Medications	100075	UK Biobank Assessment Centre > Verbal interview > Medications
5463	CAT-SIN	8241/3860(12101)	0.0275153	-0.0118538	0.0667806	0.170122	LOGISTIC-BINARY	Leg pain in calf/calves	100000	UK Biobank Assessment Centre	100025	Touchscreen	100036	Health and medical history	100038	UK Biobank Assessment Centre > Touchscreen > Health and medical history > Claudication and peripheral artery disease
2188	CAT-SIN	104689/49064(153753)	0.00776107	-0.00334507	0.0188575	0.170609	LOGISTIC-BINARY	Long-standing illness, disability or infirmity	100000	UK Biobank Assessment Centre	100025	Touchscreen	100036	Health and medical history	100042	UK Biobank Assessment Centre > Touchscreen > Health and medical history > General health
20003#1140867726	CAT-MUL	157089/119(157208)	-0.13658	-0.335709	0.0549829	0.170808	LOGISTIC-BINARY	Treatment/medication code: lofepramine	100000	UK Biobank Assessment Centre	100071	Verbal interview	100075	Medications	100075	UK Biobank Assessment Centre > Verbal interview > Medications
20003#1140865354	CAT-MUL	156367/841(157208)	0.0479322	-0.0212612	0.11599	0.171056	LOGISTIC-BINARY	Treatment/medication code: gaviscon liquid	100000	UK Biobank Assessment Centre	100071	Verbal interview	100075	Medications	100075	UK Biobank Assessment Centre > Verbal interview > Medications
40006#C927	CAT-MUL	157217/10(157227)	0.385333	-0.211335	0.888295	0.171573	LOGISTIC-BINARY	Type of cancer: ICD10: C92.7 Other myeloid leukaemia	100091	Health-related outcomes	100092	Cancer register	100092	Cancer register	100092	Health-related outcomes > Cancer register
131574	DATE	156029/1198(157227)	0.0405392	-0.0180808	0.0983587	0.172318	LOGISTIC-BINARY	Date K11 first reported (diseases of salivary glands)	100091	Health-related outcomes	1712	First occurrences	2411	Digestive system disorders	2411	Health-related outcomes > First occurrences > Digestive system disorders
20003#1140857044	CAT-MUL	157195/13(157208)	-0.455677	-1.14086	0.164399	0.17247	LOGISTIC-BINARY	Treatment/medication code: tetralysal 204mg capsule	100000	UK Biobank Assessment Centre	100071	Verbal interview	100075	Medications	100075	UK Biobank Assessment Centre > Verbal interview > Medications
30150	CONTINUOUS	157227	0.00355718	-0.00156455	0.00867892	0.173434	LINEAR	Eosinophill count	100078	Biological samples	100080	Assay results	100081	Blood assays	100081	Biological samples > Assay results > Blood assays > Blood count
131626	DATE	156214/1013(157227)	0.0438199	-0.0197551	0.106439	0.173497	LOGISTIC-BINARY	Date K50 first reported (crohn's disease [regional enteritis])	100091	Health-related outcomes	1712	First occurrences	2411	Digestive system disorders	2411	Health-related outcomes > First occurrences > Digestive system disorders
20003#1140909726	CAT-MUL	155250/1958(157208)	-0.0323869	-0.0792697	0.0140252	0.173592	LOGISTIC-BINARY	Treatment/medication code: vitamin c product	100000	UK Biobank Assessment Centre	100071	Verbal interview	100075	Medications	100075	UK Biobank Assessment Centre > Verbal interview > Medications
131954	DATE	146292/10935(157227)	-0.0140523	-0.0343409	0.00615578	0.173761	LOGISTIC-BINARY	Date M75 first reported (shoulder lesions)	100091	Health-related outcomes	1712	First occurrences	2413	Musculoskeletal system and connective tissue disorders	2413	Health-related outcomes > First occurrences > Musculoskeletal system and connective tissue disorders
21040	CAT-SIN	57967	0.0102588	-0.00452527	0.0250428	0.174209	ORDERED-LOGISTIC	Satisfaction with bowel habits	100089	Online follow-up	153	Digestive health	153	Digestive health	153	Online follow-up > Digestive health
40011#8811	CAT-MUL	157213/14(157227)	0.324387	-0.178197	0.752197	0.175068	LOGISTIC-BINARY	Histology of cancer tumour: Fibromyxosarcoma	100091	Health-related outcomes	100092	Cancer register	100092	Cancer register	100092	Health-related outcomes > Cancer register
20003#1141157332	CAT-MUL	157177/31(157208)	-0.275512	-0.688995	0.107828	0.176141	LOGISTIC-BINARY	Treatment/medication code: sumatriptan product	100000	UK Biobank Assessment Centre	100071	Verbal interview	100075	Medications	100075	UK Biobank Assessment Centre > Verbal interview > Medications
20003#1140926778	CAT-MUL	157186/22(157208)	-0.321747	-0.807549	0.127036	0.178095	LOGISTIC-BINARY	Treatment/medication code: diltiazem hcl+hydrochlorothiazide 150mg/12.5mg m/r capsule	100000	UK Biobank Assessment Centre	100071	Verbal interview	100075	Medications	100075	UK Biobank Assessment Centre > Verbal interview > Medications
40006#C250	CAT-MUL	157105/122(157227)	0.121144	-0.0591872	0.293353	0.178376	LOGISTIC-BINARY	Type of cancer: ICD10: C25.0 Head of pancreas	100091	Health-related outcomes	100092	Cancer register	100092	Cancer register	100092	Health-related outcomes > Cancer register
40011#8091	CAT-MUL	157103/124(157227)	-0.130365	-0.323734	0.0559008	0.178498	LOGISTIC-BINARY	Histology of cancer tumour: Multifocal superficial basal cell carcinoma	100091	Health-related outcomes	100092	Cancer register	100092	Cancer register	100092	Health-related outcomes > Cancer register
40011#8720	CAT-MUL	156614/613(157227)	-0.0573973	-0.141771	0.0254929	0.178622	LOGISTIC-BINARY	Histology of cancer tumour: Malignant melanoma, NOS	100091	Health-related outcomes	100092	Cancer register	100092	Cancer register	100092	Health-related outcomes > Cancer register
131948	DATE	156036/1191(157227)	-0.041179	-0.101589	0.0184543	0.178759	LOGISTIC-BINARY	Date M71 first reported (other bursopathies)	100091	Health-related outcomes	1712	First occurrences	2413	Musculoskeletal system and connective tissue disorders	2413	Health-related outcomes > First occurrences > Musculoskeletal system and connective tissue disorders
20003#1140865634	CAT-MUL	148046/9162(157208)	-0.015058	-0.0370668	0.00685379	0.178964	LOGISTIC-BINARY	Treatment/medication code: omeprazole	100000	UK Biobank Assessment Centre	100071	Verbal interview	100075	Medications	100075	UK Biobank Assessment Centre > Verbal interview > Medications
21059	CAT-SIN	58259	0.0161297	-0.00718812	0.0394474	0.179343	ORDERED-LOGISTIC	Degree bothered by nausea in the last 3 months	100089	Online follow-up	153	Digestive health	153	Digestive health	153	Online follow-up > Digestive health
20003#1140869162	CAT-MUL	157172/36(157208)	0.211242	-0.110239	0.504518	0.179569	LOGISTIC-BINARY	Treatment/medication code: marvelon tablet	100000	UK Biobank Assessment Centre	100071	Verbal interview	100075	Medications	100075	UK Biobank Assessment Centre > Verbal interview > Medications
20003#1140874794	CAT-MUL	157194/14(157208)	-0.41049	-1.03869	0.159593	0.180771	LOGISTIC-BINARY	Treatment/medication code: betnesol 500mcg soluble tablet	100000	UK Biobank Assessment Centre	100071	Verbal interview	100075	Medications	100075	UK Biobank Assessment Centre > Verbal interview > Medications
131704	DATE	156981/246(157227)	-0.0906167	-0.225141	0.0402435	0.180867	LOGISTIC-BINARY	Date L04 first reported (acute lymphadenitis)	100091	Health-related outcomes	1712	First occurrences	2412	Skin and subcutaneous tissue disorders	2412	Health-related outcomes > First occurrences > Skin and subcutaneous tissue disorders
20003#1140888686	CAT-MUL	157186/22(157208)	-0.32898	-0.829576	0.132304	0.181062	LOGISTIC-BINARY	Treatment/medication code: hydralazine	100000	UK Biobank Assessment Centre	100071	Verbal interview	100075	Medications	100075	UK Biobank Assessment Centre > Verbal interview > Medications
20003#1140860470	CAT-MUL	157189/19(157208)	0.28885	-0.161118	0.681217	0.181137	LOGISTIC-BINARY	Treatment/medication code: methyldopa	100000	UK Biobank Assessment Centre	100071	Verbal interview	100075	Medications	100075	UK Biobank Assessment Centre > Verbal interview > Medications
131848	DATE	156814/413(157227)	0.0668975	-0.032352	0.163788	0.181333	LOGISTIC-BINARY	Date M05 first reported (seropositive rheumatoid arthritis)	100091	Health-related outcomes	1712	First occurrences	2413	Musculoskeletal system and connective tissue disorders	2413	Health-related outcomes > First occurrences > Musculoskeletal system and connective tissue disorders
132262	DATE	156975/252(157227)	-0.0906005	-0.225213	0.0404185	0.181342	LOGISTIC-BINARY	Date O69 first reported (labour and delivery complicated by umbilical cord complications)	100091	Health-related outcomes	1712	First occurrences	2415	Pregnancy, childbirth and the puerperium	2415	Health-related outcomes > First occurrences > Pregnancy, childbirth and the puerperium
20001#1041	CAT-MUL	156560/648(157208)	0.0533193	-0.0256182	0.130767	0.181449	LOGISTIC-BINARY	Cancer code, self-reported: cervical cancer	100000	UK Biobank Assessment Centre	100071	Verbal interview	100074	Medical conditions	100074	UK Biobank Assessment Centre > Verbal interview > Medical conditions
40011#8092	CAT-MUL	157112/115(157227)	0.122918	-0.0616339	0.298874	0.18182	LOGISTIC-BINARY	Histology of cancer tumour: Infiltrating basal cell carcinoma, NOS	100091	Health-related outcomes	100092	Cancer register	100092	Cancer register	100092	Health-related outcomes > Cancer register
20003#1140879802	CAT-MUL	150911/6297(157208)	0.0176472	-0.00841447	0.0435655	0.183251	LOGISTIC-BINARY	Treatment/medication code: amlodipine	100000	UK Biobank Assessment Centre	100071	Verbal interview	100075	Medications	100075	UK Biobank Assessment Centre > Verbal interview > Medications
40013#1869	CAT-MUL	157169/58(157227)	-0.189408	-0.475608	0.0819965	0.183469	LOGISTIC-BINARY	Type of cancer: ICD9: 1869 Malignant neoplasm of testis, other and unspecified	100091	Health-related outcomes	100092	Cancer register	100092	Cancer register	100092	Health-related outcomes > Cancer register
20003#1140923022	CAT-MUL	156943/265(157208)	-0.0879825	-0.219688	0.0401936	0.184607	LOGISTIC-BINARY	Treatment/medication code: arimidex 1mg tablet	100000	UK Biobank Assessment Centre	100071	Verbal interview	100075	Medications	100075	UK Biobank Assessment Centre > Verbal interview > Medications
40011#9652	CAT-MUL	157206/21(157227)	-0.342124	-0.867114	0.143007	0.184986	LOGISTIC-BINARY	Histology of cancer tumour: Hodgkin lymphoma, mixed cellularity	100091	Health-related outcomes	100092	Cancer register	100092	Cancer register	100092	Health-related outcomes > Cancer register
20003#1141192248	CAT-MUL	157165/43(157208)	0.193607	-0.104554	0.467011	0.185274	LOGISTIC-BINARY	Treatment/medication code: vardenafil	100000	UK Biobank Assessment Centre	100071	Verbal interview	100075	Medications	100075	UK Biobank Assessment Centre > Verbal interview > Medications
130890	DATE	157074/153(157227)	-0.115229	-0.288645	0.0523942	0.185536	LOGISTIC-BINARY	Date F30 first reported (manic episode)	100091	Health-related outcomes	1712	First occurrences	2405	Mental and behavioural disorders	2405	Health-related outcomes > First occurrences > Mental and behavioural disorders
131126	DATE	156448/779(157227)	0.0485804	-0.0240447	0.119972	0.186121	LOGISTIC-BINARY	Date G99 first reported (other disorders of nervous system in diseases classified elsewhere)	100091	Health-related outcomes	1712	First occurrences	2406	Nervous system disorders	2406	Health-related outcomes > First occurrences > Nervous system disorders
20003#1141162764	CAT-MUL	156882/326(157208)	0.0744018	-0.037393	0.183158	0.186179	LOGISTIC-BINARY	Treatment/medication code: tolterodine l-tartrate	100000	UK Biobank Assessment Centre	100071	Verbal interview	100075	Medications	100075	UK Biobank Assessment Centre > Verbal interview > Medications
20003#1141200878	CAT-MUL	157187/21(157208)	-0.32343	-0.821628	0.136121	0.18661	LOGISTIC-BINARY	Treatment/medication code: oilatum bath formula liquid bath additive	100000	UK Biobank Assessment Centre	100071	Verbal interview	100075	Medications	100075	UK Biobank Assessment Centre > Verbal interview > Medications
20003#1140909702	CAT-MUL	156901/307(157208)	0.0763235	-0.038469	0.188013	0.186625	LOGISTIC-BINARY	Treatment/medication code: sulfasalazine	100000	UK Biobank Assessment Centre	100071	Verbal interview	100075	Medications	100075	UK Biobank Assessment Centre > Verbal interview > Medications
40006#C01	CAT-MUL	157175/52(157227)	0.174518	-0.0940347	0.422741	0.186809	LOGISTIC-BINARY	Type of cancer: ICD10: C01 Malignant neoplasm of base of tongue	100091	Health-related outcomes	100092	Cancer register	100092	Cancer register	100092	Health-related outcomes > Cancer register
131662	DATE	156873/354(157227)	-0.0745325	-0.186495	0.0348313	0.18691	LOGISTIC-BINARY	Date K72 first reported (hepatic failure, not elsewhere classified)	100091	Health-related outcomes	1712	First occurrences	2411	Digestive system disorders	2411	Health-related outcomes > First occurrences > Digestive system disorders
20003#1140888688	CAT-MUL	156757/451(157208)	0.063066	-0.0317846	0.155782	0.187589	LOGISTIC-BINARY	Treatment/medication code: betahistine	100000	UK Biobank Assessment Centre	100071	Verbal interview	100075	Medications	100075	UK Biobank Assessment Centre > Verbal interview > Medications
20003#1140870164	CAT-MUL	156700/508(157208)	0.0596303	-0.0300794	0.147416	0.187946	LOGISTIC-BINARY	Treatment/medication code: tamoxifen	100000	UK Biobank Assessment Centre	100071	Verbal interview	100075	Medications	100075	UK Biobank Assessment Centre > Verbal interview > Medications
20001#1034	CAT-MUL	157013/195(157208)	-0.101043	-0.253707	0.047048	0.188006	LOGISTIC-BINARY	Cancer code, self-reported: kidney/renal cell cancer	100000	UK Biobank Assessment Centre	100071	Verbal interview	100074	Medical conditions	100074	UK Biobank Assessment Centre > Verbal interview > Medical conditions
40011#8503	CAT-MUL	157200/27(157227)	0.235157	-0.13325	0.566931	0.189207	LOGISTIC-BINARY	Histology of cancer tumour: Intraductal papillary adenocarcinoma with invasion	100091	Health-related outcomes	100092	Cancer register	100092	Cancer register	100092	Health-related outcomes > Cancer register
40011#9052	CAT-MUL	157186/41(157227)	0.194375	-0.107941	0.47087	0.189403	LOGISTIC-BINARY	Histology of cancer tumour: Epithelioid mesothelioma, malignant	100091	Health-related outcomes	100092	Cancer register	100092	Cancer register	100092	Health-related outcomes > Cancer register
131234	DATE	156353/874(157227)	-0.0467612	-0.117139	0.0225604	0.189519	LOGISTIC-BINARY	Date H68 first reported (eustachian salpingitis and obstruction)	100091	Health-related outcomes	1712	First occurrences	2408	Ear and mastoid process disorders	2408	Health-related outcomes > First occurrences > Ear and mastoid process disorders
20003#1140888512	CAT-MUL	157160/48(157208)	0.181195	-0.0994359	0.440769	0.189597	LOGISTIC-BINARY	Treatment/medication code: amiloride	100000	UK Biobank Assessment Centre	100071	Verbal interview	100075	Medications	100075	UK Biobank Assessment Centre > Verbal interview > Medications
20454	CAT-SIN	10598	0.026982	-0.0131939	0.0671579	0.189658	ORDERED-LOGISTIC	Maximum frequency of taking cannabis	100089	Online follow-up	136	Mental health	143	Cannabis use	143	Online follow-up > Mental health > Cannabis use
20003#1141171038	CAT-MUL	157181/27(157208)	-0.295266	-0.752854	0.127579	0.189693	LOGISTIC-BINARY	Treatment/medication code: oxycodone hydrochloride	100000	UK Biobank Assessment Centre	100071	Verbal interview	100075	Medications	100075	UK Biobank Assessment Centre > Verbal interview > Medications
40006#C029	CAT-MUL	157205/22(157227)	0.256141	-0.148753	0.614835	0.190185	LOGISTIC-BINARY	Type of cancer: ICD10: C02.9 Tongue, unspecified	100091	Health-related outcomes	100092	Cancer register	100092	Cancer register	100092	Health-related outcomes > Cancer register
132110	DATE	156542/685(157227)	-0.0526122	-0.132002	0.0254519	0.190301	LOGISTIC-BINARY	Date N72 first reported (inflammatory disease of cervix uteri)	100091	Health-related outcomes	1712	First occurrences	2414	Genitourinary system disorders	2414	Health-related outcomes > First occurrences > Genitourinary system disorders
40006#C822	CAT-MUL	157212/15(157227)	-0.390079	-1.0018	0.163189	0.190455	LOGISTIC-BINARY	Type of cancer: ICD10: C82.2 Large cell, follicular	100091	Health-related outcomes	100092	Cancer register	100092	Cancer register	100092	Health-related outcomes > Cancer register
132032	DATE	148755/8472(157227)	-0.0152208	-0.0380664	0.00751942	0.190574	LOGISTIC-BINARY	Date N18 first reported (chronic renal failure)	100091	Health-related outcomes	1712	First occurrences	2414	Genitourinary system disorders	2414	Health-related outcomes > First occurrences > Genitourinary system disorders
130932	DATE	157011/216(157227)	0.0898283	-0.0469893	0.222067	0.190833	LOGISTIC-BINARY	Date F60 first reported (specific personality disorders)	100091	Health-related outcomes	1712	First occurrences	2405	Mental and behavioural disorders	2405	Health-related outcomes > First occurrences > Mental and behavioural disorders
20003#1140874852	CAT-MUL	156773/435(157208)	0.0633752	-0.0329085	0.157398	0.191862	LOGISTIC-BINARY	Treatment/medication code: thyroxine sodium	100000	UK Biobank Assessment Centre	100071	Verbal interview	100075	Medications	100075	UK Biobank Assessment Centre > Verbal interview > Medications
40011#8832	CAT-MUL	157215/12(157227)	-0.431258	-1.10802	0.184259	0.192062	LOGISTIC-BINARY	Histology of cancer tumour: Dermatofibrosarcoma, NOS	100091	Health-related outcomes	100092	Cancer register	100092	Cancer register	100092	Health-related outcomes > Cancer register
40011#8470	CAT-MUL	157203/24(157227)	-0.296714	-0.759779	0.131675	0.192864	LOGISTIC-BINARY	Histology of cancer tumour: Mucinous cystadenocarcinoma, NOS	100091	Health-related outcomes	100092	Cancer register	100092	Cancer register	100092	Health-related outcomes > Cancer register
20003#1140878304	CAT-MUL	157110/98(157208)	-0.142309	-0.361115	0.0672474	0.193132	LOGISTIC-BINARY	Treatment/medication code: e45 cream	100000	UK Biobank Assessment Centre	100071	Verbal interview	100075	Medications	100075	UK Biobank Assessment Centre > Verbal interview > Medications
131380	DATE	156108/1119(157227)	-0.0410189	-0.10324	0.0203814	0.193399	LOGISTIC-BINARY	Date I70 first reported (atherosclerosis)	100091	Health-related outcomes	1712	First occurrences	2409	Circulatory system disorders	2409	Health-related outcomes > First occurrences > Circulatory system disorders
130646	DATE	156725/502(157227)	-0.0615099	-0.155146	0.0303157	0.193639	LOGISTIC-BINARY	Date D63 first reported (anaemia in chronic diseases classified elsewhere)	100091	Health-related outcomes	1712	First occurrences	2403	Blood, blood-forming organs and certain immune disorders	2403	Health-related outcomes > First occurrences > Blood, blood-forming organs and certain immune disorders
20003#1140871688	CAT-MUL	157080/128(157208)	-0.12376	-0.313718	0.0593477	0.193692	LOGISTIC-BINARY	Treatment/medication code: solpadol caplet	100000	UK Biobank Assessment Centre	100071	Verbal interview	100075	Medications	100075	UK Biobank Assessment Centre > Verbal interview > Medications
20003#1140870504	CAT-MUL	157183/25(157208)	0.242039	-0.141866	0.585433	0.193897	LOGISTIC-BINARY	Treatment/medication code: hydroxocobalamin product	100000	UK Biobank Assessment Centre	100071	Verbal interview	100075	Medications	100075	UK Biobank Assessment Centre > Verbal interview > Medications
6177#100	CAT-MUL	23060/47486(70546)	-0.0107819	-0.0270413	0.00549709	0.19397	LOGISTIC-BINARY	Medication for cholesterol, blood pressure or diabetes	100000	UK Biobank Assessment Centre	100025	Touchscreen	100036	Health and medical history	100045	UK Biobank Assessment Centre > Touchscreen > Health and medical history > Medication
20003#1140880462	CAT-MUL	157178/30(157208)	0.225155	-0.132025	0.543717	0.19409	LOGISTIC-BINARY	Treatment/medication code: metrogel 0.75% gel	100000	UK Biobank Assessment Centre	100071	Verbal interview	100075	Medications	100075	UK Biobank Assessment Centre > Verbal interview > Medications
40013#1739	CAT-MUL	157211/16(157227)	0.28831	-0.182844	0.682076	0.194902	LOGISTIC-BINARY	Type of cancer: ICD9: 1739 Other malignant neoplasm of skin, site unspecified	100091	Health-related outcomes	100092	Cancer register	100092	Cancer register	100092	Health-related outcomes > Cancer register
20003#1141172918	CAT-MUL	157106/102(157208)	0.125974	-0.0692367	0.311738	0.195354	LOGISTIC-BINARY	Treatment/medication code: celluvisc 1% single-use eye drops	100000	UK Biobank Assessment Centre	100071	Verbal interview	100075	Medications	100075	UK Biobank Assessment Centre > Verbal interview > Medications
20003#1141202030	CAT-MUL	157186/22(157208)	0.25995	-0.156371	0.626091	0.195524	LOGISTIC-BINARY	Treatment/medication code: estradot 25micrograms patch	100000	UK Biobank Assessment Centre	100071	Verbal interview	100075	Medications	100075	UK Biobank Assessment Centre > Verbal interview > Medications
20003#1140865628	CAT-MUL	157193/15(157208)	0.299338	-0.188068	0.712085	0.195583	LOGISTIC-BINARY	Treatment/medication code: misoprostol	100000	UK Biobank Assessment Centre	100071	Verbal interview	100075	Medications	100075	UK Biobank Assessment Centre > Verbal interview > Medications
131806	DATE	146557/10670(157227)	-0.0134794	-0.0339359	0.00689483	0.195634	LOGISTIC-BINARY	Date L82 first reported (seborrhoeic keratosis)	100091	Health-related outcomes	1712	First occurrences	2412	Skin and subcutaneous tissue disorders	2412	Health-related outcomes > First occurrences > Skin and subcutaneous tissue disorders
131100	DATE	157124/103(157227)	0.126542	-0.0698225	0.313159	0.195722	LOGISTIC-BINARY	Date G80 first reported (infantile cerebral palsy)	100091	Health-related outcomes	1712	First occurrences	2406	Nervous system disorders	2406	Health-related outcomes > First occurrences > Nervous system disorders
21062	CAT-SIN	44946/13183(58129)	0.0132242	-0.0068614	0.0332619	0.19636	LOGISTIC-BINARY	Ever been offered/sought treatment for anxiety	100089	Online follow-up	153	Digestive health	153	Digestive health	153	Online follow-up > Digestive health
131974	DATE	156393/834(157227)	0.0459122	-0.0244048	0.115076	0.196992	LOGISTIC-BINARY	Date M86 first reported (osteomyelitis)	100091	Health-related outcomes	1712	First occurrences	2413	Musculoskeletal system and connective tissue disorders	2413	Health-related outcomes > First occurrences > Musculoskeletal system and connective tissue disorders
20003#1140865394	CAT-MUL	157162/46(157208)	0.18207	-0.106426	0.447167	0.198473	LOGISTIC-BINARY	Treatment/medication code: hyoscine butylbromide	100000	UK Biobank Assessment Centre	100071	Verbal interview	100075	Medications	100075	UK Biobank Assessment Centre > Verbal interview > Medications
131564	DATE	156963/264(157227)	-0.085011	-0.216425	0.0429073	0.198923	LOGISTIC-BINARY	Date K06 first reported (other disorders of gingiva and edentulous alveolar ridge)	100091	Health-related outcomes	1712	First occurrences	2411	Digestive system disorders	2411	Health-related outcomes > First occurrences > Digestive system disorders
131080	DATE	157128/99(157227)	0.129195	-0.0735512	0.321134	0.199978	LOGISTIC-BINARY	Date G59 first reported (mononeuropathy in diseases classified elsewhere)	100091	Health-related outcomes	1712	First occurrences	2406	Nervous system disorders	2406	Health-related outcomes > First occurrences > Nervous system disorders
20003#1141173348	CAT-MUL	157090/118(157208)	0.116539	-0.0662256	0.290564	0.200831	LOGISTIC-BINARY	Treatment/medication code: hydroxocobalamin	100000	UK Biobank Assessment Centre	100071	Verbal interview	100075	Medications	100075	UK Biobank Assessment Centre > Verbal interview > Medications
131992	DATE	156522/705(157227)	0.0490213	-0.0267789	0.12347	0.200969	LOGISTIC-BINARY	Date M95 first reported (other acquired deformities of musculoskeletal system and connective tissue)	100091	Health-related outcomes	1712	First occurrences	2413	Musculoskeletal system and connective tissue disorders	2413	Health-related outcomes > First occurrences > Musculoskeletal system and connective tissue disorders
132116	DATE	156446/781(157227)	0.046742	-0.0255237	0.117792	0.20113	LOGISTIC-BINARY	Date N75 first reported (diseases of bartholin's gland)	100091	Health-related outcomes	1712	First occurrences	2414	Genitourinary system disorders	2414	Health-related outcomes > First occurrences > Genitourinary system disorders
130642	DATE	156788/439(157227)	-0.0647078	-0.164996	0.0335038	0.201381	LOGISTIC-BINARY	Date D61 first reported (other aplastic anaemias)	100091	Health-related outcomes	1712	First occurrences	2403	Blood, blood-forming organs and certain immune disorders	2403	Health-related outcomes > First occurrences > Blood, blood-forming organs and certain immune disorders
4022	INTEGER	1209	-0.038822	-0.0984554	0.0208115	0.201754	LINEAR	Age pulmonary embolism (blood clot in lung) diagnosed	100000	UK Biobank Assessment Centre	100025	Touchscreen	100036	Health and medical history	100044	UK Biobank Assessment Centre > Touchscreen > Health and medical history > Medical conditions
131730	DATE	156153/1074(157227)	-0.0410695	-0.104552	0.021557	0.201775	LOGISTIC-BINARY	Date L25 first reported (unspecified contact dermatitis)	100091	Health-related outcomes	1712	First occurrences	2412	Skin and subcutaneous tissue disorders	2412	Health-related outcomes > First occurrences > Skin and subcutaneous tissue disorders
131484	DATE	154096/3131(157227)	-0.0240597	-0.0611528	0.0127399	0.201806	LOGISTIC-BINARY	Date J40 first reported (bronchitis, not specified as acute or chronic)	100091	Health-related outcomes	1712	First occurrences	2410	Respiratory system disorders	2410	Health-related outcomes > First occurrences > Respiratory system disorders
40006#D371	CAT-MUL	157216/11(157227)	-0.471244	-1.23334	0.209026	0.201904	LOGISTIC-BINARY	Type of cancer: ICD10: D37.1 Stomach	100091	Health-related outcomes	100092	Cancer register	100092	Cancer register	100092	Health-related outcomes > Cancer register
40006#D110	CAT-MUL	157214/13(157227)	0.315153	-0.210671	0.749503	0.202015	LOGISTIC-BINARY	Type of cancer: ICD10: D11.0 Parotid gland	100091	Health-related outcomes	100092	Cancer register	100092	Cancer register	100092	Health-related outcomes > Cancer register
20003#1141188146	CAT-MUL	156972/236(157208)	0.0837336	-0.0470555	0.210273	0.202323	LOGISTIC-BINARY	Treatment/medication code: simvador 10mg tablet	100000	UK Biobank Assessment Centre	100071	Verbal interview	100075	Medications	100075	UK Biobank Assessment Centre > Verbal interview > Medications
20003#1141162526	CAT-MUL	157175/33(157208)	0.212069	-0.128383	0.521325	0.202435	LOGISTIC-BINARY	Treatment/medication code: benadryl allergy relief 8mg capsule	100000	UK Biobank Assessment Centre	100071	Verbal interview	100075	Medications	100075	UK Biobank Assessment Centre > Verbal interview > Medications
5832-3	CAT-SIN	6671/7745	-999	-999	-999	0.202671	MULTINOMIAL-LOGISTIC	Which eye(s) affected by hypermetropia (long sight)	100000	UK Biobank Assessment Centre	100025	Touchscreen	100036	Health and medical history	100041	UK Biobank Assessment Centre > Touchscreen > Health and medical history > Eyesight
130706	DATE	155823/1404(157227)	0.0349511	-0.0191603	0.088389	0.202713	LOGISTIC-BINARY	Date E10 first reported (insulin-dependent diabetes mellitus)	100091	Health-related outcomes	1712	First occurrences	2404	Endocrine, nutritional and metabolic diseases	2404	Health-related outcomes > First occurrences > Endocrine, nutritional and metabolic diseases
20003#1140874420	CAT-MUL	156168/1040(157208)	0.0405685	-0.0223946	0.102621	0.203391	LOGISTIC-BINARY	Treatment/medication code: quinine	100000	UK Biobank Assessment Centre	100071	Verbal interview	100075	Medications	100075	UK Biobank Assessment Centre > Verbal interview > Medications
40006#C502	CAT-MUL	156806/421(157227)	-0.0651456	-0.166592	0.0341603	0.203434	LOGISTIC-BINARY	Type of cancer: ICD10: C50.2 Upper-inner quadrant of breast	100091	Health-related outcomes	100092	Cancer register	100092	Cancer register	100092	Health-related outcomes > Cancer register
40006#C570	CAT-MUL	157197/30(157227)	0.217672	-0.134106	0.535159	0.203929	LOGISTIC-BINARY	Type of cancer: ICD10: C57.0 Fallopian tube	100091	Health-related outcomes	100092	Cancer register	100092	Cancer register	100092	Health-related outcomes > Cancer register
40006#C031	CAT-MUL	157210/17(157227)	0.279417	-0.186427	0.669049	0.203971	LOGISTIC-BINARY	Type of cancer: ICD10: C03.1 Lower gum	100091	Health-related outcomes	100092	Cancer register	100092	Cancer register	100092	Health-related outcomes > Cancer register
20003#1140916282	CAT-MUL	156565/643(157208)	0.0512063	-0.0285638	0.129463	0.204073	LOGISTIC-BINARY	Treatment/medication code: venlafaxine	100000	UK Biobank Assessment Centre	100071	Verbal interview	100075	Medications	100075	UK Biobank Assessment Centre > Verbal interview > Medications
40006#C55	CAT-MUL	157215/12(157227)	-0.423235	-1.1085	0.195909	0.204791	LOGISTIC-BINARY	Type of cancer: ICD10: C55 Malignant neoplasm of uterus, part unspecified	100091	Health-related outcomes	100092	Cancer register	100092	Cancer register	100092	Health-related outcomes > Cancer register
20003#1141195280	CAT-MUL	157183/25(157208)	-0.287526	-0.747442	0.140242	0.204989	LOGISTIC-BINARY	Treatment/medication code: novolizer budesonide 200micrograms/dose cartridge+inhaler	100000	UK Biobank Assessment Centre	100071	Verbal interview	100075	Medications	100075	UK Biobank Assessment Centre > Verbal interview > Medications
20001#1001	CAT-MUL	157114/94(157208)	-0.140573	-0.362591	0.0721384	0.205276	LOGISTIC-BINARY	Cancer code, self-reported: lung cancer	100000	UK Biobank Assessment Centre	100071	Verbal interview	100074	Medical conditions	100074	UK Biobank Assessment Centre > Verbal interview > Medical conditions
30090	CONTINUOUS	157225	0.00330488	-0.00181505	0.00842481	0.205818	LINEAR	Platelet crit	100078	Biological samples	100080	Assay results	100081	Blood assays	100081	Biological samples > Assay results > Blood assays > Blood count
20003#1140923572	CAT-MUL	157151/57(157208)	-0.180818	-0.468664	0.0922677	0.206787	LOGISTIC-BINARY	Treatment/medication code: adipine mr 10 m/r tablet	100000	UK Biobank Assessment Centre	100071	Verbal interview	100075	Medications	100075	UK Biobank Assessment Centre > Verbal interview > Medications
23053	CAT-SIN	156/2888(3044)	0.110145	-0.0579137	0.284422	0.207093	LOGISTIC-BINARY	EBV seropositivity for Epstein-Barr Virus	100078	Biological samples	100080	Assay results	51428	Blood assays	51428	Biological samples > Assay results > Blood assays > Infectious Diseases
130658	DATE	155511/1716(157227)	-0.0320862	-0.082213	0.0175024	0.207199	LOGISTIC-BINARY	Date D69 first reported (purpura and other haemorrhagic conditions)	100091	Health-related outcomes	1712	First occurrences	2403	Blood, blood-forming organs and certain immune disorders	2403	Health-related outcomes > First occurrences > Blood, blood-forming organs and certain immune disorders
4080	INTEGER	148752	0.00338329	-0.0018838	0.00865038	0.208038	LINEAR	Systolic blood pressure, automated reading	100000	UK Biobank Assessment Centre	100006	Physical measures	100011	Blood pressure	100011	UK Biobank Assessment Centre > Physical measures > Blood pressure
20003#1141190960	CAT-MUL	157161/47(157208)	0.179538	-0.110671	0.447097	0.20821	LOGISTIC-BINARY	Treatment/medication code: tramacet 325mg/37.5mg tablet	100000	UK Biobank Assessment Centre	100071	Verbal interview	100075	Medications	100075	UK Biobank Assessment Centre > Verbal interview > Medications
6154#6	CAT-MUL	151272/4472(155744)	-0.0199387	-0.0511277	0.011045	0.208714	LOGISTIC-BINARY	Medication for pain relief, constipation, heartburn: Laxatives (e.g. Dulcolax, Senokot)	100000	UK Biobank Assessment Centre	100025	Touchscreen	100036	Health and medical history	100045	UK Biobank Assessment Centre > Touchscreen > Health and medical history > Medication
20003#1140868482	CAT-MUL	156932/276(157208)	0.0757799	-0.0441865	0.192196	0.209049	LOGISTIC-BINARY	Treatment/medication code: tibolone	100000	UK Biobank Assessment Centre	100071	Verbal interview	100075	Medications	100075	UK Biobank Assessment Centre > Verbal interview > Medications
20003#1140867490	CAT-MUL	157051/157(157208)	0.0996524	-0.0588471	0.251975	0.209132	LOGISTIC-BINARY	Treatment/medication code: lithium product	100000	UK Biobank Assessment Centre	100071	Verbal interview	100075	Medications	100075	UK Biobank Assessment Centre > Verbal interview > Medications
20001#1077	CAT-MUL	157195/13(157208)	0.313282	-0.213674	0.753605	0.210482	LOGISTIC-BINARY	Cancer code, self-reported: mouth cancer	100000	UK Biobank Assessment Centre	100071	Verbal interview	100074	Medical conditions	100074	UK Biobank Assessment Centre > Verbal interview > Medical conditions
20003#1140883014	CAT-MUL	157190/18(157208)	0.269481	-0.180107	0.658089	0.210524	LOGISTIC-BINARY	Treatment/medication code: ortho-dienoestrol 0.01% cream	100000	UK Biobank Assessment Centre	100071	Verbal interview	100075	Medications	100075	UK Biobank Assessment Centre > Verbal interview > Medications
20022	CONTINUOUS	90962	0.00429736	-0.00243275	0.0110275	0.210753	LINEAR	Birth weight	100000	UK Biobank Assessment Centre	100071	Verbal interview	100072	Early life factors	100072	UK Biobank Assessment Centre > Verbal interview > Early life factors
132530	DATE	157118/109(157227)	-0.128684	-0.334292	0.0687965	0.211077	LOGISTIC-BINARY	Date Q60 first reported (renal agenesis and other reduction defects of kidney)	100091	Health-related outcomes	1712	First occurrences	2417	Congenital disruptions and chromosomal abnormalities	2417	Health-related outcomes > First occurrences > Congenital disruptions and chromosomal abnormalities
20003#1141173030	CAT-MUL	157197/11(157208)	0.347193	-0.249153	0.835009	0.212007	LOGISTIC-BINARY	Treatment/medication code: capecitabine	100000	UK Biobank Assessment Centre	100071	Verbal interview	100075	Medications	100075	UK Biobank Assessment Centre > Verbal interview > Medications
40006#D034	CAT-MUL	157204/23(157227)	-0.289124	-0.759792	0.146942	0.212124	LOGISTIC-BINARY	Type of cancer: ICD10: D03.4 Melanoma in situ of scalp and neck	100091	Health-related outcomes	100092	Cancer register	100092	Cancer register	100092	Health-related outcomes > Cancer register
20003#1141185316	CAT-MUL	157142/66(157208)	-0.167665	-0.437845	0.0888065	0.212484	LOGISTIC-BINARY	Treatment/medication code: travoprost	100000	UK Biobank Assessment Centre	100071	Verbal interview	100075	Medications	100075	UK Biobank Assessment Centre > Verbal interview > Medications
132124	DATE	150098/7129(157227)	0.0155671	-0.00898399	0.0399929	0.21279	LOGISTIC-BINARY	Date N81 first reported (female genital prolapse)	100091	Health-related outcomes	1712	First occurrences	2414	Genitourinary system disorders	2414	Health-related outcomes > First occurrences > Genitourinary system disorders
130828	DATE	149950/7277(157227)	0.0154034	-0.00890498	0.0395889	0.213048	LOGISTIC-BINARY	Date E87 first reported (other disorders of fluid, electrolyte and acid-base balance)	100091	Health-related outcomes	1712	First occurrences	2404	Endocrine, nutritional and metabolic diseases	2404	Health-related outcomes > First occurrences > Endocrine, nutritional and metabolic diseases
20003#1140871310	CAT-MUL	137528/19680(157208)	0.00979907	-0.00566517	0.0252228	0.21365	LOGISTIC-BINARY	Treatment/medication code: ibuprofen	100000	UK Biobank Assessment Centre	100071	Verbal interview	100075	Medications	100075	UK Biobank Assessment Centre > Verbal interview > Medications
20003#1140923670	CAT-MUL	156984/224(157208)	-0.0887274	-0.230649	0.049112	0.213909	LOGISTIC-BINARY	Treatment/medication code: gtn - glyceryl trinitrate	100000	UK Biobank Assessment Centre	100071	Verbal interview	100075	Medications	100075	UK Biobank Assessment Centre > Verbal interview > Medications
20003#1141157264	CAT-MUL	157122/86(157208)	0.131037	-0.0813809	0.331771	0.214439	LOGISTIC-BINARY	Treatment/medication code: salmeterol product	100000	UK Biobank Assessment Centre	100071	Verbal interview	100075	Medications	100075	UK Biobank Assessment Centre > Verbal interview > Medications
131198	DATE	156718/509(157227)	0.0560705	-0.0334004	0.143656	0.214516	LOGISTIC-BINARY	Date H47 first reported (other disorders of optic [2nd] nerve and visual pathways)	100091	Health-related outcomes	1712	First occurrences	2407	Eye and adnexa disorders	2407	Health-related outcomes > First occurrences > Eye and adnexa disorders
130712	DATE	157068/159(157227)	0.0979102	-0.0599498	0.249539	0.215262	LOGISTIC-BINARY	Date E13 first reported (other specified diabetes mellitus)	100091	Health-related outcomes	1712	First occurrences	2404	Endocrine, nutritional and metabolic diseases	2404	Health-related outcomes > First occurrences > Endocrine, nutritional and metabolic diseases
131556	DATE	155485/1742(157227)	-0.0312509	-0.0810123	0.0179772	0.21591	LOGISTIC-BINARY	Date K02 first reported (dental caries)	100091	Health-related outcomes	1712	First occurrences	2411	Digestive system disorders	2411	Health-related outcomes > First occurrences > Digestive system disorders
20003#1140876394	CAT-MUL	157192/16(157208)	0.282734	-0.195034	0.69521	0.216466	LOGISTIC-BINARY	Treatment/medication code: salivix pastille	100000	UK Biobank Assessment Centre	100071	Verbal interview	100075	Medications	100075	UK Biobank Assessment Centre > Verbal interview > Medications
20003#1140868422	CAT-MUL	157195/13(157208)	-0.387586	-1.03322	0.195239	0.217534	LOGISTIC-BINARY	Treatment/medication code: harmogen 1.5mg tablet	100000	UK Biobank Assessment Centre	100071	Verbal interview	100075	Medications	100075	UK Biobank Assessment Centre > Verbal interview > Medications
30080	CONTINUOUS	157226	0.00321966	-0.00189984	0.00833917	0.217714	LINEAR	Platelet count	100078	Biological samples	100080	Assay results	100081	Blood assays	100081	Biological samples > Assay results > Blood assays > Blood count
40006#D000	CAT-MUL	157206/21(157227)	-0.299586	-0.795868	0.157655	0.219018	LOGISTIC-BINARY	Type of cancer: ICD10: D00.0 Lip, oral cavity and pharynx	100091	Health-related outcomes	100092	Cancer register	100092	Cancer register	100092	Health-related outcomes > Cancer register
132218	DATE	157202/25(157227)	-0.272806	-0.723993	0.14479	0.219328	LOGISTIC-BINARY	Date O33 first reported (maternal care for known or suspected disproportion)	100091	Health-related outcomes	1712	First occurrences	2415	Pregnancy, childbirth and the puerperium	2415	Health-related outcomes > First occurrences > Pregnancy, childbirth and the puerperium
30770	CONTINUOUS	149810	0.00328464	-0.00196008	0.00852937	0.219641	LINEAR	IGF-1	100078	Biological samples	100080	Assay results	17518	Blood assays	17518	Biological samples > Assay results > Blood assays > Blood biochemistry
20003#1140861856	CAT-MUL	157197/11(157208)	-0.448079	-1.20016	0.227758	0.219716	LOGISTIC-BINARY	Treatment/medication code: gemfibrozil	100000	UK Biobank Assessment Centre	100071	Verbal interview	100075	Medications	100075	UK Biobank Assessment Centre > Verbal interview > Medications
30070	CONTINUOUS	157226	0.00320663	-0.00191497	0.00832823	0.219771	LINEAR	Red blood cell (erythrocyte) distribution width	100078	Biological samples	100080	Assay results	100081	Blood assays	100081	Biological samples > Assay results > Blood assays > Blood count
20003#1140874646	CAT-MUL	157184/24(157208)	0.233402	-0.159683	0.58253	0.219985	LOGISTIC-BINARY	Treatment/medication code: glipizide	100000	UK Biobank Assessment Centre	100071	Verbal interview	100075	Medications	100075	UK Biobank Assessment Centre > Verbal interview > Medications
132064	DATE	155456/1771(157227)	-0.0307028	-0.0800534	0.0181221	0.220254	LOGISTIC-BINARY	Date N35 first reported (urethral stricture)	100091	Health-related outcomes	1712	First occurrences	2414	Genitourinary system disorders	2414	Health-related outcomes > First occurrences > Genitourinary system disorders
131824	DATE	155610/1617(157227)	0.0314724	-0.0191572	0.0815112	0.220403	LOGISTIC-BINARY	Date L91 first reported (hypertrophic disorders of skin)	100091	Health-related outcomes	1712	First occurrences	2412	Skin and subcutaneous tissue disorders	2412	Health-related outcomes > First occurrences > Skin and subcutaneous tissue disorders
20003#1140876384	CAT-MUL	157171/37(157208)	0.191132	-0.128067	0.481067	0.220537	LOGISTIC-BINARY	Treatment/medication code: glandosane plain spray	100000	UK Biobank Assessment Centre	100071	Verbal interview	100075	Medications	100075	UK Biobank Assessment Centre > Verbal interview > Medications
23068	CAT-SIN	2910/134(3044)	0.111347	-0.0699295	0.286689	0.220737	LOGISTIC-BINARY	HPV 16 Definition I seropositivity for Human Papillomavirus type-16	100078	Biological samples	100080	Assay results	51428	Blood assays	51428	Biological samples > Assay results > Blood assays > Infectious Diseases
2784	CAT-SIN	14927/71055(85982)	0.0114178	-0.00686073	0.029747	0.221472	LOGISTIC-BINARY	Ever taken oral contraceptive pill	100000	UK Biobank Assessment Centre	100025	Touchscreen	100068	Sex-specific factors	100069	UK Biobank Assessment Centre > Touchscreen > Sex-specific factors > Female-specific factors
132054	DATE	151046/6181(157227)	0.0163563	-0.00995357	0.0425199	0.221759	LOGISTIC-BINARY	Date N30 first reported (cystitis)	100091	Health-related outcomes	1712	First occurrences	2414	Genitourinary system disorders	2414	Health-related outcomes > First occurrences > Genitourinary system disorders
40006#C851	CAT-MUL	157188/39(157227)	-0.216145	-0.573132	0.119354	0.221768	LOGISTIC-BINARY	Type of cancer: ICD10: C85.1 B-cell lymphoma, unspecified	100091	Health-related outcomes	100092	Cancer register	100092	Cancer register	100092	Health-related outcomes > Cancer register
20003#1140861088	CAT-MUL	156851/357(157208)	-0.0689361	-0.180802	0.040388	0.221919	LOGISTIC-BINARY	Treatment/medication code: nifedipine	100000	UK Biobank Assessment Centre	100071	Verbal interview	100075	Medications	100075	UK Biobank Assessment Centre > Verbal interview > Medications
20003#1140884672	CAT-MUL	157150/58(157208)	-0.174489	-0.461668	0.0977527	0.221959	LOGISTIC-BINARY	Treatment/medication code: fludrocortisone	100000	UK Biobank Assessment Centre	100071	Verbal interview	100075	Medications	100075	UK Biobank Assessment Centre > Verbal interview > Medications
132096	DATE	153103/4124(157227)	0.0197879	-0.01209	0.0514435	0.222131	LOGISTIC-BINARY	Date N60 first reported (benign mammary dysplasia)	100091	Health-related outcomes	1712	First occurrences	2414	Genitourinary system disorders	2414	Health-related outcomes > First occurrences > Genitourinary system disorders
40006#C857	CAT-MUL	157164/63(157227)	-0.16553	-0.437656	0.0933577	0.222144	LOGISTIC-BINARY	Type of cancer: ICD10: C85.7 Other specified types of non-Hodgkin's lymphoma	100091	Health-related outcomes	100092	Cancer register	100092	Cancer register	100092	Health-related outcomes > Cancer register
20003#1141165518	CAT-MUL	157192/16(157208)	0.28255	-0.198518	0.705503	0.223302	LOGISTIC-BINARY	Treatment/medication code: efavirenz	100000	UK Biobank Assessment Centre	100071	Verbal interview	100075	Medications	100075	UK Biobank Assessment Centre > Verbal interview > Medications
20003#1140881748	CAT-MUL	157192/16(157208)	-0.358756	-0.962801	0.187977	0.223456	LOGISTIC-BINARY	Treatment/medication code: zocor 10mg tablet	100000	UK Biobank Assessment Centre	100071	Verbal interview	100075	Medications	100075	UK Biobank Assessment Centre > Verbal interview > Medications
40011#8260	CAT-MUL	157106/121(157227)	0.110418	-0.0712493	0.284089	0.22359	LOGISTIC-BINARY	Histology of cancer tumour: Papillary adenocarcinoma, NOS	100091	Health-related outcomes	100092	Cancer register	100092	Cancer register	100092	Health-related outcomes > Cancer register
131616	DATE	154532/2695(157227)	0.0242701	-0.0149925	0.0631887	0.22366	LOGISTIC-BINARY	Date K42 first reported (umbilical hernia)	100091	Health-related outcomes	1712	First occurrences	2411	Digestive system disorders	2411	Health-related outcomes > First occurrences > Digestive system disorders
131076	DATE	155424/1803(157227)	-0.0300743	-0.0787803	0.018121	0.223775	LOGISTIC-BINARY	Date G57 first reported (mononeuropathies of lower limb)	100091	Health-related outcomes	1712	First occurrences	2406	Nervous system disorders	2406	Health-related outcomes > First occurrences > Nervous system disorders
131868	DATE	152290/4937(157227)	0.0180964	-0.0111788	0.0471868	0.224222	LOGISTIC-BINARY	Date M15 first reported (polyarthrosis)	100091	Health-related outcomes	1712	First occurrences	2413	Musculoskeletal system and connective tissue disorders	2413	Health-related outcomes > First occurrences > Musculoskeletal system and connective tissue disorders
132574	DATE	156698/529(157227)	0.0535524	-0.0338498	0.139115	0.224935	LOGISTIC-BINARY	Date Q82 first reported (other congenital malformations of skin)	100091	Health-related outcomes	1712	First occurrences	2417	Congenital disruptions and chromosomal abnormalities	2417	Health-related outcomes > First occurrences > Congenital disruptions and chromosomal abnormalities
131630	DATE	148212/9015(157227)	0.0135756	-0.00841688	0.0354703	0.225293	LOGISTIC-BINARY	Date K52 first reported (other non-infective gastro-enteritis and colitis)	100091	Health-related outcomes	1712	First occurrences	2411	Digestive system disorders	2411	Health-related outcomes > First occurrences > Digestive system disorders
20003#1140865564	CAT-MUL	157126/82(157208)	0.133822	-0.0887136	0.343515	0.225545	LOGISTIC-BINARY	Treatment/medication code: imodium 2mg capsule	100000	UK Biobank Assessment Centre	100071	Verbal interview	100075	Medications	100075	UK Biobank Assessment Centre > Verbal interview > Medications
6154#2	CAT-MUL	132482/23262(155744)	0.00890807	-0.00551793	0.0233012	0.225638	LOGISTIC-BINARY	Medication for pain relief, constipation, heartburn: Ibuprofen (e.g. Nurofen)	100000	UK Biobank Assessment Centre	100025	Touchscreen	100036	Health and medical history	100045	UK Biobank Assessment Centre > Touchscreen > Health and medical history > Medication
20003#1140876076	CAT-MUL	156579/629(157208)	0.0493612	-0.03137	0.128544	0.226348	LOGISTIC-BINARY	Treatment/medication code: flixonase 50micrograms aqueous nasal spray	100000	UK Biobank Assessment Centre	100071	Verbal interview	100075	Medications	100075	UK Biobank Assessment Centre > Verbal interview > Medications
20003#1140879630	CAT-MUL	157122/86(157208)	-0.142192	-0.378186	0.0828497	0.227048	LOGISTIC-BINARY	Treatment/medication code: imipramine	100000	UK Biobank Assessment Centre	100071	Verbal interview	100075	Medications	100075	UK Biobank Assessment Centre > Verbal interview > Medications
131634	DATE	154058/3169(157227)	0.0222155	-0.0140333	0.0581727	0.227782	LOGISTIC-BINARY	Date K56 first reported (paralytic ileus and intestinal obstruction without hernia)	100091	Health-related outcomes	1712	First occurrences	2411	Digestive system disorders	2411	Health-related outcomes > First occurrences > Digestive system disorders
20003#1140878324	CAT-MUL	157148/60(157208)	-0.167296	-0.446654	0.0976022	0.228722	LOGISTIC-BINARY	Treatment/medication code: oilatum cream	100000	UK Biobank Assessment Centre	100071	Verbal interview	100075	Medications	100075	UK Biobank Assessment Centre > Verbal interview > Medications
131350	DATE	145267/11960(157227)	-0.0118826	-0.0312848	0.00744676	0.229126	LOGISTIC-BINARY	Date I48 first reported (atrial fibrillation and flutter)	100091	Health-related outcomes	1712	First occurrences	2409	Circulatory system disorders	2409	Health-related outcomes > First occurrences > Circulatory system disorders
132134	DATE	156511/716(157227)	0.0458287	-0.0297959	0.1201	0.230792	LOGISTIC-BINARY	Date N86 first reported (erosion and ectropion of cervix uteri)	100091	Health-related outcomes	1712	First occurrences	2414	Genitourinary system disorders	2414	Health-related outcomes > First occurrences > Genitourinary system disorders
132202	DATE	157012/215(157227)	-0.0880222	-0.234128	0.0538026	0.230932	LOGISTIC-BINARY	Date O24 first reported (diabetes mellitus in pregnancy)	100091	Health-related outcomes	1712	First occurrences	2415	Pregnancy, childbirth and the puerperium	2415	Health-related outcomes > First occurrences > Pregnancy, childbirth and the puerperium
20003#1140911762	CAT-MUL	157196/12(157208)	0.313535	-0.239248	0.784883	0.23279	LOGISTIC-BINARY	Treatment/medication code: lemsip sachet	100000	UK Biobank Assessment Centre	100071	Verbal interview	100075	Medications	100075	UK Biobank Assessment Centre > Verbal interview > Medications
40006#C859	CAT-MUL	157144/83(157227)	0.128198	-0.0885763	0.332899	0.233746	LOGISTIC-BINARY	Type of cancer: ICD10: C85.9 Non-Hodgkin's lymphoma, unspecified type	100091	Health-related outcomes	100092	Cancer register	100092	Cancer register	100092	Health-related outcomes > Cancer register
132206	DATE	156502/725(157227)	-0.0467508	-0.124355	0.0295836	0.233906	LOGISTIC-BINARY	Date O26 first reported (maternal care for other conditions predominantly related to pregnancy)	100091	Health-related outcomes	1712	First occurrences	2415	Pregnancy, childbirth and the puerperium	2415	Health-related outcomes > First occurrences > Pregnancy, childbirth and the puerperium
20001#1050	CAT-MUL	157154/54(157208)	-0.176425	-0.474781	0.105658	0.233988	LOGISTIC-BINARY	Cancer code, self-reported: multiple myeloma	100000	UK Biobank Assessment Centre	100071	Verbal interview	100074	Medical conditions	100074	UK Biobank Assessment Centre > Verbal interview > Medical conditions
23405	CONTINUOUS	38307	-0.00625879	-0.0165732	0.00405565	0.234312	LINEAR	LDL Cholesterol	100078	Biological samples	100080	Blood assays	220	NMR metabolomics	220	Biological samples > Blood assays > NMR metabolomics
20003#1140866078	CAT-MUL	156731/477(157208)	0.0551581	-0.0367502	0.145042	0.234392	LOGISTIC-BINARY	Treatment/medication code: indapamide	100000	UK Biobank Assessment Centre	100071	Verbal interview	100075	Medications	100075	UK Biobank Assessment Centre > Verbal interview > Medications
20003#1140862628	CAT-MUL	156969/239(157208)	-0.0812508	-0.216999	0.050765	0.234394	LOGISTIC-BINARY	Treatment/medication code: piriton 4mg tablet	100000	UK Biobank Assessment Centre	100071	Verbal interview	100075	Medications	100075	UK Biobank Assessment Centre > Verbal interview > Medications
131464	DATE	141057/16170(157227)	0.0102033	-0.00664257	0.026998	0.234437	LOGISTIC-BINARY	Date J30 first reported (vasomotor and allergic rhinitis)	100091	Health-related outcomes	1712	First occurrences	2410	Respiratory system disorders	2410	Health-related outcomes > First occurrences > Respiratory system disorders
40006#C719	CAT-MUL	157174/53(157227)	0.159001	-0.112479	0.411368	0.235105	LOGISTIC-BINARY	Type of cancer: ICD10: C71.9 Brain, unspecified	100091	Health-related outcomes	100092	Cancer register	100092	Cancer register	100092	Health-related outcomes > Cancer register
20003#1141168680	CAT-MUL	157023/185(157208)	-0.0944716	-0.253121	0.0590064	0.235646	LOGISTIC-BINARY	Treatment/medication code: orlistat	100000	UK Biobank Assessment Centre	100071	Verbal interview	100075	Medications	100075	UK Biobank Assessment Centre > Verbal interview > Medications
30010	CONTINUOUS	157226	0.00309622	-0.00202429	0.00821673	0.235963	LINEAR	Red blood cell (erythrocyte) count	100078	Biological samples	100080	Assay results	100081	Blood assays	100081	Biological samples > Assay results > Blood assays > Blood count
20003#1141167140	CAT-MUL	157185/23(157208)	0.22743	-0.173292	0.573797	0.236519	LOGISTIC-BINARY	Treatment/medication code: exorex lotion	100000	UK Biobank Assessment Centre	100071	Verbal interview	100075	Medications	100075	UK Biobank Assessment Centre > Verbal interview > Medications
84	INTEGER	13253	-0.0107532	-0.0285603	0.00705386	0.236561	LINEAR	Cancer year/age first occurred	100000	UK Biobank Assessment Centre	100071	Verbal interview	100074	Medical conditions	100074	UK Biobank Assessment Centre > Verbal interview > Medical conditions
20003#1140879824	CAT-MUL	157191/17(157208)	-0.334497	-0.913774	0.192778	0.237154	LOGISTIC-BINARY	Treatment/medication code: labetalol	100000	UK Biobank Assessment Centre	100071	Verbal interview	100075	Medications	100075	UK Biobank Assessment Centre > Verbal interview > Medications
20003#1141164616	CAT-MUL	157175/33(157208)	0.199196	-0.145841	0.512595	0.23734	LOGISTIC-BINARY	Treatment/medication code: protium 20mg e/c tablet	100000	UK Biobank Assessment Centre	100071	Verbal interview	100075	Medications	100075	UK Biobank Assessment Centre > Verbal interview > Medications
20003#1140888142	CAT-MUL	157191/17(157208)	-0.321292	-0.877366	0.186035	0.237505	LOGISTIC-BINARY	Treatment/medication code: metosyn 0.05% cream	100000	UK Biobank Assessment Centre	100071	Verbal interview	100075	Medications	100075	UK Biobank Assessment Centre > Verbal interview > Medications
131690	DATE	156187/1040(157227)	-0.0384348	-0.10266	0.0249118	0.237639	LOGISTIC-BINARY	Date K91 first reported (postprocedural disorders of digestive system, not elsewhere classified)	100091	Health-related outcomes	1712	First occurrences	2411	Digestive system disorders	2411	Health-related outcomes > First occurrences > Digestive system disorders
20003#1141189776	CAT-MUL	157195/13(157208)	0.299016	-0.231578	0.756261	0.238188	LOGISTIC-BINARY	Treatment/medication code: monomil xl 60mg m/r tablet	100000	UK Biobank Assessment Centre	100071	Verbal interview	100075	Medications	100075	UK Biobank Assessment Centre > Verbal interview > Medications
20003#1140864472	CAT-MUL	157155/53(157208)	-0.17654	-0.477899	0.108392	0.238416	LOGISTIC-BINARY	Treatment/medication code: xatral 2.5mg tablet	100000	UK Biobank Assessment Centre	100071	Verbal interview	100075	Medications	100075	UK Biobank Assessment Centre > Verbal interview > Medications
20003#1140854076	CAT-MUL	157172/36(157208)	-0.214167	-0.581514	0.130312	0.238887	LOGISTIC-BINARY	Treatment/medication code: macrogol ointment	100000	UK Biobank Assessment Centre	100071	Verbal interview	100075	Medications	100075	UK Biobank Assessment Centre > Verbal interview > Medications
132126	DATE	157101/126(157227)	-0.113193	-0.305296	0.0717081	0.239483	LOGISTIC-BINARY	Date N82 first reported (fistulae involving female genital tract)	100091	Health-related outcomes	1712	First occurrences	2414	Genitourinary system disorders	2414	Health-related outcomes > First occurrences > Genitourinary system disorders
40013#1889	CAT-MUL	157207/20(157227)	-0.299402	-0.818285	0.178575	0.239959	LOGISTIC-BINARY	Type of cancer: ICD9: 1889 Malignant neoplasm of bladder, part unspecified	100091	Health-related outcomes	100092	Cancer register	100092	Cancer register	100092	Health-related outcomes > Cancer register
130666	DATE	156854/373(157227)	0.0616299	-0.0425404	0.163219	0.240466	LOGISTIC-BINARY	Date D73 first reported (diseases of spleen)	100091	Health-related outcomes	1712	First occurrences	2403	Blood, blood-forming organs and certain immune disorders	2403	Health-related outcomes > First occurrences > Blood, blood-forming organs and certain immune disorders
130816	DATE	157046/181(157227)	-0.0934982	-0.252141	0.0601075	0.240674	LOGISTIC-BINARY	Date E79 first reported (disorders of purine and pyrimidine metabolism)	100091	Health-related outcomes	1712	First occurrences	2404	Endocrine, nutritional and metabolic diseases	2404	Health-related outcomes > First occurrences > Endocrine, nutritional and metabolic diseases
20003#1140860532	CAT-MUL	157191/17(157208)	0.271828	-0.211326	0.693918	0.241725	LOGISTIC-BINARY	Treatment/medication code: minoxidil	100000	UK Biobank Assessment Centre	100071	Verbal interview	100075	Medications	100075	UK Biobank Assessment Centre > Verbal interview > Medications
20003#1140911642	CAT-MUL	157151/57(157208)	0.151974	-0.111335	0.396441	0.241805	LOGISTIC-BINARY	Treatment/medication code: tacrolimus	100000	UK Biobank Assessment Centre	100071	Verbal interview	100075	Medications	100075	UK Biobank Assessment Centre > Verbal interview > Medications
20003#1140868520	CAT-MUL	157175/33(157208)	0.196545	-0.148692	0.508338	0.242682	LOGISTIC-BINARY	Treatment/medication code: estracombi tts patch	100000	UK Biobank Assessment Centre	100071	Verbal interview	100075	Medications	100075	UK Biobank Assessment Centre > Verbal interview > Medications
20003#1140875868	CAT-MUL	157197/11(157208)	-0.404509	-1.11754	0.235423	0.242935	LOGISTIC-BINARY	Treatment/medication code: acetazolamide	100000	UK Biobank Assessment Centre	100071	Verbal interview	100075	Medications	100075	UK Biobank Assessment Centre > Verbal interview > Medications
20003#1140882852	CAT-MUL	157188/20(157208)	0.243011	-0.1899	0.619545	0.243163	LOGISTIC-BINARY	Treatment/medication code: locoid 0.1% cream	100000	UK Biobank Assessment Centre	100071	Verbal interview	100075	Medications	100075	UK Biobank Assessment Centre > Verbal interview > Medications
20003#1140874360	CAT-MUL	157196/12(157208)	-0.383113	-1.05878	0.225139	0.243541	LOGISTIC-BINARY	Treatment/medication code: nystatin	100000	UK Biobank Assessment Centre	100071	Verbal interview	100075	Medications	100075	UK Biobank Assessment Centre > Verbal interview > Medications
4041	CAT-SIN	2315/288(2603)	-0.0777343	-0.210364	0.0511915	0.243911	LOGISTIC-BINARY	Gestational diabetes only	100000	UK Biobank Assessment Centre	100025	Touchscreen	100036	Health and medical history	100044	UK Biobank Assessment Centre > Touchscreen > Health and medical history > Medical conditions
20003#1140861928	CAT-MUL	157184/24(157208)	0.225887	-0.176556	0.578373	0.244021	LOGISTIC-BINARY	Treatment/medication code: bezalip-mono 400mg m/r tablet	100000	UK Biobank Assessment Centre	100071	Verbal interview	100075	Medications	100075	UK Biobank Assessment Centre > Verbal interview > Medications
20003#1141174520	CAT-MUL	156276/932(157208)	-0.0401747	-0.108303	0.0269628	0.244363	LOGISTIC-BINARY	Treatment/medication code: symbicort 100/6 turbohaler	100000	UK Biobank Assessment Centre	100071	Verbal interview	100075	Medications	100075	UK Biobank Assessment Centre > Verbal interview > Medications
20003#1140881454	CAT-MUL	157197/11(157208)	-0.398072	-1.09941	0.237517	0.24497	LOGISTIC-BINARY	Treatment/medication code: xyloproct ointment	100000	UK Biobank Assessment Centre	100071	Verbal interview	100075	Medications	100075	UK Biobank Assessment Centre > Verbal interview > Medications
2714	INTEGER	83740	-0.00731941	-0.0196694	0.0050306	0.245266	ORDERED-LOGISTIC	Age when periods started (menarche)	100000	UK Biobank Assessment Centre	100025	Touchscreen	100068	Sex-specific factors	100069	UK Biobank Assessment Centre > Touchscreen > Sex-specific factors > Female-specific factors
131182	DATE	151864/5363(157227)	-0.0168087	-0.0452534	0.0114663	0.245377	LOGISTIC-BINARY	Date H35 first reported (other retinal disorders)	100091	Health-related outcomes	1712	First occurrences	2407	Eye and adnexa disorders	2407	Health-related outcomes > First occurrences > Eye and adnexa disorders
1269	INTEGER	144246	-0.0142402	-0.0373775	0.00889717	0.245621	ORDERED-LOGISTIC	Exposure to tobacco smoke at home	100000	UK Biobank Assessment Centre	100025	Touchscreen	100050	Lifestyle and environment	100058	UK Biobank Assessment Centre > Touchscreen > Lifestyle and environment > Smoking
40011#9050	CAT-MUL	157193/34(157227)	-0.218323	-0.599083	0.136898	0.245739	LOGISTIC-BINARY	Histology of cancer tumour: Mesothelioma, malignant	100091	Health-related outcomes	100092	Cancer register	100092	Cancer register	100092	Health-related outcomes > Cancer register
20003#1140883504	CAT-MUL	155462/1746(157208)	0.0286304	-0.0200682	0.0767909	0.2466	LOGISTIC-BINARY	Treatment/medication code: cetirizine	100000	UK Biobank Assessment Centre	100071	Verbal interview	100075	Medications	100075	UK Biobank Assessment Centre > Verbal interview > Medications
20003#1140869604	CAT-MUL	157196/12(157208)	-0.381722	-1.06067	0.226465	0.24661	LOGISTIC-BINARY	Treatment/medication code: cyclophosphamide	100000	UK Biobank Assessment Centre	100071	Verbal interview	100075	Medications	100075	UK Biobank Assessment Centre > Verbal interview > Medications
20003#1140909936	CAT-MUL	157113/95(157208)	0.116765	-0.0863099	0.309032	0.24759	LOGISTIC-BINARY	Treatment/medication code: indometacin	100000	UK Biobank Assessment Centre	100071	Verbal interview	100075	Medications	100075	UK Biobank Assessment Centre > Verbal interview > Medications
20003#1140872228	CAT-MUL	156479/729(157208)	0.0438298	-0.0311876	0.117531	0.248036	LOGISTIC-BINARY	Treatment/medication code: gabapentin	100000	UK Biobank Assessment Centre	100071	Verbal interview	100075	Medications	100075	UK Biobank Assessment Centre > Verbal interview > Medications
131406	DATE	156880/347(157227)	0.0632203	-0.0454891	0.169104	0.248294	LOGISTIC-BINARY	Date I85 first reported (oesophageal varices)	100091	Health-related outcomes	1712	First occurrences	2409	Circulatory system disorders	2409	Health-related outcomes > First occurrences > Circulatory system disorders
130914	DATE	156204/1023(157227)	0.0369904	-0.0263204	0.0993659	0.248677	LOGISTIC-BINARY	Date F45 first reported (somatoform disorders)	100091	Health-related outcomes	1712	First occurrences	2405	Mental and behavioural disorders	2405	Health-related outcomes > First occurrences > Mental and behavioural disorders
131214	DATE	157006/221(157227)	-0.0827643	-0.225391	0.0557866	0.248723	LOGISTIC-BINARY	Date H55 first reported (nystagmus and other irregular eye movements)	100091	Health-related outcomes	1712	First occurrences	2407	Eye and adnexa disorders	2407	Health-related outcomes > First occurrences > Eye and adnexa disorders
20001#1056	CAT-MUL	157178/30(157208)	-0.235643	-0.649981	0.149552	0.24877	LOGISTIC-BINARY	Cancer code, self-reported: chronic myeloid	100000	UK Biobank Assessment Centre	100071	Verbal interview	100074	Medical conditions	100074	UK Biobank Assessment Centre > Verbal interview > Medical conditions
1478	CAT-SIN	157209	-0.00586823	-0.0158373	0.00410082	0.248773	ORDERED-LOGISTIC	Salt added to food	100000	UK Biobank Assessment Centre	100025	Touchscreen	100050	Lifestyle and environment	100052	UK Biobank Assessment Centre > Touchscreen > Lifestyle and environment > Diet
20003#1140912212	CAT-MUL	157167/41(157208)	0.172298	-0.132812	0.45213	0.24942	LOGISTIC-BINARY	Treatment/medication code: menophase tablet	100000	UK Biobank Assessment Centre	100071	Verbal interview	100075	Medications	100075	UK Biobank Assessment Centre > Verbal interview > Medications
132014	DATE	156940/287(157227)	0.0686289	-0.0500853	0.18388	0.250379	LOGISTIC-BINARY	Date N08 first reported (glomerular disorders in diseases classified elsewhere)	100091	Health-related outcomes	1712	First occurrences	2414	Genitourinary system disorders	2414	Health-related outcomes > First occurrences > Genitourinary system disorders
6155#1	CAT-MUL	153736/2851(156587)	0.0223103	-0.0159319	0.0602252	0.250835	LOGISTIC-BINARY	Vitamin and mineral supplements: Vitamin A	100000	UK Biobank Assessment Centre	100025	Touchscreen	100036	Health and medical history	100045	UK Biobank Assessment Centre > Touchscreen > Health and medical history > Medication
40006#C181	CAT-MUL	157194/33(157227)	0.1946	-0.154341	0.508222	0.251661	LOGISTIC-BINARY	Type of cancer: ICD10: C18.1 Appendix	100091	Health-related outcomes	100092	Cancer register	100092	Cancer register	100092	Health-related outcomes > Cancer register
20003#1140871024	CAT-MUL	156107/1101(157208)	0.0354039	-0.0255858	0.0955346	0.251909	LOGISTIC-BINARY	Treatment/medication code: vitamin b compound tablet	100000	UK Biobank Assessment Centre	100071	Verbal interview	100075	Medications	100075	UK Biobank Assessment Centre > Verbal interview > Medications
20003#1140864558	CAT-MUL	157197/11(157208)	0.304699	-0.2661	0.771202	0.252041	LOGISTIC-BINARY	Treatment/medication code: capsaicin 0.075% cream	100000	UK Biobank Assessment Centre	100071	Verbal interview	100075	Medications	100075	UK Biobank Assessment Centre > Verbal interview > Medications
131768	DATE	150146/7081(157227)	-0.0145236	-0.0394454	0.0102707	0.252157	LOGISTIC-BINARY	Date L57 first reported (skin changes due to chronic exposure to nonionising radiation)	100091	Health-related outcomes	1712	First occurrences	2412	Skin and subcutaneous tissue disorders	2412	Health-related outcomes > First occurrences > Skin and subcutaneous tissue disorders
20003#1140863244	CAT-MUL	157193/15(157208)	0.272566	-0.225003	0.704059	0.253094	LOGISTIC-BINARY	Treatment/medication code: valium 2mg tablet	100000	UK Biobank Assessment Centre	100071	Verbal interview	100075	Medications	100075	UK Biobank Assessment Centre > Verbal interview > Medications
20003#1140878246	CAT-MUL	157198/10(157208)	0.322425	-0.281655	0.813129	0.2543	LOGISTIC-BINARY	Treatment/medication code: balneum plus bath oil	100000	UK Biobank Assessment Centre	100071	Verbal interview	100075	Medications	100075	UK Biobank Assessment Centre > Verbal interview > Medications
20003#1140875684	CAT-MUL	157193/15(157208)	-0.331931	-0.927469	0.212192	0.25438	LOGISTIC-BINARY	Treatment/medication code: minims prednisolone 0.5% single-use eye drops	100000	UK Biobank Assessment Centre	100071	Verbal interview	100075	Medications	100075	UK Biobank Assessment Centre > Verbal interview > Medications
20003#1141177600	CAT-MUL	157006/202(157208)	-0.0845642	-0.232183	0.0586536	0.254556	LOGISTIC-BINARY	Treatment/medication code: rosiglitazone	100000	UK Biobank Assessment Centre	100071	Verbal interview	100075	Medications	100075	UK Biobank Assessment Centre > Verbal interview > Medications
131884	DATE	149733/7494(157227)	0.0139038	-0.0100784	0.0377671	0.254615	LOGISTIC-BINARY	Date M23 first reported (internal derangement of knee)	100091	Health-related outcomes	1712	First occurrences	2413	Musculoskeletal system and connective tissue disorders	2413	Health-related outcomes > First occurrences > Musculoskeletal system and connective tissue disorders
132234	DATE	157158/69(157227)	0.134438	-0.103485	0.358404	0.254623	LOGISTIC-BINARY	Date O44 first reported (placenta praevia)	100091	Health-related outcomes	1712	First occurrences	2415	Pregnancy, childbirth and the puerperium	2415	Health-related outcomes > First occurrences > Pregnancy, childbirth and the puerperium
130224	DATE	153354/3873(157227)	-0.0191735	-0.0524842	0.0139025	0.257576	LOGISTIC-BINARY	Date B34 first reported (viral infection of unspecified site)	100091	Health-related outcomes	1712	First occurrences	2401	Certain infectious and parasitic diseases	2401	Health-related outcomes > First occurrences > Certain infectious and parasitic diseases
20003#1140857912	CAT-MUL	157193/15(157208)	-0.329986	-0.928043	0.212417	0.257956	LOGISTIC-BINARY	Treatment/medication code: desogestrel	100000	UK Biobank Assessment Centre	100071	Verbal interview	100075	Medications	100075	UK Biobank Assessment Centre > Verbal interview > Medications
40006#C259	CAT-MUL	157125/102(157227)	-0.123084	-0.340796	0.0857041	0.258247	LOGISTIC-BINARY	Type of cancer: ICD10: C25.9 Pancreas, unspecified	100091	Health-related outcomes	100092	Cancer register	100092	Cancer register	100092	Health-related outcomes > Cancer register
20003#1140879616	CAT-MUL	154258/2950(157208)	0.0216106	-0.0160158	0.058922	0.258305	LOGISTIC-BINARY	Treatment/medication code: amitriptyline	100000	UK Biobank Assessment Centre	100071	Verbal interview	100075	Medications	100075	UK Biobank Assessment Centre > Verbal interview > Medications
40013#2251	CAT-MUL	157217/10(157227)	-0.408417	-1.14892	0.263196	0.258425	LOGISTIC-BINARY	Type of cancer: ICD9: 2251 Benign neoplasm of cranial nerves	100091	Health-related outcomes	100092	Cancer register	100092	Cancer register	100092	Health-related outcomes > Cancer register
40011#8144	CAT-MUL	157174/53(157227)	0.14949	-0.119257	0.398246	0.258634	LOGISTIC-BINARY	Histology of cancer tumour: Adenocarcinoma, intestinal type	100091	Health-related outcomes	100092	Cancer register	100092	Cancer register	100092	Health-related outcomes > Cancer register
2764	INTEGER	59154	-0.00478624	-0.0130973	0.00352477	0.259007	LINEAR	Age at last live birth	100000	UK Biobank Assessment Centre	100025	Touchscreen	100068	Sex-specific factors	100069	UK Biobank Assessment Centre > Touchscreen > Sex-specific factors > Female-specific factors
20003#1140883468	CAT-MUL	157016/192(157208)	0.0819425	-0.0630484	0.221827	0.259781	LOGISTIC-BINARY	Treatment/medication code: clonidine	100000	UK Biobank Assessment Centre	100071	Verbal interview	100075	Medications	100075	UK Biobank Assessment Centre > Verbal interview > Medications
20003#1141172728	CAT-MUL	157181/27(157208)	0.203865	-0.169706	0.53687	0.260329	LOGISTIC-BINARY	Treatment/medication code: almotriptan	100000	UK Biobank Assessment Centre	100071	Verbal interview	100075	Medications	100075	UK Biobank Assessment Centre > Verbal interview > Medications
20003#1140866000	CAT-MUL	157197/11(157208)	-0.430211	-1.219	0.2714	0.260346	LOGISTIC-BINARY	Treatment/medication code: ursofalk 250mg capsule	100000	UK Biobank Assessment Centre	100071	Verbal interview	100075	Medications	100075	UK Biobank Assessment Centre > Verbal interview > Medications
130186	DATE	155533/1694(157227)	0.0282988	-0.0212606	0.0772936	0.260365	LOGISTIC-BINARY	Date B06 first reported (rubella [german measles])	100091	Health-related outcomes	1712	First occurrences	2401	Certain infectious and parasitic diseases	2401	Health-related outcomes > First occurrences > Certain infectious and parasitic diseases
20001#1020	CAT-MUL	156969/239(157208)	0.0737041	-0.0566799	0.199927	0.260416	LOGISTIC-BINARY	Cancer code, self-reported: large bowel cancer/colorectal cancer	100000	UK Biobank Assessment Centre	100071	Verbal interview	100074	Medical conditions	100074	UK Biobank Assessment Centre > Verbal interview > Medical conditions
5265	CONTINUOUS	39184	0.00587629	-0.00436131	0.0161139	0.26058	LINEAR	Corneal resistance factor (left)	100000	UK Biobank Assessment Centre	100006	Physical measures	100013	Eye measures	100015	UK Biobank Assessment Centre > Physical measures > Eye measures > Intraocular pressure
30730	CONTINUOUS	150550	-0.00300406	-0.00823897	0.00223084	0.260701	LINEAR	Gamma glutamyltransferase	100078	Biological samples	100080	Assay results	17518	Blood assays	17518	Biological samples > Assay results > Blood assays > Blood biochemistry
6157#2	CAT-MUL	34440/2330(36770)	-0.0251676	-0.0692233	0.0185113	0.260802	LOGISTIC-BINARY	Why stopped smoking: Doctor's advice	100000	UK Biobank Assessment Centre	100025	Touchscreen	100050	Lifestyle and environment	100058	UK Biobank Assessment Centre > Touchscreen > Lifestyle and environment > Smoking
1418-2	CAT-SIN	102446/157155	-999	-999	-999	0.260871	MULTINOMIAL-LOGISTIC	Milk type used	100000	UK Biobank Assessment Centre	100025	Touchscreen	100050	Lifestyle and environment	100052	UK Biobank Assessment Centre > Touchscreen > Lifestyle and environment > Diet
20003#1140928384	CAT-MUL	157183/25(157208)	0.215948	-0.180898	0.567487	0.261039	LOGISTIC-BINARY	Treatment/medication code: ritonavir	100000	UK Biobank Assessment Centre	100071	Verbal interview	100075	Medications	100075	UK Biobank Assessment Centre > Verbal interview > Medications
20003#1140867884	CAT-MUL	157191/17(157208)	-0.305123	-0.860862	0.20081	0.261224	LOGISTIC-BINARY	Treatment/medication code: lustral 50mg tablet	100000	UK Biobank Assessment Centre	100071	Verbal interview	100075	Medications	100075	UK Biobank Assessment Centre > Verbal interview > Medications
20003#1140923852	CAT-MUL	156928/280(157208)	0.0679223	-0.0523497	0.184646	0.261421	LOGISTIC-BINARY	Treatment/medication code: elleste-solo 1mg tablet	100000	UK Biobank Assessment Centre	100071	Verbal interview	100075	Medications	100075	UK Biobank Assessment Centre > Verbal interview > Medications
21031	CAT-SIN	31334	0.0119235	-0.00887696	0.032724	0.261738	ORDERED-LOGISTIC	Stools looser when abdominal discomfort/pain started	100089	Online follow-up	153	Digestive health	153	Digestive health	153	Online follow-up > Digestive health
20003#1140862584	CAT-MUL	157181/27(157208)	0.205696	-0.170334	0.545764	0.261781	LOGISTIC-BINARY	Treatment/medication code: pulmicort ls 50micrograms spacer inhaler	100000	UK Biobank Assessment Centre	100071	Verbal interview	100075	Medications	100075	UK Biobank Assessment Centre > Verbal interview > Medications
131850	DATE	153433/3794(157227)	-0.0192056	-0.0529788	0.0143254	0.263319	LOGISTIC-BINARY	Date M06 first reported (other rheumatoid arthritis)	100091	Health-related outcomes	1712	First occurrences	2413	Musculoskeletal system and connective tissue disorders	2413	Health-related outcomes > First occurrences > Musculoskeletal system and connective tissue disorders
20003#1140881414	CAT-MUL	157172/36(157208)	0.179891	-0.149234	0.479408	0.263362	LOGISTIC-BINARY	Treatment/medication code: gastrocote liquid	100000	UK Biobank Assessment Centre	100071	Verbal interview	100075	Medications	100075	UK Biobank Assessment Centre > Verbal interview > Medications
20003#1141152732	CAT-MUL	156800/408(157208)	-0.0585158	-0.16217	0.0429191	0.263466	LOGISTIC-BINARY	Treatment/medication code: mirtazapine	100000	UK Biobank Assessment Centre	100071	Verbal interview	100075	Medications	100075	UK Biobank Assessment Centre > Verbal interview > Medications
30030	CONTINUOUS	157226	0.00292077	-0.00219872	0.00804026	0.263481	LINEAR	Haematocrit percentage	100078	Biological samples	100080	Assay results	100081	Blood assays	100081	Biological samples > Assay results > Blood assays > Blood count
132132	DATE	154440/2787(157227)	0.0219611	-0.0167059	0.0602955	0.263586	LOGISTIC-BINARY	Date N85 first reported (other noninflammatory disorders of uterus, except cervix)	100091	Health-related outcomes	1712	First occurrences	2414	Genitourinary system disorders	2414	Health-related outcomes > First occurrences > Genitourinary system disorders
131692	DATE	149676/7551(157227)	-0.0137085	-0.0378097	0.0102738	0.263715	LOGISTIC-BINARY	Date K92 first reported (other diseases of digestive system)	100091	Health-related outcomes	1712	First occurrences	2411	Digestive system disorders	2411	Health-related outcomes > First occurrences > Digestive system disorders
131678	DATE	155809/1418(157227)	0.0303275	-0.0232512	0.0832427	0.264299	LOGISTIC-BINARY	Date K82 first reported (other diseases of gallbladder)	100091	Health-related outcomes	1712	First occurrences	2411	Digestive system disorders	2411	Health-related outcomes > First occurrences > Digestive system disorders
20003#1140872590	CAT-MUL	157188/20(157208)	-0.278805	-0.789487	0.187912	0.265056	LOGISTIC-BINARY	Treatment/medication code: phenoxymethylpenicillin	100000	UK Biobank Assessment Centre	100071	Verbal interview	100075	Medications	100075	UK Biobank Assessment Centre > Verbal interview > Medications
30280	CONTINUOUS	154519	0.00293659	-0.00223016	0.00810333	0.26529	LINEAR	Immature reticulocyte fraction	100078	Biological samples	100080	Assay results	100081	Blood assays	100081	Biological samples > Assay results > Blood assays > Blood count
40013#1740	CAT-MUL	157213/14(157227)	0.275757	-0.241914	0.723891	0.26532	LOGISTIC-BINARY	Type of cancer: ICD9: 1740 Malignant neoplasm of female breast - nipple and areola	100091	Health-related outcomes	100092	Cancer register	100092	Cancer register	100092	Health-related outcomes > Cancer register
20003#1140926794	CAT-MUL	157195/13(157208)	-0.350751	-1.00013	0.232338	0.265887	LOGISTIC-BINARY	Treatment/medication code: mobic 7.5mg tablet	100000	UK Biobank Assessment Centre	100071	Verbal interview	100075	Medications	100075	UK Biobank Assessment Centre > Verbal interview > Medications
40006#D046	CAT-MUL	157176/51(157227)	-0.169669	-0.477313	0.120376	0.266469	LOGISTIC-BINARY	Type of cancer: ICD10: D04.6 Skin of upper limb, including shoulder	100091	Health-related outcomes	100092	Cancer register	100092	Cancer register	100092	Health-related outcomes > Cancer register
20003#1141164652	CAT-MUL	157188/20(157208)	0.231836	-0.202198	0.610207	0.266583	LOGISTIC-BINARY	Treatment/medication code: unguentum m cream	100000	UK Biobank Assessment Centre	100071	Verbal interview	100075	Medications	100075	UK Biobank Assessment Centre > Verbal interview > Medications
6157#4	CAT-MUL	27729/9041(36770)	0.0139002	-0.0106742	0.0384091	0.266933	LOGISTIC-BINARY	Why stopped smoking: Financial reasons	100000	UK Biobank Assessment Centre	100025	Touchscreen	100050	Lifestyle and environment	100058	UK Biobank Assessment Centre > Touchscreen > Lifestyle and environment > Smoking
20003#1141180212	CAT-MUL	156930/278(157208)	0.0672796	-0.0532302	0.184362	0.267151	LOGISTIC-BINARY	Treatment/medication code: escitalopram	100000	UK Biobank Assessment Centre	100071	Verbal interview	100075	Medications	100075	UK Biobank Assessment Centre > Verbal interview > Medications
130836	DATE	156514/713(157227)	0.0425613	-0.0332898	0.117061	0.267205	LOGISTIC-BINARY	Date F00 first reported (dementia in alzheimer's disease)	100091	Health-related outcomes	1712	First occurrences	2405	Mental and behavioural disorders	2405	Health-related outcomes > First occurrences > Mental and behavioural disorders
20003#1140865414	CAT-MUL	157123/85(157208)	0.119025	-0.0971283	0.322964	0.267336	LOGISTIC-BINARY	Treatment/medication code: peppermint oil product	100000	UK Biobank Assessment Centre	100071	Verbal interview	100075	Medications	100075	UK Biobank Assessment Centre > Verbal interview > Medications
20003#1141153080	CAT-MUL	157198/10(157208)	-0.426844	-1.22551	0.281344	0.267721	LOGISTIC-BINARY	Treatment/medication code: nytol 25mg caplet	100000	UK Biobank Assessment Centre	100071	Verbal interview	100075	Medications	100075	UK Biobank Assessment Centre > Verbal interview > Medications
131038	DATE	156341/886(157227)	0.0382369	-0.0299725	0.10536	0.268107	LOGISTIC-BINARY	Date G31 first reported (other degenerative diseases of nervous system, not elsewhere classified)	100091	Health-related outcomes	1712	First occurrences	2406	Nervous system disorders	2406	Health-related outcomes > First occurrences > Nervous system disorders
20003#1140875616	CAT-MUL	157189/19(157208)	-0.292022	-0.830338	0.200914	0.268111	LOGISTIC-BINARY	Treatment/medication code: ibugel gel	100000	UK Biobank Assessment Centre	100071	Verbal interview	100075	Medications	100075	UK Biobank Assessment Centre > Verbal interview > Medications
20003#1140858448	CAT-MUL	157198/10(157208)	-0.418621	-1.19727	0.278407	0.268318	LOGISTIC-BINARY	Treatment/medication code: neo-cytamen 250micrograms/1ml injection	100000	UK Biobank Assessment Centre	100071	Verbal interview	100075	Medications	100075	UK Biobank Assessment Centre > Verbal interview > Medications
40011#8200	CAT-MUL	157204/23(157227)	-0.255742	-0.726727	0.178143	0.269009	LOGISTIC-BINARY	Histology of cancer tumour: Adenoid cystic carcinoma	100091	Health-related outcomes	100092	Cancer register	100092	Cancer register	100092	Health-related outcomes > Cancer register
130660	DATE	154949/2278(157227)	0.0239441	-0.0187197	0.0661969	0.269038	LOGISTIC-BINARY	Date D70 first reported (agranulocytosis)	100091	Health-related outcomes	1712	First occurrences	2403	Blood, blood-forming organs and certain immune disorders	2403	Health-related outcomes > First occurrences > Blood, blood-forming organs and certain immune disorders
20003#1141180314	CAT-MUL	157057/151(157208)	-0.0952825	-0.267142	0.0706416	0.269067	LOGISTIC-BINARY	Treatment/medication code: ibandronic acid	100000	UK Biobank Assessment Centre	100071	Verbal interview	100075	Medications	100075	UK Biobank Assessment Centre > Verbal interview > Medications
20003#1140871734	CAT-MUL	157195/13(157208)	-0.347925	-0.996719	0.234103	0.26953	LOGISTIC-BINARY	Treatment/medication code: temgesic 200mcg sublingual tablet	100000	UK Biobank Assessment Centre	100071	Verbal interview	100075	Medications	100075	UK Biobank Assessment Centre > Verbal interview > Medications
130896	DATE	156025/1202(157227)	0.0328228	-0.025916	0.090757	0.270118	LOGISTIC-BINARY	Date F33 first reported (recurrent depressive disorder)	100091	Health-related outcomes	1712	First occurrences	2405	Mental and behavioural disorders	2405	Health-related outcomes > First occurrences > Mental and behavioural disorders
20003#1140861008	CAT-MUL	157180/28(157208)	-0.230137	-0.6543	0.162291	0.270308	LOGISTIC-BINARY	Treatment/medication code: isosorbide dinitrate	100000	UK Biobank Assessment Centre	100071	Verbal interview	100075	Medications	100075	UK Biobank Assessment Centre > Verbal interview > Medications
132066	DATE	156698/529(157227)	-0.0505806	-0.141385	0.0385146	0.27047	LOGISTIC-BINARY	Date N36 first reported (other disorders of urethra)	100091	Health-related outcomes	1712	First occurrences	2414	Genitourinary system disorders	2414	Health-related outcomes > First occurrences > Genitourinary system disorders
20003#1140868120	CAT-MUL	157178/30(157208)	0.195384	-0.168151	0.524201	0.270641	LOGISTIC-BINARY	Treatment/medication code: trifluoperazine	100000	UK Biobank Assessment Centre	100071	Verbal interview	100075	Medications	100075	UK Biobank Assessment Centre > Verbal interview > Medications
20003#1140921024	CAT-MUL	157194/14(157208)	-0.330383	-0.945852	0.227101	0.271062	LOGISTIC-BINARY	Treatment/medication code: betacap scalp application	100000	UK Biobank Assessment Centre	100071	Verbal interview	100075	Medications	100075	UK Biobank Assessment Centre > Verbal interview > Medications
40011#9560	CAT-MUL	157153/74(157227)	0.127299	-0.10615	0.346863	0.271349	LOGISTIC-BINARY	Histology of cancer tumour: Neurilemmoma, malignant	100091	Health-related outcomes	100092	Cancer register	100092	Cancer register	100092	Health-related outcomes > Cancer register
20003#1140880460	CAT-MUL	157197/11(157208)	-0.376271	-1.08611	0.250222	0.271525	LOGISTIC-BINARY	Treatment/medication code: tioconazole	100000	UK Biobank Assessment Centre	100071	Verbal interview	100075	Medications	100075	UK Biobank Assessment Centre > Verbal interview > Medications
3616	CAT-SIN	1605/6696(8301)	0.0316686	-0.0245795	0.0883846	0.271734	LOGISTIC-BINARY	Chest pain due to walking ceases when standing still	100000	UK Biobank Assessment Centre	100025	Touchscreen	100036	Health and medical history	100039	UK Biobank Assessment Centre > Touchscreen > Health and medical history > Chest pain
40006#D390	CAT-MUL	157197/30(157227)	0.189591	-0.166217	0.508375	0.272743	LOGISTIC-BINARY	Type of cancer: ICD10: D39.0 Uterus	100091	Health-related outcomes	100092	Cancer register	100092	Cancer register	100092	Health-related outcomes > Cancer register
20003#1141157126	CAT-MUL	156937/271(157208)	0.0670807	-0.0547531	0.185365	0.273645	LOGISTIC-BINARY	Treatment/medication code: montelukast product	100000	UK Biobank Assessment Centre	100071	Verbal interview	100075	Medications	100075	UK Biobank Assessment Centre > Verbal interview > Medications
130228	DATE	155432/1795(157227)	-0.0271141	-0.0759512	0.0212136	0.274028	LOGISTIC-BINARY	Date B36 first reported (other superficial mycoses)	100091	Health-related outcomes	1712	First occurrences	2401	Certain infectious and parasitic diseases	2401	Health-related outcomes > First occurrences > Certain infectious and parasitic diseases
20003#1140872198	CAT-MUL	157082/126(157208)	0.0965592	-0.0802423	0.265636	0.274197	LOGISTIC-BINARY	Treatment/medication code: sodium valproate	100000	UK Biobank Assessment Centre	100071	Verbal interview	100075	Medications	100075	UK Biobank Assessment Centre > Verbal interview > Medications
131560	DATE	154722/2505(157227)	0.0225646	-0.0180817	0.0628429	0.2744	LOGISTIC-BINARY	Date K04 first reported (diseases of pulp and periapical tissues)	100091	Health-related outcomes	1712	First occurrences	2411	Digestive system disorders	2411	Health-related outcomes > First occurrences > Digestive system disorders
20003#1140878236	CAT-MUL	157187/21(157208)	0.229709	-0.210144	0.608421	0.274736	LOGISTIC-BINARY	Treatment/medication code: calmurid cream	100000	UK Biobank Assessment Centre	100071	Verbal interview	100075	Medications	100075	UK Biobank Assessment Centre > Verbal interview > Medications
130818	DATE	156608/619(157227)	0.0449078	-0.0365191	0.124778	0.275179	LOGISTIC-BINARY	Date E80 first reported (disorders of porphyrin and bilirubin metabolism)	100091	Health-related outcomes	1712	First occurrences	2404	Endocrine, nutritional and metabolic diseases	2404	Health-related outcomes > First occurrences > Endocrine, nutritional and metabolic diseases
130894	DATE	138338/18889(157227)	-0.00877263	-0.0245874	0.00699855	0.276273	LOGISTIC-BINARY	Date F32 first reported (depressive episode)	100091	Health-related outcomes	1712	First occurrences	2405	Mental and behavioural disorders	2405	Health-related outcomes > First occurrences > Mental and behavioural disorders
20003#1140909878	CAT-MUL	157197/11(157208)	-0.395029	-1.1457	0.270183	0.27641	LOGISTIC-BINARY	Treatment/medication code: vitamin d2	100000	UK Biobank Assessment Centre	100071	Verbal interview	100075	Medications	100075	UK Biobank Assessment Centre > Verbal interview > Medications
20003#1140910766	CAT-MUL	156779/429(157208)	-0.055249	-0.15592	0.0433102	0.277096	LOGISTIC-BINARY	Treatment/medication code: nicorandil	100000	UK Biobank Assessment Centre	100071	Verbal interview	100075	Medications	100075	UK Biobank Assessment Centre > Verbal interview > Medications
132232	DATE	157139/88(157227)	0.115183	-0.0983304	0.317169	0.277793	LOGISTIC-BINARY	Date O43 first reported (placental disorders)	100091	Health-related outcomes	1712	First occurrences	2415	Pregnancy, childbirth and the puerperium	2415	Health-related outcomes > First occurrences > Pregnancy, childbirth and the puerperium
40011#8148	CAT-MUL	157209/18(157227)	-0.318946	-0.922816	0.225994	0.277823	LOGISTIC-BINARY	Histology of cancer tumour: Glandular intraepithelial neoplasia, grade III	100091	Health-related outcomes	100092	Cancer register	100092	Cancer register	100092	Health-related outcomes > Cancer register
20003#1140861936	CAT-MUL	157159/49(157208)	0.151671	-0.132337	0.414503	0.278167	LOGISTIC-BINARY	Treatment/medication code: questran 4g/sachet powder	100000	UK Biobank Assessment Centre	100071	Verbal interview	100075	Medications	100075	UK Biobank Assessment Centre > Verbal interview > Medications
20003#1141168948	CAT-MUL	157161/47(157208)	0.154156	-0.135116	0.421806	0.27892	LOGISTIC-BINARY	Treatment/medication code: viagra 100mg tablet	100000	UK Biobank Assessment Centre	100071	Verbal interview	100075	Medications	100075	UK Biobank Assessment Centre > Verbal interview > Medications
20003#1140872480	CAT-MUL	157191/17(157208)	-0.303788	-0.879582	0.217372	0.279011	LOGISTIC-BINARY	Treatment/medication code: disulfiram	100000	UK Biobank Assessment Centre	100071	Verbal interview	100075	Medications	100075	UK Biobank Assessment Centre > Verbal interview > Medications
3606	CAT-SIN	19563/3907(23470)	-0.0200107	-0.0564591	0.0162467	0.280621	LOGISTIC-BINARY	Chest pain or discomfort walking normally	100000	UK Biobank Assessment Centre	100025	Touchscreen	100036	Health and medical history	100039	UK Biobank Assessment Centre > Touchscreen > Health and medical history > Chest pain
40011#8472	CAT-MUL	157185/42(157227)	0.160167	-0.142127	0.438721	0.280838	LOGISTIC-BINARY	Histology of cancer tumour: Mucinous cystic tumor of borderline malignancy	100091	Health-related outcomes	100092	Cancer register	100092	Cancer register	100092	Health-related outcomes > Cancer register
2834	CAT-SIN	77880/7081(84961)	-0.0139053	-0.039263	0.0113308	0.281316	LOGISTIC-BINARY	Bilateral oophorectomy (both ovaries removed)	100000	UK Biobank Assessment Centre	100025	Touchscreen	100068	Sex-specific factors	100069	UK Biobank Assessment Centre > Touchscreen > Sex-specific factors > Female-specific factors
40013#1734	CAT-MUL	157214/13(157227)	-0.334476	-0.972877	0.242172	0.282122	LOGISTIC-BINARY	Type of cancer: ICD9: 1734 Other malignant neoplasm of scalp and skin of neck	100091	Health-related outcomes	100092	Cancer register	100092	Cancer register	100092	Health-related outcomes > Cancer register
40006#C910	CAT-MUL	157216/11(157227)	0.28651	-0.287724	0.739783	0.282197	LOGISTIC-BINARY	Type of cancer: ICD10: C91.0 Acute lymphoblastic leukaemia	100091	Health-related outcomes	100092	Cancer register	100092	Cancer register	100092	Health-related outcomes > Cancer register
132264	DATE	155014/2213(157227)	0.0236979	-0.0197406	0.0667119	0.282605	LOGISTIC-BINARY	Date O70 first reported (perineal laceration during delivery)	100091	Health-related outcomes	1712	First occurrences	2415	Pregnancy, childbirth and the puerperium	2415	Health-related outcomes > First occurrences > Pregnancy, childbirth and the puerperium
20003#1141153006	CAT-MUL	157088/120(157208)	0.0973928	-0.0842235	0.27079	0.282638	LOGISTIC-BINARY	Treatment/medication code: aprovel 75mg tablet	100000	UK Biobank Assessment Centre	100071	Verbal interview	100075	Medications	100075	UK Biobank Assessment Centre > Verbal interview > Medications
40011#8145	CAT-MUL	157215/12(157227)	-0.347434	-1.01045	0.255851	0.283148	LOGISTIC-BINARY	Histology of cancer tumour: Carcinoma, diffuse type	100091	Health-related outcomes	100092	Cancer register	100092	Cancer register	100092	Health-related outcomes > Cancer register
20003#1141153410	CAT-MUL	157193/15(157208)	-0.311757	-0.907713	0.229007	0.283754	LOGISTIC-BINARY	Treatment/medication code: malarone tablet	100000	UK Biobank Assessment Centre	100071	Verbal interview	100075	Medications	100075	UK Biobank Assessment Centre > Verbal interview > Medications
130	INTEGER	153721	-0.00282215	-0.0080001	0.0023558	0.285408	LINEAR	Place of birth in UK - east co-ordinate	100000	UK Biobank Assessment Centre	100071	Verbal interview	100072	Early life factors	100072	UK Biobank Assessment Centre > Verbal interview > Early life factors
6154#100	CAT-MUL	68735/87009(155744)	0.00564433	-0.00472063	0.0160126	0.285896	LOGISTIC-BINARY	Medication for pain relief, constipation, heartburn	100000	UK Biobank Assessment Centre	100025	Touchscreen	100036	Health and medical history	100045	UK Biobank Assessment Centre > Touchscreen > Health and medical history > Medication
132482	DATE	157150/77(157227)	-0.131351	-0.378453	0.104376	0.286639	LOGISTIC-BINARY	Date Q28 first reported (other congenital malformations of circulatory system)	100091	Health-related outcomes	1712	First occurrences	2417	Congenital disruptions and chromosomal abnormalities	2417	Health-related outcomes > First occurrences > Congenital disruptions and chromosomal abnormalities
20003#1141175690	CAT-MUL	157075/133(157208)	-0.0983687	-0.282788	0.0793517	0.287234	LOGISTIC-BINARY	Treatment/medication code: actonel 5mg tablet	100000	UK Biobank Assessment Centre	100071	Verbal interview	100075	Medications	100075	UK Biobank Assessment Centre > Verbal interview > Medications
20003#1140923272	CAT-MUL	157198/10(157208)	-0.387198	-1.13764	0.283312	0.287394	LOGISTIC-BINARY	Treatment/medication code: co-triamterzide	100000	UK Biobank Assessment Centre	100071	Verbal interview	100075	Medications	100075	UK Biobank Assessment Centre > Verbal interview > Medications
20003#1140870946	CAT-MUL	157197/11(157208)	0.293879	-0.290331	0.781601	0.287602	LOGISTIC-BINARY	Treatment/medication code: redoxon 25mg tablet	100000	UK Biobank Assessment Centre	100071	Verbal interview	100075	Medications	100075	UK Biobank Assessment Centre > Verbal interview > Medications
131698	DATE	156730/497(157227)	-0.0501311	-0.1435	0.0414055	0.28796	LOGISTIC-BINARY	Date L01 first reported (impetigo)	100091	Health-related outcomes	1712	First occurrences	2412	Skin and subcutaneous tissue disorders	2412	Health-related outcomes > First occurrences > Skin and subcutaneous tissue disorders
131628	DATE	155249/1978(157227)	-0.0250451	-0.0715148	0.020959	0.288409	LOGISTIC-BINARY	Date K51 first reported (ulcerative colitis)	100091	Health-related outcomes	1712	First occurrences	2411	Digestive system disorders	2411	Health-related outcomes > First occurrences > Digestive system disorders
30780	CONTINUOUS	150336	-0.00282913	-0.00806522	0.00240697	0.289601	LINEAR	LDL direct	100078	Biological samples	100080	Assay results	17518	Blood assays	17518	Biological samples > Assay results > Blood assays > Blood biochemistry
20455	INTEGER	10993	-0.0103785	-0.0295934	0.00883653	0.289741	LINEAR	Age when last took cannabis	100089	Online follow-up	136	Mental health	143	Cannabis use	143	Online follow-up > Mental health > Cannabis use
20003#1140871188	CAT-MUL	157111/97(157208)	0.107321	-0.0972503	0.301197	0.291627	LOGISTIC-BINARY	Treatment/medication code: etodolac	100000	UK Biobank Assessment Centre	100071	Verbal interview	100075	Medications	100075	UK Biobank Assessment Centre > Verbal interview > Medications
40011#9962	CAT-MUL	157155/72(157227)	0.122522	-0.111995	0.343033	0.291905	LOGISTIC-BINARY	Histology of cancer tumour: Essential thrombocythemia	100091	Health-related outcomes	100092	Cancer register	100092	Cancer register	100092	Health-related outcomes > Cancer register
20001#1043	CAT-MUL	157183/25(157208)	0.199432	-0.189587	0.550335	0.292078	LOGISTIC-BINARY	Cancer code, self-reported: vulval cancer	100000	UK Biobank Assessment Centre	100071	Verbal interview	100074	Medical conditions	100074	UK Biobank Assessment Centre > Verbal interview > Medical conditions
20003#1203	CAT-MUL	157074/134(157208)	-0.0966154	-0.279515	0.0798268	0.292138	LOGISTIC-BINARY	Treatment/medication code: aloe vera product	100000	UK Biobank Assessment Centre	100071	Verbal interview	100075	Medications	100075	UK Biobank Assessment Centre > Verbal interview > Medications
20003#1141166006	CAT-MUL	156952/256(157208)	0.066298	-0.0592049	0.18789	0.293117	LOGISTIC-BINARY	Treatment/medication code: telmisartan	100000	UK Biobank Assessment Centre	100071	Verbal interview	100075	Medications	100075	UK Biobank Assessment Centre > Verbal interview > Medications
40011#9350	CAT-MUL	157217/10(157227)	0.300143	-0.305996	0.805367	0.293842	LOGISTIC-BINARY	Histology of cancer tumour: Craniopharyngioma	100091	Health-related outcomes	100092	Cancer register	100092	Cancer register	100092	Health-related outcomes > Cancer register
20003#1140909368	CAT-MUL	157126/82(157208)	0.114022	-0.104752	0.320642	0.294055	LOGISTIC-BINARY	Treatment/medication code: carvedilol	100000	UK Biobank Assessment Centre	100071	Verbal interview	100075	Medications	100075	UK Biobank Assessment Centre > Verbal interview > Medications
20003#1140862770	CAT-MUL	157172/36(157208)	0.170891	-0.161557	0.475873	0.294468	LOGISTIC-BINARY	Treatment/medication code: zirtek 10mg tablet	100000	UK Biobank Assessment Centre	100071	Verbal interview	100075	Medications	100075	UK Biobank Assessment Centre > Verbal interview > Medications
40006#C770	CAT-MUL	157203/24(157227)	-0.241701	-0.711214	0.190409	0.294534	LOGISTIC-BINARY	Type of cancer: ICD10: C77.0 Lymph nodes of head, face and neck	100091	Health-related outcomes	100092	Cancer register	100092	Cancer register	100092	Health-related outcomes > Cancer register
40011#8261	CAT-MUL	157155/72(157227)	-0.133452	-0.38956	0.110386	0.295839	LOGISTIC-BINARY	Histology of cancer tumour: Adenocarcinoma in villous adenoma	100091	Health-related outcomes	100092	Cancer register	100092	Cancer register	100092	Health-related outcomes > Cancer register
20501	CAT-SIN	49428/2129(51557)	0.023598	-0.0208681	0.0676317	0.29592	LOGISTIC-BINARY	Ever had period of mania / excitability	100089	Online follow-up	136	Mental health	139	Mania	139	Online follow-up > Mental health > Mania
20003#1140879406	CAT-MUL	154709/2499(157208)	-0.0219462	-0.0632928	0.0190352	0.296062	LOGISTIC-BINARY	Treatment/medication code: ranitidine	100000	UK Biobank Assessment Centre	100071	Verbal interview	100075	Medications	100075	UK Biobank Assessment Centre > Verbal interview > Medications
130906	DATE	144946/12281(157227)	-0.0101911	-0.0293554	0.00890278	0.296402	LOGISTIC-BINARY	Date F41 first reported (other anxiety disorders)	100091	Health-related outcomes	1712	First occurrences	2405	Mental and behavioural disorders	2405	Health-related outcomes > First occurrences > Mental and behavioural disorders
20003#1140867304	CAT-MUL	157188/20(157208)	-0.259205	-0.765315	0.206315	0.296858	LOGISTIC-BINARY	Treatment/medication code: sulpiride	100000	UK Biobank Assessment Centre	100071	Verbal interview	100075	Medications	100075	UK Biobank Assessment Centre > Verbal interview > Medications
6148#6	CAT-MUL	53600/2693(56293)	0.0212013	-0.0188703	0.0609506	0.297751	LOGISTIC-BINARY	Eye problems/disorders: Other serious eye condition	100000	UK Biobank Assessment Centre	100025	Touchscreen	100036	Health and medical history	100041	UK Biobank Assessment Centre > Touchscreen > Health and medical history > Eyesight
40006#C220	CAT-MUL	157152/75(157227)	-0.129534	-0.378936	0.10831	0.297754	LOGISTIC-BINARY	Type of cancer: ICD10: C22.0 Liver cell carcinoma	100091	Health-related outcomes	100092	Cancer register	100092	Cancer register	100092	Health-related outcomes > Cancer register
20003#1141200570	CAT-MUL	157196/12(157208)	0.270805	-0.28126	0.7282	0.298031	LOGISTIC-BINARY	Treatment/medication code: yentreve 20mg gastro-resistant capsule	100000	UK Biobank Assessment Centre	100071	Verbal interview	100075	Medications	100075	UK Biobank Assessment Centre > Verbal interview > Medications
40011#8312	CAT-MUL	157008/219(157227)	-0.0746527	-0.217408	0.0638932	0.298353	LOGISTIC-BINARY	Histology of cancer tumour: Renal cell carcinoma	100091	Health-related outcomes	100092	Cancer register	100092	Cancer register	100092	Health-related outcomes > Cancer register
40011#9085	CAT-MUL	157207/20(157227)	0.217988	-0.217352	0.599942	0.298629	LOGISTIC-BINARY	Histology of cancer tumour: Mixed germ cell tumor	100091	Health-related outcomes	100092	Cancer register	100092	Cancer register	100092	Health-related outcomes > Cancer register
20003#1140865762	CAT-MUL	157168/40(157208)	-0.183294	-0.539854	0.150522	0.298784	LOGISTIC-BINARY	Treatment/medication code: regulan 3.6g/sachet powder	100000	UK Biobank Assessment Centre	100071	Verbal interview	100075	Medications	100075	UK Biobank Assessment Centre > Verbal interview > Medications
5262	CONTINUOUS	39184	0.00542048	-0.00481724	0.0156582	0.299389	LINEAR	Intra-ocular pressure, corneal-compensated (left)	100000	UK Biobank Assessment Centre	100006	Physical measures	100013	Eye measures	100015	UK Biobank Assessment Centre > Physical measures > Eye measures > Intraocular pressure
21030	CAT-SIN	31298	-0.0119972	-0.0346748	0.0106805	0.300044	ORDERED-LOGISTIC	Less frequent bowel movements when abdominal discomfort/pain started	100089	Online follow-up	153	Digestive health	153	Digestive health	153	Online follow-up > Digestive health
20003#1140925806	CAT-MUL	157197/11(157208)	0.286753	-0.294985	0.780321	0.30018	LOGISTIC-BINARY	Treatment/medication code: aceclofenac	100000	UK Biobank Assessment Centre	100071	Verbal interview	100075	Medications	100075	UK Biobank Assessment Centre > Verbal interview > Medications
20001#1030	CAT-MUL	157162/46(157208)	0.148507	-0.142292	0.419097	0.300626	LOGISTIC-BINARY	Cancer code, self-reported: eye and/or adnexal cancer	100000	UK Biobank Assessment Centre	100071	Verbal interview	100074	Medical conditions	100074	UK Biobank Assessment Centre > Verbal interview > Medical conditions
20003#1140923348	CAT-MUL	157097/111(157208)	-0.104177	-0.305442	0.0892738	0.301124	LOGISTIC-BINARY	Treatment/medication code: co-proxamol	100000	UK Biobank Assessment Centre	100071	Verbal interview	100075	Medications	100075	UK Biobank Assessment Centre > Verbal interview > Medications
20003#1141166294	CAT-MUL	157146/62(157208)	0.129077	-0.123392	0.364816	0.301128	LOGISTIC-BINARY	Treatment/medication code: leflunomide	100000	UK Biobank Assessment Centre	100071	Verbal interview	100075	Medications	100075	UK Biobank Assessment Centre > Verbal interview > Medications
20003#1140878190	CAT-MUL	157181/27(157208)	0.18782	-0.186649	0.522674	0.301479	LOGISTIC-BINARY	Treatment/medication code: minims artificial tears single-use eye drops	100000	UK Biobank Assessment Centre	100071	Verbal interview	100075	Medications	100075	UK Biobank Assessment Centre > Verbal interview > Medications
20003#1140871984	CAT-MUL	157167/41(157208)	0.155958	-0.151392	0.438362	0.301495	LOGISTIC-BINARY	Treatment/medication code: dixarit 25mcg tablet	100000	UK Biobank Assessment Centre	100071	Verbal interview	100075	Medications	100075	UK Biobank Assessment Centre > Verbal interview > Medications
20003#1140888362	CAT-MUL	157157/51(157208)	0.140341	-0.134863	0.396848	0.301778	LOGISTIC-BINARY	Treatment/medication code: pyridoxine preparation	100000	UK Biobank Assessment Centre	100071	Verbal interview	100075	Medications	100075	UK Biobank Assessment Centre > Verbal interview > Medications
131584	DATE	132719/24508(157227)	-0.0074505	-0.0216136	0.00668076	0.301942	LOGISTIC-BINARY	Date K21 first reported (gastro-oesophageal reflux disease)	100091	Health-related outcomes	1712	First occurrences	2411	Digestive system disorders	2411	Health-related outcomes > First occurrences > Digestive system disorders
132212	DATE	157023/204(157227)	0.0727719	-0.0677728	0.208588	0.302196	LOGISTIC-BINARY	Date O30 first reported (multiple gestation)	100091	Health-related outcomes	1712	First occurrences	2415	Pregnancy, childbirth and the puerperium	2415	Health-related outcomes > First occurrences > Pregnancy, childbirth and the puerperium
6154#3	CAT-MUL	121519/34225(155744)	-0.00654757	-0.0190013	0.00588588	0.302398	LOGISTIC-BINARY	Medication for pain relief, constipation, heartburn: Paracetamol	100000	UK Biobank Assessment Centre	100025	Touchscreen	100036	Health and medical history	100045	UK Biobank Assessment Centre > Touchscreen > Health and medical history > Medication
40011#8510	CAT-MUL	157197/30(157227)	-0.205188	-0.608914	0.170514	0.303055	LOGISTIC-BINARY	Histology of cancer tumour: Medullary carcinoma, NOS	100091	Health-related outcomes	100092	Cancer register	100092	Cancer register	100092	Health-related outcomes > Cancer register
40006#D473	CAT-MUL	157164/63(157227)	0.127543	-0.123528	0.362597	0.304546	LOGISTIC-BINARY	Type of cancer: ICD10: D47.3 Essential (haemorrhagic) thrombocythaemia	100091	Health-related outcomes	100092	Cancer register	100092	Cancer register	100092	Health-related outcomes > Cancer register
6152#6	CAT-MUL	154717/2327(157044)	-0.0223551	-0.0652427	0.0201341	0.304718	LOGISTIC-BINARY	Blood clot, DVT, bronchitis, emphysema, asthma, rhinitis, eczema, allergy diagnosed by doctor: Emphysema/chronic bronchitis	100000	UK Biobank Assessment Centre	100025	Touchscreen	100036	Health and medical history	100044	UK Biobank Assessment Centre > Touchscreen > Health and medical history > Medical conditions
40006#D013	CAT-MUL	157211/16(157227)	0.235687	-0.247274	0.645498	0.305057	LOGISTIC-BINARY	Type of cancer: ICD10: D01.3 Anus and anal canal	100091	Health-related outcomes	100092	Cancer register	100092	Cancer register	100092	Health-related outcomes > Cancer register
20003#1140882722	CAT-MUL	157176/32(157208)	0.18111	-0.182149	0.507617	0.305277	LOGISTIC-BINARY	Treatment/medication code: maxidex eye drops	100000	UK Biobank Assessment Centre	100071	Verbal interview	100075	Medications	100075	UK Biobank Assessment Centre > Verbal interview > Medications
20003#1140876424	CAT-MUL	157190/18(157208)	-0.284909	-0.854564	0.232987	0.305595	LOGISTIC-BINARY	Treatment/medication code: cocois ointment	100000	UK Biobank Assessment Centre	100071	Verbal interview	100075	Medications	100075	UK Biobank Assessment Centre > Verbal interview > Medications
20003#1141189090	CAT-MUL	157157/51(157208)	-0.155079	-0.460094	0.132692	0.305676	LOGISTIC-BINARY	Treatment/medication code: rosiglitazone 1mg / metformin 500mg tablet	100000	UK Biobank Assessment Centre	100071	Verbal interview	100075	Medications	100075	UK Biobank Assessment Centre > Verbal interview > Medications
20003#1140862086	CAT-MUL	156722/486(157208)	-0.0486107	-0.142647	0.0435244	0.306139	LOGISTIC-BINARY	Treatment/medication code: salamol 100micrograms inhaler	100000	UK Biobank Assessment Centre	100071	Verbal interview	100075	Medications	100075	UK Biobank Assessment Centre > Verbal interview > Medications
20003#1140861806	CAT-MUL	156334/874(157208)	0.035481	-0.0330105	0.102886	0.306141	LOGISTIC-BINARY	Treatment/medication code: aspirin 75mg tablet	100000	UK Biobank Assessment Centre	100071	Verbal interview	100075	Medications	100075	UK Biobank Assessment Centre > Verbal interview > Medications
20003#1141179764	CAT-MUL	157173/35(157208)	0.167426	-0.166198	0.473374	0.306394	LOGISTIC-BINARY	Treatment/medication code: tenofovir	100000	UK Biobank Assessment Centre	100071	Verbal interview	100075	Medications	100075	UK Biobank Assessment Centre > Verbal interview > Medications
131918	DATE	152077/5150(157227)	0.0149287	-0.0138016	0.0434814	0.30698	LOGISTIC-BINARY	Date M48 first reported (other spondylopathies)	100091	Health-related outcomes	1712	First occurrences	2413	Musculoskeletal system and connective tissue disorders	2413	Health-related outcomes > First occurrences > Musculoskeletal system and connective tissue disorders
130264	DATE	156995/232(157227)	-0.0706573	-0.208088	0.0629543	0.306991	LOGISTIC-BINARY	Date B54 first reported (unspecified malaria)	100091	Health-related outcomes	1712	First occurrences	2401	Certain infectious and parasitic diseases	2401	Health-related outcomes > First occurrences > Certain infectious and parasitic diseases
131070	DATE	156792/435(157227)	0.0500711	-0.0471107	0.145027	0.307103	LOGISTIC-BINARY	Date G54 first reported (nerve root and plexus disorders)	100091	Health-related outcomes	1712	First occurrences	2406	Nervous system disorders	2406	Health-related outcomes > First occurrences > Nervous system disorders
20003#1141188594	CAT-MUL	157169/39(157208)	-0.182241	-0.543352	0.155356	0.307388	LOGISTIC-BINARY	Treatment/medication code: humira 40mg injection solution 0.8ml prefilled syringe	100000	UK Biobank Assessment Centre	100071	Verbal interview	100075	Medications	100075	UK Biobank Assessment Centre > Verbal interview > Medications
20493	CAT-SIN	8426/3446(11872)	0.0211604	-0.0195511	0.0617363	0.307475	LOGISTIC-BINARY	Severity of problems due to mania or irritability	100089	Online follow-up	136	Mental health	139	Mania	139	Online follow-up > Mental health > Mania
23400	CONTINUOUS	38307	-0.00536699	-0.0156837	0.00494969	0.307899	LINEAR	Total Cholesterol	100078	Biological samples	100080	Blood assays	220	NMR metabolomics	220	Biological samples > Blood assays > NMR metabolomics
20003#1140911734	CAT-MUL	156280/928(157208)	-0.0352484	-0.103546	0.0320472	0.308234	LOGISTIC-BINARY	Treatment/medication code: ginkgo forte tablet	100000	UK Biobank Assessment Centre	100071	Verbal interview	100075	Medications	100075	UK Biobank Assessment Centre > Verbal interview > Medications
20003#1140866280	CAT-MUL	157113/95(157208)	-0.112678	-0.334237	0.0993009	0.308659	LOGISTIC-BINARY	Treatment/medication code: bumetanide	100000	UK Biobank Assessment Centre	100071	Verbal interview	100075	Medications	100075	UK Biobank Assessment Centre > Verbal interview > Medications
20003#1140878378	CAT-MUL	157181/27(157208)	0.195963	-0.198767	0.554046	0.309247	LOGISTIC-BINARY	Treatment/medication code: dovonex 50micrograms/g ointment	100000	UK Biobank Assessment Centre	100071	Verbal interview	100075	Medications	100075	UK Biobank Assessment Centre > Verbal interview > Medications
20003#1140871542	CAT-MUL	157042/166(157208)	0.0791691	-0.0762848	0.228802	0.309345	LOGISTIC-BINARY	Treatment/medication code: mefenamic acid	100000	UK Biobank Assessment Centre	100071	Verbal interview	100075	Medications	100075	UK Biobank Assessment Centre > Verbal interview > Medications
20003#1141185986	CAT-MUL	157170/38(157208)	0.157442	-0.160362	0.44417	0.309641	LOGISTIC-BINARY	Treatment/medication code: cetraben emollient cream	100000	UK Biobank Assessment Centre	100071	Verbal interview	100075	Medications	100075	UK Biobank Assessment Centre > Verbal interview > Medications
40006#C679	CAT-MUL	156925/302(157227)	-0.0617761	-0.182618	0.0560535	0.310403	LOGISTIC-BINARY	Type of cancer: ICD10: C67.9 Bladder, unspecified	100091	Health-related outcomes	100092	Cancer register	100092	Cancer register	100092	Health-related outcomes > Cancer register
20003#1140883478	CAT-MUL	157175/33(157208)	0.171777	-0.175362	0.487202	0.310964	LOGISTIC-BINARY	Treatment/medication code: pyridostigmine	100000	UK Biobank Assessment Centre	100071	Verbal interview	100075	Medications	100075	UK Biobank Assessment Centre > Verbal interview > Medications
40012#0	CAT-MUL	156853/374(157227)	0.0531816	-0.0509801	0.154804	0.311154	LOGISTIC-BINARY	Behaviour of cancer tumour: Benign	100091	Health-related outcomes	100092	Cancer register	100092	Cancer register	100092	Health-related outcomes > Cancer register
20003#1140888390	CAT-MUL	157159/49(157208)	0.140591	-0.1413	0.401586	0.311504	LOGISTIC-BINARY	Treatment/medication code: ferrous salt product	100000	UK Biobank Assessment Centre	100071	Verbal interview	100075	Medications	100075	UK Biobank Assessment Centre > Verbal interview > Medications
20003#1140927692	CAT-MUL	157188/20(157208)	-0.249891	-0.753666	0.211786	0.311552	LOGISTIC-BINARY	Treatment/medication code: topamax 25mg tablet	100000	UK Biobank Assessment Centre	100071	Verbal interview	100075	Medications	100075	UK Biobank Assessment Centre > Verbal interview > Medications
20003#1140882904	CAT-MUL	157195/13(157208)	-0.330503	-1.00048	0.276095	0.311863	LOGISTIC-BINARY	Treatment/medication code: canesten hc cream	100000	UK Biobank Assessment Centre	100071	Verbal interview	100075	Medications	100075	UK Biobank Assessment Centre > Verbal interview > Medications
130656	DATE	156444/783(157227)	0.037165	-0.0354631	0.108585	0.311893	LOGISTIC-BINARY	Date D68 first reported (other coagulation defects)	100091	Health-related outcomes	1712	First occurrences	2403	Blood, blood-forming organs and certain immune disorders	2403	Health-related outcomes > First occurrences > Blood, blood-forming organs and certain immune disorders
20003#1140870554	CAT-MUL	157196/12(157208)	-0.326623	-0.990282	0.270899	0.311906	LOGISTIC-BINARY	Treatment/medication code: sando-k effervescent tablet	100000	UK Biobank Assessment Centre	100071	Verbal interview	100075	Medications	100075	UK Biobank Assessment Centre > Verbal interview > Medications
40006#C163	CAT-MUL	157212/15(157227)	0.242612	-0.260434	0.671958	0.312384	LOGISTIC-BINARY	Type of cancer: ICD10: C16.3 Pyloric antrum	100091	Health-related outcomes	100092	Cancer register	100092	Cancer register	100092	Health-related outcomes > Cancer register
132220	DATE	156622/605(157227)	-0.0433384	-0.128302	0.0400795	0.313059	LOGISTIC-BINARY	Date O34 first reported (maternal care for known or suspected abnormality of pelvic organs)	100091	Health-related outcomes	1712	First occurrences	2415	Pregnancy, childbirth and the puerperium	2415	Health-related outcomes > First occurrences > Pregnancy, childbirth and the puerperium
131468	DATE	152738/4489(157227)	0.015684	-0.0150414	0.0462052	0.315472	LOGISTIC-BINARY	Date J32 first reported (chronic sinusitis)	100091	Health-related outcomes	1712	First occurrences	2410	Respiratory system disorders	2410	Health-related outcomes > First occurrences > Respiratory system disorders
20003#2038460150	CAT-MUL	128167/29041(157208)	-0.00676643	-0.0199953	0.00643689	0.31563	LOGISTIC-BINARY	Treatment/medication code: paracetamol	100000	UK Biobank Assessment Centre	100071	Verbal interview	100075	Medications	100075	UK Biobank Assessment Centre > Verbal interview > Medications
5256	CONTINUOUS	39258	0.0052191	-0.00500128	0.0154395	0.316882	LINEAR	Corneal hysteresis (right)	100000	UK Biobank Assessment Centre	100006	Physical measures	100013	Eye measures	100015	UK Biobank Assessment Centre > Physical measures > Eye measures > Intraocular pressure
131300	DATE	156997/230(157227)	-0.0701231	-0.20937	0.0651827	0.31689	LOGISTIC-BINARY	Date I22 first reported (subsequent myocardial infarction)	100091	Health-related outcomes	1712	First occurrences	2409	Circulatory system disorders	2409	Health-related outcomes > First occurrences > Circulatory system disorders
131356	DATE	150531/6696(157227)	-0.0129732	-0.0384959	0.0124145	0.317847	LOGISTIC-BINARY	Date I51 first reported (complications and ill-defined descriptions of heart disease)	100091	Health-related outcomes	1712	First occurrences	2409	Circulatory system disorders	2409	Health-related outcomes > First occurrences > Circulatory system disorders
20003#1140911754	CAT-MUL	157091/117(157208)	0.0934458	-0.0940713	0.272431	0.317993	LOGISTIC-BINARY	Treatment/medication code: anadin tablet	100000	UK Biobank Assessment Centre	100071	Verbal interview	100075	Medications	100075	UK Biobank Assessment Centre > Verbal interview > Medications
130218	DATE	155960/1267(157227)	-0.0294585	-0.0876659	0.028023	0.318196	LOGISTIC-BINARY	Date B27 first reported (infectious mononucleosis)	100091	Health-related outcomes	1712	First occurrences	2401	Certain infectious and parasitic diseases	2401	Health-related outcomes > First occurrences > Certain infectious and parasitic diseases
40011#9380	CAT-MUL	157208/19(157227)	-0.253003	-0.770816	0.220469	0.318347	LOGISTIC-BINARY	Histology of cancer tumour: Glioma, malignant	100091	Health-related outcomes	100092	Cancer register	100092	Cancer register	100092	Health-related outcomes > Cancer register
20003#1140862572	CAT-MUL	156855/353(157208)	-0.0563157	-0.168219	0.0530121	0.318454	LOGISTIC-BINARY	Treatment/medication code: budesonide	100000	UK Biobank Assessment Centre	100071	Verbal interview	100075	Medications	100075	UK Biobank Assessment Centre > Verbal interview > Medications
131054	DATE	155334/1893(157227)	0.023706	-0.0231219	0.0700399	0.318554	LOGISTIC-BINARY	Date G44 first reported (other headache syndromes)	100091	Health-related outcomes	1712	First occurrences	2406	Nervous system disorders	2406	Health-related outcomes > First occurrences > Nervous system disorders
20003#1140878530	CAT-MUL	157167/41(157208)	0.15091	-0.15696	0.434512	0.318716	LOGISTIC-BINARY	Treatment/medication code: canesten 1% cream	100000	UK Biobank Assessment Centre	100071	Verbal interview	100075	Medications	100075	UK Biobank Assessment Centre > Verbal interview > Medications
130118	DATE	157137/90(157227)	0.107201	-0.109416	0.312391	0.319706	LOGISTIC-BINARY	Date A69 first reported (other spirochaetal infections)	100091	Health-related outcomes	1712	First occurrences	2401	Certain infectious and parasitic diseases	2401	Health-related outcomes > First occurrences > Certain infectious and parasitic diseases
131282	DATE	154886/2341(157227)	-0.0216269	-0.0644529	0.0208037	0.320061	LOGISTIC-BINARY	Date I08 first reported (multiple valve diseases)	100091	Health-related outcomes	1712	First occurrences	2409	Circulatory system disorders	2409	Health-related outcomes > First occurrences > Circulatory system disorders
40011#9989	CAT-MUL	157191/36(157227)	-0.178272	-0.541407	0.161834	0.321115	LOGISTIC-BINARY	Histology of cancer tumour: Myelodysplastic syndrome, NOS	100091	Health-related outcomes	100092	Cancer register	100092	Cancer register	100092	Health-related outcomes > Cancer register
132166	DATE	156508/719(157227)	-0.0388913	-0.116437	0.0373959	0.32172	LOGISTIC-BINARY	Date O02 first reported (other abnormal products of conception)	100091	Health-related outcomes	1712	First occurrences	2415	Pregnancy, childbirth and the puerperium	2415	Health-related outcomes > First occurrences > Pregnancy, childbirth and the puerperium
130004	DATE	156962/265(157227)	-0.0642603	-0.193081	0.0610991	0.321812	LOGISTIC-BINARY	Date A02 first reported (other salmonella infections)	100091	Health-related outcomes	1712	First occurrences	2401	Certain infectious and parasitic diseases	2401	Health-related outcomes > First occurrences > Certain infectious and parasitic diseases
131036	DATE	156187/1040(157227)	0.0315595	-0.031353	0.0935627	0.322037	LOGISTIC-BINARY	Date G30 first reported (alzheimer's disease)	100091	Health-related outcomes	1712	First occurrences	2406	Nervous system disorders	2406	Health-related outcomes > First occurrences > Nervous system disorders
40011#9960	CAT-MUL	157174/53(157227)	0.139264	-0.146257	0.404548	0.322579	LOGISTIC-BINARY	Histology of cancer tumour: Chronic myeloproliferative disease, NOS	100091	Health-related outcomes	100092	Cancer register	100092	Cancer register	100092	Health-related outcomes > Cancer register
20003#1140870856	CAT-MUL	156847/361(157208)	-0.0548679	-0.164863	0.0525991	0.322742	LOGISTIC-BINARY	Treatment/medication code: calcichew 1.25g chewable tablet	100000	UK Biobank Assessment Centre	100071	Verbal interview	100075	Medications	100075	UK Biobank Assessment Centre > Verbal interview > Medications
132138	DATE	156155/1072(157227)	-0.0318052	-0.0953625	0.0308763	0.323379	LOGISTIC-BINARY	Date N88 first reported (other noninflammatory disorders of cervix uteri)	100091	Health-related outcomes	1712	First occurrences	2414	Genitourinary system disorders	2414	Health-related outcomes > First occurrences > Genitourinary system disorders
40011#9590	CAT-MUL	157170/57(157227)	0.127376	-0.133713	0.371055	0.323524	LOGISTIC-BINARY	Histology of cancer tumour: Malignant lymphoma, NOS	100091	Health-related outcomes	100092	Cancer register	100092	Cancer register	100092	Health-related outcomes > Cancer register
21054	CAT-SIN	58246	0.0245505	-0.0221901	0.0712911	0.323654	ORDERED-LOGISTIC	Degree bothered by fainting spells in the last 3 months	100089	Online follow-up	153	Digestive health	153	Digestive health	153	Online follow-up > Digestive health
131858	DATE	151069/6158(157227)	-0.0133401	-0.0399064	0.0130798	0.323692	LOGISTIC-BINARY	Date M10 first reported (gout)	100091	Health-related outcomes	1712	First occurrences	2413	Musculoskeletal system and connective tissue disorders	2413	Health-related outcomes > First occurrences > Musculoskeletal system and connective tissue disorders
20003#1140866756	CAT-MUL	157189/19(157208)	0.21182	-0.23513	0.600779	0.32409	LOGISTIC-BINARY	Treatment/medication code: tenormin 25 tablet	100000	UK Biobank Assessment Centre	100071	Verbal interview	100075	Medications	100075	UK Biobank Assessment Centre > Verbal interview > Medications
20003#1140883600	CAT-MUL	157197/11(157208)	-0.335951	-1.03736	0.291876	0.324131	LOGISTIC-BINARY	Treatment/medication code: diphenhydramine product	100000	UK Biobank Assessment Centre	100071	Verbal interview	100075	Medications	100075	UK Biobank Assessment Centre > Verbal interview > Medications
6179#100	CAT-MUL	68352/88589(156941)	0.00519958	-0.00514201	0.0155447	0.324488	LOGISTIC-BINARY	Mineral and other dietary supplements	100000	UK Biobank Assessment Centre	100025	Touchscreen	100036	Health and medical history	100045	UK Biobank Assessment Centre > Touchscreen > Health and medical history > Medication
40006#C506	CAT-MUL	157212/15(157227)	0.233355	-0.264519	0.654697	0.324898	LOGISTIC-BINARY	Type of cancer: ICD10: C50.6 Axillary tail of breast	100091	Health-related outcomes	100092	Cancer register	100092	Cancer register	100092	Health-related outcomes > Cancer register
20003#1140927730	CAT-MUL	157122/86(157208)	0.105016	-0.110033	0.307667	0.325117	LOGISTIC-BINARY	Treatment/medication code: epaderm ointment	100000	UK Biobank Assessment Centre	100071	Verbal interview	100075	Medications	100075	UK Biobank Assessment Centre > Verbal interview > Medications
20003#1141152590	CAT-MUL	157086/122(157208)	0.0905645	-0.0939447	0.266534	0.325146	LOGISTIC-BINARY	Treatment/medication code: glimepiride	100000	UK Biobank Assessment Centre	100071	Verbal interview	100075	Medications	100075	UK Biobank Assessment Centre > Verbal interview > Medications
40006#D035	CAT-MUL	157108/119(157227)	0.0913128	-0.0946921	0.268948	0.325383	LOGISTIC-BINARY	Type of cancer: ICD10: D03.5 Melanoma in situ of trunk	100091	Health-related outcomes	100092	Cancer register	100092	Cancer register	100092	Health-related outcomes > Cancer register
20003#1140882782	CAT-MUL	156952/256(157208)	-0.0648855	-0.195958	0.0626206	0.325444	LOGISTIC-BINARY	Treatment/medication code: dermovate cream	100000	UK Biobank Assessment Centre	100071	Verbal interview	100075	Medications	100075	UK Biobank Assessment Centre > Verbal interview > Medications
20003#1141184752	CAT-MUL	157185/23(157208)	0.208163	-0.229651	0.595403	0.325656	LOGISTIC-BINARY	Treatment/medication code: xyzal 5mg tablet	100000	UK Biobank Assessment Centre	100071	Verbal interview	100075	Medications	100075	UK Biobank Assessment Centre > Verbal interview > Medications
20003#1141191044	CAT-MUL	150868/6340(157208)	-0.0130953	-0.0392993	0.0129664	0.32603	LOGISTIC-BINARY	Treatment/medication code: levothyroxine sodium	100000	UK Biobank Assessment Centre	100071	Verbal interview	100075	Medications	100075	UK Biobank Assessment Centre > Verbal interview > Medications
131782	DATE	156250/977(157227)	-0.0329308	-0.0991958	0.0323834	0.326603	LOGISTIC-BINARY	Date L65 first reported (other nonscarring hair loss)	100091	Health-related outcomes	1712	First occurrences	2412	Skin and subcutaneous tissue disorders	2412	Health-related outcomes > First occurrences > Skin and subcutaneous tissue disorders
20003#1140862414	CAT-MUL	157197/11(157208)	-0.332604	-1.03351	0.292472	0.327118	LOGISTIC-BINARY	Treatment/medication code: nuelin 125mg tablet	100000	UK Biobank Assessment Centre	100071	Verbal interview	100075	Medications	100075	UK Biobank Assessment Centre > Verbal interview > Medications
40006#C845	CAT-MUL	157210/17(157227)	-0.273706	-0.845611	0.246925	0.327195	LOGISTIC-BINARY	Type of cancer: ICD10: C84.5 Other and unspecified T-cell lymphomas	100091	Health-related outcomes	100092	Cancer register	100092	Cancer register	100092	Health-related outcomes > Cancer register
20003#1141167940	CAT-MUL	157120/88(157208)	0.102968	-0.108471	0.302936	0.327204	LOGISTIC-BINARY	Treatment/medication code: maxalt 5mg tablet	100000	UK Biobank Assessment Centre	100071	Verbal interview	100075	Medications	100075	UK Biobank Assessment Centre > Verbal interview > Medications
132464	DATE	157159/68(157227)	-0.12758	-0.389677	0.121202	0.328128	LOGISTIC-BINARY	Date Q18 first reported (other congenital malformations of face and neck)	100091	Health-related outcomes	1712	First occurrences	2417	Congenital disruptions and chromosomal abnormalities	2417	Health-related outcomes > First occurrences > Congenital disruptions and chromosomal abnormalities
20003#1140871112	CAT-MUL	156635/573(157208)	0.0417371	-0.0427853	0.124553	0.328304	LOGISTIC-BINARY	Treatment/medication code: vitamin e product	100000	UK Biobank Assessment Centre	100071	Verbal interview	100075	Medications	100075	UK Biobank Assessment Centre > Verbal interview > Medications
2694	CAT-SIN	1621/84373(85994)	0.0254745	-0.0253546	0.0768669	0.328643	LOGISTIC-BINARY	Ever had cervical smear test	100000	UK Biobank Assessment Centre	100025	Touchscreen	100068	Sex-specific factors	100069	UK Biobank Assessment Centre > Touchscreen > Sex-specific factors > Female-specific factors
40006#C833	CAT-MUL	156966/261(157227)	0.0611521	-0.0633759	0.182011	0.328803	LOGISTIC-BINARY	Type of cancer: ICD10: C83.3 Large cell (diffuse)	100091	Health-related outcomes	100092	Cancer register	100092	Cancer register	100092	Health-related outcomes > Cancer register
20003#1140860954	CAT-MUL	156786/422(157208)	-0.05003	-0.151583	0.0493111	0.329054	LOGISTIC-BINARY	Treatment/medication code: isosorbide mononitrate	100000	UK Biobank Assessment Centre	100071	Verbal interview	100075	Medications	100075	UK Biobank Assessment Centre > Verbal interview > Medications
6156#14	CAT-MUL	10077/1285(11362)	0.0299546	-0.0305129	0.0898306	0.329136	LOGISTIC-BINARY	Manic/hyper symptoms: I was more creative or had more ideas than usual	100000	UK Biobank Assessment Centre	100025	Touchscreen	100059	Psychosocial factors	100060	UK Biobank Assessment Centre > Touchscreen > Psychosocial factors > Mental health
24009	INTEGER	155161	-0.010806	-0.0316949	0.0100829	0.329708	ORDERED-LOGISTIC	Traffic intensity on the nearest road	100088	Additional exposures	113	Local environment	114	Residential air pollution	114	Additional exposures > Local environment > Residential air pollution
30690	CONTINUOUS	150613	-0.0025919	-0.00782202	0.00263822	0.331395	LINEAR	Cholesterol	100078	Biological samples	100080	Assay results	17518	Blood assays	17518	Biological samples > Assay results > Blood assays > Blood biochemistry
6154#5	CAT-MUL	146463/9281(155744)	-0.0108041	-0.0326683	0.0109645	0.331727	LOGISTIC-BINARY	Medication for pain relief, constipation, heartburn: Omeprazole (e.g. Zanprol)	100000	UK Biobank Assessment Centre	100025	Touchscreen	100036	Health and medical history	100045	UK Biobank Assessment Centre > Touchscreen > Health and medical history > Medication
3849	INTEGER	26380	0.0123672	-0.0125957	0.0373302	0.331904	ORDERED-LOGISTIC	Number of pregnancy terminations	100000	UK Biobank Assessment Centre	100025	Touchscreen	100068	Sex-specific factors	100069	UK Biobank Assessment Centre > Touchscreen > Sex-specific factors > Female-specific factors
40006#C211	CAT-MUL	157184/43(157227)	-0.159007	-0.490053	0.151553	0.33202	LOGISTIC-BINARY	Type of cancer: ICD10: C21.1 Anal canal	100091	Health-related outcomes	100092	Cancer register	100092	Cancer register	100092	Health-related outcomes > Cancer register
6159#4	CAT-MUL	117439/39532(156971)	-0.00583158	-0.0176673	0.00598782	0.333858	LOGISTIC-BINARY	Pain type(s) experienced in last month: Back pain	100000	UK Biobank Assessment Centre	100025	Touchscreen	100036	Health and medical history	100048	UK Biobank Assessment Centre > Touchscreen > Health and medical history > Pain
20003#1140882116	CAT-MUL	157198/10(157208)	0.283112	-0.331615	0.811525	0.333938	LOGISTIC-BINARY	Treatment/medication code: morphine sulphate+atropine sulphate	100000	UK Biobank Assessment Centre	100071	Verbal interview	100075	Medications	100075	UK Biobank Assessment Centre > Verbal interview > Medications
132142	DATE	154982/2245(157227)	-0.0214678	-0.065263	0.0219137	0.334405	LOGISTIC-BINARY	Date N90 first reported (other noninflammatory disorders of vulva and perineum)	100091	Health-related outcomes	1712	First occurrences	2414	Genitourinary system disorders	2414	Health-related outcomes > First occurrences > Genitourinary system disorders
20003#1141195836	CAT-MUL	157187/21(157208)	0.198801	-0.227874	0.577154	0.334786	LOGISTIC-BINARY	Treatment/medication code: dermol cream	100000	UK Biobank Assessment Centre	100071	Verbal interview	100075	Medications	100075	UK Biobank Assessment Centre > Verbal interview > Medications
20003#1140871732	CAT-MUL	157126/82(157208)	-0.114948	-0.354015	0.113217	0.335246	LOGISTIC-BINARY	Treatment/medication code: buprenorphine	100000	UK Biobank Assessment Centre	100071	Verbal interview	100075	Medications	100075	UK Biobank Assessment Centre > Verbal interview > Medications
131674	DATE	146534/10693(157227)	0.00996	-0.0103417	0.0301806	0.335303	LOGISTIC-BINARY	Date K80 first reported (cholelithiasis)	100091	Health-related outcomes	1712	First occurrences	2411	Digestive system disorders	2411	Health-related outcomes > First occurrences > Digestive system disorders
3436	INTEGER	9878	-0.0100976	-0.030647	0.0104518	0.335467	LINEAR	Age started smoking in current smokers	100000	UK Biobank Assessment Centre	100025	Touchscreen	100050	Lifestyle and environment	100058	UK Biobank Assessment Centre > Touchscreen > Lifestyle and environment > Smoking
3680	INTEGER	5814	0.0130391	-0.0135341	0.0396122	0.336125	LINEAR	Age when last ate meat	100000	UK Biobank Assessment Centre	100025	Touchscreen	100050	Lifestyle and environment	100052	UK Biobank Assessment Centre > Touchscreen > Lifestyle and environment > Diet
20003#1141172492	CAT-MUL	157165/43(157208)	0.142348	-0.158672	0.420021	0.336227	LOGISTIC-BINARY	Treatment/medication code: micardis 20mg tablet	100000	UK Biobank Assessment Centre	100071	Verbal interview	100075	Medications	100075	UK Biobank Assessment Centre > Verbal interview > Medications
40011#9401	CAT-MUL	157214/13(157227)	-0.299183	-0.940786	0.275114	0.336299	LOGISTIC-BINARY	Histology of cancer tumour: Astrocytoma, anaplastic	100091	Health-related outcomes	100092	Cancer register	100092	Cancer register	100092	Health-related outcomes > Cancer register
20003#1140872492	CAT-MUL	157153/55(157208)	-0.138502	-0.428543	0.136297	0.336996	LOGISTIC-BINARY	Treatment/medication code: nicotine product	100000	UK Biobank Assessment Centre	100071	Verbal interview	100075	Medications	100075	UK Biobank Assessment Centre > Verbal interview > Medications
20404	CAT-SIN	757/305(1062)	-0.0716748	-0.219417	0.0738117	0.337449	LOGISTIC-BINARY	Ever physically dependent on alcohol	100089	Online follow-up	136	Mental health	141	Addictions	141	Online follow-up > Mental health > Addictions
40013#2019	CAT-MUL	157211/16(157227)	-0.267138	-0.838378	0.249617	0.337656	LOGISTIC-BINARY	Type of cancer: ICD9: 2019 Hodgkin's disease, unspecified	100091	Health-related outcomes	100092	Cancer register	100092	Cancer register	100092	Health-related outcomes > Cancer register
20003#1140875336	CAT-MUL	157134/74(157208)	-0.11814	-0.365768	0.117439	0.338315	LOGISTIC-BINARY	Treatment/medication code: nabumetone	100000	UK Biobank Assessment Centre	100071	Verbal interview	100075	Medications	100075	UK Biobank Assessment Centre > Verbal interview > Medications
20003#1140871050	CAT-MUL	155690/1518(157208)	0.0253481	-0.0268471	0.0769282	0.338338	LOGISTIC-BINARY	Treatment/medication code: calcichew d3 tablet	100000	UK Biobank Assessment Centre	100071	Verbal interview	100075	Medications	100075	UK Biobank Assessment Centre > Verbal interview > Medications
20003#1141168554	CAT-MUL	157015/193(157208)	0.0702183	-0.0761199	0.211418	0.338696	LOGISTIC-BINARY	Treatment/medication code: migraleve tablet	100000	UK Biobank Assessment Centre	100071	Verbal interview	100075	Medications	100075	UK Biobank Assessment Centre > Verbal interview > Medications
20003#1140870520	CAT-MUL	157198/10(157208)	-0.346824	-1.09916	0.31994	0.339822	LOGISTIC-BINARY	Treatment/medication code: cytamen 1mg/1ml injection	100000	UK Biobank Assessment Centre	100071	Verbal interview	100075	Medications	100075	UK Biobank Assessment Centre > Verbal interview > Medications
131404	DATE	147458/9769(157227)	0.0102753	-0.0108926	0.0313538	0.340374	LOGISTIC-BINARY	Date I84 first reported (haemorrhoids)	100091	Health-related outcomes	1712	First occurrences	2409	Circulatory system disorders	2409	Health-related outcomes > First occurrences > Circulatory system disorders
1970	CAT-SIN	117012/36266(153278)	0.00592571	-0.00627557	0.0181094	0.340804	LOGISTIC-BINARY	Nervous feelings	100000	UK Biobank Assessment Centre	100025	Touchscreen	100059	Psychosocial factors	100060	UK Biobank Assessment Centre > Touchscreen > Psychosocial factors > Mental health
40006#C773	CAT-MUL	157217/10(157227)	-0.344446	-1.09213	0.321159	0.341561	LOGISTIC-BINARY	Type of cancer: ICD10: C77.3 Axillary and upper limb lymph nodes	100091	Health-related outcomes	100092	Cancer register	100092	Cancer register	100092	Health-related outcomes > Cancer register
131538	DATE	156363/864(157227)	-0.0339872	-0.104564	0.0355233	0.341627	LOGISTIC-BINARY	Date J92 first reported (pleural plaque)	100091	Health-related outcomes	1712	First occurrences	2410	Respiratory system disorders	2410	Health-related outcomes > First occurrences > Respiratory system disorders
40011#8170	CAT-MUL	157149/78(157227)	-0.115529	-0.359203	0.116898	0.341903	LOGISTIC-BINARY	Histology of cancer tumour: Hepatocellular carcinoma	100091	Health-related outcomes	100092	Cancer register	100092	Cancer register	100092	Health-related outcomes > Cancer register
20001#1028	CAT-MUL	157190/18(157208)	-0.247564	-0.780227	0.238659	0.342161	LOGISTIC-BINARY	Cancer code, self-reported: non-small cell lung cancer	100000	UK Biobank Assessment Centre	100071	Verbal interview	100074	Medical conditions	100074	UK Biobank Assessment Centre > Verbal interview > Medical conditions
131242	DATE	156518/709(157227)	-0.0375572	-0.115868	0.039443	0.343222	LOGISTIC-BINARY	Date H72 first reported (perforation of tympanic membrane)	100091	Health-related outcomes	1712	First occurrences	2408	Ear and mastoid process disorders	2408	Health-related outcomes > First occurrences > Ear and mastoid process disorders
20003#1140867878	CAT-MUL	156573/635(157208)	0.0385054	-0.0418756	0.117366	0.343265	LOGISTIC-BINARY	Treatment/medication code: sertraline	100000	UK Biobank Assessment Centre	100071	Verbal interview	100075	Medications	100075	UK Biobank Assessment Centre > Verbal interview > Medications
20003#1140874976	CAT-MUL	157198/10(157208)	-0.351066	-1.11386	0.331971	0.3442	LOGISTIC-BINARY	Treatment/medication code: methylprednisolone	100000	UK Biobank Assessment Centre	100071	Verbal interview	100075	Medications	100075	UK Biobank Assessment Centre > Verbal interview > Medications
20003#1140869370	CAT-MUL	157152/56(157208)	-0.137415	-0.429867	0.139216	0.344454	LOGISTIC-BINARY	Treatment/medication code: norgeston tablet	100000	UK Biobank Assessment Centre	100071	Verbal interview	100075	Medications	100075	UK Biobank Assessment Centre > Verbal interview > Medications
130676	DATE	157073/154(157227)	-0.0805045	-0.250479	0.083495	0.344938	LOGISTIC-BINARY	Date D80 first reported (immunodeficiency with predominantly antibody defects)	100091	Health-related outcomes	1712	First occurrences	2403	Blood, blood-forming organs and certain immune disorders	2403	Health-related outcomes > First occurrences > Blood, blood-forming organs and certain immune disorders
132104	DATE	152880/4347(157227)	-0.0151381	-0.0466612	0.0161742	0.34498	LOGISTIC-BINARY	Date N64 first reported (other disorders of breast)	100091	Health-related outcomes	1712	First occurrences	2414	Genitourinary system disorders	2414	Health-related outcomes > First occurrences > Genitourinary system disorders
131876	DATE	129203/28024(157227)	-0.00645891	-0.0198798	0.00693514	0.345067	LOGISTIC-BINARY	Date M19 first reported (other arthrosis)	100091	Health-related outcomes	1712	First occurrences	2413	Musculoskeletal system and connective tissue disorders	2413	Health-related outcomes > First occurrences > Musculoskeletal system and connective tissue disorders
20003#1140888172	CAT-MUL	156906/302(157208)	-0.0573628	-0.177964	0.0601369	0.345107	LOGISTIC-BINARY	Treatment/medication code: mometasone	100000	UK Biobank Assessment Centre	100071	Verbal interview	100075	Medications	100075	UK Biobank Assessment Centre > Verbal interview > Medications
20003#1141192916	CAT-MUL	156905/303(157208)	-0.0573023	-0.177871	0.0602249	0.345589	LOGISTIC-BINARY	Treatment/medication code: rino clenil 50micrograms nasal spray	100000	UK Biobank Assessment Centre	100071	Verbal interview	100075	Medications	100075	UK Biobank Assessment Centre > Verbal interview > Medications
130792	DATE	142281/14946(157227)	0.00836579	-0.00906794	0.0257436	0.346178	LOGISTIC-BINARY	Date E66 first reported (obesity)	100091	Health-related outcomes	1712	First occurrences	2404	Endocrine, nutritional and metabolic diseases	2404	Health-related outcomes > First occurrences > Endocrine, nutritional and metabolic diseases
6159#8	CAT-MUL	154565/2406(156971)	-0.020157	-0.0622964	0.0215983	0.346295	LOGISTIC-BINARY	Pain type(s) experienced in last month: Pain all over the body	100000	UK Biobank Assessment Centre	100025	Touchscreen	100036	Health and medical history	100048	UK Biobank Assessment Centre > Touchscreen > Health and medical history > Pain
23057	CAT-SIN	644/2400(3044)	0.0438315	-0.0468745	0.135769	0.346642	LOGISTIC-BINARY	HHV-6B seropositivity for Human Herpesvirus-6	100078	Biological samples	100080	Assay results	51428	Blood assays	51428	Biological samples > Assay results > Blood assays > Infectious Diseases
132086	DATE	155942/1285(157227)	0.0269996	-0.0296804	0.0829494	0.347404	LOGISTIC-BINARY	Date N47 first reported (redundant prepuce, phimosis and paraphimosis)	100091	Health-related outcomes	1712	First occurrences	2414	Genitourinary system disorders	2414	Health-related outcomes > First occurrences > Genitourinary system disorders
130734	DATE	156741/486(157227)	0.0434576	-0.0482012	0.133139	0.347615	LOGISTIC-BINARY	Date E27 first reported (other disorders of adrenal gland)	100091	Health-related outcomes	1712	First occurrences	2404	Endocrine, nutritional and metabolic diseases	2404	Health-related outcomes > First occurrences > Endocrine, nutritional and metabolic diseases
20003#1141157364	CAT-MUL	157181/27(157208)	0.173105	-0.207073	0.511571	0.348236	LOGISTIC-BINARY	Treatment/medication code: metronidazole product	100000	UK Biobank Assessment Centre	100071	Verbal interview	100075	Medications	100075	UK Biobank Assessment Centre > Verbal interview > Medications
20003#1140868460	CAT-MUL	157150/58(157208)	0.121436	-0.141024	0.366984	0.349638	LOGISTIC-BINARY	Treatment/medication code: progynova 1mg tablet	100000	UK Biobank Assessment Centre	100071	Verbal interview	100075	Medications	100075	UK Biobank Assessment Centre > Verbal interview > Medications
20003#1141200072	CAT-MUL	157173/35(157208)	0.155172	-0.184021	0.464733	0.350054	LOGISTIC-BINARY	Treatment/medication code: lyrica 25mg capsule	100000	UK Biobank Assessment Centre	100071	Verbal interview	100075	Medications	100075	UK Biobank Assessment Centre > Verbal interview > Medications
20003#1141145900	CAT-MUL	157171/37(157208)	-0.165635	-0.524121	0.169753	0.350084	LOGISTIC-BINARY	Treatment/medication code: femara 2.5mg tablet	100000	UK Biobank Assessment Centre	100071	Verbal interview	100075	Medications	100075	UK Biobank Assessment Centre > Verbal interview > Medications
20003#1140880466	CAT-MUL	157186/22(157208)	-0.216198	-0.689029	0.217594	0.351229	LOGISTIC-BINARY	Treatment/medication code: amorolfine	100000	UK Biobank Assessment Centre	100071	Verbal interview	100075	Medications	100075	UK Biobank Assessment Centre > Verbal interview > Medications
40013#2340	CAT-MUL	157157/70(157227)	-0.120439	-0.380117	0.125951	0.351365	LOGISTIC-BINARY	Type of cancer: ICD9: 2340 Carcinoma in situ of eye	100091	Health-related outcomes	100092	Cancer register	100092	Cancer register	100092	Health-related outcomes > Cancer register
20003#1141171932	CAT-MUL	157143/65(157208)	0.114152	-0.133511	0.346874	0.352398	LOGISTIC-BINARY	Treatment/medication code: levetiracetam	100000	UK Biobank Assessment Centre	100071	Verbal interview	100075	Medications	100075	UK Biobank Assessment Centre > Verbal interview > Medications
130230	DATE	153417/3810(157227)	0.0157209	-0.0175821	0.0487808	0.353093	LOGISTIC-BINARY	Date B37 first reported (candidiasis)	100091	Health-related outcomes	1712	First occurrences	2401	Certain infectious and parasitic diseases	2401	Health-related outcomes > First occurrences > Certain infectious and parasitic diseases
40011#9450	CAT-MUL	157216/11(157227)	-0.313162	-1.00726	0.311804	0.353333	LOGISTIC-BINARY	Histology of cancer tumour: Oligodendroglioma, NOS	100091	Health-related outcomes	100092	Cancer register	100092	Cancer register	100092	Health-related outcomes > Cancer register
20003#1141157178	CAT-MUL	157159/49(157208)	0.131825	-0.156463	0.399469	0.353557	LOGISTIC-BINARY	Treatment/medication code: senna product	100000	UK Biobank Assessment Centre	100071	Verbal interview	100075	Medications	100075	UK Biobank Assessment Centre > Verbal interview > Medications
20001#1039	CAT-MUL	156933/275(157208)	0.0566227	-0.0650465	0.174776	0.35487	LOGISTIC-BINARY	Cancer code, self-reported: ovarian cancer	100000	UK Biobank Assessment Centre	100071	Verbal interview	100074	Medical conditions	100074	UK Biobank Assessment Centre > Verbal interview > Medical conditions
6156#15	CAT-MUL	10281/1081(11362)	0.0307273	-0.0347726	0.0954937	0.355104	LOGISTIC-BINARY	Manic/hyper symptoms: All of the above	100000	UK Biobank Assessment Centre	100025	Touchscreen	100059	Psychosocial factors	100060	UK Biobank Assessment Centre > Touchscreen > Psychosocial factors > Mental health
20003#1141188836	CAT-MUL	157180/28(157208)	0.166979	-0.204526	0.501298	0.355727	LOGISTIC-BINARY	Treatment/medication code: felendil xl 5mg m/r tablet	100000	UK Biobank Assessment Centre	100071	Verbal interview	100075	Medications	100075	UK Biobank Assessment Centre > Verbal interview > Medications
131754	DATE	153628/3599(157227)	0.0160306	-0.0181257	0.0499309	0.35583	LOGISTIC-BINARY	Date L50 first reported (urticaria)	100091	Health-related outcomes	1712	First occurrences	2412	Skin and subcutaneous tissue disorders	2412	Health-related outcomes > First occurrences > Skin and subcutaneous tissue disorders
20003#1140925778	CAT-MUL	157197/11(157208)	0.263206	-0.338059	0.770904	0.35607	LOGISTIC-BINARY	Treatment/medication code: paracodol capsule	100000	UK Biobank Assessment Centre	100071	Verbal interview	100075	Medications	100075	UK Biobank Assessment Centre > Verbal interview > Medications
40013#1736	CAT-MUL	157207/20(157227)	0.197246	-0.244094	0.58958	0.356109	LOGISTIC-BINARY	Type of cancer: ICD9: 1736 Other malignant neoplasm of skin of upper limb, including shoulder	100091	Health-related outcomes	100092	Cancer register	100092	Cancer register	100092	Health-related outcomes > Cancer register
20003#1141199858	CAT-MUL	157113/95(157208)	-0.104191	-0.33044	0.111775	0.356118	LOGISTIC-BINARY	Treatment/medication code: cardioplen xl 5mg m/r tablet	100000	UK Biobank Assessment Centre	100071	Verbal interview	100075	Medications	100075	UK Biobank Assessment Centre > Verbal interview > Medications
20003#1141146428	CAT-MUL	156659/549(157208)	0.0402542	-0.0462262	0.12497	0.35674	LOGISTIC-BINARY	Treatment/medication code: fexofenadine	100000	UK Biobank Assessment Centre	100071	Verbal interview	100075	Medications	100075	UK Biobank Assessment Centre > Verbal interview > Medications
40011#9663	CAT-MUL	157197/30(157227)	0.161754	-0.197791	0.48871	0.35698	LOGISTIC-BINARY	Histology of cancer tumour: Hodgkin lymphoma, nodular sclerosis	100091	Health-related outcomes	100092	Cancer register	100092	Cancer register	100092	Health-related outcomes > Cancer register
20003#1140876136	CAT-MUL	156154/1054(157208)	0.0291871	-0.0334065	0.0908842	0.35734	LOGISTIC-BINARY	Treatment/medication code: beconase 50micrograms nasal spray	100000	UK Biobank Assessment Centre	100071	Verbal interview	100075	Medications	100075	UK Biobank Assessment Centre > Verbal interview > Medications
131822	DATE	155163/2064(157227)	-0.021243	-0.0667007	0.0237673	0.357353	LOGISTIC-BINARY	Date L90 first reported (atrophic disorders of skin)	100091	Health-related outcomes	1712	First occurrences	2412	Skin and subcutaneous tissue disorders	2412	Health-related outcomes > First occurrences > Skin and subcutaneous tissue disorders
20003#1141164872	CAT-MUL	157158/50(157208)	-0.140843	-0.449961	0.150413	0.35846	LOGISTIC-BINARY	Treatment/medication code: sinemet-62.5 tablet	100000	UK Biobank Assessment Centre	100071	Verbal interview	100075	Medications	100075	UK Biobank Assessment Centre > Verbal interview > Medications
131812	DATE	155943/1284(157227)	0.0263451	-0.0302604	0.0822146	0.358556	LOGISTIC-BINARY	Date L85 first reported (other epidermal thickening)	100091	Health-related outcomes	1712	First occurrences	2412	Skin and subcutaneous tissue disorders	2412	Health-related outcomes > First occurrences > Skin and subcutaneous tissue disorders
130922	DATE	156456/771(157227)	-0.0346629	-0.109269	0.0387442	0.358666	LOGISTIC-BINARY	Date F52 first reported (sexual dysfunction, not caused by organic disorder or disease)	100091	Health-related outcomes	1712	First occurrences	2405	Mental and behavioural disorders	2405	Health-related outcomes > First occurrences > Mental and behavioural disorders
131082	DATE	157053/174(157227)	-0.0734106	-0.232907	0.0809611	0.359424	LOGISTIC-BINARY	Date G60 first reported (hereditary and idiopathic neuropathy)	100091	Health-related outcomes	1712	First occurrences	2406	Nervous system disorders	2406	Health-related outcomes > First occurrences > Nervous system disorders
6157#1	CAT-MUL	32886/3884(36770)	-0.0161698	-0.0509033	0.0183475	0.359995	LOGISTIC-BINARY	Why stopped smoking: Illness or ill health	100000	UK Biobank Assessment Centre	100025	Touchscreen	100050	Lifestyle and environment	100058	UK Biobank Assessment Centre > Touchscreen > Lifestyle and environment > Smoking
2277	INTEGER	148736	0.0115552	-0.0122125	0.0353228	0.360276	ORDERED-LOGISTIC	Frequency of solarium/sunlamp use	100000	UK Biobank Assessment Centre	100025	Touchscreen	100050	Lifestyle and environment	100055	UK Biobank Assessment Centre > Touchscreen > Lifestyle and environment > Sun exposure
20003#1140867998	CAT-MUL	157158/50(157208)	-0.1389	-0.445395	0.149644	0.360858	LOGISTIC-BINARY	Treatment/medication code: motilium 10mg tablet	100000	UK Biobank Assessment Centre	100071	Verbal interview	100075	Medications	100075	UK Biobank Assessment Centre > Verbal interview > Medications
20003#1140888366	CAT-MUL	157009/199(157208)	-0.0686362	-0.218295	0.0763986	0.361448	LOGISTIC-BINARY	Treatment/medication code: thiamine preparation	100000	UK Biobank Assessment Centre	100071	Verbal interview	100075	Medications	100075	UK Biobank Assessment Centre > Verbal interview > Medications
40006#D391	CAT-MUL	157209/18(157227)	-0.23612	-0.76401	0.247339	0.361452	LOGISTIC-BINARY	Type of cancer: ICD10: D39.1 Ovary	100091	Health-related outcomes	100092	Cancer register	100092	Cancer register	100092	Health-related outcomes > Cancer register
3404	CAT-SIN	10952/24182(35134)	-0.0109309	-0.0344147	0.0125961	0.362036	LOGISTIC-BINARY	Neck/shoulder pain for 3+ months	100000	UK Biobank Assessment Centre	100025	Touchscreen	100036	Health and medical history	100048	UK Biobank Assessment Centre > Touchscreen > Health and medical history > Pain
132162	DATE	156906/321(157227)	-0.0535408	-0.170278	0.0603369	0.362898	LOGISTIC-BINARY	Date O00 first reported (ectopic pregnancy)	100091	Health-related outcomes	1712	First occurrences	2415	Pregnancy, childbirth and the puerperium	2415	Health-related outcomes > First occurrences > Pregnancy, childbirth and the puerperium
20003#1140882104	CAT-MUL	157194/14(157208)	0.229555	-0.294354	0.691044	0.363078	LOGISTIC-BINARY	Treatment/medication code: hyoscine	100000	UK Biobank Assessment Centre	100071	Verbal interview	100075	Medications	100075	UK Biobank Assessment Centre > Verbal interview > Medications
1220	CAT-SIN	156697	-0.00562682	-0.0177649	0.00651122	0.363686	ORDERED-LOGISTIC	Daytime dozing / sleeping (narcolepsy)	100000	UK Biobank Assessment Centre	100025	Touchscreen	100050	Lifestyle and environment	100057	UK Biobank Assessment Centre > Touchscreen > Lifestyle and environment > Sleep
20003#1140871138	CAT-MUL	157182/26(157208)	0.178155	-0.22599	0.540434	0.363735	LOGISTIC-BINARY	Treatment/medication code: vitamin k product	100000	UK Biobank Assessment Centre	100071	Verbal interview	100075	Medications	100075	UK Biobank Assessment Centre > Verbal interview > Medications
20003#1141181562	CAT-MUL	157190/18(157208)	0.202477	-0.2615	0.607647	0.364009	LOGISTIC-BINARY	Treatment/medication code: benadryl one a day 10mg tablet	100000	UK Biobank Assessment Centre	100071	Verbal interview	100075	Medications	100075	UK Biobank Assessment Centre > Verbal interview > Medications
20003#1140879628	CAT-MUL	157153/55(157208)	-0.131696	-0.424188	0.144375	0.364471	LOGISTIC-BINARY	Treatment/medication code: dothiepin	100000	UK Biobank Assessment Centre	100071	Verbal interview	100075	Medications	100075	UK Biobank Assessment Centre > Verbal interview > Medications
20003#1140879658	CAT-MUL	157158/50(157208)	-0.136993	-0.441445	0.149991	0.364479	LOGISTIC-BINARY	Treatment/medication code: chlorpromazine	100000	UK Biobank Assessment Centre	100071	Verbal interview	100075	Medications	100075	UK Biobank Assessment Centre > Verbal interview > Medications
2734	INTEGER	86070	0.00586249	-0.0068096	0.0185346	0.36499	ORDERED-LOGISTIC	Number of live births	100000	UK Biobank Assessment Centre	100025	Touchscreen	100068	Sex-specific factors	100069	UK Biobank Assessment Centre > Touchscreen > Sex-specific factors > Female-specific factors
20003#1141179824	CAT-MUL	157173/35(157208)	0.153282	-0.191614	0.470325	0.365253	LOGISTIC-BINARY	Treatment/medication code: yasmin tablet	100000	UK Biobank Assessment Centre	100071	Verbal interview	100075	Medications	100075	UK Biobank Assessment Centre > Verbal interview > Medications
40006#D051	CAT-MUL	156490/737(157227)	-0.0351919	-0.112012	0.0403589	0.365324	LOGISTIC-BINARY	Type of cancer: ICD10: D05.1 Intraductal carcinoma in situ	100091	Health-related outcomes	100092	Cancer register	100092	Cancer register	100092	Health-related outcomes > Cancer register
20003#1141168326	CAT-MUL	156868/340(157208)	-0.0521198	-0.166488	0.05947	0.366015	LOGISTIC-BINARY	Treatment/medication code: kliovance 1mg/0.5mg tablet	100000	UK Biobank Assessment Centre	100071	Verbal interview	100075	Medications	100075	UK Biobank Assessment Centre > Verbal interview > Medications
23058	CAT-SIN	157/2887(3044)	-0.0755431	-0.237031	0.0909686	0.366234	LOGISTIC-BINARY	HHV-7 seropositivity for Human Herpesvirus-7	100078	Biological samples	100080	Assay results	51428	Blood assays	51428	Biological samples > Assay results > Blood assays > Infectious Diseases
20003#1141150754	CAT-MUL	157182/26(157208)	-0.196622	-0.639313	0.211836	0.366237	LOGISTIC-BINARY	Treatment/medication code: alphagan 0.2% eye drops	100000	UK Biobank Assessment Centre	100071	Verbal interview	100075	Medications	100075	UK Biobank Assessment Centre > Verbal interview > Medications
20003#1141145896	CAT-MUL	157105/103(157208)	0.0895524	-0.109655	0.278941	0.366844	LOGISTIC-BINARY	Treatment/medication code: letrozole	100000	UK Biobank Assessment Centre	100071	Verbal interview	100075	Medications	100075	UK Biobank Assessment Centre > Verbal interview > Medications
132540	DATE	157125/102(157227)	0.0893448	-0.109534	0.27843	0.367188	LOGISTIC-BINARY	Date Q65 first reported (congenital deformities of hip)	100091	Health-related outcomes	1712	First occurrences	2417	Congenital disruptions and chromosomal abnormalities	2417	Health-related outcomes > First occurrences > Congenital disruptions and chromosomal abnormalities
130624	DATE	156083/1144(157227)	-0.0279806	-0.0892169	0.0324451	0.367333	LOGISTIC-BINARY	Date D51 first reported (vitamin b12 deficiency anaemia)	100091	Health-related outcomes	1712	First occurrences	2403	Blood, blood-forming organs and certain immune disorders	2403	Health-related outcomes > First occurrences > Blood, blood-forming organs and certain immune disorders
6159#6	CAT-MUL	139608/17363(156971)	-0.0075207	-0.023914	0.00882466	0.367846	LOGISTIC-BINARY	Pain type(s) experienced in last month: Hip pain	100000	UK Biobank Assessment Centre	100025	Touchscreen	100036	Health and medical history	100048	UK Biobank Assessment Centre > Touchscreen > Health and medical history > Pain
20003#1140875630	CAT-MUL	157177/31(157208)	-0.176905	-0.575311	0.194239	0.368429	LOGISTIC-BINARY	Treatment/medication code: movelat cream	100000	UK Biobank Assessment Centre	100071	Verbal interview	100075	Medications	100075	UK Biobank Assessment Centre > Verbal interview > Medications
20003#1141157252	CAT-MUL	157088/120(157208)	-0.0881487	-0.284041	0.100185	0.368779	LOGISTIC-BINARY	Treatment/medication code: glyceryl trinitrate product	100000	UK Biobank Assessment Centre	100071	Verbal interview	100075	Medications	100075	UK Biobank Assessment Centre > Verbal interview > Medications
131192	DATE	156532/695(157227)	0.0349376	-0.042059	0.110562	0.369594	LOGISTIC-BINARY	Date H44 first reported (disorders of globe)	100091	Health-related outcomes	1712	First occurrences	2407	Eye and adnexa disorders	2407	Health-related outcomes > First occurrences > Eye and adnexa disorders
20003#1140878184	CAT-MUL	157175/33(157208)	0.150049	-0.192771	0.45977	0.369858	LOGISTIC-BINARY	Treatment/medication code: sno-tears eye drops	100000	UK Biobank Assessment Centre	100071	Verbal interview	100075	Medications	100075	UK Biobank Assessment Centre > Verbal interview > Medications
131610	DATE	157031/196(157227)	-0.0680637	-0.219172	0.078379	0.37007	LOGISTIC-BINARY	Date K38 first reported (other diseases of appendix)	100091	Health-related outcomes	1712	First occurrences	2411	Digestive system disorders	2411	Health-related outcomes > First occurrences > Digestive system disorders
131636	DATE	135571/21656(157227)	0.00677969	-0.00807088	0.0215941	0.37032	LOGISTIC-BINARY	Date K57 first reported (diverticular disease of intestine)	100091	Health-related outcomes	1712	First occurrences	2411	Digestive system disorders	2411	Health-related outcomes > First occurrences > Digestive system disorders
21026	CAT-SIN	7324/356(7680)	0.0492952	-0.0598302	0.155975	0.370575	LOGISTIC-BINARY	Discomfort/pain occurring only during menstrual bleed	100089	Online follow-up	153	Digestive health	153	Digestive health	153	Online follow-up > Digestive health
20003#1140882272	CAT-MUL	157178/30(157208)	0.164517	-0.214545	0.50212	0.371057	LOGISTIC-BINARY	Treatment/medication code: oramorph 10mg/5ml oral solution	100000	UK Biobank Assessment Centre	100071	Verbal interview	100075	Medications	100075	UK Biobank Assessment Centre > Verbal interview > Medications
20003#1141169694	CAT-MUL	157197/11(157208)	-0.309469	-1.02504	0.32682	0.371858	LOGISTIC-BINARY	Treatment/medication code: difflam sore throat 0.15% oral rinse	100000	UK Biobank Assessment Centre	100071	Verbal interview	100075	Medications	100075	UK Biobank Assessment Centre > Verbal interview > Medications
20003#1140888266	CAT-MUL	155755/1453(157208)	-0.0244985	-0.0785873	0.0289564	0.371889	LOGISTIC-BINARY	Treatment/medication code: warfarin	100000	UK Biobank Assessment Centre	100071	Verbal interview	100075	Medications	100075	UK Biobank Assessment Centre > Verbal interview > Medications
20003#1140861202	CAT-MUL	157155/53(157208)	0.120434	-0.152905	0.375608	0.372602	LOGISTIC-BINARY	Treatment/medication code: istin 5mg tablet	100000	UK Biobank Assessment Centre	100071	Verbal interview	100075	Medications	100075	UK Biobank Assessment Centre > Verbal interview > Medications
130174	DATE	155574/1653(157227)	-0.0229835	-0.0737934	0.0272644	0.372672	LOGISTIC-BINARY	Date B00 first reported (herpesviral [herpes simplex] infections)	100091	Health-related outcomes	1712	First occurrences	2401	Certain infectious and parasitic diseases	2401	Health-related outcomes > First occurrences > Certain infectious and parasitic diseases
20003#1140872420	CAT-MUL	157174/34(157208)	-0.169293	-0.554476	0.18889	0.37301	LOGISTIC-BINARY	Treatment/medication code: sinemet-ls tablet	100000	UK Biobank Assessment Centre	100071	Verbal interview	100075	Medications	100075	UK Biobank Assessment Centre > Verbal interview > Medications
20003#1140863328	CAT-MUL	157194/14(157208)	-0.265469	-0.879351	0.284628	0.373254	LOGISTIC-BINARY	Treatment/medication code: chlordiazepoxide	100000	UK Biobank Assessment Centre	100071	Verbal interview	100075	Medications	100075	UK Biobank Assessment Centre > Verbal interview > Medications
20003#1140861832	CAT-MUL	157013/195(157208)	0.0651004	-0.0808201	0.205866	0.373645	LOGISTIC-BINARY	Treatment/medication code: tranexamic acid	100000	UK Biobank Assessment Centre	100071	Verbal interview	100075	Medications	100075	UK Biobank Assessment Centre > Verbal interview > Medications
131030	DATE	156834/393(157227)	-0.0475228	-0.153438	0.0560316	0.373923	LOGISTIC-BINARY	Date G24 first reported (dystonia)	100091	Health-related outcomes	1712	First occurrences	2406	Nervous system disorders	2406	Health-related outcomes > First occurrences > Nervous system disorders
20003#1140922718	CAT-MUL	157183/25(157208)	-0.19352	-0.636281	0.215344	0.374095	LOGISTIC-BINARY	Treatment/medication code: trusopt 2% ophthalmic solution	100000	UK Biobank Assessment Centre	100071	Verbal interview	100075	Medications	100075	UK Biobank Assessment Centre > Verbal interview > Medications
20003#1141171948	CAT-MUL	156743/465(157208)	0.0423538	-0.0520687	0.134686	0.374098	LOGISTIC-BINARY	Treatment/medication code: adcal 600mg chewable tablet	100000	UK Biobank Assessment Centre	100071	Verbal interview	100075	Medications	100075	UK Biobank Assessment Centre > Verbal interview > Medications
132256	DATE	157101/126(157227)	-0.0835267	-0.271085	0.0971083	0.37413	LOGISTIC-BINARY	Date O66 first reported (other obstructed labour)	100091	Health-related outcomes	1712	First occurrences	2415	Pregnancy, childbirth and the puerperium	2415	Health-related outcomes > First occurrences > Pregnancy, childbirth and the puerperium
20003#1140875766	CAT-MUL	157197/11(157208)	0.262105	-0.362394	0.779593	0.374358	LOGISTIC-BINARY	Treatment/medication code: fluorometholone	100000	UK Biobank Assessment Centre	100071	Verbal interview	100075	Medications	100075	UK Biobank Assessment Centre > Verbal interview > Medications
30300	CONTINUOUS	154518	0.00234081	-0.00282605	0.00750767	0.374566	LINEAR	High light scatter reticulocyte count	100078	Biological samples	100080	Assay results	100081	Blood assays	100081	Biological samples > Assay results > Blood assays > Blood count
2030	CAT-SIN	109551/43755(153306)	0.00520111	-0.00628756	0.0166772	0.374648	LOGISTIC-BINARY	Guilty feelings	100000	UK Biobank Assessment Centre	100025	Touchscreen	100059	Psychosocial factors	100060	UK Biobank Assessment Centre > Touchscreen > Psychosocial factors > Mental health
132268	DATE	156584/643(157227)	0.0359738	-0.0442467	0.114718	0.375091	LOGISTIC-BINARY	Date O72 first reported (postpartum haemorrhage)	100091	Health-related outcomes	1712	First occurrences	2415	Pregnancy, childbirth and the puerperium	2415	Health-related outcomes > First occurrences > Pregnancy, childbirth and the puerperium
20003#1140873288	CAT-MUL	157187/21(157208)	-0.216241	-0.715211	0.239576	0.376045	LOGISTIC-BINARY	Treatment/medication code: cephalexin	100000	UK Biobank Assessment Centre	100071	Verbal interview	100075	Medications	100075	UK Biobank Assessment Centre > Verbal interview > Medications
20003#1140865426	CAT-MUL	157101/107(157208)	0.0868499	-0.110056	0.274299	0.376251	LOGISTIC-BINARY	Treatment/medication code: cimetidine	100000	UK Biobank Assessment Centre	100071	Verbal interview	100075	Medications	100075	UK Biobank Assessment Centre > Verbal interview > Medications
6155#5	CAT-MUL	152237/4350(156587)	0.0139769	-0.0172007	0.044943	0.377974	LOGISTIC-BINARY	Vitamin and mineral supplements: Vitamin E	100000	UK Biobank Assessment Centre	100025	Touchscreen	100036	Health and medical history	100045	UK Biobank Assessment Centre > Touchscreen > Health and medical history > Medication
2877-1	CAT-SIN	32819/37030	-999	-999	-999	0.378752	MULTINOMIAL-LOGISTIC	Type of tobacco previously smoked	100000	UK Biobank Assessment Centre	100025	Touchscreen	100050	Lifestyle and environment	100058	UK Biobank Assessment Centre > Touchscreen > Lifestyle and environment > Smoking
131208	DATE	153329/3898(157227)	0.0147157	-0.018174	0.047371	0.378816	LOGISTIC-BINARY	Date H52 first reported (disorders of refraction and accommodation)	100091	Health-related outcomes	1712	First occurrences	2407	Eye and adnexa disorders	2407	Health-related outcomes > First occurrences > Eye and adnexa disorders
40006#C499	CAT-MUL	157215/12(157227)	0.238073	-0.328545	0.723474	0.379219	LOGISTIC-BINARY	Type of cancer: ICD10: C49.9 Connective and soft tissue, unspecified	100091	Health-related outcomes	100092	Cancer register	100092	Cancer register	100092	Health-related outcomes > Cancer register
5945	INTEGER	813	0.0314897	-0.0387902	0.10177	0.379359	LINEAR	Age other serious eye condition diagnosed	100000	UK Biobank Assessment Centre	100025	Touchscreen	100036	Health and medical history	100041	UK Biobank Assessment Centre > Touchscreen > Health and medical history > Eyesight
20003#1189	CAT-MUL	156656/552(157208)	0.0384018	-0.0482845	0.123312	0.380413	LOGISTIC-BINARY	Treatment/medication code: co-enzyme q10/ubiquinone/bio-quinone/coenzyme q10	100000	UK Biobank Assessment Centre	100071	Verbal interview	100075	Medications	100075	UK Biobank Assessment Centre > Verbal interview > Medications
20003#1140872302	CAT-MUL	157184/24(157208)	-0.193503	-0.643128	0.219905	0.380649	LOGISTIC-BINARY	Treatment/medication code: lamictal 25mg tablet	100000	UK Biobank Assessment Centre	100071	Verbal interview	100075	Medications	100075	UK Biobank Assessment Centre > Verbal interview > Medications
20003#1140911750	CAT-MUL	157172/36(157208)	0.14493	-0.193774	0.452554	0.381054	LOGISTIC-BINARY	Treatment/medication code: deep relief ibuprofen gel	100000	UK Biobank Assessment Centre	100071	Verbal interview	100075	Medications	100075	UK Biobank Assessment Centre > Verbal interview > Medications
20003#1140882618	CAT-MUL	157154/54(157208)	-0.130735	-0.431599	0.152765	0.381185	LOGISTIC-BINARY	Treatment/medication code: diprosalic ointment	100000	UK Biobank Assessment Centre	100071	Verbal interview	100075	Medications	100075	UK Biobank Assessment Centre > Verbal interview > Medications
21035	CAT-SIN	41292/16866(58158)	0.00827953	-0.0102692	0.0267969	0.381234	LOGISTIC-BINARY	Currently (in last 3 months) suffer from abdominal pain	100089	Online follow-up	153	Digestive health	153	Digestive health	153	Online follow-up > Digestive health
132518	DATE	157108/119(157227)	0.0804543	-0.103724	0.25625	0.381388	LOGISTIC-BINARY	Date Q51 first reported (congenital malformations of uterus and cervix)	100091	Health-related outcomes	1712	First occurrences	2417	Congenital disruptions and chromosomal abnormalities	2417	Health-related outcomes > First occurrences > Congenital disruptions and chromosomal abnormalities
20001#1003	CAT-MUL	156706/502(157208)	-0.0411379	-0.134204	0.0500791	0.381568	LOGISTIC-BINARY	Cancer code, self-reported: skin cancer	100000	UK Biobank Assessment Centre	100071	Verbal interview	100074	Medical conditions	100074	UK Biobank Assessment Centre > Verbal interview > Medical conditions
40006#C227	CAT-MUL	157217/10(157227)	-0.308712	-1.0402	0.340051	0.382193	LOGISTIC-BINARY	Type of cancer: ICD10: C22.7 Other specified carcinomas of liver	100091	Health-related outcomes	100092	Cancer register	100092	Cancer register	100092	Health-related outcomes > Cancer register
132082	DATE	156234/993(157227)	0.0284978	-0.0359385	0.0919763	0.382534	LOGISTIC-BINARY	Date N45 first reported (orchitis and epididymitis)	100091	Health-related outcomes	1712	First occurrences	2414	Genitourinary system disorders	2414	Health-related outcomes > First occurrences > Genitourinary system disorders
20003#1140864566	CAT-MUL	157176/32(157208)	0.152053	-0.204023	0.476916	0.382888	LOGISTIC-BINARY	Treatment/medication code: cabergoline	100000	UK Biobank Assessment Centre	100071	Verbal interview	100075	Medications	100075	UK Biobank Assessment Centre > Verbal interview > Medications
5663	CAT-SIN	7191/1973(9164)	0.0228745	-0.0286703	0.0741096	0.382914	LOGISTIC-BINARY	Length of longest manic/irritable episode	100000	UK Biobank Assessment Centre	100025	Touchscreen	100059	Psychosocial factors	100060	UK Biobank Assessment Centre > Touchscreen > Psychosocial factors > Mental health
20003#1141153186	CAT-MUL	157191/17(157208)	-0.240013	-0.805139	0.270592	0.383305	LOGISTIC-BINARY	Treatment/medication code: tizanidine	100000	UK Biobank Assessment Centre	100071	Verbal interview	100075	Medications	100075	UK Biobank Assessment Centre > Verbal interview > Medications
20003#1140880092	CAT-MUL	157194/14(157208)	-0.270857	-0.910664	0.305733	0.384825	LOGISTIC-BINARY	Treatment/medication code: neotigason 10mg capsule	100000	UK Biobank Assessment Centre	100071	Verbal interview	100075	Medications	100075	UK Biobank Assessment Centre > Verbal interview > Medications
20003#1140864286	CAT-MUL	156948/260(157208)	0.0543996	-0.0700629	0.175236	0.384838	LOGISTIC-BINARY	Treatment/medication code: flixotide 25micrograms inhaler	100000	UK Biobank Assessment Centre	100071	Verbal interview	100075	Medications	100075	UK Biobank Assessment Centre > Verbal interview > Medications
20003#1141194800	CAT-MUL	157179/29(157208)	0.160982	-0.220347	0.502739	0.385171	LOGISTIC-BINARY	Treatment/medication code: bendroflumethiazide+potassium 2.5mg/7.7mmol m/r tablet	100000	UK Biobank Assessment Centre	100071	Verbal interview	100075	Medications	100075	UK Biobank Assessment Centre > Verbal interview > Medications
20003#1141188658	CAT-MUL	157145/63(157208)	0.109073	-0.144908	0.347482	0.385935	LOGISTIC-BINARY	Treatment/medication code: asacol mr 400mg e/c tablet	100000	UK Biobank Assessment Centre	100071	Verbal interview	100075	Medications	100075	UK Biobank Assessment Centre > Verbal interview > Medications
132034	DATE	156151/1076(157227)	-0.0276808	-0.0906916	0.0344616	0.385981	LOGISTIC-BINARY	Date N19 first reported (unspecified renal failure)	100091	Health-related outcomes	1712	First occurrences	2414	Genitourinary system disorders	2414	Health-related outcomes > First occurrences > Genitourinary system disorders
4620	INTEGER	22038	0.0111054	-0.0140208	0.0362316	0.386687	ORDERED-LOGISTIC	Number of depression episodes	100000	UK Biobank Assessment Centre	100025	Touchscreen	100059	Psychosocial factors	100060	UK Biobank Assessment Centre > Touchscreen > Psychosocial factors > Mental health
20003#1141172620	CAT-MUL	157194/14(157208)	0.218197	-0.309824	0.673691	0.387385	LOGISTIC-BINARY	Treatment/medication code: copaxone 20mg injection (pdr for recon)	100000	UK Biobank Assessment Centre	100071	Verbal interview	100075	Medications	100075	UK Biobank Assessment Centre > Verbal interview > Medications
20003#1140862266	CAT-MUL	157155/53(157208)	0.119369	-0.160564	0.379477	0.387385	LOGISTIC-BINARY	Treatment/medication code: phyllocontin continus 225mg m/r tablet	100000	UK Biobank Assessment Centre	100071	Verbal interview	100075	Medications	100075	UK Biobank Assessment Centre > Verbal interview > Medications
20003#1140880072	CAT-MUL	157173/35(157208)	0.141463	-0.192521	0.44714	0.38753	LOGISTIC-BINARY	Treatment/medication code: gamolenic acid	100000	UK Biobank Assessment Centre	100071	Verbal interview	100075	Medications	100075	UK Biobank Assessment Centre > Verbal interview > Medications
131110	DATE	156870/357(157227)	-0.0484211	-0.159922	0.060409	0.389093	LOGISTIC-BINARY	Date G91 first reported (hydrocephalus)	100091	Health-related outcomes	1712	First occurrences	2406	Nervous system disorders	2406	Health-related outcomes > First occurrences > Nervous system disorders
20003#1140863552	CAT-MUL	157198/10(157208)	-0.304107	-1.03399	0.344503	0.389094	LOGISTIC-BINARY	Treatment/medication code: paramol tablet	100000	UK Biobank Assessment Centre	100071	Verbal interview	100075	Medications	100075	UK Biobank Assessment Centre > Verbal interview > Medications
40011#9440	CAT-MUL	157049/178(157227)	-0.0688539	-0.228023	0.0852653	0.38913	LOGISTIC-BINARY	Histology of cancer tumour: Glioblastoma, NOS	100091	Health-related outcomes	100092	Cancer register	100092	Cancer register	100092	Health-related outcomes > Cancer register
20001#1021	CAT-MUL	157186/22(157208)	0.175813	-0.246532	0.550239	0.389736	LOGISTIC-BINARY	Cancer code, self-reported: anal cancer	100000	UK Biobank Assessment Centre	100071	Verbal interview	100074	Medical conditions	100074	UK Biobank Assessment Centre > Verbal interview > Medical conditions
20003#1140878512	CAT-MUL	157180/28(157208)	-0.179009	-0.601425	0.212862	0.389777	LOGISTIC-BINARY	Treatment/medication code: capasal shampoo	100000	UK Biobank Assessment Centre	100071	Verbal interview	100075	Medications	100075	UK Biobank Assessment Centre > Verbal interview > Medications
30210	CONTINUOUS	157227	0.0022462	-0.00287406	0.00736646	0.389889	LINEAR	Eosinophill percentage	100078	Biological samples	100080	Assay results	100081	Blood assays	100081	Biological samples > Assay results > Blood assays > Blood count
20003#1141145710	CAT-MUL	157196/12(157208)	0.229437	-0.339464	0.695148	0.39	LOGISTIC-BINARY	Treatment/medication code: alphosyl shampoo	100000	UK Biobank Assessment Centre	100071	Verbal interview	100075	Medications	100075	UK Biobank Assessment Centre > Verbal interview > Medications
20003#1141201040	CAT-MUL	157176/32(157208)	0.146822	-0.201814	0.466263	0.390277	LOGISTIC-BINARY	Treatment/medication code: co-diovan 80mg/12.5mg tablet	100000	UK Biobank Assessment Centre	100071	Verbal interview	100075	Medications	100075	UK Biobank Assessment Centre > Verbal interview > Medications
5959	CAT-SIN	334/577(911)	0.0632705	-0.0799814	0.209937	0.390785	LOGISTIC-BINARY	Previously smoked cigarettes on most/all days	100000	UK Biobank Assessment Centre	100025	Touchscreen	100050	Lifestyle and environment	100058	UK Biobank Assessment Centre > Touchscreen > Lifestyle and environment > Smoking
40011#9980	CAT-MUL	157214/13(157227)	0.223406	-0.322777	0.692403	0.391024	LOGISTIC-BINARY	Histology of cancer tumour: Refractory anemia	100091	Health-related outcomes	100092	Cancer register	100092	Cancer register	100092	Health-related outcomes > Cancer register
40006#D464	CAT-MUL	157214/13(157227)	0.223406	-0.322777	0.692403	0.391024	LOGISTIC-BINARY	Type of cancer: ICD10: D46.4 Refractory anaemia, unspecified	100091	Health-related outcomes	100092	Cancer register	100092	Cancer register	100092	Health-related outcomes > Cancer register
20003#1140884654	CAT-MUL	156595/613(157208)	0.0353242	-0.0461862	0.115299	0.391251	LOGISTIC-BINARY	Treatment/medication code: beclomethasone	100000	UK Biobank Assessment Centre	100071	Verbal interview	100075	Medications	100075	UK Biobank Assessment Centre > Verbal interview > Medications
131834	DATE	156174/1053(157227)	0.0273082	-0.0355774	0.089288	0.391317	LOGISTIC-BINARY	Date L97 first reported (ulcer of lower limb, not elsewhere classified)	100091	Health-related outcomes	1712	First occurrences	2412	Skin and subcutaneous tissue disorders	2412	Health-related outcomes > First occurrences > Skin and subcutaneous tissue disorders
131048	DATE	154543/2684(157227)	-0.0173876	-0.0573232	0.0222051	0.391439	LOGISTIC-BINARY	Date G40 first reported (epilepsy)	100091	Health-related outcomes	1712	First occurrences	2406	Nervous system disorders	2406	Health-related outcomes > First occurrences > Nervous system disorders
40011#8721	CAT-MUL	157120/107(157227)	-0.0875713	-0.292378	0.108772	0.392466	LOGISTIC-BINARY	Histology of cancer tumour: Nodular melanoma	100091	Health-related outcomes	100092	Cancer register	100092	Cancer register	100092	Health-related outcomes > Cancer register
20003#1141176662	CAT-MUL	157049/159(157208)	-0.0716558	-0.238642	0.0896884	0.392488	LOGISTIC-BINARY	Treatment/medication code: celecoxib	100000	UK Biobank Assessment Centre	100071	Verbal interview	100075	Medications	100075	UK Biobank Assessment Centre > Verbal interview > Medications
130648	DATE	147587/9640(157227)	-0.00934444	-0.0308095	0.0120287	0.392509	LOGISTIC-BINARY	Date D64 first reported (other anaemias)	100091	Health-related outcomes	1712	First occurrences	2403	Blood, blood-forming organs and certain immune disorders	2403	Health-related outcomes > First occurrences > Blood, blood-forming organs and certain immune disorders
131348	DATE	154746/2481(157227)	0.0178202	-0.0232471	0.058513	0.392908	LOGISTIC-BINARY	Date I47 first reported (paroxysmal tachycardia)	100091	Health-related outcomes	1712	First occurrences	2409	Circulatory system disorders	2409	Health-related outcomes > First occurrences > Circulatory system disorders
131456	DATE	146196/11031(157227)	0.0087188	-0.0113271	0.0286859	0.39302	LOGISTIC-BINARY	Date J18 first reported (pneumonia, organism unspecified)	100091	Health-related outcomes	1712	First occurrences	2410	Respiratory system disorders	2410	Health-related outcomes > First occurrences > Respiratory system disorders
40006#D045	CAT-MUL	157187/40(157227)	0.133277	-0.184552	0.426811	0.393978	LOGISTIC-BINARY	Type of cancer: ICD10: D04.5 Skin of trunk	100091	Health-related outcomes	100092	Cancer register	100092	Cancer register	100092	Health-related outcomes > Cancer register
20003#1140861884	CAT-MUL	157187/21(157208)	-0.207695	-0.704293	0.24915	0.394115	LOGISTIC-BINARY	Treatment/medication code: maxepa 1g capsule	100000	UK Biobank Assessment Centre	100071	Verbal interview	100075	Medications	100075	UK Biobank Assessment Centre > Verbal interview > Medications
131582	DATE	151289/5938(157227)	-0.0117243	-0.0387903	0.0151894	0.394549	LOGISTIC-BINARY	Date K20 first reported (oesophagitis)	100091	Health-related outcomes	1712	First occurrences	2411	Digestive system disorders	2411	Health-related outcomes > First occurrences > Digestive system disorders
6152#9	CAT-MUL	120349/36695(157044)	0.00525136	-0.00685185	0.0173371	0.394761	LOGISTIC-BINARY	Blood clot, DVT, bronchitis, emphysema, asthma, rhinitis, eczema, allergy diagnosed by doctor: Hayfever, allergic rhinitis or eczema	100000	UK Biobank Assessment Centre	100025	Touchscreen	100036	Health and medical history	100044	UK Biobank Assessment Centre > Touchscreen > Health and medical history > Medical conditions
20003#1140881882	CAT-MUL	157139/69(157208)	-0.111329	-0.374275	0.137999	0.394792	LOGISTIC-BINARY	Treatment/medication code: timoptol 0.25% eye drops	100000	UK Biobank Assessment Centre	100071	Verbal interview	100075	Medications	100075	UK Biobank Assessment Centre > Verbal interview > Medications
20003#1140871546	CAT-MUL	157190/18(157208)	0.196209	-0.284833	0.614252	0.395121	LOGISTIC-BINARY	Treatment/medication code: ponstan 250mg capsule	100000	UK Biobank Assessment Centre	100071	Verbal interview	100075	Medications	100075	UK Biobank Assessment Centre > Verbal interview > Medications
20003#1141174388	CAT-MUL	157189/19(157208)	-0.219155	-0.745821	0.263281	0.395313	LOGISTIC-BINARY	Treatment/medication code: calcitriol	100000	UK Biobank Assessment Centre	100071	Verbal interview	100075	Medications	100075	UK Biobank Assessment Centre > Verbal interview > Medications
20003#1140909788	CAT-MUL	157081/127(157208)	-0.0801651	-0.268665	0.101165	0.395778	LOGISTIC-BINARY	Treatment/medication code: sodium cromoglicate	100000	UK Biobank Assessment Centre	100071	Verbal interview	100075	Medications	100075	UK Biobank Assessment Centre > Verbal interview > Medications
40006#D375	CAT-MUL	157204/23(157227)	-0.192841	-0.655493	0.232123	0.395789	LOGISTIC-BINARY	Type of cancer: ICD10: D37.5 Rectum	100091	Health-related outcomes	100092	Cancer register	100092	Cancer register	100092	Health-related outcomes > Cancer register
20003#1140911732	CAT-MUL	155056/2152(157208)	0.0189041	-0.0249728	0.0623499	0.396113	LOGISTIC-BINARY	Treatment/medication code: garlic product	100000	UK Biobank Assessment Centre	100071	Verbal interview	100075	Medications	100075	UK Biobank Assessment Centre > Verbal interview > Medications
2070	CAT-SIN	151460	0.00512485	-0.00672581	0.0169755	0.397125	ORDERED-LOGISTIC	Frequency of tenseness / restlessness in last 2 weeks	100000	UK Biobank Assessment Centre	100025	Touchscreen	100059	Psychosocial factors	100060	UK Biobank Assessment Centre > Touchscreen > Psychosocial factors > Mental health
40006#C829	CAT-MUL	157125/102(157227)	0.0838653	-0.114838	0.273148	0.397292	LOGISTIC-BINARY	Type of cancer: ICD10: C82.9 Follicular non-Hodgkin's lymphoma, unspecified	100091	Health-related outcomes	100092	Cancer register	100092	Cancer register	100092	Health-related outcomes > Cancer register
20003#1140868074	CAT-MUL	157188/20(157208)	-0.205172	-0.700588	0.247079	0.397577	LOGISTIC-BINARY	Treatment/medication code: stugeron 15mg tablet	100000	UK Biobank Assessment Centre	100071	Verbal interview	100075	Medications	100075	UK Biobank Assessment Centre > Verbal interview > Medications
5254	CONTINUOUS	39258	0.00441317	-0.00581384	0.0146402	0.397674	LINEAR	Intra-ocular pressure, corneal-compensated (right)	100000	UK Biobank Assessment Centre	100006	Physical measures	100013	Eye measures	100015	UK Biobank Assessment Centre > Physical measures > Eye measures > Intraocular pressure
20003#1140917128	CAT-MUL	157195/13(157208)	0.220686	-0.328486	0.684308	0.39773	LOGISTIC-BINARY	Treatment/medication code: imedeen tablet	100000	UK Biobank Assessment Centre	100071	Verbal interview	100075	Medications	100075	UK Biobank Assessment Centre > Verbal interview > Medications
131624	DATE	156449/778(157227)	0.0310193	-0.041562	0.102395	0.398356	LOGISTIC-BINARY	Date K46 first reported (unspecified abdominal hernia)	100091	Health-related outcomes	1712	First occurrences	2411	Digestive system disorders	2411	Health-related outcomes > First occurrences > Digestive system disorders
6159#3	CAT-MUL	121466/35505(156971)	0.00527176	-0.00697797	0.017503	0.398598	LOGISTIC-BINARY	Pain type(s) experienced in last month: Neck or shoulder pain	100000	UK Biobank Assessment Centre	100025	Touchscreen	100036	Health and medical history	100048	UK Biobank Assessment Centre > Touchscreen > Health and medical history > Pain
20003#1140865536	CAT-MUL	157196/12(157208)	-0.281624	-0.96947	0.334253	0.39887	LOGISTIC-BINARY	Treatment/medication code: sucralfate	100000	UK Biobank Assessment Centre	100071	Verbal interview	100075	Medications	100075	UK Biobank Assessment Centre > Verbal interview > Medications
20001#1035	CAT-MUL	156864/344(157208)	0.0461822	-0.0625303	0.152081	0.399063	LOGISTIC-BINARY	Cancer code, self-reported: bladder cancer	100000	UK Biobank Assessment Centre	100071	Verbal interview	100074	Medical conditions	100074	UK Biobank Assessment Centre > Verbal interview > Medical conditions
2492	CAT-SIN	83995/72835(156830)	-0.0044244	-0.0147104	0.0058596	0.399148	LOGISTIC-BINARY	Taking other prescription medications	100000	UK Biobank Assessment Centre	100025	Touchscreen	100036	Health and medical history	100045	UK Biobank Assessment Centre > Touchscreen > Health and medical history > Medication
40006#D481	CAT-MUL	157196/31(157227)	-0.163753	-0.558659	0.201138	0.399393	LOGISTIC-BINARY	Type of cancer: ICD10: D48.1 Connective and other soft tissue	100091	Health-related outcomes	100092	Cancer register	100092	Cancer register	100092	Health-related outcomes > Cancer register
2674	CAT-SIN	16446/69602(86048)	-0.00754818	-0.025088	0.0100341	0.399534	LOGISTIC-BINARY	Ever had breast cancer screening / mammogram	100000	UK Biobank Assessment Centre	100025	Touchscreen	100068	Sex-specific factors	100069	UK Biobank Assessment Centre > Touchscreen > Sex-specific factors > Female-specific factors
131136	DATE	152220/5007(157227)	-0.0125695	-0.0419332	0.0166116	0.400013	LOGISTIC-BINARY	Date H04 first reported (disorders of lachrymal system)	100091	Health-related outcomes	1712	First occurrences	2407	Eye and adnexa disorders	2407	Health-related outcomes > First occurrences > Eye and adnexa disorders
21034	CAT-SIN	58241	0.00678664	-0.0090054	0.0225787	0.400048	ORDERED-LOGISTIC	Frequency of loose/mushy/watery stools in the last 3 months	100089	Online follow-up	153	Digestive health	153	Digestive health	153	Online follow-up > Digestive health
20003#1140884600	CAT-MUL	153492/3716(157208)	-0.0145494	-0.0485644	0.0192188	0.400127	LOGISTIC-BINARY	Treatment/medication code: metformin	100000	UK Biobank Assessment Centre	100071	Verbal interview	100075	Medications	100075	UK Biobank Assessment Centre > Verbal interview > Medications
40006#D067	CAT-MUL	157191/36(157227)	0.138117	-0.197807	0.443946	0.400561	LOGISTIC-BINARY	Type of cancer: ICD10: D06.7 Other parts of cervix	100091	Health-related outcomes	100092	Cancer register	100092	Cancer register	100092	Health-related outcomes > Cancer register
20003#1141182628	CAT-MUL	156886/322(157208)	-0.0494701	-0.166282	0.0644652	0.400801	LOGISTIC-BINARY	Treatment/medication code: tiotropium	100000	UK Biobank Assessment Centre	100071	Verbal interview	100075	Medications	100075	UK Biobank Assessment Centre > Verbal interview > Medications
131828	DATE	157083/144(157227)	0.070939	-0.0979915	0.232816	0.400928	LOGISTIC-BINARY	Date L93 first reported (lupus erythematosus)	100091	Health-related outcomes	1712	First occurrences	2412	Skin and subcutaneous tissue disorders	2412	Health-related outcomes > First occurrences > Skin and subcutaneous tissue disorders
40006#D074	CAT-MUL	157217/10(157227)	0.242267	-0.374055	0.747474	0.401159	LOGISTIC-BINARY	Type of cancer: ICD10: D07.4 Penis	100091	Health-related outcomes	100092	Cancer register	100092	Cancer register	100092	Health-related outcomes > Cancer register
132532	DATE	156926/301(157227)	0.0490715	-0.06713	0.162137	0.401611	LOGISTIC-BINARY	Date Q61 first reported (cystic kidney disease)	100091	Health-related outcomes	1712	First occurrences	2417	Congenital disruptions and chromosomal abnormalities	2417	Health-related outcomes > First occurrences > Congenital disruptions and chromosomal abnormalities
20003#1205	CAT-MUL	157027/181(157208)	-0.0656827	-0.221616	0.0852387	0.401614	LOGISTIC-BINARY	Treatment/medication code: saw palmetto product	100000	UK Biobank Assessment Centre	100071	Verbal interview	100075	Medications	100075	UK Biobank Assessment Centre > Verbal interview > Medications
20003#1140911640	CAT-MUL	157110/98(157208)	-0.09067	-0.307306	0.116361	0.40192	LOGISTIC-BINARY	Treatment/medication code: lecithin product	100000	UK Biobank Assessment Centre	100071	Verbal interview	100075	Medications	100075	UK Biobank Assessment Centre > Verbal interview > Medications
21028	CAT-SIN	31318	0.00870457	-0.0116565	0.0290656	0.402385	ORDERED-LOGISTIC	Frequency of discomfort/pain getting better or stopping after a bowel movement	100089	Online follow-up	153	Digestive health	153	Digestive health	153	Online follow-up > Digestive health
20003#1140855562	CAT-MUL	157187/21(157208)	0.179211	-0.264379	0.569182	0.402409	LOGISTIC-BINARY	Treatment/medication code: benadryl 25mg capsule	100000	UK Biobank Assessment Centre	100071	Verbal interview	100075	Medications	100075	UK Biobank Assessment Centre > Verbal interview > Medications
131940	DATE	156744/483(157227)	-0.0399971	-0.13457	0.0526843	0.402503	LOGISTIC-BINARY	Date M66 first reported (spontaneous rupture of synovium and tendon)	100091	Health-related outcomes	1712	First occurrences	2413	Musculoskeletal system and connective tissue disorders	2413	Health-related outcomes > First occurrences > Musculoskeletal system and connective tissue disorders
131408	DATE	156543/684(157227)	0.0328088	-0.0447013	0.108922	0.402556	LOGISTIC-BINARY	Date I86 first reported (varicose veins of other sites)	100091	Health-related outcomes	1712	First occurrences	2409	Circulatory system disorders	2409	Health-related outcomes > First occurrences > Circulatory system disorders
20003#1140879792	CAT-MUL	156983/225(157208)	0.0566677	-0.0782533	0.187365	0.403183	LOGISTIC-BINARY	Treatment/medication code: terbutaline	100000	UK Biobank Assessment Centre	100071	Verbal interview	100075	Medications	100075	UK Biobank Assessment Centre > Verbal interview > Medications
131790	DATE	155214/2013(157227)	-0.0195584	-0.0657135	0.0261401	0.403917	LOGISTIC-BINARY	Date L70 first reported (acne)	100091	Health-related outcomes	1712	First occurrences	2412	Skin and subcutaneous tissue disorders	2412	Health-related outcomes > First occurrences > Skin and subcutaneous tissue disorders
131186	DATE	151231/5996(157227)	0.0113475	-0.0153953	0.0379392	0.404278	LOGISTIC-BINARY	Date H40 first reported (glaucoma)	100091	Health-related outcomes	1712	First occurrences	2407	Eye and adnexa disorders	2407	Health-related outcomes > First occurrences > Eye and adnexa disorders
131886	DATE	155569/1658(157227)	-0.0214347	-0.0722082	0.0287797	0.405421	LOGISTIC-BINARY	Date M24 first reported (other specific joint derangements)	100091	Health-related outcomes	1712	First occurrences	2413	Musculoskeletal system and connective tissue disorders	2413	Health-related outcomes > First occurrences > Musculoskeletal system and connective tissue disorders
131736	DATE	156716/511(157227)	-0.0388233	-0.131316	0.0518379	0.406048	LOGISTIC-BINARY	Date L28 first reported (lichen simplex chronicus and prurigo)	100091	Health-related outcomes	1712	First occurrences	2412	Skin and subcutaneous tissue disorders	2412	Health-related outcomes > First occurrences > Skin and subcutaneous tissue disorders
131230	DATE	153855/3372(157227)	-0.0150693	-0.0507802	0.0203687	0.406389	LOGISTIC-BINARY	Date H66 first reported (suppurative and unspecified otitis media)	100091	Health-related outcomes	1712	First occurrences	2408	Ear and mastoid process disorders	2408	Health-related outcomes > First occurrences > Ear and mastoid process disorders
132534	DATE	157181/46(157227)	-0.132202	-0.454167	0.169148	0.406569	LOGISTIC-BINARY	Date Q62 first reported (congenital obstructive defects of renal pelvis and congenital malformations of ureter)	100091	Health-related outcomes	1712	First occurrences	2417	Congenital disruptions and chromosomal abnormalities	2417	Health-related outcomes > First occurrences > Congenital disruptions and chromosomal abnormalities
21075	CAT-SIN	3164/393(3557)	0.0459769	-0.0639023	0.153901	0.407784	LOGISTIC-BINARY	Bloody diarrhoea when IBS symptoms first began	100089	Online follow-up	153	Digestive health	153	Digestive health	153	Online follow-up > Digestive health
40006#C340	CAT-MUL	157204/23(157227)	-0.19071	-0.660323	0.24264	0.408645	LOGISTIC-BINARY	Type of cancer: ICD10: C34.0 Main bronchus	100091	Health-related outcomes	100092	Cancer register	100092	Cancer register	100092	Health-related outcomes > Cancer register
40006#D010	CAT-MUL	157155/72(157227)	0.0978379	-0.140713	0.322903	0.408734	LOGISTIC-BINARY	Type of cancer: ICD10: D01.0 Colon	100091	Health-related outcomes	100092	Cancer register	100092	Cancer register	100092	Health-related outcomes > Cancer register
40006#C329	CAT-MUL	157217/10(157227)	0.257273	-0.405134	0.808143	0.409147	LOGISTIC-BINARY	Type of cancer: ICD10: C32.9 Larynx, unspecified	100091	Health-related outcomes	100092	Cancer register	100092	Cancer register	100092	Health-related outcomes > Cancer register
20003#1140874674	CAT-MUL	157193/15(157208)	-0.241836	-0.843234	0.301376	0.409211	LOGISTIC-BINARY	Treatment/medication code: tolbutamide	100000	UK Biobank Assessment Centre	100071	Verbal interview	100075	Medications	100075	UK Biobank Assessment Centre > Verbal interview > Medications
20003#1141188210	CAT-MUL	157166/42(157208)	-0.137044	-0.47304	0.1772	0.4095	LOGISTIC-BINARY	Treatment/medication code: berocca effervescent tablet	100000	UK Biobank Assessment Centre	100071	Verbal interview	100075	Medications	100075	UK Biobank Assessment Centre > Verbal interview > Medications
20003#1141177826	CAT-MUL	157181/27(157208)	0.159861	-0.239197	0.516737	0.409505	LOGISTIC-BINARY	Treatment/medication code: micropirin 75mg e/c tablet	100000	UK Biobank Assessment Centre	100071	Verbal interview	100075	Medications	100075	UK Biobank Assessment Centre > Verbal interview > Medications
20003#1140879494	CAT-MUL	157029/179(157208)	-0.0648178	-0.221388	0.0866346	0.409645	LOGISTIC-BINARY	Treatment/medication code: metoclopramide	100000	UK Biobank Assessment Centre	100071	Verbal interview	100075	Medications	100075	UK Biobank Assessment Centre > Verbal interview > Medications
20003#1140860882	CAT-MUL	157197/11(157208)	-0.289986	-1.01804	0.355438	0.410216	LOGISTIC-BINARY	Treatment/medication code: cilazapril	100000	UK Biobank Assessment Centre	100071	Verbal interview	100075	Medications	100075	UK Biobank Assessment Centre > Verbal interview > Medications
20003#2038459888	CAT-MUL	157188/20(157208)	0.181611	-0.274323	0.585471	0.410431	LOGISTIC-BINARY	Treatment/medication code: cyclosporin	100000	UK Biobank Assessment Centre	100071	Verbal interview	100075	Medications	100075	UK Biobank Assessment Centre > Verbal interview > Medications
20003#1141200708	CAT-MUL	157163/45(157208)	-0.13107	-0.452768	0.170914	0.410696	LOGISTIC-BINARY	Treatment/medication code: strontium product	100000	UK Biobank Assessment Centre	100071	Verbal interview	100075	Medications	100075	UK Biobank Assessment Centre > Verbal interview > Medications
20003#1140868364	CAT-MUL	157117/91(157208)	-0.0921261	-0.316445	0.12241	0.410904	LOGISTIC-BINARY	Treatment/medication code: prednisone	100000	UK Biobank Assessment Centre	100071	Verbal interview	100075	Medications	100075	UK Biobank Assessment Centre > Verbal interview > Medications
20003#1140909954	CAT-MUL	157162/46(157208)	0.12136	-0.178518	0.399413	0.411523	LOGISTIC-BINARY	Treatment/medication code: acyclovir	100000	UK Biobank Assessment Centre	100071	Verbal interview	100075	Medications	100075	UK Biobank Assessment Centre > Verbal interview > Medications
40006#D45	CAT-MUL	157170/57(157227)	-0.115136	-0.397443	0.152316	0.412176	LOGISTIC-BINARY	Type of cancer: ICD10: D45 Polycythaemia vera	100091	Health-related outcomes	100092	Cancer register	100092	Cancer register	100092	Health-related outcomes > Cancer register
20003#1140863286	CAT-MUL	157187/21(157208)	0.18488	-0.282155	0.596072	0.412513	LOGISTIC-BINARY	Treatment/medication code: atarax 10mg tablet	100000	UK Biobank Assessment Centre	100071	Verbal interview	100075	Medications	100075	UK Biobank Assessment Centre > Verbal interview > Medications
20003#1140869362	CAT-MUL	157085/123(157208)	-0.0780863	-0.268328	0.10502	0.412529	LOGISTIC-BINARY	Treatment/medication code: femulen tablet	100000	UK Biobank Assessment Centre	100071	Verbal interview	100075	Medications	100075	UK Biobank Assessment Centre > Verbal interview > Medications
131960	DATE	129292/27935(157227)	-0.00560781	-0.0190432	0.00780075	0.412847	LOGISTIC-BINARY	Date M79 first reported (other soft tissue disorders, not elsewhere classified)	100091	Health-related outcomes	1712	First occurrences	2413	Musculoskeletal system and connective tissue disorders	2413	Health-related outcomes > First occurrences > Musculoskeletal system and connective tissue disorders
40011#8210	CAT-MUL	157137/90(157227)	0.0874293	-0.128216	0.291934	0.415239	LOGISTIC-BINARY	Histology of cancer tumour: Adenocarcinoma in adenomatous polyp	100091	Health-related outcomes	100092	Cancer register	100092	Cancer register	100092	Health-related outcomes > Cancer register
130722	DATE	156405/822(157227)	-0.029686	-0.101669	0.0411917	0.415371	LOGISTIC-BINARY	Date E21 first reported (hyperparathyroidism and other disorders of parathyroid gland)	100091	Health-related outcomes	1712	First occurrences	2404	Endocrine, nutritional and metabolic diseases	2404	Health-related outcomes > First occurrences > Endocrine, nutritional and metabolic diseases
131400	DATE	156809/418(157227)	-0.0420727	-0.144392	0.0580715	0.415393	LOGISTIC-BINARY	Date I82 first reported (other venous embolism and thrombosis)	100091	Health-related outcomes	1712	First occurrences	2409	Circulatory system disorders	2409	Health-related outcomes > First occurrences > Circulatory system disorders
20003#1140863176	CAT-MUL	157192/16(157208)	-0.221824	-0.779088	0.286082	0.415544	LOGISTIC-BINARY	Treatment/medication code: lormetazepam	100000	UK Biobank Assessment Centre	100071	Verbal interview	100075	Medications	100075	UK Biobank Assessment Centre > Verbal interview > Medications
20003#1140872132	CAT-MUL	157187/21(157208)	0.170523	-0.262084	0.555043	0.415744	LOGISTIC-BINARY	Treatment/medication code: primidone	100000	UK Biobank Assessment Centre	100071	Verbal interview	100075	Medications	100075	UK Biobank Assessment Centre > Verbal interview > Medications
20003#1140876088	CAT-MUL	157195/13(157208)	0.211767	-0.336863	0.673877	0.417186	LOGISTIC-BINARY	Treatment/medication code: sudafed 0.05% nasal spray	100000	UK Biobank Assessment Centre	100071	Verbal interview	100075	Medications	100075	UK Biobank Assessment Centre > Verbal interview > Medications
6152#5	CAT-MUL	153854/3190(157044)	0.0149238	-0.0213197	0.0508762	0.417747	LOGISTIC-BINARY	Blood clot, DVT, bronchitis, emphysema, asthma, rhinitis, eczema, allergy diagnosed by doctor: Blood clot in the leg (DVT)	100000	UK Biobank Assessment Centre	100025	Touchscreen	100036	Health and medical history	100044	UK Biobank Assessment Centre > Touchscreen > Health and medical history > Medical conditions
20126-0	CAT-SIN	30436/42122	-999	-999	-999	0.41837	MULTINOMIAL-LOGISTIC	Bipolar and major depression status	100000	UK Biobank Assessment Centre	100025	Touchscreen	100059	Psychosocial factors	100060	UK Biobank Assessment Centre > Touchscreen > Psychosocial factors > Mental health
20003#1140916288	CAT-MUL	157126/82(157208)	-0.097367	-0.338845	0.132611	0.418614	LOGISTIC-BINARY	Treatment/medication code: efexor 37.5mg tablet	100000	UK Biobank Assessment Centre	100071	Verbal interview	100075	Medications	100075	UK Biobank Assessment Centre > Verbal interview > Medications
132238	DATE	156955/272(157227)	0.0500788	-0.0729998	0.169677	0.418714	LOGISTIC-BINARY	Date O46 first reported (antepartum haemorrhage, not elsewhere classified)	100091	Health-related outcomes	1712	First occurrences	2415	Pregnancy, childbirth and the puerperium	2415	Health-related outcomes > First occurrences > Pregnancy, childbirth and the puerperium
20003#1141187790	CAT-MUL	157187/21(157208)	-0.196516	-0.694683	0.255201	0.419357	LOGISTIC-BINARY	Treatment/medication code: micardisplus 40mg/12.5mg tablet	100000	UK Biobank Assessment Centre	100071	Verbal interview	100075	Medications	100075	UK Biobank Assessment Centre > Verbal interview > Medications
131990	DATE	156362/865(157227)	-0.0287942	-0.0992194	0.0405633	0.419431	LOGISTIC-BINARY	Date M94 first reported (other disorders of cartilage)	100091	Health-related outcomes	1712	First occurrences	2413	Musculoskeletal system and connective tissue disorders	2413	Health-related outcomes > First occurrences > Musculoskeletal system and connective tissue disorders
131396	DATE	151190/6037(157227)	-0.0110098	-0.0378136	0.0156441	0.419483	LOGISTIC-BINARY	Date I80 first reported (phlebitis and thrombophlebitis)	100091	Health-related outcomes	1712	First occurrences	2409	Circulatory system disorders	2409	Health-related outcomes > First occurrences > Circulatory system disorders
40006#D071	CAT-MUL	157200/27(157227)	-0.169242	-0.59629	0.224518	0.419943	LOGISTIC-BINARY	Type of cancer: ICD10: D07.1 Vulva	100091	Health-related outcomes	100092	Cancer register	100092	Cancer register	100092	Health-related outcomes > Cancer register
20003#1141180936	CAT-MUL	157137/71(157208)	-0.102882	-0.359112	0.140403	0.419953	LOGISTIC-BINARY	Treatment/medication code: calcium carbonate+colecalciferol 1.25g/5micrograms tablet	100000	UK Biobank Assessment Centre	100071	Verbal interview	100075	Medications	100075	UK Biobank Assessment Centre > Verbal interview > Medications
1588	INTEGER	113042	-0.00466194	-0.0159863	0.0066624	0.41998	ORDERED-LOGISTIC	Average weekly beer plus cider intake	100000	UK Biobank Assessment Centre	100025	Touchscreen	100050	Lifestyle and environment	100051	UK Biobank Assessment Centre > Touchscreen > Lifestyle and environment > Alcohol
6152#8	CAT-MUL	139336/17708(157044)	0.00664872	-0.00954698	0.0227983	0.420369	LOGISTIC-BINARY	Blood clot, DVT, bronchitis, emphysema, asthma, rhinitis, eczema, allergy diagnosed by doctor: Asthma	100000	UK Biobank Assessment Centre	100025	Touchscreen	100036	Health and medical history	100044	UK Biobank Assessment Centre > Touchscreen > Health and medical history > Medical conditions
20003#1140867960	CAT-MUL	157197/11(157208)	-0.267093	-0.95219	0.343218	0.42055	LOGISTIC-BINARY	Treatment/medication code: tryptophan product	100000	UK Biobank Assessment Centre	100071	Verbal interview	100075	Medications	100075	UK Biobank Assessment Centre > Verbal interview > Medications
20003#1140888770	CAT-MUL	157192/16(157208)	-0.219189	-0.777464	0.285663	0.420609	LOGISTIC-BINARY	Treatment/medication code: epinephrine	100000	UK Biobank Assessment Centre	100071	Verbal interview	100075	Medications	100075	UK Biobank Assessment Centre > Verbal interview > Medications
40011#8851	CAT-MUL	157211/16(157227)	0.198759	-0.314718	0.647652	0.421259	LOGISTIC-BINARY	Histology of cancer tumour: Liposarcoma, well differentiated	100091	Health-related outcomes	100092	Cancer register	100092	Cancer register	100092	Health-related outcomes > Cancer register
20003#1140923346	CAT-MUL	153598/3610(157208)	-0.0140874	-0.0485535	0.0201249	0.421358	LOGISTIC-BINARY	Treatment/medication code: co-codamol	100000	UK Biobank Assessment Centre	100071	Verbal interview	100075	Medications	100075	UK Biobank Assessment Centre > Verbal interview > Medications
20003#1140928338	CAT-MUL	157184/24(157208)	-0.181508	-0.639416	0.244032	0.421517	LOGISTIC-BINARY	Treatment/medication code: requip 0.25mg tablet	100000	UK Biobank Assessment Centre	100071	Verbal interview	100075	Medications	100075	UK Biobank Assessment Centre > Verbal interview > Medications
20003#1140884464	CAT-MUL	156699/509(157208)	-0.0372931	-0.129151	0.0527372	0.421635	LOGISTIC-BINARY	Treatment/medication code: dihydrocodeine	100000	UK Biobank Assessment Centre	100071	Verbal interview	100075	Medications	100075	UK Biobank Assessment Centre > Verbal interview > Medications
20003#1141168936	CAT-MUL	156932/276(157208)	0.049906	-0.0736024	0.169876	0.421858	LOGISTIC-BINARY	Treatment/medication code: sildenafil	100000	UK Biobank Assessment Centre	100071	Verbal interview	100075	Medications	100075	UK Biobank Assessment Centre > Verbal interview > Medications
20003#1140881320	CAT-MUL	157161/47(157208)	-0.127742	-0.44883	0.174135	0.422095	LOGISTIC-BINARY	Treatment/medication code: magnesium carbonate	100000	UK Biobank Assessment Centre	100071	Verbal interview	100075	Medications	100075	UK Biobank Assessment Centre > Verbal interview > Medications
20003#1140881890	CAT-MUL	157188/20(157208)	0.170134	-0.269251	0.557759	0.422437	LOGISTIC-BINARY	Treatment/medication code: betoptic 0.5% eye drops	100000	UK Biobank Assessment Centre	100071	Verbal interview	100075	Medications	100075	UK Biobank Assessment Centre > Verbal interview > Medications
131860	DATE	156830/397(157227)	-0.0423383	-0.146923	0.0599258	0.422446	LOGISTIC-BINARY	Date M11 first reported (other crystal arthropathies)	100091	Health-related outcomes	1712	First occurrences	2413	Musculoskeletal system and connective tissue disorders	2413	Health-related outcomes > First occurrences > Musculoskeletal system and connective tissue disorders
20001#1033	CAT-MUL	157198/10(157208)	-0.293484	-1.05245	0.373716	0.422616	LOGISTIC-BINARY	Cancer code, self-reported: spinal cord or cranial nerve cancer	100000	UK Biobank Assessment Centre	100071	Verbal interview	100074	Medical conditions	100074	UK Biobank Assessment Centre > Verbal interview > Medical conditions
2050	CAT-SIN	150579	0.00508887	-0.00734692	0.0175247	0.423003	ORDERED-LOGISTIC	Frequency of depressed mood in last 2 weeks	100000	UK Biobank Assessment Centre	100025	Touchscreen	100059	Psychosocial factors	100060	UK Biobank Assessment Centre > Touchscreen > Psychosocial factors > Mental health
30680	CONTINUOUS	138122	0.00222926	-0.00322858	0.00768709	0.42339	LINEAR	Calcium	100078	Biological samples	100080	Assay results	17518	Blood assays	17518	Biological samples > Assay results > Blood assays > Blood biochemistry
132602	DATE	157217/10(157227)	-0.286365	-1.03047	0.365259	0.423845	LOGISTIC-BINARY	Date Q98 first reported (other sex chromosome abnormalities, male phenotype, not elsewhere classified)	100091	Health-related outcomes	1712	First occurrences	2417	Congenital disruptions and chromosomal abnormalities	2417	Health-related outcomes > First occurrences > Congenital disruptions and chromosomal abnormalities
1309	INTEGER	151844	0.00420148	-0.00610777	0.0145107	0.42468	ORDERED-LOGISTIC	Fresh fruit intake	100000	UK Biobank Assessment Centre	100025	Touchscreen	100050	Lifestyle and environment	100052	UK Biobank Assessment Centre > Touchscreen > Lifestyle and environment > Diet
131964	DATE	149484/7743(157227)	0.00961781	-0.0140611	0.0331814	0.424822	LOGISTIC-BINARY	Date M81 first reported (osteoporosis without pathological fracture)	100091	Health-related outcomes	1712	First occurrences	2413	Musculoskeletal system and connective tissue disorders	2413	Health-related outcomes > First occurrences > Musculoskeletal system and connective tissue disorders
131972	DATE	152207/5020(157227)	-0.011914	-0.041269	0.0172598	0.424913	LOGISTIC-BINARY	Date M85 first reported (other disorders of bone density and structure)	100091	Health-related outcomes	1712	First occurrences	2413	Musculoskeletal system and connective tissue disorders	2413	Health-related outcomes > First occurrences > Musculoskeletal system and connective tissue disorders
20003#1140871388	CAT-MUL	157188/20(157208)	0.171883	-0.272158	0.567816	0.42494	LOGISTIC-BINARY	Treatment/medication code: cuprofen 200mg tablet	100000	UK Biobank Assessment Centre	100071	Verbal interview	100075	Medications	100075	UK Biobank Assessment Centre > Verbal interview > Medications
20003#1140871236	CAT-MUL	157197/11(157208)	-0.265938	-0.9569	0.345	0.425468	LOGISTIC-BINARY	Treatment/medication code: flurbiprofen	100000	UK Biobank Assessment Centre	100071	Verbal interview	100075	Medications	100075	UK Biobank Assessment Centre > Verbal interview > Medications
20003#1140874370	CAT-MUL	157089/119(157208)	-0.0774681	-0.272038	0.109301	0.426112	LOGISTIC-BINARY	Treatment/medication code: aciclovir	100000	UK Biobank Assessment Centre	100071	Verbal interview	100075	Medications	100075	UK Biobank Assessment Centre > Verbal interview > Medications
20003#1141190160	CAT-MUL	157156/52(157208)	-0.123179	-0.435443	0.170436	0.426118	LOGISTIC-BINARY	Treatment/medication code: vascalpha 5mg m/r tablet	100000	UK Biobank Assessment Centre	100071	Verbal interview	100075	Medications	100075	UK Biobank Assessment Centre > Verbal interview > Medications
30720	CONTINUOUS	150618	-0.00212183	-0.00735406	0.00311041	0.426713	LINEAR	Cystatin C	100078	Biological samples	100080	Assay results	17518	Blood assays	17518	Biological samples > Assay results > Blood assays > Blood biochemistry
6150#3	CAT-MUL	154700/2285(156985)	-0.0174095	-0.0605693	0.0253504	0.427045	LOGISTIC-BINARY	Vascular/heart problems diagnosed by doctor: Stroke	100000	UK Biobank Assessment Centre	100025	Touchscreen	100036	Health and medical history	100044	UK Biobank Assessment Centre > Touchscreen > Health and medical history > Medical conditions
131554	DATE	156324/903(157227)	0.0271836	-0.0404186	0.0937363	0.427068	LOGISTIC-BINARY	Date K01 first reported (embedded and impacted teeth)	100091	Health-related outcomes	1712	First occurrences	2411	Digestive system disorders	2411	Health-related outcomes > First occurrences > Digestive system disorders
20003#1140867876	CAT-MUL	157020/188(157208)	0.0587287	-0.0887181	0.201118	0.427262	LOGISTIC-BINARY	Treatment/medication code: prozac 20mg capsule	100000	UK Biobank Assessment Centre	100071	Verbal interview	100075	Medications	100075	UK Biobank Assessment Centre > Verbal interview > Medications
40011#8501	CAT-MUL	157195/32(157227)	-0.15079	-0.536044	0.207071	0.427373	LOGISTIC-BINARY	Histology of cancer tumour: Comedocarcinoma	100091	Health-related outcomes	100092	Cancer register	100092	Cancer register	100092	Health-related outcomes > Cancer register
20003#1140861276	CAT-MUL	157059/149(157208)	0.0655107	-0.0994672	0.223889	0.427407	LOGISTIC-BINARY	Treatment/medication code: lacidipine	100000	UK Biobank Assessment Centre	100071	Verbal interview	100075	Medications	100075	UK Biobank Assessment Centre > Verbal interview > Medications
20003#1140868080	CAT-MUL	157158/50(157208)	0.110357	-0.171102	0.373141	0.427508	LOGISTIC-BINARY	Treatment/medication code: cyclizine	100000	UK Biobank Assessment Centre	100071	Verbal interview	100075	Medications	100075	UK Biobank Assessment Centre > Verbal interview > Medications
130704	DATE	156326/901(157227)	0.0273013	-0.0407134	0.094245	0.427835	LOGISTIC-BINARY	Date E07 first reported (other disorders of thyroid)	100091	Health-related outcomes	1712	First occurrences	2404	Endocrine, nutritional and metabolic diseases	2404	Health-related outcomes > First occurrences > Endocrine, nutritional and metabolic diseases
3786	INTEGER	15682	-0.0065334	-0.0226955	0.00962874	0.428163	LINEAR	Age asthma diagnosed	100000	UK Biobank Assessment Centre	100025	Touchscreen	100036	Health and medical history	100044	UK Biobank Assessment Centre > Touchscreen > Health and medical history > Medical conditions
20003#1140879866	CAT-MUL	157081/127(157208)	-0.0743486	-0.261864	0.105959	0.428432	LOGISTIC-BINARY	Treatment/medication code: timolol	100000	UK Biobank Assessment Centre	100071	Verbal interview	100075	Medications	100075	UK Biobank Assessment Centre > Verbal interview > Medications
20003#1140909790	CAT-MUL	157123/85(157208)	-0.0920661	-0.325544	0.130608	0.429247	LOGISTIC-BINARY	Treatment/medication code: chlorphenamine	100000	UK Biobank Assessment Centre	100071	Verbal interview	100075	Medications	100075	UK Biobank Assessment Centre > Verbal interview > Medications
20003#1140882728	CAT-MUL	157128/80(157208)	-0.0953649	-0.337494	0.135317	0.429577	LOGISTIC-BINARY	Treatment/medication code: otomize ear spray	100000	UK Biobank Assessment Centre	100071	Verbal interview	100075	Medications	100075	UK Biobank Assessment Centre > Verbal interview > Medications
30050	CONTINUOUS	157225	-0.00206334	-0.00718392	0.00305724	0.42966	LINEAR	Mean corpuscular haemoglobin	100078	Biological samples	100080	Assay results	100081	Blood assays	100081	Biological samples > Assay results > Blood assays > Blood count
20003#1141157402	CAT-MUL	157158/50(157208)	0.109539	-0.171417	0.371254	0.429736	LOGISTIC-BINARY	Treatment/medication code: prednisolone product	100000	UK Biobank Assessment Centre	100071	Verbal interview	100075	Medications	100075	UK Biobank Assessment Centre > Verbal interview > Medications
20003#1140860332	CAT-MUL	157192/16(157208)	0.189245	-0.308094	0.627522	0.429849	LOGISTIC-BINARY	Treatment/medication code: sotalol hydrochloride+hydrochlorothiazide 80mg/12.5mg tablet	100000	UK Biobank Assessment Centre	100071	Verbal interview	100075	Medications	100075	UK Biobank Assessment Centre > Verbal interview > Medications
21069-4	CAT-SIN	380/1048	-999	-999	-999	0.429879	MULTINOMIAL-LOGISTIC	Method of coeliac disease/gluten sensitivity diagnosis	100089	Online follow-up	153	Digestive health	153	Digestive health	153	Online follow-up > Digestive health
20003#1140909780	CAT-MUL	157179/29(157208)	0.148661	-0.236706	0.498818	0.429967	LOGISTIC-BINARY	Treatment/medication code: colestyramine	100000	UK Biobank Assessment Centre	100071	Verbal interview	100075	Medications	100075	UK Biobank Assessment Centre > Verbal interview > Medications
131684	DATE	156185/1042(157227)	0.0252626	-0.0379306	0.087541	0.430004	LOGISTIC-BINARY	Date K86 first reported (other diseases of pancreas)	100091	Health-related outcomes	1712	First occurrences	2411	Digestive system disorders	2411	Health-related outcomes > First occurrences > Digestive system disorders
20001#1046	CAT-MUL	157197/11(157208)	-0.263208	-0.955205	0.352214	0.431176	LOGISTIC-BINARY	Cancer code, self-reported: penis cancer	100000	UK Biobank Assessment Centre	100071	Verbal interview	100074	Medical conditions	100074	UK Biobank Assessment Centre > Verbal interview > Medical conditions
20003#1140910548	CAT-MUL	157152/56(157208)	-0.112723	-0.401441	0.159831	0.431742	LOGISTIC-BINARY	Treatment/medication code: iron sulphate	100000	UK Biobank Assessment Centre	100071	Verbal interview	100075	Medications	100075	UK Biobank Assessment Centre > Verbal interview > Medications
20003#1140873650	CAT-MUL	157196/12(157208)	-0.278692	-1.00994	0.373301	0.431824	LOGISTIC-BINARY	Treatment/medication code: clindamycin	100000	UK Biobank Assessment Centre	100071	Verbal interview	100075	Medications	100075	UK Biobank Assessment Centre > Verbal interview > Medications
132260	DATE	155949/1278(157227)	0.0227387	-0.034415	0.0791506	0.43253	LOGISTIC-BINARY	Date O68 first reported (labour and delivery complicated by foetal stress [distress])	100091	Health-related outcomes	1712	First occurrences	2415	Pregnancy, childbirth and the puerperium	2415	Health-related outcomes > First occurrences > Pregnancy, childbirth and the puerperium
20003#1141169700	CAT-MUL	157195/13(157208)	-0.248374	-0.900286	0.336322	0.432897	LOGISTIC-BINARY	Treatment/medication code: entacapone	100000	UK Biobank Assessment Centre	100071	Verbal interview	100075	Medications	100075	UK Biobank Assessment Centre > Verbal interview > Medications
2976	INTEGER	6713	-0.0097713	-0.0342056	0.014663	0.433105	LINEAR	Age diabetes diagnosed	100000	UK Biobank Assessment Centre	100025	Touchscreen	100036	Health and medical history	100044	UK Biobank Assessment Centre > Touchscreen > Health and medical history > Medical conditions
130016	DATE	155489/1738(157227)	0.0195178	-0.0295756	0.068067	0.433318	LOGISTIC-BINARY	Date A08 first reported (viral and other specified intestinal infections)	100091	Health-related outcomes	1712	First occurrences	2401	Certain infectious and parasitic diseases	2401	Health-related outcomes > First occurrences > Certain infectious and parasitic diseases
130920	DATE	157039/188(157227)	0.0581369	-0.089912	0.200974	0.433605	LOGISTIC-BINARY	Date F51 first reported (nonorganic sleep disorders)	100091	Health-related outcomes	1712	First occurrences	2405	Mental and behavioural disorders	2405	Health-related outcomes > First occurrences > Mental and behavioural disorders
20003#1140865416	CAT-MUL	157066/142(157208)	0.0658975	-0.102309	0.227439	0.433707	LOGISTIC-BINARY	Treatment/medication code: colpermin 0.2ml m/r gel e/c capsule	100000	UK Biobank Assessment Centre	100071	Verbal interview	100075	Medications	100075	UK Biobank Assessment Centre > Verbal interview > Medications
20003#1140877892	CAT-MUL	157127/81(157208)	-0.0933425	-0.332779	0.134719	0.434266	LOGISTIC-BINARY	Treatment/medication code: voltarol emulgel	100000	UK Biobank Assessment Centre	100071	Verbal interview	100075	Medications	100075	UK Biobank Assessment Centre > Verbal interview > Medications
131738	DATE	153221/4006(157227)	0.012891	-0.0195531	0.0451061	0.434504	LOGISTIC-BINARY	Date L29 first reported (pruritus)	100091	Health-related outcomes	1712	First occurrences	2412	Skin and subcutaneous tissue disorders	2412	Health-related outcomes > First occurrences > Skin and subcutaneous tissue disorders
131942	DATE	153238/3989(157227)	0.0129344	-0.0196247	0.0452618	0.434572	LOGISTIC-BINARY	Date M67 first reported (other disorders of synovium and tendon)	100091	Health-related outcomes	1712	First occurrences	2413	Musculoskeletal system and connective tissue disorders	2413	Health-related outcomes > First occurrences > Musculoskeletal system and connective tissue disorders
2654-7	CAT-SIN	28449/83678	-999	-999	-999	0.434902	MULTINOMIAL-LOGISTIC	Non-butter spread type details	100000	UK Biobank Assessment Centre	100025	Touchscreen	100050	Lifestyle and environment	100052	UK Biobank Assessment Centre > Touchscreen > Lifestyle and environment > Diet
20003#1141182674	CAT-MUL	157197/11(157208)	-0.260561	-0.95132	0.352981	0.434945	LOGISTIC-BINARY	Treatment/medication code: fenactol 25mg e/c tablet	100000	UK Biobank Assessment Centre	100071	Verbal interview	100075	Medications	100075	UK Biobank Assessment Centre > Verbal interview > Medications
6151#1	CAT-MUL	154336/2129(156465)	-0.0177749	-0.0626122	0.0266269	0.434945	LOGISTIC-BINARY	Fractured bone site(s): Ankle	100000	UK Biobank Assessment Centre	100025	Touchscreen	100036	Health and medical history	100044	UK Biobank Assessment Centre > Touchscreen > Health and medical history > Medical conditions
3581	INTEGER	49272	0.00362727	-0.0055023	0.0127568	0.436141	LINEAR	Age at menopause (last menstrual period)	100000	UK Biobank Assessment Centre	100025	Touchscreen	100068	Sex-specific factors	100069	UK Biobank Assessment Centre > Touchscreen > Sex-specific factors > Female-specific factors
3414	CAT-SIN	3832/13339(17171)	-0.0147134	-0.0516963	0.0224477	0.436598	LOGISTIC-BINARY	Hip pain for 3+ months	100000	UK Biobank Assessment Centre	100025	Touchscreen	100036	Health and medical history	100048	UK Biobank Assessment Centre > Touchscreen > Health and medical history > Pain
20003#1140868588	CAT-MUL	157154/54(157208)	-0.11438	-0.411423	0.165556	0.437717	LOGISTIC-BINARY	Treatment/medication code: progesterone product	100000	UK Biobank Assessment Centre	100071	Verbal interview	100075	Medications	100075	UK Biobank Assessment Centre > Verbal interview > Medications
20003#1140888676	CAT-MUL	157192/16(157208)	0.18532	-0.309228	0.623274	0.437862	LOGISTIC-BINARY	Treatment/medication code: naftidrofuryl	100000	UK Biobank Assessment Centre	100071	Verbal interview	100075	Medications	100075	UK Biobank Assessment Centre > Verbal interview > Medications
6158#4	CAT-MUL	3291/1085(4376)	0.0282384	-0.0433937	0.0994252	0.438172	LOGISTIC-BINARY	Why reduced smoking: Financial reasons	100000	UK Biobank Assessment Centre	100025	Touchscreen	100050	Lifestyle and environment	100058	UK Biobank Assessment Centre > Touchscreen > Lifestyle and environment > Smoking
40011#9680	CAT-MUL	156960/267(157227)	0.0481532	-0.0754717	0.168222	0.438749	LOGISTIC-BINARY	Histology of cancer tumour: Malignant lymphoma, large B-cell, diffuse	100091	Health-related outcomes	100092	Cancer register	100092	Cancer register	100092	Health-related outcomes > Cancer register
30710	CONTINUOUS	150293	-0.00206785	-0.00730427	0.00316857	0.438936	LINEAR	C-reactive protein	100078	Biological samples	100080	Assay results	17518	Blood assays	17518	Biological samples > Assay results > Blood assays > Blood biochemistry
20003#1140909354	CAT-MUL	157176/32(157208)	0.132882	-0.218801	0.452701	0.439672	LOGISTIC-BINARY	Treatment/medication code: motifene 75mg e/c+m/r capsule	100000	UK Biobank Assessment Centre	100071	Verbal interview	100075	Medications	100075	UK Biobank Assessment Centre > Verbal interview > Medications
131680	DATE	155542/1685(157227)	0.0194797	-0.0302389	0.0686383	0.439977	LOGISTIC-BINARY	Date K83 first reported (other diseases of biliary tract)	100091	Health-related outcomes	1712	First occurrences	2411	Digestive system disorders	2411	Health-related outcomes > First occurrences > Digestive system disorders
40006#D057	CAT-MUL	157178/49(157227)	0.108592	-0.17614	0.374234	0.440124	LOGISTIC-BINARY	Type of cancer: ICD10: D05.7 Other carcinoma in situ of breast	100091	Health-related outcomes	100092	Cancer register	100092	Cancer register	100092	Health-related outcomes > Cancer register
20003#1140921828	CAT-MUL	157011/197(157208)	-0.0580618	-0.208065	0.0871224	0.440889	LOGISTIC-BINARY	Treatment/medication code: dicloflex 25mg e/c tablet	100000	UK Biobank Assessment Centre	100071	Verbal interview	100075	Medications	100075	UK Biobank Assessment Centre > Verbal interview > Medications
40011#8340	CAT-MUL	157193/34(157227)	-0.144461	-0.525506	0.208758	0.44152	LOGISTIC-BINARY	Histology of cancer tumour: Papillary carcinoma, follicular variant	100091	Health-related outcomes	100092	Cancer register	100092	Cancer register	100092	Health-related outcomes > Cancer register
131612	DATE	146955/10272(157227)	0.00810496	-0.0125906	0.0287155	0.441797	LOGISTIC-BINARY	Date K40 first reported (inguinal hernia)	100091	Health-related outcomes	1712	First occurrences	2411	Digestive system disorders	2411	Health-related outcomes > First occurrences > Digestive system disorders
20003#1140860834	CAT-MUL	156811/397(157208)	-0.0406101	-0.145279	0.0617015	0.441928	LOGISTIC-BINARY	Treatment/medication code: glyceryl trinitrate	100000	UK Biobank Assessment Centre	100071	Verbal interview	100075	Medications	100075	UK Biobank Assessment Centre > Verbal interview > Medications
20003#1141173346	CAT-MUL	157184/24(157208)	-0.173206	-0.632303	0.249169	0.442346	LOGISTIC-BINARY	Treatment/medication code: cortisone	100000	UK Biobank Assessment Centre	100071	Verbal interview	100075	Medications	100075	UK Biobank Assessment Centre > Verbal interview > Medications
20003#1140865654	CAT-MUL	157147/61(157208)	-0.106785	-0.386802	0.157672	0.442653	LOGISTIC-BINARY	Treatment/medication code: codeine phosphate+kaolin 10mg/3g/10ml mixture	100000	UK Biobank Assessment Centre	100071	Verbal interview	100075	Medications	100075	UK Biobank Assessment Centre > Verbal interview > Medications
20003#1197	CAT-MUL	156858/350(157208)	-0.0432289	-0.154965	0.0658854	0.443011	LOGISTIC-BINARY	Treatment/medication code: evening primrose oil product	100000	UK Biobank Assessment Centre	100071	Verbal interview	100075	Medications	100075	UK Biobank Assessment Centre > Verbal interview > Medications
20003#1140865752	CAT-MUL	157058/150(157208)	-0.0660393	-0.237837	0.0996589	0.443295	LOGISTIC-BINARY	Treatment/medication code: ispaghula husk	100000	UK Biobank Assessment Centre	100071	Verbal interview	100075	Medications	100075	UK Biobank Assessment Centre > Verbal interview > Medications
40006#C838	CAT-MUL	157171/56(157227)	0.101922	-0.16722	0.353952	0.444098	LOGISTIC-BINARY	Type of cancer: ICD10: C83.8 Other types of diffuse non-Hodgkin's lymphoma	100091	Health-related outcomes	100092	Cancer register	100092	Cancer register	100092	Health-related outcomes > Cancer register
20003#1141151018	CAT-MUL	157170/38(157208)	-0.134119	-0.488302	0.197654	0.444185	LOGISTIC-BINARY	Treatment/medication code: cozaar-comp 50mg/12.5mg tablet	100000	UK Biobank Assessment Centre	100071	Verbal interview	100075	Medications	100075	UK Biobank Assessment Centre > Verbal interview > Medications
132016	DATE	156718/509(157227)	0.0347983	-0.0553009	0.123005	0.444341	LOGISTIC-BINARY	Date N10 first reported (acute tubulo-interstitial nephritis)	100091	Health-related outcomes	1712	First occurrences	2414	Genitourinary system disorders	2414	Health-related outcomes > First occurrences > Genitourinary system disorders
20003#1140869276	CAT-MUL	156981/227(157208)	-0.053841	-0.193789	0.0820696	0.444376	LOGISTIC-BINARY	Treatment/medication code: micronor tablet	100000	UK Biobank Assessment Centre	100071	Verbal interview	100075	Medications	100075	UK Biobank Assessment Centre > Verbal interview > Medications
20001#1002	CAT-MUL	153732/3476(157208)	0.0135478	-0.021309	0.0481378	0.444436	LOGISTIC-BINARY	Cancer code, self-reported: breast cancer	100000	UK Biobank Assessment Centre	100071	Verbal interview	100074	Medical conditions	100074	UK Biobank Assessment Centre > Verbal interview > Medical conditions
20003#1140874014	CAT-MUL	157155/53(157208)	0.105188	-0.173737	0.364697	0.444739	LOGISTIC-BINARY	Treatment/medication code: metronidazole	100000	UK Biobank Assessment Centre	100071	Verbal interview	100075	Medications	100075	UK Biobank Assessment Centre > Verbal interview > Medications
132042	DATE	155431/1796(157227)	-0.0188372	-0.0674508	0.0292618	0.445178	LOGISTIC-BINARY	Date N23 first reported (unspecified renal colic)	100091	Health-related outcomes	1712	First occurrences	2414	Genitourinary system disorders	2414	Health-related outcomes > First occurrences > Genitourinary system disorders
20001#1048	CAT-MUL	157140/68(157208)	0.0912698	-0.150345	0.317265	0.445181	LOGISTIC-BINARY	Cancer code, self-reported: leukaemia	100000	UK Biobank Assessment Centre	100071	Verbal interview	100074	Medical conditions	100074	UK Biobank Assessment Centre > Verbal interview > Medical conditions
6155#3	CAT-MUL	143379/13208(156587)	-0.00719344	-0.0257248	0.0112727	0.445967	LOGISTIC-BINARY	Vitamin and mineral supplements: Vitamin C	100000	UK Biobank Assessment Centre	100025	Touchscreen	100036	Health and medical history	100045	UK Biobank Assessment Centre > Touchscreen > Health and medical history > Medication
21051	CAT-SIN	58272	0.00662129	-0.010404	0.0236466	0.446405	ORDERED-LOGISTIC	Degree bothered by headaches in the last 3 months	100089	Online follow-up	153	Digestive health	153	Digestive health	153	Online follow-up > Digestive health
2335	CAT-SIN	132102/23684(155786)	-0.00556837	-0.0199303	0.00876046	0.44678	LOGISTIC-BINARY	Chest pain or discomfort	100000	UK Biobank Assessment Centre	100025	Touchscreen	100036	Health and medical history	100039	UK Biobank Assessment Centre > Touchscreen > Health and medical history > Chest pain
30640	CONTINUOUS	149893	-0.00203208	-0.00727607	0.00321191	0.447551	LINEAR	Apolipoprotein B	100078	Biological samples	100080	Assay results	17518	Blood assays	17518	Biological samples > Assay results > Blood assays > Blood biochemistry
2794	INTEGER	68554	-0.00299294	-0.0107355	0.00474965	0.448664	LINEAR	Age started oral contraceptive pill	100000	UK Biobank Assessment Centre	100025	Touchscreen	100068	Sex-specific factors	100069	UK Biobank Assessment Centre > Touchscreen > Sex-specific factors > Female-specific factors
2178	CAT-SIN	156685	0.00388864	-0.00617804	0.0139553	0.449544	ORDERED-LOGISTIC	Overall health rating	100000	UK Biobank Assessment Centre	100025	Touchscreen	100036	Health and medical history	100042	UK Biobank Assessment Centre > Touchscreen > Health and medical history > General health
20003#2038459704	CAT-MUL	156972/236(157208)	-0.0515304	-0.187002	0.0800996	0.449644	LOGISTIC-BINARY	Treatment/medication code: carbamazepine	100000	UK Biobank Assessment Centre	100071	Verbal interview	100075	Medications	100075	UK Biobank Assessment Centre > Verbal interview > Medications
40006#C621	CAT-MUL	157182/45(157227)	0.11056	-0.187073	0.385634	0.450349	LOGISTIC-BINARY	Type of cancer: ICD10: C62.1 Descended testis	100091	Health-related outcomes	100092	Cancer register	100092	Cancer register	100092	Health-related outcomes > Cancer register
20003#1140862810	CAT-MUL	157172/36(157208)	-0.136456	-0.502807	0.204399	0.450417	LOGISTIC-BINARY	Treatment/medication code: phenergan 10mg tablet	100000	UK Biobank Assessment Centre	100071	Verbal interview	100075	Medications	100075	UK Biobank Assessment Centre > Verbal interview > Medications
131976	DATE	156877/350(157227)	0.0414504	-0.0676296	0.147692	0.450608	LOGISTIC-BINARY	Date M87 first reported (osteonecrosis)	100091	Health-related outcomes	1712	First occurrences	2413	Musculoskeletal system and connective tissue disorders	2413	Health-related outcomes > First occurrences > Musculoskeletal system and connective tissue disorders
30800	CONTINUOUS	23881	-0.00504795	-0.01817	0.00807406	0.450842	LINEAR	Oestradiol	100078	Biological samples	100080	Assay results	17518	Blood assays	17518	Biological samples > Assay results > Blood assays > Blood biochemistry
40011#9690	CAT-MUL	157125/102(157227)	0.0749444	-0.124371	0.264941	0.450922	LOGISTIC-BINARY	Histology of cancer tumour: Follicular lymphoma, NOS	100091	Health-related outcomes	100092	Cancer register	100092	Cancer register	100092	Health-related outcomes > Cancer register
20003#1141200108	CAT-MUL	157161/47(157208)	-0.119203	-0.438535	0.180782	0.451236	LOGISTIC-BINARY	Treatment/medication code: cymalon cranberry 1.5g/5ml liquid	100000	UK Biobank Assessment Centre	100071	Verbal interview	100075	Medications	100075	UK Biobank Assessment Centre > Verbal interview > Medications
40006#C445	CAT-MUL	156330/897(157227)	0.0258233	-0.0418912	0.0924878	0.451319	LOGISTIC-BINARY	Type of cancer: ICD10: C44.5 Skin of trunk	100091	Health-related outcomes	100092	Cancer register	100092	Cancer register	100092	Health-related outcomes > Cancer register
20003#1140879778	CAT-MUL	155475/1733(157208)	0.0187331	-0.0303173	0.0672409	0.451645	LOGISTIC-BINARY	Treatment/medication code: doxazosin	100000	UK Biobank Assessment Centre	100071	Verbal interview	100075	Medications	100075	UK Biobank Assessment Centre > Verbal interview > Medications
20003#1140871680	CAT-MUL	157137/71(157208)	-0.0956024	-0.350834	0.147139	0.452145	LOGISTIC-BINARY	Treatment/medication code: tylex capsule	100000	UK Biobank Assessment Centre	100071	Verbal interview	100075	Medications	100075	UK Biobank Assessment Centre > Verbal interview > Medications
40011#9530	CAT-MUL	157101/126(157227)	-0.0705068	-0.2577	0.109706	0.452156	LOGISTIC-BINARY	Histology of cancer tumour: Meningioma, malignant	100091	Health-related outcomes	100092	Cancer register	100092	Cancer register	100092	Health-related outcomes > Cancer register
130696	DATE	145123/12104(157227)	-0.00737855	-0.0266734	0.0118445	0.452706	LOGISTIC-BINARY	Date E03 first reported (other hypothyroidism)	100091	Health-related outcomes	1712	First occurrences	2404	Endocrine, nutritional and metabolic diseases	2404	Health-related outcomes > First occurrences > Endocrine, nutritional and metabolic diseases
5196-1	CAT-SIN	39184/40759	-999	-999	-999	0.452735	MULTINOMIAL-LOGISTIC	Intra-ocular pressure (IOP) method (left)	100000	UK Biobank Assessment Centre	100006	Physical measures	100013	Eye measures	100015	UK Biobank Assessment Centre > Physical measures > Eye measures > Intraocular pressure
20003#1141157494	CAT-MUL	157155/53(157208)	-0.111445	-0.411118	0.170695	0.45339	LOGISTIC-BINARY	Treatment/medication code: ispaghula husk product	100000	UK Biobank Assessment Centre	100071	Verbal interview	100075	Medications	100075	UK Biobank Assessment Centre > Verbal interview > Medications
130838	DATE	156675/552(157227)	-0.033658	-0.122494	0.0534996	0.453516	LOGISTIC-BINARY	Date F01 first reported (vascular dementia)	100091	Health-related outcomes	1712	First occurrences	2405	Mental and behavioural disorders	2405	Health-related outcomes > First occurrences > Mental and behavioural disorders
2926	INTEGER	33655	0.00805405	-0.0130064	0.0291145	0.454022	ORDERED-LOGISTIC	Number of unsuccessful stop-smoking attempts	100000	UK Biobank Assessment Centre	100025	Touchscreen	100050	Lifestyle and environment	100058	UK Biobank Assessment Centre > Touchscreen > Lifestyle and environment > Smoking
131820	DATE	155694/1533(157227)	-0.0200851	-0.0730013	0.0322189	0.454316	LOGISTIC-BINARY	Date L89 first reported (decubitus ulcer)	100091	Health-related outcomes	1712	First occurrences	2412	Skin and subcutaneous tissue disorders	2412	Health-related outcomes > First occurrences > Skin and subcutaneous tissue disorders
40006#C73	CAT-MUL	157031/196(157227)	0.0539863	-0.0898272	0.19305	0.454596	LOGISTIC-BINARY	Type of cancer: ICD10: C73 Malignant neoplasm of thyroid gland	100091	Health-related outcomes	100092	Cancer register	100092	Cancer register	100092	Health-related outcomes > Cancer register
131618	DATE	154901/2326(157227)	-0.0162214	-0.0589392	0.0260996	0.454631	LOGISTIC-BINARY	Date K43 first reported (ventral hernia)	100091	Health-related outcomes	1712	First occurrences	2411	Digestive system disorders	2411	Health-related outcomes > First occurrences > Digestive system disorders
1190	CAT-SIN	157181	-0.00387599	-0.0140364	0.00628442	0.454859	ORDERED-LOGISTIC	Nap during day	100000	UK Biobank Assessment Centre	100025	Touchscreen	100050	Lifestyle and environment	100057	UK Biobank Assessment Centre > Touchscreen > Lifestyle and environment > Sleep
20003#1141168108	CAT-MUL	157155/53(157208)	-0.111063	-0.410794	0.171552	0.455278	LOGISTIC-BINARY	Treatment/medication code: isotard 25xl m/r tablet	100000	UK Biobank Assessment Centre	100071	Verbal interview	100075	Medications	100075	UK Biobank Assessment Centre > Verbal interview > Medications
20003#1140928212	CAT-MUL	157185/23(157208)	0.151319	-0.264693	0.527358	0.455449	LOGISTIC-BINARY	Treatment/medication code: plendil 2.5mg m/r tablet	100000	UK Biobank Assessment Centre	100071	Verbal interview	100075	Medications	100075	UK Biobank Assessment Centre > Verbal interview > Medications
20003#1141164828	CAT-MUL	156082/1126(157208)	-0.0233382	-0.0850559	0.0375617	0.45564	LOGISTIC-BINARY	Treatment/medication code: adcal-d3 1.5g/10micrograms chewable tablet	100000	UK Biobank Assessment Centre	100071	Verbal interview	100075	Medications	100075	UK Biobank Assessment Centre > Verbal interview > Medications
2907	CAT-SIN	21199/15257(36456)	0.00820384	-0.0133808	0.0297736	0.456135	LOGISTIC-BINARY	Ever stopped smoking for 6+ months	100000	UK Biobank Assessment Centre	100025	Touchscreen	100050	Lifestyle and environment	100058	UK Biobank Assessment Centre > Touchscreen > Lifestyle and environment > Smoking
6144#1	CAT-MUL	152944/3898(156842)	-0.0125433	-0.0457283	0.020406	0.457195	LOGISTIC-BINARY	Never eat eggs, dairy, wheat, sugar: Eggs or foods containing eggs	100000	UK Biobank Assessment Centre	100025	Touchscreen	100050	Lifestyle and environment	100052	UK Biobank Assessment Centre > Touchscreen > Lifestyle and environment > Diet
20003#1140878098	CAT-MUL	157187/21(157208)	0.161349	-0.286347	0.561554	0.457494	LOGISTIC-BINARY	Treatment/medication code: betagan eye drops	100000	UK Biobank Assessment Centre	100071	Verbal interview	100075	Medications	100075	UK Biobank Assessment Centre > Verbal interview > Medications
20003#1141172924	CAT-MUL	157013/195(157208)	-0.0562726	-0.207157	0.0896926	0.457638	LOGISTIC-BINARY	Treatment/medication code: desloratadine	100000	UK Biobank Assessment Centre	100071	Verbal interview	100075	Medications	100075	UK Biobank Assessment Centre > Verbal interview > Medications
20003#1140910670	CAT-MUL	157194/14(157208)	0.202779	-0.368967	0.693636	0.457783	LOGISTIC-BINARY	Treatment/medication code: niacin	100000	UK Biobank Assessment Centre	100071	Verbal interview	100075	Medications	100075	UK Biobank Assessment Centre > Verbal interview > Medications
20415	CAT-SIN	598/491(1089)	0.0491603	-0.0806365	0.179268	0.457899	LOGISTIC-BINARY	Ongoing addiction to alcohol	100089	Online follow-up	136	Mental health	141	Addictions	141	Online follow-up > Mental health > Addictions
20003#1140874866	CAT-MUL	157084/124(157208)	0.0675029	-0.114661	0.241626	0.458083	LOGISTIC-BINARY	Treatment/medication code: carbimazole	100000	UK Biobank Assessment Centre	100071	Verbal interview	100075	Medications	100075	UK Biobank Assessment Centre > Verbal interview > Medications
132112	DATE	155607/1620(157227)	0.0190423	-0.0315554	0.0690646	0.458197	LOGISTIC-BINARY	Date N73 first reported (other female pelvic inflammatory diseases)	100091	Health-related outcomes	1712	First occurrences	2414	Genitourinary system disorders	2414	Health-related outcomes > First occurrences > Genitourinary system disorders
40013#1731	CAT-MUL	157198/29(157227)	-0.146845	-0.54813	0.227082	0.458584	LOGISTIC-BINARY	Type of cancer: ICD9: 1731 Other malignant neoplasm of eyelid, including canthus	100091	Health-related outcomes	100092	Cancer register	100092	Cancer register	100092	Health-related outcomes > Cancer register
132274	DATE	156923/304(157227)	0.0433599	-0.0728683	0.156449	0.45871	LOGISTIC-BINARY	Date O75 first reported (other complications of labour and delivery, not elsewhere classified)	100091	Health-related outcomes	1712	First occurrences	2415	Pregnancy, childbirth and the puerperium	2415	Health-related outcomes > First occurrences > Pregnancy, childbirth and the puerperium
20003#1140926990	CAT-MUL	157198/10(157208)	-0.262138	-0.993042	0.389945	0.458932	LOGISTIC-BINARY	Treatment/medication code: acamprosate calcium	100000	UK Biobank Assessment Centre	100071	Verbal interview	100075	Medications	100075	UK Biobank Assessment Centre > Verbal interview > Medications
20003#1141181868	CAT-MUL	157046/162(157208)	0.0596355	-0.101543	0.214673	0.460027	LOGISTIC-BINARY	Treatment/medication code: omacor 1g capsule	100000	UK Biobank Assessment Centre	100071	Verbal interview	100075	Medications	100075	UK Biobank Assessment Centre > Verbal interview > Medications
40012#1	CAT-MUL	156269/958(157227)	-0.0249688	-0.0916854	0.0407842	0.460029	LOGISTIC-BINARY	Behaviour of cancer tumour: Uncertain whether benign or malignant	100091	Health-related outcomes	100092	Cancer register	100092	Cancer register	100092	Health-related outcomes > Cancer register
131700	DATE	153467/3760(157227)	0.0125743	-0.0209348	0.0458395	0.460412	LOGISTIC-BINARY	Date L02 first reported (cutaneous abscess, furuncle and carbuncle)	100091	Health-related outcomes	1712	First occurrences	2412	Skin and subcutaneous tissue disorders	2412	Health-related outcomes > First occurrences > Skin and subcutaneous tissue disorders
131328	DATE	156965/262(157227)	0.0463529	-0.0786735	0.167778	0.461119	LOGISTIC-BINARY	Date I37 first reported (pulmonary valve disorders)	100091	Health-related outcomes	1712	First occurrences	2409	Circulatory system disorders	2409	Health-related outcomes > First occurrences > Circulatory system disorders
20003#1140858452	CAT-MUL	157142/66(157208)	0.0917915	-0.160161	0.328007	0.461936	LOGISTIC-BINARY	Treatment/medication code: hepacon b12 1mg/1ml injection	100000	UK Biobank Assessment Centre	100071	Verbal interview	100075	Medications	100075	UK Biobank Assessment Centre > Verbal interview > Medications
20001#1036	CAT-MUL	157194/14(157208)	0.18468	-0.343545	0.633929	0.462354	LOGISTIC-BINARY	Cancer code, self-reported: other cancer of urinary tract	100000	UK Biobank Assessment Centre	100071	Verbal interview	100074	Medical conditions	100074	UK Biobank Assessment Centre > Verbal interview > Medical conditions
6145#100	CAT-MUL	68177/88250(156427)	-0.00388168	-0.0142356	0.00647515	0.462527	LOGISTIC-BINARY	Illness, injury, bereavement, stress in last 2 years	100000	UK Biobank Assessment Centre	100025	Touchscreen	100059	Psychosocial factors	100060	UK Biobank Assessment Centre > Touchscreen > Psychosocial factors > Mental health
130626	DATE	156967/260(157227)	-0.0478433	-0.17721	0.0779879	0.462542	LOGISTIC-BINARY	Date D52 first reported (folate deficiency anaemia)	100091	Health-related outcomes	1712	First occurrences	2403	Blood, blood-forming organs and certain immune disorders	2403	Health-related outcomes > First occurrences > Blood, blood-forming organs and certain immune disorders
6155#7	CAT-MUL	122759/33828(156587)	0.00467067	-0.00780484	0.0171263	0.462719	LOGISTIC-BINARY	Vitamin and mineral supplements: Multivitamins +/- minerals	100000	UK Biobank Assessment Centre	100025	Touchscreen	100036	Health and medical history	100045	UK Biobank Assessment Centre > Touchscreen > Health and medical history > Medication
20003#1141150840	CAT-MUL	157196/12(157208)	-0.235853	-0.900882	0.352072	0.462965	LOGISTIC-BINARY	Treatment/medication code: aricept 5mg tablet	100000	UK Biobank Assessment Centre	100071	Verbal interview	100075	Medications	100075	UK Biobank Assessment Centre > Verbal interview > Medications
131994	DATE	156838/389(157227)	-0.03907	-0.14464	0.0641161	0.463258	LOGISTIC-BINARY	Date M96 first reported (postprocedural musculoskeletal disorders, not elsewhere classified)	100091	Health-related outcomes	1712	First occurrences	2413	Musculoskeletal system and connective tissue disorders	2413	Health-related outcomes > First occurrences > Musculoskeletal system and connective tissue disorders
20003#1140864184	CAT-MUL	157136/72(157208)	0.0862267	-0.150768	0.309455	0.463307	LOGISTIC-BINARY	Treatment/medication code: dovonex 50micrograms/g cream	100000	UK Biobank Assessment Centre	100071	Verbal interview	100075	Medications	100075	UK Biobank Assessment Centre > Verbal interview > Medications
131342	DATE	153458/3769(157227)	0.012467	-0.0210151	0.0457051	0.463888	LOGISTIC-BINARY	Date I44 first reported (atrioventricular and left bundle-branch block)	100091	Health-related outcomes	1712	First occurrences	2409	Circulatory system disorders	2409	Health-related outcomes > First occurrences > Circulatory system disorders
20003#1140909578	CAT-MUL	157102/106(157208)	0.0713496	-0.124316	0.257912	0.464759	LOGISTIC-BINARY	Treatment/medication code: losec 10mg capsule	100000	UK Biobank Assessment Centre	100071	Verbal interview	100075	Medications	100075	UK Biobank Assessment Centre > Verbal interview > Medications
6159#100	CAT-MUL	93404/63567(156971)	-0.00389517	-0.0143439	0.0065485	0.464878	LOGISTIC-BINARY	Pain type(s) experienced in last month	100000	UK Biobank Assessment Centre	100025	Touchscreen	100036	Health and medical history	100048	UK Biobank Assessment Centre > Touchscreen > Health and medical history > Pain
6148#100	CAT-MUL	11374/44919(56293)	0.00796586	-0.0133828	0.0293758	0.465212	LOGISTIC-BINARY	Eye problems/disorders	100000	UK Biobank Assessment Centre	100025	Touchscreen	100036	Health and medical history	100041	UK Biobank Assessment Centre > Touchscreen > Health and medical history > Eyesight
40006#C154	CAT-MUL	157192/35(157227)	-0.131753	-0.497197	0.209053	0.465377	LOGISTIC-BINARY	Type of cancer: ICD10: C15.4 Middle third of oesophagus	100091	Health-related outcomes	100092	Cancer register	100092	Cancer register	100092	Health-related outcomes > Cancer register
1727	CAT-SIN	154291	0.00349761	-0.00588735	0.0128826	0.465425	ORDERED-LOGISTIC	Ease of skin tanning	100000	UK Biobank Assessment Centre	100025	Touchscreen	100050	Lifestyle and environment	100055	UK Biobank Assessment Centre > Touchscreen > Lifestyle and environment > Sun exposure
40013#1725	CAT-MUL	157211/16(157227)	-0.201228	-0.764496	0.314793	0.465929	LOGISTIC-BINARY	Type of cancer: ICD9: 1725 Malignant melanoma of trunk, except scrotum	100091	Health-related outcomes	100092	Cancer register	100092	Cancer register	100092	Health-related outcomes > Cancer register
40006#C160	CAT-MUL	157143/84(157227)	-0.083448	-0.312846	0.135568	0.466054	LOGISTIC-BINARY	Type of cancer: ICD10: C16.0 Cardia	100091	Health-related outcomes	100092	Cancer register	100092	Cancer register	100092	Health-related outcomes > Cancer register
20001#1072	CAT-MUL	156624/584(157208)	0.0308775	-0.0530158	0.113151	0.466416	LOGISTIC-BINARY	Cancer code, self-reported: cin/pre-cancer cells cervix	100000	UK Biobank Assessment Centre	100071	Verbal interview	100074	Medical conditions	100074	UK Biobank Assessment Centre > Verbal interview > Medical conditions
130336	DATE	154590/2637(157227)	0.0147538	-0.025157	0.0543104	0.466765	LOGISTIC-BINARY	Date B95 first reported (streptococcus and staphylococcus as the cause of diseases classified to other chapters)	100091	Health-related outcomes	1712	First occurrences	2401	Certain infectious and parasitic diseases	2401	Health-related outcomes > First occurrences > Certain infectious and parasitic diseases
131864	DATE	143662/13565(157227)	-0.00678941	-0.0251199	0.0114777	0.467098	LOGISTIC-BINARY	Date M13 first reported (other arthritis)	100091	Health-related outcomes	1712	First occurrences	2413	Musculoskeletal system and connective tissue disorders	2413	Health-related outcomes > First occurrences > Musculoskeletal system and connective tissue disorders
20003#1140871692	CAT-MUL	157126/82(157208)	-0.0847153	-0.318408	0.137984	0.467252	LOGISTIC-BINARY	Treatment/medication code: morphine	100000	UK Biobank Assessment Centre	100071	Verbal interview	100075	Medications	100075	UK Biobank Assessment Centre > Verbal interview > Medications
130188	DATE	151296/5931(157227)	-0.0100064	-0.0370734	0.0169077	0.467452	LOGISTIC-BINARY	Date B07 first reported (viral warts)	100091	Health-related outcomes	1712	First occurrences	2401	Certain infectious and parasitic diseases	2401	Health-related outcomes > First occurrences > Certain infectious and parasitic diseases
130148	DATE	157062/165(157227)	0.0568732	-0.0993922	0.207423	0.467695	LOGISTIC-BINARY	Date A87 first reported (viral meningitis)	100091	Health-related outcomes	1712	First occurrences	2401	Certain infectious and parasitic diseases	2401	Health-related outcomes > First occurrences > Certain infectious and parasitic diseases
20003#1140927086	CAT-MUL	157069/139(157208)	-0.065468	-0.245432	0.107829	0.467813	LOGISTIC-BINARY	Treatment/medication code: arthrotec 50 tablet	100000	UK Biobank Assessment Centre	100071	Verbal interview	100075	Medications	100075	UK Biobank Assessment Centre > Verbal interview > Medications
2395-1	CAT-SIN	22459/70633	-999	-999	-999	0.468469	MULTINOMIAL-LOGISTIC	Hair/balding pattern	100000	UK Biobank Assessment Centre	100025	Touchscreen	100068	Sex-specific factors	100070	UK Biobank Assessment Centre > Touchscreen > Sex-specific factors > Male-specific factors
20003#1140879476	CAT-MUL	157198/10(157208)	-0.252573	-0.973924	0.38378	0.46851	LOGISTIC-BINARY	Treatment/medication code: laxative	100000	UK Biobank Assessment Centre	100071	Verbal interview	100075	Medications	100075	UK Biobank Assessment Centre > Verbal interview > Medications
20003#1140927320	CAT-MUL	157164/44(157208)	-0.11645	-0.440855	0.188033	0.468575	LOGISTIC-BINARY	Treatment/medication code: dermol 500 lotion	100000	UK Biobank Assessment Centre	100071	Verbal interview	100075	Medications	100075	UK Biobank Assessment Centre > Verbal interview > Medications
6158#3	CAT-MUL	2267/2109(4376)	0.0229381	-0.0391057	0.085002	0.468635	LOGISTIC-BINARY	Why reduced smoking: Health precaution	100000	UK Biobank Assessment Centre	100025	Touchscreen	100050	Lifestyle and environment	100058	UK Biobank Assessment Centre > Touchscreen > Lifestyle and environment > Smoking
20003#1141180644	CAT-MUL	157182/26(157208)	0.143638	-0.262717	0.511768	0.468938	LOGISTIC-BINARY	Treatment/medication code: cefradine	100000	UK Biobank Assessment Centre	100071	Verbal interview	100075	Medications	100075	UK Biobank Assessment Centre > Verbal interview > Medications
131102	DATE	155883/1344(157227)	-0.0207127	-0.0771188	0.035005	0.468986	LOGISTIC-BINARY	Date G81 first reported (hemiplegia)	100091	Health-related outcomes	1712	First occurrences	2406	Nervous system disorders	2406	Health-related outcomes > First occurrences > Nervous system disorders
20003#1140868456	CAT-MUL	157174/34(157208)	0.124394	-0.227725	0.444035	0.469415	LOGISTIC-BINARY	Treatment/medication code: oestradiol product	100000	UK Biobank Assessment Centre	100071	Verbal interview	100075	Medications	100075	UK Biobank Assessment Centre > Verbal interview > Medications
2867	INTEGER	36879	-0.00390722	-0.0144935	0.00667904	0.469429	LINEAR	Age started smoking in former smokers	100000	UK Biobank Assessment Centre	100025	Touchscreen	100050	Lifestyle and environment	100058	UK Biobank Assessment Centre > Touchscreen > Lifestyle and environment > Smoking
2814	CAT-SIN	52196/33726(85922)	-0.00522088	-0.0194109	0.00895874	0.470664	LOGISTIC-BINARY	Ever used hormone-replacement therapy (HRT)	100000	UK Biobank Assessment Centre	100025	Touchscreen	100068	Sex-specific factors	100069	UK Biobank Assessment Centre > Touchscreen > Sex-specific factors > Female-specific factors
20003#1140912228	CAT-MUL	157175/33(157208)	0.123278	-0.225823	0.44211	0.470779	LOGISTIC-BINARY	Treatment/medication code: b12 - cyanocobalamin prep	100000	UK Biobank Assessment Centre	100071	Verbal interview	100075	Medications	100075	UK Biobank Assessment Centre > Verbal interview > Medications
20003#1140868538	CAT-MUL	157182/26(157208)	-0.154495	-0.591113	0.248234	0.471636	LOGISTIC-BINARY	Treatment/medication code: sustanon 100 oily injection	100000	UK Biobank Assessment Centre	100071	Verbal interview	100075	Medications	100075	UK Biobank Assessment Centre > Verbal interview > Medications
20003#1140861166	CAT-MUL	157147/61(157208)	0.0921037	-0.166453	0.33444	0.47175	LOGISTIC-BINARY	Treatment/medication code: dilzem sr 60mg long acting m/r capsule	100000	UK Biobank Assessment Centre	100071	Verbal interview	100075	Medications	100075	UK Biobank Assessment Centre > Verbal interview > Medications
20003#1141165512	CAT-MUL	157183/25(157208)	0.143083	-0.266106	0.509201	0.471835	LOGISTIC-BINARY	Treatment/medication code: kapake capsule	100000	UK Biobank Assessment Centre	100071	Verbal interview	100075	Medications	100075	UK Biobank Assessment Centre > Verbal interview > Medications
131978	DATE	157064/163(157227)	-0.0600027	-0.226394	0.10059	0.472158	LOGISTIC-BINARY	Date M88 first reported (paget's disease of bone [osteitis deformans])	100091	Health-related outcomes	1712	First occurrences	2413	Musculoskeletal system and connective tissue disorders	2413	Health-related outcomes > First occurrences > Musculoskeletal system and connective tissue disorders
131042	DATE	156444/783(157227)	0.0264348	-0.0462579	0.0979181	0.472356	LOGISTIC-BINARY	Date G35 first reported (multiple sclerosis)	100091	Health-related outcomes	1712	First occurrences	2406	Nervous system disorders	2406	Health-related outcomes > First occurrences > Nervous system disorders
131078	DATE	156331/896(157227)	0.024577	-0.0431279	0.0912365	0.473408	LOGISTIC-BINARY	Date G58 first reported (other mononeuropathies)	100091	Health-related outcomes	1712	First occurrences	2406	Nervous system disorders	2406	Health-related outcomes > First occurrences > Nervous system disorders
21045	INTEGER	2682	0.0769416	-0.124066	0.277949	0.473862	ORDERED-LOGISTIC	Number of weeks absent from work due to IBS, in the last year	100089	Online follow-up	153	Digestive health	153	Digestive health	153	Online follow-up > Digestive health
20003#1140878248	CAT-MUL	157185/23(157208)	0.143993	-0.271698	0.511954	0.474251	LOGISTIC-BINARY	Treatment/medication code: oilatum emollient bath additive	100000	UK Biobank Assessment Centre	100071	Verbal interview	100075	Medications	100075	UK Biobank Assessment Centre > Verbal interview > Medications
6145#4	CAT-MUL	154023/2404(156427)	0.0151363	-0.0265841	0.05647	0.474997	LOGISTIC-BINARY	Illness, injury, bereavement, stress in last 2 years: Death of a spouse or partner	100000	UK Biobank Assessment Centre	100025	Touchscreen	100059	Psychosocial factors	100060	UK Biobank Assessment Centre > Touchscreen > Psychosocial factors > Mental health
20003#1140883520	CAT-MUL	157169/39(157208)	-0.124758	-0.478625	0.205408	0.475377	LOGISTIC-BINARY	Treatment/medication code: chlorpheniramine	100000	UK Biobank Assessment Centre	100071	Verbal interview	100075	Medications	100075	UK Biobank Assessment Centre > Verbal interview > Medications
20003#1141166368	CAT-MUL	157198/10(157208)	-0.247975	-0.965971	0.393321	0.476228	LOGISTIC-BINARY	Treatment/medication code: femodette tablet	100000	UK Biobank Assessment Centre	100071	Verbal interview	100075	Medications	100075	UK Biobank Assessment Centre > Verbal interview > Medications
20003#1140851088	CAT-MUL	157147/61(157208)	-0.0971163	-0.371671	0.162612	0.47662	LOGISTIC-BINARY	Treatment/medication code: senokot 7.5mg tablet	100000	UK Biobank Assessment Centre	100071	Verbal interview	100075	Medications	100075	UK Biobank Assessment Centre > Verbal interview > Medications
40006#D472	CAT-MUL	157197/30(157227)	0.127932	-0.241494	0.460299	0.476816	LOGISTIC-BINARY	Type of cancer: ICD10: D47.2 Monoclonal gammopathy	100091	Health-related outcomes	100092	Cancer register	100092	Cancer register	100092	Health-related outcomes > Cancer register
20003#1140882756	CAT-MUL	157186/22(157208)	-0.167156	-0.647312	0.271262	0.476905	LOGISTIC-BINARY	Treatment/medication code: timodine cream	100000	UK Biobank Assessment Centre	100071	Verbal interview	100075	Medications	100075	UK Biobank Assessment Centre > Verbal interview > Medications
40006#C66	CAT-MUL	157209/18(157227)	-0.182023	-0.706361	0.292996	0.477079	LOGISTIC-BINARY	Type of cancer: ICD10: C66 Malignant neoplasm of ureter	100091	Health-related outcomes	100092	Cancer register	100092	Cancer register	100092	Health-related outcomes > Cancer register
40011#8743	CAT-MUL	156298/929(157227)	0.0241677	-0.0429875	0.0902995	0.477267	LOGISTIC-BINARY	Histology of cancer tumour: Superficial spreading melanoma	100091	Health-related outcomes	100092	Cancer register	100092	Cancer register	100092	Health-related outcomes > Cancer register
40011#8742	CAT-MUL	156937/290(157227)	-0.0438492	-0.166383	0.0755149	0.477468	LOGISTIC-BINARY	Histology of cancer tumour: Lentigo maligna melanoma	100091	Health-related outcomes	100092	Cancer register	100092	Cancer register	100092	Health-related outcomes > Cancer register
20003#1140868608	CAT-MUL	157192/16(157208)	-0.199351	-0.777618	0.320741	0.478439	LOGISTIC-BINARY	Treatment/medication code: proscar 5mg tablet	100000	UK Biobank Assessment Centre	100071	Verbal interview	100075	Medications	100075	UK Biobank Assessment Centre > Verbal interview > Medications
20003#1140863202	CAT-MUL	156921/287(157208)	0.0429534	-0.0775441	0.160037	0.478654	LOGISTIC-BINARY	Treatment/medication code: temazepam	100000	UK Biobank Assessment Centre	100071	Verbal interview	100075	Medications	100075	UK Biobank Assessment Centre > Verbal interview > Medications
40006#C170	CAT-MUL	157199/28(157227)	0.132339	-0.251308	0.47993	0.479551	LOGISTIC-BINARY	Type of cancer: ICD10: C17.0 Duodenum	100091	Health-related outcomes	100092	Cancer register	100092	Cancer register	100092	Health-related outcomes > Cancer register
20003#1140857620	CAT-MUL	157079/129(157208)	0.0632275	-0.115722	0.234734	0.47978	LOGISTIC-BINARY	Treatment/medication code: depo-provera 50mg/1ml injection	100000	UK Biobank Assessment Centre	100071	Verbal interview	100075	Medications	100075	UK Biobank Assessment Centre > Verbal interview > Medications
131178	DATE	154707/2520(157227)	0.0146205	-0.0261568	0.0550272	0.480235	LOGISTIC-BINARY	Date H33 first reported (retinal detachments and breaks)	100091	Health-related outcomes	1712	First occurrences	2407	Eye and adnexa disorders	2407	Health-related outcomes > First occurrences > Eye and adnexa disorders
20003#1141177606	CAT-MUL	157185/23(157208)	0.142602	-0.273811	0.514728	0.480446	LOGISTIC-BINARY	Treatment/medication code: avandia 4mg tablet	100000	UK Biobank Assessment Centre	100071	Verbal interview	100075	Medications	100075	UK Biobank Assessment Centre > Verbal interview > Medications
131602	DATE	151009/6218(157227)	-0.00947175	-0.0359079	0.0168195	0.481334	LOGISTIC-BINARY	Date K31 first reported (other diseases of stomach and duodenum)	100091	Health-related outcomes	1712	First occurrences	2411	Digestive system disorders	2411	Health-related outcomes > First occurrences > Digestive system disorders
131708	DATE	152294/4933(157227)	0.0105317	-0.0188759	0.0397529	0.481342	LOGISTIC-BINARY	Date L08 first reported (other local infections of skin and subcutaneous tissue)	100091	Health-related outcomes	1712	First occurrences	2412	Skin and subcutaneous tissue disorders	2412	Health-related outcomes > First occurrences > Skin and subcutaneous tissue disorders
20003#1140862772	CAT-MUL	156040/1168(157208)	0.0212853	-0.0384864	0.0802412	0.482236	LOGISTIC-BINARY	Treatment/medication code: loratadine	100000	UK Biobank Assessment Centre	100071	Verbal interview	100075	Medications	100075	UK Biobank Assessment Centre > Verbal interview > Medications
20003#1141152986	CAT-MUL	157196/12(157208)	0.194166	-0.383737	0.694658	0.482922	LOGISTIC-BINARY	Treatment/medication code: zomorph 10mg m/r capsule	100000	UK Biobank Assessment Centre	100071	Verbal interview	100075	Medications	100075	UK Biobank Assessment Centre > Verbal interview > Medications
40006#C718	CAT-MUL	157212/15(157227)	-0.20606	-0.810597	0.336697	0.482935	LOGISTIC-BINARY	Type of cancer: ICD10: C71.8 Overlapping lesion of brain	100091	Health-related outcomes	100092	Cancer register	100092	Cancer register	100092	Health-related outcomes > Cancer register
20003#1140868192	CAT-MUL	157170/38(157208)	0.113026	-0.215607	0.413868	0.4832	LOGISTIC-BINARY	Treatment/medication code: buccastem 3mg tablet	100000	UK Biobank Assessment Centre	100071	Verbal interview	100075	Medications	100075	UK Biobank Assessment Centre > Verbal interview > Medications
20003#1140869848	CAT-MUL	156335/873(157208)	-0.0248928	-0.0950156	0.0441627	0.483276	LOGISTIC-BINARY	Treatment/medication code: methotrexate	100000	UK Biobank Assessment Centre	100071	Verbal interview	100075	Medications	100075	UK Biobank Assessment Centre > Verbal interview > Medications
130700	DATE	154673/2554(157227)	0.014445	-0.0261247	0.054647	0.483294	LOGISTIC-BINARY	Date E05 first reported (thyrotoxicosis [hyperthyroidism])	100091	Health-related outcomes	1712	First occurrences	2404	Endocrine, nutritional and metabolic diseases	2404	Health-related outcomes > First occurrences > Endocrine, nutritional and metabolic diseases
20003#1140870306	CAT-MUL	157137/71(157208)	0.0849768	-0.159828	0.315497	0.484097	LOGISTIC-BINARY	Treatment/medication code: iron+folic acid	100000	UK Biobank Assessment Centre	100071	Verbal interview	100075	Medications	100075	UK Biobank Assessment Centre > Verbal interview > Medications
40011#9400	CAT-MUL	157208/19(157227)	0.158451	-0.31187	0.570503	0.484181	LOGISTIC-BINARY	Histology of cancer tumour: Astrocytoma, NOS	100091	Health-related outcomes	100092	Cancer register	100092	Cancer register	100092	Health-related outcomes > Cancer register
20003#1140880086	CAT-MUL	157112/96(157208)	0.0720248	-0.134747	0.268616	0.484398	LOGISTIC-BINARY	Treatment/medication code: calcipotriol	100000	UK Biobank Assessment Centre	100071	Verbal interview	100075	Medications	100075	UK Biobank Assessment Centre > Verbal interview > Medications
40013#193	CAT-MUL	157208/19(157227)	0.156058	-0.304617	0.566491	0.484642	LOGISTIC-BINARY	Type of cancer: ICD9: 193 Malignant neoplasm of thyroid gland	100091	Health-related outcomes	100092	Cancer register	100092	Cancer register	100092	Health-related outcomes > Cancer register
130998	DATE	156449/778(157227)	-0.0261266	-0.100212	0.0467813	0.486013	LOGISTIC-BINARY	Date G03 first reported (meningitis due to other and unspecified causes)	100091	Health-related outcomes	1712	First occurrences	2406	Nervous system disorders	2406	Health-related outcomes > First occurrences > Nervous system disorders
20003#1140881026	CAT-MUL	157198/10(157208)	0.210403	-0.427405	0.745336	0.486856	LOGISTIC-BINARY	Treatment/medication code: meptazinol	100000	UK Biobank Assessment Centre	100071	Verbal interview	100075	Medications	100075	UK Biobank Assessment Centre > Verbal interview > Medications
20003#1141153490	CAT-MUL	157181/27(157208)	-0.1556	-0.611062	0.26408	0.486885	LOGISTIC-BINARY	Treatment/medication code: amisulpride	100000	UK Biobank Assessment Centre	100071	Verbal interview	100075	Medications	100075	UK Biobank Assessment Centre > Verbal interview > Medications
20003#1141167038	CAT-MUL	157188/20(157208)	0.158227	-0.313185	0.574693	0.487246	LOGISTIC-BINARY	Treatment/medication code: rozex 0.75% cream	100000	UK Biobank Assessment Centre	100071	Verbal interview	100075	Medications	100075	UK Biobank Assessment Centre > Verbal interview > Medications
131562	DATE	156603/624(157227)	0.0285853	-0.052889	0.108529	0.487634	LOGISTIC-BINARY	Date K05 first reported (gingivitis and periodontal diseases)	100091	Health-related outcomes	1712	First occurrences	2411	Digestive system disorders	2411	Health-related outcomes > First occurrences > Digestive system disorders
131310	DATE	156395/832(157227)	0.0247367	-0.0457	0.0940389	0.487783	LOGISTIC-BINARY	Date I27 first reported (other pulmonary heart diseases)	100091	Health-related outcomes	1712	First occurrences	2409	Circulatory system disorders	2409	Health-related outcomes > First occurrences > Circulatory system disorders
20001#1047	CAT-MUL	157178/30(157208)	0.123759	-0.241819	0.455269	0.488129	LOGISTIC-BINARY	Cancer code, self-reported: lymphoma	100000	UK Biobank Assessment Centre	100071	Verbal interview	100074	Medical conditions	100074	UK Biobank Assessment Centre > Verbal interview > Medical conditions
30850	CONTINUOUS	136156	-0.00194285	-0.00744294	0.00355723	0.488722	LINEAR	Testosterone	100078	Biological samples	100080	Assay results	17518	Blood assays	17518	Biological samples > Assay results > Blood assays > Blood biochemistry
20003#1140857690	CAT-MUL	157193/15(157208)	0.167566	-0.343159	0.601095	0.489946	LOGISTIC-BINARY	Treatment/medication code: oestradiol 25mg implant 36 week	100000	UK Biobank Assessment Centre	100071	Verbal interview	100075	Medications	100075	UK Biobank Assessment Centre > Verbal interview > Medications
40011#8560	CAT-MUL	157204/23(157227)	-0.154969	-0.612883	0.265294	0.490172	LOGISTIC-BINARY	Histology of cancer tumour: Adenosquamous carcinoma	100091	Health-related outcomes	100092	Cancer register	100092	Cancer register	100092	Health-related outcomes > Cancer register
20003#1141180140	CAT-MUL	157067/141(157208)	0.0601324	-0.114372	0.227484	0.490778	LOGISTIC-BINARY	Treatment/medication code: etoricoxib	100000	UK Biobank Assessment Centre	100071	Verbal interview	100075	Medications	100075	UK Biobank Assessment Centre > Verbal interview > Medications
23406	CONTINUOUS	38307	0.00362258	-0.00669146	0.0139366	0.491194	LINEAR	HDL Cholesterol	100078	Biological samples	100080	Blood assays	220	NMR metabolomics	220	Biological samples > Blood assays > NMR metabolomics
132050	DATE	154076/3151(157227)	-0.0128616	-0.0496353	0.0236212	0.491287	LOGISTIC-BINARY	Date N28 first reported (other disorders of kidney and ureter, not elsewhere classified)	100091	Health-related outcomes	1712	First occurrences	2414	Genitourinary system disorders	2414	Health-related outcomes > First occurrences > Genitourinary system disorders
2804	INTEGER	62271	-0.00285442	-0.0109851	0.00527629	0.491398	LINEAR	Age when last used oral contraceptive pill	100000	UK Biobank Assessment Centre	100025	Touchscreen	100068	Sex-specific factors	100069	UK Biobank Assessment Centre > Touchscreen > Sex-specific factors > Female-specific factors
20003#1140865670	CAT-MUL	157132/76(157208)	0.0788356	-0.151992	0.29664	0.491565	LOGISTIC-BINARY	Treatment/medication code: salazopyrin 500mg tablet	100000	UK Biobank Assessment Centre	100071	Verbal interview	100075	Medications	100075	UK Biobank Assessment Centre > Verbal interview > Medications
131288	DATE	156959/268(157227)	0.0428534	-0.081048	0.163135	0.491648	LOGISTIC-BINARY	Date I11 first reported (hypertensive heart disease)	100091	Health-related outcomes	1712	First occurrences	2409	Circulatory system disorders	2409	Health-related outcomes > First occurrences > Circulatory system disorders
20003#1140865396	CAT-MUL	157053/155(157208)	0.0570335	-0.10874	0.216376	0.491948	LOGISTIC-BINARY	Treatment/medication code: buscopan 10mg tablet	100000	UK Biobank Assessment Centre	100071	Verbal interview	100075	Medications	100075	UK Biobank Assessment Centre > Verbal interview > Medications
20003#1140867756	CAT-MUL	157189/19(157208)	0.155231	-0.313359	0.567566	0.49206	LOGISTIC-BINARY	Treatment/medication code: trimipramine	100000	UK Biobank Assessment Centre	100071	Verbal interview	100075	Medications	100075	UK Biobank Assessment Centre > Verbal interview > Medications
20432	CAT-SIN	333/335(668)	-0.0532937	-0.205896	0.0992308	0.492701	LOGISTIC-BINARY	Ongoing behavioural or miscellanous addiction	100089	Online follow-up	136	Mental health	141	Addictions	141	Online follow-up > Mental health > Addictions
131422	DATE	157050/177(157227)	0.0525543	-0.100335	0.200086	0.493089	LOGISTIC-BINARY	Date I99 first reported (other and unspecified disorders of circulatory system)	100091	Health-related outcomes	1712	First occurrences	2409	Circulatory system disorders	2409	Health-related outcomes > First occurrences > Circulatory system disorders
40011#9061	CAT-MUL	157096/131(157227)	-0.0640329	-0.250672	0.115416	0.493197	LOGISTIC-BINARY	Histology of cancer tumour: Seminoma, NOS	100091	Health-related outcomes	100092	Cancer register	100092	Cancer register	100092	Health-related outcomes > Cancer register
40006#C349	CAT-MUL	157060/167(157227)	0.0536631	-0.102648	0.204159	0.493204	LOGISTIC-BINARY	Type of cancer: ICD10: C34.9 Bronchus or lung, unspecified	100091	Health-related outcomes	100092	Cancer register	100092	Cancer register	100092	Health-related outcomes > Cancer register
6159#7	CAT-MUL	124003/32968(156971)	0.00439257	-0.0081912	0.0169556	0.493516	LOGISTIC-BINARY	Pain type(s) experienced in last month: Knee pain	100000	UK Biobank Assessment Centre	100025	Touchscreen	100036	Health and medical history	100048	UK Biobank Assessment Centre > Touchscreen > Health and medical history > Pain
3839	INTEGER	26473	-0.0082574	-0.0318628	0.015348	0.493545	ORDERED-LOGISTIC	Number of spontaneous miscarriages	100000	UK Biobank Assessment Centre	100025	Touchscreen	100068	Sex-specific factors	100069	UK Biobank Assessment Centre > Touchscreen > Sex-specific factors > Female-specific factors
40006#C61	CAT-MUL	153313/3914(157227)	0.0114289	-0.0214256	0.044048	0.493814	LOGISTIC-BINARY	Type of cancer: ICD10: C61 Malignant neoplasm of prostate	100091	Health-related outcomes	100092	Cancer register	100092	Cancer register	100092	Health-related outcomes > Cancer register
1920	CAT-SIN	84394/69236(153630)	-0.00363339	-0.0140534	0.00678388	0.494274	LOGISTIC-BINARY	Mood swings	100000	UK Biobank Assessment Centre	100025	Touchscreen	100059	Psychosocial factors	100060	UK Biobank Assessment Centre > Touchscreen > Psychosocial factors > Mental health
40006#D044	CAT-MUL	157207/20(157227)	0.146252	-0.298257	0.532705	0.494398	LOGISTIC-BINARY	Type of cancer: ICD10: D04.4 Skin of scalp and neck	100091	Health-related outcomes	100092	Cancer register	100092	Cancer register	100092	Health-related outcomes > Cancer register
20003#1140879392	CAT-MUL	157155/53(157208)	0.0945523	-0.185754	0.356533	0.495084	LOGISTIC-BINARY	Treatment/medication code: manevac granules	100000	UK Biobank Assessment Centre	100071	Verbal interview	100075	Medications	100075	UK Biobank Assessment Centre > Verbal interview > Medications
1687	CAT-SIN	154635	0.003428	-0.00641665	0.0132726	0.495247	ORDERED-LOGISTIC	Comparative body size at age 10	100000	UK Biobank Assessment Centre	100025	Touchscreen	100033	Early life factors	100033	UK Biobank Assessment Centre > Touchscreen > Early life factors
132144	DATE	156503/724(157227)	0.0260406	-0.0495255	0.100303	0.495734	LOGISTIC-BINARY	Date N91 first reported (absent, scanty and rare menstruation)	100091	Health-related outcomes	1712	First occurrences	2414	Genitourinary system disorders	2414	Health-related outcomes > First occurrences > Genitourinary system disorders
20003#1140872072	CAT-MUL	156887/321(157208)	-0.0401785	-0.157255	0.0739792	0.495904	LOGISTIC-BINARY	Treatment/medication code: tegretol 100mg tablet	100000	UK Biobank Assessment Centre	100071	Verbal interview	100075	Medications	100075	UK Biobank Assessment Centre > Verbal interview > Medications
131166	DATE	142586/14641(157227)	-0.00613153	-0.0238129	0.0114918	0.496001	LOGISTIC-BINARY	Date H26 first reported (other cataract)	100091	Health-related outcomes	1712	First occurrences	2407	Eye and adnexa disorders	2407	Health-related outcomes > First occurrences > Eye and adnexa disorders
20003#1140878308	CAT-MUL	157191/17(157208)	-0.190985	-0.766917	0.329995	0.496333	LOGISTIC-BINARY	Treatment/medication code: aveeno cream	100000	UK Biobank Assessment Centre	100071	Verbal interview	100075	Medications	100075	UK Biobank Assessment Centre > Verbal interview > Medications
20003#1140857636	CAT-MUL	156990/218(157208)	-0.0483972	-0.19013	0.0890798	0.496991	LOGISTIC-BINARY	Treatment/medication code: prempak 0.625 tablet	100000	UK Biobank Assessment Centre	100071	Verbal interview	100075	Medications	100075	UK Biobank Assessment Centre > Verbal interview > Medications
20003#1140928880	CAT-MUL	157178/30(157208)	0.123811	-0.249595	0.463827	0.497942	LOGISTIC-BINARY	Treatment/medication code: geltears gel	100000	UK Biobank Assessment Centre	100071	Verbal interview	100075	Medications	100075	UK Biobank Assessment Centre > Verbal interview > Medications
132038	DATE	156699/528(157227)	-0.030984	-0.12162	0.0579027	0.498733	LOGISTIC-BINARY	Date N21 first reported (calculus of lower urinary tract)	100091	Health-related outcomes	1712	First occurrences	2414	Genitourinary system disorders	2414	Health-related outcomes > First occurrences > Genitourinary system disorders
40006#C714	CAT-MUL	157211/16(157227)	0.163834	-0.336442	0.608482	0.498929	LOGISTIC-BINARY	Type of cancer: ICD10: C71.4 Occipital lobe	100091	Health-related outcomes	100092	Cancer register	100092	Cancer register	100092	Health-related outcomes > Cancer register
40011#8522	CAT-MUL	157047/180(157227)	-0.0541434	-0.213915	0.100287	0.499558	LOGISTIC-BINARY	Histology of cancer tumour: Infiltrating duct and lobular carcinoma	100091	Health-related outcomes	100092	Cancer register	100092	Cancer register	100092	Health-related outcomes > Cancer register
20003#1140879826	CAT-MUL	157191/17(157208)	0.156994	-0.326559	0.580587	0.499846	LOGISTIC-BINARY	Treatment/medication code: levobunolol	100000	UK Biobank Assessment Centre	100071	Verbal interview	100075	Medications	100075	UK Biobank Assessment Centre > Verbal interview > Medications
20003#1141179920	CAT-MUL	157112/96(157208)	-0.0724625	-0.287777	0.1333	0.500308	LOGISTIC-BINARY	Treatment/medication code: lumigan 0.3mg/ml eye drops	100000	UK Biobank Assessment Centre	100071	Verbal interview	100075	Medications	100075	UK Biobank Assessment Centre > Verbal interview > Medications
20003#1141157356	CAT-MUL	157198/10(157208)	0.202377	-0.428879	0.739027	0.500885	LOGISTIC-BINARY	Treatment/medication code: erythromycin product	100000	UK Biobank Assessment Centre	100071	Verbal interview	100075	Medications	100075	UK Biobank Assessment Centre > Verbal interview > Medications
20003#1140882906	CAT-MUL	157198/10(157208)	0.205121	-0.436395	0.741613	0.501101	LOGISTIC-BINARY	Treatment/medication code: hydrocortisone+clotrimazole	100000	UK Biobank Assessment Centre	100071	Verbal interview	100075	Medications	100075	UK Biobank Assessment Centre > Verbal interview > Medications
20003#1140917056	CAT-MUL	157078/130(157208)	0.0603283	-0.119097	0.232189	0.501139	LOGISTIC-BINARY	Treatment/medication code: kliofem tablet	100000	UK Biobank Assessment Centre	100071	Verbal interview	100075	Medications	100075	UK Biobank Assessment Centre > Verbal interview > Medications
132036	DATE	153488/3739(157227)	0.0114812	-0.0221021	0.0448191	0.501253	LOGISTIC-BINARY	Date N20 first reported (calculus of kidney and ureter)	100091	Health-related outcomes	1712	First occurrences	2414	Genitourinary system disorders	2414	Health-related outcomes > First occurrences > Genitourinary system disorders
20003#1141173872	CAT-MUL	157180/28(157208)	-0.138229	-0.558501	0.249303	0.503512	LOGISTIC-BINARY	Treatment/medication code: cetraben cream	100000	UK Biobank Assessment Centre	100071	Verbal interview	100075	Medications	100075	UK Biobank Assessment Centre > Verbal interview > Medications
20003#1140883066	CAT-MUL	155789/1419(157208)	0.018337	-0.0357385	0.071752	0.503693	LOGISTIC-BINARY	Treatment/medication code: insulin product	100000	UK Biobank Assessment Centre	100071	Verbal interview	100075	Medications	100075	UK Biobank Assessment Centre > Verbal interview > Medications
6159#2	CAT-MUL	154088/2883(156971)	0.0129839	-0.0252485	0.0508934	0.503813	LOGISTIC-BINARY	Pain type(s) experienced in last month: Facial pain	100000	UK Biobank Assessment Centre	100025	Touchscreen	100036	Health and medical history	100048	UK Biobank Assessment Centre > Touchscreen > Health and medical history > Pain
20003#1141167334	CAT-MUL	157021/187(157208)	-0.0512124	-0.203855	0.0966565	0.504278	LOGISTIC-BINARY	Treatment/medication code: colofac-100 tablet	100000	UK Biobank Assessment Centre	100071	Verbal interview	100075	Medications	100075	UK Biobank Assessment Centre > Verbal interview > Medications
20003#1140882160	CAT-MUL	157192/16(157208)	-0.186003	-0.758966	0.330983	0.504825	LOGISTIC-BINARY	Treatment/medication code: rynacrom 2% nasal drops	100000	UK Biobank Assessment Centre	100071	Verbal interview	100075	Medications	100075	UK Biobank Assessment Centre > Verbal interview > Medications
[truncated: 1,360 more rows]
