# Supplementary material for: Ribosomal DNA copy number variation associates with hematological profiles and renal function in the UK Biobank
Source: Cell Genom. 2024 May 14;4(6):100562. doi: 10.1016/j.xgen.2024.100562 (PMC11228893; doi:10.1016/j.xgen.2024.100562)
Supplement: Table S3. Results of a PHESANT phenome-wide screen of 18S Ratio associations in White British individuals from the first UKB WGS release, sequenced in the Sanger Institute, related to Figure 2 [file mmc4.xlsx]

## Sheet: S3 - PHESANT 18S Ratio, Sanger
Table S3 - Results of a PHESANT phenome-wide screen of 18S Ratio associations in white British individuals from the first UKB WGS release, sequenced in the Sanger Institute; Related to Figure 2
varName	varType	n	beta	lower	upper	pvalue	resType	description	Cat1_ID	Cat1_Title	Cat2_ID	Cat2_Title	Cat3_ID	Cat3_Title	Category	Path
30180	CONTINUOUS	85007	-0.0383557	-0.0450737	-0.0316377	4.7708e-29	LINEAR	Lymphocyte percentage	100078	Biological samples	100080	Assay results	100081	Blood assays	100081	Biological samples > Assay results > Blood assays > Blood count
30200	CONTINUOUS	85007	0.0327607	0.0259768	0.0395446	3.00302e-21	LINEAR	Neutrophill percentage	100078	Biological samples	100080	Assay results	100081	Blood assays	100081	Biological samples > Assay results > Blood assays > Blood count
30140	CONTINUOUS	85007	0.0301398	0.0233571	0.0369225	3.10758e-18	LINEAR	Neutrophill count	100078	Biological samples	100080	Assay results	100081	Blood assays	100081	Biological samples > Assay results > Blood assays > Blood count
30260	CONTINUOUS	83105	0.0267046	0.0199702	0.033439	7.80737e-15	LINEAR	Mean reticulocyte volume	100078	Biological samples	100080	Assay results	100081	Blood assays	100081	Biological samples > Assay results > Blood assays > Blood count
30040	CONTINUOUS	85006	0.0247569	0.0180938	0.03142	3.30807e-13	LINEAR	Mean corpuscular volume	100078	Biological samples	100080	Assay results	100081	Blood assays	100081	Biological samples > Assay results > Blood assays > Blood count
30270	CONTINUOUS	83105	0.024283	0.0176964	0.0308695	5.01668e-13	LINEAR	Mean sphered cell volume	100078	Biological samples	100080	Assay results	100081	Blood assays	100081	Biological samples > Assay results > Blood assays > Blood count
30090	CONTINUOUS	85007	0.0207175	0.0143731	0.0270619	1.55877e-10	LINEAR	Platelet crit	100078	Biological samples	100080	Assay results	100081	Blood assays	100081	Biological samples > Assay results > Blood assays > Blood count
30080	CONTINUOUS	85007	0.0196954	0.0131962	0.0261947	2.86901e-09	LINEAR	Platelet count	100078	Biological samples	100080	Assay results	100081	Blood assays	100081	Biological samples > Assay results > Blood assays > Blood count
30000	CONTINUOUS	85007	0.020397	0.0136232	0.0271708	3.60768e-09	LINEAR	White blood cell (leukocyte) count	100078	Biological samples	100080	Assay results	100081	Blood assays	100081	Biological samples > Assay results > Blood assays > Blood count
30050	CONTINUOUS	85006	0.01976	0.0130509	0.026469	7.82895e-09	LINEAR	Mean corpuscular haemoglobin	100078	Biological samples	100080	Assay results	100081	Blood assays	100081	Biological samples > Assay results > Blood assays > Blood count
30680	CONTINUOUS	74953	0.0194231	0.0122672	0.026579	1.04082e-07	LINEAR	Calcium	100078	Biological samples	100080	Assay results	17518	Blood assays	17518	Biological samples > Assay results > Blood assays > Blood biochemistry
30720	CONTINUOUS	81232	0.0158291	0.0095438	0.0221144	7.98618e-07	LINEAR	Cystatin C	100078	Biological samples	100080	Assay results	17518	Blood assays	17518	Biological samples > Assay results > Blood assays > Blood biochemistry
30120	CONTINUOUS	85007	-0.0163286	-0.02306	-0.00959714	1.99368e-06	LINEAR	Lymphocyte count	100078	Biological samples	100080	Assay results	100081	Blood assays	100081	Biological samples > Assay results > Blood assays > Blood count
30700	CONTINUOUS	81167	0.0133718	0.00779657	0.0189471	2.59458e-06	LINEAR	Creatinine	100078	Biological samples	100080	Assay results	17518	Blood assays	17518	Biological samples > Assay results > Blood assays > Blood biochemistry
132030	DATE	81579/3428(85007)	0.0784627	0.044021	0.112708	7.5387e-06	LOGISTIC-BINARY	Date N17 first reported (acute renal failure)	100091	Health-related outcomes	1712	First occurrences	2414	Genitourinary system disorders	2414	Health-related outcomes > First occurrences > Genitourinary system disorders
132090	DATE	84923/84(85007)	0.414452	0.223472	0.596108	1.30342e-05	LOGISTIC-BINARY	Date N49 first reported (inflammatory disorders of male genital organs, not elsewhere classified)	100091	Health-related outcomes	1712	First occurrences	2414	Genitourinary system disorders	2414	Health-related outcomes > First occurrences > Genitourinary system disorders
132032	DATE	80358/4649(85007)	0.063151	0.0330239	0.093139	3.822e-05	LOGISTIC-BINARY	Date N18 first reported (chronic renal failure)	100091	Health-related outcomes	1712	First occurrences	2414	Genitourinary system disorders	2414	Health-related outcomes > First occurrences > Genitourinary system disorders
130666	DATE	84807/200(85007)	0.261205	0.130525	0.387806	6.92693e-05	LOGISTIC-BINARY	Date D73 first reported (diseases of spleen)	100091	Health-related outcomes	1712	First occurrences	2403	Blood, blood-forming organs and certain immune disorders	2403	Health-related outcomes > First occurrences > Blood, blood-forming organs and certain immune disorders
2188	CAT-SIN	56408/26748(83156)	0.0295687	0.0147069	0.0444191	9.57738e-05	LOGISTIC-BINARY	Long-standing illness, disability or infirmity	100000	UK Biobank Assessment Centre	100025	Touchscreen	100036	Health and medical history	100042	UK Biobank Assessment Centre > Touchscreen > Health and medical history > General health
30070	CONTINUOUS	85006	0.013093	0.00633312	0.0198528	0.000147001	LINEAR	Red blood cell (erythrocyte) distribution width	100078	Biological samples	100080	Assay results	100081	Blood assays	100081	Biological samples > Assay results > Blood assays > Blood count
20003#1140865010	CAT-MUL	84800/200(85000)	0.246361	0.11579	0.372591	0.000170219	LOGISTIC-BINARY	Treatment/medication code: viscotears liquid eye gel	100000	UK Biobank Assessment Centre	100071	Verbal interview	100075	Medications	100075	UK Biobank Assessment Centre > Verbal interview > Medications
20003#1140870956	CAT-MUL	84938/62(85000)	0.418928	0.189509	0.636653	0.000241254	LOGISTIC-BINARY	Treatment/medication code: alfacalcidol	100000	UK Biobank Assessment Centre	100071	Verbal interview	100075	Medications	100075	UK Biobank Assessment Centre > Verbal interview > Medications
30130	CONTINUOUS	85007	0.0118002	0.00521535	0.0183851	0.000444404	LINEAR	Monocyte count	100078	Biological samples	100080	Assay results	100081	Blood assays	100081	Biological samples > Assay results > Blood assays > Blood count
20001#1034	CAT-MUL	84899/101(85000)	0.31065	0.129797	0.483204	0.000573716	LOGISTIC-BINARY	Cancer code, self-reported: kidney/renal cell cancer	100000	UK Biobank Assessment Centre	100071	Verbal interview	100074	Medical conditions	100074	UK Biobank Assessment Centre > Verbal interview > Medical conditions
24012	CONTINUOUS	83936	0.0114253	0.00470063	0.0181501	0.000868713	LINEAR	Inverse distance to the nearest major road	100088	Additional exposures	113	Local environment	114	Residential air pollution	114	Additional exposures > Local environment > Residential air pollution
30150	CONTINUOUS	85007	0.0114984	0.0047236	0.0182731	0.000879611	LINEAR	Eosinophill count	100078	Biological samples	100080	Assay results	100081	Blood assays	100081	Biological samples > Assay results > Blood assays > Blood count
2492	CAT-SIN	45347/39457(84804)	0.023688	0.00966547	0.0377109	0.000929864	LOGISTIC-BINARY	Taking other prescription medications	100000	UK Biobank Assessment Centre	100025	Touchscreen	100036	Health and medical history	100045	UK Biobank Assessment Centre > Touchscreen > Health and medical history > Medication
30770	CONTINUOUS	80796	0.0112744	0.00457027	0.0179786	0.000980668	LINEAR	IGF-1	100078	Biological samples	100080	Assay results	17518	Blood assays	17518	Biological samples > Assay results > Blood assays > Blood biochemistry
20003#1140883524	CAT-MUL	84953/47(85000)	0.400054	0.145218	0.633342	0.00133655	LOGISTIC-BINARY	Treatment/medication code: cinnarizine	100000	UK Biobank Assessment Centre	100071	Verbal interview	100075	Medications	100075	UK Biobank Assessment Centre > Verbal interview > Medications
130070	DATE	82512/2495(85007)	0.0652658	0.0251987	0.105043	0.00135432	LOGISTIC-BINARY	Date A41 first reported (other septicaemia)	100091	Health-related outcomes	1712	First occurrences	2401	Certain infectious and parasitic diseases	2401	Health-related outcomes > First occurrences > Certain infectious and parasitic diseases
20003#1140865752	CAT-MUL	84916/84(85000)	-0.385847	-0.627245	-0.152878	0.00143578	LOGISTIC-BINARY	Treatment/medication code: ispaghula husk	100000	UK Biobank Assessment Centre	100071	Verbal interview	100075	Medications	100075	UK Biobank Assessment Centre > Verbal interview > Medications
20003#1140883706	CAT-MUL	84977/23(85000)	0.529481	0.182812	0.837571	0.00153893	LOGISTIC-BINARY	Treatment/medication code: nedocromil	100000	UK Biobank Assessment Centre	100071	Verbal interview	100075	Medications	100075	UK Biobank Assessment Centre > Verbal interview > Medications
6145#2	CAT-MUL	74569/10007(84576)	-0.0344004	-0.0558613	-0.0130098	0.00165016	LOGISTIC-BINARY	Illness, injury, bereavement, stress in last 2 years: Serious illness, injury or assault of a close relative	100000	UK Biobank Assessment Centre	100025	Touchscreen	100059	Psychosocial factors	100060	UK Biobank Assessment Centre > Touchscreen > Psychosocial factors > Mental health
20003#1141167038	CAT-MUL	84988/12(85000)	-1.11448	-1.85342	-0.427575	0.0022355	LOGISTIC-BINARY	Treatment/medication code: rozex 0.75% cream	100000	UK Biobank Assessment Centre	100071	Verbal interview	100075	Medications	100075	UK Biobank Assessment Centre > Verbal interview > Medications
2178	CAT-SIN	84740	0.0204239	0.00704991	0.0337978	0.0027705	ORDERED-LOGISTIC	Overall health rating	100000	UK Biobank Assessment Centre	100025	Touchscreen	100036	Health and medical history	100042	UK Biobank Assessment Centre > Touchscreen > Health and medical history > General health
30010	CONTINUOUS	85006	-0.00872672	-0.0145173	-0.00293619	0.00313932	LINEAR	Red blood cell (erythrocyte) count	100078	Biological samples	100080	Assay results	100081	Blood assays	100081	Biological samples > Assay results > Blood assays > Blood count
1687	CAT-SIN	83643	-0.0194444	-0.0325707	-0.0063181	0.00369854	ORDERED-LOGISTIC	Comparative body size at age 10	100000	UK Biobank Assessment Centre	100025	Touchscreen	100033	Early life factors	100033	UK Biobank Assessment Centre > Touchscreen > Early life factors
20003#1140869848	CAT-MUL	84504/496(85000)	0.125472	0.0381303	0.2112	0.00448864	LOGISTIC-BINARY	Treatment/medication code: methotrexate	100000	UK Biobank Assessment Centre	100071	Verbal interview	100075	Medications	100075	UK Biobank Assessment Centre > Verbal interview > Medications
132218	DATE	84987/20(85007)	0.50628	0.133806	0.836416	0.00466273	LOGISTIC-BINARY	Date O33 first reported (maternal care for known or suspected disproportion)	100091	Health-related outcomes	1712	First occurrences	2415	Pregnancy, childbirth and the puerperium	2415	Health-related outcomes > First occurrences > Pregnancy, childbirth and the puerperium
20003#1141156644	CAT-MUL	84824/176(85000)	-0.23018	-0.392721	-0.0717898	0.00493563	LOGISTIC-BINARY	Treatment/medication code: elleste duet conti tablet	100000	UK Biobank Assessment Centre	100071	Verbal interview	100075	Medications	100075	UK Biobank Assessment Centre > Verbal interview > Medications
20003#1140865658	CAT-MUL	84990/10(85000)	0.655937	0.149171	1.07286	0.00508437	LOGISTIC-BINARY	Treatment/medication code: lomotil tablet	100000	UK Biobank Assessment Centre	100071	Verbal interview	100075	Medications	100075	UK Biobank Assessment Centre > Verbal interview > Medications
130848	DATE	84787/220(85007)	0.177756	0.050331	0.301538	0.00555003	LOGISTIC-BINARY	Date F06 first reported (other mental disorders due to brain damage and dysfunction and to physical disease)	100091	Health-related outcomes	1712	First occurrences	2405	Mental and behavioural disorders	2405	Health-related outcomes > First occurrences > Mental and behavioural disorders
40006#C250	CAT-MUL	84933/74(85007)	0.294751	0.0811715	0.497689	0.00556302	LOGISTIC-BINARY	Type of cancer: ICD10: C25.0 Head of pancreas	100091	Health-related outcomes	100092	Cancer register	100092	Cancer register	100092	Health-related outcomes > Cancer register
40006#C64	CAT-MUL	84760/247(85007)	0.169393	0.04784	0.287823	0.00566728	LOGISTIC-BINARY	Type of cancer: ICD10: C64 Malignant neoplasm of kidney, except renal pelvis	100091	Health-related outcomes	100092	Cancer register	100092	Cancer register	100092	Health-related outcomes > Cancer register
20003#1140884308	CAT-MUL	84877/123(85000)	0.234723	0.065021	0.397607	0.00569254	LOGISTIC-BINARY	Treatment/medication code: hydroxychloroquine	100000	UK Biobank Assessment Centre	100071	Verbal interview	100075	Medications	100075	UK Biobank Assessment Centre > Verbal interview > Medications
20003#1140882756	CAT-MUL	84990/10(85000)	0.711592	0.16154	1.18247	0.00621151	LOGISTIC-BINARY	Treatment/medication code: timodine cream	100000	UK Biobank Assessment Centre	100071	Verbal interview	100075	Medications	100075	UK Biobank Assessment Centre > Verbal interview > Medications
20003#1140851812	CAT-MUL	84837/163(85000)	0.202709	0.0547952	0.345481	0.00628205	LOGISTIC-BINARY	Treatment/medication code: gtn 400micrograms spray	100000	UK Biobank Assessment Centre	100071	Verbal interview	100075	Medications	100075	UK Biobank Assessment Centre > Verbal interview > Medications
21044	INTEGER	33012	0.0314399	0.00884087	0.0540389	0.00647458	ORDERED-LOGISTIC	Average number of times bowels opened per day	100089	Online follow-up	153	Digestive health	153	Digestive health	153	Online follow-up > Digestive health
131820	DATE	84168/839(85007)	0.0931791	0.0256477	0.159802	0.00647689	LOGISTIC-BINARY	Date L89 first reported (decubitus ulcer)	100091	Health-related outcomes	1712	First occurrences	2412	Skin and subcutaneous tissue disorders	2412	Health-related outcomes > First occurrences > Skin and subcutaneous tissue disorders
20003#1140888762	CAT-MUL	84950/50(85000)	0.340422	0.0865341	0.578482	0.00670777	LOGISTIC-BINARY	Treatment/medication code: ismn - isosorbide mononitrate	100000	UK Biobank Assessment Centre	100071	Verbal interview	100075	Medications	100075	UK Biobank Assessment Centre > Verbal interview > Medications
5610-3	CAT-SIN	10681/11882	-999	-999	-999	0.00671512	MULTINOMIAL-LOGISTIC	Which eye(s) affected by presbyopia	100000	UK Biobank Assessment Centre	100025	Touchscreen	100036	Health and medical history	100041	UK Biobank Assessment Centre > Touchscreen > Health and medical history > Eyesight
24006	CONTINUOUS	79406	0.00910681	0.0024971	0.0157165	0.0069257	LINEAR	Particulate matter air pollution (pm2.5); 2010	100088	Additional exposures	113	Local environment	114	Residential air pollution	114	Additional exposures > Local environment > Residential air pollution
20003#1140879774	CAT-MUL	84799/201(85000)	0.180823	0.0467086	0.311196	0.00736754	LOGISTIC-BINARY	Treatment/medication code: alfuzosin	100000	UK Biobank Assessment Centre	100071	Verbal interview	100075	Medications	100075	UK Biobank Assessment Centre > Verbal interview > Medications
3606	CAT-SIN	10619/2180(12799)	0.0638259	0.0170336	0.110415	0.00737137	LOGISTIC-BINARY	Chest pain or discomfort walking normally	100000	UK Biobank Assessment Centre	100025	Touchscreen	100036	Health and medical history	100039	UK Biobank Assessment Centre > Touchscreen > Health and medical history > Chest pain
30110	CONTINUOUS	85007	-0.00906674	-0.01578	-0.00235351	0.0081195	LINEAR	Platelet distribution width	100078	Biological samples	100080	Assay results	100081	Blood assays	100081	Biological samples > Assay results > Blood assays > Blood count
20003#1140880956	CAT-MUL	84981/19(85000)	0.492848	0.101763	0.833369	0.00851388	LOGISTIC-BINARY	Treatment/medication code: fentanyl	100000	UK Biobank Assessment Centre	100071	Verbal interview	100075	Medications	100075	UK Biobank Assessment Centre > Verbal interview > Medications
20003#1141174500	CAT-MUL	84989/11(85000)	-0.979362	-1.75822	-0.268226	0.00994414	LOGISTIC-BINARY	Treatment/medication code: sibutramine	100000	UK Biobank Assessment Centre	100071	Verbal interview	100075	Medications	100075	UK Biobank Assessment Centre > Verbal interview > Medications
20003#1140868772	CAT-MUL	84973/27(85000)	-0.586818	-1.04825	-0.154048	0.010155	LOGISTIC-BINARY	Treatment/medication code: didronel 200mg tablet	100000	UK Biobank Assessment Centre	100071	Verbal interview	100075	Medications	100075	UK Biobank Assessment Centre > Verbal interview > Medications
20003#1140917306	CAT-MUL	84987/13(85000)	0.577976	0.108946	0.993129	0.0101814	LOGISTIC-BINARY	Treatment/medication code: bicalutamide	100000	UK Biobank Assessment Centre	100071	Verbal interview	100075	Medications	100075	UK Biobank Assessment Centre > Verbal interview > Medications
40006#C911	CAT-MUL	84883/124(85007)	-0.248423	-0.441264	-0.0613991	0.0103783	LOGISTIC-BINARY	Type of cancer: ICD10: C91.1 Chronic lymphocytic leukaemia	100091	Health-related outcomes	100092	Cancer register	100092	Cancer register	100092	Health-related outcomes > Cancer register
20003#1140862572	CAT-MUL	84829/171(85000)	0.184143	0.0401714	0.323478	0.0108635	LOGISTIC-BINARY	Treatment/medication code: budesonide	100000	UK Biobank Assessment Centre	100071	Verbal interview	100075	Medications	100075	UK Biobank Assessment Centre > Verbal interview > Medications
131310	DATE	84540/467(85007)	0.11533	0.0255878	0.203364	0.0109967	LOGISTIC-BINARY	Date I27 first reported (other pulmonary heart diseases)	100091	Health-related outcomes	1712	First occurrences	2409	Circulatory system disorders	2409	Health-related outcomes > First occurrences > Circulatory system disorders
20003#1141194794	CAT-MUL	80179/4821(85000)	0.0383331	0.00867709	0.0678462	0.0110982	LOGISTIC-BINARY	Treatment/medication code: bendroflumethiazide	100000	UK Biobank Assessment Centre	100071	Verbal interview	100075	Medications	100075	UK Biobank Assessment Centre > Verbal interview > Medications
130828	DATE	81043/3964(85007)	0.0417241	0.00935541	0.0739165	0.0112942	LOGISTIC-BINARY	Date E87 first reported (other disorders of fluid, electrolyte and acid-base balance)	100091	Health-related outcomes	1712	First occurrences	2404	Endocrine, nutritional and metabolic diseases	2404	Health-related outcomes > First occurrences > Endocrine, nutritional and metabolic diseases
20003#1140882104	CAT-MUL	84990/10(85000)	-0.997831	-1.80516	-0.260698	0.0112964	LOGISTIC-BINARY	Treatment/medication code: hyoscine	100000	UK Biobank Assessment Centre	100071	Verbal interview	100075	Medications	100075	UK Biobank Assessment Centre > Verbal interview > Medications
20003#1141176832	CAT-MUL	83959/1041(85000)	0.0778809	0.0169045	0.138116	0.0117827	LOGISTIC-BINARY	Treatment/medication code: seretide 50 evohaler	100000	UK Biobank Assessment Centre	100071	Verbal interview	100075	Medications	100075	UK Biobank Assessment Centre > Verbal interview > Medications
20003#1140860836	CAT-MUL	84987/13(85000)	0.528287	0.0818555	0.922396	0.013589	LOGISTIC-BINARY	Treatment/medication code: coro-nitro spray 400micrograms spray	100000	UK Biobank Assessment Centre	100071	Verbal interview	100075	Medications	100075	UK Biobank Assessment Centre > Verbal interview > Medications
24007	CONTINUOUS	79406	0.00763108	0.00153924	0.0137229	0.0140816	LINEAR	Particulate matter air pollution (pm2.5) absorbance; 2010	100088	Additional exposures	113	Local environment	114	Residential air pollution	114	Additional exposures > Local environment > Residential air pollution
30890	CONTINUOUS	77724	0.00871089	0.00171856	0.0157032	0.0146198	LINEAR	Vitamin D	100078	Biological samples	100080	Assay results	17518	Blood assays	17518	Biological samples > Assay results > Blood assays > Blood biochemistry
4717	CAT-SIN	33815/3730(37545)	0.0420978	0.00820174	0.0758276	0.014676	LOGISTIC-BINARY	Shortness of breath walking on level ground	100000	UK Biobank Assessment Centre	100025	Touchscreen	100036	Health and medical history	100037	UK Biobank Assessment Centre > Touchscreen > Health and medical history > Breathing
30880	CONTINUOUS	81139	0.00731089	0.00142453	0.0131972	0.0149219	LINEAR	Urate	100078	Biological samples	100080	Assay results	17518	Blood assays	17518	Biological samples > Assay results > Blood assays > Blood biochemistry
20001#1030	CAT-MUL	84975/25(85000)	0.430976	0.0676759	0.759814	0.0149224	LOGISTIC-BINARY	Cancer code, self-reported: eye and/or adnexal cancer	100000	UK Biobank Assessment Centre	100071	Verbal interview	100074	Medical conditions	100074	UK Biobank Assessment Centre > Verbal interview > Medical conditions
131548	DATE	81252/3755(85007)	0.0408328	0.0077887	0.0736865	0.0151406	LOGISTIC-BINARY	Date J98 first reported (other respiratory disorders)	100091	Health-related outcomes	1712	First occurrences	2410	Respiratory system disorders	2410	Health-related outcomes > First occurrences > Respiratory system disorders
20003#1141172918	CAT-MUL	84940/60(85000)	0.28598	0.0484447	0.510012	0.0152109	LOGISTIC-BINARY	Treatment/medication code: celluvisc 1% single-use eye drops	100000	UK Biobank Assessment Centre	100071	Verbal interview	100075	Medications	100075	UK Biobank Assessment Centre > Verbal interview > Medications
131546	DATE	83765/1242(85007)	0.0690407	0.0129219	0.124561	0.0153429	LOGISTIC-BINARY	Date J96 first reported (respiratory failure, not elsewhere classified)	100091	Health-related outcomes	1712	First occurrences	2410	Respiratory system disorders	2410	Health-related outcomes > First occurrences > Respiratory system disorders
130190	DATE	84816/191(85007)	0.165678	0.0288216	0.297981	0.0158685	LOGISTIC-BINARY	Date B08 first reported (other viral infections characterised by skin and mucous membrane lesions, not elsewhere classified)	100091	Health-related outcomes	1712	First occurrences	2401	Certain infectious and parasitic diseases	2401	Health-related outcomes > First occurrences > Certain infectious and parasitic diseases
1970	CAT-SIN	63356/19549(82905)	0.0199095	0.00361308	0.0361812	0.0165588	LOGISTIC-BINARY	Nervous feelings	100000	UK Biobank Assessment Centre	100025	Touchscreen	100059	Psychosocial factors	100060	UK Biobank Assessment Centre > Touchscreen > Psychosocial factors > Mental health
6150#3	CAT-MUL	83663/1222(84885)	0.0683874	0.0119849	0.124174	0.0168733	LOGISTIC-BINARY	Vascular/heart problems diagnosed by doctor: Stroke	100000	UK Biobank Assessment Centre	100025	Touchscreen	100036	Health and medical history	100044	UK Biobank Assessment Centre > Touchscreen > Health and medical history > Medical conditions
20003#1140922804	CAT-MUL	84829/171(85000)	0.176569	0.0292208	0.319445	0.0171174	LOGISTIC-BINARY	Treatment/medication code: premique 0.625mg/5mg tablet	100000	UK Biobank Assessment Centre	100071	Verbal interview	100075	Medications	100075	UK Biobank Assessment Centre > Verbal interview > Medications
40011#9823	CAT-MUL	84878/129(85007)	-0.22454	-0.412381	-0.0423118	0.0174129	LOGISTIC-BINARY	Histology of cancer tumour: Chronic lymphocytic leukemia/small lymphocytic lymphoma	100091	Health-related outcomes	100092	Cancer register	100092	Cancer register	100092	Health-related outcomes > Cancer register
20003#1140868514	CAT-MUL	84985/15(85000)	0.522061	0.0623966	0.929298	0.018494	LOGISTIC-BINARY	Treatment/medication code: trisequens tablet	100000	UK Biobank Assessment Centre	100071	Verbal interview	100075	Medications	100075	UK Biobank Assessment Centre > Verbal interview > Medications
20003#1140871374	CAT-MUL	84988/12(85000)	-0.824793	-1.53932	-0.16623	0.0187803	LOGISTIC-BINARY	Treatment/medication code: brufen 200mg tablet	100000	UK Biobank Assessment Centre	100071	Verbal interview	100075	Medications	100075	UK Biobank Assessment Centre > Verbal interview > Medications
30670	CONTINUOUS	81159	0.00796781	0.00132095	0.0146147	0.0188007	LINEAR	Urea	100078	Biological samples	100080	Assay results	17518	Blood assays	17518	Biological samples > Assay results > Blood assays > Blood biochemistry
131490	DATE	84278/729(85007)	0.0863432	0.0136814	0.157961	0.0189868	LOGISTIC-BINARY	Date J43 first reported (emphysema)	100091	Health-related outcomes	1712	First occurrences	2410	Respiratory system disorders	2410	Health-related outcomes > First occurrences > Respiratory system disorders
131106	DATE	84768/239(85007)	0.147376	0.0224326	0.26887	0.0190963	LOGISTIC-BINARY	Date G83 first reported (other paralytic syndromes)	100091	Health-related outcomes	1712	First occurrences	2406	Nervous system disorders	2406	Health-related outcomes > First occurrences > Nervous system disorders
20003#1141176670	CAT-MUL	84974/26(85000)	0.399546	0.04772	0.715508	0.019368	LOGISTIC-BINARY	Treatment/medication code: celebrex 200mg capsule	100000	UK Biobank Assessment Centre	100071	Verbal interview	100075	Medications	100075	UK Biobank Assessment Centre > Verbal interview > Medications
40011#9085	CAT-MUL	84995/12(85007)	-0.816503	-1.53399	-0.160042	0.0200306	LOGISTIC-BINARY	Histology of cancer tumour: Mixed germ cell tumor	100091	Health-related outcomes	100092	Cancer register	100092	Cancer register	100092	Health-related outcomes > Cancer register
21042	INTEGER	33133	0.0242797	0.00376203	0.0447974	0.0203898	ORDERED-LOGISTIC	Greatest number of times bowels opened per day	100089	Online follow-up	153	Digestive health	153	Digestive health	153	Online follow-up > Digestive health
132174	DATE	84896/111(85007)	0.20534	0.0266805	0.376147	0.0213643	LOGISTIC-BINARY	Date O06 first reported (unspecified abortion)	100091	Health-related outcomes	1712	First occurrences	2415	Pregnancy, childbirth and the puerperium	2415	Health-related outcomes > First occurrences > Pregnancy, childbirth and the puerperium
20022	CONTINUOUS	49608	-0.010321	-0.0191342	-0.0015078	0.0217179	LINEAR	Birth weight	100000	UK Biobank Assessment Centre	100071	Verbal interview	100072	Early life factors	100072	UK Biobank Assessment Centre > Verbal interview > Early life factors
40006#C508	CAT-MUL	84817/190(85007)	0.158983	0.0210817	0.292623	0.0217571	LOGISTIC-BINARY	Type of cancer: ICD10: C50.8 Overlapping lesion of breast	100091	Health-related outcomes	100092	Cancer register	100092	Cancer register	100092	Health-related outcomes > Cancer register
6156#11	CAT-MUL	5599/1886(7485)	0.0614516	0.00881268	0.113898	0.0218652	LOGISTIC-BINARY	Manic/hyper symptoms: I was more active than usual	100000	UK Biobank Assessment Centre	100025	Touchscreen	100059	Psychosocial factors	100060	UK Biobank Assessment Centre > Touchscreen > Psychosocial factors > Mental health
40011#8263	CAT-MUL	84908/99(85007)	0.215417	0.0270024	0.395699	0.0220744	LOGISTIC-BINARY	Histology of cancer tumour: Adenocarcinoma in tubulovillous adenoma	100091	Health-related outcomes	100092	Cancer register	100092	Cancer register	100092	Health-related outcomes > Cancer register
130868	DATE	77766/7241(85007)	0.0285435	0.00400281	0.0529938	0.0223776	LOGISTIC-BINARY	Date F17 first reported (mental and behavioural disorders due to use of tobacco)	100091	Health-related outcomes	1712	First occurrences	2405	Mental and behavioural disorders	2405	Health-related outcomes > First occurrences > Mental and behavioural disorders
20003#1140866236	CAT-MUL	84876/124(85000)	0.195469	0.0244096	0.359878	0.0224231	LOGISTIC-BINARY	Treatment/medication code: spironolactone	100000	UK Biobank Assessment Centre	100071	Verbal interview	100075	Medications	100075	UK Biobank Assessment Centre > Verbal interview > Medications
131304	DATE	84224/783(85007)	0.0813475	0.0108287	0.150899	0.0228157	LOGISTIC-BINARY	Date I24 first reported (other acute ischaemic heart diseases)	100091	Health-related outcomes	1712	First occurrences	2409	Circulatory system disorders	2409	Health-related outcomes > First occurrences > Circulatory system disorders
20003#1141185986	CAT-MUL	84975/25(85000)	0.39958	0.0404802	0.728355	0.0228967	LOGISTIC-BINARY	Treatment/medication code: cetraben emollient cream	100000	UK Biobank Assessment Centre	100071	Verbal interview	100075	Medications	100075	UK Biobank Assessment Centre > Verbal interview > Medications
40006#C829	CAT-MUL	84952/55(85007)	-0.334233	-0.628919	-0.0522645	0.0231653	LOGISTIC-BINARY	Type of cancer: ICD10: C82.9 Follicular non-Hodgkin's lymphoma, unspecified	100091	Health-related outcomes	100092	Cancer register	100092	Cancer register	100092	Health-related outcomes > Cancer register
131230	DATE	83137/1870(85007)	0.0526895	0.00672858	0.0982432	0.0240145	LOGISTIC-BINARY	Date H66 first reported (suppurative and unspecified otitis media)	100091	Health-related outcomes	1712	First occurrences	2408	Ear and mastoid process disorders	2408	Health-related outcomes > First occurrences > Ear and mastoid process disorders
40011#9690	CAT-MUL	84953/54(85007)	-0.334875	-0.632403	-0.0503348	0.0242039	LOGISTIC-BINARY	Histology of cancer tumour: Follicular lymphoma, NOS	100091	Health-related outcomes	100092	Cancer register	100092	Cancer register	100092	Health-related outcomes > Cancer register
131350	DATE	78625/6382(85007)	0.0303045	0.00389009	0.0566192	0.0242611	LOGISTIC-BINARY	Date I48 first reported (atrial fibrillation and flutter)	100091	Health-related outcomes	1712	First occurrences	2409	Circulatory system disorders	2409	Health-related outcomes > First occurrences > Circulatory system disorders
20415	CAT-SIN	344/287(631)	-0.200945	-0.377569	-0.0273271	0.0242649	LOGISTIC-BINARY	Ongoing addiction to alcohol	100089	Online follow-up	136	Mental health	141	Addictions	141	Online follow-up > Mental health > Addictions
40011#8000	CAT-MUL	84711/296(85007)	0.126713	0.0144254	0.236335	0.0252163	LOGISTIC-BINARY	Histology of cancer tumour: Neoplasm	100091	Health-related outcomes	100092	Cancer register	100092	Cancer register	100092	Health-related outcomes > Cancer register
20003#1141145710	CAT-MUL	84989/11(85000)	0.561429	0.0322424	1.01918	0.0261116	LOGISTIC-BINARY	Treatment/medication code: alphosyl shampoo	100000	UK Biobank Assessment Centre	100071	Verbal interview	100075	Medications	100075	UK Biobank Assessment Centre > Verbal interview > Medications
132022	DATE	83831/1176(85007)	0.0648681	0.00716823	0.121927	0.0267094	LOGISTIC-BINARY	Date N13 first reported (obstructive and reflux uropathy)	100091	Health-related outcomes	1712	First occurrences	2414	Genitourinary system disorders	2414	Health-related outcomes > First occurrences > Genitourinary system disorders
20492	CAT-SIN	7031	0.0488552	0.00541087	0.0922996	0.0278049	ORDERED-LOGISTIC	Longest period of mania or irritability	100089	Online follow-up	136	Mental health	139	Mania	139	Online follow-up > Mental health > Mania
20003#1141166006	CAT-MUL	84864/136(85000)	0.180373	0.0159511	0.338975	0.028652	LOGISTIC-BINARY	Treatment/medication code: telmisartan	100000	UK Biobank Assessment Centre	100071	Verbal interview	100075	Medications	100075	UK Biobank Assessment Centre > Verbal interview > Medications
23406	CONTINUOUS	21112	0.0135682	0.00135575	0.0257806	0.0294416	LINEAR	HDL Cholesterol	100078	Biological samples	100080	Blood assays	220	NMR metabolomics	220	Biological samples > Blood assays > NMR metabolomics
40006#C441	CAT-MUL	84843/164(85007)	-0.181906	-0.347991	-0.0203643	0.0295609	LOGISTIC-BINARY	Type of cancer: ICD10: C44.1 Skin of eyelid, including canthus	100091	Health-related outcomes	100092	Cancer register	100092	Cancer register	100092	Health-related outcomes > Cancer register
20003#1140879760	CAT-MUL	83849/1151(85000)	0.0645837	0.00599504	0.122524	0.0298132	LOGISTIC-BINARY	Treatment/medication code: bisoprolol	100000	UK Biobank Assessment Centre	100071	Verbal interview	100075	Medications	100075	UK Biobank Assessment Centre > Verbal interview > Medications
40011#8092	CAT-MUL	84939/68(85007)	-0.294986	-0.566877	-0.0345029	0.0299426	LOGISTIC-BINARY	Histology of cancer tumour: Infiltrating basal cell carcinoma, NOS	100091	Health-related outcomes	100092	Cancer register	100092	Cancer register	100092	Health-related outcomes > Cancer register
131874	DATE	84495/512(85007)	0.0948403	0.00837971	0.179763	0.0300786	LOGISTIC-BINARY	Date M18 first reported (arthrosis of first carpometacarpal joint)	100091	Health-related outcomes	1712	First occurrences	2413	Musculoskeletal system and connective tissue disorders	2413	Health-related outcomes > First occurrences > Musculoskeletal system and connective tissue disorders
20003#1140928878	CAT-MUL	84972/28(85000)	0.364194	0.0216249	0.679742	0.030146	LOGISTIC-BINARY	Treatment/medication code: zumenon 1mg tablet	100000	UK Biobank Assessment Centre	100071	Verbal interview	100075	Medications	100075	UK Biobank Assessment Centre > Verbal interview > Medications
132148	DATE	82999/2008(85007)	-0.0507464	-0.0970243	-0.00484684	0.0309236	LOGISTIC-BINARY	Date N93 first reported (other abnormal uterine and vaginal bleeding)	100091	Health-related outcomes	1712	First occurrences	2414	Genitourinary system disorders	2414	Health-related outcomes > First occurrences > Genitourinary system disorders
130792	DATE	76811/8196(85007)	0.0254877	0.00226811	0.048628	0.031152	LOGISTIC-BINARY	Date E66 first reported (obesity)	100091	Health-related outcomes	1712	First occurrences	2404	Endocrine, nutritional and metabolic diseases	2404	Health-related outcomes > First occurrences > Endocrine, nutritional and metabolic diseases
20003#1140865716	CAT-MUL	84867/133(85000)	0.179714	0.0128719	0.339734	0.0312457	LOGISTIC-BINARY	Treatment/medication code: senna	100000	UK Biobank Assessment Centre	100071	Verbal interview	100075	Medications	100075	UK Biobank Assessment Centre > Verbal interview > Medications
20003#1140860904	CAT-MUL	84956/44(85000)	-0.356503	-0.688696	-0.0401682	0.031292	LOGISTIC-BINARY	Treatment/medication code: trandolapril	100000	UK Biobank Assessment Centre	100071	Verbal interview	100075	Medications	100075	UK Biobank Assessment Centre > Verbal interview > Medications
30740	CONTINUOUS	74908	-0.00775425	-0.0148453	-0.000663191	0.0320919	LINEAR	Glucose	100078	Biological samples	100080	Assay results	17518	Blood assays	17518	Biological samples > Assay results > Blood assays > Blood biochemistry
131910	DATE	83829/1178(85007)	-0.0649456	-0.124951	-0.00559979	0.0329198	LOGISTIC-BINARY	Date M43 first reported (other deforming dorsopathies)	100091	Health-related outcomes	1712	First occurrences	2413	Musculoskeletal system and connective tissue disorders	2413	Health-related outcomes > First occurrences > Musculoskeletal system and connective tissue disorders
40011#8310	CAT-MUL	84876/131(85007)	0.177684	0.0112548	0.337926	0.033073	LOGISTIC-BINARY	Histology of cancer tumour: Clear cell adenocarcinoma	100091	Health-related outcomes	100092	Cancer register	100092	Cancer register	100092	Health-related outcomes > Cancer register
130762	DATE	84923/84(85007)	0.218829	0.0128173	0.415277	0.03318	LOGISTIC-BINARY	Date E46 first reported (unspecified protein-energy malnutrition)	100091	Health-related outcomes	1712	First occurrences	2404	Endocrine, nutritional and metabolic diseases	2404	Health-related outcomes > First occurrences > Endocrine, nutritional and metabolic diseases
20003#1140910832	CAT-MUL	84932/68(85000)	0.239567	0.0128607	0.454528	0.0335993	LOGISTIC-BINARY	Treatment/medication code: sodium warfarin	100000	UK Biobank Assessment Centre	100071	Verbal interview	100075	Medications	100075	UK Biobank Assessment Centre > Verbal interview > Medications
2296	CAT-SIN	84869	0.0185219	0.00143663	0.0356072	0.0338942	ORDERED-LOGISTIC	Falls in the last year	100000	UK Biobank Assessment Centre	100025	Touchscreen	100036	Health and medical history	100042	UK Biobank Assessment Centre > Touchscreen > Health and medical history > General health
40011#8041	CAT-MUL	84950/57(85007)	-0.307987	-0.599018	-0.0299304	0.0339765	LOGISTIC-BINARY	Histology of cancer tumour: Small cell carcinoma, NOS	100091	Health-related outcomes	100092	Cancer register	100092	Cancer register	100092	Health-related outcomes > Cancer register
20001#1060	CAT-MUL	84886/114(85000)	-0.213293	-0.413996	-0.0191473	0.0342729	LOGISTIC-BINARY	Cancer code, self-reported: non-melanoma skin cancer	100000	UK Biobank Assessment Centre	100071	Verbal interview	100074	Medical conditions	100074	UK Biobank Assessment Centre > Verbal interview > Medical conditions
2267	CAT-SIN	84550	-0.0135875	-0.0261869	-0.000988122	0.0345676	ORDERED-LOGISTIC	Use of sun/uv protection	100000	UK Biobank Assessment Centre	100025	Touchscreen	100050	Lifestyle and environment	100055	UK Biobank Assessment Centre > Touchscreen > Lifestyle and environment > Sun exposure
40006#C252	CAT-MUL	84988/19(85007)	0.411733	0.0054503	0.770554	0.0353852	LOGISTIC-BINARY	Type of cancer: ICD10: C25.2 Tail of pancreas	100091	Health-related outcomes	100092	Cancer register	100092	Cancer register	100092	Health-related outcomes > Cancer register
20003#1140928004	CAT-MUL	84980/20(85000)	0.432537	0.00842461	0.814941	0.0358446	LOGISTIC-BINARY	Treatment/medication code: zimovane ls 3.75mg tablet	100000	UK Biobank Assessment Centre	100071	Verbal interview	100075	Medications	100075	UK Biobank Assessment Centre > Verbal interview > Medications
20003#1141174508	CAT-MUL	84983/17(85000)	-0.60689	-1.19579	-0.061121	0.0360541	LOGISTIC-BINARY	Treatment/medication code: reductil 10mg capsule	100000	UK Biobank Assessment Centre	100071	Verbal interview	100075	Medications	100075	UK Biobank Assessment Centre > Verbal interview > Medications
20003#1141187814	CAT-MUL	84948/52(85000)	-0.312716	-0.611905	-0.0262474	0.0364082	LOGISTIC-BINARY	Treatment/medication code: cialis 10mg tablet	100000	UK Biobank Assessment Centre	100071	Verbal interview	100075	Medications	100075	UK Biobank Assessment Centre > Verbal interview > Medications
131960	DATE	69634/15373(85007)	0.0193992	0.00120726	0.0375566	0.0364324	LOGISTIC-BINARY	Date M79 first reported (other soft tissue disorders, not elsewhere classified)	100091	Health-related outcomes	1712	First occurrences	2413	Musculoskeletal system and connective tissue disorders	2413	Health-related outcomes > First occurrences > Musculoskeletal system and connective tissue disorders
40011#9698	CAT-MUL	84993/14(85007)	-0.650011	-1.28446	-0.0651093	0.0367481	LOGISTIC-BINARY	Histology of cancer tumour: Follicular lymphoma, grade 3	100091	Health-related outcomes	100092	Cancer register	100092	Cancer register	100092	Health-related outcomes > Cancer register
20003#1140927692	CAT-MUL	84990/10(85000)	0.541143	-0.0213968	1.00182	0.0378468	LOGISTIC-BINARY	Treatment/medication code: topamax 25mg tablet	100000	UK Biobank Assessment Centre	100071	Verbal interview	100075	Medications	100075	UK Biobank Assessment Centre > Verbal interview > Medications
30210	CONTINUOUS	85007	0.00715933	0.000384385	0.0139343	0.0383436	LINEAR	Eosinophill percentage	100078	Biological samples	100080	Assay results	100081	Blood assays	100081	Biological samples > Assay results > Blood assays > Blood count
20003#1141171100	CAT-MUL	84970/30(85000)	-0.420124	-0.832011	-0.0322573	0.0396725	LOGISTIC-BINARY	Treatment/medication code: exemestane	100000	UK Biobank Assessment Centre	100071	Verbal interview	100075	Medications	100075	UK Biobank Assessment Centre > Verbal interview > Medications
20003#1141157494	CAT-MUL	84969/31(85000)	0.331506	0.000926314	0.631178	0.0397153	LOGISTIC-BINARY	Treatment/medication code: ispaghula husk product	100000	UK Biobank Assessment Centre	100071	Verbal interview	100075	Medications	100075	UK Biobank Assessment Centre > Verbal interview > Medications
20003#1140873288	CAT-MUL	84990/10(85000)	0.522268	-0.0189404	0.979115	0.0401733	LOGISTIC-BINARY	Treatment/medication code: cephalexin	100000	UK Biobank Assessment Centre	100071	Verbal interview	100075	Medications	100075	UK Biobank Assessment Centre > Verbal interview > Medications
40006#C711	CAT-MUL	84963/44(85007)	0.284249	0.0034845	0.545978	0.0402223	LOGISTIC-BINARY	Type of cancer: ICD10: C71.1 Frontal lobe	100091	Health-related outcomes	100092	Cancer register	100092	Cancer register	100092	Health-related outcomes > Cancer register
131666	DATE	84599/408(85007)	-0.106068	-0.20835	-0.00561863	0.040292	LOGISTIC-BINARY	Date K74 first reported (fibrosis and cirrhosis of liver)	100091	Health-related outcomes	1712	First occurrences	2411	Digestive system disorders	2411	Health-related outcomes > First occurrences > Digestive system disorders
20003#1140882782	CAT-MUL	84855/145(85000)	0.163843	0.00410213	0.318009	0.0408419	LOGISTIC-BINARY	Treatment/medication code: dermovate cream	100000	UK Biobank Assessment Centre	100071	Verbal interview	100075	Medications	100075	UK Biobank Assessment Centre > Verbal interview > Medications
131492	DATE	81077/3930(85007)	0.0338404	0.00128922	0.0662133	0.0410315	LOGISTIC-BINARY	Date J44 first reported (other chronic obstructive pulmonary disease)	100091	Health-related outcomes	1712	First occurrences	2410	Respiratory system disorders	2410	Health-related outcomes > First occurrences > Respiratory system disorders
40006#C822	CAT-MUL	84995/12(85007)	-0.691844	-1.38647	-0.0578159	0.0412078	LOGISTIC-BINARY	Type of cancer: ICD10: C82.2 Large cell, follicular	100091	Health-related outcomes	100092	Cancer register	100092	Cancer register	100092	Health-related outcomes > Cancer register
20003#1141188442	CAT-MUL	79352/5648(85000)	-0.0290766	-0.0571422	-0.00114	0.0418207	LOGISTIC-BINARY	Treatment/medication code: glucosamine product	100000	UK Biobank Assessment Centre	100071	Verbal interview	100075	Medications	100075	UK Biobank Assessment Centre > Verbal interview > Medications
40013#2330	CAT-MUL	84993/14(85007)	0.455381	-0.010384	0.87045	0.0421306	LOGISTIC-BINARY	Type of cancer: ICD9: 2330 Carcinoma in situ of breast	100091	Health-related outcomes	100092	Cancer register	100092	Cancer register	100092	Health-related outcomes > Cancer register
20003#1140883468	CAT-MUL	84896/104(85000)	-0.212686	-0.421718	-0.0104071	0.0427291	LOGISTIC-BINARY	Treatment/medication code: clonidine	100000	UK Biobank Assessment Centre	100071	Verbal interview	100075	Medications	100075	UK Biobank Assessment Centre > Verbal interview > Medications
20003#1140866116	CAT-MUL	84873/127(85000)	0.173326	0.00211838	0.337886	0.0431229	LOGISTIC-BINARY	Treatment/medication code: frusemide	100000	UK Biobank Assessment Centre	100071	Verbal interview	100075	Medications	100075	UK Biobank Assessment Centre > Verbal interview > Medications
20003#1141167594	CAT-MUL	84647/353(85000)	0.105992	0.00218392	0.207625	0.0431627	LOGISTIC-BINARY	Treatment/medication code: qvar 50 inhaler	100000	UK Biobank Assessment Centre	100071	Verbal interview	100075	Medications	100075	UK Biobank Assessment Centre > Verbal interview > Medications
20003#1140862438	CAT-MUL	84953/47(85000)	0.269726	-0.00238759	0.524681	0.0451419	LOGISTIC-BINARY	Treatment/medication code: uniphyllin continus 200mg m/r tablet	100000	UK Biobank Assessment Centre	100071	Verbal interview	100075	Medications	100075	UK Biobank Assessment Centre > Verbal interview > Medications
40006#C914	CAT-MUL	84992/15(85007)	0.484255	-0.0161211	0.931207	0.0453708	LOGISTIC-BINARY	Type of cancer: ICD10: C91.4 Hairy-cell leukaemia	100091	Health-related outcomes	100092	Cancer register	100092	Cancer register	100092	Health-related outcomes > Cancer register
20003#1140874896	CAT-MUL	84868/132(85000)	-0.184495	-0.368055	-0.00646293	0.045549	LOGISTIC-BINARY	Treatment/medication code: hydrocortisone	100000	UK Biobank Assessment Centre	100071	Verbal interview	100075	Medications	100075	UK Biobank Assessment Centre > Verbal interview > Medications
40011#8090	CAT-MUL	80598/4409(85007)	-0.0318261	-0.0631372	-0.000681341	0.0457682	LOGISTIC-BINARY	Histology of cancer tumour: Basal cell carcinoma, NOS	100091	Health-related outcomes	100092	Cancer register	100092	Cancer register	100092	Health-related outcomes > Cancer register
131858	DATE	81570/3437(85007)	0.0356545	0.000569828	0.0705395	0.0457686	LOGISTIC-BINARY	Date M10 first reported (gout)	100091	Health-related outcomes	1712	First occurrences	2413	Musculoskeletal system and connective tissue disorders	2413	Health-related outcomes > First occurrences > Musculoskeletal system and connective tissue disorders
131826	DATE	84632/375(85007)	-0.107786	-0.2153	-0.0023159	0.0473043	LOGISTIC-BINARY	Date L92 first reported (granulomatous disorders of skin and subcutaneous tissue)	100091	Health-related outcomes	1712	First occurrences	2412	Skin and subcutaneous tissue disorders	2412	Health-related outcomes > First occurrences > Skin and subcutaneous tissue disorders
30710	CONTINUOUS	81047	0.00696487	6.11487e-05	0.0138686	0.0480051	LINEAR	C-reactive protein	100078	Biological samples	100080	Assay results	17518	Blood assays	17518	Biological samples > Assay results > Blood assays > Blood biochemistry
131860	DATE	84783/224(85007)	0.128285	-0.000728155	0.253712	0.0481551	LOGISTIC-BINARY	Date M11 first reported (other crystal arthropathies)	100091	Health-related outcomes	1712	First occurrences	2413	Musculoskeletal system and connective tissue disorders	2413	Health-related outcomes > First occurrences > Musculoskeletal system and connective tissue disorders
20003#1140852948	CAT-MUL	84654/346(85000)	-0.111631	-0.223661	-0.00179449	0.0485934	LOGISTIC-BINARY	Treatment/medication code: calcium+vitamin d 500units tablet	100000	UK Biobank Assessment Centre	100071	Verbal interview	100075	Medications	100075	UK Biobank Assessment Centre > Verbal interview > Medications
30800	CONTINUOUS	12932	0.0148235	6.69657e-05	0.0295799	0.0489695	LINEAR	Oestradiol	100078	Biological samples	100080	Assay results	17518	Blood assays	17518	Biological samples > Assay results > Blood assays > Blood biochemistry
20003#1141162764	CAT-MUL	84830/170(85000)	-0.158844	-0.319348	-0.00270614	0.0492979	LOGISTIC-BINARY	Treatment/medication code: tolterodine l-tartrate	100000	UK Biobank Assessment Centre	100071	Verbal interview	100075	Medications	100075	UK Biobank Assessment Centre > Verbal interview > Medications
131368	DATE	83418/1589(85007)	0.0498013	-8.77511e-05	0.0992186	0.0493168	LOGISTIC-BINARY	Date I64 first reported (stroke, not specified as haemorrhage or infarction)	100091	Health-related outcomes	1712	First occurrences	2409	Circulatory system disorders	2409	Health-related outcomes > First occurrences > Circulatory system disorders
20003#1141152590	CAT-MUL	84939/61(85000)	-0.282212	-0.56994	-0.00683575	0.0495801	LOGISTIC-BINARY	Treatment/medication code: glimepiride	100000	UK Biobank Assessment Centre	100071	Verbal interview	100075	Medications	100075	UK Biobank Assessment Centre > Verbal interview > Medications
20003#1140872150	CAT-MUL	84944/56(85000)	-0.285863	-0.577705	-0.00708424	0.0496673	LOGISTIC-BINARY	Treatment/medication code: clonazepam	100000	UK Biobank Assessment Centre	100071	Verbal interview	100075	Medications	100075	UK Biobank Assessment Centre > Verbal interview > Medications
130670	DATE	84511/496(85007)	0.0868497	-0.000727172	0.172871	0.0498792	LOGISTIC-BINARY	Date D75 first reported (other diseases of blood and blood-forming organs)	100091	Health-related outcomes	1712	First occurrences	2403	Blood, blood-forming organs and certain immune disorders	2403	Health-related outcomes > First occurrences > Blood, blood-forming organs and certain immune disorders
21052	CAT-SIN	33308	-0.0318356	-0.064167	0.000495702	0.049886	ORDERED-LOGISTIC	Degree bothered by chest pain in the last 3 months	100089	Online follow-up	153	Digestive health	153	Digestive health	153	Online follow-up > Digestive health
131286	DATE	52403/32604(85007)	0.0147512	-4.15116e-06	0.0295006	0.0500142	LOGISTIC-BINARY	Date I10 first reported (essential (primary) hypertension)	100091	Health-related outcomes	1712	First occurrences	2409	Circulatory system disorders	2409	Health-related outcomes > First occurrences > Circulatory system disorders
130194	DATE	84796/211(85007)	-0.142425	-0.286705	-0.00171787	0.0501447	LOGISTIC-BINARY	Date B15 first reported (acute hepatitis a)	100091	Health-related outcomes	1712	First occurrences	2401	Certain infectious and parasitic diseases	2401	Health-related outcomes > First occurrences > Certain infectious and parasitic diseases
24016	CONTINUOUS	83936	0.0054152	-1.24928e-05	0.0108429	0.0505296	LINEAR	Nitrogen dioxide air pollution; 2005	100088	Additional exposures	113	Local environment	114	Residential air pollution	114	Additional exposures > Local environment > Residential air pollution
20001#1063	CAT-MUL	84980/20(85000)	0.380172	-0.0224211	0.736201	0.0507442	LOGISTIC-BINARY	Cancer code, self-reported: primary bone cancer	100000	UK Biobank Assessment Centre	100071	Verbal interview	100074	Medical conditions	100074	UK Biobank Assessment Centre > Verbal interview > Medical conditions
40006#C179	CAT-MUL	84995/12(85007)	-0.654994	-1.33961	-0.0260809	0.0511412	LOGISTIC-BINARY	Type of cancer: ICD10: C17.9 Small intestine, unspecified	100091	Health-related outcomes	100092	Cancer register	100092	Cancer register	100092	Health-related outcomes > Cancer register
20003#1141190158	CAT-MUL	84933/67(85000)	-0.263893	-0.535114	-0.00377922	0.0516523	LOGISTIC-BINARY	Treatment/medication code: cipralex 5mg tablet	100000	UK Biobank Assessment Centre	100071	Verbal interview	100075	Medications	100075	UK Biobank Assessment Centre > Verbal interview > Medications
20003#1141157132	CAT-MUL	84943/57(85000)	0.242411	-0.00886837	0.4792	0.0517628	LOGISTIC-BINARY	Treatment/medication code: singulair 10mg tablet	100000	UK Biobank Assessment Centre	100071	Verbal interview	100075	Medications	100075	UK Biobank Assessment Centre > Verbal interview > Medications
130854	DATE	82955/2052(85007)	0.0437809	-0.000513021	0.0877197	0.0517668	LOGISTIC-BINARY	Date F10 first reported (mental and behavioural disorders due to use of alcohol)	100091	Health-related outcomes	1712	First occurrences	2405	Mental and behavioural disorders	2405	Health-related outcomes > First occurrences > Mental and behavioural disorders
131234	DATE	84526/481(85007)	0.0875398	-0.00152099	0.174944	0.0518449	LOGISTIC-BINARY	Date H68 first reported (eustachian salpingitis and obstruction)	100091	Health-related outcomes	1712	First occurrences	2408	Ear and mastoid process disorders	2408	Health-related outcomes > First occurrences > Ear and mastoid process disorders
20001#99999	CAT-MUL	84929/71(85000)	0.214441	-0.00778849	0.424274	0.0519397	LOGISTIC-BINARY	Cancer code, self-reported: unclassifiable	100000	UK Biobank Assessment Centre	100071	Verbal interview	100074	Medical conditions	100074	UK Biobank Assessment Centre > Verbal interview > Medical conditions
20003#1140872338	CAT-MUL	84982/18(85000)	-0.516072	-1.05662	-0.0153833	0.052235	LOGISTIC-BINARY	Treatment/medication code: madopar 62.5 capsule	100000	UK Biobank Assessment Centre	100071	Verbal interview	100075	Medications	100075	UK Biobank Assessment Centre > Verbal interview > Medications
1458	INTEGER	81366	-0.012843	-0.0258132	0.000127211	0.0523514	ORDERED-LOGISTIC	Cereal intake	100000	UK Biobank Assessment Centre	100025	Touchscreen	100050	Lifestyle and environment	100052	UK Biobank Assessment Centre > Touchscreen > Lifestyle and environment > Diet
40011#9940	CAT-MUL	84991/16(85007)	0.45327	-0.0313442	0.882973	0.052546	LOGISTIC-BINARY	Histology of cancer tumour: Hairy cell leukemia	100091	Health-related outcomes	100092	Cancer register	100092	Cancer register	100092	Health-related outcomes > Cancer register
6179#6	CAT-MUL	82886/1973(84859)	0.0443057	-0.000691584	0.0889265	0.0526294	LOGISTIC-BINARY	Mineral and other dietary supplements: Selenium	100000	UK Biobank Assessment Centre	100025	Touchscreen	100036	Health and medical history	100045	UK Biobank Assessment Centre > Touchscreen > Health and medical history > Medication
20003#1140865382	CAT-MUL	84980/20(85000)	0.384891	-0.0243285	0.753246	0.0527329	LOGISTIC-BINARY	Treatment/medication code: merbentyl 10mg tablet	100000	UK Biobank Assessment Centre	100071	Verbal interview	100075	Medications	100075	UK Biobank Assessment Centre > Verbal interview > Medications
24005	CONTINUOUS	79406	0.00670245	-9.32348e-05	0.0134981	0.053227	LINEAR	Particulate matter air pollution (pm10); 2010	100088	Additional exposures	113	Local environment	114	Residential air pollution	114	Additional exposures > Local environment > Residential air pollution
4609	INTEGER	16232	0.0151557	-0.0002394	0.0305508	0.0536701	LINEAR	Longest period of depression	100000	UK Biobank Assessment Centre	100025	Touchscreen	100059	Psychosocial factors	100060	UK Biobank Assessment Centre > Touchscreen > Psychosocial factors > Mental health
120007	CAT-SIN	29828/1954(31782)	-0.0462989	-0.0935529	0.00056689	0.0538162	LOGISTIC-BINARY	Ever had diabetes (Type I or Type II)	100089	Online follow-up	154	Experience of pain	154	Experience of pain	154	Online follow-up > Experience of pain
131996	DATE	84917/90(85007)	0.196863	-0.00796362	0.39251	0.0541509	LOGISTIC-BINARY	Date M99 first reported (biomechanical lesions, not elsewhere classified)	100091	Health-related outcomes	1712	First occurrences	2413	Musculoskeletal system and connective tissue disorders	2413	Health-related outcomes > First occurrences > Musculoskeletal system and connective tissue disorders
132146	DATE	79697/5310(85007)	-0.0293164	-0.0592355	0.000472908	0.0542656	LOGISTIC-BINARY	Date N92 first reported (excessive, frequent and irregular menstruation)	100091	Health-related outcomes	1712	First occurrences	2414	Genitourinary system disorders	2414	Health-related outcomes > First occurrences > Genitourinary system disorders
20003#1140861924	CAT-MUL	84926/74(85000)	-0.239846	-0.489076	-0.000386361	0.0544555	LOGISTIC-BINARY	Treatment/medication code: bezafibrate	100000	UK Biobank Assessment Centre	100071	Verbal interview	100075	Medications	100075	UK Biobank Assessment Centre > Verbal interview > Medications
20001#1003	CAT-MUL	84716/284(85000)	0.111429	-0.00353544	0.223642	0.0545475	LOGISTIC-BINARY	Cancer code, self-reported: skin cancer	100000	UK Biobank Assessment Centre	100071	Verbal interview	100074	Medical conditions	100074	UK Biobank Assessment Centre > Verbal interview > Medical conditions
40013#1744	CAT-MUL	84985/22(85007)	-0.461154	-0.95301	-0.00383161	0.0569227	LOGISTIC-BINARY	Type of cancer: ICD9: 1744 Malignant neoplasm of female breast - upper-outer quadrant	100091	Health-related outcomes	100092	Cancer register	100092	Cancer register	100092	Health-related outcomes > Cancer register
20003#1140865396	CAT-MUL	84915/85(85000)	-0.220766	-0.45271	0.0026165	0.0574424	LOGISTIC-BINARY	Treatment/medication code: buscopan 10mg tablet	100000	UK Biobank Assessment Centre	100071	Verbal interview	100075	Medications	100075	UK Biobank Assessment Centre > Verbal interview > Medications
20003#1140884696	CAT-MUL	84977/23(85000)	0.359739	-0.0297991	0.70941	0.0574685	LOGISTIC-BINARY	Treatment/medication code: clobetasone	100000	UK Biobank Assessment Centre	100071	Verbal interview	100075	Medications	100075	UK Biobank Assessment Centre > Verbal interview > Medications
24017	CONTINUOUS	83936	0.00536114	-0.000178084	0.0109004	0.0578341	LINEAR	Nitrogen dioxide air pollution; 2006	100088	Additional exposures	113	Local environment	114	Residential air pollution	114	Additional exposures > Local environment > Residential air pollution
21071	CAT-SIN	3610/399(4009)	-0.104399	-0.213377	0.00278741	0.0582817	LOGISTIC-BINARY	Infectious illness diagnosis status when IBS symptoms first began	100089	Online follow-up	153	Digestive health	153	Digestive health	153	Online follow-up > Digestive health
40006#C80	CAT-MUL	84966/41(85007)	-0.321371	-0.663167	0.00326857	0.0588892	LOGISTIC-BINARY	Type of cancer: ICD10: C80 Malignant neoplasm without specification of site	100091	Health-related outcomes	100092	Cancer register	100092	Cancer register	100092	Health-related outcomes > Cancer register
20003#1140882776	CAT-MUL	84952/48(85000)	-0.294163	-0.606756	0.00346354	0.058955	LOGISTIC-BINARY	Treatment/medication code: fucibet cream	100000	UK Biobank Assessment Centre	100071	Verbal interview	100075	Medications	100075	UK Biobank Assessment Centre > Verbal interview > Medications
20003#1140910640	CAT-MUL	84934/66(85000)	0.218752	-0.0151222	0.440064	0.0597853	LOGISTIC-BINARY	Treatment/medication code: luteine	100000	UK Biobank Assessment Centre	100071	Verbal interview	100075	Medications	100075	UK Biobank Assessment Centre > Verbal interview > Medications
40006#C449	CAT-MUL	82379/2628(85007)	-0.0383122	-0.0784714	0.00156326	0.0605921	LOGISTIC-BINARY	Type of cancer: ICD10: C44.9 Malignant neoplasm of skin, unspecified	100091	Health-related outcomes	100092	Cancer register	100092	Cancer register	100092	Health-related outcomes > Cancer register
131884	DATE	80845/4162(85007)	0.0299031	-0.00160552	0.0612391	0.0621505	LOGISTIC-BINARY	Date M23 first reported (internal derangement of knee)	100091	Health-related outcomes	1712	First occurrences	2413	Musculoskeletal system and connective tissue disorders	2413	Health-related outcomes > First occurrences > Musculoskeletal system and connective tissue disorders
20003#1141153490	CAT-MUL	84985/15(85000)	0.419259	-0.0459389	0.838574	0.0628963	LOGISTIC-BINARY	Treatment/medication code: amisulpride	100000	UK Biobank Assessment Centre	100071	Verbal interview	100075	Medications	100075	UK Biobank Assessment Centre > Verbal interview > Medications
132230	DATE	84778/229(85007)	0.121907	-0.0090306	0.248932	0.0639589	LOGISTIC-BINARY	Date O42 first reported (premature rupture of membranes)	100091	Health-related outcomes	1712	First occurrences	2415	Pregnancy, childbirth and the puerperium	2415	Health-related outcomes > First occurrences > Pregnancy, childbirth and the puerperium
20003#1140872492	CAT-MUL	84969/31(85000)	0.303736	-0.0301278	0.612793	0.0642585	LOGISTIC-BINARY	Treatment/medication code: nicotine product	100000	UK Biobank Assessment Centre	100071	Verbal interview	100075	Medications	100075	UK Biobank Assessment Centre > Verbal interview > Medications
20003#1140909482	CAT-MUL	84942/58(85000)	-0.262361	-0.546192	0.00948754	0.064333	LOGISTIC-BINARY	Treatment/medication code: opticrom allergy eye drops	100000	UK Biobank Assessment Centre	100071	Verbal interview	100075	Medications	100075	UK Biobank Assessment Centre > Verbal interview > Medications
131888	DATE	68551/16456(85007)	0.0165738	-0.00103264	0.0341484	0.0647889	LOGISTIC-BINARY	Date M25 first reported (other joint disorders, not elsewhere classified)	100091	Health-related outcomes	1712	First occurrences	2413	Musculoskeletal system and connective tissue disorders	2413	Health-related outcomes > First occurrences > Musculoskeletal system and connective tissue disorders
130726	DATE	84796/211(85007)	0.123282	-0.00962627	0.252496	0.0653037	LOGISTIC-BINARY	Date E23 first reported (hypofunction and other disorders of pituitary gland)	100091	Health-related outcomes	1712	First occurrences	2404	Endocrine, nutritional and metabolic diseases	2404	Health-related outcomes > First occurrences > Endocrine, nutritional and metabolic diseases
6156#15	CAT-MUL	6748/737(7485)	-0.0733838	-0.152061	0.00428184	0.0657471	LOGISTIC-BINARY	Manic/hyper symptoms: All of the above	100000	UK Biobank Assessment Centre	100025	Touchscreen	100059	Psychosocial factors	100060	UK Biobank Assessment Centre > Touchscreen > Psychosocial factors > Mental health
1389	CAT-SIN	84606	0.0126006	-0.000822402	0.0260236	0.0658255	ORDERED-LOGISTIC	Pork intake	100000	UK Biobank Assessment Centre	100025	Touchscreen	100050	Lifestyle and environment	100052	UK Biobank Assessment Centre > Touchscreen > Lifestyle and environment > Diet
3894	INTEGER	1307	-0.0461105	-0.0952467	0.00302568	0.0658496	LINEAR	Age heart attack diagnosed	100000	UK Biobank Assessment Centre	100025	Touchscreen	100036	Health and medical history	100044	UK Biobank Assessment Centre > Touchscreen > Health and medical history > Medical conditions
6156#12	CAT-MUL	5967/1518(7485)	0.0531794	-0.00370576	0.109749	0.0661063	LOGISTIC-BINARY	Manic/hyper symptoms: I was more talkative than usual	100000	UK Biobank Assessment Centre	100025	Touchscreen	100059	Psychosocial factors	100060	UK Biobank Assessment Centre > Touchscreen > Psychosocial factors > Mental health
20003#1140862952	CAT-MUL	84960/40(85000)	0.268109	-0.0285288	0.544767	0.0670495	LOGISTIC-BINARY	Treatment/medication code: mucodyne 375mg capsule	100000	UK Biobank Assessment Centre	100071	Verbal interview	100075	Medications	100075	UK Biobank Assessment Centre > Verbal interview > Medications
130018	DATE	80890/4117(85007)	0.0294283	-0.00216131	0.0608428	0.0671068	LOGISTIC-BINARY	Date A09 first reported (diarrhoea and gastro-enteritis of presumed infectious origin)	100091	Health-related outcomes	1712	First occurrences	2401	Certain infectious and parasitic diseases	2401	Health-related outcomes > First occurrences > Certain infectious and parasitic diseases
131494	DATE	72799/12208(85007)	0.0180884	-0.00131998	0.0374459	0.0673865	LOGISTIC-BINARY	Date J45 first reported (asthma)	100091	Health-related outcomes	1712	First occurrences	2410	Respiratory system disorders	2410	Health-related outcomes > First occurrences > Respiratory system disorders
6158#2	CAT-MUL	2023/301(2324)	0.115707	-0.00935974	0.23893	0.0675551	LOGISTIC-BINARY	Why reduced smoking: Doctor's advice	100000	UK Biobank Assessment Centre	100025	Touchscreen	100050	Lifestyle and environment	100058	UK Biobank Assessment Centre > Touchscreen > Lifestyle and environment > Smoking
40006#C505	CAT-MUL	84883/124(85007)	-0.178091	-0.372265	0.00980618	0.0677506	LOGISTIC-BINARY	Type of cancer: ICD10: C50.5 Lower-outer quadrant of breast	100091	Health-related outcomes	100092	Cancer register	100092	Cancer register	100092	Health-related outcomes > Cancer register
84	INTEGER	7305	-0.0209896	-0.0435313	0.00155204	0.0679935	LINEAR	Cancer year/age first occurred	100000	UK Biobank Assessment Centre	100071	Verbal interview	100074	Medical conditions	100074	UK Biobank Assessment Centre > Verbal interview > Medical conditions
131652	DATE	84393/614(85007)	0.073638	-0.0061444	0.15217	0.0682721	LOGISTIC-BINARY	Date K65 first reported (peritonitis)	100091	Health-related outcomes	1712	First occurrences	2411	Digestive system disorders	2411	Health-related outcomes > First occurrences > Digestive system disorders
131918	DATE	82200/2807(85007)	0.0354011	-0.00279859	0.0733399	0.0683633	LOGISTIC-BINARY	Date M48 first reported (other spondylopathies)	100091	Health-related outcomes	1712	First occurrences	2413	Musculoskeletal system and connective tissue disorders	2413	Health-related outcomes > First occurrences > Musculoskeletal system and connective tissue disorders
30810	CONTINUOUS	74837	0.00641055	-0.00049275	0.0133139	0.0687487	LINEAR	Phosphate	100078	Biological samples	100080	Assay results	17518	Blood assays	17518	Biological samples > Assay results > Blood assays > Blood biochemistry
20003#1140870422	CAT-MUL	84267/733(85000)	0.0670556	-0.00570888	0.138747	0.0688321	LOGISTIC-BINARY	Treatment/medication code: folic acid product	100000	UK Biobank Assessment Centre	100071	Verbal interview	100075	Medications	100075	UK Biobank Assessment Centre > Verbal interview > Medications
40006#C029	CAT-MUL	84994/13(85007)	-0.580764	-1.23312	0.0170381	0.0690142	LOGISTIC-BINARY	Type of cancer: ICD10: C02.9 Tongue, unspecified	100091	Health-related outcomes	100092	Cancer register	100092	Cancer register	100092	Health-related outcomes > Cancer register
24018	CONTINUOUS	83936	0.00491614	-0.000388197	0.0102205	0.0692895	LINEAR	Nitrogen dioxide air pollution; 2007	100088	Additional exposures	113	Local environment	114	Residential air pollution	114	Additional exposures > Local environment > Residential air pollution
131664	DATE	84953/54(85007)	-0.268391	-0.564944	0.0151856	0.0698943	LOGISTIC-BINARY	Date K73 first reported (chronic hepatitis, not elsewhere classified)	100091	Health-related outcomes	1712	First occurrences	2411	Digestive system disorders	2411	Health-related outcomes > First occurrences > Digestive system disorders
132126	DATE	84939/68(85007)	-0.237332	-0.500053	0.0143975	0.070715	LOGISTIC-BINARY	Date N82 first reported (fistulae involving female genital tract)	100091	Health-related outcomes	1712	First occurrences	2414	Genitourinary system disorders	2414	Health-related outcomes > First occurrences > Genitourinary system disorders
2453	CAT-SIN	78111/6689(84800)	0.0234094	-0.00204878	0.0487664	0.0709423	LOGISTIC-BINARY	Cancer diagnosed by doctor	100000	UK Biobank Assessment Centre	100025	Touchscreen	100036	Health and medical history	100044	UK Biobank Assessment Centre > Touchscreen > Health and medical history > Medical conditions
130660	DATE	83785/1222(85007)	0.051803	-0.00481882	0.107803	0.0713807	LOGISTIC-BINARY	Date D70 first reported (agranulocytosis)	100091	Health-related outcomes	1712	First occurrences	2403	Blood, blood-forming organs and certain immune disorders	2403	Health-related outcomes > First occurrences > Blood, blood-forming organs and certain immune disorders
3992	INTEGER	1027	0.051143	-0.0044751	0.106761	0.0714608	LINEAR	Age emphysema/chronic bronchitis diagnosed	100000	UK Biobank Assessment Centre	100025	Touchscreen	100036	Health and medical history	100044	UK Biobank Assessment Centre > Touchscreen > Health and medical history > Medical conditions
130918	DATE	84837/170(85007)	-0.14526	-0.3063	0.0113032	0.0730656	LOGISTIC-BINARY	Date F50 first reported (eating disorders)	100091	Health-related outcomes	1712	First occurrences	2405	Mental and behavioural disorders	2405	Health-related outcomes > First occurrences > Mental and behavioural disorders
131354	DATE	82233/2774(85007)	0.0351014	-0.0035647	0.0735111	0.0742204	LOGISTIC-BINARY	Date I50 first reported (heart failure)	100091	Health-related outcomes	1712	First occurrences	2409	Circulatory system disorders	2409	Health-related outcomes > First occurrences > Circulatory system disorders
20003#1140909766	CAT-MUL	84937/63(85000)	0.21285	-0.0284518	0.440214	0.0752696	LOGISTIC-BINARY	Treatment/medication code: multivitamins capsule	100000	UK Biobank Assessment Centre	100071	Verbal interview	100075	Medications	100075	UK Biobank Assessment Centre > Verbal interview > Medications
21030	CAT-SIN	17908	-0.0266215	-0.0560332	0.0027902	0.0760308	ORDERED-LOGISTIC	Less frequent bowel movements when abdominal discomfort/pain started	100089	Online follow-up	153	Digestive health	153	Digestive health	153	Online follow-up > Digestive health
6156#14	CAT-MUL	6644/841(7485)	0.0651058	-0.00719151	0.136688	0.0760478	LOGISTIC-BINARY	Manic/hyper symptoms: I was more creative or had more ideas than usual	100000	UK Biobank Assessment Centre	100025	Touchscreen	100059	Psychosocial factors	100060	UK Biobank Assessment Centre > Touchscreen > Psychosocial factors > Mental health
20003#1140922174	CAT-MUL	83995/1005(85000)	0.0563947	-0.00636169	0.118398	0.0764118	LOGISTIC-BINARY	Treatment/medication code: alendronate sodium	100000	UK Biobank Assessment Centre	100071	Verbal interview	100075	Medications	100075	UK Biobank Assessment Centre > Verbal interview > Medications
131946	DATE	81855/3152(85007)	0.032412	-0.00358367	0.0681747	0.0766307	LOGISTIC-BINARY	Date M70 first reported (soft tissue disorders related to use, overuse and pressure)	100091	Health-related outcomes	1712	First occurrences	2413	Musculoskeletal system and connective tissue disorders	2413	Health-related outcomes > First occurrences > Musculoskeletal system and connective tissue disorders
21055	CAT-SIN	33320	0.0213228	-0.00225851	0.0449041	0.0766977	ORDERED-LOGISTIC	Degree bothered by feeling heart pound/race in the last 3 months	100089	Online follow-up	153	Digestive health	153	Digestive health	153	Online follow-up > Digestive health
1239	CAT-SIN	84970	0.021623	-0.00227185	0.0455178	0.0769143	ORDERED-LOGISTIC	Current tobacco smoking	100000	UK Biobank Assessment Centre	100025	Touchscreen	100050	Lifestyle and environment	100058	UK Biobank Assessment Centre > Touchscreen > Lifestyle and environment > Smoking
6154#5	CAT-MUL	79149/5107(84256)	0.0258633	-0.00287986	0.0544695	0.07709	LOGISTIC-BINARY	Medication for pain relief, constipation, heartburn: Omeprazole (e.g. Zanprol)	100000	UK Biobank Assessment Centre	100025	Touchscreen	100036	Health and medical history	100045	UK Biobank Assessment Centre > Touchscreen > Health and medical history > Medication
131882	DATE	84415/592(85007)	0.0721717	-0.00861742	0.151615	0.0774829	LOGISTIC-BINARY	Date M22 first reported (disorders of patella)	100091	Health-related outcomes	1712	First occurrences	2413	Musculoskeletal system and connective tissue disorders	2413	Health-related outcomes > First occurrences > Musculoskeletal system and connective tissue disorders
130264	DATE	84888/119(85007)	-0.171055	-0.363928	0.0158728	0.0775516	LOGISTIC-BINARY	Date B54 first reported (unspecified malaria)	100091	Health-related outcomes	1712	First occurrences	2401	Certain infectious and parasitic diseases	2401	Health-related outcomes > First occurrences > Certain infectious and parasitic diseases
20003#1140880072	CAT-MUL	84981/19(85000)	0.356793	-0.0631452	0.724965	0.077713	LOGISTIC-BINARY	Treatment/medication code: gamolenic acid	100000	UK Biobank Assessment Centre	100071	Verbal interview	100075	Medications	100075	UK Biobank Assessment Centre > Verbal interview > Medications
40011#8990	CAT-MUL	84983/24(85007)	-0.407237	-0.873831	0.0300325	0.0777384	LOGISTIC-BINARY	Histology of cancer tumour: Mesenchymoma, malignant	100091	Health-related outcomes	100092	Cancer register	100092	Cancer register	100092	Health-related outcomes > Cancer register
1050	INTEGER	77376	0.0123963	-0.00141896	0.0262116	0.0786379	ORDERED-LOGISTIC	Time spend outdoors in summer	100000	UK Biobank Assessment Centre	100025	Touchscreen	100050	Lifestyle and environment	100055	UK Biobank Assessment Centre > Touchscreen > Lifestyle and environment > Sun exposure
1538-0	CAT-SIN	52763/84871	-999	-999	-999	0.0786813	MULTINOMIAL-LOGISTIC	Major dietary changes in the last 5 years	100000	UK Biobank Assessment Centre	100025	Touchscreen	100050	Lifestyle and environment	100052	UK Biobank Assessment Centre > Touchscreen > Lifestyle and environment > Diet
20003#1140917448	CAT-MUL	84987/13(85000)	-0.568631	-1.23166	0.0398127	0.0796915	LOGISTIC-BINARY	Treatment/medication code: oestradiol 1.25g/dose gel	100000	UK Biobank Assessment Centre	100071	Verbal interview	100075	Medications	100075	UK Biobank Assessment Centre > Verbal interview > Medications
20003#1141200440	CAT-MUL	84990/10(85000)	-0.648087	-1.40657	0.0448259	0.0807861	LOGISTIC-BINARY	Treatment/medication code: glivec 100mg tablet	100000	UK Biobank Assessment Centre	100071	Verbal interview	100075	Medications	100075	UK Biobank Assessment Centre > Verbal interview > Medications
24004	CONTINUOUS	83936	0.00563662	-0.000696529	0.0119698	0.0810878	LINEAR	Nitrogen oxides air pollution; 2010	100088	Additional exposures	113	Local environment	114	Residential air pollution	114	Additional exposures > Local environment > Residential air pollution
130846	DATE	83951/1056(85007)	0.0541249	-0.00721158	0.114736	0.081891	LOGISTIC-BINARY	Date F05 first reported (delirium, not induced by alcohol and other psychoactive substances)	100091	Health-related outcomes	1712	First occurrences	2405	Mental and behavioural disorders	2405	Health-related outcomes > First occurrences > Mental and behavioural disorders
20003#1140876006	CAT-MUL	84981/19(85000)	-0.449536	-0.974291	0.0384118	0.0822796	LOGISTIC-BINARY	Treatment/medication code: polyvinyl alcohol 1% eye drops	100000	UK Biobank Assessment Centre	100071	Verbal interview	100075	Medications	100075	UK Biobank Assessment Centre > Verbal interview > Medications
20003#1140910766	CAT-MUL	84765/235(85000)	0.11122	-0.0160839	0.235198	0.0827889	LOGISTIC-BINARY	Treatment/medication code: nicorandil	100000	UK Biobank Assessment Centre	100071	Verbal interview	100075	Medications	100075	UK Biobank Assessment Centre > Verbal interview > Medications
40011#9590	CAT-MUL	84972/35(85007)	0.274087	-0.0466983	0.572146	0.0829505	LOGISTIC-BINARY	Histology of cancer tumour: Malignant lymphoma, NOS	100091	Health-related outcomes	100092	Cancer register	100092	Cancer register	100092	Health-related outcomes > Cancer register
132034	DATE	84426/581(85007)	0.0714912	-0.00998281	0.151661	0.082988	LOGISTIC-BINARY	Date N19 first reported (unspecified renal failure)	100091	Health-related outcomes	1712	First occurrences	2414	Genitourinary system disorders	2414	Health-related outcomes > First occurrences > Genitourinary system disorders
4631	CAT-SIN	23175/13437(36612)	0.0190564	-0.00251809	0.0406135	0.0832801	LOGISTIC-BINARY	Ever unenthusiastic/disinterested for a whole week	100000	UK Biobank Assessment Centre	100025	Touchscreen	100059	Psychosocial factors	100060	UK Biobank Assessment Centre > Touchscreen > Psychosocial factors > Mental health
131974	DATE	84570/437(85007)	0.0822534	-0.0120383	0.174766	0.0843639	LOGISTIC-BINARY	Date M86 first reported (osteomyelitis)	100091	Health-related outcomes	1712	First occurrences	2413	Musculoskeletal system and connective tissue disorders	2413	Health-related outcomes > First occurrences > Musculoskeletal system and connective tissue disorders
1468-3	CAT-SIN	18406/71374	-999	-999	-999	0.0844816	MULTINOMIAL-LOGISTIC	Cereal type	100000	UK Biobank Assessment Centre	100025	Touchscreen	100050	Lifestyle and environment	100052	UK Biobank Assessment Centre > Touchscreen > Lifestyle and environment > Diet
1349	CAT-SIN	84897	0.0108985	-0.00149204	0.023289	0.0847582	ORDERED-LOGISTIC	Processed meat intake	100000	UK Biobank Assessment Centre	100025	Touchscreen	100050	Lifestyle and environment	100052	UK Biobank Assessment Centre > Touchscreen > Lifestyle and environment > Diet
20003#1141200400	CAT-MUL	84987/13(85000)	-0.552354	-1.20404	0.0491766	0.0849162	LOGISTIC-BINARY	Treatment/medication code: amlostin 5mg tablet	100000	UK Biobank Assessment Centre	100071	Verbal interview	100075	Medications	100075	UK Biobank Assessment Centre > Verbal interview > Medications
6148#2	CAT-MUL	36036/1185(37221)	0.052385	-0.00752473	0.111711	0.0850185	LOGISTIC-BINARY	Eye problems/disorders: Glaucoma	100000	UK Biobank Assessment Centre	100025	Touchscreen	100036	Health and medical history	100041	UK Biobank Assessment Centre > Touchscreen > Health and medical history > Eyesight
130310	DATE	84868/139(85007)	-0.153538	-0.330978	0.0185165	0.0851302	LOGISTIC-BINARY	Date B80 first reported (enterobiasis)	100091	Health-related outcomes	1712	First occurrences	2401	Certain infectious and parasitic diseases	2401	Health-related outcomes > First occurrences > Certain infectious and parasitic diseases
131158	DATE	84478/529(85007)	-0.0775972	-0.166785	0.0101266	0.0855663	LOGISTIC-BINARY	Date H20 first reported (iridocyclitis)	100091	Health-related outcomes	1712	First occurrences	2407	Eye and adnexa disorders	2407	Health-related outcomes > First occurrences > Eye and adnexa disorders
20003#1141151368	CAT-MUL	84983/17(85000)	-0.472565	-1.03356	0.044009	0.0857867	LOGISTIC-BINARY	Treatment/medication code: sandrena 0.5mg gel	100000	UK Biobank Assessment Centre	100071	Verbal interview	100075	Medications	100075	UK Biobank Assessment Centre > Verbal interview > Medications
20003#1140867490	CAT-MUL	84919/81(85000)	0.180818	-0.0306895	0.382166	0.086276	LOGISTIC-BINARY	Treatment/medication code: lithium product	100000	UK Biobank Assessment Centre	100071	Verbal interview	100075	Medications	100075	UK Biobank Assessment Centre > Verbal interview > Medications
20003#1141192000	CAT-MUL	84943/57(85000)	-0.248056	-0.538191	0.0289007	0.0865407	LOGISTIC-BINARY	Treatment/medication code: dutasteride	100000	UK Biobank Assessment Centre	100071	Verbal interview	100075	Medications	100075	UK Biobank Assessment Centre > Verbal interview > Medications
40006#C713	CAT-MUL	84985/22(85007)	0.335027	-0.0665578	0.699842	0.0870239	LOGISTIC-BINARY	Type of cancer: ICD10: C71.3 Parietal lobe	100091	Health-related outcomes	100092	Cancer register	100092	Cancer register	100092	Health-related outcomes > Cancer register
23069	CAT-SIN	1511/36(1547)	-0.312675	-0.6823	0.0362132	0.0878458	LOGISTIC-BINARY	HPV 18 seropositivity for Human Papillomavirus type-18	100078	Biological samples	100080	Assay results	51428	Blood assays	51428	Biological samples > Assay results > Blood assays > Infectious Diseases
20003#1140883748	CAT-MUL	84743/257(85000)	0.104877	-0.0173112	0.224034	0.0885472	LOGISTIC-BINARY	Treatment/medication code: selenium product	100000	UK Biobank Assessment Centre	100071	Verbal interview	100075	Medications	100075	UK Biobank Assessment Centre > Verbal interview > Medications
20003#1140871188	CAT-MUL	84947/53(85000)	0.216667	-0.0408871	0.457092	0.0886272	LOGISTIC-BINARY	Treatment/medication code: etodolac	100000	UK Biobank Assessment Centre	100071	Verbal interview	100075	Medications	100075	UK Biobank Assessment Centre > Verbal interview > Medications
131300	DATE	84884/123(85007)	0.151398	-0.0262158	0.322519	0.0888804	LOGISTIC-BINARY	Date I22 first reported (subsequent myocardial infarction)	100091	Health-related outcomes	1712	First occurrences	2409	Circulatory system disorders	2409	Health-related outcomes > First occurrences > Circulatory system disorders
30250	CONTINUOUS	83104	-0.00587913	-0.0126542	0.000895924	0.0889832	LINEAR	Reticulocyte count	100078	Biological samples	100080	Assay results	100081	Blood assays	100081	Biological samples > Assay results > Blood assays > Blood count
132262	DATE	84857/150(85007)	0.133572	-0.0236209	0.284613	0.0894911	LOGISTIC-BINARY	Date O69 first reported (labour and delivery complicated by umbilical cord complications)	100091	Health-related outcomes	1712	First occurrences	2415	Pregnancy, childbirth and the puerperium	2415	Health-related outcomes > First occurrences > Pregnancy, childbirth and the puerperium
20003#1140864196	CAT-MUL	84949/51(85000)	0.228704	-0.0430567	0.483932	0.0895242	LOGISTIC-BINARY	Treatment/medication code: climagest 1mg tablet	100000	UK Biobank Assessment Centre	100071	Verbal interview	100075	Medications	100075	UK Biobank Assessment Centre > Verbal interview > Medications
4700	INTEGER	1757	-0.0299617	-0.0646791	0.00475576	0.0906983	LINEAR	Age cataract diagnosed	100000	UK Biobank Assessment Centre	100025	Touchscreen	100036	Health and medical history	100041	UK Biobank Assessment Centre > Touchscreen > Health and medical history > Eyesight
20003#1141174424	CAT-MUL	84984/16(85000)	-0.472033	-1.03974	0.0539172	0.0909328	LOGISTIC-BINARY	Treatment/medication code: solaraze 3% gel	100000	UK Biobank Assessment Centre	100071	Verbal interview	100075	Medications	100075	UK Biobank Assessment Centre > Verbal interview > Medications
20003#1140921822	CAT-MUL	84859/141(85000)	-0.151802	-0.330761	0.0218135	0.0915352	LOGISTIC-BINARY	Treatment/medication code: mirena 20mcg/24hrs intrauterine system	100000	UK Biobank Assessment Centre	100071	Verbal interview	100075	Medications	100075	UK Biobank Assessment Centre > Verbal interview > Medications
40006#D060	CAT-MUL	84996/11(85007)	0.434871	-0.106189	0.903349	0.0918655	LOGISTIC-BINARY	Type of cancer: ICD10: D06.0 Endocervix	100091	Health-related outcomes	100092	Cancer register	100092	Cancer register	100092	Health-related outcomes > Cancer register
20003#1140878328	CAT-MUL	84985/15(85000)	-0.489461	-1.08323	0.0565007	0.0927882	LOGISTIC-BINARY	Treatment/medication code: hydromol cream	100000	UK Biobank Assessment Centre	100071	Verbal interview	100075	Medications	100075	UK Biobank Assessment Centre > Verbal interview > Medications
6150#2	CAT-MUL	82447/2438(84885)	0.0351534	-0.00599216	0.0760053	0.0928498	LOGISTIC-BINARY	Vascular/heart problems diagnosed by doctor: Angina	100000	UK Biobank Assessment Centre	100025	Touchscreen	100036	Health and medical history	100044	UK Biobank Assessment Centre > Touchscreen > Health and medical history > Medical conditions
20003#1141184726	CAT-MUL	84955/45(85000)	0.242187	-0.0490121	0.51548	0.0928919	LOGISTIC-BINARY	Treatment/medication code: xalacom 0.005%/0.5% eye drops	100000	UK Biobank Assessment Centre	100071	Verbal interview	100075	Medications	100075	UK Biobank Assessment Centre > Verbal interview > Medications
20003#1140865634	CAT-MUL	79980/5020(85000)	0.0246333	-0.00437123	0.0534975	0.0951891	LOGISTIC-BINARY	Treatment/medication code: omeprazole	100000	UK Biobank Assessment Centre	100071	Verbal interview	100075	Medications	100075	UK Biobank Assessment Centre > Verbal interview > Medications
50	CONTINUOUS	84814	-0.00403235	-0.00876916	0.000704459	0.0952198	LINEAR	Standing height	100000	UK Biobank Assessment Centre	100006	Physical measures	100008	Anthropometry	100010	UK Biobank Assessment Centre > Physical measures > Anthropometry > Body size measures
1210	CAT-SIN	29572/49721(79293)	0.0126608	-0.00229638	0.02763	0.0972345	LOGISTIC-BINARY	Snoring	100000	UK Biobank Assessment Centre	100025	Touchscreen	100050	Lifestyle and environment	100057	UK Biobank Assessment Centre > Touchscreen > Lifestyle and environment > Sleep
20003#1141187304	CAT-MUL	84985/15(85000)	0.37372	-0.0952148	0.784686	0.0975722	LOGISTIC-BINARY	Treatment/medication code: codipar caplet	100000	UK Biobank Assessment Centre	100071	Verbal interview	100075	Medications	100075	UK Biobank Assessment Centre > Verbal interview > Medications
23055	CAT-SIN	152/1395(1547)	0.151117	-0.0258279	0.332711	0.0982476	LOGISTIC-BINARY	HHV-6 overall seropositivity for Human Herpesvirus-6	100078	Biological samples	100080	Assay results	51428	Blood assays	51428	Biological samples > Assay results > Blood assays > Infectious Diseases
20003#1140882852	CAT-MUL	84985/15(85000)	-0.482159	-1.07556	0.066138	0.0984206	LOGISTIC-BINARY	Treatment/medication code: locoid 0.1% cream	100000	UK Biobank Assessment Centre	100071	Verbal interview	100075	Medications	100075	UK Biobank Assessment Centre > Verbal interview > Medications
131834	DATE	84453/554(85007)	0.0700968	-0.0137544	0.152564	0.0985322	LOGISTIC-BINARY	Date L97 first reported (ulcer of lower limb, not elsewhere classified)	100091	Health-related outcomes	1712	First occurrences	2412	Skin and subcutaneous tissue disorders	2412	Health-related outcomes > First occurrences > Skin and subcutaneous tissue disorders
24003	CONTINUOUS	83936	0.00505669	-0.000962471	0.0110759	0.0996466	LINEAR	Nitrogen dioxide air pollution; 2010	100088	Additional exposures	113	Local environment	114	Residential air pollution	114	Additional exposures > Local environment > Residential air pollution
20003#1140909708	CAT-MUL	84419/581(85000)	0.067962	-0.0137643	0.148326	0.100284	LOGISTIC-BINARY	Treatment/medication code: furosemide	100000	UK Biobank Assessment Centre	100071	Verbal interview	100075	Medications	100075	UK Biobank Assessment Centre > Verbal interview > Medications
20003#1140878498	CAT-MUL	84985/15(85000)	-0.477704	-1.06772	0.0694797	0.100312	LOGISTIC-BINARY	Treatment/medication code: polytar liquid	100000	UK Biobank Assessment Centre	100071	Verbal interview	100075	Medications	100075	UK Biobank Assessment Centre > Verbal interview > Medications
130696	DATE	78490/6517(85007)	0.021697	-0.00423771	0.0475281	0.10038	LOGISTIC-BINARY	Date E03 first reported (other hypothyroidism)	100091	Health-related outcomes	1712	First occurrences	2404	Endocrine, nutritional and metabolic diseases	2404	Health-related outcomes > First occurrences > Endocrine, nutritional and metabolic diseases
40006#C859	CAT-MUL	84960/47(85007)	0.22639	-0.0519887	0.487754	0.100533	LOGISTIC-BINARY	Type of cancer: ICD10: C85.9 Non-Hodgkin's lymphoma, unspecified type	100091	Health-related outcomes	100092	Cancer register	100092	Cancer register	100092	Health-related outcomes > Cancer register
131668	DATE	84512/495(85007)	-0.0770236	-0.170024	0.014434	0.101689	LOGISTIC-BINARY	Date K75 first reported (other inflammatory liver diseases)	100091	Health-related outcomes	1712	First occurrences	2411	Digestive system disorders	2411	Health-related outcomes > First occurrences > Digestive system disorders
131182	DATE	82140/2867(85007)	0.0313668	-0.0064662	0.0689449	0.102999	LOGISTIC-BINARY	Date H35 first reported (other retinal disorders)	100091	Health-related outcomes	1712	First occurrences	2407	Eye and adnexa disorders	2407	Health-related outcomes > First occurrences > Eye and adnexa disorders
20003#1141189134	CAT-MUL	84989/11(85000)	-0.548632	-1.24084	0.083924	0.105155	LOGISTIC-BINARY	Treatment/medication code: stalevo 50mg / 12.5mg / 200mg tablet	100000	UK Biobank Assessment Centre	100071	Verbal interview	100075	Medications	100075	UK Biobank Assessment Centre > Verbal interview > Medications
20003#1140867876	CAT-MUL	84902/98(85000)	-0.174011	-0.388267	0.0326979	0.105286	LOGISTIC-BINARY	Treatment/medication code: prozac 20mg capsule	100000	UK Biobank Assessment Centre	100071	Verbal interview	100075	Medications	100075	UK Biobank Assessment Centre > Verbal interview > Medications
20003#1140872132	CAT-MUL	84989/11(85000)	-0.57597	-1.30798	0.085398	0.105793	LOGISTIC-BINARY	Treatment/medication code: primidone	100000	UK Biobank Assessment Centre	100071	Verbal interview	100075	Medications	100075	UK Biobank Assessment Centre > Verbal interview > Medications
20003#1140867168	CAT-MUL	84986/14(85000)	0.376178	-0.10986	0.800251	0.10628	LOGISTIC-BINARY	Treatment/medication code: haloperidol	100000	UK Biobank Assessment Centre	100071	Verbal interview	100075	Medications	100075	UK Biobank Assessment Centre > Verbal interview > Medications
131014	DATE	84940/67(85007)	0.187329	-0.0462215	0.40866	0.106809	LOGISTIC-BINARY	Date G11 first reported (hereditary ataxia)	100091	Health-related outcomes	1712	First occurrences	2406	Nervous system disorders	2406	Health-related outcomes > First occurrences > Nervous system disorders
6151#1	CAT-MUL	83468/1139(84607)	0.0480287	-0.0107431	0.106123	0.107192	LOGISTIC-BINARY	Fractured bone site(s): Ankle	100000	UK Biobank Assessment Centre	100025	Touchscreen	100036	Health and medical history	100044	UK Biobank Assessment Centre > Touchscreen > Health and medical history > Medical conditions
20003#1140909788	CAT-MUL	84929/71(85000)	0.181915	-0.0455117	0.396668	0.107263	LOGISTIC-BINARY	Treatment/medication code: sodium cromoglicate	100000	UK Biobank Assessment Centre	100071	Verbal interview	100075	Medications	100075	UK Biobank Assessment Centre > Verbal interview > Medications
20003#1140881882	CAT-MUL	84966/34(85000)	0.259135	-0.0681017	0.561793	0.107275	LOGISTIC-BINARY	Treatment/medication code: timoptol 0.25% eye drops	100000	UK Biobank Assessment Centre	100071	Verbal interview	100075	Medications	100075	UK Biobank Assessment Centre > Verbal interview > Medications
20003#1141177532	CAT-MUL	84872/128(85000)	0.138791	-0.0335422	0.305027	0.108188	LOGISTIC-BINARY	Treatment/medication code: nexium 20mg tablet	100000	UK Biobank Assessment Centre	100071	Verbal interview	100075	Medications	100075	UK Biobank Assessment Centre > Verbal interview > Medications
40011#9650	CAT-MUL	84989/18(85007)	0.339645	-0.100638	0.725836	0.109426	LOGISTIC-BINARY	Histology of cancer tumour: Hodgkin lymphoma, NOS	100091	Health-related outcomes	100092	Cancer register	100092	Cancer register	100092	Health-related outcomes > Cancer register
20003#1140868120	CAT-MUL	84983/17(85000)	0.351188	-0.104054	0.754317	0.109693	LOGISTIC-BINARY	Treatment/medication code: trifluoperazine	100000	UK Biobank Assessment Centre	100071	Verbal interview	100075	Medications	100075	UK Biobank Assessment Centre > Verbal interview > Medications
131344	DATE	83780/1227(85007)	0.0462416	-0.0108111	0.102684	0.110245	LOGISTIC-BINARY	Date I45 first reported (other conduction disorders)	100091	Health-related outcomes	1712	First occurrences	2409	Circulatory system disorders	2409	Health-related outcomes > First occurrences > Circulatory system disorders
131898	DATE	84933/74(85007)	0.178926	-0.0464982	0.392567	0.110506	LOGISTIC-BINARY	Date M34 first reported (systemic sclerosis)	100091	Health-related outcomes	1712	First occurrences	2413	Musculoskeletal system and connective tissue disorders	2413	Health-related outcomes > First occurrences > Musculoskeletal system and connective tissue disorders
40006#D045	CAT-MUL	84985/22(85007)	-0.373435	-0.847972	0.068494	0.110555	LOGISTIC-BINARY	Type of cancer: ICD10: D04.5 Skin of trunk	100091	Health-related outcomes	100092	Cancer register	100092	Cancer register	100092	Health-related outcomes > Cancer register
20455	INTEGER	6302	-0.0201315	-0.0448858	0.00462279	0.110929	LINEAR	Age when last took cannabis	100089	Online follow-up	136	Mental health	143	Cannabis use	143	Online follow-up > Mental health > Cannabis use
20003#1140869278	CAT-MUL	84926/74(85000)	0.175933	-0.0469341	0.38532	0.111208	LOGISTIC-BINARY	Treatment/medication code: noriday tablet	100000	UK Biobank Assessment Centre	100071	Verbal interview	100075	Medications	100075	UK Biobank Assessment Centre > Verbal interview > Medications
132534	DATE	84982/25(85007)	0.292034	-0.0846719	0.632443	0.111413	LOGISTIC-BINARY	Date Q62 first reported (congenital obstructive defects of renal pelvis and congenital malformations of ureter)	100091	Health-related outcomes	1712	First occurrences	2417	Congenital disruptions and chromosomal abnormalities	2417	Health-related outcomes > First occurrences > Congenital disruptions and chromosomal abnormalities
1329	CAT-SIN	84640	0.010149	-0.00236137	0.0226593	0.111908	ORDERED-LOGISTIC	Oily fish intake	100000	UK Biobank Assessment Centre	100025	Touchscreen	100050	Lifestyle and environment	100052	UK Biobank Assessment Centre > Touchscreen > Lifestyle and environment > Diet
131298	DATE	81685/3322(85007)	0.0287715	-0.00694054	0.0642737	0.113254	LOGISTIC-BINARY	Date I21 first reported (acute myocardial infarction)	100091	Health-related outcomes	1712	First occurrences	2409	Circulatory system disorders	2409	Health-related outcomes > First occurrences > Circulatory system disorders
20003#1141146612	CAT-MUL	84961/39(85000)	0.240912	-0.0681001	0.528444	0.113783	LOGISTIC-BINARY	Treatment/medication code: calceos chewable tablet	100000	UK Biobank Assessment Centre	100071	Verbal interview	100075	Medications	100075	UK Biobank Assessment Centre > Verbal interview > Medications
20003#1140876592	CAT-MUL	83915/1085(85000)	-0.0499339	-0.112196	0.0116208	0.113913	LOGISTIC-BINARY	Treatment/medication code: multivitamin+mineral preparations	100000	UK Biobank Assessment Centre	100071	Verbal interview	100075	Medications	100075	UK Biobank Assessment Centre > Verbal interview > Medications
20003#1141164086	CAT-MUL	84856/144(85000)	-0.137081	-0.309592	0.0304436	0.114122	LOGISTIC-BINARY	Treatment/medication code: salmeterol+fluticasone propionate	100000	UK Biobank Assessment Centre	100071	Verbal interview	100075	Medications	100075	UK Biobank Assessment Centre > Verbal interview > Medications
20003#1140879634	CAT-MUL	84891/109(85000)	0.145397	-0.0387889	0.321743	0.114153	LOGISTIC-BINARY	Treatment/medication code: trazodone	100000	UK Biobank Assessment Centre	100071	Verbal interview	100075	Medications	100075	UK Biobank Assessment Centre > Verbal interview > Medications
131768	DATE	81178/3829(85007)	-0.0272173	-0.0610852	0.00645667	0.114191	LOGISTIC-BINARY	Date L57 first reported (skin changes due to chronic exposure to nonionising radiation)	100091	Health-related outcomes	1712	First occurrences	2412	Skin and subcutaneous tissue disorders	2412	Health-related outcomes > First occurrences > Skin and subcutaneous tissue disorders
131986	DATE	84868/139(85007)	0.130121	-0.0345199	0.288746	0.114768	LOGISTIC-BINARY	Date M92 first reported (other juvenile osteochondrosis)	100091	Health-related outcomes	1712	First occurrences	2413	Musculoskeletal system and connective tissue disorders	2413	Health-related outcomes > First occurrences > Musculoskeletal system and connective tissue disorders
40012#6	CAT-MUL	84916/91(85007)	-0.17414	-0.394631	0.038258	0.114958	LOGISTIC-BINARY	Behaviour of cancer tumour: Malignant, metastatic site	100091	Health-related outcomes	100092	Cancer register	100092	Cancer register	100092	Health-related outcomes > Cancer register
20003#1140909786	CAT-MUL	84200/800(85000)	0.0558061	-0.0141101	0.124722	0.115117	LOGISTIC-BINARY	Treatment/medication code: beclometasone	100000	UK Biobank Assessment Centre	100071	Verbal interview	100075	Medications	100075	UK Biobank Assessment Centre > Verbal interview > Medications
132050	DATE	83301/1706(85007)	0.0385122	-0.00969838	0.0862837	0.115754	LOGISTIC-BINARY	Date N28 first reported (other disorders of kidney and ureter, not elsewhere classified)	100091	Health-related outcomes	1712	First occurrences	2414	Genitourinary system disorders	2414	Health-related outcomes > First occurrences > Genitourinary system disorders
20003#1140864950	CAT-MUL	84957/43(85000)	0.22795	-0.0658549	0.503592	0.116977	LOGISTIC-BINARY	Treatment/medication code: bisoprolol fumarate+hydrochlorothiazide 10mg/6.25mg tablet	100000	UK Biobank Assessment Centre	100071	Verbal interview	100075	Medications	100075	UK Biobank Assessment Centre > Verbal interview > Medications
24019	CONTINUOUS	83777	0.00378785	-0.000953539	0.00852924	0.117395	LINEAR	Particulate matter air pollution (pm10); 2007	100088	Additional exposures	113	Local environment	114	Residential air pollution	114	Additional exposures > Local environment > Residential air pollution
40011#8050	CAT-MUL	84994/13(85007)	-0.516681	-1.19254	0.0992798	0.117833	LOGISTIC-BINARY	Histology of cancer tumour: Papillary carcinoma	100091	Health-related outcomes	100092	Cancer register	100092	Cancer register	100092	Health-related outcomes > Cancer register
131472	DATE	81751/3256(85007)	0.0280814	-0.00727467	0.0632126	0.118363	LOGISTIC-BINARY	Date J34 first reported (other disorders of nose and nasal sinuses)	100091	Health-related outcomes	1712	First occurrences	2410	Respiratory system disorders	2410	Health-related outcomes > First occurrences > Respiratory system disorders
20003#1141166086	CAT-MUL	84961/39(85000)	0.232567	-0.0701003	0.512805	0.118395	LOGISTIC-BINARY	Treatment/medication code: rennie duo oral suspension	100000	UK Biobank Assessment Centre	100071	Verbal interview	100075	Medications	100075	UK Biobank Assessment Centre > Verbal interview > Medications
20003#1140864752	CAT-MUL	81988/3012(85000)	0.0291347	-0.00758641	0.0656113	0.118701	LOGISTIC-BINARY	Treatment/medication code: lansoprazole	100000	UK Biobank Assessment Centre	100071	Verbal interview	100075	Medications	100075	UK Biobank Assessment Centre > Verbal interview > Medications
40008	CONTINUOUS	20294	-0.00848479	-0.0191457	0.00217616	0.11878	LINEAR	Age at cancer diagnosis	100091	Health-related outcomes	100092	Cancer register	100092	Cancer register	100092	Health-related outcomes > Cancer register
6159#8	CAT-MUL	83576/1292(84868)	0.0436967	-0.0116606	0.0984557	0.119829	LOGISTIC-BINARY	Pain type(s) experienced in last month: Pain all over the body	100000	UK Biobank Assessment Centre	100025	Touchscreen	100036	Health and medical history	100048	UK Biobank Assessment Centre > Touchscreen > Health and medical history > Pain
131722	DATE	83191/1816(85007)	0.036978	-0.0099012	0.0834399	0.120443	LOGISTIC-BINARY	Date L21 first reported (seborrhoeic dermatitis)	100091	Health-related outcomes	1712	First occurrences	2412	Skin and subcutaneous tissue disorders	2412	Health-related outcomes > First occurrences > Skin and subcutaneous tissue disorders
20003#1141168574	CAT-MUL	84949/51(85000)	-0.233508	-0.535454	0.0534654	0.120458	LOGISTIC-BINARY	Treatment/medication code: raloxifene hydrochloride	100000	UK Biobank Assessment Centre	100071	Verbal interview	100075	Medications	100075	UK Biobank Assessment Centre > Verbal interview > Medications
21002	CONTINUOUS	84752	-0.0047215	-0.0106909	0.00124786	0.121081	LINEAR	Weight	100000	UK Biobank Assessment Centre	100006	Physical measures	100008	Anthropometry	100010	UK Biobank Assessment Centre > Physical measures > Anthropometry > Body size measures
20003#1140861090	CAT-MUL	84822/178(85000)	-0.122824	-0.280331	0.0302719	0.1212	LOGISTIC-BINARY	Treatment/medication code: adalat 5mg capsule	100000	UK Biobank Assessment Centre	100071	Verbal interview	100075	Medications	100075	UK Biobank Assessment Centre > Verbal interview > Medications
131560	DATE	83563/1444(85007)	-0.0420976	-0.095607	0.0108926	0.121266	LOGISTIC-BINARY	Date K04 first reported (diseases of pulp and periapical tissues)	100091	Health-related outcomes	1712	First occurrences	2411	Digestive system disorders	2411	Health-related outcomes > First occurrences > Digestive system disorders
20003#1140862086	CAT-MUL	84705/295(85000)	0.0887177	-0.0249543	0.199728	0.121728	LOGISTIC-BINARY	Treatment/medication code: salamol 100micrograms inhaler	100000	UK Biobank Assessment Centre	100071	Verbal interview	100075	Medications	100075	UK Biobank Assessment Centre > Verbal interview > Medications
30860	CONTINUOUS	74868	0.00567649	-0.0015129	0.0128659	0.121736	LINEAR	Total protein	100078	Biological samples	100080	Assay results	17518	Blood assays	17518	Biological samples > Assay results > Blood assays > Blood biochemistry
1220	CAT-SIN	84720	-0.0128734	-0.0291888	0.003442	0.121798	ORDERED-LOGISTIC	Daytime dozing / sleeping (narcolepsy)	100000	UK Biobank Assessment Centre	100025	Touchscreen	100050	Lifestyle and environment	100057	UK Biobank Assessment Centre > Touchscreen > Lifestyle and environment > Sleep
40006#C506	CAT-MUL	84997/10(85007)	-0.558134	-1.29879	0.114633	0.121872	LOGISTIC-BINARY	Type of cancer: ICD10: C50.6 Axillary tail of breast	100091	Health-related outcomes	100092	Cancer register	100092	Cancer register	100092	Health-related outcomes > Cancer register
131204	DATE	84524/483(85007)	0.069526	-0.0194777	0.156915	0.122368	LOGISTIC-BINARY	Date H50 first reported (other strabismus)	100091	Health-related outcomes	1712	First occurrences	2407	Eye and adnexa disorders	2407	Health-related outcomes > First occurrences > Eye and adnexa disorders
40012#0	CAT-MUL	84806/201(85007)	0.107622	-0.0310385	0.242289	0.122807	LOGISTIC-BINARY	Behaviour of cancer tumour: Benign	100091	Health-related outcomes	100092	Cancer register	100092	Cancer register	100092	Health-related outcomes > Cancer register
132098	DATE	84683/324(85007)	0.0845903	-0.0241862	0.190849	0.123121	LOGISTIC-BINARY	Date N61 first reported (inflammatory disorders of breast)	100091	Health-related outcomes	1712	First occurrences	2414	Genitourinary system disorders	2414	Health-related outcomes > First occurrences > Genitourinary system disorders
30600	CONTINUOUS	75007	0.00555786	-0.00152748	0.0126432	0.124186	LINEAR	Albumin	100078	Biological samples	100080	Assay results	17518	Blood assays	17518	Biological samples > Assay results > Blood assays > Blood biochemistry
131190	DATE	82879/2128(85007)	0.0341559	-0.00961649	0.0775783	0.124645	LOGISTIC-BINARY	Date H43 first reported (disorders of vitreous body)	100091	Health-related outcomes	1712	First occurrences	2407	Eye and adnexa disorders	2407	Health-related outcomes > First occurrences > Eye and adnexa disorders
20003#1140879792	CAT-MUL	84873/127(85000)	0.131579	-0.0394531	0.296378	0.124747	LOGISTIC-BINARY	Treatment/medication code: terbutaline	100000	UK Biobank Assessment Centre	100071	Verbal interview	100075	Medications	100075	UK Biobank Assessment Centre > Verbal interview > Medications
3751	CAT-SIN	7676/2664(10340)	-0.0357062	-0.0814183	0.00981144	0.124927	LOGISTIC-BINARY	Chest pain or discomfort when walking uphill or hurrying	100000	UK Biobank Assessment Centre	100025	Touchscreen	100036	Health and medical history	100039	UK Biobank Assessment Centre > Touchscreen > Health and medical history > Chest pain
20003#1140868518	CAT-MUL	84978/22(85000)	0.30372	-0.101933	0.674901	0.125632	LOGISTIC-BINARY	Treatment/medication code: nuvelle tablet	100000	UK Biobank Assessment Centre	100071	Verbal interview	100075	Medications	100075	UK Biobank Assessment Centre > Verbal interview > Medications
40006#C251	CAT-MUL	84982/25(85007)	0.278604	-0.0944035	0.619176	0.12675	LOGISTIC-BINARY	Type of cancer: ICD10: C25.1 Body of pancreas	100091	Health-related outcomes	100092	Cancer register	100092	Cancer register	100092	Health-related outcomes > Cancer register
20003#1140928880	CAT-MUL	84984/16(85000)	-0.423313	-0.989676	0.0987799	0.12795	LOGISTIC-BINARY	Treatment/medication code: geltears gel	100000	UK Biobank Assessment Centre	100071	Verbal interview	100075	Medications	100075	UK Biobank Assessment Centre > Verbal interview > Medications
20003#1140873966	CAT-MUL	84920/80(85000)	-0.180553	-0.417653	0.0473356	0.128175	LOGISTIC-BINARY	Treatment/medication code: trimethoprim	100000	UK Biobank Assessment Centre	100071	Verbal interview	100075	Medications	100075	UK Biobank Assessment Centre > Verbal interview > Medications
20003#1140862380	CAT-MUL	84953/47(85000)	0.207632	-0.0693984	0.465259	0.128751	LOGISTIC-BINARY	Treatment/medication code: becloforte 250micrograms inhaler	100000	UK Biobank Assessment Centre	100071	Verbal interview	100075	Medications	100075	UK Biobank Assessment Centre > Verbal interview > Medications
1757	CAT-SIN	78158	0.0125745	-0.0036788	0.0288278	0.129727	ORDERED-LOGISTIC	Facial ageing	100000	UK Biobank Assessment Centre	100025	Touchscreen	100050	Lifestyle and environment	100055	UK Biobank Assessment Centre > Touchscreen > Lifestyle and environment > Sun exposure
131594	DATE	84716/291(85007)	0.0885711	-0.0274509	0.201838	0.130028	LOGISTIC-BINARY	Date K27 first reported (peptic ulcer, site unspecified)	100091	Health-related outcomes	1712	First occurrences	2411	Digestive system disorders	2411	Health-related outcomes > First occurrences > Digestive system disorders
1990	CAT-SIN	68419/14092(82511)	0.0141174	-0.00427081	0.0324637	0.131942	LOGISTIC-BINARY	Tense / 'highly strung'	100000	UK Biobank Assessment Centre	100025	Touchscreen	100059	Psychosocial factors	100060	UK Biobank Assessment Centre > Touchscreen > Psychosocial factors > Mental health
40006#D481	CAT-MUL	84994/13(85007)	0.364775	-0.142238	0.806071	0.132439	LOGISTIC-BINARY	Type of cancer: ICD10: D48.1 Connective and other soft tissue	100091	Health-related outcomes	100092	Cancer register	100092	Cancer register	100092	Health-related outcomes > Cancer register
23071	CAT-SIN	1194/40(1234)	0.231783	-0.0755539	0.531505	0.132964	LOGISTIC-BINARY	C. trachomatis Definition II seropositivity for Chlamydia trachomatis	100078	Biological samples	100080	Assay results	51428	Blood assays	51428	Biological samples > Assay results > Blood assays > Infectious Diseases
20003#1140926592	CAT-MUL	84877/123(85000)	0.133368	-0.0440091	0.304141	0.133361	LOGISTIC-BINARY	Treatment/medication code: estraderm mx 25 patch	100000	UK Biobank Assessment Centre	100071	Verbal interview	100075	Medications	100075	UK Biobank Assessment Centre > Verbal interview > Medications
1319	INTEGER	77367	-0.0108281	-0.0250052	0.00334903	0.134383	ORDERED-LOGISTIC	Dried fruit intake	100000	UK Biobank Assessment Centre	100025	Touchscreen	100050	Lifestyle and environment	100052	UK Biobank Assessment Centre > Touchscreen > Lifestyle and environment > Diet
6152#7	CAT-MUL	84220/691(84911)	0.0569817	-0.0181917	0.131021	0.134426	LOGISTIC-BINARY	Blood clot, DVT, bronchitis, emphysema, asthma, rhinitis, eczema, allergy diagnosed by doctor: Blood clot in the lung	100000	UK Biobank Assessment Centre	100025	Touchscreen	100036	Health and medical history	100044	UK Biobank Assessment Centre > Touchscreen > Health and medical history > Medical conditions
5529	CAT-SIN	7777/289(8066)	0.0879886	-0.0284414	0.202015	0.134438	LOGISTIC-BINARY	Surgery on leg arteries (other than for varicose veins)	100000	UK Biobank Assessment Centre	100025	Touchscreen	100036	Health and medical history	100038	UK Biobank Assessment Centre > Touchscreen > Health and medical history > Claudication and peripheral artery disease
1940	CAT-SIN	58579/22838(81417)	0.0119119	-0.00371525	0.0275203	0.134935	LOGISTIC-BINARY	Irritability	100000	UK Biobank Assessment Centre	100025	Touchscreen	100059	Psychosocial factors	100060	UK Biobank Assessment Centre > Touchscreen > Psychosocial factors > Mental health
20003#1140862770	CAT-MUL	84985/15(85000)	-0.428472	-1.01292	0.10897	0.135035	LOGISTIC-BINARY	Treatment/medication code: zirtek 10mg tablet	100000	UK Biobank Assessment Centre	100071	Verbal interview	100075	Medications	100075	UK Biobank Assessment Centre > Verbal interview > Medications
130820	DATE	83469/1538(85007)	0.0387227	-0.0123252	0.0892865	0.135223	LOGISTIC-BINARY	Date E83 first reported (disorders of mineral metabolism)	100091	Health-related outcomes	1712	First occurrences	2404	Endocrine, nutritional and metabolic diseases	2404	Health-related outcomes > First occurrences > Endocrine, nutritional and metabolic diseases
20431	CAT-SIN	1260/414(1674)	-0.0925251	-0.214871	0.0283994	0.135719	LOGISTIC-BINARY	Ever addicted to a behaviour or miscellanous	100089	Online follow-up	136	Mental health	141	Addictions	141	Online follow-up > Mental health > Addictions
131038	DATE	84551/456(85007)	0.0696676	-0.0227446	0.160375	0.135906	LOGISTIC-BINARY	Date G31 first reported (other degenerative diseases of nervous system, not elsewhere classified)	100091	Health-related outcomes	1712	First occurrences	2406	Nervous system disorders	2406	Health-related outcomes > First occurrences > Nervous system disorders
20003#1140873608	CAT-MUL	84938/62(85000)	-0.200578	-0.470038	0.0569126	0.13592	LOGISTIC-BINARY	Treatment/medication code: erythromycin	100000	UK Biobank Assessment Centre	100071	Verbal interview	100075	Medications	100075	UK Biobank Assessment Centre > Verbal interview > Medications
3786	INTEGER	8717	-0.0149794	-0.0347368	0.00477796	0.137265	LINEAR	Age asthma diagnosed	100000	UK Biobank Assessment Centre	100025	Touchscreen	100036	Health and medical history	100044	UK Biobank Assessment Centre > Touchscreen > Health and medical history > Medical conditions
20003#1141186750	CAT-MUL	84985/15(85000)	-0.427998	-1.01472	0.112543	0.137566	LOGISTIC-BINARY	Treatment/medication code: biotene oralbalance oral gel	100000	UK Biobank Assessment Centre	100071	Verbal interview	100075	Medications	100075	UK Biobank Assessment Centre > Verbal interview > Medications
21073	CAT-SIN	3722/287(4009)	-0.0949227	-0.221374	0.0292615	0.13757	LOGISTIC-BINARY	Fever when IBS symptoms first began	100089	Online follow-up	153	Digestive health	153	Digestive health	153	Online follow-up > Digestive health
20003#1140923598	CAT-MUL	84987/13(85000)	-0.505489	-1.2093	0.132553	0.139949	LOGISTIC-BINARY	Treatment/medication code: fematrix 40 patch	100000	UK Biobank Assessment Centre	100071	Verbal interview	100075	Medications	100075	UK Biobank Assessment Centre > Verbal interview > Medications
40006#C031	CAT-MUL	84997/10(85007)	-0.534909	-1.27845	0.140084	0.140066	LOGISTIC-BINARY	Type of cancer: ICD10: C03.1 Lower gum	100091	Health-related outcomes	100092	Cancer register	100092	Cancer register	100092	Health-related outcomes > Cancer register
30030	CONTINUOUS	85006	0.00411334	-0.00135208	0.00957877	0.140186	LINEAR	Haematocrit percentage	100078	Biological samples	100080	Assay results	100081	Blood assays	100081	Biological samples > Assay results > Blood assays > Blood count
131794	DATE	82168/2839(85007)	0.0283206	-0.0095181	0.0658954	0.140994	LOGISTIC-BINARY	Date L72 first reported (follicular cysts of skin and subcutaneous tissue)	100091	Health-related outcomes	1712	First occurrences	2412	Skin and subcutaneous tissue disorders	2412	Health-related outcomes > First occurrences > Skin and subcutaneous tissue disorders
20001#1020	CAT-MUL	84855/145(85000)	0.11888	-0.0421589	0.274472	0.141213	LOGISTIC-BINARY	Cancer code, self-reported: large bowel cancer/colorectal cancer	100000	UK Biobank Assessment Centre	100071	Verbal interview	100074	Medical conditions	100074	UK Biobank Assessment Centre > Verbal interview > Medical conditions
20127	INTEGER	69378	0.00988343	-0.00329189	0.0230588	0.141537	ORDERED-LOGISTIC	Neuroticism score	100000	UK Biobank Assessment Centre	100025	Touchscreen	100059	Psychosocial factors	100060	UK Biobank Assessment Centre > Touchscreen > Psychosocial factors > Mental health
20003#1141168554	CAT-MUL	84897/103(85000)	0.139591	-0.0510001	0.322157	0.142805	LOGISTIC-BINARY	Treatment/medication code: migraleve tablet	100000	UK Biobank Assessment Centre	100071	Verbal interview	100075	Medications	100075	UK Biobank Assessment Centre > Verbal interview > Medications
20003#1141195224	CAT-MUL	84976/24(85000)	0.281535	-0.114	0.637136	0.143214	LOGISTIC-BINARY	Treatment/medication code: formoterol	100000	UK Biobank Assessment Centre	100071	Verbal interview	100075	Medications	100075	UK Biobank Assessment Centre > Verbal interview > Medications
130826	DATE	83233/1774(85007)	0.0352652	-0.0121922	0.0823067	0.143508	LOGISTIC-BINARY	Date E86 first reported (volume depletion)	100091	Health-related outcomes	1712	First occurrences	2404	Endocrine, nutritional and metabolic diseases	2404	Health-related outcomes > First occurrences > Endocrine, nutritional and metabolic diseases
130718	DATE	84309/698(85007)	0.0557195	-0.0195603	0.129881	0.14388	LOGISTIC-BINARY	Date E16 first reported (other disorders of pancreatic internal secretion)	100091	Health-related outcomes	1712	First occurrences	2404	Endocrine, nutritional and metabolic diseases	2404	Health-related outcomes > First occurrences > Endocrine, nutritional and metabolic diseases
134	INTEGER	84996	0.0182327	-0.00617467	0.0426401	0.144117	ORDERED-LOGISTIC	Number of self-reported cancers	100000	UK Biobank Assessment Centre	100071	Verbal interview	100074	Medical conditions	100074	UK Biobank Assessment Centre > Verbal interview > Medical conditions
131424	DATE	84004/1003(85007)	0.0464991	-0.0163636	0.108589	0.14464	LOGISTIC-BINARY	Date J00 first reported (acute nasopharyngitis [common cold])	100091	Health-related outcomes	1712	First occurrences	2410	Respiratory system disorders	2410	Health-related outcomes > First occurrences > Respiratory system disorders
132128	DATE	82605/2402(85007)	-0.0312144	-0.0733275	0.0105867	0.144799	LOGISTIC-BINARY	Date N83 first reported (noninflammatory disorders of ovary, fallopian tube and broad ligament)	100091	Health-related outcomes	1712	First occurrences	2414	Genitourinary system disorders	2414	Health-related outcomes > First occurrences > Genitourinary system disorders
20003#1141193346	CAT-MUL	84958/42(85000)	0.210682	-0.0820113	0.484309	0.145157	LOGISTIC-BINARY	Treatment/medication code: olmetec 10mg tablet	100000	UK Biobank Assessment Centre	100071	Verbal interview	100075	Medications	100075	UK Biobank Assessment Centre > Verbal interview > Medications
20003#1141182632	CAT-MUL	84904/96(85000)	0.144097	-0.0537019	0.3339	0.145177	LOGISTIC-BINARY	Treatment/medication code: spiriva 18micrograms inhalation capsule	100000	UK Biobank Assessment Centre	100071	Verbal interview	100075	Medications	100075	UK Biobank Assessment Centre > Verbal interview > Medications
6145#6	CAT-MUL	75238/9338(84576)	0.0164112	-0.00573712	0.0384918	0.145797	LOGISTIC-BINARY	Illness, injury, bereavement, stress in last 2 years: Financial difficulties	100000	UK Biobank Assessment Centre	100025	Touchscreen	100059	Psychosocial factors	100060	UK Biobank Assessment Centre > Touchscreen > Psychosocial factors > Mental health
40011#8550	CAT-MUL	84946/61(85007)	-0.199477	-0.474662	0.0631647	0.14613	LOGISTIC-BINARY	Histology of cancer tumour: Acinar cell carcinoma	100091	Health-related outcomes	100092	Cancer register	100092	Cancer register	100092	Health-related outcomes > Cancer register
137	INTEGER	85000	0.00945357	-0.00330237	0.0222095	0.146401	ORDERED-LOGISTIC	Number of treatments/medications taken	100000	UK Biobank Assessment Centre	100071	Verbal interview	100075	Medications	100075	UK Biobank Assessment Centre > Verbal interview > Medications
131316	DATE	84457/550(85007)	0.061973	-0.0223947	0.144961	0.146641	LOGISTIC-BINARY	Date I31 first reported (other diseases of pericardium)	100091	Health-related outcomes	1712	First occurrences	2409	Circulatory system disorders	2409	Health-related outcomes > First occurrences > Circulatory system disorders
131754	DATE	82938/2069(85007)	0.0325295	-0.0116169	0.0763045	0.146972	LOGISTIC-BINARY	Date L50 first reported (urticaria)	100091	Health-related outcomes	1712	First occurrences	2412	Skin and subcutaneous tissue disorders	2412	Health-related outcomes > First occurrences > Skin and subcutaneous tissue disorders
40006#C539	CAT-MUL	84945/62(85007)	0.180366	-0.070223	0.416985	0.14727	LOGISTIC-BINARY	Type of cancer: ICD10: C53.9 Cervix uteri, unspecified	100091	Health-related outcomes	100092	Cancer register	100092	Cancer register	100092	Health-related outcomes > Cancer register
6150#1	CAT-MUL	83543/1342(84885)	0.0406224	-0.0146021	0.0953057	0.147379	LOGISTIC-BINARY	Vascular/heart problems diagnosed by doctor: Heart attack	100000	UK Biobank Assessment Centre	100025	Touchscreen	100036	Health and medical history	100044	UK Biobank Assessment Centre > Touchscreen > Health and medical history > Medical conditions
20003#1140861202	CAT-MUL	84983/17(85000)	0.317908	-0.134392	0.726065	0.147914	LOGISTIC-BINARY	Treatment/medication code: istin 5mg tablet	100000	UK Biobank Assessment Centre	100071	Verbal interview	100075	Medications	100075	UK Biobank Assessment Centre > Verbal interview > Medications
131154	DATE	84172/835(85007)	-0.0516703	-0.122289	0.0180482	0.148956	LOGISTIC-BINARY	Date H18 first reported (other disorders of cornea)	100091	Health-related outcomes	1712	First occurrences	2407	Eye and adnexa disorders	2407	Health-related outcomes > First occurrences > Eye and adnexa disorders
40006#D374	CAT-MUL	84992/15(85007)	0.343773	-0.147459	0.783427	0.148972	LOGISTIC-BINARY	Type of cancer: ICD10: D37.4 Colon	100091	Health-related outcomes	100092	Cancer register	100092	Cancer register	100092	Health-related outcomes > Cancer register
20003#1141168946	CAT-MUL	84972/28(85000)	-0.294183	-0.706654	0.0930071	0.149696	LOGISTIC-BINARY	Treatment/medication code: viagra 50mg tablet	100000	UK Biobank Assessment Centre	100071	Verbal interview	100075	Medications	100075	UK Biobank Assessment Centre > Verbal interview > Medications
20003#1140888092	CAT-MUL	84953/47(85000)	0.198472	-0.079586	0.46054	0.150087	LOGISTIC-BINARY	Treatment/medication code: elocon cream	100000	UK Biobank Assessment Centre	100071	Verbal interview	100075	Medications	100075	UK Biobank Assessment Centre > Verbal interview > Medications
20003#1141153032	CAT-MUL	84968/32(85000)	-0.274527	-0.660355	0.0881253	0.150938	LOGISTIC-BINARY	Treatment/medication code: zanidip 10mg tablet	100000	UK Biobank Assessment Centre	100071	Verbal interview	100075	Medications	100075	UK Biobank Assessment Centre > Verbal interview > Medications
20003#1140881474	CAT-MUL	84972/28(85000)	0.251203	-0.105739	0.578788	0.151042	LOGISTIC-BINARY	Treatment/medication code: normacol granules	100000	UK Biobank Assessment Centre	100071	Verbal interview	100075	Medications	100075	UK Biobank Assessment Centre > Verbal interview > Medications
20401	CAT-SIN	28138/1700(29838)	0.036132	-0.0134959	0.0853195	0.151756	LOGISTIC-BINARY	Ever addicted to any substance or behaviour	100089	Online follow-up	136	Mental health	141	Addictions	141	Online follow-up > Mental health > Addictions
20003#1141194224	CAT-MUL	84973/27(85000)	0.253977	-0.107824	0.585709	0.152039	LOGISTIC-BINARY	Treatment/medication code: allergy relief antihistamine 4mg tablet	100000	UK Biobank Assessment Centre	100071	Verbal interview	100075	Medications	100075	UK Biobank Assessment Centre > Verbal interview > Medications
132106	DATE	84827/180(85007)	-0.113458	-0.271079	0.0397418	0.152571	LOGISTIC-BINARY	Date N70 first reported (salpingitis and oophoritis)	100091	Health-related outcomes	1712	First occurrences	2414	Genitourinary system disorders	2414	Health-related outcomes > First occurrences > Genitourinary system disorders
20003#1141180392	CAT-MUL	84952/48(85000)	0.195559	-0.0809618	0.454191	0.152586	LOGISTIC-BINARY	Treatment/medication code: cefalexin	100000	UK Biobank Assessment Centre	100071	Verbal interview	100075	Medications	100075	UK Biobank Assessment Centre > Verbal interview > Medications
130	INTEGER	83108	0.00401664	-0.00150669	0.00953996	0.154065	LINEAR	Place of birth in UK - east co-ordinate	100000	UK Biobank Assessment Centre	100071	Verbal interview	100072	Early life factors	100072	UK Biobank Assessment Centre > Verbal interview > Early life factors
130896	DATE	84325/682(85007)	-0.0561537	-0.133969	0.0205328	0.154264	LOGISTIC-BINARY	Date F33 first reported (recurrent depressive disorder)	100091	Health-related outcomes	1712	First occurrences	2405	Mental and behavioural disorders	2405	Health-related outcomes > First occurrences > Mental and behavioural disorders
132004	DATE	84817/190(85007)	0.102238	-0.0407192	0.240974	0.154926	LOGISTIC-BINARY	Date N03 first reported (chronic nephritic syndrome)	100091	Health-related outcomes	1712	First occurrences	2414	Genitourinary system disorders	2414	Health-related outcomes > First occurrences > Genitourinary system disorders
20003#1140881446	CAT-MUL	84964/36(85000)	-0.253775	-0.613099	0.0860174	0.155105	LOGISTIC-BINARY	Treatment/medication code: proctosedyl ointment	100000	UK Biobank Assessment Centre	100071	Verbal interview	100075	Medications	100075	UK Biobank Assessment Centre > Verbal interview > Medications
20003#1140865416	CAT-MUL	84910/90(85000)	0.144922	-0.0596161	0.339809	0.155332	LOGISTIC-BINARY	Treatment/medication code: colpermin 0.2ml m/r gel e/c capsule	100000	UK Biobank Assessment Centre	100071	Verbal interview	100075	Medications	100075	UK Biobank Assessment Centre > Verbal interview > Medications
132530	DATE	84941/66(85007)	-0.184822	-0.445722	0.0650164	0.156242	LOGISTIC-BINARY	Date Q60 first reported (renal agenesis and other reduction defects of kidney)	100091	Health-related outcomes	1712	First occurrences	2417	Congenital disruptions and chromosomal abnormalities	2417	Health-related outcomes > First occurrences > Congenital disruptions and chromosomal abnormalities
6179#100	CAT-MUL	36910/47949(84859)	0.0101823	-0.00391573	0.0242859	0.156975	LOGISTIC-BINARY	Mineral and other dietary supplements	100000	UK Biobank Assessment Centre	100025	Touchscreen	100036	Health and medical history	100045	UK Biobank Assessment Centre > Touchscreen > Health and medical history > Medication
20001#1047	CAT-MUL	84982/18(85000)	-0.369845	-0.900119	0.122488	0.15701	LOGISTIC-BINARY	Cancer code, self-reported: lymphoma	100000	UK Biobank Assessment Centre	100071	Verbal interview	100074	Medical conditions	100074	UK Biobank Assessment Centre > Verbal interview > Medical conditions
5452	CAT-SIN	2839/4974(7813)	0.0334502	-0.0128729	0.0799306	0.15762	LOGISTIC-BINARY	Leg pain when standing still or sitting	100000	UK Biobank Assessment Centre	100025	Touchscreen	100036	Health and medical history	100038	UK Biobank Assessment Centre > Touchscreen > Health and medical history > Claudication and peripheral artery disease
40011#8830	CAT-MUL	84988/19(85007)	0.296754	-0.134617	0.687904	0.157797	LOGISTIC-BINARY	Histology of cancer tumour: Fibrous histiocytoma, malignant	100091	Health-related outcomes	100092	Cancer register	100092	Cancer register	100092	Health-related outcomes > Cancer register
132100	DATE	84613/394(85007)	0.0709303	-0.0285664	0.168406	0.158119	LOGISTIC-BINARY	Date N62 first reported (hypertrophy of breast)	100091	Health-related outcomes	1712	First occurrences	2414	Genitourinary system disorders	2414	Health-related outcomes > First occurrences > Genitourinary system disorders
131080	DATE	84960/47(85007)	-0.22661	-0.549598	0.0800761	0.158582	LOGISTIC-BINARY	Date G59 first reported (mononeuropathy in diseases classified elsewhere)	100091	Health-related outcomes	1712	First occurrences	2406	Nervous system disorders	2406	Health-related outcomes > First occurrences > Nervous system disorders
21057	CAT-SIN	21841	-0.00685243	-0.0418932	0.0281883	0.158598	ORDERED-LOGISTIC	Degree bothered by pain/problems during intercourse in the last 3 months	100089	Online follow-up	153	Digestive health	153	Digestive health	153	Online follow-up > Digestive health
131850	DATE	82940/2067(85007)	0.0316312	-0.0125426	0.0754383	0.158746	LOGISTIC-BINARY	Date M06 first reported (other rheumatoid arthritis)	100091	Health-related outcomes	1712	First occurrences	2413	Musculoskeletal system and connective tissue disorders	2413	Health-related outcomes > First occurrences > Musculoskeletal system and connective tissue disorders
20003#1140917034	CAT-MUL	84969/31(85000)	0.240754	-0.105365	0.563733	0.158819	LOGISTIC-BINARY	Treatment/medication code: airomir 100micrograms cfc-free inhaler	100000	UK Biobank Assessment Centre	100071	Verbal interview	100075	Medications	100075	UK Biobank Assessment Centre > Verbal interview > Medications
20003#1141182628	CAT-MUL	84801/199(85000)	0.0977792	-0.0404293	0.232058	0.159624	LOGISTIC-BINARY	Treatment/medication code: tiotropium	100000	UK Biobank Assessment Centre	100071	Verbal interview	100075	Medications	100075	UK Biobank Assessment Centre > Verbal interview > Medications
30870	CONTINUOUS	81150	-0.00483653	-0.0115857	0.00191268	0.160161	LINEAR	Triglycerides	100078	Biological samples	100080	Assay results	17518	Blood assays	17518	Biological samples > Assay results > Blood assays > Blood biochemistry
40011#8742	CAT-MUL	84860/147(85007)	0.11201	-0.0470358	0.265555	0.16028	LOGISTIC-BINARY	Histology of cancer tumour: Lentigo maligna melanoma	100091	Health-related outcomes	100092	Cancer register	100092	Cancer register	100092	Health-related outcomes > Cancer register
40006#C920	CAT-MUL	84951/56(85007)	0.181688	-0.07895	0.427899	0.160309	LOGISTIC-BINARY	Type of cancer: ICD10: C92.0 Acute myeloid leukaemia	100091	Health-related outcomes	100092	Cancer register	100092	Cancer register	100092	Health-related outcomes > Cancer register
40006#D469	CAT-MUL	84986/21(85007)	0.285855	-0.131575	0.665628	0.160442	LOGISTIC-BINARY	Type of cancer: ICD10: D46.9 Myelodysplastic syndrome, unspecified	100091	Health-related outcomes	100092	Cancer register	100092	Cancer register	100092	Health-related outcomes > Cancer register
132212	DATE	84884/123(85007)	-0.131555	-0.31863	0.0490507	0.160948	LOGISTIC-BINARY	Date O30 first reported (multiple gestation)	100091	Health-related outcomes	1712	First occurrences	2415	Pregnancy, childbirth and the puerperium	2415	Health-related outcomes > First occurrences > Pregnancy, childbirth and the puerperium
131410	DATE	84665/342(85007)	-0.0784133	-0.189218	0.0301481	0.161201	LOGISTIC-BINARY	Date I87 first reported (other disorders of veins)	100091	Health-related outcomes	1712	First occurrences	2409	Circulatory system disorders	2409	Health-related outcomes > First occurrences > Circulatory system disorders
6159#6	CAT-MUL	75513/9355(84868)	0.0155559	-0.00627573	0.0373173	0.161867	LOGISTIC-BINARY	Pain type(s) experienced in last month: Hip pain	100000	UK Biobank Assessment Centre	100025	Touchscreen	100036	Health and medical history	100048	UK Biobank Assessment Centre > Touchscreen > Health and medical history > Pain
20003#1140879494	CAT-MUL	84901/99(85000)	-0.14885	-0.361272	0.0559666	0.162146	LOGISTIC-BINARY	Treatment/medication code: metoclopramide	100000	UK Biobank Assessment Centre	100071	Verbal interview	100075	Medications	100075	UK Biobank Assessment Centre > Verbal interview > Medications
131964	DATE	80885/4122(85007)	-0.0233346	-0.0561452	0.00930029	0.162209	LOGISTIC-BINARY	Date M81 first reported (osteoporosis without pathological fracture)	100091	Health-related outcomes	1712	First occurrences	2413	Musculoskeletal system and connective tissue disorders	2413	Health-related outcomes > First occurrences > Musculoskeletal system and connective tissue disorders
131864	DATE	77314/7693(85007)	-0.0172405	-0.0414755	0.00690496	0.162446	LOGISTIC-BINARY	Date M13 first reported (other arthritis)	100091	Health-related outcomes	1712	First occurrences	2413	Musculoskeletal system and connective tissue disorders	2413	Health-related outcomes > First occurrences > Musculoskeletal system and connective tissue disorders
40011#8200	CAT-MUL	84994/13(85007)	0.358483	-0.176158	0.829653	0.162574	LOGISTIC-BINARY	Histology of cancer tumour: Adenoid cystic carcinoma	100091	Health-related outcomes	100092	Cancer register	100092	Cancer register	100092	Health-related outcomes > Cancer register
1448-3	CAT-SIN	47832/82194	-999	-999	-999	0.162611	MULTINOMIAL-LOGISTIC	Bread type	100000	UK Biobank Assessment Centre	100025	Touchscreen	100050	Lifestyle and environment	100052	UK Biobank Assessment Centre > Touchscreen > Lifestyle and environment > Diet
131680	DATE	84138/869(85007)	0.0476812	-0.0197258	0.114208	0.162873	LOGISTIC-BINARY	Date K83 first reported (other diseases of biliary tract)	100091	Health-related outcomes	1712	First occurrences	2411	Digestive system disorders	2411	Health-related outcomes > First occurrences > Digestive system disorders
20003#1141157126	CAT-MUL	84826/174(85000)	0.104717	-0.0446911	0.249467	0.163021	LOGISTIC-BINARY	Treatment/medication code: montelukast product	100000	UK Biobank Assessment Centre	100071	Verbal interview	100075	Medications	100075	UK Biobank Assessment Centre > Verbal interview > Medications
20003#1140871050	CAT-MUL	84165/835(85000)	0.0488939	-0.0203235	0.117199	0.163408	LOGISTIC-BINARY	Treatment/medication code: calcichew d3 tablet	100000	UK Biobank Assessment Centre	100071	Verbal interview	100075	Medications	100075	UK Biobank Assessment Centre > Verbal interview > Medications
6155#2	CAT-MUL	81290/3397(84687)	0.0246245	-0.0101518	0.0591838	0.163871	LOGISTIC-BINARY	Vitamin and mineral supplements: Vitamin B	100000	UK Biobank Assessment Centre	100025	Touchscreen	100036	Health and medical history	100045	UK Biobank Assessment Centre > Touchscreen > Health and medical history > Medication
131684	DATE	84468/539(85007)	0.0598251	-0.0251604	0.143376	0.164118	LOGISTIC-BINARY	Date K86 first reported (other diseases of pancreas)	100091	Health-related outcomes	1712	First occurrences	2411	Digestive system disorders	2411	Health-related outcomes > First occurrences > Digestive system disorders
6144#4	CAT-MUL	69342/15485(84827)	0.0126529	-0.0051949	0.0304645	0.164237	LOGISTIC-BINARY	Never eat eggs, dairy, wheat, sugar: Sugar or foods/drinks containing sugar	100000	UK Biobank Assessment Centre	100025	Touchscreen	100050	Lifestyle and environment	100052	UK Biobank Assessment Centre > Touchscreen > Lifestyle and environment > Diet
6154#6	CAT-MUL	81899/2357(84256)	0.0293367	-0.0121614	0.0705149	0.164243	LOGISTIC-BINARY	Medication for pain relief, constipation, heartburn: Laxatives (e.g. Dulcolax, Senokot)	100000	UK Biobank Assessment Centre	100025	Touchscreen	100036	Health and medical history	100045	UK Biobank Assessment Centre > Touchscreen > Health and medical history > Medication
20003#1141180150	CAT-MUL	84976/24(85000)	-0.324916	-0.79732	0.117487	0.164383	LOGISTIC-BINARY	Treatment/medication code: arcoxia 90mg tablet	100000	UK Biobank Assessment Centre	100071	Verbal interview	100075	Medications	100075	UK Biobank Assessment Centre > Verbal interview > Medications
20003#1140866280	CAT-MUL	84950/50(85000)	0.189934	-0.086172	0.449222	0.164737	LOGISTIC-BINARY	Treatment/medication code: bumetanide	100000	UK Biobank Assessment Centre	100071	Verbal interview	100075	Medications	100075	UK Biobank Assessment Centre > Verbal interview > Medications
131688	DATE	84029/978(85007)	0.0447321	-0.0188376	0.107511	0.165204	LOGISTIC-BINARY	Date K90 first reported (intestinal malabsorption)	100091	Health-related outcomes	1712	First occurrences	2411	Digestive system disorders	2411	Health-related outcomes > First occurrences > Digestive system disorders
5507	CAT-SIN	7963	-0.0298185	-0.0719247	0.0122876	0.165208	ORDERED-LOGISTIC	Leg pain on walking : action taken	100000	UK Biobank Assessment Centre	100025	Touchscreen	100036	Health and medical history	100038	UK Biobank Assessment Centre > Touchscreen > Health and medical history > Claudication and peripheral artery disease
20003#1141171652	CAT-MUL	84985/15(85000)	-0.409784	-1.01329	0.145287	0.16635	LOGISTIC-BINARY	Treatment/medication code: actos 15mg tablet	100000	UK Biobank Assessment Centre	100071	Verbal interview	100075	Medications	100075	UK Biobank Assessment Centre > Verbal interview > Medications
40011#9950	CAT-MUL	84972/35(85007)	-0.259236	-0.637023	0.0969511	0.166583	LOGISTIC-BINARY	Histology of cancer tumour: Polycythemia vera	100091	Health-related outcomes	100092	Cancer register	100092	Cancer register	100092	Health-related outcomes > Cancer register
40006#D033	CAT-MUL	84920/87(85007)	0.143139	-0.0645916	0.341279	0.167129	LOGISTIC-BINARY	Type of cancer: ICD10: D03.3 Melanoma in situ of other and unspecified parts of face	100091	Health-related outcomes	100092	Cancer register	100092	Cancer register	100092	Health-related outcomes > Cancer register
20003#1140860690	CAT-MUL	84958/42(85000)	-0.232366	-0.571111	0.0887743	0.167847	LOGISTIC-BINARY	Treatment/medication code: cardura 1mg tablet	100000	UK Biobank Assessment Centre	100071	Verbal interview	100075	Medications	100075	UK Biobank Assessment Centre > Verbal interview > Medications
131934	DATE	84134/873(85007)	0.0467338	-0.0201343	0.112713	0.167916	LOGISTIC-BINARY	Date M62 first reported (other disorders of muscle)	100091	Health-related outcomes	1712	First occurrences	2413	Musculoskeletal system and connective tissue disorders	2413	Health-related outcomes > First occurrences > Musculoskeletal system and connective tissue disorders
20003#1140866804	CAT-MUL	84981/19(85000)	-0.347151	-0.85794	0.127962	0.167985	LOGISTIC-BINARY	Treatment/medication code: inderal 10mg tablet	100000	UK Biobank Assessment Centre	100071	Verbal interview	100075	Medications	100075	UK Biobank Assessment Centre > Verbal interview > Medications
20003#1140926778	CAT-MUL	84990/10(85000)	-0.496134	-1.23576	0.175852	0.168422	LOGISTIC-BINARY	Treatment/medication code: diltiazem hcl+hydrochlorothiazide 150mg/12.5mg m/r capsule	100000	UK Biobank Assessment Centre	100071	Verbal interview	100075	Medications	100075	UK Biobank Assessment Centre > Verbal interview > Medications
1180	CAT-SIN	75943	-0.00922811	-0.0223709	0.00391466	0.168812	ORDERED-LOGISTIC	Morning/evening person (chronotype)	100000	UK Biobank Assessment Centre	100025	Touchscreen	100050	Lifestyle and environment	100057	UK Biobank Assessment Centre > Touchscreen > Lifestyle and environment > Sleep
20003#1140853200	CAT-MUL	84981/19(85000)	0.288112	-0.144108	0.676608	0.170241	LOGISTIC-BINARY	Treatment/medication code: bromelains	100000	UK Biobank Assessment Centre	100071	Verbal interview	100075	Medications	100075	UK Biobank Assessment Centre > Verbal interview > Medications
20501	CAT-SIN	28266/1228(29494)	-0.0411736	-0.100371	0.0173775	0.170471	LOGISTIC-BINARY	Ever had period of mania / excitability	100089	Online follow-up	136	Mental health	139	Mania	139	Online follow-up > Mental health > Mania
20003#1141162526	CAT-MUL	84980/20(85000)	0.286932	-0.144012	0.673699	0.170494	LOGISTIC-BINARY	Treatment/medication code: benadryl allergy relief 8mg capsule	100000	UK Biobank Assessment Centre	100071	Verbal interview	100075	Medications	100075	UK Biobank Assessment Centre > Verbal interview > Medications
6179#1	CAT-MUL	57716/27143(84859)	-0.0104073	-0.0253138	0.00448371	0.170962	LOGISTIC-BINARY	Mineral and other dietary supplements: Fish oil (including cod liver oil)	100000	UK Biobank Assessment Centre	100025	Touchscreen	100036	Health and medical history	100045	UK Biobank Assessment Centre > Touchscreen > Health and medical history > Medication
21049	CAT-SIN	33314	0.0143964	-0.00620741	0.0350002	0.171032	ORDERED-LOGISTIC	Degree bothered by pain in arms/legs/joints in the past 3 months	100089	Online follow-up	153	Digestive health	153	Digestive health	153	Online follow-up > Digestive health
20003#1140861008	CAT-MUL	84986/14(85000)	0.335759	-0.171676	0.787684	0.171646	LOGISTIC-BINARY	Treatment/medication code: isosorbide dinitrate	100000	UK Biobank Assessment Centre	100071	Verbal interview	100075	Medications	100075	UK Biobank Assessment Centre > Verbal interview > Medications
20003#1141146138	CAT-MUL	84455/545(85000)	0.0585932	-0.0261584	0.141978	0.171945	LOGISTIC-BINARY	Treatment/medication code: lipitor 10mg tablet	100000	UK Biobank Assessment Centre	100071	Verbal interview	100075	Medications	100075	UK Biobank Assessment Centre > Verbal interview > Medications
131324	DATE	83660/1347(85007)	0.0379916	-0.0168299	0.0922507	0.17217	LOGISTIC-BINARY	Date I35 first reported (nonrheumatic aortic valve disorders)	100091	Health-related outcomes	1712	First occurrences	2409	Circulatory system disorders	2409	Health-related outcomes > First occurrences > Circulatory system disorders
40006#D034	CAT-MUL	84994/13(85007)	-0.428849	-1.07145	0.158769	0.172235	LOGISTIC-BINARY	Type of cancer: ICD10: D03.4 Melanoma in situ of scalp and neck	100091	Health-related outcomes	100092	Cancer register	100092	Cancer register	100092	Health-related outcomes > Cancer register
20003#1141188210	CAT-MUL	84976/24(85000)	0.256865	-0.131696	0.602612	0.172771	LOGISTIC-BINARY	Treatment/medication code: berocca effervescent tablet	100000	UK Biobank Assessment Centre	100071	Verbal interview	100075	Medications	100075	UK Biobank Assessment Centre > Verbal interview > Medications
40006#D047	CAT-MUL	84948/59(85007)	-0.192226	-0.475031	0.0773919	0.172867	LOGISTIC-BINARY	Type of cancer: ICD10: D04.7 Skin of lower limb, including hip	100091	Health-related outcomes	100092	Cancer register	100092	Cancer register	100092	Health-related outcomes > Cancer register
40011#8160	CAT-MUL	84968/39(85007)	0.209588	-0.102082	0.500016	0.173042	LOGISTIC-BINARY	Histology of cancer tumour: Bile Duct Adenocarcinoma	100091	Health-related outcomes	100092	Cancer register	100092	Cancer register	100092	Health-related outcomes > Cancer register
20003#1140866122	CAT-MUL	84607/393(85000)	-0.0712621	-0.174781	0.0302609	0.173115	LOGISTIC-BINARY	Treatment/medication code: bendrofluazide	100000	UK Biobank Assessment Centre	100071	Verbal interview	100075	Medications	100075	UK Biobank Assessment Centre > Verbal interview > Medications
20003#1141200564	CAT-MUL	84933/67(85000)	0.16245	-0.0775463	0.389928	0.173586	LOGISTIC-BINARY	Treatment/medication code: duloxetine	100000	UK Biobank Assessment Centre	100071	Verbal interview	100075	Medications	100075	UK Biobank Assessment Centre > Verbal interview > Medications
6145#4	CAT-MUL	83282/1294(84576)	-0.0390573	-0.0956162	0.0169123	0.173644	LOGISTIC-BINARY	Illness, injury, bereavement, stress in last 2 years: Death of a spouse or partner	100000	UK Biobank Assessment Centre	100025	Touchscreen	100059	Psychosocial factors	100060	UK Biobank Assessment Centre > Touchscreen > Psychosocial factors > Mental health
131202	DATE	84852/155(85007)	0.108146	-0.0502351	0.261309	0.173736	LOGISTIC-BINARY	Date H49 first reported (paralytic strabismus)	100091	Health-related outcomes	1712	First occurrences	2407	Eye and adnexa disorders	2407	Health-related outcomes > First occurrences > Eye and adnexa disorders
132244	DATE	84855/152(85007)	0.107481	0.00853689	0.259416	0.174484	LOGISTIC-BINARY	Date O60 first reported (preterm delivery)	100091	Health-related outcomes	1712	First occurrences	2415	Pregnancy, childbirth and the puerperium	2415	Health-related outcomes > First occurrences > Pregnancy, childbirth and the puerperium
2644	CAT-SIN	13981/11767(25748)	0.0172212	-0.00764596	0.0420848	0.174625	LOGISTIC-BINARY	Light smokers, at least 100 smokes in lifetime	100000	UK Biobank Assessment Centre	100025	Touchscreen	100050	Lifestyle and environment	100058	UK Biobank Assessment Centre > Touchscreen > Lifestyle and environment > Smoking
6157#2	CAT-MUL	18712/1217(19929)	0.0401768	-0.0180938	0.0979409	0.174656	LOGISTIC-BINARY	Why stopped smoking: Doctor's advice	100000	UK Biobank Assessment Centre	100025	Touchscreen	100050	Lifestyle and environment	100058	UK Biobank Assessment Centre > Touchscreen > Lifestyle and environment > Smoking
131374	DATE	83302/1705(85007)	0.0334841	-0.0150875	0.0816233	0.174715	LOGISTIC-BINARY	Date I67 first reported (other cerebrovascular diseases)	100091	Health-related outcomes	1712	First occurrences	2409	Circulatory system disorders	2409	Health-related outcomes > First occurrences > Circulatory system disorders
20003#1140916356	CAT-MUL	84265/735(85000)	0.0503469	-0.0229763	0.122611	0.175246	LOGISTIC-BINARY	Treatment/medication code: losartan	100000	UK Biobank Assessment Centre	100071	Verbal interview	100075	Medications	100075	UK Biobank Assessment Centre > Verbal interview > Medications
20003#1140877892	CAT-MUL	84968/32(85000)	-0.258328	-0.64362	0.102692	0.175354	LOGISTIC-BINARY	Treatment/medication code: voltarol emulgel	100000	UK Biobank Assessment Centre	100071	Verbal interview	100075	Medications	100075	UK Biobank Assessment Centre > Verbal interview > Medications
5855-3	CAT-SIN	2487/3605	-999	-999	-999	0.175401	MULTINOMIAL-LOGISTIC	Which eye(s) affected by astigmatism	100000	UK Biobank Assessment Centre	100025	Touchscreen	100036	Health and medical history	100041	UK Biobank Assessment Centre > Touchscreen > Health and medical history > Eyesight
131362	DATE	84644/363(85007)	-0.0738934	-0.181884	0.0319579	0.175605	LOGISTIC-BINARY	Date I61 first reported (intracerebral haemorrhage)	100091	Health-related outcomes	1712	First occurrences	2409	Circulatory system disorders	2409	Health-related outcomes > First occurrences > Circulatory system disorders
20003#1140916950	CAT-MUL	84986/14(85000)	-0.401472	-1.00784	0.153648	0.176133	LOGISTIC-BINARY	Treatment/medication code: nizoral 20mg/ml shampoo	100000	UK Biobank Assessment Centre	100071	Verbal interview	100075	Medications	100075	UK Biobank Assessment Centre > Verbal interview > Medications
23057	CAT-SIN	337/1210(1547)	0.0866666	-0.0381337	0.213248	0.176244	LOGISTIC-BINARY	HHV-6B seropositivity for Human Herpesvirus-6	100078	Biological samples	100080	Assay results	51428	Blood assays	51428	Biological samples > Assay results > Blood assays > Infectious Diseases
20003#1141171152	CAT-MUL	84936/64(85000)	-0.179507	-0.445219	0.0748624	0.176314	LOGISTIC-BINARY	Treatment/medication code: cardicor 1.25mg tablet	100000	UK Biobank Assessment Centre	100071	Verbal interview	100075	Medications	100075	UK Biobank Assessment Centre > Verbal interview > Medications
40006#C443	CAT-MUL	83902/1105(85007)	-0.0420405	-0.103491	0.0187119	0.177493	LOGISTIC-BINARY	Type of cancer: ICD10: C44.3 Skin of other and unspecified parts of face	100091	Health-related outcomes	100092	Cancer register	100092	Cancer register	100092	Health-related outcomes > Cancer register
20003#1140879482	CAT-MUL	84990/10(85000)	-0.486078	-1.2254	0.186841	0.178377	LOGISTIC-BINARY	Treatment/medication code: antacid tablet	100000	UK Biobank Assessment Centre	100071	Verbal interview	100075	Medications	100075	UK Biobank Assessment Centre > Verbal interview > Medications
6159#4	CAT-MUL	63595/21273(84868)	0.0107963	-0.00494835	0.0265179	0.178634	LOGISTIC-BINARY	Pain type(s) experienced in last month: Back pain	100000	UK Biobank Assessment Centre	100025	Touchscreen	100036	Health and medical history	100048	UK Biobank Assessment Centre > Touchscreen > Health and medical history > Pain
20003#1141192248	CAT-MUL	84971/29(85000)	0.232723	-0.118803	0.559482	0.178889	LOGISTIC-BINARY	Treatment/medication code: vardenafil	100000	UK Biobank Assessment Centre	100071	Verbal interview	100075	Medications	100075	UK Biobank Assessment Centre > Verbal interview > Medications
6144#5	CAT-MUL	18655/66172(84827)	-0.0113673	-0.0279817	0.00527473	0.180282	LOGISTIC-BINARY	Never eat eggs, dairy, wheat, sugar: I eat all of the above	100000	UK Biobank Assessment Centre	100025	Touchscreen	100050	Lifestyle and environment	100052	UK Biobank Assessment Centre > Touchscreen > Lifestyle and environment > Diet
130874	DATE	84844/163(85007)	0.10302	-0.0501172	0.251551	0.18077	LOGISTIC-BINARY	Date F20 first reported (schizophrenia)	100091	Health-related outcomes	1712	First occurrences	2405	Mental and behavioural disorders	2405	Health-related outcomes > First occurrences > Mental and behavioural disorders
40006#C629	CAT-MUL	84919/88(85007)	-0.149166	-0.371773	0.0652183	0.180943	LOGISTIC-BINARY	Type of cancer: ICD10: C62.9 Testis, unspecified	100091	Health-related outcomes	100092	Cancer register	100092	Cancer register	100092	Health-related outcomes > Cancer register
3761	INTEGER	17365	-0.00981614	-0.0242217	0.00458944	0.181685	LINEAR	Age hay fever, rhinitis or eczema diagnosed	100000	UK Biobank Assessment Centre	100025	Touchscreen	100036	Health and medical history	100044	UK Biobank Assessment Centre > Touchscreen > Health and medical history > Medical conditions
132144	DATE	84630/377(85007)	-0.071281	-0.177009	0.0323675	0.182075	LOGISTIC-BINARY	Date N91 first reported (absent, scanty and rare menstruation)	100091	Health-related outcomes	1712	First occurrences	2414	Genitourinary system disorders	2414	Health-related outcomes > First occurrences > Genitourinary system disorders
20003#1141172686	CAT-MUL	84973/27(85000)	0.240667	-0.125296	0.580806	0.182201	LOGISTIC-BINARY	Treatment/medication code: coaprovel 150mg/12.5mg tablet	100000	UK Biobank Assessment Centre	100071	Verbal interview	100075	Medications	100075	UK Biobank Assessment Centre > Verbal interview > Medications
20003#1140888366	CAT-MUL	84910/90(85000)	0.136327	-0.0685276	0.332372	0.182728	LOGISTIC-BINARY	Treatment/medication code: thiamine preparation	100000	UK Biobank Assessment Centre	100071	Verbal interview	100075	Medications	100075	UK Biobank Assessment Centre > Verbal interview > Medications
20003#1141199858	CAT-MUL	84936/64(85000)	0.161468	-0.0820492	0.394348	0.184058	LOGISTIC-BINARY	Treatment/medication code: cardioplen xl 5mg m/r tablet	100000	UK Biobank Assessment Centre	100071	Verbal interview	100075	Medications	100075	UK Biobank Assessment Centre > Verbal interview > Medications
132206	DATE	84575/432(85007)	-0.0675279	-0.168285	0.031282	0.184722	LOGISTIC-BINARY	Date O26 first reported (maternal care for other conditions predominantly related to pregnancy)	100091	Health-related outcomes	1712	First occurrences	2415	Pregnancy, childbirth and the puerperium	2415	Health-related outcomes > First occurrences > Pregnancy, childbirth and the puerperium
20003#1140854076	CAT-MUL	84980/20(85000)	0.278887	-0.152921	0.670439	0.185058	LOGISTIC-BINARY	Treatment/medication code: macrogol ointment	100000	UK Biobank Assessment Centre	100071	Verbal interview	100075	Medications	100075	UK Biobank Assessment Centre > Verbal interview > Medications
20003#1140863202	CAT-MUL	84854/146(85000)	0.106282	-0.0539893	0.260975	0.186069	LOGISTIC-BINARY	Treatment/medication code: temazepam	100000	UK Biobank Assessment Centre	100071	Verbal interview	100075	Medications	100075	UK Biobank Assessment Centre > Verbal interview > Medications
40006#C259	CAT-MUL	84946/61(85007)	-0.181013	-0.455236	0.0812092	0.186175	LOGISTIC-BINARY	Type of cancer: ICD10: C25.9 Pancreas, unspecified	100091	Health-related outcomes	100092	Cancer register	100092	Cancer register	100092	Health-related outcomes > Cancer register
20003#1140860418	CAT-MUL	84989/11(85000)	0.356176	-0.204414	0.848804	0.186219	LOGISTIC-BINARY	Treatment/medication code: propranolol hydrochloride+bendrofluazide 80mg/2.5mg capsule	100000	UK Biobank Assessment Centre	100071	Verbal interview	100075	Medications	100075	UK Biobank Assessment Centre > Verbal interview > Medications
20003#1140921600	CAT-MUL	83564/1436(85000)	0.0352219	-0.0172844	0.0871975	0.186358	LOGISTIC-BINARY	Treatment/medication code: citalopram	100000	UK Biobank Assessment Centre	100071	Verbal interview	100075	Medications	100075	UK Biobank Assessment Centre > Verbal interview > Medications
130646	DATE	84754/253(85007)	0.0818983	-0.0412476	0.201917	0.186839	LOGISTIC-BINARY	Date D63 first reported (anaemia in chronic diseases classified elsewhere)	100091	Health-related outcomes	1712	First occurrences	2403	Blood, blood-forming organs and certain immune disorders	2403	Health-related outcomes > First occurrences > Blood, blood-forming organs and certain immune disorders
40011#8210	CAT-MUL	84960/47(85007)	-0.209011	-0.527333	0.0936781	0.187358	LOGISTIC-BINARY	Histology of cancer tumour: Adenocarcinoma in adenomatous polyp	100091	Health-related outcomes	100092	Cancer register	100092	Cancer register	100092	Health-related outcomes > Cancer register
4418	INTEGER	8358	0.0275317	-0.0133617	0.0684252	0.18768	ORDERED-LOGISTIC	Average monthly champagne plus white wine intake	100000	UK Biobank Assessment Centre	100025	Touchscreen	100050	Lifestyle and environment	100051	UK Biobank Assessment Centre > Touchscreen > Lifestyle and environment > Alcohol
20003#1140871692	CAT-MUL	84949/51(85000)	-0.196055	-0.495022	0.0883082	0.188054	LOGISTIC-BINARY	Treatment/medication code: morphine	100000	UK Biobank Assessment Centre	100071	Verbal interview	100075	Medications	100075	UK Biobank Assessment Centre > Verbal interview > Medications
20116-0	CAT-SIN	46786/84686	-999	-999	-999	0.188608	MULTINOMIAL-LOGISTIC	Smoking status	100000	UK Biobank Assessment Centre	100025	Touchscreen	100050	Lifestyle and environment	100058	UK Biobank Assessment Centre > Touchscreen > Lifestyle and environment > Smoking
3005	CAT-SIN	3195/4685(7880)	0.0325001	-0.0159037	0.0810268	0.188671	LOGISTIC-BINARY	Fracture resulting from simple fall	100000	UK Biobank Assessment Centre	100025	Touchscreen	100036	Health and medical history	100044	UK Biobank Assessment Centre > Touchscreen > Health and medical history > Medical conditions
6156#100	CAT-MUL	4711/2774(7485)	-0.0321983	-0.0803142	0.0157574	0.188855	LOGISTIC-BINARY	Manic/hyper symptoms	100000	UK Biobank Assessment Centre	100025	Touchscreen	100059	Psychosocial factors	100060	UK Biobank Assessment Centre > Touchscreen > Psychosocial factors > Mental health
30520	CONTINUOUS	82430	-0.00456668	-0.011385	0.00225165	0.189276	LINEAR	Potassium in urine	100078	Biological samples	100083	Assay results	100083	Assay results	100083	Biological samples > Assay results > Urine assays
131296	DATE	79228/5779(85007)	0.0184263	-0.0091646	0.0459017	0.189608	LOGISTIC-BINARY	Date I20 first reported (angina pectoris)	100091	Health-related outcomes	1712	First occurrences	2409	Circulatory system disorders	2409	Health-related outcomes > First occurrences > Circulatory system disorders
130842	DATE	84318/689(85007)	0.0502037	-0.0253808	0.124653	0.189641	LOGISTIC-BINARY	Date F03 first reported (unspecified dementia)	100091	Health-related outcomes	1712	First occurrences	2405	Mental and behavioural disorders	2405	Health-related outcomes > First occurrences > Mental and behavioural disorders
131906	DATE	84279/728(85007)	0.0487568	-0.0247451	0.121181	0.190308	LOGISTIC-BINARY	Date M41 first reported (scoliosis)	100091	Health-related outcomes	1712	First occurrences	2413	Musculoskeletal system and connective tissue disorders	2413	Health-related outcomes > First occurrences > Musculoskeletal system and connective tissue disorders
23056	CAT-SIN	376/1171(1547)	0.0817527	-0.0400523	0.205151	0.190923	LOGISTIC-BINARY	HHV-6A seropositivity for Human Herpesvirus-6	100078	Biological samples	100080	Assay results	51428	Blood assays	51428	Biological samples > Assay results > Blood assays > Infectious Diseases
1339	CAT-SIN	84743	0.00860257	-0.00429242	0.0214976	0.191061	ORDERED-LOGISTIC	Non-oily fish intake	100000	UK Biobank Assessment Centre	100025	Touchscreen	100050	Lifestyle and environment	100052	UK Biobank Assessment Centre > Touchscreen > Lifestyle and environment > Diet
1548	CAT-SIN	84837	0.00902041	-0.00450153	0.0225424	0.191085	ORDERED-LOGISTIC	Variation in diet	100000	UK Biobank Assessment Centre	100025	Touchscreen	100050	Lifestyle and environment	100052	UK Biobank Assessment Centre > Touchscreen > Lifestyle and environment > Diet
131348	DATE	83636/1371(85007)	-0.0364282	-0.0914085	0.0180003	0.191844	LOGISTIC-BINARY	Date I47 first reported (paroxysmal tachycardia)	100091	Health-related outcomes	1712	First occurrences	2409	Circulatory system disorders	2409	Health-related outcomes > First occurrences > Circulatory system disorders
132054	DATE	81556/3451(85007)	0.0231195	-0.0117253	0.0577546	0.192106	LOGISTIC-BINARY	Date N30 first reported (cystitis)	100091	Health-related outcomes	1712	First occurrences	2414	Genitourinary system disorders	2414	Health-related outcomes > First occurrences > Genitourinary system disorders
20003#1141192004	CAT-MUL	84978/22(85000)	-0.307656	-0.785995	0.139763	0.192786	LOGISTIC-BINARY	Treatment/medication code: avodart 500micrograms capsule	100000	UK Biobank Assessment Centre	100071	Verbal interview	100075	Medications	100075	UK Biobank Assessment Centre > Verbal interview > Medications
20003#1140868172	CAT-MUL	84954/46(85000)	0.181691	-0.101961	0.445943	0.194457	LOGISTIC-BINARY	Treatment/medication code: stemetil 5mg tablet	100000	UK Biobank Assessment Centre	100071	Verbal interview	100075	Medications	100075	UK Biobank Assessment Centre > Verbal interview > Medications
102	INTEGER	81123	0.00457153	-0.00233468	0.0114777	0.194495	LINEAR	Pulse rate, automated reading	100000	UK Biobank Assessment Centre	100006	Physical measures	100011	Blood pressure	100011	UK Biobank Assessment Centre > Physical measures > Blood pressure
131706	DATE	84738/269(85007)	0.0779698	-0.0413489	0.194292	0.194694	LOGISTIC-BINARY	Date L05 first reported (pilonidal cyst)	100091	Health-related outcomes	1712	First occurrences	2412	Skin and subcutaneous tissue disorders	2412	Health-related outcomes > First occurrences > Skin and subcutaneous tissue disorders
1508-2	CAT-SIN	37631/67200	-999	-999	-999	0.194784	MULTINOMIAL-LOGISTIC	Coffee type	100000	UK Biobank Assessment Centre	100025	Touchscreen	100050	Lifestyle and environment	100052	UK Biobank Assessment Centre > Touchscreen > Lifestyle and environment > Diet
20003#1140881938	CAT-MUL	84969/31(85000)	0.222393	-0.127924	0.543603	0.195498	LOGISTIC-BINARY	Treatment/medication code: beclomethasone dipropionate+salbutamol	100000	UK Biobank Assessment Centre	100071	Verbal interview	100075	Medications	100075	UK Biobank Assessment Centre > Verbal interview > Medications
131900	DATE	83796/1211(85007)	0.0376427	-0.0196901	0.0943348	0.195643	LOGISTIC-BINARY	Date M35 first reported (other systemic involvement of connective tissue)	100091	Health-related outcomes	1712	First occurrences	2413	Musculoskeletal system and connective tissue disorders	2413	Health-related outcomes > First occurrences > Musculoskeletal system and connective tissue disorders
20003#1140868074	CAT-MUL	84985/15(85000)	0.306501	-0.180543	0.746552	0.195856	LOGISTIC-BINARY	Treatment/medication code: stugeron 15mg tablet	100000	UK Biobank Assessment Centre	100071	Verbal interview	100075	Medications	100075	UK Biobank Assessment Centre > Verbal interview > Medications
40006#C900	CAT-MUL	84879/128(85007)	0.110869	-0.0604538	0.276032	0.196664	LOGISTIC-BINARY	Type of cancer: ICD10: C90.0 Multiple myeloma	100091	Health-related outcomes	100092	Cancer register	100092	Cancer register	100092	Health-related outcomes > Cancer register
20003#1140911642	CAT-MUL	84972/28(85000)	0.235779	-0.136391	0.57833	0.196721	LOGISTIC-BINARY	Treatment/medication code: tacrolimus	100000	UK Biobank Assessment Centre	100071	Verbal interview	100075	Medications	100075	UK Biobank Assessment Centre > Verbal interview > Medications
20003#1140872026	CAT-MUL	84990/10(85000)	0.383707	-0.23997	0.921488	0.198024	LOGISTIC-BINARY	Treatment/medication code: migraleve duopack tablet	100000	UK Biobank Assessment Centre	100071	Verbal interview	100075	Medications	100075	UK Biobank Assessment Centre > Verbal interview > Medications
131384	DATE	84765/242(85007)	-0.0863227	-0.2194	0.0435773	0.198264	LOGISTIC-BINARY	Date I72 first reported (other aneurysm)	100091	Health-related outcomes	1712	First occurrences	2409	Circulatory system disorders	2409	Health-related outcomes > First occurrences > Circulatory system disorders
2897	INTEGER	19998	0.00899312	-0.00472524	0.0227115	0.198828	LINEAR	Age stopped smoking	100000	UK Biobank Assessment Centre	100025	Touchscreen	100050	Lifestyle and environment	100058	UK Biobank Assessment Centre > Touchscreen > Lifestyle and environment > Smoking
130082	DATE	84542/465(85007)	0.0592936	-0.0320012	0.148915	0.198918	LOGISTIC-BINARY	Date A49 first reported (bacterial infection of unspecified site)	100091	Health-related outcomes	1712	First occurrences	2401	Certain infectious and parasitic diseases	2401	Health-related outcomes > First occurrences > Certain infectious and parasitic diseases
20003#1140883066	CAT-MUL	84210/790(85000)	0.0457457	-0.0245816	0.115108	0.199227	LOGISTIC-BINARY	Treatment/medication code: insulin product	100000	UK Biobank Assessment Centre	100071	Verbal interview	100075	Medications	100075	UK Biobank Assessment Centre > Verbal interview > Medications
20003#1141167848	CAT-MUL	84983/17(85000)	0.294396	-0.174406	0.722255	0.199285	LOGISTIC-BINARY	Treatment/medication code: asasantin retard m/r capsule	100000	UK Biobank Assessment Centre	100071	Verbal interview	100075	Medications	100075	UK Biobank Assessment Centre > Verbal interview > Medications
5663	CAT-SIN	4776/1299(6075)	0.0398108	-0.0212225	0.100492	0.199698	LOGISTIC-BINARY	Length of longest manic/irritable episode	100000	UK Biobank Assessment Centre	100025	Touchscreen	100059	Psychosocial factors	100060	UK Biobank Assessment Centre > Touchscreen > Psychosocial factors > Mental health
20003#1140869492	CAT-MUL	84989/11(85000)	-0.436038	-1.13236	0.196357	0.200204	LOGISTIC-BINARY	Treatment/medication code: ditropan 2.5mg tablet	100000	UK Biobank Assessment Centre	100071	Verbal interview	100075	Medications	100075	UK Biobank Assessment Centre > Verbal interview > Medications
20003#1140873548	CAT-MUL	84747/253(85000)	-0.084093	-0.214301	0.0430066	0.200238	LOGISTIC-BINARY	Treatment/medication code: oxytetracycline	100000	UK Biobank Assessment Centre	100071	Verbal interview	100075	Medications	100075	UK Biobank Assessment Centre > Verbal interview > Medications
40006#C211	CAT-MUL	84980/27(85007)	0.231395	-0.137026	0.569864	0.20048	LOGISTIC-BINARY	Type of cancer: ICD10: C21.1 Anal canal	100091	Health-related outcomes	100092	Cancer register	100092	Cancer register	100092	Health-related outcomes > Cancer register
20003#1140860840	CAT-MUL	84918/82(85000)	0.135771	-0.0769811	0.338874	0.200898	LOGISTIC-BINARY	Treatment/medication code: nitrolingual 400micrograms spray	100000	UK Biobank Assessment Centre	100071	Verbal interview	100075	Medications	100075	UK Biobank Assessment Centre > Verbal interview > Medications
20003#1140865408	CAT-MUL	84990/10(85000)	0.367726	-0.226989	0.900617	0.201144	LOGISTIC-BINARY	Treatment/medication code: mebeverine hcl+ispaghula 135mg/3.5g/sachet granules	100000	UK Biobank Assessment Centre	100071	Verbal interview	100075	Medications	100075	UK Biobank Assessment Centre > Verbal interview > Medications
2000	CAT-SIN	42151/39498(81649)	0.00918329	-0.00490208	0.0232687	0.201298	LOGISTIC-BINARY	Worry too long after embarrassment	100000	UK Biobank Assessment Centre	100025	Touchscreen	100059	Psychosocial factors	100060	UK Biobank Assessment Centre > Touchscreen > Psychosocial factors > Mental health
20003#1140862772	CAT-MUL	84344/656(85000)	-0.0515449	-0.131218	0.0269522	0.201473	LOGISTIC-BINARY	Treatment/medication code: loratadine	100000	UK Biobank Assessment Centre	100071	Verbal interview	100075	Medications	100075	UK Biobank Assessment Centre > Verbal interview > Medications
20003#1140882542	CAT-MUL	84986/14(85000)	-0.407462	-1.06108	0.188711	0.202566	LOGISTIC-BINARY	Treatment/medication code: fucidin cream	100000	UK Biobank Assessment Centre	100071	Verbal interview	100075	Medications	100075	UK Biobank Assessment Centre > Verbal interview > Medications
132006	DATE	84934/73(85007)	0.146482	-0.0848048	0.366588	0.203638	LOGISTIC-BINARY	Date N04 first reported (nephrotic syndrome)	100091	Health-related outcomes	1712	First occurrences	2414	Genitourinary system disorders	2414	Health-related outcomes > First occurrences > Genitourinary system disorders
20003#1140882272	CAT-MUL	84985/15(85000)	0.291267	-0.186047	0.705613	0.20387	LOGISTIC-BINARY	Treatment/medication code: oramorph 10mg/5ml oral solution	100000	UK Biobank Assessment Centre	100071	Verbal interview	100075	Medications	100075	UK Biobank Assessment Centre > Verbal interview > Medications
6144#1	CAT-MUL	82845/1982(84827)	-0.0296302	-0.075541	0.0158934	0.203985	LOGISTIC-BINARY	Never eat eggs, dairy, wheat, sugar: Eggs or foods containing eggs	100000	UK Biobank Assessment Centre	100025	Touchscreen	100050	Lifestyle and environment	100052	UK Biobank Assessment Centre > Touchscreen > Lifestyle and environment > Diet
1190	CAT-SIN	84984	0.00889888	-0.00483549	0.0226333	0.204276	ORDERED-LOGISTIC	Nap during day	100000	UK Biobank Assessment Centre	100025	Touchscreen	100050	Lifestyle and environment	100057	UK Biobank Assessment Centre > Touchscreen > Lifestyle and environment > Sleep
24013	INTEGER	83936	0.013088	-0.00713416	0.0333102	0.204445	ORDERED-LOGISTIC	Total traffic load on major roads	100088	Additional exposures	113	Local environment	114	Residential air pollution	114	Additional exposures > Local environment > Residential air pollution
20003#1141172728	CAT-MUL	84984/16(85000)	-0.361212	-0.945382	0.17127	0.205715	LOGISTIC-BINARY	Treatment/medication code: almotriptan	100000	UK Biobank Assessment Centre	100071	Verbal interview	100075	Medications	100075	UK Biobank Assessment Centre > Verbal interview > Medications
40013#1889	CAT-MUL	84994/13(85007)	0.322857	-0.205709	0.792192	0.205849	LOGISTIC-BINARY	Type of cancer: ICD9: 1889 Malignant neoplasm of bladder, part unspecified	100091	Health-related outcomes	100092	Cancer register	100092	Cancer register	100092	Health-related outcomes > Cancer register
20003#1140872134	CAT-MUL	84989/11(85000)	0.330902	-0.221312	0.805989	0.20735	LOGISTIC-BINARY	Treatment/medication code: mysoline 250mg tablet	100000	UK Biobank Assessment Centre	100071	Verbal interview	100075	Medications	100075	UK Biobank Assessment Centre > Verbal interview > Medications
20003#1140871052	CAT-MUL	84966/34(85000)	0.207201	-0.126145	0.517078	0.20749	LOGISTIC-BINARY	Treatment/medication code: calcium carbonate+cholecalciferol 1.25g/5micrograms tablet	100000	UK Biobank Assessment Centre	100071	Verbal interview	100075	Medications	100075	UK Biobank Assessment Centre > Verbal interview > Medications
1568	INTEGER	61020	-0.00955144	-0.0244076	0.00530474	0.207766	ORDERED-LOGISTIC	Average weekly red wine intake	100000	UK Biobank Assessment Centre	100025	Touchscreen	100050	Lifestyle and environment	100051	UK Biobank Assessment Centre > Touchscreen > Lifestyle and environment > Alcohol
132062	DATE	84822/185(85007)	0.091314	-0.0528922	0.231203	0.207808	LOGISTIC-BINARY	Date N34 first reported (urethritis and urethral syndrome)	100091	Health-related outcomes	1712	First occurrences	2414	Genitourinary system disorders	2414	Health-related outcomes > First occurrences > Genitourinary system disorders
130624	DATE	84368/639(85007)	-0.0508962	-0.131016	0.0280225	0.209697	LOGISTIC-BINARY	Date D51 first reported (vitamin b12 deficiency anaemia)	100091	Health-related outcomes	1712	First occurrences	2403	Blood, blood-forming organs and certain immune disorders	2403	Health-related outcomes > First occurrences > Blood, blood-forming organs and certain immune disorders
1478	CAT-SIN	84997	0.00850575	-0.00479344	0.0218049	0.2102	ORDERED-LOGISTIC	Salt added to food	100000	UK Biobank Assessment Centre	100025	Touchscreen	100050	Lifestyle and environment	100052	UK Biobank Assessment Centre > Touchscreen > Lifestyle and environment > Diet
20003#1140927320	CAT-MUL	84976/24(85000)	-0.277002	-0.725774	0.140797	0.21062	LOGISTIC-BINARY	Treatment/medication code: dermol 500 lotion	100000	UK Biobank Assessment Centre	100071	Verbal interview	100075	Medications	100075	UK Biobank Assessment Centre > Verbal interview > Medications
21060	CAT-SIN	33311	0.0131806	-0.00745969	0.0338209	0.210922	ORDERED-LOGISTIC	Degree bothered by feeling tired all the time in the last 3 months	100089	Online follow-up	153	Digestive health	153	Digestive health	153	Online follow-up > Digestive health
2316	CAT-SIN	66689/16869(83558)	0.0109318	-0.00621211	0.028043	0.21094	LOGISTIC-BINARY	Wheeze or whistling in the chest in last year	100000	UK Biobank Assessment Centre	100025	Touchscreen	100036	Health and medical history	100037	UK Biobank Assessment Centre > Touchscreen > Health and medical history > Breathing
20003#1140923852	CAT-MUL	84850/150(85000)	-0.106527	-0.275989	0.058087	0.211381	LOGISTIC-BINARY	Treatment/medication code: elleste-solo 1mg tablet	100000	UK Biobank Assessment Centre	100071	Verbal interview	100075	Medications	100075	UK Biobank Assessment Centre > Verbal interview > Medications
40013#1737	CAT-MUL	84995/12(85007)	-0.400834	-1.06013	0.197695	0.212723	LOGISTIC-BINARY	Type of cancer: ICD9: 1737 Other malignant neoplasm of skin of lower limb, including hip	100091	Health-related outcomes	100092	Cancer register	100092	Cancer register	100092	Health-related outcomes > Cancer register
131578	DATE	83576/1431(85007)	0.0332769	-0.0193537	0.085366	0.212901	LOGISTIC-BINARY	Date K13 first reported (other diseases of lip and oral mucosa)	100091	Health-related outcomes	1712	First occurrences	2411	Digestive system disorders	2411	Health-related outcomes > First occurrences > Digestive system disorders
131184	DATE	84326/681(85007)	0.0479307	-0.0281686	0.12291	0.213657	LOGISTIC-BINARY	Date H36 first reported (retinal disorders in diseases classified elsewhere)	100091	Health-related outcomes	1712	First occurrences	2407	Eye and adnexa disorders	2407	Health-related outcomes > First occurrences > Eye and adnexa disorders
130656	DATE	84565/442(85007)	-0.060807	-0.157547	0.0341956	0.213866	LOGISTIC-BINARY	Date D68 first reported (other coagulation defects)	100091	Health-related outcomes	1712	First occurrences	2403	Blood, blood-forming organs and certain immune disorders	2403	Health-related outcomes > First occurrences > Blood, blood-forming organs and certain immune disorders
131972	DATE	82154/2853(85007)	-0.0244602	-0.0631619	0.01398	0.213888	LOGISTIC-BINARY	Date M85 first reported (other disorders of bone density and structure)	100091	Health-related outcomes	1712	First occurrences	2413	Musculoskeletal system and connective tissue disorders	2413	Health-related outcomes > First occurrences > Musculoskeletal system and connective tissue disorders
131100	DATE	84949/58(85007)	0.156478	-0.0972931	0.395511	0.213946	LOGISTIC-BINARY	Date G80 first reported (infantile cerebral palsy)	100091	Health-related outcomes	1712	First occurrences	2406	Nervous system disorders	2406	Health-related outcomes > First occurrences > Nervous system disorders
20003#1140867756	CAT-MUL	84989/11(85000)	-0.44413	-1.17818	0.220043	0.214052	LOGISTIC-BINARY	Treatment/medication code: trimipramine	100000	UK Biobank Assessment Centre	100071	Verbal interview	100075	Medications	100075	UK Biobank Assessment Centre > Verbal interview > Medications
40006#C509	CAT-MUL	83855/1152(85007)	0.0373984	-0.0219644	0.0961052	0.214376	LOGISTIC-BINARY	Type of cancer: ICD10: C50.9 Breast, unspecified	100091	Health-related outcomes	100092	Cancer register	100092	Cancer register	100092	Health-related outcomes > Cancer register
2956	CAT-SIN	215/1067(1282)	0.0972806	-0.0545546	0.252919	0.214486	LOGISTIC-BINARY	General pain for 3+ months	100000	UK Biobank Assessment Centre	100025	Touchscreen	100036	Health and medical history	100048	UK Biobank Assessment Centre > Touchscreen > Health and medical history > Pain
131598	DATE	74595/10412(85007)	0.0132196	-0.00769513	0.0340734	0.214731	LOGISTIC-BINARY	Date K29 first reported (gastritis and duodenitis)	100091	Health-related outcomes	1712	First occurrences	2411	Digestive system disorders	2411	Health-related outcomes > First occurrences > Digestive system disorders
20003#1140869180	CAT-MUL	84871/129(85000)	0.105564	-0.0649096	0.26882	0.215281	LOGISTIC-BINARY	Treatment/medication code: microgynon 30 tablet	100000	UK Biobank Assessment Centre	100071	Verbal interview	100075	Medications	100075	UK Biobank Assessment Centre > Verbal interview > Medications
20003#1140865840	CAT-MUL	84990/10(85000)	0.329954	-0.245327	0.791376	0.215773	LOGISTIC-BINARY	Treatment/medication code: predfoam 20mg enema	100000	UK Biobank Assessment Centre	100071	Verbal interview	100075	Medications	100075	UK Biobank Assessment Centre > Verbal interview > Medications
40006#C519	CAT-MUL	84994/13(85007)	0.30944	-0.213301	0.762492	0.216891	LOGISTIC-BINARY	Type of cancer: ICD10: C51.9 Vulva, unspecified	100091	Health-related outcomes	100092	Cancer register	100092	Cancer register	100092	Health-related outcomes > Cancer register
21045	INTEGER	1549	0.19436	-0.107838	0.496559	0.217132	ORDERED-LOGISTIC	Number of weeks absent from work due to IBS, in the last year	100089	Online follow-up	153	Digestive health	153	Digestive health	153	Online follow-up > Digestive health
131380	DATE	84392/615(85007)	-0.0513738	-0.133622	0.0296519	0.217441	LOGISTIC-BINARY	Date I70 first reported (atherosclerosis)	100091	Health-related outcomes	1712	First occurrences	2409	Circulatory system disorders	2409	Health-related outcomes > First occurrences > Circulatory system disorders
23052	CAT-SIN	112/1435(1547)	-0.118531	-0.305698	0.072077	0.218111	LOGISTIC-BINARY	VZV seropositivity for Varicella Zoster Virus	100078	Biological samples	100080	Assay results	51428	Blood assays	51428	Biological samples > Assay results > Blood assays > Infectious Diseases
131584	DATE	71253/13754(85007)	0.0117036	-0.00695047	0.0303143	0.218263	LOGISTIC-BINARY	Date K21 first reported (gastro-oesophageal reflux disease)	100091	Health-related outcomes	1712	First occurrences	2411	Digestive system disorders	2411	Health-related outcomes > First occurrences > Digestive system disorders
20003#1140868532	CAT-MUL	84945/55(85000)	-0.173555	-0.456363	0.0963248	0.218562	LOGISTIC-BINARY	Treatment/medication code: testosterone product	100000	UK Biobank Assessment Centre	100071	Verbal interview	100075	Medications	100075	UK Biobank Assessment Centre > Verbal interview > Medications
1359	CAT-SIN	84880	0.0080469	-0.00479364	0.0208874	0.219372	ORDERED-LOGISTIC	Poultry intake	100000	UK Biobank Assessment Centre	100025	Touchscreen	100050	Lifestyle and environment	100052	UK Biobank Assessment Centre > Touchscreen > Lifestyle and environment > Diet
40011#9652	CAT-MUL	84992/15(85007)	-0.34804	-0.926706	0.181701	0.219512	LOGISTIC-BINARY	Histology of cancer tumour: Hodgkin lymphoma, mixed cellularity	100091	Health-related outcomes	100092	Cancer register	100092	Cancer register	100092	Health-related outcomes > Cancer register
40006#D420	CAT-MUL	84997/10(85007)	-0.432564	-1.15876	0.219507	0.219729	LOGISTIC-BINARY	Type of cancer: ICD10: D42.0 Cerebral meninges	100091	Health-related outcomes	100092	Cancer register	100092	Cancer register	100092	Health-related outcomes > Cancer register
131950	DATE	80389/4618(85007)	-0.0190353	-0.04953	0.0112995	0.219944	LOGISTIC-BINARY	Date M72 first reported (fibroblastic disorders)	100091	Health-related outcomes	1712	First occurrences	2413	Musculoskeletal system and connective tissue disorders	2413	Health-related outcomes > First occurrences > Musculoskeletal system and connective tissue disorders
20003#1141202030	CAT-MUL	84988/12(85000)	-0.392622	-1.05029	0.20355	0.220192	LOGISTIC-BINARY	Treatment/medication code: estradot 25micrograms patch	100000	UK Biobank Assessment Centre	100071	Verbal interview	100075	Medications	100075	UK Biobank Assessment Centre > Verbal interview > Medications
6148#6	CAT-MUL	35734/1487(37221)	0.033543	-0.0203516	0.08697	0.220492	LOGISTIC-BINARY	Eye problems/disorders: Other serious eye condition	100000	UK Biobank Assessment Centre	100025	Touchscreen	100036	Health and medical history	100041	UK Biobank Assessment Centre > Touchscreen > Health and medical history > Eyesight
40011#9052	CAT-MUL	84992/15(85007)	0.287549	-0.201946	0.717311	0.221436	LOGISTIC-BINARY	Histology of cancer tumour: Epithelioid mesothelioma, malignant	100091	Health-related outcomes	100092	Cancer register	100092	Cancer register	100092	Health-related outcomes > Cancer register
132518	DATE	84940/67(85007)	0.144714	-0.0930465	0.370462	0.221447	LOGISTIC-BINARY	Date Q51 first reported (congenital malformations of uterus and cervix)	100091	Health-related outcomes	1712	First occurrences	2417	Congenital disruptions and chromosomal abnormalities	2417	Health-related outcomes > First occurrences > Congenital disruptions and chromosomal abnormalities
20003#1141153248	CAT-MUL	84988/12(85000)	-0.390622	-1.04325	0.207836	0.222006	LOGISTIC-BINARY	Treatment/medication code: colazide 750mg capsule	100000	UK Biobank Assessment Centre	100071	Verbal interview	100075	Medications	100075	UK Biobank Assessment Centre > Verbal interview > Medications
30280	CONTINUOUS	83105	0.00423412	-0.00256253	0.0110308	0.222082	LINEAR	Immature reticulocyte fraction	100078	Biological samples	100080	Assay results	100081	Blood assays	100081	Biological samples > Assay results > Blood assays > Blood count
20003#1141178036	CAT-MUL	84982/18(85000)	-0.331619	-0.883104	0.181804	0.222155	LOGISTIC-BINARY	Treatment/medication code: eltroxin 25micrograms tablet	100000	UK Biobank Assessment Centre	100071	Verbal interview	100075	Medications	100075	UK Biobank Assessment Centre > Verbal interview > Medications
132082	DATE	84483/524(85007)	0.0537051	-0.0333146	0.139301	0.22262	LOGISTIC-BINARY	Date N45 first reported (orchitis and epididymitis)	100091	Health-related outcomes	1712	First occurrences	2414	Genitourinary system disorders	2414	Health-related outcomes > First occurrences > Genitourinary system disorders
131056	DATE	83296/1711(85007)	0.0299905	-0.018494	0.0780352	0.22327	LOGISTIC-BINARY	Date G45 first reported (transient cerebral ischaemic attacks and related syndromes)	100091	Health-related outcomes	1712	First occurrences	2406	Nervous system disorders	2406	Health-related outcomes > First occurrences > Nervous system disorders
40011#9700	CAT-MUL	84994/13(85007)	0.308671	-0.21659	0.772805	0.223323	LOGISTIC-BINARY	Histology of cancer tumour: Mycosis fungoides	100091	Health-related outcomes	100092	Cancer register	100092	Cancer register	100092	Health-related outcomes > Cancer register
40006#C840	CAT-MUL	84994/13(85007)	0.308671	-0.21659	0.772805	0.223323	LOGISTIC-BINARY	Type of cancer: ICD10: C84.0 Mycosis fungoides	100091	Health-related outcomes	100092	Cancer register	100092	Cancer register	100092	Health-related outcomes > Cancer register
131738	DATE	82811/2196(85007)	0.026588	-0.0163845	0.0692163	0.223393	LOGISTIC-BINARY	Date L29 first reported (pruritus)	100091	Health-related outcomes	1712	First occurrences	2412	Skin and subcutaneous tissue disorders	2412	Health-related outcomes > First occurrences > Skin and subcutaneous tissue disorders
20003#1140911682	CAT-MUL	84873/127(85000)	0.106226	-0.0680829	0.274171	0.223911	LOGISTIC-BINARY	Treatment/medication code: selenium ace tablet	100000	UK Biobank Assessment Centre	100071	Verbal interview	100075	Medications	100075	UK Biobank Assessment Centre > Verbal interview > Medications
20003#1141179846	CAT-MUL	84987/13(85000)	-0.371755	-0.997337	0.203301	0.225549	LOGISTIC-BINARY	Treatment/medication code: protopic 0.03% ointment	100000	UK Biobank Assessment Centre	100071	Verbal interview	100075	Medications	100075	UK Biobank Assessment Centre > Verbal interview > Medications
131150	DATE	84733/274(85007)	-0.0758151	-0.19998	0.0454859	0.22607	LOGISTIC-BINARY	Date H16 first reported (keratitis)	100091	Health-related outcomes	1712	First occurrences	2407	Eye and adnexa disorders	2407	Health-related outcomes > First occurrences > Eye and adnexa disorders
6159#5	CAT-MUL	78008/6860(84868)	-0.0155725	-0.0408614	0.0096118	0.226497	LOGISTIC-BINARY	Pain type(s) experienced in last month: Stomach or abdominal pain	100000	UK Biobank Assessment Centre	100025	Touchscreen	100036	Health and medical history	100048	UK Biobank Assessment Centre > Touchscreen > Health and medical history > Pain
30660	CONTINUOUS	68977	0.0044763	-0.00277912	0.0117317	0.226575	LINEAR	Direct bilirubin	100078	Biological samples	100080	Assay results	17518	Blood assays	17518	Biological samples > Assay results > Blood assays > Blood biochemistry
40006#C440	CAT-MUL	84951/56(85007)	0.157731	-0.105524	0.406173	0.22741	LOGISTIC-BINARY	Type of cancer: ICD10: C44.0 Skin of lip	100091	Health-related outcomes	100092	Cancer register	100092	Cancer register	100092	Health-related outcomes > Cancer register
20003#1140869034	CAT-MUL	84926/74(85000)	-0.147606	-0.392509	0.0874011	0.228169	LOGISTIC-BINARY	Treatment/medication code: ortho-gynest 500micrograms pessary	100000	UK Biobank Assessment Centre	100071	Verbal interview	100075	Medications	100075	UK Biobank Assessment Centre > Verbal interview > Medications
130830	DATE	84749/258(85007)	0.0747366	-0.0483068	0.194799	0.228245	LOGISTIC-BINARY	Date E88 first reported (other metabolic disorders)	100091	Health-related outcomes	1712	First occurrences	2404	Endocrine, nutritional and metabolic diseases	2404	Health-related outcomes > First occurrences > Endocrine, nutritional and metabolic diseases
23070	CAT-SIN	1234/313(1547)	-0.08045	-0.212363	0.0495704	0.228252	LOGISTIC-BINARY	C. trachomatis Definition I seropositivity for Chlamydia trachomatis	100078	Biological samples	100080	Assay results	51428	Blood assays	51428	Biological samples > Assay results > Blood assays > Infectious Diseases
20003#1140868550	CAT-MUL	84727/273(85000)	0.0719997	-0.0468802	0.188304	0.230123	LOGISTIC-BINARY	Treatment/medication code: finasteride	100000	UK Biobank Assessment Centre	100071	Verbal interview	100075	Medications	100075	UK Biobank Assessment Centre > Verbal interview > Medications
3160	CONTINUOUS	1327	-0.0304526	-0.0802171	0.0193119	0.230162	LINEAR	Weight, manual entry	100000	UK Biobank Assessment Centre	100006	Physical measures	100008	Anthropometry	100010	UK Biobank Assessment Centre > Physical measures > Anthropometry > Body size measures
40006#C432	CAT-MUL	84993/14(85007)	-0.356873	-0.964837	0.199329	0.23027	LOGISTIC-BINARY	Type of cancer: ICD10: C43.2 Malignant melanoma of ear and external auricular canal	100091	Health-related outcomes	100092	Cancer register	100092	Cancer register	100092	Health-related outcomes > Cancer register
6148#100	CAT-MUL	6427/30794(37221)	-0.0182717	-0.0481674	0.0117013	0.231542	LOGISTIC-BINARY	Eye problems/disorders	100000	UK Biobank Assessment Centre	100025	Touchscreen	100036	Health and medical history	100041	UK Biobank Assessment Centre > Touchscreen > Health and medical history > Eyesight
130814	DATE	64355/20652(85007)	0.0102265	-0.00654068	0.0269725	0.231626	LOGISTIC-BINARY	Date E78 first reported (disorders of lipoprotein metabolism and other lipidaemias)	100091	Health-related outcomes	1712	First occurrences	2404	Endocrine, nutritional and metabolic diseases	2404	Health-related outcomes > First occurrences > Endocrine, nutritional and metabolic diseases
40011#9061	CAT-MUL	84925/82(85007)	-0.137556	-0.367521	0.0835093	0.232026	LOGISTIC-BINARY	Histology of cancer tumour: Seminoma, NOS	100091	Health-related outcomes	100092	Cancer register	100092	Cancer register	100092	Health-related outcomes > Cancer register
40006#D046	CAT-MUL	84983/24(85007)	-0.259525	-0.699126	0.151083	0.232255	LOGISTIC-BINARY	Type of cancer: ICD10: D04.6 Skin of upper limb, including shoulder	100091	Health-related outcomes	100092	Cancer register	100092	Cancer register	100092	Health-related outcomes > Cancer register
132058	DATE	81442/3565(85007)	0.0207331	-0.0134104	0.0546747	0.23259	LOGISTIC-BINARY	Date N32 first reported (other disorders of bladder)	100091	Health-related outcomes	1712	First occurrences	2414	Genitourinary system disorders	2414	Health-related outcomes > First occurrences > Genitourinary system disorders
130622	DATE	80125/4882(85007)	-0.0179921	-0.0476105	0.0114746	0.232606	LOGISTIC-BINARY	Date D50 first reported (iron deficiency anaemia)	100091	Health-related outcomes	1712	First occurrences	2403	Blood, blood-forming organs and certain immune disorders	2403	Health-related outcomes > First occurrences > Blood, blood-forming organs and certain immune disorders
1438	INTEGER	83256	0.00396763	-0.00255263	0.0104879	0.233002	LINEAR	Bread intake	100000	UK Biobank Assessment Centre	100025	Touchscreen	100050	Lifestyle and environment	100052	UK Biobank Assessment Centre > Touchscreen > Lifestyle and environment > Diet
132142	DATE	83734/1273(85007)	0.0339346	-0.0221416	0.0894167	0.233109	LOGISTIC-BINARY	Date N90 first reported (other noninflammatory disorders of vulva and perineum)	100091	Health-related outcomes	1712	First occurrences	2414	Genitourinary system disorders	2414	Health-related outcomes > First occurrences > Genitourinary system disorders
130626	DATE	84869/138(85007)	0.100449	-0.0675634	0.262686	0.233309	LOGISTIC-BINARY	Date D52 first reported (folate deficiency anaemia)	100091	Health-related outcomes	1712	First occurrences	2403	Blood, blood-forming organs and certain immune disorders	2403	Health-related outcomes > First occurrences > Blood, blood-forming organs and certain immune disorders
20003#1140916288	CAT-MUL	84960/40(85000)	-0.20188	-0.543661	0.11989	0.233531	LOGISTIC-BINARY	Treatment/medication code: efexor 37.5mg tablet	100000	UK Biobank Assessment Centre	100071	Verbal interview	100075	Medications	100075	UK Biobank Assessment Centre > Verbal interview > Medications
20003#1140867444	CAT-MUL	84967/33(85000)	0.19435	-0.136859	0.501571	0.233567	LOGISTIC-BINARY	Treatment/medication code: risperidone	100000	UK Biobank Assessment Centre	100071	Verbal interview	100075	Medications	100075	UK Biobank Assessment Centre > Verbal interview > Medications
20003#1140874272	CAT-MUL	84988/12(85000)	0.322434	-0.244883	0.809199	0.233614	LOGISTIC-BINARY	Treatment/medication code: fluconazole	100000	UK Biobank Assessment Centre	100071	Verbal interview	100075	Medications	100075	UK Biobank Assessment Centre > Verbal interview > Medications
131186	DATE	81690/3317(85007)	0.0213589	-0.0139611	0.0564602	0.234467	LOGISTIC-BINARY	Date H40 first reported (glaucoma)	100091	Health-related outcomes	1712	First occurrences	2407	Eye and adnexa disorders	2407	Health-related outcomes > First occurrences > Eye and adnexa disorders
40011#9695	CAT-MUL	84995/12(85007)	-0.378031	-1.03042	0.214795	0.234808	LOGISTIC-BINARY	Histology of cancer tumour: Follicular lymphoma, grade 1	100091	Health-related outcomes	100092	Cancer register	100092	Cancer register	100092	Health-related outcomes > Cancer register
20003#1140862810	CAT-MUL	84979/21(85000)	0.242206	-0.17625	0.621179	0.235249	LOGISTIC-BINARY	Treatment/medication code: phenergan 10mg tablet	100000	UK Biobank Assessment Centre	100071	Verbal interview	100075	Medications	100075	UK Biobank Assessment Centre > Verbal interview > Medications
23066	CAT-SIN	660/887(1547)	-0.0623881	-0.165738	0.0407371	0.235895	LOGISTIC-BINARY	JCV seropositivity for Human Polyomavirus JCV	100078	Biological samples	100080	Assay results	51428	Blood assays	51428	Biological samples > Assay results > Blood assays > Infectious Diseases
20003#1141180226	CAT-MUL	84932/68(85000)	0.137474	-0.0956995	0.358822	0.23616	LOGISTIC-BINARY	Treatment/medication code: amoxicillin	100000	UK Biobank Assessment Centre	100071	Verbal interview	100075	Medications	100075	UK Biobank Assessment Centre > Verbal interview > Medications
2020	CAT-SIN	69286/14524(83810)	0.0109588	-0.00725095	0.0291281	0.237663	LOGISTIC-BINARY	Loneliness, isolation	100000	UK Biobank Assessment Centre	100025	Touchscreen	100059	Psychosocial factors	100060	UK Biobank Assessment Centre > Touchscreen > Psychosocial factors > Mental health
131330	DATE	84816/191(85007)	-0.0890741	-0.239112	0.0569816	0.238399	LOGISTIC-BINARY	Date I38 first reported (endocarditis, valve unspecified)	100091	Health-related outcomes	1712	First occurrences	2409	Circulatory system disorders	2409	Health-related outcomes > First occurrences > Circulatory system disorders
132468	DATE	84800/207(85007)	-0.0854154	-0.229256	0.0547382	0.238498	LOGISTIC-BINARY	Date Q21 first reported (congenital malformations of cardiac septa)	100091	Health-related outcomes	1712	First occurrences	2417	Congenital disruptions and chromosomal abnormalities	2417	Health-related outcomes > First occurrences > Congenital disruptions and chromosomal abnormalities
20003#1140865588	CAT-MUL	84942/58(85000)	0.147522	-0.105307	0.38504	0.23902	LOGISTIC-BINARY	Treatment/medication code: pentasa sr 250mg m/r tablet	100000	UK Biobank Assessment Centre	100071	Verbal interview	100075	Medications	100075	UK Biobank Assessment Centre > Verbal interview > Medications
20003#1140863098	CAT-MUL	84987/13(85000)	-0.379969	-1.03804	0.221296	0.239023	LOGISTIC-BINARY	Treatment/medication code: sudafed 60mg tablet	100000	UK Biobank Assessment Centre	100071	Verbal interview	100075	Medications	100075	UK Biobank Assessment Centre > Verbal interview > Medications
40006#D485	CAT-MUL	84989/18(85007)	-0.302668	-0.825613	0.181208	0.239173	LOGISTIC-BINARY	Type of cancer: ICD10: D48.5 Skin	100091	Health-related outcomes	100092	Cancer register	100092	Cancer register	100092	Health-related outcomes > Cancer register
20003#1140860332	CAT-MUL	84989/11(85000)	-0.39079	-1.06978	0.227672	0.239218	LOGISTIC-BINARY	Treatment/medication code: sotalol hydrochloride+hydrochlorothiazide 80mg/12.5mg tablet	100000	UK Biobank Assessment Centre	100071	Verbal interview	100075	Medications	100075	UK Biobank Assessment Centre > Verbal interview > Medications
20003#1141150840	CAT-MUL	84990/10(85000)	-0.433133	-1.19121	0.247036	0.239332	LOGISTIC-BINARY	Treatment/medication code: aricept 5mg tablet	100000	UK Biobank Assessment Centre	100071	Verbal interview	100075	Medications	100075	UK Biobank Assessment Centre > Verbal interview > Medications
132160	DATE	84686/321(85007)	0.0654759	-0.0448034	0.173331	0.239411	LOGISTIC-BINARY	Date N99 first reported (postprocedural disorders of genito-urinary system, not elsewhere classified)	100091	Health-related outcomes	1712	First occurrences	2414	Genitourinary system disorders	2414	Health-related outcomes > First occurrences > Genitourinary system disorders
20003#1140861998	CAT-MUL	82598/2402(85000)	0.0244825	-0.0164982	0.0651463	0.239806	LOGISTIC-BINARY	Treatment/medication code: ventolin 100micrograms inhaler	100000	UK Biobank Assessment Centre	100071	Verbal interview	100075	Medications	100075	UK Biobank Assessment Centre > Verbal interview > Medications
20003#1141192410	CAT-MUL	84517/483(85000)	0.053999	-0.0368476	0.143248	0.239888	LOGISTIC-BINARY	Treatment/medication code: rosuvastatin	100000	UK Biobank Assessment Centre	100071	Verbal interview	100075	Medications	100075	UK Biobank Assessment Centre > Verbal interview > Medications
131210	DATE	82710/2297(85007)	0.0251334	-0.0169751	0.0669123	0.240217	LOGISTIC-BINARY	Date H53 first reported (visual disturbances)	100091	Health-related outcomes	1712	First occurrences	2407	Eye and adnexa disorders	2407	Health-related outcomes > First occurrences > Eye and adnexa disorders
20003#1140875392	CAT-MUL	84960/40(85000)	-0.19817	-0.538373	0.122508	0.240321	LOGISTIC-BINARY	Treatment/medication code: plaquenil 200mg tablet	100000	UK Biobank Assessment Centre	100071	Verbal interview	100075	Medications	100075	UK Biobank Assessment Centre > Verbal interview > Medications
131616	DATE	83491/1516(85007)	0.0305913	-0.0208475	0.0815417	0.241529	LOGISTIC-BINARY	Date K42 first reported (umbilical hernia)	100091	Health-related outcomes	1712	First occurrences	2411	Digestive system disorders	2411	Health-related outcomes > First occurrences > Digestive system disorders
130344	DATE	84840/167(85007)	0.0904385	-0.0634397	0.239335	0.24183	LOGISTIC-BINARY	Date B99 first reported (other and unspecified infectious diseases)	100091	Health-related outcomes	1712	First occurrences	2401	Certain infectious and parasitic diseases	2401	Health-related outcomes > First occurrences > Certain infectious and parasitic diseases
20003#1140912228	CAT-MUL	84980/20(85000)	0.247364	-0.187201	0.639	0.242005	LOGISTIC-BINARY	Treatment/medication code: b12 - cyanocobalamin prep	100000	UK Biobank Assessment Centre	100071	Verbal interview	100075	Medications	100075	UK Biobank Assessment Centre > Verbal interview > Medications
20003#1140910548	CAT-MUL	84968/32(85000)	0.197624	-0.144982	0.51646	0.242078	LOGISTIC-BINARY	Treatment/medication code: iron sulphate	100000	UK Biobank Assessment Centre	100071	Verbal interview	100075	Medications	100075	UK Biobank Assessment Centre > Verbal interview > Medications
20003#1140871984	CAT-MUL	84977/23(85000)	-0.276488	-0.755766	0.169763	0.242157	LOGISTIC-BINARY	Treatment/medication code: dixarit 25mcg tablet	100000	UK Biobank Assessment Centre	100071	Verbal interview	100075	Medications	100075	UK Biobank Assessment Centre > Verbal interview > Medications
40011#8560	CAT-MUL	84994/13(85007)	0.292353	-0.22674	0.751002	0.242847	LOGISTIC-BINARY	Histology of cancer tumour: Adenosquamous carcinoma	100091	Health-related outcomes	100092	Cancer register	100092	Cancer register	100092	Health-related outcomes > Cancer register
20003#1141173346	CAT-MUL	84987/13(85000)	0.302507	-0.237009	0.779604	0.243331	LOGISTIC-BINARY	Treatment/medication code: cortisone	100000	UK Biobank Assessment Centre	100071	Verbal interview	100075	Medications	100075	UK Biobank Assessment Centre > Verbal interview > Medications
20003#1140870954	CAT-MUL	84772/228(85000)	0.0771731	-0.0542466	0.205116	0.243546	LOGISTIC-BINARY	Treatment/medication code: vitamin d product	100000	UK Biobank Assessment Centre	100071	Verbal interview	100075	Medications	100075	UK Biobank Assessment Centre > Verbal interview > Medications
130336	DATE	83561/1446(85007)	0.0310686	-0.0214156	0.0830288	0.243602	LOGISTIC-BINARY	Date B95 first reported (streptococcus and staphylococcus as the cause of diseases classified to other chapters)	100091	Health-related outcomes	1712	First occurrences	2401	Certain infectious and parasitic diseases	2401	Health-related outcomes > First occurrences > Certain infectious and parasitic diseases
20003#1140860696	CAT-MUL	82798/2202(85000)	0.0255305	-0.017579	0.0683045	0.243903	LOGISTIC-BINARY	Treatment/medication code: lisinopril	100000	UK Biobank Assessment Centre	100071	Verbal interview	100075	Medications	100075	UK Biobank Assessment Centre > Verbal interview > Medications
40011#8461	CAT-MUL	84962/45(85007)	0.16568	-0.12278	0.433203	0.243923	LOGISTIC-BINARY	Histology of cancer tumour: Serous surface papillary carcinoma	100091	Health-related outcomes	100092	Cancer register	100092	Cancer register	100092	Health-related outcomes > Cancer register
1200	CAT-SIN	84959	0.00761035	-0.00520972	0.0204304	0.244392	ORDERED-LOGISTIC	Sleeplessness / insomnia	100000	UK Biobank Assessment Centre	100025	Touchscreen	100050	Lifestyle and environment	100057	UK Biobank Assessment Centre > Touchscreen > Lifestyle and environment > Sleep
2907	CAT-SIN	11396/8373(19769)	0.0172997	-0.0118693	0.0464532	0.244909	LOGISTIC-BINARY	Ever stopped smoking for 6+ months	100000	UK Biobank Assessment Centre	100025	Touchscreen	100050	Lifestyle and environment	100058	UK Biobank Assessment Centre > Touchscreen > Lifestyle and environment > Smoking
20003#1140884600	CAT-MUL	82963/2037(85000)	0.0263466	-0.0182437	0.070575	0.244917	LOGISTIC-BINARY	Treatment/medication code: metformin	100000	UK Biobank Assessment Centre	100071	Verbal interview	100075	Medications	100075	UK Biobank Assessment Centre > Verbal interview > Medications
30060	CONTINUOUS	85006	-0.00390289	-0.0104835	0.00267767	0.245052	LINEAR	Mean corpuscular haemoglobin concentration	100078	Biological samples	100080	Assay results	100081	Blood assays	100081	Biological samples > Assay results > Blood assays > Blood count
20003#1140883656	CAT-MUL	84982/18(85000)	-0.305991	-0.841403	0.188657	0.245056	LOGISTIC-BINARY	Treatment/medication code: hydroxyzine	100000	UK Biobank Assessment Centre	100071	Verbal interview	100075	Medications	100075	UK Biobank Assessment Centre > Verbal interview > Medications
20003#1141168318	CAT-MUL	84516/484(85000)	0.0529246	-0.0372431	0.141517	0.245848	LOGISTIC-BINARY	Treatment/medication code: clopidogrel	100000	UK Biobank Assessment Centre	100071	Verbal interview	100075	Medications	100075	UK Biobank Assessment Centre > Verbal interview > Medications
20003#1141151718	CAT-MUL	84913/87(85000)	0.121278	-0.0881903	0.321806	0.246512	LOGISTIC-BINARY	Treatment/medication code: evorel conti patch	100000	UK Biobank Assessment Centre	100071	Verbal interview	100075	Medications	100075	UK Biobank Assessment Centre > Verbal interview > Medications
49	CONTINUOUS	84845	-0.00402034	-0.0108208	0.00278017	0.246577	LINEAR	Hip circumference	100000	UK Biobank Assessment Centre	100006	Physical measures	100008	Anthropometry	100010	UK Biobank Assessment Centre > Physical measures > Anthropometry > Body size measures
20003#1140921088	CAT-MUL	84978/22(85000)	0.245525	-0.188399	0.639916	0.246619	LOGISTIC-BINARY	Treatment/medication code: tridestra tablet	100000	UK Biobank Assessment Centre	100071	Verbal interview	100075	Medications	100075	UK Biobank Assessment Centre > Verbal interview > Medications
20003#1140879866	CAT-MUL	84930/70(85000)	0.136567	-0.100161	0.361677	0.246731	LOGISTIC-BINARY	Treatment/medication code: timolol	100000	UK Biobank Assessment Centre	100071	Verbal interview	100075	Medications	100075	UK Biobank Assessment Centre > Verbal interview > Medications
20003#1140882394	CAT-MUL	84930/70(85000)	0.133521	-0.0979828	0.353764	0.24694	LOGISTIC-BINARY	Treatment/medication code: paracetamol + codeine	100000	UK Biobank Assessment Centre	100071	Verbal interview	100075	Medications	100075	UK Biobank Assessment Centre > Verbal interview > Medications
132014	DATE	84856/151(85007)	0.094967	-0.068516	0.253175	0.247327	LOGISTIC-BINARY	Date N08 first reported (glomerular disorders in diseases classified elsewhere)	100091	Health-related outcomes	1712	First occurrences	2414	Genitourinary system disorders	2414	Health-related outcomes > First occurrences > Genitourinary system disorders
131630	DATE	80013/4994(85007)	0.0170174	-0.0119158	0.0458067	0.247819	LOGISTIC-BINARY	Date K52 first reported (other non-infective gastro-enteritis and colitis)	100091	Health-related outcomes	1712	First occurrences	2411	Digestive system disorders	2411	Health-related outcomes > First occurrences > Digestive system disorders
20003#1141179764	CAT-MUL	84978/22(85000)	0.239815	-0.181785	0.633632	0.248615	LOGISTIC-BINARY	Treatment/medication code: tenofovir	100000	UK Biobank Assessment Centre	100071	Verbal interview	100075	Medications	100075	UK Biobank Assessment Centre > Verbal interview > Medications
20003#1140923572	CAT-MUL	84962/38(85000)	-0.201904	-0.555251	0.130728	0.249008	LOGISTIC-BINARY	Treatment/medication code: adipine mr 10 m/r tablet	100000	UK Biobank Assessment Centre	100071	Verbal interview	100075	Medications	100075	UK Biobank Assessment Centre > Verbal interview > Medications
20003#1141171048	CAT-MUL	84990/10(85000)	-0.427046	-1.18909	0.259366	0.249168	LOGISTIC-BINARY	Treatment/medication code: oxycontin 10mg m/r tablet	100000	UK Biobank Assessment Centre	100071	Verbal interview	100075	Medications	100075	UK Biobank Assessment Centre > Verbal interview > Medications
132112	DATE	84144/863(85007)	-0.0405932	-0.110177	0.0281091	0.249875	LOGISTIC-BINARY	Date N73 first reported (other female pelvic inflammatory diseases)	100091	Health-related outcomes	1712	First occurrences	2414	Genitourinary system disorders	2414	Health-related outcomes > First occurrences > Genitourinary system disorders
40011#9863	CAT-MUL	84985/22(85007)	-0.262305	-0.72505	0.168477	0.250597	LOGISTIC-BINARY	Histology of cancer tumour: Chronic myeloid leukemia, NOS	100091	Health-related outcomes	100092	Cancer register	100092	Cancer register	100092	Health-related outcomes > Cancer register
20003#1140863152	CAT-MUL	84781/219(85000)	0.0769927	-0.0562198	0.206551	0.250857	LOGISTIC-BINARY	Treatment/medication code: diazepam	100000	UK Biobank Assessment Centre	100071	Verbal interview	100075	Medications	100075	UK Biobank Assessment Centre > Verbal interview > Medications
20003#1140870852	CAT-MUL	84989/11(85000)	-0.388963	-1.08175	0.243021	0.251035	LOGISTIC-BINARY	Treatment/medication code: vitamin a product	100000	UK Biobank Assessment Centre	100071	Verbal interview	100075	Medications	100075	UK Biobank Assessment Centre > Verbal interview > Medications
131928	DATE	71374/13633(85007)	0.0110031	-0.00785964	0.0298221	0.252357	LOGISTIC-BINARY	Date M54 first reported (dorsalgia)	100091	Health-related outcomes	1712	First occurrences	2413	Musculoskeletal system and connective tissue disorders	2413	Health-related outcomes > First occurrences > Musculoskeletal system and connective tissue disorders
20003#1140871310	CAT-MUL	74423/10577(85000)	-0.012223	-0.0331863	0.00867668	0.252397	LOGISTIC-BINARY	Treatment/medication code: ibuprofen	100000	UK Biobank Assessment Centre	100071	Verbal interview	100075	Medications	100075	UK Biobank Assessment Centre > Verbal interview > Medications
20003#1199	CAT-MUL	84648/352(85000)	-0.0639643	-0.174702	0.0446985	0.25315	LOGISTIC-BINARY	Treatment/medication code: food supplement/plant/herbal extract	100000	UK Biobank Assessment Centre	100071	Verbal interview	100075	Medications	100075	UK Biobank Assessment Centre > Verbal interview > Medications
40013#1736	CAT-MUL	84997/10(85007)	0.323708	-0.270279	0.837388	0.253194	LOGISTIC-BINARY	Type of cancer: ICD9: 1736 Other malignant neoplasm of skin of upper limb, including shoulder	100091	Health-related outcomes	100092	Cancer register	100092	Cancer register	100092	Health-related outcomes > Cancer register
131430	DATE	81329/3678(85007)	-0.0197568	-0.0537845	0.0140653	0.253691	LOGISTIC-BINARY	Date J03 first reported (acute tonsillitis)	100091	Health-related outcomes	1712	First occurrences	2410	Respiratory system disorders	2410	Health-related outcomes > First occurrences > Respiratory system disorders
5934-3	CAT-SIN	254/614	-999	-999	-999	0.253823	MULTINOMIAL-LOGISTIC	Which eye(s) affected by other serious eye condition	100000	UK Biobank Assessment Centre	100025	Touchscreen	100036	Health and medical history	100041	UK Biobank Assessment Centre > Touchscreen > Health and medical history > Eyesight
131482	DATE	84689/318(85007)	0.0640804	-0.0473448	0.173048	0.254462	LOGISTIC-BINARY	Date J39 first reported (other diseases of upper respiratory tract)	100091	Health-related outcomes	1712	First occurrences	2410	Respiratory system disorders	2410	Health-related outcomes > First occurrences > Respiratory system disorders
20003#1140912212	CAT-MUL	84979/21(85000)	-0.270193	-0.751095	0.178433	0.255082	LOGISTIC-BINARY	Treatment/medication code: menophase tablet	100000	UK Biobank Assessment Centre	100071	Verbal interview	100075	Medications	100075	UK Biobank Assessment Centre > Verbal interview > Medications
131432	DATE	84245/762(85007)	0.0420861	-0.0309622	0.114122	0.255487	LOGISTIC-BINARY	Date J04 first reported (acute laryngitis and tracheitis)	100091	Health-related outcomes	1712	First occurrences	2410	Respiratory system disorders	2410	Health-related outcomes > First occurrences > Respiratory system disorders
20003#1141191044	CAT-MUL	81622/3378(85000)	0.0203245	-0.0148403	0.0552742	0.25583	LOGISTIC-BINARY	Treatment/medication code: levothyroxine sodium	100000	UK Biobank Assessment Centre	100071	Verbal interview	100075	Medications	100075	UK Biobank Assessment Centre > Verbal interview > Medications
20003#1140911736	CAT-MUL	84888/112(85000)	-0.111173	-0.306322	0.0772139	0.256047	LOGISTIC-BINARY	Treatment/medication code: ginseng product	100000	UK Biobank Assessment Centre	100071	Verbal interview	100075	Medications	100075	UK Biobank Assessment Centre > Verbal interview > Medications
20003#1140882728	CAT-MUL	84960/40(85000)	-0.192177	-0.532985	0.130238	0.256433	LOGISTIC-BINARY	Treatment/medication code: otomize ear spray	100000	UK Biobank Assessment Centre	100071	Verbal interview	100075	Medications	100075	UK Biobank Assessment Centre > Verbal interview > Medications
20003#1141167096	CAT-MUL	84987/13(85000)	-0.363226	-1.01911	0.234237	0.256709	LOGISTIC-BINARY	Treatment/medication code: loperamide hydrochloride+simethicone	100000	UK Biobank Assessment Centre	100071	Verbal interview	100075	Medications	100075	UK Biobank Assessment Centre > Verbal interview > Medications
2306	CAT-SIN	83664	0.00776883	-0.00565829	0.0211959	0.25679	ORDERED-LOGISTIC	Weight change compared with 1 year ago	100000	UK Biobank Assessment Centre	100025	Touchscreen	100036	Health and medical history	100042	UK Biobank Assessment Centre > Touchscreen > Health and medical history > General health
20453	CAT-SIN	30099	-0.0168212	-0.0459233	0.0122808	0.256881	ORDERED-LOGISTIC	Ever taken cannabis	100089	Online follow-up	136	Mental health	143	Cannabis use	143	Online follow-up > Mental health > Cannabis use
40006#C187	CAT-MUL	84745/262(85007)	-0.0728484	-0.200219	0.051614	0.256892	LOGISTIC-BINARY	Type of cancer: ICD10: C18.7 Sigmoid colon	100091	Health-related outcomes	100092	Cancer register	100092	Cancer register	100092	Health-related outcomes > Cancer register
132002	DATE	84751/256(85007)	-0.0733568	-0.201683	0.0519899	0.257061	LOGISTIC-BINARY	Date N02 first reported (recurrent and persistent haematuria)	100091	Health-related outcomes	1712	First occurrences	2414	Genitourinary system disorders	2414	Health-related outcomes > First occurrences > Genitourinary system disorders
20003#1140888560	CAT-MUL	83865/1135(85000)	-0.0348489	-0.0954708	0.0251154	0.257284	LOGISTIC-BINARY	Treatment/medication code: perindopril	100000	UK Biobank Assessment Centre	100071	Verbal interview	100075	Medications	100075	UK Biobank Assessment Centre > Verbal interview > Medications
20003#1140864618	CAT-MUL	84990/10(85000)	-0.422073	-1.20021	0.25702	0.258068	LOGISTIC-BINARY	Treatment/medication code: zestoretic 10 tablet	100000	UK Biobank Assessment Centre	100071	Verbal interview	100075	Medications	100075	UK Biobank Assessment Centre > Verbal interview > Medications
40011#9732	CAT-MUL	84880/127(85007)	0.0978576	-0.0748059	0.264339	0.258198	LOGISTIC-BINARY	Histology of cancer tumour: Multiple myeloma	100091	Health-related outcomes	100092	Cancer register	100092	Cancer register	100092	Health-related outcomes > Cancer register
20003#1140910814	CAT-MUL	84953/47(85000)	0.156775	-0.124227	0.418748	0.258747	LOGISTIC-BINARY	Treatment/medication code: sodium thyroxine	100000	UK Biobank Assessment Centre	100071	Verbal interview	100075	Medications	100075	UK Biobank Assessment Centre > Verbal interview > Medications
131276	DATE	84861/146(85007)	-0.0984446	-0.271976	0.0696715	0.258831	LOGISTIC-BINARY	Date I05 first reported (rheumatic mitral valve diseases)	100091	Health-related outcomes	1712	First occurrences	2409	Circulatory system disorders	2409	Health-related outcomes > First occurrences > Circulatory system disorders
20001#1045	CAT-MUL	84845/155(85000)	-0.094297	-0.260548	0.0670993	0.259339	LOGISTIC-BINARY	Cancer code, self-reported: testicular cancer	100000	UK Biobank Assessment Centre	100071	Verbal interview	100074	Medical conditions	100074	UK Biobank Assessment Centre > Verbal interview > Medical conditions
20003#1140911636	CAT-MUL	84984/16(85000)	-0.314806	-0.884691	0.208451	0.259524	LOGISTIC-BINARY	Treatment/medication code: kalms tablet	100000	UK Biobank Assessment Centre	100071	Verbal interview	100075	Medications	100075	UK Biobank Assessment Centre > Verbal interview > Medications
131442	DATE	83124/1883(85007)	-0.0267084	-0.0735727	0.0197477	0.26191	LOGISTIC-BINARY	Date J11 first reported (influenza, virus not identified)	100091	Health-related outcomes	1712	First occurrences	2410	Respiratory system disorders	2410	Health-related outcomes > First occurrences > Respiratory system disorders
20003#1140917394	CAT-MUL	84985/15(85000)	0.272173	-0.231894	0.716288	0.262032	LOGISTIC-BINARY	Treatment/medication code: diclomax sr 75mg m/r capsule	100000	UK Biobank Assessment Centre	100071	Verbal interview	100075	Medications	100075	UK Biobank Assessment Centre > Verbal interview > Medications
20003#1140881472	CAT-MUL	84870/130(85000)	0.0970963	-0.0756727	0.263601	0.262138	LOGISTIC-BINARY	Treatment/medication code: lacri-lube eye ointment	100000	UK Biobank Assessment Centre	100071	Verbal interview	100075	Medications	100075	UK Biobank Assessment Centre > Verbal interview > Medications
20003#1141201834	CAT-MUL	84987/13(85000)	-0.341794	-0.966355	0.226331	0.262283	LOGISTIC-BINARY	Treatment/medication code: cymbalta 30mg gastro-resistant capsule	100000	UK Biobank Assessment Centre	100071	Verbal interview	100075	Medications	100075	UK Biobank Assessment Centre > Verbal interview > Medications
6151#3	CAT-MUL	84469/138(84607)	-0.0999616	-0.277658	0.0722076	0.262852	LOGISTIC-BINARY	Fractured bone site(s): Hip	100000	UK Biobank Assessment Centre	100025	Touchscreen	100036	Health and medical history	100044	UK Biobank Assessment Centre > Touchscreen > Health and medical history > Medical conditions
20003#1141146198	CAT-MUL	84781/219(85000)	0.0750633	-0.058252	0.20488	0.263551	LOGISTIC-BINARY	Treatment/medication code: xalatan 0.005% eye drops	100000	UK Biobank Assessment Centre	100071	Verbal interview	100075	Medications	100075	UK Biobank Assessment Centre > Verbal interview > Medications
130806	DATE	84935/72(85007)	0.128535	-0.102247	0.348502	0.263887	LOGISTIC-BINARY	Date E74 first reported (other disorders of carbohydrate metabolism)	100091	Health-related outcomes	1712	First occurrences	2404	Endocrine, nutritional and metabolic diseases	2404	Health-related outcomes > First occurrences > Endocrine, nutritional and metabolic diseases
20003#2038459814	CAT-MUL	84802/198(85000)	0.078787	-0.0615403	0.21517	0.264474	LOGISTIC-BINARY	Treatment/medication code: digoxin	100000	UK Biobank Assessment Centre	100071	Verbal interview	100075	Medications	100075	UK Biobank Assessment Centre > Verbal interview > Medications
131128	DATE	82719/2288(85007)	-0.0241476	-0.066759	0.0181298	0.264819	LOGISTIC-BINARY	Date H00 first reported (hordeolum and chalazion)	100091	Health-related outcomes	1712	First occurrences	2407	Eye and adnexa disorders	2407	Health-related outcomes > First occurrences > Eye and adnexa disorders
132472	DATE	84896/111(85007)	0.104059	-0.0823344	0.28333	0.264845	LOGISTIC-BINARY	Date Q23 first reported (congenital malformations of aortic and mitral valves)	100091	Health-related outcomes	1712	First occurrences	2417	Congenital disruptions and chromosomal abnormalities	2417	Health-related outcomes > First occurrences > Congenital disruptions and chromosomal abnormalities
20003#1140916980	CAT-MUL	84962/38(85000)	-0.193788	-0.543851	0.136658	0.264856	LOGISTIC-BINARY	Treatment/medication code: zantac 75 tablet	100000	UK Biobank Assessment Centre	100071	Verbal interview	100075	Medications	100075	UK Biobank Assessment Centre > Verbal interview > Medications
131282	DATE	83727/1280(85007)	0.0319869	-0.0245387	0.08793	0.264912	LOGISTIC-BINARY	Date I08 first reported (multiple valve diseases)	100091	Health-related outcomes	1712	First occurrences	2409	Circulatory system disorders	2409	Health-related outcomes > First occurrences > Circulatory system disorders
40011#9861	CAT-MUL	84952/55(85007)	0.147366	-0.118857	0.39902	0.265054	LOGISTIC-BINARY	Histology of cancer tumour: Acute myeloid leukemia, NOS	100091	Health-related outcomes	100092	Cancer register	100092	Cancer register	100092	Health-related outcomes > Cancer register
40006#C433	CAT-MUL	84974/33(85007)	0.182859	-0.150328	0.491818	0.265211	LOGISTIC-BINARY	Type of cancer: ICD10: C43.3 Malignant melanoma of other and unspecified parts of face	100091	Health-related outcomes	100092	Cancer register	100092	Cancer register	100092	Health-related outcomes > Cancer register
20003#1140883504	CAT-MUL	84060/940(85000)	-0.0374082	-0.103721	0.0280754	0.265894	LOGISTIC-BINARY	Treatment/medication code: cetirizine	100000	UK Biobank Assessment Centre	100071	Verbal interview	100075	Medications	100075	UK Biobank Assessment Centre > Verbal interview > Medications
30240	CONTINUOUS	83105	-0.0038952	-0.0107605	0.00297011	0.26612	LINEAR	Reticulocyte percentage	100078	Biological samples	100080	Assay results	100081	Blood assays	100081	Biological samples > Assay results > Blood assays > Blood count
40011#8201	CAT-MUL	84997/10(85007)	-0.393203	-1.12632	0.263695	0.268122	LOGISTIC-BINARY	Histology of cancer tumour: Cribriform carcinoma, NOS	100091	Health-related outcomes	100092	Cancer register	100092	Cancer register	100092	Health-related outcomes > Cancer register
20003#1140923484	CAT-MUL	84960/40(85000)	-0.194476	-0.548573	0.13936	0.268248	LOGISTIC-BINARY	Treatment/medication code: topiramate	100000	UK Biobank Assessment Centre	100071	Verbal interview	100075	Medications	100075	UK Biobank Assessment Centre > Verbal interview > Medications
20003#1141184722	CAT-MUL	84987/13(85000)	0.290343	-0.254092	0.769929	0.26847	LOGISTIC-BINARY	Treatment/medication code: latanoprost+timolol	100000	UK Biobank Assessment Centre	100071	Verbal interview	100075	Medications	100075	UK Biobank Assessment Centre > Verbal interview > Medications
20003#1140883030	CAT-MUL	84987/13(85000)	-0.334784	-0.952696	0.232032	0.268832	LOGISTIC-BINARY	Treatment/medication code: pred forte 1% eye drops	100000	UK Biobank Assessment Centre	100071	Verbal interview	100075	Medications	100075	UK Biobank Assessment Centre > Verbal interview > Medications
20003#1140868080	CAT-MUL	84971/29(85000)	0.19396	-0.164279	0.52214	0.268911	LOGISTIC-BINARY	Treatment/medication code: cyclizine	100000	UK Biobank Assessment Centre	100071	Verbal interview	100075	Medications	100075	UK Biobank Assessment Centre > Verbal interview > Medications
20003#1141171104	CAT-MUL	84984/16(85000)	0.251867	-0.222519	0.667776	0.269754	LOGISTIC-BINARY	Treatment/medication code: aromasin 25mg tablet	100000	UK Biobank Assessment Centre	100071	Verbal interview	100075	Medications	100075	UK Biobank Assessment Centre > Verbal interview > Medications
20003#1140875452	CAT-MUL	84989/11(85000)	-0.415146	-1.19233	0.279472	0.269817	LOGISTIC-BINARY	Treatment/medication code: methocarbamol	100000	UK Biobank Assessment Centre	100071	Verbal interview	100075	Medications	100075	UK Biobank Assessment Centre > Verbal interview > Medications
40006#C712	CAT-MUL	84976/31(85007)	0.189286	-0.160001	0.511507	0.270067	LOGISTIC-BINARY	Type of cancer: ICD10: C71.2 Temporal lobe	100091	Health-related outcomes	100092	Cancer register	100092	Cancer register	100092	Health-related outcomes > Cancer register
20003#1140868364	CAT-MUL	84941/59(85000)	0.136725	-0.112905	0.372692	0.270141	LOGISTIC-BINARY	Treatment/medication code: prednisone	100000	UK Biobank Assessment Centre	100071	Verbal interview	100075	Medications	100075	UK Biobank Assessment Centre > Verbal interview > Medications
6150#100	CAT-MUL	24760/60125(84885)	-0.00874169	-0.0242849	0.00681715	0.270561	LOGISTIC-BINARY	Vascular/heart problems diagnosed by doctor	100000	UK Biobank Assessment Centre	100025	Touchscreen	100036	Health and medical history	100044	UK Biobank Assessment Centre > Touchscreen > Health and medical history > Medical conditions
20003#1140922714	CAT-MUL	84980/20(85000)	-0.264623	-0.753216	0.187791	0.270877	LOGISTIC-BINARY	Treatment/medication code: dorzolamide	100000	UK Biobank Assessment Centre	100071	Verbal interview	100075	Medications	100075	UK Biobank Assessment Centre > Verbal interview > Medications
132542	DATE	84791/216(85007)	0.0741694	-0.0597485	0.204333	0.271045	LOGISTIC-BINARY	Date Q66 first reported (congenital deformities of feet)	100091	Health-related outcomes	1712	First occurrences	2417	Congenital disruptions and chromosomal abnormalities	2417	Health-related outcomes > First occurrences > Congenital disruptions and chromosomal abnormalities
20003#1140921814	CAT-MUL	84839/161(85000)	-0.0905348	-0.25431	0.0682034	0.27134	LOGISTIC-BINARY	Treatment/medication code: mirena 52mg intrauterine system	100000	UK Biobank Assessment Centre	100071	Verbal interview	100075	Medications	100075	UK Biobank Assessment Centre > Verbal interview > Medications
131366	DATE	83495/1512(85007)	0.0286898	-0.0226968	0.0795808	0.271516	LOGISTIC-BINARY	Date I63 first reported (cerebral infarction)	100091	Health-related outcomes	1712	First occurrences	2409	Circulatory system disorders	2409	Health-related outcomes > First occurrences > Circulatory system disorders
131828	DATE	84932/75(85007)	0.122847	-0.101378	0.336261	0.271574	LOGISTIC-BINARY	Date L93 first reported (lupus erythematosus)	100091	Health-related outcomes	1712	First occurrences	2412	Skin and subcutaneous tissue disorders	2412	Health-related outcomes > First occurrences > Skin and subcutaneous tissue disorders
3627	INTEGER	2295	-0.0203108	-0.0565471	0.0159256	0.27181	LINEAR	Age angina diagnosed	100000	UK Biobank Assessment Centre	100025	Touchscreen	100036	Health and medical history	100044	UK Biobank Assessment Centre > Touchscreen > Health and medical history > Medical conditions
21061	CAT-SIN	33312	0.0116298	-0.0091067	0.0323662	0.271865	ORDERED-LOGISTIC	Degree bothered by trouble sleeping in the last 3 months	100089	Online follow-up	153	Digestive health	153	Digestive health	153	Online follow-up > Digestive health
132118	DATE	84068/939(85007)	0.0361717	-0.0289371	0.10045	0.273149	LOGISTIC-BINARY	Date N76 first reported (other inflammation of vagina and vulva)	100091	Health-related outcomes	1712	First occurrences	2414	Genitourinary system disorders	2414	Health-related outcomes > First occurrences > Genitourinary system disorders
132540	DATE	84958/49(85007)	-0.169321	-0.480581	0.125511	0.273868	LOGISTIC-BINARY	Date Q65 first reported (congenital deformities of hip)	100091	Health-related outcomes	1712	First occurrences	2417	Congenital disruptions and chromosomal abnormalities	2417	Health-related outcomes > First occurrences > Congenital disruptions and chromosomal abnormalities
131382	DATE	84265/742(85007)	-0.0413968	-0.11612	0.0323242	0.274333	LOGISTIC-BINARY	Date I71 first reported (aortic aneurysm and dissection)	100091	Health-related outcomes	1712	First occurrences	2409	Circulatory system disorders	2409	Health-related outcomes > First occurrences > Circulatory system disorders
20003#1140923688	CAT-MUL	84948/52(85000)	-0.159155	-0.451417	0.119025	0.274417	LOGISTIC-BINARY	Treatment/medication code: zoton 15mg capsule	100000	UK Biobank Assessment Centre	100071	Verbal interview	100075	Medications	100075	UK Biobank Assessment Centre > Verbal interview > Medications
40009	INTEGER	20290	0.0176129	-0.0139688	0.0491947	0.275165	ORDERED-LOGISTIC	Reported occurrences of cancer	100091	Health-related outcomes	100092	Cancer register	100092	Cancer register	100092	Health-related outcomes > Cancer register
30100	CONTINUOUS	85007	-0.00378064	-0.0105726	0.0030113	0.275274	LINEAR	Mean platelet (thrombocyte) volume	100078	Biological samples	100080	Assay results	100081	Blood assays	100081	Biological samples > Assay results > Blood assays > Blood count
20003#1201	CAT-MUL	84864/136(85000)	-0.098196	-0.277926	0.0756956	0.276538	LOGISTIC-BINARY	Treatment/medication code: st john's wort/hypericum [ctsu]	100000	UK Biobank Assessment Centre	100071	Verbal interview	100075	Medications	100075	UK Biobank Assessment Centre > Verbal interview > Medications
20003#1141171948	CAT-MUL	84746/254(85000)	0.0679245	-0.0561071	0.188796	0.277031	LOGISTIC-BINARY	Treatment/medication code: adcal 600mg chewable tablet	100000	UK Biobank Assessment Centre	100071	Verbal interview	100075	Medications	100075	UK Biobank Assessment Centre > Verbal interview > Medications
20003#1141179830	CAT-MUL	84975/25(85000)	0.205164	-0.179771	0.560913	0.278196	LOGISTIC-BINARY	Treatment/medication code: piriteze 10mg tablet	100000	UK Biobank Assessment Centre	100071	Verbal interview	100075	Medications	100075	UK Biobank Assessment Centre > Verbal interview > Medications
20003#1140876076	CAT-MUL	84674/326(85000)	0.0598905	-0.0495816	0.167002	0.278444	LOGISTIC-BINARY	Treatment/medication code: flixonase 50micrograms aqueous nasal spray	100000	UK Biobank Assessment Centre	100071	Verbal interview	100075	Medications	100075	UK Biobank Assessment Centre > Verbal interview > Medications
131104	DATE	84901/106(85007)	0.10477	-0.0893713	0.290958	0.280493	LOGISTIC-BINARY	Date G82 first reported (paraplegia and tetraplegia)	100091	Health-related outcomes	1712	First occurrences	2406	Nervous system disorders	2406	Health-related outcomes > First occurrences > Nervous system disorders
131810	DATE	84364/643(85007)	-0.0436116	-0.123546	0.0351241	0.281318	LOGISTIC-BINARY	Date L84 first reported (corns and callosities)	100091	Health-related outcomes	1712	First occurrences	2412	Skin and subcutaneous tissue disorders	2412	Health-related outcomes > First occurrences > Skin and subcutaneous tissue disorders
20003#1140862476	CAT-MUL	84770/230(85000)	0.0701106	-0.0592658	0.195928	0.281633	LOGISTIC-BINARY	Treatment/medication code: beclazone 50 inhaler	100000	UK Biobank Assessment Centre	100071	Verbal interview	100075	Medications	100075	UK Biobank Assessment Centre > Verbal interview > Medications
20003#1140862144	CAT-MUL	84758/242(85000)	0.0686744	-0.0580008	0.192084	0.281829	LOGISTIC-BINARY	Treatment/medication code: salmeterol	100000	UK Biobank Assessment Centre	100071	Verbal interview	100075	Medications	100075	UK Biobank Assessment Centre > Verbal interview > Medications
131036	DATE	84479/528(85007)	-0.0481912	-0.136751	0.0388711	0.282116	LOGISTIC-BINARY	Date G30 first reported (alzheimer's disease)	100091	Health-related outcomes	1712	First occurrences	2406	Nervous system disorders	2406	Health-related outcomes > First occurrences > Nervous system disorders
20003#1141168648	CAT-MUL	84983/17(85000)	-0.291613	-0.843552	0.217334	0.282184	LOGISTIC-BINARY	Treatment/medication code: solpadeine tablet	100000	UK Biobank Assessment Centre	100071	Verbal interview	100075	Medications	100075	UK Biobank Assessment Centre > Verbal interview > Medications
130648	DATE	79679/5328(85007)	-0.0155535	-0.0439764	0.0127336	0.282328	LOGISTIC-BINARY	Date D64 first reported (other anaemias)	100091	Health-related outcomes	1712	First occurrences	2403	Blood, blood-forming organs and certain immune disorders	2403	Health-related outcomes > First occurrences > Blood, blood-forming organs and certain immune disorders
130858	DATE	84960/47(85007)	0.151372	-0.132877	0.419801	0.28321	LOGISTIC-BINARY	Date F12 first reported (mental and behavioural disorders due to use of cannabinoids)	100091	Health-related outcomes	1712	First occurrences	2405	Mental and behavioural disorders	2405	Health-related outcomes > First occurrences > Mental and behavioural disorders
20003#1141181562	CAT-MUL	84989/11(85000)	-0.358374	-1.04878	0.259336	0.283713	LOGISTIC-BINARY	Treatment/medication code: benadryl one a day 10mg tablet	100000	UK Biobank Assessment Centre	100071	Verbal interview	100075	Medications	100075	UK Biobank Assessment Centre > Verbal interview > Medications
20003#1140879826	CAT-MUL	84990/10(85000)	0.308334	-0.293666	0.824756	0.283896	LOGISTIC-BINARY	Treatment/medication code: levobunolol	100000	UK Biobank Assessment Centre	100071	Verbal interview	100075	Medications	100075	UK Biobank Assessment Centre > Verbal interview > Medications
21001	CONTINUOUS	84723	-0.00368334	-0.0104205	0.00305383	0.283918	LINEAR	Body mass index (BMI)	100000	UK Biobank Assessment Centre	100006	Physical measures	100008	Anthropometry	100010	UK Biobank Assessment Centre > Physical measures > Anthropometry > Body size measures
20003#1140864472	CAT-MUL	84974/26(85000)	0.202943	-0.183827	0.557358	0.283979	LOGISTIC-BINARY	Treatment/medication code: xatral 2.5mg tablet	100000	UK Biobank Assessment Centre	100071	Verbal interview	100075	Medications	100075	UK Biobank Assessment Centre > Verbal interview > Medications
131436	DATE	75515/9492(85007)	0.0121205	-0.0100855	0.0342606	0.283988	LOGISTIC-BINARY	Date J06 first reported (acute upper respiratory infections of multiple and unspecified sites)	100091	Health-related outcomes	1712	First occurrences	2410	Respiratory system disorders	2410	Health-related outcomes > First occurrences > Respiratory system disorders
40011#8071	CAT-MUL	84936/71(85007)	-0.132415	-0.380632	0.105421	0.285824	LOGISTIC-BINARY	Histology of cancer tumour: Squamous cell carcinoma, keratinizing	100091	Health-related outcomes	100092	Cancer register	100092	Cancer register	100092	Health-related outcomes > Cancer register
20003#1140923348	CAT-MUL	84945/55(85000)	-0.151875	-0.437814	0.120669	0.286754	LOGISTIC-BINARY	Treatment/medication code: co-proxamol	100000	UK Biobank Assessment Centre	100071	Verbal interview	100075	Medications	100075	UK Biobank Assessment Centre > Verbal interview > Medications
20003#1140883478	CAT-MUL	84984/16(85000)	-0.288446	-0.83979	0.220526	0.286912	LOGISTIC-BINARY	Treatment/medication code: pyridostigmine	100000	UK Biobank Assessment Centre	100071	Verbal interview	100075	Medications	100075	UK Biobank Assessment Centre > Verbal interview > Medications
20003#1140869036	CAT-MUL	84938/62(85000)	0.132481	-0.117807	0.370402	0.287633	LOGISTIC-BINARY	Treatment/medication code: ovestin 0.1% vaginal cream	100000	UK Biobank Assessment Centre	100071	Verbal interview	100075	Medications	100075	UK Biobank Assessment Centre > Verbal interview > Medications
20003#1141192740	CAT-MUL	84856/144(85000)	-0.092214	-0.264756	0.0751116	0.287638	LOGISTIC-BINARY	Treatment/medication code: ezetrol 10mg tablet	100000	UK Biobank Assessment Centre	100071	Verbal interview	100075	Medications	100075	UK Biobank Assessment Centre > Verbal interview > Medications
20003#1140884444	CAT-MUL	84588/412(85000)	-0.0538501	-0.154134	0.044477	0.287926	LOGISTIC-BINARY	Treatment/medication code: codeine	100000	UK Biobank Assessment Centre	100071	Verbal interview	100075	Medications	100075	UK Biobank Assessment Centre > Verbal interview > Medications
40006#D472	CAT-MUL	84992/15(85007)	0.259774	-0.241461	0.715876	0.288241	LOGISTIC-BINARY	Type of cancer: ICD10: D47.2 Monoclonal gammopathy	100091	Health-related outcomes	100092	Cancer register	100092	Cancer register	100092	Health-related outcomes > Cancer register
24009	INTEGER	83936	0.0155579	-0.0131483	0.0442642	0.289005	ORDERED-LOGISTIC	Traffic intensity on the nearest road	100088	Additional exposures	113	Local environment	114	Residential air pollution	114	Additional exposures > Local environment > Residential air pollution
20003#1140879540	CAT-MUL	84002/998(85000)	0.0336965	-0.0290548	0.0956667	0.289586	LOGISTIC-BINARY	Treatment/medication code: fluoxetine	100000	UK Biobank Assessment Centre	100071	Verbal interview	100075	Medications	100075	UK Biobank Assessment Centre > Verbal interview > Medications
20003#1140922562	CAT-MUL	84881/119(85000)	-0.101332	-0.292425	0.0835834	0.2909	LOGISTIC-BINARY	Treatment/medication code: femoston 1/10 tablet	100000	UK Biobank Assessment Centre	100071	Verbal interview	100075	Medications	100075	UK Biobank Assessment Centre > Verbal interview > Medications
132066	DATE	84726/281(85007)	0.0629201	-0.0554674	0.178486	0.29186	LOGISTIC-BINARY	Date N36 first reported (other disorders of urethra)	100091	Health-related outcomes	1712	First occurrences	2414	Genitourinary system disorders	2414	Health-related outcomes > First occurrences > Genitourinary system disorders
131166	DATE	76961/8046(85007)	0.0128515	-0.011097	0.036722	0.292101	LOGISTIC-BINARY	Date H26 first reported (other cataract)	100091	Health-related outcomes	1712	First occurrences	2407	Eye and adnexa disorders	2407	Health-related outcomes > First occurrences > Eye and adnexa disorders
20003#1197	CAT-MUL	84835/165(85000)	-0.0861469	-0.248835	0.0717419	0.292293	LOGISTIC-BINARY	Treatment/medication code: evening primrose oil product	100000	UK Biobank Assessment Centre	100071	Verbal interview	100075	Medications	100075	UK Biobank Assessment Centre > Verbal interview > Medications
20003#1141168680	CAT-MUL	84893/107(85000)	0.0997399	-0.0895724	0.281657	0.292504	LOGISTIC-BINARY	Treatment/medication code: orlistat	100000	UK Biobank Assessment Centre	100071	Verbal interview	100075	Medications	100075	UK Biobank Assessment Centre > Verbal interview > Medications
4079	INTEGER	81123	0.00365756	-0.00315966	0.0104748	0.292999	LINEAR	Diastolic blood pressure, automated reading	100000	UK Biobank Assessment Centre	100006	Physical measures	100011	Blood pressure	100011	UK Biobank Assessment Centre > Physical measures > Blood pressure
131046	DATE	84903/104(85007)	0.102244	-0.0923487	0.288498	0.293024	LOGISTIC-BINARY	Date G37 first reported (other demyelinating diseases of central nervous system)	100091	Health-related outcomes	1712	First occurrences	2406	Nervous system disorders	2406	Health-related outcomes > First occurrences > Nervous system disorders
20003#1141157056	CAT-MUL	84987/13(85000)	-0.315514	-0.928234	0.245531	0.293176	LOGISTIC-BINARY	Treatment/medication code: mizolastine product	100000	UK Biobank Assessment Centre	100071	Verbal interview	100075	Medications	100075	UK Biobank Assessment Centre > Verbal interview > Medications
20003#1140865872	CAT-MUL	84977/23(85000)	-0.240824	-0.705412	0.191362	0.293179	LOGISTIC-BINARY	Treatment/medication code: magnesium citrate	100000	UK Biobank Assessment Centre	100071	Verbal interview	100075	Medications	100075	UK Biobank Assessment Centre > Verbal interview > Medications
130714	DATE	81144/3863(85007)	0.0175808	-0.0152957	0.0502737	0.293231	LOGISTIC-BINARY	Date E14 first reported (unspecified diabetes mellitus)	100091	Health-related outcomes	1712	First occurrences	2404	Endocrine, nutritional and metabolic diseases	2404	Health-related outcomes > First occurrences > Endocrine, nutritional and metabolic diseases
30630	CONTINUOUS	74536	0.00356192	-0.00308894	0.0102128	0.293864	LINEAR	Apolipoprotein A	100078	Biological samples	100080	Assay results	17518	Blood assays	17518	Biological samples > Assay results > Blood assays > Blood biochemistry
40006#D036	CAT-MUL	84943/64(85007)	-0.137774	-0.400821	0.113963	0.294362	LOGISTIC-BINARY	Type of cancer: ICD10: D03.6 Melanoma in situ of upper limb, including shoulder	100091	Health-related outcomes	100092	Cancer register	100092	Cancer register	100092	Health-related outcomes > Cancer register
20001#1004	CAT-MUL	84985/15(85000)	-0.291899	-0.86057	0.229173	0.29464	LOGISTIC-BINARY	Cancer code, self-reported: cancer of lip/mouth/pharynx/oral cavity	100000	UK Biobank Assessment Centre	100071	Verbal interview	100074	Medical conditions	100074	UK Biobank Assessment Centre > Verbal interview > Medical conditions
20003#1140909674	CAT-MUL	80086/4914(85000)	-0.0158533	-0.0456535	0.0137981	0.295876	LOGISTIC-BINARY	Treatment/medication code: cod liver oil capsule	100000	UK Biobank Assessment Centre	100071	Verbal interview	100075	Medications	100075	UK Biobank Assessment Centre > Verbal interview > Medications
20161	CONTINUOUS	23778	0.0067403	-0.00590086	0.0193815	0.295982	LINEAR	Pack years of smoking	100000	UK Biobank Assessment Centre	100025	Touchscreen	100050	Lifestyle and environment	100058	UK Biobank Assessment Centre > Touchscreen > Lifestyle and environment > Smoking
6151#6	CAT-MUL	83749/858(84607)	0.0359463	-0.0319491	0.102947	0.296223	LOGISTIC-BINARY	Fractured bone site(s): Arm	100000	UK Biobank Assessment Centre	100025	Touchscreen	100036	Health and medical history	100044	UK Biobank Assessment Centre > Touchscreen > Health and medical history > Medical conditions
132064	DATE	84081/926(85007)	0.0347293	-0.0309098	0.0995498	0.296721	LOGISTIC-BINARY	Date N35 first reported (urethral stricture)	100091	Health-related outcomes	1712	First occurrences	2414	Genitourinary system disorders	2414	Health-related outcomes > First occurrences > Genitourinary system disorders
130020	DATE	84608/399(85007)	-0.0539014	-0.15611	0.0463732	0.296766	LOGISTIC-BINARY	Date A15 first reported (respiratory tuberculosis, bacteriologically and histologically confirmed)	100091	Health-related outcomes	1712	First occurrences	2401	Certain infectious and parasitic diseases	2401	Health-related outcomes > First occurrences > Certain infectious and parasitic diseases
131636	DATE	73112/11895(85007)	0.010586	-0.00932822	0.0304491	0.29684	LOGISTIC-BINARY	Date K57 first reported (diverticular disease of intestine)	100091	Health-related outcomes	1712	First occurrences	2411	Digestive system disorders	2411	Health-related outcomes > First occurrences > Digestive system disorders
131258	DATE	83540/1467(85007)	0.0277072	-0.0246141	0.0795002	0.296857	LOGISTIC-BINARY	Date H90 first reported (conductive and sensorineural hearing loss)	100091	Health-related outcomes	1712	First occurrences	2408	Ear and mastoid process disorders	2408	Health-related outcomes > First occurrences > Ear and mastoid process disorders
20003#1140872200	CAT-MUL	84861/139(85000)	0.0867686	-0.0792662	0.247109	0.297541	LOGISTIC-BINARY	Treatment/medication code: epilim 100mg crushable tablet	100000	UK Biobank Assessment Centre	100071	Verbal interview	100075	Medications	100075	UK Biobank Assessment Centre > Verbal interview > Medications
20003#1140869334	CAT-MUL	84987/13(85000)	0.266288	-0.268093	0.725569	0.297603	LOGISTIC-BINARY	Treatment/medication code: femodene tablet	100000	UK Biobank Assessment Centre	100071	Verbal interview	100075	Medications	100075	UK Biobank Assessment Centre > Verbal interview > Medications
2443	CAT-SIN	80943/3887(84830)	0.0173121	-0.0154329	0.0498735	0.298733	LOGISTIC-BINARY	Diabetes diagnosed by doctor	100000	UK Biobank Assessment Centre	100025	Touchscreen	100036	Health and medical history	100044	UK Biobank Assessment Centre > Touchscreen > Health and medical history > Medical conditions
131052	DATE	80244/4763(85007)	0.0157475	-0.0141763	0.0455194	0.301101	LOGISTIC-BINARY	Date G43 first reported (migraine)	100091	Health-related outcomes	1712	First occurrences	2406	Nervous system disorders	2406	Health-related outcomes > First occurrences > Nervous system disorders
6154#100	CAT-MUL	37174/47082(84256)	-0.00730543	-0.0211656	0.00655798	0.301625	LOGISTIC-BINARY	Medication for pain relief, constipation, heartburn	100000	UK Biobank Assessment Centre	100025	Touchscreen	100036	Health and medical history	100045	UK Biobank Assessment Centre > Touchscreen > Health and medical history > Medication
20003#1140871732	CAT-MUL	84952/48(85000)	-0.154974	-0.456884	0.131483	0.302196	LOGISTIC-BINARY	Treatment/medication code: buprenorphine	100000	UK Biobank Assessment Centre	100071	Verbal interview	100075	Medications	100075	UK Biobank Assessment Centre > Verbal interview > Medications
30190	CONTINUOUS	85007	-0.00345655	-0.0100237	0.00311059	0.302251	LINEAR	Monocyte percentage	100078	Biological samples	100080	Assay results	100081	Blood assays	100081	Biological samples > Assay results > Blood assays > Blood count
20003#1140888594	CAT-MUL	84962/38(85000)	0.158658	-0.152858	0.449599	0.302385	LOGISTIC-BINARY	Treatment/medication code: fluvastatin	100000	UK Biobank Assessment Centre	100071	Verbal interview	100075	Medications	100075	UK Biobank Assessment Centre > Verbal interview > Medications
20003#1140871266	CAT-MUL	84879/121(85000)	0.0928358	-0.0868775	0.266037	0.302661	LOGISTIC-BINARY	Treatment/medication code: arthrotec tablet	100000	UK Biobank Assessment Centre	100071	Verbal interview	100075	Medications	100075	UK Biobank Assessment Centre > Verbal interview > Medications
131698	DATE	84762/245(85007)	-0.0681923	-0.199558	0.0598991	0.302948	LOGISTIC-BINARY	Date L01 first reported (impetigo)	100091	Health-related outcomes	1712	First occurrences	2412	Skin and subcutaneous tissue disorders	2412	Health-related outcomes > First occurrences > Skin and subcutaneous tissue disorders
30500	CONTINUOUS	25361	0.00655294	-0.00592576	0.0190316	0.303355	LINEAR	Microalbumin in urine	100078	Biological samples	100083	Assay results	100083	Assay results	100083	Biological samples > Assay results > Urine assays
131812	DATE	84299/708(85007)	0.0387809	-0.0356556	0.112115	0.30362	LOGISTIC-BINARY	Date L85 first reported (other epidermal thickening)	100091	Health-related outcomes	1712	First occurrences	2412	Skin and subcutaneous tissue disorders	2412	Health-related outcomes > First occurrences > Skin and subcutaneous tissue disorders
20003#1140851088	CAT-MUL	84973/27(85000)	-0.213106	-0.634438	0.178931	0.30485	LOGISTIC-BINARY	Treatment/medication code: senokot 7.5mg tablet	100000	UK Biobank Assessment Centre	100071	Verbal interview	100075	Medications	100075	UK Biobank Assessment Centre > Verbal interview > Medications
131726	DATE	84732/275(85007)	-0.0638694	-0.187596	0.057062	0.306224	LOGISTIC-BINARY	Date L23 first reported (allergic contact dermatitis)	100091	Health-related outcomes	1712	First occurrences	2412	Skin and subcutaneous tissue disorders	2412	Health-related outcomes > First occurrences > Skin and subcutaneous tissue disorders
6154#2	CAT-MUL	71642/12614(84256)	-0.010155	-0.0296408	0.00928001	0.306391	LOGISTIC-BINARY	Medication for pain relief, constipation, heartburn: Ibuprofen (e.g. Nurofen)	100000	UK Biobank Assessment Centre	100025	Touchscreen	100036	Health and medical history	100045	UK Biobank Assessment Centre > Touchscreen > Health and medical history > Medication
20003#1141145668	CAT-MUL	84917/83(85000)	0.109721	-0.105534	0.315087	0.306835	LOGISTIC-BINARY	Treatment/medication code: diovan 40mg capsule	100000	UK Biobank Assessment Centre	100071	Verbal interview	100075	Medications	100075	UK Biobank Assessment Centre > Verbal interview > Medications
40006#C186	CAT-MUL	84969/38(85007)	0.159086	-0.157249	0.452293	0.307287	LOGISTIC-BINARY	Type of cancer: ICD10: C18.6 Descending colon	100091	Health-related outcomes	100092	Cancer register	100092	Cancer register	100092	Health-related outcomes > Cancer register
20003#1141157294	CAT-MUL	84946/54(85000)	0.134859	-0.131869	0.386443	0.308199	LOGISTIC-BINARY	Treatment/medication code: hydrocortisone product	100000	UK Biobank Assessment Centre	100071	Verbal interview	100075	Medications	100075	UK Biobank Assessment Centre > Verbal interview > Medications
130708	DATE	78479/6528(85007)	0.0134089	-0.012438	0.0391516	0.30827	LOGISTIC-BINARY	Date E11 first reported (non-insulin-dependent diabetes mellitus)	100091	Health-related outcomes	1712	First occurrences	2404	Endocrine, nutritional and metabolic diseases	2404	Health-related outcomes > First occurrences > Endocrine, nutritional and metabolic diseases
40011#8077	CAT-MUL	84624/383(85007)	-0.0537829	-0.15838	0.0487721	0.308862	LOGISTIC-BINARY	Histology of cancer tumour: Squamous intraepithelial neoplasia, grade III	100091	Health-related outcomes	100092	Cancer register	100092	Cancer register	100092	Health-related outcomes > Cancer register
20003#1140871688	CAT-MUL	84933/67(85000)	-0.132219	-0.392585	0.116669	0.309082	LOGISTIC-BINARY	Treatment/medication code: solpadol caplet	100000	UK Biobank Assessment Centre	100071	Verbal interview	100075	Medications	100075	UK Biobank Assessment Centre > Verbal interview > Medications
20003#1141171940	CAT-MUL	84973/27(85000)	0.187898	-0.18909	0.533212	0.309319	LOGISTIC-BINARY	Treatment/medication code: keppra 250mg tablet	100000	UK Biobank Assessment Centre	100071	Verbal interview	100075	Medications	100075	UK Biobank Assessment Centre > Verbal interview > Medications
40006#C921	CAT-MUL	84984/23(85007)	-0.225425	-0.675318	0.193328	0.309721	LOGISTIC-BINARY	Type of cancer: ICD10: C92.1 Chronic myeloid leukaemia	100091	Health-related outcomes	100092	Cancer register	100092	Cancer register	100092	Health-related outcomes > Cancer register
20003#1140874866	CAT-MUL	84941/59(85000)	-0.137954	-0.410242	0.122027	0.3099	LOGISTIC-BINARY	Treatment/medication code: carbimazole	100000	UK Biobank Assessment Centre	100071	Verbal interview	100075	Medications	100075	UK Biobank Assessment Centre > Verbal interview > Medications
132072	DATE	79063/5944(85007)	0.0150181	-0.0140334	0.0439803	0.310202	LOGISTIC-BINARY	Date N40 first reported (hyperplasia of prostate)	100091	Health-related outcomes	1712	First occurrences	2414	Genitourinary system disorders	2414	Health-related outcomes > First occurrences > Genitourinary system disorders
20003#1140861780	CAT-MUL	84948/52(85000)	-0.151068	-0.449995	0.133245	0.310325	LOGISTIC-BINARY	Treatment/medication code: persantin 25mg tablet	100000	UK Biobank Assessment Centre	100071	Verbal interview	100075	Medications	100075	UK Biobank Assessment Centre > Verbal interview > Medications
20003#1141171646	CAT-MUL	84817/183(85000)	0.0745103	-0.0717645	0.216543	0.31114	LOGISTIC-BINARY	Treatment/medication code: pioglitazone	100000	UK Biobank Assessment Centre	100071	Verbal interview	100075	Medications	100075	UK Biobank Assessment Centre > Verbal interview > Medications
20003#1141167014	CAT-MUL	84988/12(85000)	0.285006	-0.291347	0.814731	0.311672	LOGISTIC-BINARY	Treatment/medication code: nevirapine	100000	UK Biobank Assessment Centre	100071	Verbal interview	100075	Medications	100075	UK Biobank Assessment Centre > Verbal interview > Medications
30020	CONTINUOUS	85007	0.00276664	-0.00260274	0.00813602	0.312541	LINEAR	Haemoglobin concentration	100078	Biological samples	100080	Assay results	100081	Blood assays	100081	Biological samples > Assay results > Blood assays > Blood count
2080	CAT-SIN	82650	0.00683965	-0.00645387	0.0201332	0.313366	ORDERED-LOGISTIC	Frequency of tiredness / lethargy in last 2 weeks	100000	UK Biobank Assessment Centre	100025	Touchscreen	100059	Psychosocial factors	100060	UK Biobank Assessment Centre > Touchscreen > Psychosocial factors > Mental health
20003#1140884654	CAT-MUL	84653/347(85000)	-0.0556761	-0.16507	0.0515006	0.313639	LOGISTIC-BINARY	Treatment/medication code: beclomethasone	100000	UK Biobank Assessment Centre	100071	Verbal interview	100075	Medications	100075	UK Biobank Assessment Centre > Verbal interview > Medications
23400	CONTINUOUS	21112	0.00671681	-0.00636423	0.0197979	0.314209	LINEAR	Total Cholesterol	100078	Biological samples	100080	Blood assays	220	NMR metabolomics	220	Biological samples > Blood assays > NMR metabolomics
131342	DATE	83043/1964(85007)	-0.0235373	-0.0696901	0.022239	0.315545	LOGISTIC-BINARY	Date I44 first reported (atrioventricular and left bundle-branch block)	100091	Health-related outcomes	1712	First occurrences	2409	Circulatory system disorders	2409	Health-related outcomes > First occurrences > Circulatory system disorders
130704	DATE	84514/493(85007)	0.0451541	-0.0439457	0.13266	0.316272	LOGISTIC-BINARY	Date E07 first reported (other disorders of thyroid)	100091	Health-related outcomes	1712	First occurrences	2404	Endocrine, nutritional and metabolic diseases	2404	Health-related outcomes > First occurrences > Endocrine, nutritional and metabolic diseases
6151#4	CAT-MUL	84427/180(84607)	-0.0780095	-0.232909	0.072525	0.316849	LOGISTIC-BINARY	Fractured bone site(s): Spine	100000	UK Biobank Assessment Centre	100025	Touchscreen	100036	Health and medical history	100044	UK Biobank Assessment Centre > Touchscreen > Health and medical history > Medical conditions
20003#1140860806	CAT-MUL	81019/3981(85000)	0.0165594	-0.01596	0.0489009	0.316927	LOGISTIC-BINARY	Treatment/medication code: ramipril	100000	UK Biobank Assessment Centre	100071	Verbal interview	100075	Medications	100075	UK Biobank Assessment Centre > Verbal interview > Medications
130062	DATE	84446/561(85007)	-0.0435864	-0.129675	0.0411557	0.31727	LOGISTIC-BINARY	Date A37 first reported (whooping cough)	100091	Health-related outcomes	1712	First occurrences	2401	Certain infectious and parasitic diseases	2401	Health-related outcomes > First occurrences > Certain infectious and parasitic diseases
20003#1140881334	CAT-MUL	84990/10(85000)	-0.391511	-1.19912	0.329789	0.317515	LOGISTIC-BINARY	Treatment/medication code: co-phenotrope	100000	UK Biobank Assessment Centre	100071	Verbal interview	100075	Medications	100075	UK Biobank Assessment Centre > Verbal interview > Medications
20003#1140874126	CAT-MUL	84957/43(85000)	-0.16197	-0.488521	0.146094	0.31773	LOGISTIC-BINARY	Treatment/medication code: nitrofurantoin	100000	UK Biobank Assessment Centre	100071	Verbal interview	100075	Medications	100075	UK Biobank Assessment Centre > Verbal interview > Medications
20003#1140882112	CAT-MUL	84981/19(85000)	-0.251345	-0.763738	0.221448	0.318131	LOGISTIC-BINARY	Treatment/medication code: co-careldopa	100000	UK Biobank Assessment Centre	100071	Verbal interview	100075	Medications	100075	UK Biobank Assessment Centre > Verbal interview > Medications
20003#1140862266	CAT-MUL	84963/37(85000)	0.161096	-0.166044	0.466666	0.31865	LOGISTIC-BINARY	Treatment/medication code: phyllocontin continus 225mg m/r tablet	100000	UK Biobank Assessment Centre	100071	Verbal interview	100075	Medications	100075	UK Biobank Assessment Centre > Verbal interview > Medications
20003#1140879854	CAT-MUL	84858/142(85000)	0.0826762	-0.0828454	0.24245	0.319281	LOGISTIC-BINARY	Treatment/medication code: sotalol	100000	UK Biobank Assessment Centre	100071	Verbal interview	100075	Medications	100075	UK Biobank Assessment Centre > Verbal interview > Medications
1299	INTEGER	79958	-0.007076	-0.0210196	0.00686763	0.32008	ORDERED-LOGISTIC	Salad / raw vegetable intake	100000	UK Biobank Assessment Centre	100025	Touchscreen	100050	Lifestyle and environment	100052	UK Biobank Assessment Centre > Touchscreen > Lifestyle and environment > Diet
40006#C240	CAT-MUL	84994/13(85007)	0.265924	-0.288729	0.757432	0.320303	LOGISTIC-BINARY	Type of cancer: ICD10: C24.0 Extrahepatic bile duct	100091	Health-related outcomes	100092	Cancer register	100092	Cancer register	100092	Health-related outcomes > Cancer register
20003#1203	CAT-MUL	84914/86(85000)	0.105882	-0.107624	0.309799	0.320379	LOGISTIC-BINARY	Treatment/medication code: aloe vera product	100000	UK Biobank Assessment Centre	100071	Verbal interview	100075	Medications	100075	UK Biobank Assessment Centre > Verbal interview > Medications
1160	INTEGER	84548	0.00629689	-0.00613074	0.0187245	0.320714	ORDERED-LOGISTIC	Sleep duration	100000	UK Biobank Assessment Centre	100025	Touchscreen	100050	Lifestyle and environment	100057	UK Biobank Assessment Centre > Touchscreen > Lifestyle and environment > Sleep
40011#9380	CAT-MUL	84997/10(85007)	0.284744	-0.315969	0.801546	0.321084	LOGISTIC-BINARY	Histology of cancer tumour: Glioma, malignant	100091	Health-related outcomes	100092	Cancer register	100092	Cancer register	100092	Health-related outcomes > Cancer register
20003#1141193290	CAT-MUL	84982/18(85000)	-0.248465	-0.756258	0.223354	0.321181	LOGISTIC-BINARY	Treatment/medication code: lyrinel xl 5mg m/r tablet	100000	UK Biobank Assessment Centre	100071	Verbal interview	100075	Medications	100075	UK Biobank Assessment Centre > Verbal interview > Medications
20003#1140916890	CAT-MUL	84987/13(85000)	0.252038	-0.273765	0.722128	0.321422	LOGISTIC-BINARY	Treatment/medication code: valaciclovir	100000	UK Biobank Assessment Centre	100071	Verbal interview	100075	Medications	100075	UK Biobank Assessment Centre > Verbal interview > Medications
20003#1140888512	CAT-MUL	84975/25(85000)	-0.208266	-0.635226	0.189473	0.322833	LOGISTIC-BINARY	Treatment/medication code: amiloride	100000	UK Biobank Assessment Centre	100071	Verbal interview	100075	Medications	100075	UK Biobank Assessment Centre > Verbal interview > Medications
20003#1140871138	CAT-MUL	84982/18(85000)	-0.250347	-0.765819	0.225825	0.32338	LOGISTIC-BINARY	Treatment/medication code: vitamin k product	100000	UK Biobank Assessment Centre	100071	Verbal interview	100075	Medications	100075	UK Biobank Assessment Centre > Verbal interview > Medications
131886	DATE	84096/911(85007)	-0.0339378	-0.101748	0.0330359	0.323651	LOGISTIC-BINARY	Date M24 first reported (other specific joint derangements)	100091	Health-related outcomes	1712	First occurrences	2413	Musculoskeletal system and connective tissue disorders	2413	Health-related outcomes > First occurrences > Musculoskeletal system and connective tissue disorders
131470	DATE	83579/1428(85007)	0.0265549	-0.0264895	0.0790667	0.324067	LOGISTIC-BINARY	Date J33 first reported (nasal polyp)	100091	Health-related outcomes	1712	First occurrences	2410	Respiratory system disorders	2410	Health-related outcomes > First occurrences > Respiratory system disorders
131822	DATE	83880/1127(85007)	0.0296176	-0.0296166	0.0881633	0.324272	LOGISTIC-BINARY	Date L90 first reported (atrophic disorders of skin)	100091	Health-related outcomes	1712	First occurrences	2412	Skin and subcutaneous tissue disorders	2412	Health-related outcomes > First occurrences > Skin and subcutaneous tissue disorders
131692	DATE	80901/4106(85007)	0.0159462	-0.0158549	0.0475701	0.324354	LOGISTIC-BINARY	Date K92 first reported (other diseases of digestive system)	100091	Health-related outcomes	1712	First occurrences	2411	Digestive system disorders	2411	Health-related outcomes > First occurrences > Digestive system disorders
20003#1141151288	CAT-MUL	84945/55(85000)	0.132763	-0.138516	0.389209	0.324603	LOGISTIC-BINARY	Treatment/medication code: naramig 2.5mg tablet	100000	UK Biobank Assessment Centre	100071	Verbal interview	100075	Medications	100075	UK Biobank Assessment Centre > Verbal interview > Medications
20003#1140871986	CAT-MUL	84987/13(85000)	0.251349	-0.27889	0.719409	0.326552	LOGISTIC-BINARY	Treatment/medication code: clonidine hydrochloride 25micrograms tablet	100000	UK Biobank Assessment Centre	100071	Verbal interview	100075	Medications	100075	UK Biobank Assessment Centre > Verbal interview > Medications
131604	DATE	84032/975(85007)	-0.0323056	-0.0972426	0.0318477	0.326611	LOGISTIC-BINARY	Date K35 first reported (acute appendicitis)	100091	Health-related outcomes	1712	First occurrences	2411	Digestive system disorders	2411	Health-related outcomes > First occurrences > Digestive system disorders
21076	CAT-SIN	3767/270(4037)	-0.0645152	-0.194818	0.0631897	0.326898	LOGISTIC-BINARY	Vomiting when IBS symptoms first began	100089	Online follow-up	153	Digestive health	153	Digestive health	153	Online follow-up > Digestive health
131388	DATE	84679/328(85007)	0.0544196	-0.0555146	0.16206	0.326908	LOGISTIC-BINARY	Date I74 first reported (arterial embolism and thrombosis)	100091	Health-related outcomes	1712	First occurrences	2409	Circulatory system disorders	2409	Health-related outcomes > First occurrences > Circulatory system disorders
20003#1141173328	CAT-MUL	84981/19(85000)	-0.246618	-0.759743	0.225146	0.327187	LOGISTIC-BINARY	Treatment/medication code: ursodeoxycholic acid	100000	UK Biobank Assessment Centre	100071	Verbal interview	100075	Medications	100075	UK Biobank Assessment Centre > Verbal interview > Medications
20003#1140870390	CAT-MUL	84616/384(85000)	-0.0520479	-0.157214	0.0510706	0.327369	LOGISTIC-BINARY	Treatment/medication code: ferrous sulphate	100000	UK Biobank Assessment Centre	100071	Verbal interview	100075	Medications	100075	UK Biobank Assessment Centre > Verbal interview > Medications
20001#1002	CAT-MUL	83085/1915(85000)	0.0231668	-0.0234183	0.069365	0.327695	LOGISTIC-BINARY	Cancer code, self-reported: breast cancer	100000	UK Biobank Assessment Centre	100071	Verbal interview	100074	Medical conditions	100074	UK Biobank Assessment Centre > Verbal interview > Medical conditions
40011#8240	CAT-MUL	84935/72(85007)	-0.120335	-0.366479	0.115468	0.327937	LOGISTIC-BINARY	Histology of cancer tumour: Carcinoid tumor	100091	Health-related outcomes	100092	Cancer register	100092	Cancer register	100092	Health-related outcomes > Cancer register
40011#8091	CAT-MUL	84940/67(85007)	-0.128197	-0.391036	0.122719	0.328244	LOGISTIC-BINARY	Histology of cancer tumour: Multifocal superficial basal cell carcinoma	100091	Health-related outcomes	100092	Cancer register	100092	Cancer register	100092	Health-related outcomes > Cancer register
20001#1027	CAT-MUL	84989/11(85000)	-0.320445	-0.993836	0.289168	0.328733	LOGISTIC-BINARY	Cancer code, self-reported: small cell lung cancer	100000	UK Biobank Assessment Centre	100071	Verbal interview	100074	Medical conditions	100074	UK Biobank Assessment Centre > Verbal interview > Medical conditions
40006#D486	CAT-MUL	84996/11(85007)	-0.322224	-1.00279	0.293579	0.329498	LOGISTIC-BINARY	Type of cancer: ICD10: D48.6 Breast	100091	Health-related outcomes	100092	Cancer register	100092	Cancer register	100092	Health-related outcomes > Cancer register
40011#9671	CAT-MUL	84994/13(85007)	0.257509	-0.29127	0.74153	0.330297	LOGISTIC-BINARY	Histology of cancer tumour: Malignant lymphoma, lymphoplasmacytic	100091	Health-related outcomes	100092	Cancer register	100092	Cancer register	100092	Health-related outcomes > Cancer register
132256	DATE	84937/70(85007)	0.111626	-0.120011	0.328955	0.330347	LOGISTIC-BINARY	Date O66 first reported (other obstructed labour)	100091	Health-related outcomes	1712	First occurrences	2415	Pregnancy, childbirth and the puerperium	2415	Health-related outcomes > First occurrences > Pregnancy, childbirth and the puerperium
6155#1	CAT-MUL	83212/1475(84687)	0.0257612	-0.0263796	0.0773875	0.330478	LOGISTIC-BINARY	Vitamin and mineral supplements: Vitamin A	100000	UK Biobank Assessment Centre	100025	Touchscreen	100036	Health and medical history	100045	UK Biobank Assessment Centre > Touchscreen > Health and medical history > Medication
4056	INTEGER	1177	-0.0206946	-0.0624391	0.0210499	0.330916	LINEAR	Age stroke diagnosed	100000	UK Biobank Assessment Centre	100025	Touchscreen	100036	Health and medical history	100044	UK Biobank Assessment Centre > Touchscreen > Health and medical history > Medical conditions
40006#C679	CAT-MUL	84854/153(85007)	0.0779092	-0.0818623	0.232601	0.33158	LOGISTIC-BINARY	Type of cancer: ICD10: C67.9 Bladder, unspecified	100091	Health-related outcomes	100092	Cancer register	100092	Cancer register	100092	Health-related outcomes > Cancer register
131676	DATE	83915/1092(85007)	0.0296566	-0.0305701	0.0891779	0.331653	LOGISTIC-BINARY	Date K81 first reported (cholecystitis)	100091	Health-related outcomes	1712	First occurrences	2411	Digestive system disorders	2411	Health-related outcomes > First occurrences > Digestive system disorders
132086	DATE	84308/699(85007)	0.0370808	-0.0383742	0.111468	0.332025	LOGISTIC-BINARY	Date N47 first reported (redundant prepuce, phimosis and paraphimosis)	100091	Health-related outcomes	1712	First occurrences	2414	Genitourinary system disorders	2414	Health-related outcomes > First occurrences > Genitourinary system disorders
20001#1062	CAT-MUL	84895/105(85000)	-0.099423	-0.304167	0.0981152	0.332829	LOGISTIC-BINARY	Cancer code, self-reported: squamous cell carcinoma	100000	UK Biobank Assessment Centre	100071	Verbal interview	100074	Medical conditions	100074	UK Biobank Assessment Centre > Verbal interview > Medical conditions
24015	CONTINUOUS	83936	0.00971483	-0.00995464	0.0293843	0.333143	ORDERED-LOGISTIC	Sum of road length of major roads within 100m	100088	Additional exposures	113	Local environment	114	Residential air pollution	114	Additional exposures > Local environment > Residential air pollution
131124	DATE	84650/357(85007)	-0.0527909	-0.160794	0.0530659	0.333282	LOGISTIC-BINARY	Date G98 first reported (other disorders of nervous system, not elsewhere classified)	100091	Health-related outcomes	1712	First occurrences	2406	Nervous system disorders	2406	Health-related outcomes > First occurrences > Nervous system disorders
130188	DATE	81655/3352(85007)	-0.0174518	-0.052922	0.017795	0.333352	LOGISTIC-BINARY	Date B07 first reported (viral warts)	100091	Health-related outcomes	1712	First occurrences	2401	Certain infectious and parasitic diseases	2401	Health-related outcomes > First occurrences > Certain infectious and parasitic diseases
20162	CONTINUOUS	23778	0.00631827	-0.00648458	0.0191211	0.333403	LINEAR	Pack years adult smoking as proportion of life span exposed to smoking	100000	UK Biobank Assessment Centre	100025	Touchscreen	100050	Lifestyle and environment	100058	UK Biobank Assessment Centre > Touchscreen > Lifestyle and environment > Smoking
189	CONTINUOUS	84895	0.00321335	-0.00330137	0.00972806	0.33367	LINEAR	Townsend deprivation index at recruitment	1	Population characteristics	100094	Baseline characteristics	100094	Baseline characteristics	100094	Population characteristics > Baseline characteristics
23074	CAT-SIN	1106/441(1547)	0.0565208	-0.0583816	0.171045	0.333825	LOGISTIC-BINARY	H. pylori Definition II seropositivity for Helicobacter pylori	100078	Biological samples	100080	Assay results	51428	Blood assays	51428	Biological samples > Assay results > Blood assays > Infectious Diseases
131064	DATE	84387/620(85007)	0.0390671	-0.0408017	0.117664	0.333878	LOGISTIC-BINARY	Date G51 first reported (facial nerve disorders)	100091	Health-related outcomes	1712	First occurrences	2406	Nervous system disorders	2406	Health-related outcomes > First occurrences > Nervous system disorders
40011#8460	CAT-MUL	84973/34(85007)	0.15756	-0.173689	0.464347	0.333982	LOGISTIC-BINARY	Histology of cancer tumour: Papillary serous cystadenocarcinoma	100091	Health-related outcomes	100092	Cancer register	100092	Cancer register	100092	Health-related outcomes > Cancer register
20003#1140865000	CAT-MUL	84978/22(85000)	0.192645	-0.216786	0.560965	0.334038	LOGISTIC-BINARY	Treatment/medication code: zydol 50mg capsule	100000	UK Biobank Assessment Centre	100071	Verbal interview	100075	Medications	100075	UK Biobank Assessment Centre > Verbal interview > Medications
6159#1	CAT-MUL	68023/16845(84868)	-0.00858431	-0.0260276	0.00882443	0.334283	LOGISTIC-BINARY	Pain type(s) experienced in last month: Headache	100000	UK Biobank Assessment Centre	100025	Touchscreen	100036	Health and medical history	100048	UK Biobank Assessment Centre > Touchscreen > Health and medical history > Pain
40006#D051	CAT-MUL	84618/389(85007)	-0.0509102	-0.155266	0.0514695	0.334437	LOGISTIC-BINARY	Type of cancer: ICD10: D05.1 Intraductal carcinoma in situ	100091	Health-related outcomes	100092	Cancer register	100092	Cancer register	100092	Health-related outcomes > Cancer register
3446-1	CAT-SIN	3563/5276	-999	-999	-999	0.334545	MULTINOMIAL-LOGISTIC	Type of tobacco currently smoked	100000	UK Biobank Assessment Centre	100025	Touchscreen	100050	Lifestyle and environment	100058	UK Biobank Assessment Centre > Touchscreen > Lifestyle and environment > Smoking
20003#1140880234	CAT-MUL	84986/14(85000)	0.246614	-0.283431	0.719793	0.335673	LOGISTIC-BINARY	Treatment/medication code: dianette tablet	100000	UK Biobank Assessment Centre	100071	Verbal interview	100075	Medications	100075	UK Biobank Assessment Centre > Verbal interview > Medications
20003#1141157458	CAT-MUL	84959/41(85000)	-0.157016	-0.485907	0.153128	0.336005	LOGISTIC-BINARY	Treatment/medication code: hypromellose product	100000	UK Biobank Assessment Centre	100071	Verbal interview	100075	Medications	100075	UK Biobank Assessment Centre > Verbal interview > Medications
131562	DATE	84683/324(85007)	-0.0547576	-0.167603	0.0557296	0.336558	LOGISTIC-BINARY	Date K05 first reported (gingivitis and periodontal diseases)	100091	Health-related outcomes	1712	First occurrences	2411	Digestive system disorders	2411	Health-related outcomes > First occurrences > Digestive system disorders
20003#1141157324	CAT-MUL	84984/16(85000)	0.223273	-0.257169	0.650549	0.337048	LOGISTIC-BINARY	Treatment/medication code: loratadine product	100000	UK Biobank Assessment Centre	100071	Verbal interview	100075	Medications	100075	UK Biobank Assessment Centre > Verbal interview > Medications
130706	DATE	84247/760(85007)	0.0350392	-0.0370918	0.106155	0.337657	LOGISTIC-BINARY	Date E10 first reported (insulin-dependent diabetes mellitus)	100091	Health-related outcomes	1712	First occurrences	2404	Endocrine, nutritional and metabolic diseases	2404	Health-related outcomes > First occurrences > Endocrine, nutritional and metabolic diseases
23065	CAT-SIN	75/1472(1547)	-0.111876	-0.338929	0.119653	0.33792	LOGISTIC-BINARY	BKV seropositivity for Human Polyomavirus BKV	100078	Biological samples	100080	Assay results	51428	Blood assays	51428	Biological samples > Assay results > Blood assays > Infectious Diseases
20003#1141189090	CAT-MUL	84974/26(85000)	0.187438	-0.209871	0.556157	0.337931	LOGISTIC-BINARY	Treatment/medication code: rosiglitazone 1mg / metformin 500mg tablet	100000	UK Biobank Assessment Centre	100071	Verbal interview	100075	Medications	100075	UK Biobank Assessment Centre > Verbal interview > Medications
131466	DATE	83783/1224(85007)	0.0278275	-0.0294515	0.0844757	0.338335	LOGISTIC-BINARY	Date J31 first reported (chronic rhinitis, nasopharyngitis and pharyngitis)	100091	Health-related outcomes	1712	First occurrences	2410	Respiratory system disorders	2410	Health-related outcomes > First occurrences > Respiratory system disorders
20003#1141176284	CAT-MUL	84963/37(85000)	0.152166	-0.170287	0.452069	0.338435	LOGISTIC-BINARY	Treatment/medication code: brinzolamide	100000	UK Biobank Assessment Centre	100071	Verbal interview	100075	Medications	100075	UK Biobank Assessment Centre > Verbal interview > Medications
131308	DATE	82980/2027(85007)	0.0217186	-0.0230102	0.066076	0.33925	LOGISTIC-BINARY	Date I26 first reported (pulmonary embolism)	100091	Health-related outcomes	1712	First occurrences	2409	Circulatory system disorders	2409	Health-related outcomes > First occurrences > Circulatory system disorders
20117-2	CAT-SIN	79738/84942	-999	-999	-999	0.339919	MULTINOMIAL-LOGISTIC	Alcohol drinker status	100000	UK Biobank Assessment Centre	100025	Touchscreen	100050	Lifestyle and environment	100051	UK Biobank Assessment Centre > Touchscreen > Lifestyle and environment > Alcohol
130910	DATE	82116/2891(85007)	0.0184337	-0.0195621	0.0561775	0.34005	LOGISTIC-BINARY	Date F43 first reported (reaction to severe stress, and adjustment disorders)	100091	Health-related outcomes	1712	First occurrences	2405	Mental and behavioural disorders	2405	Health-related outcomes > First occurrences > Mental and behavioural disorders
20003#1140926732	CAT-MUL	84776/224(85000)	0.0635504	-0.0687134	0.192348	0.340057	LOGISTIC-BINARY	Treatment/medication code: meloxicam	100000	UK Biobank Assessment Centre	100071	Verbal interview	100075	Medications	100075	UK Biobank Assessment Centre > Verbal interview > Medications
132482	DATE	84961/46(85007)	0.140034	-0.156896	0.417933	0.340338	LOGISTIC-BINARY	Date Q28 first reported (other congenital malformations of circulatory system)	100091	Health-related outcomes	1712	First occurrences	2417	Congenital disruptions and chromosomal abnormalities	2417	Health-related outcomes > First occurrences > Congenital disruptions and chromosomal abnormalities
130224	DATE	82872/2135(85007)	-0.0213431	-0.0654008	0.022352	0.340382	LOGISTIC-BINARY	Date B34 first reported (viral infection of unspecified site)	100091	Health-related outcomes	1712	First occurrences	2401	Certain infectious and parasitic diseases	2401	Health-related outcomes > First occurrences > Certain infectious and parasitic diseases
20003#1140869362	CAT-MUL	84930/70(85000)	-0.117916	-0.365797	0.118791	0.34046	LOGISTIC-BINARY	Treatment/medication code: femulen tablet	100000	UK Biobank Assessment Centre	100071	Verbal interview	100075	Medications	100075	UK Biobank Assessment Centre > Verbal interview > Medications
132532	DATE	84841/166(85007)	0.0731244	-0.0798794	0.221369	0.341472	LOGISTIC-BINARY	Date Q61 first reported (cystic kidney disease)	100091	Health-related outcomes	1712	First occurrences	2417	Congenital disruptions and chromosomal abnormalities	2417	Health-related outcomes > First occurrences > Congenital disruptions and chromosomal abnormalities
20003#1140860728	CAT-MUL	84960/40(85000)	-0.162634	-0.507292	0.163045	0.342049	LOGISTIC-BINARY	Treatment/medication code: quinapril	100000	UK Biobank Assessment Centre	100071	Verbal interview	100075	Medications	100075	UK Biobank Assessment Centre > Verbal interview > Medications
20003#1140923276	CAT-MUL	84953/47(85000)	-0.144057	-0.448809	0.145605	0.3425	LOGISTIC-BINARY	Treatment/medication code: co-amilozide	100000	UK Biobank Assessment Centre	100071	Verbal interview	100075	Medications	100075	UK Biobank Assessment Centre > Verbal interview > Medications
40006#C73	CAT-MUL	84910/97(85007)	-0.101414	-0.314781	0.104279	0.343006	LOGISTIC-BINARY	Type of cancer: ICD10: C73 Malignant neoplasm of thyroid gland	100091	Health-related outcomes	100092	Cancer register	100092	Cancer register	100092	Health-related outcomes > Cancer register
40011#8046	CAT-MUL	84967/40(85007)	0.147125	-0.167601	0.441366	0.344162	LOGISTIC-BINARY	Histology of cancer tumour: Non-small cell carcinoma	100091	Health-related outcomes	100092	Cancer register	100092	Cancer register	100092	Health-related outcomes > Cancer register
131644	DATE	84491/516(85007)	0.0416687	-0.0454951	0.127321	0.344607	LOGISTIC-BINARY	Date K61 first reported (abscess of anal and rectal regions)	100091	Health-related outcomes	1712	First occurrences	2411	Digestive system disorders	2411	Health-related outcomes > First occurrences > Digestive system disorders
132278	DATE	84704/303(85007)	-0.0566124	-0.17533	0.0595141	0.344697	LOGISTIC-BINARY	Date O81 first reported (single delivery by forceps and vacuum extractor)	100091	Health-related outcomes	1712	First occurrences	2415	Pregnancy, childbirth and the puerperium	2415	Health-related outcomes > First occurrences > Pregnancy, childbirth and the puerperium
5263	CONTINUOUS	29022	0.00552996	-0.00594842	0.0170083	0.345026	LINEAR	Intra-ocular pressure, Goldmann-correlated (left)	100000	UK Biobank Assessment Centre	100006	Physical measures	100013	Eye measures	100015	UK Biobank Assessment Centre > Physical measures > Eye measures > Intraocular pressure
20003#1141185316	CAT-MUL	84959/41(85000)	0.142492	-0.16301	0.42807	0.345236	LOGISTIC-BINARY	Treatment/medication code: travoprost	100000	UK Biobank Assessment Centre	100071	Verbal interview	100075	Medications	100075	UK Biobank Assessment Centre > Verbal interview > Medications
20003#1140868460	CAT-MUL	84965/35(85000)	0.153241	-0.176039	0.459553	0.345354	LOGISTIC-BINARY	Treatment/medication code: progynova 1mg tablet	100000	UK Biobank Assessment Centre	100071	Verbal interview	100075	Medications	100075	UK Biobank Assessment Centre > Verbal interview > Medications
20003#1140879778	CAT-MUL	84062/938(85000)	0.0312318	-0.034078	0.0957316	0.345625	LOGISTIC-BINARY	Treatment/medication code: doxazosin	100000	UK Biobank Assessment Centre	100071	Verbal interview	100075	Medications	100075	UK Biobank Assessment Centre > Verbal interview > Medications
40006#C621	CAT-MUL	84978/29(85007)	-0.191364	-0.602401	0.192475	0.345684	LOGISTIC-BINARY	Type of cancer: ICD10: C62.1 Descended testis	100091	Health-related outcomes	100092	Cancer register	100092	Cancer register	100092	Health-related outcomes > Cancer register
131054	DATE	83925/1082(85007)	0.0289793	-0.0316321	0.0888671	0.345837	LOGISTIC-BINARY	Date G44 first reported (other headache syndromes)	100091	Health-related outcomes	1712	First occurrences	2406	Nervous system disorders	2406	Health-related outcomes > First occurrences > Nervous system disorders
20003#1140923350	CAT-MUL	84459/541(85000)	-0.0415725	-0.128783	0.0442288	0.346268	LOGISTIC-BINARY	Treatment/medication code: co-dydramol	100000	UK Biobank Assessment Centre	100071	Verbal interview	100075	Medications	100075	UK Biobank Assessment Centre > Verbal interview > Medications
20003#1140878172	CAT-MUL	84977/23(85000)	0.185018	-0.2176	0.551392	0.346554	LOGISTIC-BINARY	Treatment/medication code: tears naturale eye drops	100000	UK Biobank Assessment Centre	100071	Verbal interview	100075	Medications	100075	UK Biobank Assessment Centre > Verbal interview > Medications
20003#1141156836	CAT-MUL	84004/996(85000)	-0.0305979	-0.0946984	0.0327432	0.34663	LOGISTIC-BINARY	Treatment/medication code: candesartan cilexetil	100000	UK Biobank Assessment Centre	100071	Verbal interview	100075	Medications	100075	UK Biobank Assessment Centre > Verbal interview > Medications
131654	DATE	83559/1448(85007)	0.0251338	-0.0275011	0.077245	0.346922	LOGISTIC-BINARY	Date K66 first reported (other disorders of peritoneum)	100091	Health-related outcomes	1712	First occurrences	2411	Digestive system disorders	2411	Health-related outcomes > First occurrences > Digestive system disorders
20003#1140883664	CAT-MUL	84887/113(85000)	0.0870969	-0.0979873	0.265059	0.347273	LOGISTIC-BINARY	Treatment/medication code: pizotifen	100000	UK Biobank Assessment Centre	100071	Verbal interview	100075	Medications	100075	UK Biobank Assessment Centre > Verbal interview > Medications
20003#1141157486	CAT-MUL	84878/122(85000)	0.0846636	-0.0950813	0.257931	0.34736	LOGISTIC-BINARY	Treatment/medication code: salbutamol product	100000	UK Biobank Assessment Centre	100071	Verbal interview	100075	Medications	100075	UK Biobank Assessment Centre > Verbal interview > Medications
20003#1140866800	CAT-MUL	84974/26(85000)	-0.198033	-0.625694	0.200205	0.348048	LOGISTIC-BINARY	Treatment/medication code: half-inderal la 80mg m/r capsule	100000	UK Biobank Assessment Centre	100071	Verbal interview	100075	Medications	100075	UK Biobank Assessment Centre > Verbal interview > Medications
21051	CAT-SIN	33321	-0.0107998	-0.0333564	0.0117568	0.348071	ORDERED-LOGISTIC	Degree bothered by headaches in the last 3 months	100089	Online follow-up	153	Digestive health	153	Digestive health	153	Online follow-up > Digestive health
1737	INTEGER	63613	-0.00730635	-0.0225964	0.00798372	0.349058	ORDERED-LOGISTIC	Childhood sunburn occasions	100000	UK Biobank Assessment Centre	100025	Touchscreen	100050	Lifestyle and environment	100055	UK Biobank Assessment Centre > Touchscreen > Lifestyle and environment > Sun exposure
131290	DATE	84691/316(85007)	0.0522665	-0.0585963	0.160687	0.350195	LOGISTIC-BINARY	Date I12 first reported (hypertensive renal disease)	100091	Health-related outcomes	1712	First occurrences	2409	Circulatory system disorders	2409	Health-related outcomes > First occurrences > Circulatory system disorders
20003#1141187818	CAT-MUL	84971/29(85000)	0.167569	-0.198484	0.503814	0.350641	LOGISTIC-BINARY	Treatment/medication code: cialis 20mg tablet	100000	UK Biobank Assessment Centre	100071	Verbal interview	100075	Medications	100075	UK Biobank Assessment Centre > Verbal interview > Medications
1418-2	CAT-SIN	55243/84971	-999	-999	-999	0.351251	MULTINOMIAL-LOGISTIC	Milk type used	100000	UK Biobank Assessment Centre	100025	Touchscreen	100050	Lifestyle and environment	100052	UK Biobank Assessment Centre > Touchscreen > Lifestyle and environment > Diet
20003#1140888432	CAT-MUL	84982/18(85000)	-0.234453	-0.746358	0.23907	0.351519	LOGISTIC-BINARY	Treatment/medication code: potassium product	100000	UK Biobank Assessment Centre	100071	Verbal interview	100075	Medications	100075	UK Biobank Assessment Centre > Verbal interview > Medications
6155#3	CAT-MUL	77682/7005(84687)	-0.0118298	-0.03678	0.0130189	0.351754	LOGISTIC-BINARY	Vitamin and mineral supplements: Vitamin C	100000	UK Biobank Assessment Centre	100025	Touchscreen	100036	Health and medical history	100045	UK Biobank Assessment Centre > Touchscreen > Health and medical history > Medication
130734	DATE	84746/261(85007)	0.0576356	-0.065166	0.17748	0.351887	LOGISTIC-BINARY	Date E27 first reported (other disorders of adrenal gland)	100091	Health-related outcomes	1712	First occurrences	2404	Endocrine, nutritional and metabolic diseases	2404	Health-related outcomes > First occurrences > Endocrine, nutritional and metabolic diseases
20003#1140911658	CAT-MUL	84879/121(85000)	-0.089188	-0.280595	0.0956385	0.352942	LOGISTIC-BINARY	Treatment/medication code: imigran 50mg tablet	100000	UK Biobank Assessment Centre	100071	Verbal interview	100075	Medications	100075	UK Biobank Assessment Centre > Verbal interview > Medications
20003#1140867998	CAT-MUL	84970/30(85000)	0.161513	-0.19173	0.488981	0.35316	LOGISTIC-BINARY	Treatment/medication code: motilium 10mg tablet	100000	UK Biobank Assessment Centre	100071	Verbal interview	100075	Medications	100075	UK Biobank Assessment Centre > Verbal interview > Medications
130860	DATE	84952/55(85007)	0.120478	-0.140765	0.367528	0.353282	LOGISTIC-BINARY	Date F13 first reported (mental and behavioural disorders due to use of sedatives or hypnotics)	100091	Health-related outcomes	1712	First occurrences	2405	Mental and behavioural disorders	2405	Health-related outcomes > First occurrences > Mental and behavioural disorders
40011#8800	CAT-MUL	84996/11(85007)	-0.300834	-0.967209	0.301265	0.353941	LOGISTIC-BINARY	Histology of cancer tumour: Sarcoma, NOS	100091	Health-related outcomes	100092	Cancer register	100092	Cancer register	100092	Health-related outcomes > Cancer register
30780	CONTINUOUS	81066	-0.00325876	-0.0101502	0.00363272	0.354024	LINEAR	LDL direct	100078	Biological samples	100080	Assay results	17518	Blood assays	17518	Biological samples > Assay results > Blood assays > Blood biochemistry
40006#C181	CAT-MUL	84990/17(85007)	0.210726	-0.256974	0.632703	0.354296	LOGISTIC-BINARY	Type of cancer: ICD10: C18.1 Appendix	100091	Health-related outcomes	100092	Cancer register	100092	Cancer register	100092	Health-related outcomes > Cancer register
2335	CAT-SIN	71291/12917(84208)	0.00895392	-0.0100505	0.0279104	0.355166	LOGISTIC-BINARY	Chest pain or discomfort	100000	UK Biobank Assessment Centre	100025	Touchscreen	100036	Health and medical history	100039	UK Biobank Assessment Centre > Touchscreen > Health and medical history > Chest pain
40006#C710	CAT-MUL	84997/10(85007)	-0.317281	-1.02137	0.322066	0.35552	LOGISTIC-BINARY	Type of cancer: ICD10: C71.0 Cerebrum, except lobes and ventricles	100091	Health-related outcomes	100092	Cancer register	100092	Cancer register	100092	Health-related outcomes > Cancer register
20003#1140923022	CAT-MUL	84856/144(85000)	0.0765804	-0.0886488	0.236489	0.355975	LOGISTIC-BINARY	Treatment/medication code: arimidex 1mg tablet	100000	UK Biobank Assessment Centre	100071	Verbal interview	100075	Medications	100075	UK Biobank Assessment Centre > Verbal interview > Medications
40013#2019	CAT-MUL	84993/14(85007)	0.234514	-0.295244	0.696801	0.356541	LOGISTIC-BINARY	Type of cancer: ICD9: 2019 Hodgkin's disease, unspecified	100091	Health-related outcomes	100092	Cancer register	100092	Cancer register	100092	Health-related outcomes > Cancer register
131160	DATE	84796/211(85007)	0.0636105	-0.0734649	0.196967	0.356617	LOGISTIC-BINARY	Date H21 first reported (other disorders of iris and ciliary body)	100091	Health-related outcomes	1712	First occurrences	2407	Eye and adnexa disorders	2407	Health-related outcomes > First occurrences > Eye and adnexa disorders
20003#1140864734	CAT-MUL	84974/26(85000)	-0.194959	-0.623674	0.204563	0.356798	LOGISTIC-BINARY	Treatment/medication code: combivent inhaler	100000	UK Biobank Assessment Centre	100071	Verbal interview	100075	Medications	100075	UK Biobank Assessment Centre > Verbal interview > Medications
131180	DATE	84533/474(85007)	-0.0434678	-0.13677	0.0482222	0.357048	LOGISTIC-BINARY	Date H34 first reported (retinal vascular occlusions)	100091	Health-related outcomes	1712	First occurrences	2407	Eye and adnexa disorders	2407	Health-related outcomes > First occurrences > Eye and adnexa disorders
20003#1140868064	CAT-MUL	84985/15(85000)	-0.254803	-0.819469	0.262323	0.357115	LOGISTIC-BINARY	Treatment/medication code: serc-8 tablet	100000	UK Biobank Assessment Centre	100071	Verbal interview	100075	Medications	100075	UK Biobank Assessment Centre > Verbal interview > Medications
3571	CAT-SIN	6583/14499(21082)	0.0139817	-0.0158219	0.0438574	0.3584	LOGISTIC-BINARY	Back pain for 3+ months	100000	UK Biobank Assessment Centre	100025	Touchscreen	100036	Health and medical history	100048	UK Biobank Assessment Centre > Touchscreen > Health and medical history > Pain
20003#1140860714	CAT-MUL	84986/14(85000)	0.233862	-0.29578	0.699493	0.358423	LOGISTIC-BINARY	Treatment/medication code: zestril 2.5mg tablet	100000	UK Biobank Assessment Centre	100071	Verbal interview	100075	Medications	100075	UK Biobank Assessment Centre > Verbal interview > Medications
132264	DATE	83753/1254(85007)	0.0281767	-0.032414	0.088238	0.359877	LOGISTIC-BINARY	Date O70 first reported (perineal laceration during delivery)	100091	Health-related outcomes	1712	First occurrences	2415	Pregnancy, childbirth and the puerperium	2415	Health-related outcomes > First occurrences > Pregnancy, childbirth and the puerperium
131222	DATE	81044/3963(85007)	-0.0152604	-0.0480752	0.0173675	0.360673	LOGISTIC-BINARY	Date H60 first reported (otitis externa)	100091	Health-related outcomes	1712	First occurrences	2408	Ear and mastoid process disorders	2408	Health-related outcomes > First occurrences > Ear and mastoid process disorders
20003#1140882946	CAT-MUL	84884/116(85000)	-0.0890078	-0.282951	0.0986891	0.360723	LOGISTIC-BINARY	Treatment/medication code: livial 2.5mg tablet	100000	UK Biobank Assessment Centre	100071	Verbal interview	100075	Medications	100075	UK Biobank Assessment Centre > Verbal interview > Medications
21069-4	CAT-SIN	221/586	-999	-999	-999	0.361449	MULTINOMIAL-LOGISTIC	Method of coeliac disease/gluten sensitivity diagnosis	100089	Online follow-up	153	Digestive health	153	Digestive health	153	Online follow-up > Digestive health
1707-1	CAT-SIN	75383/84994	-999	-999	-999	0.362879	MULTINOMIAL-LOGISTIC	Handedness (chirality/laterality)	100000	UK Biobank Assessment Centre	100025	Touchscreen	100033	Early life factors	100033	UK Biobank Assessment Centre > Touchscreen > Early life factors
1727	CAT-SIN	83412	-0.00581169	-0.0183385	0.00671517	0.363251	ORDERED-LOGISTIC	Ease of skin tanning	100000	UK Biobank Assessment Centre	100025	Touchscreen	100050	Lifestyle and environment	100055	UK Biobank Assessment Centre > Touchscreen > Lifestyle and environment > Sun exposure
20003#1140865654	CAT-MUL	84966/34(85000)	0.150075	-0.184562	0.461307	0.363277	LOGISTIC-BINARY	Treatment/medication code: codeine phosphate+kaolin 10mg/3g/10ml mixture	100000	UK Biobank Assessment Centre	100071	Verbal interview	100075	Medications	100075	UK Biobank Assessment Centre > Verbal interview > Medications
20003#1141173348	CAT-MUL	84933/67(85000)	-0.117638	-0.376928	0.129911	0.363296	LOGISTIC-BINARY	Treatment/medication code: hydroxocobalamin	100000	UK Biobank Assessment Centre	100071	Verbal interview	100075	Medications	100075	UK Biobank Assessment Centre > Verbal interview > Medications
1170	CAT-SIN	84923	-0.00602388	-0.0190331	0.00698534	0.364188	ORDERED-LOGISTIC	Getting up in morning	100000	UK Biobank Assessment Centre	100025	Touchscreen	100050	Lifestyle and environment	100057	UK Biobank Assessment Centre > Touchscreen > Lifestyle and environment > Sleep
20003#1140878186	CAT-MUL	84965/35(85000)	-0.160686	-0.517805	0.175669	0.364316	LOGISTIC-BINARY	Treatment/medication code: liquifilm tears 1.4% eye drops	100000	UK Biobank Assessment Centre	100071	Verbal interview	100075	Medications	100075	UK Biobank Assessment Centre > Verbal interview > Medications
20003#1140884512	CAT-MUL	84984/16(85000)	-0.243284	-0.790597	0.25896	0.364618	LOGISTIC-BINARY	Treatment/medication code: liothyronine	100000	UK Biobank Assessment Centre	100071	Verbal interview	100075	Medications	100075	UK Biobank Assessment Centre > Verbal interview > Medications
40011#8010	CAT-MUL	84500/507(85007)	0.0403207	-0.0476613	0.12671	0.364756	LOGISTIC-BINARY	Histology of cancer tumour: Carcinoma, NOS	100091	Health-related outcomes	100092	Cancer register	100092	Cancer register	100092	Health-related outcomes > Cancer register
23063	CAT-SIN	1527/20(1547)	0.218612	-0.265041	0.686978	0.36484	LOGISTIC-BINARY	HTLV-1 seropositivity for Human T-Lymphotropic Virus 1	100078	Biological samples	100080	Assay results	51428	Blood assays	51428	Biological samples > Assay results > Blood assays > Infectious Diseases
20003#1140864070	CAT-MUL	84983/17(85000)	-0.241215	-0.783428	0.258634	0.364862	LOGISTIC-BINARY	Treatment/medication code: kapake tablet	100000	UK Biobank Assessment Centre	100071	Verbal interview	100075	Medications	100075	UK Biobank Assessment Centre > Verbal interview > Medications
20003#1140923920	CAT-MUL	84989/11(85000)	0.256706	-0.330685	0.78078	0.36535	LOGISTIC-BINARY	Treatment/medication code: volsaid retard 75mg m/r tablet	100000	UK Biobank Assessment Centre	100071	Verbal interview	100075	Medications	100075	UK Biobank Assessment Centre > Verbal interview > Medications
131540	DATE	84399/608(85007)	-0.037488	-0.119587	0.0433718	0.367205	LOGISTIC-BINARY	Date J93 first reported (pneumothorax)	100091	Health-related outcomes	1712	First occurrences	2410	Respiratory system disorders	2410	Health-related outcomes > First occurrences > Respiratory system disorders
130068	DATE	84884/123(85007)	0.0804331	-0.0976682	0.252123	0.367576	LOGISTIC-BINARY	Date A40 first reported (streptococcal septicaemia)	100091	Health-related outcomes	1712	First occurrences	2401	Certain infectious and parasitic diseases	2401	Health-related outcomes > First occurrences > Certain infectious and parasitic diseases
130106	DATE	84682/325(85007)	-0.0513936	-0.164526	0.0592822	0.368125	LOGISTIC-BINARY	Date A63 first reported (other predominantly sexually transmitted diseases, not elsewhere classified)	100091	Health-related outcomes	1712	First occurrences	2401	Certain infectious and parasitic diseases	2401	Health-related outcomes > First occurrences > Certain infectious and parasitic diseases
20003#1141164280	CAT-MUL	84988/12(85000)	-0.280579	-0.920526	0.299145	0.368217	LOGISTIC-BINARY	Treatment/medication code: nebilet 5mg tablet	100000	UK Biobank Assessment Centre	100071	Verbal interview	100075	Medications	100075	UK Biobank Assessment Centre > Verbal interview > Medications
20003#1141146378	CAT-MUL	84986/14(85000)	-0.257502	-0.842773	0.277789	0.368759	LOGISTIC-BINARY	Treatment/medication code: natrilix sr 1.5mg m/r tablet	100000	UK Biobank Assessment Centre	100071	Verbal interview	100075	Medications	100075	UK Biobank Assessment Centre > Verbal interview > Medications
3077	CAT-SIN	84824	0.00867196	-0.010257	0.0276009	0.369211	ORDERED-LOGISTIC	Seating box height	100000	UK Biobank Assessment Centre	100006	Physical measures	100008	Anthropometry	100010	UK Biobank Assessment Centre > Physical measures > Anthropometry > Body size measures
132234	DATE	84960/47(85007)	0.125877	-0.158339	0.39047	0.369734	LOGISTIC-BINARY	Date O44 first reported (placenta praevia)	100091	Health-related outcomes	1712	First occurrences	2415	Pregnancy, childbirth and the puerperium	2415	Health-related outcomes > First occurrences > Pregnancy, childbirth and the puerperium
40006#C342	CAT-MUL	84983/24(85007)	0.177667	-0.227351	0.54757	0.370117	LOGISTIC-BINARY	Type of cancer: ICD10: C34.2 Middle lobe, bronchus or lung	100091	Health-related outcomes	100092	Cancer register	100092	Cancer register	100092	Health-related outcomes > Cancer register
20003#1140876154	CAT-MUL	84990/10(85000)	-0.306859	-1.01094	0.328418	0.370388	LOGISTIC-BINARY	Treatment/medication code: flunisolide	100000	UK Biobank Assessment Centre	100071	Verbal interview	100075	Medications	100075	UK Biobank Assessment Centre > Verbal interview > Medications
130228	DATE	83947/1060(85007)	0.0277535	-0.0333423	0.0881259	0.370453	LOGISTIC-BINARY	Date B36 first reported (other superficial mycoses)	100091	Health-related outcomes	1712	First occurrences	2401	Certain infectious and parasitic diseases	2401	Health-related outcomes > First occurrences > Certain infectious and parasitic diseases
20003#1140862944	CAT-MUL	84945/55(85000)	-0.125775	-0.407928	0.142172	0.370502	LOGISTIC-BINARY	Treatment/medication code: carbocisteine	100000	UK Biobank Assessment Centre	100071	Verbal interview	100075	Medications	100075	UK Biobank Assessment Centre > Verbal interview > Medications
132188	DATE	84931/76(85007)	0.101871	-0.12774	0.3174	0.370546	LOGISTIC-BINARY	Date O14 first reported (gestational [pregnancy-induced] hypertension with significant proteinuria)	100091	Health-related outcomes	1712	First occurrences	2415	Pregnancy, childbirth and the puerperium	2415	Health-related outcomes > First occurrences > Pregnancy, childbirth and the puerperium
40006#C19	CAT-MUL	84922/85(85007)	0.0951866	-0.118221	0.299272	0.371754	LOGISTIC-BINARY	Type of cancer: ICD10: C19 Malignant neoplasm of rectosigmoid junction	100091	Health-related outcomes	100092	Cancer register	100092	Cancer register	100092	Health-related outcomes > Cancer register
20003#1141145900	CAT-MUL	84987/13(85000)	-0.284121	-0.936134	0.306983	0.371848	LOGISTIC-BINARY	Treatment/medication code: femara 2.5mg tablet	100000	UK Biobank Assessment Centre	100071	Verbal interview	100075	Medications	100075	UK Biobank Assessment Centre > Verbal interview > Medications
20003#1140862016	CAT-MUL	84977/23(85000)	0.189994	-0.246072	0.586789	0.372101	LOGISTIC-BINARY	Treatment/medication code: ventodisks 200micrograms/blister disks+diskhaler	100000	UK Biobank Assessment Centre	100071	Verbal interview	100075	Medications	100075	UK Biobank Assessment Centre > Verbal interview > Medications
20003#1140909368	CAT-MUL	84946/54(85000)	0.119031	-0.149394	0.373087	0.37222	LOGISTIC-BINARY	Treatment/medication code: carvedilol	100000	UK Biobank Assessment Centre	100071	Verbal interview	100075	Medications	100075	UK Biobank Assessment Centre > Verbal interview > Medications
6155#6	CAT-MUL	82893/1794(84687)	0.0214706	-0.0259266	0.0684441	0.372482	LOGISTIC-BINARY	Vitamin and mineral supplements: Folic acid or Folate (Vit B9)	100000	UK Biobank Assessment Centre	100025	Touchscreen	100036	Health and medical history	100045	UK Biobank Assessment Centre > Touchscreen > Health and medical history > Medication
20003#1140870488	CAT-MUL	84974/26(85000)	0.168722	-0.217833	0.52259	0.373001	LOGISTIC-BINARY	Treatment/medication code: forceval capsule	100000	UK Biobank Assessment Centre	100071	Verbal interview	100075	Medications	100075	UK Biobank Assessment Centre > Verbal interview > Medications
132216	DATE	84730/277(85007)	0.0535457	-0.0659003	0.169898	0.373449	LOGISTIC-BINARY	Date O32 first reported (maternal care for known or suspected malpresentation of foetus)	100091	Health-related outcomes	1712	First occurrences	2415	Pregnancy, childbirth and the puerperium	2415	Health-related outcomes > First occurrences > Pregnancy, childbirth and the puerperium
30300	CONTINUOUS	83104	-0.00309508	-0.00991401	0.00372384	0.373665	LINEAR	High light scatter reticulocyte count	100078	Biological samples	100080	Assay results	100081	Blood assays	100081	Biological samples > Assay results > Blood assays > Blood count
20003#1141167940	CAT-MUL	84954/46(85000)	0.127788	-0.16289	0.401389	0.375184	LOGISTIC-BINARY	Treatment/medication code: maxalt 5mg tablet	100000	UK Biobank Assessment Centre	100071	Verbal interview	100075	Medications	100075	UK Biobank Assessment Centre > Verbal interview > Medications
40006#C541	CAT-MUL	84662/345(85007)	0.0486042	-0.059967	0.154872	0.375226	LOGISTIC-BINARY	Type of cancer: ICD10: C54.1 Endometrium	100091	Health-related outcomes	100092	Cancer register	100092	Cancer register	100092	Health-related outcomes > Cancer register
40011#8097	CAT-MUL	84869/138(85007)	-0.0785131	-0.255552	0.0925908	0.376705	LOGISTIC-BINARY	Histology of cancer tumour: Basal cell carcinoma, nodular	100091	Health-related outcomes	100092	Cancer register	100092	Cancer register	100092	Health-related outcomes > Cancer register
40011#9989	CAT-MUL	84984/23(85007)	0.178168	-0.233416	0.555818	0.37687	LOGISTIC-BINARY	Histology of cancer tumour: Myelodysplastic syndrome, NOS	100091	Health-related outcomes	100092	Cancer register	100092	Cancer register	100092	Health-related outcomes > Cancer register
20003#1140868192	CAT-MUL	84983/17(85000)	0.201606	-0.268898	0.623059	0.377228	LOGISTIC-BINARY	Treatment/medication code: buccastem 3mg tablet	100000	UK Biobank Assessment Centre	100071	Verbal interview	100075	Medications	100075	UK Biobank Assessment Centre > Verbal interview > Medications
20003#1140875616	CAT-MUL	84989/11(85000)	0.236929	-0.330547	0.716651	0.377659	LOGISTIC-BINARY	Treatment/medication code: ibugel gel	100000	UK Biobank Assessment Centre	100071	Verbal interview	100075	Medications	100075	UK Biobank Assessment Centre > Verbal interview > Medications
130698	DATE	84074/933(85007)	0.0290611	-0.0361322	0.0934262	0.379265	LOGISTIC-BINARY	Date E04 first reported (other non-toxic goitre)	100091	Health-related outcomes	1712	First occurrences	2404	Endocrine, nutritional and metabolic diseases	2404	Health-related outcomes > First occurrences > Endocrine, nutritional and metabolic diseases
131118	DATE	84687/320(85007)	-0.0509805	-0.165893	0.061511	0.379574	LOGISTIC-BINARY	Date G95 first reported (other diseases of spinal cord)	100091	Health-related outcomes	1712	First occurrences	2406	Nervous system disorders	2406	Health-related outcomes > First occurrences > Nervous system disorders
131396	DATE	81741/3266(85007)	0.0158533	-0.0196331	0.0511137	0.379721	LOGISTIC-BINARY	Date I80 first reported (phlebitis and thrombophlebitis)	100091	Health-related outcomes	1712	First occurrences	2409	Circulatory system disorders	2409	Health-related outcomes > First occurrences > Circulatory system disorders
20003#1141176668	CAT-MUL	84918/82(85000)	0.094644	-0.121348	0.300817	0.379888	LOGISTIC-BINARY	Treatment/medication code: celebrex 100mg capsule	100000	UK Biobank Assessment Centre	100071	Verbal interview	100075	Medications	100075	UK Biobank Assessment Centre > Verbal interview > Medications
20003#1141145660	CAT-MUL	84592/408(85000)	0.0436286	-0.0547911	0.14015	0.38037	LOGISTIC-BINARY	Treatment/medication code: valsartan	100000	UK Biobank Assessment Centre	100071	Verbal interview	100075	Medications	100075	UK Biobank Assessment Centre > Verbal interview > Medications
131474	DATE	84678/329(85007)	-0.0494943	-0.16157	0.0602261	0.381785	LOGISTIC-BINARY	Date J35 first reported (chronic diseases of tonsils and adenoids)	100091	Health-related outcomes	1712	First occurrences	2410	Respiratory system disorders	2410	Health-related outcomes > First occurrences > Respiratory system disorders
40006#C672	CAT-MUL	84997/10(85007)	-0.30483	-1.0259	0.337257	0.382038	LOGISTIC-BINARY	Type of cancer: ICD10: C67.2 Lateral wall of bladder	100091	Health-related outcomes	100092	Cancer register	100092	Cancer register	100092	Health-related outcomes > Cancer register
5386	INTEGER	9629	0.0168565	-0.0209851	0.054698	0.383093	ORDERED-LOGISTIC	Number of unenthusiastic/disinterested episodes	100000	UK Biobank Assessment Centre	100025	Touchscreen	100059	Psychosocial factors	100060	UK Biobank Assessment Centre > Touchscreen > Psychosocial factors > Mental health
40006#C857	CAT-MUL	84974/33(85007)	0.145153	-0.191917	0.460007	0.383258	LOGISTIC-BINARY	Type of cancer: ICD10: C85.7 Other specified types of non-Hodgkin's lymphoma	100091	Health-related outcomes	100092	Cancer register	100092	Cancer register	100092	Health-related outcomes > Cancer register
21032	CAT-SIN	17920	-0.0126167	-0.0409723	0.015739	0.383464	ORDERED-LOGISTIC	Frequency of harder stools when abdominal discomfort/pain started	100089	Online follow-up	153	Digestive health	153	Digestive health	153	Online follow-up > Digestive health
40006#C502	CAT-MUL	84801/206(85007)	-0.0636174	-0.209082	0.0779375	0.385044	LOGISTIC-BINARY	Type of cancer: ICD10: C50.2 Upper-inner quadrant of breast	100091	Health-related outcomes	100092	Cancer register	100092	Cancer register	100092	Health-related outcomes > Cancer register
5408-2	CAT-SIN	605/1066	-999	-999	-999	0.385429	MULTINOMIAL-LOGISTIC	Which eye(s) affected by amblyopia (lazy eye)	100000	UK Biobank Assessment Centre	100025	Touchscreen	100036	Health and medical history	100041	UK Biobank Assessment Centre > Touchscreen > Health and medical history > Eyesight
23470	CONTINUOUS	21069	-0.00587351	-0.0191481	0.00740105	0.385808	LINEAR	Glucose	100078	Biological samples	100080	Blood assays	220	NMR metabolomics	220	Biological samples > Blood assays > NMR metabolomics
40011#8380	CAT-MUL	84736/271(85007)	0.0528962	-0.0683882	0.171272	0.387023	LOGISTIC-BINARY	Histology of cancer tumour: Endometrioid carcinoma	100091	Health-related outcomes	100092	Cancer register	100092	Cancer register	100092	Health-related outcomes > Cancer register
130964	DATE	84933/74(85007)	0.099226	-0.130875	0.318521	0.387084	LOGISTIC-BINARY	Date F81 first reported (specific developmental disorders of scholastic skills)	100091	Health-related outcomes	1712	First occurrences	2405	Mental and behavioural disorders	2405	Health-related outcomes > First occurrences > Mental and behavioural disorders
20003#1140862526	CAT-MUL	84977/23(85000)	0.17701	-0.243529	0.556404	0.38716	LOGISTIC-BINARY	Treatment/medication code: sodium cromoglycate	100000	UK Biobank Assessment Centre	100071	Verbal interview	100075	Medications	100075	UK Biobank Assessment Centre > Verbal interview > Medications
131094	DATE	84951/56(85007)	0.114393	-0.152325	0.36568	0.387194	LOGISTIC-BINARY	Date G71 first reported (primary disorders of muscles)	100091	Health-related outcomes	1712	First occurrences	2406	Nervous system disorders	2406	Health-related outcomes > First occurrences > Nervous system disorders
20003#1141164828	CAT-MUL	84361/639(85000)	0.0345632	-0.044583	0.112511	0.388457	LOGISTIC-BINARY	Treatment/medication code: adcal-d3 1.5g/10micrograms chewable tablet	100000	UK Biobank Assessment Centre	100071	Verbal interview	100075	Medications	100075	UK Biobank Assessment Centre > Verbal interview > Medications
2070	CAT-SIN	81937	-0.00699265	-0.0228932	0.00890788	0.388634	ORDERED-LOGISTIC	Frequency of tenseness / restlessness in last 2 weeks	100000	UK Biobank Assessment Centre	100025	Touchscreen	100059	Psychosocial factors	100060	UK Biobank Assessment Centre > Touchscreen > Psychosocial factors > Mental health
20003#1141168584	CAT-MUL	84850/150(85000)	0.069548	-0.0912497	0.225052	0.388899	LOGISTIC-BINARY	Treatment/medication code: rabeprazole sodium	100000	UK Biobank Assessment Centre	100071	Verbal interview	100075	Medications	100075	UK Biobank Assessment Centre > Verbal interview > Medications
132122	DATE	83238/1769(85007)	-0.0213733	-0.0702072	0.0270322	0.388903	LOGISTIC-BINARY	Date N80 first reported (endometriosis)	100091	Health-related outcomes	1712	First occurrences	2414	Genitourinary system disorders	2414	Health-related outcomes > First occurrences > Genitourinary system disorders
131338	DATE	84465/542(85007)	-0.0380131	-0.125177	0.0477763	0.388952	LOGISTIC-BINARY	Date I42 first reported (cardiomyopathy)	100091	Health-related outcomes	1712	First occurrences	2409	Circulatory system disorders	2409	Health-related outcomes > First occurrences > Circulatory system disorders
20003#1205	CAT-MUL	84902/98(85000)	0.0851341	-0.112389	0.274844	0.388959	LOGISTIC-BINARY	Treatment/medication code: saw palmetto product	100000	UK Biobank Assessment Centre	100071	Verbal interview	100075	Medications	100075	UK Biobank Assessment Centre > Verbal interview > Medications
20003#1141172928	CAT-MUL	84889/111(85000)	0.0823299	-0.108922	0.266227	0.3899	LOGISTIC-BINARY	Treatment/medication code: neoclarityn 5mg tablet	100000	UK Biobank Assessment Centre	100071	Verbal interview	100075	Medications	100075	UK Biobank Assessment Centre > Verbal interview > Medications
20003#1140916682	CAT-MUL	83651/1349(85000)	0.0239574	-0.0309784	0.0783247	0.39024	LOGISTIC-BINARY	Treatment/medication code: evening primrose oil	100000	UK Biobank Assessment Centre	100071	Verbal interview	100075	Medications	100075	UK Biobank Assessment Centre > Verbal interview > Medications
23068	CAT-SIN	1474/73(1547)	-0.109253	-0.363374	0.135703	0.390305	LOGISTIC-BINARY	HPV 16 Definition I seropositivity for Human Papillomavirus type-16	100078	Biological samples	100080	Assay results	51428	Blood assays	51428	Biological samples > Assay results > Blood assays > Infectious Diseases
20003#1141167140	CAT-MUL	84985/15(85000)	0.208276	-0.292881	0.65589	0.390882	LOGISTIC-BINARY	Treatment/medication code: exorex lotion	100000	UK Biobank Assessment Centre	100071	Verbal interview	100075	Medications	100075	UK Biobank Assessment Centre > Verbal interview > Medications
20003#1141157412	CAT-MUL	84985/15(85000)	-0.247156	-0.836328	0.291035	0.391429	LOGISTIC-BINARY	Treatment/medication code: ibuprofen product	100000	UK Biobank Assessment Centre	100071	Verbal interview	100075	Medications	100075	UK Biobank Assessment Centre > Verbal interview > Medications
20003#1141177526	CAT-MUL	84697/303(85000)	0.0495153	-0.0651249	0.161537	0.39189	LOGISTIC-BINARY	Treatment/medication code: esomeprazole	100000	UK Biobank Assessment Centre	100071	Verbal interview	100075	Medications	100075	UK Biobank Assessment Centre > Verbal interview > Medications
20001#1055	CAT-MUL	84947/53(85000)	-0.12279	-0.410899	0.15153	0.39239	LOGISTIC-BINARY	Cancer code, self-reported: chronic lymphocytic	100000	UK Biobank Assessment Centre	100071	Verbal interview	100074	Medical conditions	100074	UK Biobank Assessment Centre > Verbal interview > Medical conditions
20003#1141188146	CAT-MUL	84857/143(85000)	0.0696758	-0.0927777	0.226519	0.392464	LOGISTIC-BINARY	Treatment/medication code: simvador 10mg tablet	100000	UK Biobank Assessment Centre	100071	Verbal interview	100075	Medications	100075	UK Biobank Assessment Centre > Verbal interview > Medications
20003#1140888648	CAT-MUL	84584/416(85000)	0.0418511	-0.0550775	0.136987	0.393049	LOGISTIC-BINARY	Treatment/medication code: pravastatin	100000	UK Biobank Assessment Centre	100071	Verbal interview	100075	Medications	100075	UK Biobank Assessment Centre > Verbal interview > Medications
20003#1140925800	CAT-MUL	84728/272(85000)	0.0518062	-0.0685296	0.169199	0.393065	LOGISTIC-BINARY	Treatment/medication code: movicol oral powder	100000	UK Biobank Assessment Centre	100071	Verbal interview	100075	Medications	100075	UK Biobank Assessment Centre > Verbal interview > Medications
131682	DATE	84252/755(85007)	-0.0318604	-0.105508	0.0407792	0.393272	LOGISTIC-BINARY	Date K85 first reported (acute pancreatitis)	100091	Health-related outcomes	1712	First occurrences	2411	Digestive system disorders	2411	Health-related outcomes > First occurrences > Digestive system disorders
40011#8246	CAT-MUL	84983/24(85007)	0.16446	-0.228913	0.525424	0.393591	LOGISTIC-BINARY	Histology of cancer tumour: Neuroendocrine carcinoma	100091	Health-related outcomes	100092	Cancer register	100092	Cancer register	100092	Health-related outcomes > Cancer register
20003#1140871196	CAT-MUL	84965/35(85000)	-0.153333	-0.51663	0.187267	0.393954	LOGISTIC-BINARY	Treatment/medication code: lodine 200mg tablet	100000	UK Biobank Assessment Centre	100071	Verbal interview	100075	Medications	100075	UK Biobank Assessment Centre > Verbal interview > Medications
40006#D45	CAT-MUL	84975/32(85007)	-0.164098	-0.553447	0.201509	0.394596	LOGISTIC-BINARY	Type of cancer: ICD10: D45 Polycythaemia vera	100091	Health-related outcomes	100092	Cancer register	100092	Cancer register	100092	Health-related outcomes > Cancer register
40011#8130	CAT-MUL	84634/373(85007)	0.0440979	-0.0585127	0.144661	0.394923	LOGISTIC-BINARY	Histology of cancer tumour: Papillary transitional cell carcinoma	100091	Health-related outcomes	100092	Cancer register	100092	Cancer register	100092	Health-related outcomes > Cancer register
131456	DATE	79000/6007(85007)	0.0115867	-0.0151934	0.0382517	0.395418	LOGISTIC-BINARY	Date J18 first reported (pneumonia, organism unspecified)	100091	Health-related outcomes	1712	First occurrences	2410	Respiratory system disorders	2410	Health-related outcomes > First occurrences > Respiratory system disorders
132134	DATE	84613/394(85007)	0.0435221	-0.0580364	0.143034	0.396227	LOGISTIC-BINARY	Date N86 first reported (erosion and ectropion of cervix uteri)	100091	Health-related outcomes	1712	First occurrences	2414	Genitourinary system disorders	2414	Health-related outcomes > First occurrences > Genitourinary system disorders
24008	CONTINUOUS	79406	0.00297286	-0.00389696	0.00984269	0.396345	LINEAR	Particulate matter air pollution 2.5-10um; 2010	100088	Additional exposures	113	Local environment	114	Residential air pollution	114	Additional exposures > Local environment > Residential air pollution
20003#1140872072	CAT-MUL	84817/183(85000)	-0.0644226	-0.215638	0.0826048	0.397258	LOGISTIC-BINARY	Treatment/medication code: tegretol 100mg tablet	100000	UK Biobank Assessment Centre	100071	Verbal interview	100075	Medications	100075	UK Biobank Assessment Centre > Verbal interview > Medications
20003#1140879628	CAT-MUL	84973/27(85000)	0.161187	-0.22788	0.517983	0.397974	LOGISTIC-BINARY	Treatment/medication code: dothiepin	100000	UK Biobank Assessment Centre	100071	Verbal interview	100075	Medications	100075	UK Biobank Assessment Centre > Verbal interview > Medications
20003#1140874790	CAT-MUL	84872/128(85000)	0.0746527	-0.101707	0.244455	0.398102	LOGISTIC-BINARY	Treatment/medication code: betamethasone	100000	UK Biobank Assessment Centre	100071	Verbal interview	100075	Medications	100075	UK Biobank Assessment Centre > Verbal interview > Medications
21031	CAT-SIN	17929	-0.0116166	-0.0385442	0.015311	0.398229	ORDERED-LOGISTIC	Stools looser when abdominal discomfort/pain started	100089	Online follow-up	153	Digestive health	153	Digestive health	153	Online follow-up > Digestive health
5485	CAT-SIN	3446/4426(7872)	0.0193027	-0.0254749	0.0641581	0.3985	LOGISTIC-BINARY	Leg pain when walking normally	100000	UK Biobank Assessment Centre	100025	Touchscreen	100036	Health and medical history	100038	UK Biobank Assessment Centre > Touchscreen > Health and medical history > Claudication and peripheral artery disease
20003#1140916790	CAT-MUL	84865/135(85000)	-0.0755087	-0.253612	0.0971304	0.398812	LOGISTIC-BINARY	Treatment/medication code: evorel 25 patch	100000	UK Biobank Assessment Centre	100071	Verbal interview	100075	Medications	100075	UK Biobank Assessment Centre > Verbal interview > Medications
131544	DATE	84886/121(85007)	0.0767529	-0.105073	0.251869	0.39947	LOGISTIC-BINARY	Date J95 first reported (postprocedural respiratory disorders, not elsewhere classified)	100091	Health-related outcomes	1712	First occurrences	2410	Respiratory system disorders	2410	Health-related outcomes > First occurrences > Respiratory system disorders
131440	DATE	84740/267(85007)	-0.0529592	-0.17781	0.0689745	0.400309	LOGISTIC-BINARY	Date J10 first reported (influenza due to identified influenza virus)	100091	Health-related outcomes	1712	First occurrences	2410	Respiratory system disorders	2410	Health-related outcomes > First occurrences > Respiratory system disorders
40006#C819	CAT-MUL	84992/15(85007)	0.201879	-0.29338	0.642818	0.400578	LOGISTIC-BINARY	Type of cancer: ICD10: C81.9 Hodgkin's disease, unspecified	100091	Health-related outcomes	100092	Cancer register	100092	Cancer register	100092	Health-related outcomes > Cancer register
20003#1140879668	CAT-MUL	84988/12(85000)	0.227791	-0.333884	0.724738	0.40071	LOGISTIC-BINARY	Treatment/medication code: selegiline	100000	UK Biobank Assessment Centre	100071	Verbal interview	100075	Medications	100075	UK Biobank Assessment Centre > Verbal interview > Medications
132150	DATE	82797/2210(85007)	0.0185337	-0.0249791	0.061717	0.402025	LOGISTIC-BINARY	Date N94 first reported (pain and other conditions associated with female genital organs and menstrual cycle)	100091	Health-related outcomes	1712	First occurrences	2414	Genitourinary system disorders	2414	Health-related outcomes > First occurrences > Genitourinary system disorders
5540-0	CAT-SIN	7993/8071	-999	-999	-999	0.402636	MULTINOMIAL-LOGISTIC	Surgery/amputation of toe or leg	100000	UK Biobank Assessment Centre	100025	Touchscreen	100036	Health and medical history	100038	UK Biobank Assessment Centre > Touchscreen > Health and medical history > Claudication and peripheral artery disease
20003#1141168578	CAT-MUL	84979/21(85000)	-0.195903	-0.670894	0.245903	0.402982	LOGISTIC-BINARY	Treatment/medication code: evista 60mg tablet	100000	UK Biobank Assessment Centre	100071	Verbal interview	100075	Medications	100075	UK Biobank Assessment Centre > Verbal interview > Medications
20003#1140868170	CAT-MUL	84891/109(85000)	0.0790414	-0.110066	0.260521	0.403387	LOGISTIC-BINARY	Treatment/medication code: prochlorperazine	100000	UK Biobank Assessment Centre	100071	Verbal interview	100075	Medications	100075	UK Biobank Assessment Centre > Verbal interview > Medications
40011#8120	CAT-MUL	84854/153(85007)	-0.0703425	-0.237863	0.0921074	0.40346	LOGISTIC-BINARY	Histology of cancer tumour: Transitional cell carcinoma	100091	Health-related outcomes	100092	Cancer register	100092	Cancer register	100092	Health-related outcomes > Cancer register
132162	DATE	84801/206(85007)	0.0573114	-0.0791407	0.189729	0.403572	LOGISTIC-BINARY	Date O00 first reported (ectopic pregnancy)	100091	Health-related outcomes	1712	First occurrences	2415	Pregnancy, childbirth and the puerperium	2415	Health-related outcomes > First occurrences > Pregnancy, childbirth and the puerperium
20003#1140878048	CAT-MUL	84990/10(85000)	0.25715	-0.387025	0.815478	0.403804	LOGISTIC-BINARY	Treatment/medication code: otrivine-antistin eye drops	100000	UK Biobank Assessment Centre	100071	Verbal interview	100075	Medications	100075	UK Biobank Assessment Centre > Verbal interview > Medications
131476	DATE	84835/172(85007)	-0.0651291	-0.220398	0.0857166	0.404404	LOGISTIC-BINARY	Date J36 first reported (peritonsillar abscess)	100091	Health-related outcomes	1712	First occurrences	2410	Respiratory system disorders	2410	Health-related outcomes > First occurrences > Respiratory system disorders
131062	DATE	84388/619(85007)	-0.0345039	-0.11624	0.0459674	0.404408	LOGISTIC-BINARY	Date G50 first reported (disorders of trigeminal nerve)	100091	Health-related outcomes	1712	First occurrences	2406	Nervous system disorders	2406	Health-related outcomes > First occurrences > Nervous system disorders
20003#1140869186	CAT-MUL	84986/14(85000)	0.196316	-0.325558	0.608591	0.405073	LOGISTIC-BINARY	Treatment/medication code: ovranette tablet	100000	UK Biobank Assessment Centre	100071	Verbal interview	100075	Medications	100075	UK Biobank Assessment Centre > Verbal interview > Medications
130990	DATE	84940/67(85007)	0.100876	-0.142677	0.332022	0.405307	LOGISTIC-BINARY	Date F99 first reported (mental disorder, not otherwise specified)	100091	Health-related outcomes	1712	First occurrences	2405	Mental and behavioural disorders	2405	Health-related outcomes > First occurrences > Mental and behavioural disorders
20003#1141184752	CAT-MUL	84986/14(85000)	-0.239796	-0.829641	0.297273	0.405394	LOGISTIC-BINARY	Treatment/medication code: xyzal 5mg tablet	100000	UK Biobank Assessment Centre	100071	Verbal interview	100075	Medications	100075	UK Biobank Assessment Centre > Verbal interview > Medications
20003#1140862776	CAT-MUL	84929/71(85000)	0.0961983	-0.135887	0.317329	0.405753	LOGISTIC-BINARY	Treatment/medication code: clarityn 10mg tablet	100000	UK Biobank Assessment Centre	100071	Verbal interview	100075	Medications	100075	UK Biobank Assessment Centre > Verbal interview > Medications
131406	DATE	84832/175(85007)	-0.0647556	-0.219524	0.0857749	0.405813	LOGISTIC-BINARY	Date I85 first reported (oesophageal varices)	100091	Health-related outcomes	1712	First occurrences	2409	Circulatory system disorders	2409	Health-related outcomes > First occurrences > Circulatory system disorders
20003#1141162824	CAT-MUL	84870/130(85000)	-0.0759592	-0.258571	0.100655	0.407329	LOGISTIC-BINARY	Treatment/medication code: detrusitol 1mg tablet	100000	UK Biobank Assessment Centre	100071	Verbal interview	100075	Medications	100075	UK Biobank Assessment Centre > Verbal interview > Medications
2473	CAT-SIN	66424/17104(83528)	0.0072304	-0.0098918	0.0243203	0.407415	LOGISTIC-BINARY	Other serious medical condition/disability diagnosed by doctor	100000	UK Biobank Assessment Centre	100025	Touchscreen	100036	Health and medical history	100044	UK Biobank Assessment Centre > Touchscreen > Health and medical history > Medical conditions
20003#1140917450	CAT-MUL	84981/19(85000)	0.177943	-0.266082	0.57465	0.409119	LOGISTIC-BINARY	Treatment/medication code: oestrogel 1.25g gel	100000	UK Biobank Assessment Centre	100071	Verbal interview	100075	Medications	100075	UK Biobank Assessment Centre > Verbal interview > Medications
131566	DATE	84568/439(85007)	0.0395357	-0.0552586	0.132501	0.409178	LOGISTIC-BINARY	Date K07 first reported (dentofacial anomalies [including malocclusion])	100091	Health-related outcomes	1712	First occurrences	2411	Digestive system disorders	2411	Health-related outcomes > First occurrences > Digestive system disorders
40013#1830	CAT-MUL	84993/14(85007)	-0.236438	-0.826968	0.294721	0.409824	LOGISTIC-BINARY	Type of cancer: ICD9: 1830 Malignant neoplasm of ovary	100091	Health-related outcomes	100092	Cancer register	100092	Cancer register	100092	Health-related outcomes > Cancer register
5265	CONTINUOUS	29022	0.00482235	-0.00664683	0.0162915	0.409875	LINEAR	Corneal resistance factor (left)	100000	UK Biobank Assessment Centre	100006	Physical measures	100013	Eye measures	100015	UK Biobank Assessment Centre > Physical measures > Eye measures > Intraocular pressure
21068	CAT-SIN	32511/589(33100)	0.0342873	-0.04823	0.11546	0.41163	LOGISTIC-BINARY	Diagnosed with coeliac disease or gluten sensitivity	100089	Online follow-up	153	Digestive health	153	Digestive health	153	Online follow-up > Digestive health
131392	DATE	84459/548(85007)	-0.0359567	-0.122638	0.0493165	0.412429	LOGISTIC-BINARY	Date I78 first reported (diseases of capillaries)	100091	Health-related outcomes	1712	First occurrences	2409	Circulatory system disorders	2409	Health-related outcomes > First occurrences > Circulatory system disorders
20003#1140928384	CAT-MUL	84985/15(85000)	0.203713	-0.303715	0.673212	0.412678	LOGISTIC-BINARY	Treatment/medication code: ritonavir	100000	UK Biobank Assessment Centre	100071	Verbal interview	100075	Medications	100075	UK Biobank Assessment Centre > Verbal interview > Medications
20003#1141184748	CAT-MUL	84947/53(85000)	0.109391	-0.160404	0.363466	0.413655	LOGISTIC-BINARY	Treatment/medication code: levocetirizine	100000	UK Biobank Assessment Centre	100071	Verbal interview	100075	Medications	100075	UK Biobank Assessment Centre > Verbal interview > Medications
6144#2	CAT-MUL	83150/1677(84827)	0.0202645	-0.0285895	0.0686664	0.414066	LOGISTIC-BINARY	Never eat eggs, dairy, wheat, sugar: Dairy products	100000	UK Biobank Assessment Centre	100025	Touchscreen	100050	Lifestyle and environment	100052	UK Biobank Assessment Centre > Touchscreen > Lifestyle and environment > Diet
20003#1140872302	CAT-MUL	84983/17(85000)	-0.209804	-0.733958	0.273178	0.415017	LOGISTIC-BINARY	Treatment/medication code: lamictal 25mg tablet	100000	UK Biobank Assessment Centre	100071	Verbal interview	100075	Medications	100075	UK Biobank Assessment Centre > Verbal interview > Medications
40006#C439	CAT-MUL	84987/20(85007)	-0.19439	-0.679447	0.254859	0.415297	LOGISTIC-BINARY	Type of cancer: ICD10: C43.9 Malignant melanoma of skin, unspecified	100091	Health-related outcomes	100092	Cancer register	100092	Cancer register	100092	Health-related outcomes > Cancer register
130338	DATE	82017/2990(85007)	0.0153566	-0.021742	0.0522074	0.415607	LOGISTIC-BINARY	Date B96 first reported (other bacterial agents as the cause of diseases classified to other chapters)	100091	Health-related outcomes	1712	First occurrences	2401	Certain infectious and parasitic diseases	2401	Health-related outcomes > First occurrences > Certain infectious and parasitic diseases
20003#1140878308	CAT-MUL	84990/10(85000)	0.237913	-0.373634	0.765862	0.41673	LOGISTIC-BINARY	Treatment/medication code: aveeno cream	100000	UK Biobank Assessment Centre	100071	Verbal interview	100075	Medications	100075	UK Biobank Assessment Centre > Verbal interview > Medications
131938	DATE	81362/3645(85007)	0.0139177	-0.0197741	0.0474081	0.416748	LOGISTIC-BINARY	Date M65 first reported (synovitis and tenosynovitis)	100091	Health-related outcomes	1712	First occurrences	2413	Musculoskeletal system and connective tissue disorders	2413	Health-related outcomes > First occurrences > Musculoskeletal system and connective tissue disorders
131518	DATE	84492/515(85007)	0.0358798	-0.0515037	0.121795	0.417057	LOGISTIC-BINARY	Date J69 first reported (pneumonitis due to solids and liquids)	100091	Health-related outcomes	1712	First occurrences	2410	Respiratory system disorders	2410	Health-related outcomes > First occurrences > Respiratory system disorders
20003#1140861166	CAT-MUL	84966/34(85000)	-0.148042	-0.516753	0.19795	0.417349	LOGISTIC-BINARY	Treatment/medication code: dilzem sr 60mg long acting m/r capsule	100000	UK Biobank Assessment Centre	100071	Verbal interview	100075	Medications	100075	UK Biobank Assessment Centre > Verbal interview > Medications
20003#1141145638	CAT-MUL	84962/38(85000)	-0.137656	-0.480335	0.184189	0.417395	LOGISTIC-BINARY	Treatment/medication code: nasobec aqueous 50micrograms nasal spray	100000	UK Biobank Assessment Centre	100071	Verbal interview	100075	Medications	100075	UK Biobank Assessment Centre > Verbal interview > Medications
40006#C65	CAT-MUL	84994/13(85007)	-0.245862	-0.867344	0.318041	0.417417	LOGISTIC-BINARY	Type of cancer: ICD10: C65 Malignant neoplasm of renal pelvis	100091	Health-related outcomes	100092	Cancer register	100092	Cancer register	100092	Health-related outcomes > Cancer register
132156	DATE	84249/758(85007)	-0.0303569	-0.104257	0.0425083	0.417501	LOGISTIC-BINARY	Date N97 first reported (female infertility)	100091	Health-related outcomes	1712	First occurrences	2414	Genitourinary system disorders	2414	Health-related outcomes > First occurrences > Genitourinary system disorders
20003#1141176732	CAT-MUL	84932/68(85000)	0.0984745	-0.146121	0.330005	0.418028	LOGISTIC-BINARY	Treatment/medication code: carbomers	100000	UK Biobank Assessment Centre	100071	Verbal interview	100075	Medications	100075	UK Biobank Assessment Centre > Verbal interview > Medications
131360	DATE	84688/319(85007)	-0.0466203	-0.160642	0.0649982	0.418052	LOGISTIC-BINARY	Date I60 first reported (subarachnoid haemorrhage)	100091	Health-related outcomes	1712	First occurrences	2409	Circulatory system disorders	2409	Health-related outcomes > First occurrences > Circulatory system disorders
20003#1141172924	CAT-MUL	84896/104(85000)	0.0790169	-0.116001	0.266331	0.418107	LOGISTIC-BINARY	Treatment/medication code: desloratadine	100000	UK Biobank Assessment Centre	100071	Verbal interview	100075	Medications	100075	UK Biobank Assessment Centre > Verbal interview > Medications
20003#1141152732	CAT-MUL	84768/232(85000)	0.0525115	-0.0765725	0.17827	0.419329	LOGISTIC-BINARY	Treatment/medication code: mirtazapine	100000	UK Biobank Assessment Centre	100071	Verbal interview	100075	Medications	100075	UK Biobank Assessment Centre > Verbal interview > Medications
130838	DATE	84740/267(85007)	-0.0508922	-0.175939	0.0712511	0.4197	LOGISTIC-BINARY	Date F01 first reported (vascular dementia)	100091	Health-related outcomes	1712	First occurrences	2405	Mental and behavioural disorders	2405	Health-related outcomes > First occurrences > Mental and behavioural disorders
131790	DATE	83852/1155(85007)	-0.0243872	-0.0840599	0.0346099	0.420501	LOGISTIC-BINARY	Date L70 first reported (acne)	100091	Health-related outcomes	1712	First occurrences	2412	Skin and subcutaneous tissue disorders	2412	Health-related outcomes > First occurrences > Skin and subcutaneous tissue disorders
40006#C446	CAT-MUL	84760/247(85007)	0.0508193	-0.0744902	0.173033	0.421008	LOGISTIC-BINARY	Type of cancer: ICD10: C44.6 Skin of upper limb, including shoulder	100091	Health-related outcomes	100092	Cancer register	100092	Cancer register	100092	Health-related outcomes > Cancer register
20003#1140911750	CAT-MUL	84981/19(85000)	0.174511	-0.269582	0.578389	0.421109	LOGISTIC-BINARY	Treatment/medication code: deep relief ibuprofen gel	100000	UK Biobank Assessment Centre	100071	Verbal interview	100075	Medications	100075	UK Biobank Assessment Centre > Verbal interview > Medications
130642	DATE	84767/240(85007)	0.0520218	-0.0763805	0.177196	0.421366	LOGISTIC-BINARY	Date D61 first reported (other aplastic anaemias)	100091	Health-related outcomes	1712	First occurrences	2403	Blood, blood-forming organs and certain immune disorders	2403	Health-related outcomes > First occurrences > Blood, blood-forming organs and certain immune disorders
131592	DATE	83350/1657(85007)	0.0200931	-0.0292285	0.0689586	0.422448	LOGISTIC-BINARY	Date K26 first reported (duodenal ulcer)	100091	Health-related outcomes	1712	First occurrences	2411	Digestive system disorders	2411	Health-related outcomes > First occurrences > Digestive system disorders
24014	CAT-SIN	78312/5624(83936)	0.0112167	-0.0162941	0.0386016	0.423149	LOGISTIC-BINARY	Close to major road	100088	Additional exposures	113	Local environment	114	Residential air pollution	114	Additional exposures > Local environment > Residential air pollution
20003#1140872290	CAT-MUL	84896/104(85000)	0.0786196	-0.11762	0.267133	0.423375	LOGISTIC-BINARY	Treatment/medication code: lamotrigine	100000	UK Biobank Assessment Centre	100071	Verbal interview	100075	Medications	100075	UK Biobank Assessment Centre > Verbal interview > Medications
131288	DATE	84884/123(85007)	0.0712883	-0.106417	0.242738	0.423679	LOGISTIC-BINARY	Date I11 first reported (hypertensive heart disease)	100091	Health-related outcomes	1712	First occurrences	2409	Circulatory system disorders	2409	Health-related outcomes > First occurrences > Circulatory system disorders
20003#1140868816	CAT-MUL	84980/20(85000)	-0.189429	-0.670992	0.256495	0.424319	LOGISTIC-BINARY	Treatment/medication code: desmopressin	100000	UK Biobank Assessment Centre	100071	Verbal interview	100075	Medications	100075	UK Biobank Assessment Centre > Verbal interview > Medications
1289	INTEGER	82564	0.00537425	-0.00780872	0.0185572	0.424356	ORDERED-LOGISTIC	Cooked vegetable intake	100000	UK Biobank Assessment Centre	100025	Touchscreen	100050	Lifestyle and environment	100052	UK Biobank Assessment Centre > Touchscreen > Lifestyle and environment > Diet
20003#1140909726	CAT-MUL	84009/991(85000)	-0.0262544	-0.0910757	0.037771	0.42445	LOGISTIC-BINARY	Treatment/medication code: vitamin c product	100000	UK Biobank Assessment Centre	100071	Verbal interview	100075	Medications	100075	UK Biobank Assessment Centre > Verbal interview > Medications
40006#C570	CAT-MUL	84991/16(85007)	0.187223	-0.295277	0.622489	0.424705	LOGISTIC-BINARY	Type of cancer: ICD10: C57.0 Fallopian tube	100091	Health-related outcomes	100092	Cancer register	100092	Cancer register	100092	Health-related outcomes > Cancer register
20003#1141157364	CAT-MUL	84986/14(85000)	-0.22827	-0.815056	0.30495	0.42521	LOGISTIC-BINARY	Treatment/medication code: metronidazole product	100000	UK Biobank Assessment Centre	100071	Verbal interview	100075	Medications	100075	UK Biobank Assessment Centre > Verbal interview > Medications
20003#1140861996	CAT-MUL	84982/18(85000)	-0.197286	-0.702732	0.267359	0.426109	LOGISTIC-BINARY	Treatment/medication code: salbulin 100micrograms inhaler	100000	UK Biobank Assessment Centre	100071	Verbal interview	100075	Medications	100075	UK Biobank Assessment Centre > Verbal interview > Medications
5474	CAT-SIN	2460/5338(7798)	0.0194425	-0.0285651	0.0676407	0.42818	LOGISTIC-BINARY	Leg pain when walking uphill or hurrying	100000	UK Biobank Assessment Centre	100025	Touchscreen	100036	Health and medical history	100038	UK Biobank Assessment Centre > Touchscreen > Health and medical history > Claudication and peripheral artery disease
1408	CAT-SIN	83206	-0.00512899	-0.0178556	0.00759761	0.429683	ORDERED-LOGISTIC	Cheese intake	100000	UK Biobank Assessment Centre	100025	Touchscreen	100050	Lifestyle and environment	100052	UK Biobank Assessment Centre > Touchscreen > Lifestyle and environment > Diet
40006#D473	CAT-MUL	84969/38(85007)	0.124248	-0.19494	0.422098	0.430556	LOGISTIC-BINARY	Type of cancer: ICD10: D47.3 Essential (haemorrhagic) thrombocythaemia	100091	Health-related outcomes	100092	Cancer register	100092	Cancer register	100092	Health-related outcomes > Cancer register
40006#D050	CAT-MUL	84974/33(85007)	-0.148457	-0.530124	0.210425	0.43223	LOGISTIC-BINARY	Type of cancer: ICD10: D05.0 Lobular carcinoma in situ	100091	Health-related outcomes	100092	Cancer register	100092	Cancer register	100092	Health-related outcomes > Cancer register
6144#3	CAT-MUL	82732/2095(84827)	0.0175318	-0.0264773	0.0611789	0.433011	LOGISTIC-BINARY	Never eat eggs, dairy, wheat, sugar: Wheat products	100000	UK Biobank Assessment Centre	100025	Touchscreen	100050	Lifestyle and environment	100052	UK Biobank Assessment Centre > Touchscreen > Lifestyle and environment > Diet
131462	DATE	73676/11331(85007)	0.00820182	-0.0123295	0.0286789	0.433028	LOGISTIC-BINARY	Date J22 first reported (unspecified acute lower respiratory infection)	100091	Health-related outcomes	1712	First occurrences	2410	Respiratory system disorders	2410	Health-related outcomes > First occurrences > Respiratory system disorders
20003#1140910512	CAT-MUL	84970/30(85000)	0.138163	-0.220844	0.468727	0.433148	LOGISTIC-BINARY	Treatment/medication code: ismo - isosorbide mononitrate	100000	UK Biobank Assessment Centre	100071	Verbal interview	100075	Medications	100075	UK Biobank Assessment Centre > Verbal interview > Medications
132088	DATE	83639/1368(85007)	0.0216611	-0.0330082	0.0757908	0.435131	LOGISTIC-BINARY	Date N48 first reported (other disorders of penis)	100091	Health-related outcomes	1712	First occurrences	2414	Genitourinary system disorders	2414	Health-related outcomes > First occurrences > Genitourinary system disorders
131426	DATE	80556/4451(85007)	-0.0123896	-0.0436681	0.018725	0.43633	LOGISTIC-BINARY	Date J01 first reported (acute sinusitis)	100091	Health-related outcomes	1712	First occurrences	2410	Respiratory system disorders	2410	Health-related outcomes > First occurrences > Respiratory system disorders
20003#1140879798	CAT-MUL	84972/28(85000)	-0.158256	-0.571499	0.226147	0.437411	LOGISTIC-BINARY	Treatment/medication code: terazosin	100000	UK Biobank Assessment Centre	100071	Verbal interview	100075	Medications	100075	UK Biobank Assessment Centre > Verbal interview > Medications
21054	CAT-SIN	33306	-0.0246165	-0.0868693	0.0376364	0.43752	ORDERED-LOGISTIC	Degree bothered by fainting spells in the last 3 months	100089	Online follow-up	153	Digestive health	153	Digestive health	153	Online follow-up > Digestive health
2023-01-21	CAT-SIN	83428/84917	-999	-999	-999	0.437716	MULTINOMIAL-LOGISTIC	Weight method	100000	UK Biobank Assessment Centre	100006	Physical measures	100008	Anthropometry	100010	UK Biobank Assessment Centre > Physical measures > Anthropometry > Body size measures
20003#1140861832	CAT-MUL	84900/100(85000)	0.0766955	-0.121808	0.266003	0.438668	LOGISTIC-BINARY	Treatment/medication code: tranexamic acid	100000	UK Biobank Assessment Centre	100071	Verbal interview	100075	Medications	100075	UK Biobank Assessment Centre > Verbal interview > Medications
2463	CAT-SIN	76640/7977(84617)	0.00920876	-0.014163	0.0324944	0.439118	LOGISTIC-BINARY	Fractured/broken bones in last 5 years	100000	UK Biobank Assessment Centre	100025	Touchscreen	100036	Health and medical history	100044	UK Biobank Assessment Centre > Touchscreen > Health and medical history > Medical conditions
131670	DATE	82633/2374(85007)	-0.0163825	-0.0580657	0.0249838	0.439363	LOGISTIC-BINARY	Date K76 first reported (other diseases of liver)	100091	Health-related outcomes	1712	First occurrences	2411	Digestive system disorders	2411	Health-related outcomes > First occurrences > Digestive system disorders
1618	CAT-SIN	14130/31033(45163)	-0.00833508	-0.0294635	0.0128179	0.439657	LOGISTIC-BINARY	Alcohol usually taken with meals	100000	UK Biobank Assessment Centre	100025	Touchscreen	100050	Lifestyle and environment	100051	UK Biobank Assessment Centre > Touchscreen > Lifestyle and environment > Alcohol
131994	DATE	84809/198(85007)	-0.0569294	-0.203391	0.085673	0.440199	LOGISTIC-BINARY	Date M96 first reported (postprocedural musculoskeletal disorders, not elsewhere classified)	100091	Health-related outcomes	1712	First occurrences	2413	Musculoskeletal system and connective tissue disorders	2413	Health-related outcomes > First occurrences > Musculoskeletal system and connective tissue disorders
130836	DATE	84645/362(85007)	-0.0415418	-0.14818	0.0628901	0.440457	LOGISTIC-BINARY	Date F00 first reported (dementia in alzheimer's disease)	100091	Health-related outcomes	1712	First occurrences	2405	Mental and behavioural disorders	2405	Health-related outcomes > First occurrences > Mental and behavioural disorders
20003#1141168948	CAT-MUL	84976/24(85000)	-0.16371	-0.594913	0.237177	0.441107	LOGISTIC-BINARY	Treatment/medication code: viagra 100mg tablet	100000	UK Biobank Assessment Centre	100071	Verbal interview	100075	Medications	100075	UK Biobank Assessment Centre > Verbal interview > Medications
131734	DATE	84776/231(85007)	0.0508881	-0.0803255	0.178634	0.44121	LOGISTIC-BINARY	Date L27 first reported (dermatitis due to substances taken internally)	100091	Health-related outcomes	1712	First occurrences	2412	Skin and subcutaneous tissue disorders	2412	Health-related outcomes > First occurrences > Skin and subcutaneous tissue disorders
21062	CAT-SIN	25684/7553(33237)	0.0102726	-0.01592	0.036396	0.441457	LOGISTIC-BINARY	Ever been offered/sought treatment for anxiety	100089	Online follow-up	153	Digestive health	153	Digestive health	153	Online follow-up > Digestive health
20003#1141169516	CAT-MUL	84984/16(85000)	-0.203374	-0.743173	0.290821	0.441589	LOGISTIC-BINARY	Treatment/medication code: dorzolamide+timolol	100000	UK Biobank Assessment Centre	100071	Verbal interview	100075	Medications	100075	UK Biobank Assessment Centre > Verbal interview > Medications
20003#1141164060	CAT-MUL	84964/36(85000)	-0.137593	-0.498527	0.202688	0.442205	LOGISTIC-BINARY	Treatment/medication code: pramipexole	100000	UK Biobank Assessment Centre	100071	Verbal interview	100075	Medications	100075	UK Biobank Assessment Centre > Verbal interview > Medications
20003#1141166200	CAT-MUL	84970/30(85000)	0.135458	-0.223072	0.465893	0.442514	LOGISTIC-BINARY	Treatment/medication code: implanon 68mg subdermal implant	100000	UK Biobank Assessment Centre	100071	Verbal interview	100075	Medications	100075	UK Biobank Assessment Centre > Verbal interview > Medications
40006#C169	CAT-MUL	84978/29(85007)	-0.154378	-0.561782	0.226541	0.443246	LOGISTIC-BINARY	Type of cancer: ICD10: C16.9 Stomach, unspecified	100091	Health-related outcomes	100092	Cancer register	100092	Cancer register	100092	Health-related outcomes > Cancer register
20003#1141200768	CAT-MUL	84981/19(85000)	-0.199396	-0.730179	0.287072	0.44334	LOGISTIC-BINARY	Treatment/medication code: protelos 2g sachets	100000	UK Biobank Assessment Centre	100071	Verbal interview	100075	Medications	100075	UK Biobank Assessment Centre > Verbal interview > Medications
30160	CONTINUOUS	85007	0.00511848	-0.00798715	0.0182241	0.444081	ORDERED-LOGISTIC	Basophill count	100078	Biological samples	100080	Assay results	100081	Blood assays	100081	Biological samples > Assay results > Blood assays > Blood count
130890	DATE	84917/90(85007)	0.0788175	-0.128313	0.276603	0.445815	LOGISTIC-BINARY	Date F30 first reported (manic episode)	100091	Health-related outcomes	1712	First occurrences	2405	Mental and behavioural disorders	2405	Health-related outcomes > First occurrences > Mental and behavioural disorders
20003#1141151016	CAT-MUL	84935/65(85000)	-0.0988185	-0.358635	0.149427	0.446056	LOGISTIC-BINARY	Treatment/medication code: losartan potassium+hydrochlorothiazide 50mg/12.5mg tablet	100000	UK Biobank Assessment Centre	100071	Verbal interview	100075	Medications	100075	UK Biobank Assessment Centre > Verbal interview > Medications
130244	DATE	84900/107(85007)	0.073319	-0.11903	0.258325	0.44645	LOGISTIC-BINARY	Date B44 first reported (aspergillosis)	100091	Health-related outcomes	1712	First occurrences	2401	Certain infectious and parasitic diseases	2401	Health-related outcomes > First occurrences > Certain infectious and parasitic diseases
131138	DATE	84776/231(85007)	0.0496164	-0.0800903	0.175914	0.447525	LOGISTIC-BINARY	Date H05 first reported (disorders of orbit)	100091	Health-related outcomes	1712	First occurrences	2407	Eye and adnexa disorders	2407	Health-related outcomes > First occurrences > Eye and adnexa disorders
20003#1140871542	CAT-MUL	84923/77(85000)	-0.0903396	-0.328564	0.137319	0.447553	LOGISTIC-BINARY	Treatment/medication code: mefenamic acid	100000	UK Biobank Assessment Centre	100071	Verbal interview	100075	Medications	100075	UK Biobank Assessment Centre > Verbal interview > Medications
131836	DATE	76042/8965(85007)	-0.00876642	-0.0314523	0.0138444	0.448064	LOGISTIC-BINARY	Date L98 first reported (other disorders of skin and subcutaneous tissue, not elsewhere classified)	100091	Health-related outcomes	1712	First occurrences	2412	Skin and subcutaneous tissue disorders	2412	Health-related outcomes > First occurrences > Skin and subcutaneous tissue disorders
20003#1140923346	CAT-MUL	83112/1888(85000)	0.0178376	-0.0284819	0.0637503	0.448383	LOGISTIC-BINARY	Treatment/medication code: co-codamol	100000	UK Biobank Assessment Centre	100071	Verbal interview	100075	Medications	100075	UK Biobank Assessment Centre > Verbal interview > Medications
20003#1141180592	CAT-MUL	84981/19(85000)	-0.182601	-0.672632	0.270092	0.448384	LOGISTIC-BINARY	Treatment/medication code: perindopril+indapamide	100000	UK Biobank Assessment Centre	100071	Verbal interview	100075	Medications	100075	UK Biobank Assessment Centre > Verbal interview > Medications
131914	DATE	84113/894(85007)	0.0257653	-0.0413405	0.0920242	0.448874	LOGISTIC-BINARY	Date M46 first reported (other inflammatory spondylopathies)	100091	Health-related outcomes	1712	First occurrences	2413	Musculoskeletal system and connective tissue disorders	2413	Health-related outcomes > First occurrences > Musculoskeletal system and connective tissue disorders
2966	INTEGER	20394	-0.00432314	-0.0155195	0.00687319	0.449161	LINEAR	Age high blood pressure diagnosed	100000	UK Biobank Assessment Centre	100025	Touchscreen	100036	Health and medical history	100044	UK Biobank Assessment Centre > Touchscreen > Health and medical history > Medical conditions
1060	INTEGER	67103	0.00596366	-0.00948429	0.0214116	0.449289	ORDERED-LOGISTIC	Time spent outdoors in winter	100000	UK Biobank Assessment Centre	100025	Touchscreen	100050	Lifestyle and environment	100055	UK Biobank Assessment Centre > Touchscreen > Lifestyle and environment > Sun exposure
40013#1731	CAT-MUL	84991/16(85007)	-0.207322	-0.767328	0.30462	0.449559	LOGISTIC-BINARY	Type of cancer: ICD9: 1731 Other malignant neoplasm of eyelid, including canthus	100091	Health-related outcomes	100092	Cancer register	100092	Cancer register	100092	Health-related outcomes > Cancer register
20003#1141151018	CAT-MUL	84981/19(85000)	0.170089	-0.291804	0.589854	0.450394	LOGISTIC-BINARY	Treatment/medication code: cozaar-comp 50mg/12.5mg tablet	100000	UK Biobank Assessment Centre	100071	Verbal interview	100075	Medications	100075	UK Biobank Assessment Centre > Verbal interview > Medications
131848	DATE	84786/221(85007)	0.0509702	-0.0831399	0.181532	0.450415	LOGISTIC-BINARY	Date M05 first reported (seropositive rheumatoid arthritis)	100091	Health-related outcomes	1712	First occurrences	2413	Musculoskeletal system and connective tissue disorders	2413	Health-related outcomes > First occurrences > Musculoskeletal system and connective tissue disorders
40006#C189	CAT-MUL	84942/65(85007)	0.0922909	-0.153995	0.326712	0.452013	LOGISTIC-BINARY	Type of cancer: ICD10: C18.9 Colon, unspecified	100091	Health-related outcomes	100092	Cancer register	100092	Cancer register	100092	Health-related outcomes > Cancer register
20003#1141145630	CAT-MUL	84983/17(85000)	0.182347	-0.318516	0.629383	0.452049	LOGISTIC-BINARY	Treatment/medication code: nitromin 400micrograms cfc-free spray	100000	UK Biobank Assessment Centre	100071	Verbal interview	100075	Medications	100075	UK Biobank Assessment Centre > Verbal interview > Medications
40012#5	CAT-MUL	84992/15(85007)	0.185836	-0.323499	0.640864	0.452057	LOGISTIC-BINARY	Behaviour of cancer tumour: Malignant, microinvasive	100091	Health-related outcomes	100092	Cancer register	100092	Cancer register	100092	Health-related outcomes > Cancer register
131132	DATE	81931/3076(85007)	-0.0140825	-0.0509728	0.0225639	0.452839	LOGISTIC-BINARY	Date H02 first reported (other disorders of eyelid)	100091	Health-related outcomes	1712	First occurrences	2407	Eye and adnexa disorders	2407	Health-related outcomes > First occurrences > Eye and adnexa disorders
40006#D037	CAT-MUL	84954/53(85007)	0.102821	-0.173942	0.362956	0.453424	LOGISTIC-BINARY	Type of cancer: ICD10: D03.7 Melanoma in situ of lower limb, including hip	100091	Health-related outcomes	100092	Cancer register	100092	Cancer register	100092	Health-related outcomes > Cancer register
5945	INTEGER	587	-0.0235307	-0.0853148	0.0382535	0.454717	LINEAR	Age other serious eye condition diagnosed	100000	UK Biobank Assessment Centre	100025	Touchscreen	100036	Health and medical history	100041	UK Biobank Assessment Centre > Touchscreen > Health and medical history > Eyesight
130676	DATE	84928/79(85007)	0.0831712	-0.140589	0.29672	0.456229	LOGISTIC-BINARY	Date D80 first reported (immunodeficiency with predominantly antibody defects)	100091	Health-related outcomes	1712	First occurrences	2403	Blood, blood-forming organs and certain immune disorders	2403	Health-related outcomes > First occurrences > Blood, blood-forming organs and certain immune disorders
20003#1140867504	CAT-MUL	84941/59(85000)	-0.10084	-0.372332	0.158005	0.456379	LOGISTIC-BINARY	Treatment/medication code: priadel 200mg m/r tablet	100000	UK Biobank Assessment Centre	100071	Verbal interview	100075	Medications	100075	UK Biobank Assessment Centre > Verbal interview > Medications
131364	DATE	84785/222(85007)	-0.0517434	-0.189658	0.082671	0.456472	LOGISTIC-BINARY	Date I62 first reported (other nontraumatic intracranial haemorrhage)	100091	Health-related outcomes	1712	First occurrences	2409	Circulatory system disorders	2409	Health-related outcomes > First occurrences > Circulatory system disorders
30750	CONTINUOUS	80998	-0.00252278	-0.00917235	0.0041268	0.45712	LINEAR	Glycated haemoglobin (HbA1c)	100078	Biological samples	100080	Assay results	17518	Blood assays	17518	Biological samples > Assay results > Blood assays > Blood biochemistry
40013#1809	CAT-MUL	84935/72(85007)	-0.0943103	-0.347975	0.149519	0.457478	LOGISTIC-BINARY	Type of cancer: ICD9: 1809 Malignant neoplasm of cervix uteri, unspecified	100091	Health-related outcomes	100092	Cancer register	100092	Cancer register	100092	Health-related outcomes > Cancer register
131600	DATE	81273/3734(85007)	0.0126028	-0.0207463	0.0457565	0.457565	LOGISTIC-BINARY	Date K30 first reported (dyspepsia)	100091	Health-related outcomes	1712	First occurrences	2411	Digestive system disorders	2411	Health-related outcomes > First occurrences > Digestive system disorders
6151#5	CAT-MUL	82951/1656(84607)	-0.0188072	-0.0687071	0.0306301	0.458002	LOGISTIC-BINARY	Fractured bone site(s): Wrist	100000	UK Biobank Assessment Centre	100025	Touchscreen	100036	Health and medical history	100044	UK Biobank Assessment Centre > Touchscreen > Health and medical history > Medical conditions
40006#C820	CAT-MUL	84996/11(85007)	-0.238919	-0.902098	0.359163	0.458754	LOGISTIC-BINARY	Type of cancer: ICD10: C82.0 Small cleaved cell, follicular	100091	Health-related outcomes	100092	Cancer register	100092	Cancer register	100092	Health-related outcomes > Cancer register
40006#C07	CAT-MUL	84987/20(85007)	0.161174	-0.285151	0.566109	0.458972	LOGISTIC-BINARY	Type of cancer: ICD10: C07 Malignant neoplasm of parotid gland	100091	Health-related outcomes	100092	Cancer register	100092	Cancer register	100092	Health-related outcomes > Cancer register
20003#1140869164	CAT-MUL	84974/26(85000)	-0.155977	-0.58243	0.243078	0.459497	LOGISTIC-BINARY	Treatment/medication code: mercilon tablet	100000	UK Biobank Assessment Centre	100071	Verbal interview	100075	Medications	100075	UK Biobank Assessment Centre > Verbal interview > Medications
20003#1140873634	CAT-MUL	84971/29(85000)	-0.143251	-0.535326	0.22278	0.459564	LOGISTIC-BINARY	Treatment/medication code: clarithromycin	100000	UK Biobank Assessment Centre	100071	Verbal interview	100075	Medications	100075	UK Biobank Assessment Centre > Verbal interview > Medications
20003#1140861954	CAT-MUL	84883/117(85000)	0.0675432	-0.114621	0.243383	0.459718	LOGISTIC-BINARY	Treatment/medication code: fenofibrate	100000	UK Biobank Assessment Centre	100071	Verbal interview	100075	Medications	100075	UK Biobank Assessment Centre > Verbal interview > Medications
1598	INTEGER	60980	-0.00620445	-0.0226637	0.0102548	0.460065	ORDERED-LOGISTIC	Average weekly spirits intake	100000	UK Biobank Assessment Centre	100025	Touchscreen	100050	Lifestyle and environment	100051	UK Biobank Assessment Centre > Touchscreen > Lifestyle and environment > Alcohol
6179#2	CAT-MUL	67878/16981(84859)	-0.00652765	-0.0238722	0.0107833	0.460285	LOGISTIC-BINARY	Mineral and other dietary supplements: Glucosamine	100000	UK Biobank Assessment Centre	100025	Touchscreen	100036	Health and medical history	100045	UK Biobank Assessment Centre > Touchscreen > Health and medical history > Medication
20001#1053	CAT-MUL	84833/167(85000)	0.0567089	-0.0961002	0.204956	0.460392	LOGISTIC-BINARY	Cancer code, self-reported: non-hodgkins lymphoma	100000	UK Biobank Assessment Centre	100071	Verbal interview	100074	Medical conditions	100074	UK Biobank Assessment Centre > Verbal interview > Medical conditions
21039	CAT-SIN	7713	-0.0148413	-0.0541877	0.0245051	0.460482	ORDERED-LOGISTIC	Severity of current abdominal distension/tightness	100089	Online follow-up	153	Digestive health	153	Digestive health	153	Online follow-up > Digestive health
20003#1140879802	CAT-MUL	81564/3436(85000)	-0.0131854	-0.048342	0.0217614	0.460947	LOGISTIC-BINARY	Treatment/medication code: amlodipine	100000	UK Biobank Assessment Centre	100071	Verbal interview	100075	Medications	100075	UK Biobank Assessment Centre > Verbal interview > Medications
131862	DATE	84891/116(85007)	0.0683874	-0.116959	0.246714	0.461253	LOGISTIC-BINARY	Date M12 first reported (other specific arthropathies)	100091	Health-related outcomes	1712	First occurrences	2413	Musculoskeletal system and connective tissue disorders	2413	Health-related outcomes > First occurrences > Musculoskeletal system and connective tissue disorders
40006#C23	CAT-MUL	84990/17(85007)	-0.19591	-0.740109	0.301839	0.461951	LOGISTIC-BINARY	Type of cancer: ICD10: C23 Malignant neoplasm of gallbladder	100091	Health-related outcomes	100092	Cancer register	100092	Cancer register	100092	Health-related outcomes > Cancer register
20003#1140861120	CAT-MUL	84931/69(85000)	0.0872149	-0.151021	0.313507	0.462099	LOGISTIC-BINARY	Treatment/medication code: coracten sr 10mg m/r capsule	100000	UK Biobank Assessment Centre	100071	Verbal interview	100075	Medications	100075	UK Biobank Assessment Centre > Verbal interview > Medications
20003#1141153236	CAT-MUL	84976/24(85000)	-0.161766	-0.608177	0.252901	0.462214	LOGISTIC-BINARY	Treatment/medication code: oxis 6micrograms turbohaler	100000	UK Biobank Assessment Centre	100071	Verbal interview	100075	Medications	100075	UK Biobank Assessment Centre > Verbal interview > Medications
131904	DATE	84847/160(85007)	0.0574174	-0.0987918	0.20849	0.46404	LOGISTIC-BINARY	Date M40 first reported (kyphosis and lordosis)	100091	Health-related outcomes	1712	First occurrences	2413	Musculoskeletal system and connective tissue disorders	2413	Health-related outcomes > First occurrences > Musculoskeletal system and connective tissue disorders
20003#1140910706	CAT-MUL	84974/26(85000)	0.136765	-0.24307	0.488355	0.464045	LOGISTIC-BINARY	Treatment/medication code: phenobarbital	100000	UK Biobank Assessment Centre	100071	Verbal interview	100075	Medications	100075	UK Biobank Assessment Centre > Verbal interview > Medications
20003#1140910442	CAT-MUL	84988/12(85000)	0.202426	-0.373648	0.706708	0.465031	LOGISTIC-BINARY	Treatment/medication code: bzt - bendrofluazide	100000	UK Biobank Assessment Centre	100071	Verbal interview	100075	Medications	100075	UK Biobank Assessment Centre > Verbal interview > Medications
23058	CAT-SIN	77/1470(1547)	-0.0869703	-0.31776	0.149738	0.465151	LOGISTIC-BINARY	HHV-7 seropositivity for Human Herpesvirus-7	100078	Biological samples	100080	Assay results	51428	Blood assays	51428	Biological samples > Assay results > Blood assays > Infectious Diseases
20126-0	CAT-SIN	19935/27764	-999	-999	-999	0.465871	MULTINOMIAL-LOGISTIC	Bipolar and major depression status	100000	UK Biobank Assessment Centre	100025	Touchscreen	100059	Psychosocial factors	100060	UK Biobank Assessment Centre > Touchscreen > Psychosocial factors > Mental health
20003#1140874718	CAT-MUL	84988/12(85000)	0.197955	-0.365481	0.695826	0.466037	LOGISTIC-BINARY	Treatment/medication code: glibenclamide	100000	UK Biobank Assessment Centre	100071	Verbal interview	100075	Medications	100075	UK Biobank Assessment Centre > Verbal interview > Medications
20003#1141187810	CAT-MUL	84879/121(85000)	0.0658753	-0.114916	0.240544	0.467661	LOGISTIC-BINARY	Treatment/medication code: tadalafil	100000	UK Biobank Assessment Centre	100071	Verbal interview	100075	Medications	100075	UK Biobank Assessment Centre > Verbal interview > Medications
20003#1141201244	CAT-MUL	84990/10(85000)	-0.248458	-0.95257	0.389048	0.468789	LOGISTIC-BINARY	Treatment/medication code: eplerenone	100000	UK Biobank Assessment Centre	100071	Verbal interview	100075	Medications	100075	UK Biobank Assessment Centre > Verbal interview > Medications
40006#D091	CAT-MUL	84997/10(85007)	0.222892	-0.411623	0.795984	0.469564	LOGISTIC-BINARY	Type of cancer: ICD10: D09.1 Other and unspecified urinary organs	100091	Health-related outcomes	100092	Cancer register	100092	Cancer register	100092	Health-related outcomes > Cancer register
20003#1140862260	CAT-MUL	84984/16(85000)	-0.192053	-0.7367	0.304598	0.470268	LOGISTIC-BINARY	Treatment/medication code: aminophylline	100000	UK Biobank Assessment Centre	100071	Verbal interview	100075	Medications	100075	UK Biobank Assessment Centre > Verbal interview > Medications
6152#8	CAT-MUL	75082/9829(84911)	0.0078411	-0.0134944	0.0291089	0.470604	LOGISTIC-BINARY	Blood clot, DVT, bronchitis, emphysema, asthma, rhinitis, eczema, allergy diagnosed by doctor: Asthma	100000	UK Biobank Assessment Centre	100025	Touchscreen	100036	Health and medical history	100044	UK Biobank Assessment Centre > Touchscreen > Health and medical history > Medical conditions
130148	DATE	84917/90(85007)	-0.078337	-0.295311	0.130278	0.470788	LOGISTIC-BINARY	Date A87 first reported (viral meningitis)	100091	Health-related outcomes	1712	First occurrences	2401	Certain infectious and parasitic diseases	2401	Health-related outcomes > First occurrences > Certain infectious and parasitic diseases
6179#5	CAT-MUL	82268/2591(84859)	-0.0146625	-0.0546811	0.0250669	0.471067	LOGISTIC-BINARY	Mineral and other dietary supplements: Iron	100000	UK Biobank Assessment Centre	100025	Touchscreen	100036	Health and medical history	100045	UK Biobank Assessment Centre > Touchscreen > Health and medical history > Medication
132268	DATE	84666/341(85007)	-0.0402563	-0.151181	0.0681716	0.471958	LOGISTIC-BINARY	Date O72 first reported (postpartum haemorrhage)	100091	Health-related outcomes	1712	First occurrences	2415	Pregnancy, childbirth and the puerperium	2415	Health-related outcomes > First occurrences > Pregnancy, childbirth and the puerperium
20003#1140888758	CAT-MUL	84971/29(85000)	0.128122	-0.234058	0.463091	0.472074	LOGISTIC-BINARY	Treatment/medication code: penicillin v	100000	UK Biobank Assessment Centre	100071	Verbal interview	100075	Medications	100075	UK Biobank Assessment Centre > Verbal interview > Medications
20003#1141180036	CAT-MUL	84811/189(85000)	0.0517399	-0.0913766	0.190732	0.472297	LOGISTIC-BINARY	Treatment/medication code: fybogel orange s/f granules	100000	UK Biobank Assessment Centre	100071	Verbal interview	100075	Medications	100075	UK Biobank Assessment Centre > Verbal interview > Medications
20003#1140909954	CAT-MUL	84977/23(85000)	0.143872	-0.26459	0.520383	0.473228	LOGISTIC-BINARY	Treatment/medication code: acyclovir	100000	UK Biobank Assessment Centre	100071	Verbal interview	100075	Medications	100075	UK Biobank Assessment Centre > Verbal interview > Medications
40011#8501	CAT-MUL	84984/23(85007)	0.14479	-0.26821	0.521662	0.473368	LOGISTIC-BINARY	Histology of cancer tumour: Comedocarcinoma	100091	Health-related outcomes	100092	Cancer register	100092	Cancer register	100092	Health-related outcomes > Cancer register
20003#1140872112	CAT-MUL	84935/65(85000)	0.0869326	-0.157045	0.318622	0.474044	LOGISTIC-BINARY	Treatment/medication code: epanutin 25mg capsule	100000	UK Biobank Assessment Centre	100071	Verbal interview	100075	Medications	100075	UK Biobank Assessment Centre > Verbal interview > Medications
24011	INTEGER	83936	0.00244379	-0.00426012	0.0091477	0.474932	LINEAR	Traffic intensity on the nearest major road	100088	Additional exposures	113	Local environment	114	Residential air pollution	114	Additional exposures > Local environment > Residential air pollution
20015	CONTINUOUS	84824	-0.00186851	-0.0069992	0.00326218	0.475356	LINEAR	Sitting height	100000	UK Biobank Assessment Centre	100006	Physical measures	100008	Anthropometry	100010	UK Biobank Assessment Centre > Physical measures > Anthropometry > Body size measures
131806	DATE	78967/6040(85007)	-0.00981163	-0.0368212	0.0170813	0.475512	LOGISTIC-BINARY	Date L82 first reported (seborrhoeic keratosis)	100091	Health-related outcomes	1712	First occurrences	2412	Skin and subcutaneous tissue disorders	2412	Health-related outcomes > First occurrences > Skin and subcutaneous tissue disorders
21028	CAT-SIN	17915	-0.0095487	-0.0358195	0.0167221	0.476552	ORDERED-LOGISTIC	Frequency of discomfort/pain getting better or stopping after a bowel movement	100089	Online follow-up	153	Digestive health	153	Digestive health	153	Online follow-up > Digestive health
4407	INTEGER	8374	0.0156976	-0.0274885	0.0588838	0.476993	ORDERED-LOGISTIC	Average monthly red wine intake	100000	UK Biobank Assessment Centre	100025	Touchscreen	100050	Lifestyle and environment	100051	UK Biobank Assessment Centre > Touchscreen > Lifestyle and environment > Alcohol
6145#3	CAT-MUL	66685/17891(84576)	-0.00607658	-0.0228569	0.0106714	0.477426	LOGISTIC-BINARY	Illness, injury, bereavement, stress in last 2 years: Death of a close relative	100000	UK Biobank Assessment Centre	100025	Touchscreen	100059	Psychosocial factors	100060	UK Biobank Assessment Centre > Touchscreen > Psychosocial factors > Mental health
132092	DATE	82819/2188(85007)	-0.0159681	-0.0601896	0.0279235	0.477459	LOGISTIC-BINARY	Date N50 first reported (other disorders of male genital organs)	100091	Health-related outcomes	1712	First occurrences	2414	Genitourinary system disorders	2414	Health-related outcomes > First occurrences > Genitourinary system disorders
131620	DATE	75119/9888(85007)	0.00776689	-0.0137047	0.0291733	0.477664	LOGISTIC-BINARY	Date K44 first reported (diaphragmatic hernia)	100091	Health-related outcomes	1712	First occurrences	2411	Digestive system disorders	2411	Health-related outcomes > First occurrences > Digestive system disorders
20003#1140879502	CAT-MUL	84985/15(85000)	0.177227	-0.339498	0.638698	0.479746	LOGISTIC-BINARY	Treatment/medication code: olsalazine	100000	UK Biobank Assessment Centre	100071	Verbal interview	100075	Medications	100075	UK Biobank Assessment Centre > Verbal interview > Medications
40006#C341	CAT-MUL	84762/245(85007)	0.0450605	-0.0815599	0.168523	0.480074	LOGISTIC-BINARY	Type of cancer: ICD10: C34.1 Upper lobe, bronchus or lung	100091	Health-related outcomes	100092	Cancer register	100092	Cancer register	100092	Health-related outcomes > Cancer register
40006#D012	CAT-MUL	84974/33(85007)	-0.127597	-0.492939	0.215222	0.480586	LOGISTIC-BINARY	Type of cancer: ICD10: D01.2 Rectum	100091	Health-related outcomes	100092	Cancer register	100092	Cancer register	100092	Health-related outcomes > Cancer register
20502	CAT-SIN	21737/7535(29272)	0.00961897	-0.0171838	0.0363559	0.481253	LOGISTIC-BINARY	Ever had period extreme irritability	100089	Online follow-up	136	Mental health	139	Mania	139	Online follow-up > Mental health > Mania
20003#1140861936	CAT-MUL	84973/27(85000)	-0.141519	-0.548604	0.238481	0.481402	LOGISTIC-BINARY	Treatment/medication code: questran 4g/sachet powder	100000	UK Biobank Assessment Centre	100071	Verbal interview	100075	Medications	100075	UK Biobank Assessment Centre > Verbal interview > Medications
131782	DATE	84456/551(85007)	0.0300133	-0.0544147	0.113026	0.482311	LOGISTIC-BINARY	Date L65 first reported (other nonscarring hair loss)	100091	Health-related outcomes	1712	First occurrences	2412	Skin and subcutaneous tissue disorders	2412	Health-related outcomes > First occurrences > Skin and subcutaneous tissue disorders
131468	DATE	82404/2603(85007)	0.0141126	-0.0254459	0.0533851	0.482821	LOGISTIC-BINARY	Date J32 first reported (chronic sinusitis)	100091	Health-related outcomes	1712	First occurrences	2410	Respiratory system disorders	2410	Health-related outcomes > First occurrences > Respiratory system disorders
20003#1141193282	CAT-MUL	84897/103(85000)	0.0680826	-0.125899	0.254268	0.482917	LOGISTIC-BINARY	Treatment/medication code: olmesartan	100000	UK Biobank Assessment Centre	100071	Verbal interview	100075	Medications	100075	UK Biobank Assessment Centre > Verbal interview > Medications
135	INTEGER	85000	0.00466955	-0.00837755	0.0177166	0.48305	ORDERED-LOGISTIC	Number of self-reported non-cancer illnesses	100000	UK Biobank Assessment Centre	100071	Verbal interview	100074	Medical conditions	100074	UK Biobank Assessment Centre > Verbal interview > Medical conditions
40006#D010	CAT-MUL	84970/37(85007)	0.114303	-0.21536	0.423384	0.483489	LOGISTIC-BINARY	Type of cancer: ICD10: D01.0 Colon	100091	Health-related outcomes	100092	Cancer register	100092	Cancer register	100092	Health-related outcomes > Cancer register
20003#1141192666	CAT-MUL	84984/16(85000)	-0.191445	-0.751299	0.315821	0.483665	LOGISTIC-BINARY	Treatment/medication code: frovatriptan	100000	UK Biobank Assessment Centre	100071	Verbal interview	100075	Medications	100075	UK Biobank Assessment Centre > Verbal interview > Medications
20003#1140876136	CAT-MUL	84467/533(85000)	0.0304391	-0.0555555	0.114963	0.484123	LOGISTIC-BINARY	Treatment/medication code: beconase 50micrograms nasal spray	100000	UK Biobank Assessment Centre	100071	Verbal interview	100075	Medications	100075	UK Biobank Assessment Centre > Verbal interview > Medications
20003#1140870570	CAT-MUL	84740/260(85000)	-0.044181	-0.169466	0.0781789	0.484414	LOGISTIC-BINARY	Treatment/medication code: vitamin b12 preparation	100000	UK Biobank Assessment Centre	100071	Verbal interview	100075	Medications	100075	UK Biobank Assessment Centre > Verbal interview > Medications
131198	DATE	84724/283(85007)	0.0419566	-0.0770682	0.158154	0.484498	LOGISTIC-BINARY	Date H47 first reported (other disorders of optic [2nd] nerve and visual pathways)	100091	Health-related outcomes	1712	First occurrences	2407	Eye and adnexa disorders	2407	Health-related outcomes > First occurrences > Eye and adnexa disorders
40006#C482	CAT-MUL	84989/18(85007)	0.153892	-0.299684	0.5614	0.484736	LOGISTIC-BINARY	Type of cancer: ICD10: C48.2 Peritoneum, unspecified	100091	Health-related outcomes	100092	Cancer register	100092	Cancer register	100092	Health-related outcomes > Cancer register
131728	DATE	84815/192(85007)	0.0500618	-0.092615	0.188683	0.485533	LOGISTIC-BINARY	Date L24 first reported (irritant contact dermatitis)	100091	Health-related outcomes	1712	First occurrences	2412	Skin and subcutaneous tissue disorders	2412	Health-related outcomes > First occurrences > Skin and subcutaneous tissue disorders
2926	INTEGER	18260	0.0098111	-0.01778	0.0374022	0.485959	ORDERED-LOGISTIC	Number of unsuccessful stop-smoking attempts	100000	UK Biobank Assessment Centre	100025	Touchscreen	100050	Lifestyle and environment	100058	UK Biobank Assessment Centre > Touchscreen > Lifestyle and environment > Smoking
4642	CAT-SIN	35344/1930(37274)	0.016315	-0.0298872	0.0621614	0.487183	LOGISTIC-BINARY	Ever manic/hyper for 2 days	100000	UK Biobank Assessment Centre	100025	Touchscreen	100059	Psychosocial factors	100060	UK Biobank Assessment Centre > Touchscreen > Psychosocial factors > Mental health
20003#1140871996	CAT-MUL	84988/12(85000)	-0.215418	-0.852879	0.359826	0.487193	LOGISTIC-BINARY	Treatment/medication code: sanomigran 500micrograms tablet	100000	UK Biobank Assessment Centre	100071	Verbal interview	100075	Medications	100075	UK Biobank Assessment Centre > Verbal interview > Medications
131022	DATE	84357/650(85007)	-0.0279775	-0.10749	0.0503557	0.487203	LOGISTIC-BINARY	Date G20 first reported (parkinson's disease)	100091	Health-related outcomes	1712	First occurrences	2406	Nervous system disorders	2406	Health-related outcomes > First occurrences > Nervous system disorders
20003#1140868408	CAT-MUL	84635/365(85000)	0.0371392	-0.0688083	0.140986	0.487759	LOGISTIC-BINARY	Treatment/medication code: premarin 625micrograms tablet	100000	UK Biobank Assessment Centre	100071	Verbal interview	100075	Medications	100075	UK Biobank Assessment Centre > Verbal interview > Medications
40006#D057	CAT-MUL	84980/27(85007)	0.132075	-0.257516	0.48701	0.488253	LOGISTIC-BINARY	Type of cancer: ICD10: D05.7 Other carcinoma in situ of breast	100091	Health-related outcomes	100092	Cancer register	100092	Cancer register	100092	Health-related outcomes > Cancer register
20003#1140867244	CAT-MUL	84989/11(85000)	-0.222725	-0.885111	0.370126	0.488346	LOGISTIC-BINARY	Treatment/medication code: stelazine 1mg tablet	100000	UK Biobank Assessment Centre	100071	Verbal interview	100075	Medications	100075	UK Biobank Assessment Centre > Verbal interview > Medications
20003#1140870788	CAT-MUL	84479/521(85000)	0.0305694	-0.0566716	0.116323	0.488538	LOGISTIC-BINARY	Treatment/medication code: calcium salts	100000	UK Biobank Assessment Centre	100071	Verbal interview	100075	Medications	100075	UK Biobank Assessment Centre > Verbal interview > Medications
132124	DATE	81131/3876(85007)	0.0118483	-0.0217725	0.0452884	0.48857	LOGISTIC-BINARY	Date N81 first reported (female genital prolapse)	100091	Health-related outcomes	1712	First occurrences	2414	Genitourinary system disorders	2414	Health-related outcomes > First occurrences > Genitourinary system disorders
3773	CAT-SIN	3832/14030(17862)	0.0129447	-0.0236483	0.0496919	0.488988	LOGISTIC-BINARY	Knee pain for 3+ months	100000	UK Biobank Assessment Centre	100025	Touchscreen	100036	Health and medical history	100048	UK Biobank Assessment Centre > Touchscreen > Health and medical history > Pain
20003#1140861088	CAT-MUL	84808/192(85000)	0.0499412	-0.0938073	0.189491	0.489664	LOGISTIC-BINARY	Treatment/medication code: nifedipine	100000	UK Biobank Assessment Centre	100071	Verbal interview	100075	Medications	100075	UK Biobank Assessment Centre > Verbal interview > Medications
30840	CONTINUOUS	80943	0.00233255	-0.00429292	0.00895802	0.490177	LINEAR	Total bilirubin	100078	Biological samples	100080	Assay results	17518	Blood assays	17518	Biological samples > Assay results > Blood assays > Blood biochemistry
20003#1141166746	CAT-MUL	84988/12(85000)	-0.215175	-0.857067	0.36061	0.490211	LOGISTIC-BINARY	Treatment/medication code: capsaicin 0.025% cream	100000	UK Biobank Assessment Centre	100071	Verbal interview	100075	Medications	100075	UK Biobank Assessment Centre > Verbal interview > Medications
20003#1140862026	CAT-MUL	84988/12(85000)	-0.211113	-0.838129	0.359175	0.490258	LOGISTIC-BINARY	Treatment/medication code: ciprofibrate	100000	UK Biobank Assessment Centre	100071	Verbal interview	100075	Medications	100075	UK Biobank Assessment Centre > Verbal interview > Medications
20003#1141180152	CAT-MUL	84987/13(85000)	-0.203114	-0.806273	0.346467	0.490513	LOGISTIC-BINARY	Treatment/medication code: arcoxia 120mg tablet	100000	UK Biobank Assessment Centre	100071	Verbal interview	100075	Medications	100075	UK Biobank Assessment Centre > Verbal interview > Medications
1488	INTEGER	82391	0.00242482	-0.00447877	0.00932841	0.491184	LINEAR	Tea intake	100000	UK Biobank Assessment Centre	100025	Touchscreen	100050	Lifestyle and environment	100052	UK Biobank Assessment Centre > Touchscreen > Lifestyle and environment > Diet
20003#1140926430	CAT-MUL	84969/31(85000)	0.126197	-0.247105	0.472521	0.492404	LOGISTIC-BINARY	Treatment/medication code: climesse tablet	100000	UK Biobank Assessment Centre	100071	Verbal interview	100075	Medications	100075	UK Biobank Assessment Centre > Verbal interview > Medications
20003#1140858452	CAT-MUL	84969/31(85000)	-0.129618	-0.51184	0.228148	0.492707	LOGISTIC-BINARY	Treatment/medication code: hepacon b12 1mg/1ml injection	100000	UK Biobank Assessment Centre	100071	Verbal interview	100075	Medications	100075	UK Biobank Assessment Centre > Verbal interview > Medications
20003#1140868426	CAT-MUL	84973/27(85000)	-0.143088	-0.566276	0.250286	0.492724	LOGISTIC-BINARY	Treatment/medication code: triamcinolone	100000	UK Biobank Assessment Centre	100071	Verbal interview	100075	Medications	100075	UK Biobank Assessment Centre > Verbal interview > Medications
20003#1141157264	CAT-MUL	84944/56(85000)	-0.0969085	-0.381042	0.172468	0.492861	LOGISTIC-BINARY	Treatment/medication code: salmeterol product	100000	UK Biobank Assessment Centre	100071	Verbal interview	100075	Medications	100075	UK Biobank Assessment Centre > Verbal interview > Medications
20003#1140928274	CAT-MUL	84939/61(85000)	-0.0899602	-0.353758	0.161805	0.494255	LOGISTIC-BINARY	Treatment/medication code: ropinirole	100000	UK Biobank Assessment Centre	100071	Verbal interview	100075	Medications	100075	UK Biobank Assessment Centre > Verbal interview > Medications
20003#1140868538	CAT-MUL	84985/15(85000)	-0.189872	-0.758481	0.329757	0.494716	LOGISTIC-BINARY	Treatment/medication code: sustanon 100 oily injection	100000	UK Biobank Assessment Centre	100071	Verbal interview	100075	Medications	100075	UK Biobank Assessment Centre > Verbal interview > Medications
2100	CAT-SIN	75235/9466(84701)	0.00751454	-0.0141512	0.0291099	0.495904	LOGISTIC-BINARY	Seen a psychiatrist for nerves, anxiety, tension or depression	100000	UK Biobank Assessment Centre	100025	Touchscreen	100059	Psychosocial factors	100060	UK Biobank Assessment Centre > Touchscreen > Psychosocial factors > Mental health
3731	CAT-SIN	2483/2721(5204)	0.02026	-0.0382236	0.0788047	0.497284	LOGISTIC-BINARY	Former alcohol drinker	100000	UK Biobank Assessment Centre	100025	Touchscreen	100050	Lifestyle and environment	100051	UK Biobank Assessment Centre > Touchscreen > Lifestyle and environment > Alcohol
20003#1140879794	CAT-MUL	84987/13(85000)	0.186097	-0.38243	0.688678	0.497985	LOGISTIC-BINARY	Treatment/medication code: prazosin	100000	UK Biobank Assessment Centre	100071	Verbal interview	100075	Medications	100075	UK Biobank Assessment Centre > Verbal interview > Medications
20003#1141152736	CAT-MUL	84989/11(85000)	-0.229743	-0.929587	0.400742	0.499569	LOGISTIC-BINARY	Treatment/medication code: zispin 30mg tablet	100000	UK Biobank Assessment Centre	100071	Verbal interview	100075	Medications	100075	UK Biobank Assessment Centre > Verbal interview > Medications
131756	DATE	84945/62(85007)	-0.0890171	-0.353793	0.162942	0.499828	LOGISTIC-BINARY	Date L51 first reported (erythema multiforme)	100091	Health-related outcomes	1712	First occurrences	2412	Skin and subcutaneous tissue disorders	2412	Health-related outcomes > First occurrences > Skin and subcutaneous tissue disorders
6145#1	CAT-MUL	76801/7775(84576)	0.00810984	-0.0155303	0.0316619	0.500544	LOGISTIC-BINARY	Illness, injury, bereavement, stress in last 2 years: Serious illness, injury or assault to yourself	100000	UK Biobank Assessment Centre	100025	Touchscreen	100059	Psychosocial factors	100060	UK Biobank Assessment Centre > Touchscreen > Psychosocial factors > Mental health
20003#1140872694	CAT-MUL	84978/22(85000)	0.140037	-0.28598	0.525385	0.50068	LOGISTIC-BINARY	Treatment/medication code: flucloxacillin	100000	UK Biobank Assessment Centre	100071	Verbal interview	100075	Medications	100075	UK Biobank Assessment Centre > Verbal interview > Medications
131590	DATE	83091/1916(85007)	-0.0158221	-0.0621625	0.0301231	0.501546	LOGISTIC-BINARY	Date K25 first reported (gastric ulcer)	100091	Health-related outcomes	1712	First occurrences	2411	Digestive system disorders	2411	Health-related outcomes > First occurrences > Digestive system disorders
4728	CAT-SIN	29676/8102(37778)	0.00851402	-0.0163606	0.0333243	0.501747	LOGISTIC-BINARY	Leg pain on walking	100000	UK Biobank Assessment Centre	100025	Touchscreen	100036	Health and medical history	100038	UK Biobank Assessment Centre > Touchscreen > Health and medical history > Claudication and peripheral artery disease
20003#1141168108	CAT-MUL	84968/32(85000)	0.11438	-0.232082	0.43465	0.501868	LOGISTIC-BINARY	Treatment/medication code: isotard 25xl m/r tablet	100000	UK Biobank Assessment Centre	100071	Verbal interview	100075	Medications	100075	UK Biobank Assessment Centre > Verbal interview > Medications
20003#1140870504	CAT-MUL	84983/17(85000)	-0.172332	-0.695678	0.307513	0.501913	LOGISTIC-BINARY	Treatment/medication code: hydroxocobalamin product	100000	UK Biobank Assessment Centre	100071	Verbal interview	100075	Medications	100075	UK Biobank Assessment Centre > Verbal interview > Medications
20003#1140868372	CAT-MUL	84886/114(85000)	-0.0648768	-0.257721	0.121408	0.502507	LOGISTIC-BINARY	Treatment/medication code: climaval 1mg tablet	100000	UK Biobank Assessment Centre	100071	Verbal interview	100075	Medications	100075	UK Biobank Assessment Centre > Verbal interview > Medications
40011#8144	CAT-MUL	84981/26(85007)	0.127161	-0.258457	0.483575	0.502582	LOGISTIC-BINARY	Histology of cancer tumour: Adenocarcinoma, intestinal type	100091	Health-related outcomes	100092	Cancer register	100092	Cancer register	100092	Health-related outcomes > Cancer register
20003#1140867624	CAT-MUL	84985/15(85000)	0.166221	-0.344092	0.628207	0.503902	LOGISTIC-BINARY	Treatment/medication code: prothiaden 25mg capsule	100000	UK Biobank Assessment Centre	100071	Verbal interview	100075	Medications	100075	UK Biobank Assessment Centre > Verbal interview > Medications
131690	DATE	84455/552(85007)	0.0287531	-0.0562588	0.112382	0.503939	LOGISTIC-BINARY	Date K91 first reported (postprocedural disorders of digestive system, not elsewhere classified)	100091	Health-related outcomes	1712	First occurrences	2411	Digestive system disorders	2411	Health-related outcomes > First occurrences > Digestive system disorders
131634	DATE	83315/1692(85007)	0.0165945	-0.0323002	0.0650411	0.503971	LOGISTIC-BINARY	Date K56 first reported (paralytic ileus and intestinal obstruction without hernia)	100091	Health-related outcomes	1712	First occurrences	2411	Digestive system disorders	2411	Health-related outcomes > First occurrences > Digestive system disorders
131130	DATE	84042/965(85007)	-0.0221871	-0.087747	0.0425596	0.504499	LOGISTIC-BINARY	Date H01 first reported (other inflammation of eyelid)	100091	Health-related outcomes	1712	First occurrences	2407	Eye and adnexa disorders	2407	Health-related outcomes > First occurrences > Eye and adnexa disorders
130804	DATE	84928/79(85007)	0.0735482	-0.147782	0.284725	0.505333	LOGISTIC-BINARY	Date E73 first reported (lactose intolerance)	100091	Health-related outcomes	1712	First occurrences	2404	Endocrine, nutritional and metabolic diseases	2404	Health-related outcomes > First occurrences > Endocrine, nutritional and metabolic diseases
131378	DATE	84477/530(85007)	0.0290347	-0.0572263	0.113869	0.50594	LOGISTIC-BINARY	Date I69 first reported (sequelae of cerebrovascular disease)	100091	Health-related outcomes	1712	First occurrences	2409	Circulatory system disorders	2409	Health-related outcomes > First occurrences > Circulatory system disorders
20003#1140860532	CAT-MUL	84986/14(85000)	0.172278	-0.363663	0.648289	0.506359	LOGISTIC-BINARY	Treatment/medication code: minoxidil	100000	UK Biobank Assessment Centre	100071	Verbal interview	100075	Medications	100075	UK Biobank Assessment Centre > Verbal interview > Medications
20003#1140862060	CAT-MUL	84964/36(85000)	-0.115227	-0.464678	0.214749	0.506491	LOGISTIC-BINARY	Treatment/medication code: ventolin 2mg tablet	100000	UK Biobank Assessment Centre	100071	Verbal interview	100075	Medications	100075	UK Biobank Assessment Centre > Verbal interview > Medications
132238	DATE	84850/157(85007)	0.0528852	-0.105931	0.20601	0.506495	LOGISTIC-BINARY	Date O46 first reported (antepartum haemorrhage, not elsewhere classified)	100091	Health-related outcomes	1712	First occurrences	2415	Pregnancy, childbirth and the puerperium	2415	Health-related outcomes > First occurrences > Pregnancy, childbirth and the puerperium
20003#1140865668	CAT-MUL	84954/46(85000)	-0.10272	-0.414376	0.191768	0.506919	LOGISTIC-BINARY	Treatment/medication code: sulphasalazine	100000	UK Biobank Assessment Centre	100071	Verbal interview	100075	Medications	100075	UK Biobank Assessment Centre > Verbal interview > Medications
20003#1141201040	CAT-MUL	84985/15(85000)	0.165008	-0.348273	0.627167	0.507962	LOGISTIC-BINARY	Treatment/medication code: co-diovan 80mg/12.5mg tablet	100000	UK Biobank Assessment Centre	100071	Verbal interview	100075	Medications	100075	UK Biobank Assessment Centre > Verbal interview > Medications
3506	CAT-SIN	5274	-0.0175209	-0.0692776	0.0342358	0.508142	ORDERED-LOGISTIC	Smoking compared to 10 years previous	100000	UK Biobank Assessment Centre	100025	Touchscreen	100050	Lifestyle and environment	100058	UK Biobank Assessment Centre > Touchscreen > Lifestyle and environment > Smoking
130230	DATE	83009/1998(85007)	0.0151373	-0.0300436	0.0599408	0.509628	LOGISTIC-BINARY	Date B37 first reported (candidiasis)	100091	Health-related outcomes	1712	First occurrences	2401	Certain infectious and parasitic diseases	2401	Health-related outcomes > First occurrences > Certain infectious and parasitic diseases
20003#1140884464	CAT-MUL	84727/273(85000)	-0.0408894	-0.163958	0.0793933	0.510186	LOGISTIC-BINARY	Treatment/medication code: dihydrocodeine	100000	UK Biobank Assessment Centre	100071	Verbal interview	100075	Medications	100075	UK Biobank Assessment Centre > Verbal interview > Medications
40006#C500	CAT-MUL	84986/21(85007)	0.141434	-0.298713	0.543145	0.510962	LOGISTIC-BINARY	Type of cancer: ICD10: C50.0 Nipple and areola	100091	Health-related outcomes	100092	Cancer register	100092	Cancer register	100092	Health-related outcomes > Cancer register
129	INTEGER	83108	0.00167903	-0.00332929	0.00668735	0.511129	LINEAR	Place of birth in UK - north co-ordinate	100000	UK Biobank Assessment Centre	100071	Verbal interview	100072	Early life factors	100072	UK Biobank Assessment Centre > Verbal interview > Early life factors
6157#1	CAT-MUL	17840/2089(19929)	0.0153696	-0.0306668	0.0611202	0.511552	LOGISTIC-BINARY	Why stopped smoking: Illness or ill health	100000	UK Biobank Assessment Centre	100025	Touchscreen	100050	Lifestyle and environment	100058	UK Biobank Assessment Centre > Touchscreen > Lifestyle and environment > Smoking
131572	DATE	84658/349(85007)	0.0352974	-0.0713209	0.139664	0.512015	LOGISTIC-BINARY	Date K10 first reported (other diseases of jaws)	100091	Health-related outcomes	1712	First occurrences	2411	Digestive system disorders	2411	Health-related outcomes > First occurrences > Digestive system disorders
5832-3	CAT-SIN	4945/5706	-999	-999	-999	0.512355	MULTINOMIAL-LOGISTIC	Which eye(s) affected by hypermetropia (long sight)	100000	UK Biobank Assessment Centre	100025	Touchscreen	100036	Health and medical history	100041	UK Biobank Assessment Centre > Touchscreen > Health and medical history > Eyesight
6150#4	CAT-MUL	62198/22687(84885)	0.00527529	-0.0105637	0.0210948	0.513631	LOGISTIC-BINARY	Vascular/heart problems diagnosed by doctor: High blood pressure	100000	UK Biobank Assessment Centre	100025	Touchscreen	100036	Health and medical history	100044	UK Biobank Assessment Centre > Touchscreen > Health and medical history > Medical conditions
131256	DATE	82824/2183(85007)	0.0143373	-0.0288659	0.0571899	0.513706	LOGISTIC-BINARY	Date H83 first reported (other diseases of inner ear)	100091	Health-related outcomes	1712	First occurrences	2408	Ear and mastoid process disorders	2408	Health-related outcomes > First occurrences > Ear and mastoid process disorders
20003#1140877630	CAT-MUL	84969/31(85000)	0.114037	-0.240457	0.444688	0.514569	LOGISTIC-BINARY	Treatment/medication code: calcium+ergocalciferol tablet	100000	UK Biobank Assessment Centre	100071	Verbal interview	100075	Medications	100075	UK Biobank Assessment Centre > Verbal interview > Medications
20003#1141168122	CAT-MUL	84951/49(85000)	0.0904541	-0.189318	0.354339	0.514689	LOGISTIC-BINARY	Treatment/medication code: solpadol capsule	100000	UK Biobank Assessment Centre	100071	Verbal interview	100075	Medications	100075	UK Biobank Assessment Centre > Verbal interview > Medications
5262	CONTINUOUS	29022	0.00377589	-0.00758545	0.0151372	0.514785	LINEAR	Intra-ocular pressure, corneal-compensated (left)	100000	UK Biobank Assessment Centre	100006	Physical measures	100013	Eye measures	100015	UK Biobank Assessment Centre > Physical measures > Eye measures > Intraocular pressure
131916	DATE	78727/6280(85007)	0.00874451	-0.0176693	0.0350482	0.515543	LOGISTIC-BINARY	Date M47 first reported (spondylosis)	100091	Health-related outcomes	1712	First occurrences	2413	Musculoskeletal system and connective tissue disorders	2413	Health-related outcomes > First occurrences > Musculoskeletal system and connective tissue disorders
131528	DATE	84337/670(85007)	-0.0257635	-0.10401	0.0513663	0.515722	LOGISTIC-BINARY	Date J84 first reported (other interstitial pulmonary diseases)	100091	Health-related outcomes	1712	First occurrences	2410	Respiratory system disorders	2410	Health-related outcomes > First occurrences > Respiratory system disorders
20003#1140888552	CAT-MUL	84379/621(85000)	0.0262717	-0.0536923	0.104989	0.516363	LOGISTIC-BINARY	Treatment/medication code: enalapril	100000	UK Biobank Assessment Centre	100071	Verbal interview	100075	Medications	100075	UK Biobank Assessment Centre > Verbal interview > Medications
20003#1140874686	CAT-MUL	84926/74(85000)	0.0748996	-0.156723	0.2958	0.516766	LOGISTIC-BINARY	Treatment/medication code: glucophage 500mg tablet	100000	UK Biobank Assessment Centre	100071	Verbal interview	100075	Medications	100075	UK Biobank Assessment Centre > Verbal interview > Medications
20003#1140865426	CAT-MUL	84947/53(85000)	0.0882321	-0.186876	0.346907	0.517586	LOGISTIC-BINARY	Treatment/medication code: cimetidine	100000	UK Biobank Assessment Centre	100071	Verbal interview	100075	Medications	100075	UK Biobank Assessment Centre > Verbal interview > Medications
40013#1749	CAT-MUL	84885/122(85007)	-0.0604575	-0.246899	0.119357	0.517689	LOGISTIC-BINARY	Type of cancer: ICD9: 1749 Malignant neoplasm of female breast - unspecified site	100091	Health-related outcomes	100092	Cancer register	100092	Cancer register	100092	Health-related outcomes > Cancer register
132042	DATE	84000/1007(85007)	0.0206333	-0.0422638	0.0827698	0.517724	LOGISTIC-BINARY	Date N23 first reported (unspecified renal colic)	100091	Health-related outcomes	1712	First occurrences	2414	Genitourinary system disorders	2414	Health-related outcomes > First occurrences > Genitourinary system disorders
20003#1141180644	CAT-MUL	84988/12(85000)	-0.196937	-0.81692	0.375845	0.517994	LOGISTIC-BINARY	Treatment/medication code: cefradine	100000	UK Biobank Assessment Centre	100071	Verbal interview	100075	Medications	100075	UK Biobank Assessment Centre > Verbal interview > Medications
30690	CONTINUOUS	81222	-0.00224016	-0.00903293	0.00455261	0.518036	LINEAR	Cholesterol	100078	Biological samples	100080	Assay results	17518	Blood assays	17518	Biological samples > Assay results > Blood assays > Blood biochemistry
131408	DATE	84629/378(85007)	0.0332932	-0.0687205	0.13326	0.518224	LOGISTIC-BINARY	Date I86 first reported (varicose veins of other sites)	100091	Health-related outcomes	1712	First occurrences	2409	Circulatory system disorders	2409	Health-related outcomes > First occurrences > Circulatory system disorders
131242	DATE	84649/358(85007)	0.0345108	-0.0713628	0.138169	0.518568	LOGISTIC-BINARY	Date H72 first reported (perforation of tympanic membrane)	100091	Health-related outcomes	1712	First occurrences	2408	Ear and mastoid process disorders	2408	Health-related outcomes > First occurrences > Ear and mastoid process disorders
20003#1140879430	CAT-MUL	84831/169(85000)	-0.0512547	-0.209208	0.102131	0.518834	LOGISTIC-BINARY	Treatment/medication code: domperidone	100000	UK Biobank Assessment Centre	100071	Verbal interview	100075	Medications	100075	UK Biobank Assessment Centre > Verbal interview > Medications
20003#1140872420	CAT-MUL	84982/18(85000)	-0.158248	-0.658646	0.302977	0.519403	LOGISTIC-BINARY	Treatment/medication code: sinemet-ls tablet	100000	UK Biobank Assessment Centre	100071	Verbal interview	100075	Medications	100075	UK Biobank Assessment Centre > Verbal interview > Medications
20001#1073	CAT-MUL	84842/158(85000)	-0.0526721	-0.215325	0.105233	0.519586	LOGISTIC-BINARY	Cancer code, self-reported: rodent ulcer	100000	UK Biobank Assessment Centre	100071	Verbal interview	100074	Medical conditions	100074	UK Biobank Assessment Centre > Verbal interview > Medical conditions
20003#1141146428	CAT-MUL	84700/300(85000)	0.0373222	-0.0776839	0.149773	0.520156	LOGISTIC-BINARY	Treatment/medication code: fexofenadine	100000	UK Biobank Assessment Centre	100071	Verbal interview	100075	Medications	100075	UK Biobank Assessment Centre > Verbal interview > Medications
40011#8330	CAT-MUL	84991/16(85007)	-0.168013	-0.702524	0.322013	0.520924	LOGISTIC-BINARY	Histology of cancer tumour: Follicular adenocarcinoma	100091	Health-related outcomes	100092	Cancer register	100092	Cancer register	100092	Health-related outcomes > Cancer register
1930	CAT-SIN	47637/36030(83667)	0.00462656	-0.00950638	0.0187552	0.521055	LOGISTIC-BINARY	Miserableness	100000	UK Biobank Assessment Centre	100025	Touchscreen	100059	Psychosocial factors	100060	UK Biobank Assessment Centre > Touchscreen > Psychosocial factors > Mental health
20003#1140860790	CAT-MUL	84976/24(85000)	0.129476	-0.281946	0.508537	0.521449	LOGISTIC-BINARY	Treatment/medication code: enalapril maleate+hydrochlorothiazide 20mg/12.5mg tablet	100000	UK Biobank Assessment Centre	100071	Verbal interview	100075	Medications	100075	UK Biobank Assessment Centre > Verbal interview > Medications
20003#1141157252	CAT-MUL	84930/70(85000)	0.0748296	-0.159621	0.297953	0.521706	LOGISTIC-BINARY	Treatment/medication code: glyceryl trinitrate product	100000	UK Biobank Assessment Centre	100071	Verbal interview	100075	Medications	100075	UK Biobank Assessment Centre > Verbal interview > Medications
130104	DATE	84932/75(85007)	0.0725349	-0.154575	0.288823	0.521759	LOGISTIC-BINARY	Date A60 first reported (anogenital herpesviral [herpes simplex] infections)	100091	Health-related outcomes	1712	First occurrences	2401	Certain infectious and parasitic diseases	2401	Health-related outcomes > First occurrences > Certain infectious and parasitic diseases
20003#1140865800	CAT-MUL	84789/211(85000)	0.044012	-0.0927257	0.176864	0.522312	LOGISTIC-BINARY	Treatment/medication code: lactulose product	100000	UK Biobank Assessment Centre	100071	Verbal interview	100075	Medications	100075	UK Biobank Assessment Centre > Verbal interview > Medications
130920	DATE	84896/111(85007)	0.0596042	-0.126722	0.239054	0.523166	LOGISTIC-BINARY	Date F51 first reported (nonorganic sleep disorders)	100091	Health-related outcomes	1712	First occurrences	2405	Mental and behavioural disorders	2405	Health-related outcomes > First occurrences > Mental and behavioural disorders
40011#8072	CAT-MUL	84996/11(85007)	-0.213615	-0.902635	0.404194	0.52337	LOGISTIC-BINARY	Histology of cancer tumour: Squamous cell carcinoma, large cell, non-keratinizing	100091	Health-related outcomes	100092	Cancer register	100092	Cancer register	100092	Health-related outcomes > Cancer register
20003#1140864966	CAT-MUL	84989/11(85000)	-0.201294	-0.848743	0.387034	0.523586	LOGISTIC-BINARY	Treatment/medication code: salbutamol+ipratropium 100micrograms/20micrograms inhaler	100000	UK Biobank Assessment Centre	100071	Verbal interview	100075	Medications	100075	UK Biobank Assessment Centre > Verbal interview > Medications
40007	CONTINUOUS	5752	0.00450707	-0.00936154	0.0183757	0.52409	LINEAR	Age at death	100091	Health-related outcomes	100093	Death register	100093	Death register	100093	Health-related outcomes > Death register
21059	CAT-SIN	33314	-0.0100169	-0.0408486	0.0208148	0.524178	ORDERED-LOGISTIC	Degree bothered by nausea in the last 3 months	100089	Online follow-up	153	Digestive health	153	Digestive health	153	Online follow-up > Digestive health
6145#5	CAT-MUL	82033/2543(84576)	-0.0130995	-0.0536263	0.0271313	0.524879	LOGISTIC-BINARY	Illness, injury, bereavement, stress in last 2 years: Marital separation/divorce	100000	UK Biobank Assessment Centre	100025	Touchscreen	100059	Psychosocial factors	100060	UK Biobank Assessment Centre > Touchscreen > Psychosocial factors > Mental health
20003#1140869346	CAT-MUL	84968/32(85000)	-0.117695	-0.492451	0.231701	0.525066	LOGISTIC-BINARY	Treatment/medication code: cilest tablet	100000	UK Biobank Assessment Centre	100071	Verbal interview	100075	Medications	100075	UK Biobank Assessment Centre > Verbal interview > Medications
131464	DATE	76006/9001(85007)	0.00720755	-0.0150828	0.0294229	0.52554	LOGISTIC-BINARY	Date J30 first reported (vasomotor and allergic rhinitis)	100091	Health-related outcomes	1712	First occurrences	2410	Respiratory system disorders	2410	Health-related outcomes > First occurrences > Respiratory system disorders
20003#1140873474	CAT-MUL	84963/37(85000)	-0.108768	-0.455798	0.217201	0.526781	LOGISTIC-BINARY	Treatment/medication code: lymecycline	100000	UK Biobank Assessment Centre	100071	Verbal interview	100075	Medications	100075	UK Biobank Assessment Centre > Verbal interview > Medications
20003#1140862584	CAT-MUL	84985/15(85000)	-0.184304	-0.7817	0.3574	0.527066	LOGISTIC-BINARY	Treatment/medication code: pulmicort ls 50micrograms spacer inhaler	100000	UK Biobank Assessment Centre	100071	Verbal interview	100075	Medications	100075	UK Biobank Assessment Centre > Verbal interview > Medications
131892	DATE	84660/347(85007)	0.0342638	-0.0731306	0.139395	0.52745	LOGISTIC-BINARY	Date M31 first reported (other necrotising vasculopathies)	100091	Health-related outcomes	1712	First occurrences	2413	Musculoskeletal system and connective tissue disorders	2413	Health-related outcomes > First occurrences > Musculoskeletal system and connective tissue disorders
20003#1140874930	CAT-MUL	84471/529(85000)	0.0275831	-0.0587365	0.112416	0.527588	LOGISTIC-BINARY	Treatment/medication code: prednisolone	100000	UK Biobank Assessment Centre	100071	Verbal interview	100075	Medications	100075	UK Biobank Assessment Centre > Verbal interview > Medications
132116	DATE	84566/441(85007)	-0.0307713	-0.127418	0.0640937	0.528839	LOGISTIC-BINARY	Date N75 first reported (diseases of bartholin's gland)	100091	Health-related outcomes	1712	First occurrences	2414	Genitourinary system disorders	2414	Health-related outcomes > First occurrences > Genitourinary system disorders
20001#1077	CAT-MUL	84989/11(85000)	0.177789	-0.409926	0.693047	0.528872	LOGISTIC-BINARY	Cancer code, self-reported: mouth cancer	100000	UK Biobank Assessment Centre	100071	Verbal interview	100074	Medical conditions	100074	UK Biobank Assessment Centre > Verbal interview > Medical conditions
130664	DATE	84743/264(85007)	0.03908	-0.0842026	0.159352	0.529433	LOGISTIC-BINARY	Date D72 first reported (other disorders of white blood cells)	100091	Health-related outcomes	1712	First occurrences	2403	Blood, blood-forming organs and certain immune disorders	2403	Health-related outcomes > First occurrences > Blood, blood-forming organs and certain immune disorders
131236	DATE	84545/462(85007)	-0.0302237	-0.125393	0.0632032	0.529889	LOGISTIC-BINARY	Date H69 first reported (other disorders of eustachian tube)	100091	Health-related outcomes	1712	First occurrences	2408	Ear and mastoid process disorders	2408	Health-related outcomes > First occurrences > Ear and mastoid process disorders
20003#1141173814	CAT-MUL	84983/17(85000)	-0.168699	-0.717958	0.335128	0.531124	LOGISTIC-BINARY	Treatment/medication code: zoledronic acid	100000	UK Biobank Assessment Centre	100071	Verbal interview	100075	Medications	100075	UK Biobank Assessment Centre > Verbal interview > Medications
20003#1141172682	CAT-MUL	84983/17(85000)	0.145426	-0.330933	0.578559	0.531404	LOGISTIC-BINARY	Treatment/medication code: irbesartan+hydrochlorothiazide 150mg/12.5mg tablet	100000	UK Biobank Assessment Centre	100071	Verbal interview	100075	Medications	100075	UK Biobank Assessment Centre > Verbal interview > Medications
20001#1050	CAT-MUL	84975/25(85000)	0.12327	-0.278283	0.492969	0.531638	LOGISTIC-BINARY	Cancer code, self-reported: multiple myeloma	100000	UK Biobank Assessment Centre	100071	Verbal interview	100074	Medical conditions	100074	UK Biobank Assessment Centre > Verbal interview > Medical conditions
20003#1141182800	CAT-MUL	84817/183(85000)	-0.0479809	-0.20041	0.100239	0.531692	LOGISTIC-BINARY	Treatment/medication code: cerazette 75micrograms tablet	100000	UK Biobank Assessment Centre	100071	Verbal interview	100075	Medications	100075	UK Biobank Assessment Centre > Verbal interview > Medications
40011#8472	CAT-MUL	84981/26(85007)	-0.127054	-0.539038	0.256752	0.532081	LOGISTIC-BINARY	Histology of cancer tumour: Mucinous cystic tumor of borderline malignancy	100091	Health-related outcomes	100092	Cancer register	100092	Cancer register	100092	Health-related outcomes > Cancer register
131802	DATE	84783/224(85007)	-0.0428542	-0.17914	0.0899782	0.53257	LOGISTIC-BINARY	Date L80 first reported (vitiligo)	100091	Health-related outcomes	1712	First occurrences	2412	Skin and subcutaneous tissue disorders	2412	Health-related outcomes > First occurrences > Skin and subcutaneous tissue disorders
3436	INTEGER	5196	0.0086166	-0.0185125	0.0357457	0.533534	LINEAR	Age started smoking in current smokers	100000	UK Biobank Assessment Centre	100025	Touchscreen	100050	Lifestyle and environment	100058	UK Biobank Assessment Centre > Touchscreen > Lifestyle and environment > Smoking
30760	CONTINUOUS	74962	0.00207738	-0.00446262	0.00861739	0.533564	LINEAR	HDL cholesterol	100078	Biological samples	100080	Assay results	17518	Blood assays	17518	Biological samples > Assay results > Blood assays > Blood biochemistry
130998	DATE	84595/412(85007)	-0.0313662	-0.131091	0.0664974	0.5338	LOGISTIC-BINARY	Date G03 first reported (meningitis due to other and unspecified causes)	100091	Health-related outcomes	1712	First occurrences	2406	Nervous system disorders	2406	Health-related outcomes > First occurrences > Nervous system disorders
40006#C436	CAT-MUL	84827/180(85007)	0.0466538	-0.102458	0.191384	0.533801	LOGISTIC-BINARY	Type of cancer: ICD10: C43.6 Malignant melanoma of upper limb, including shoulder	100091	Health-related outcomes	100092	Cancer register	100092	Cancer register	100092	Health-related outcomes > Cancer register
131912	DATE	84640/367(85007)	0.0327959	-0.0716276	0.135092	0.534058	LOGISTIC-BINARY	Date M45 first reported (ankylosing spondylitis)	100091	Health-related outcomes	1712	First occurrences	2413	Musculoskeletal system and connective tissue disorders	2413	Health-related outcomes > First occurrences > Musculoskeletal system and connective tissue disorders
40006#D000	CAT-MUL	84991/16(85007)	-0.161843	-0.694018	0.324646	0.53474	LOGISTIC-BINARY	Type of cancer: ICD10: D00.0 Lip, oral cavity and pharynx	100091	Health-related outcomes	100092	Cancer register	100092	Cancer register	100092	Health-related outcomes > Cancer register
20003#1140911734	CAT-MUL	84506/494(85000)	-0.0287726	-0.120706	0.0615702	0.536102	LOGISTIC-BINARY	Treatment/medication code: ginkgo forte tablet	100000	UK Biobank Assessment Centre	100071	Verbal interview	100075	Medications	100075	UK Biobank Assessment Centre > Verbal interview > Medications
20003#1140872590	CAT-MUL	84987/13(85000)	0.166293	-0.386631	0.6674	0.536418	LOGISTIC-BINARY	Treatment/medication code: phenoxymethylpenicillin	100000	UK Biobank Assessment Centre	100071	Verbal interview	100075	Medications	100075	UK Biobank Assessment Centre > Verbal interview > Medications
132038	DATE	84723/284(85007)	0.0367419	-0.0811554	0.15198	0.536768	LOGISTIC-BINARY	Date N21 first reported (calculus of lower urinary tract)	100091	Health-related outcomes	1712	First occurrences	2414	Genitourinary system disorders	2414	Health-related outcomes > First occurrences > Genitourinary system disorders
20003#1140871506	CAT-MUL	84974/26(85000)	0.116388	-0.268524	0.470965	0.538161	LOGISTIC-BINARY	Treatment/medication code: ketoprofen	100000	UK Biobank Assessment Centre	100071	Verbal interview	100075	Medications	100075	UK Biobank Assessment Centre > Verbal interview > Medications
131638	DATE	78696/6311(85007)	-0.00824213	-0.0345428	0.017945	0.53819	LOGISTIC-BINARY	Date K58 first reported (irritable bowel syndrome)	100091	Health-related outcomes	1712	First occurrences	2411	Digestive system disorders	2411	Health-related outcomes > First occurrences > Digestive system disorders
131484	DATE	83235/1772(85007)	0.0148981	-0.0328816	0.0622468	0.539283	LOGISTIC-BINARY	Date J40 first reported (bronchitis, not specified as acute or chronic)	100091	Health-related outcomes	1712	First occurrences	2410	Respiratory system disorders	2410	Health-related outcomes > First occurrences > Respiratory system disorders
131082	DATE	84915/92(85007)	-0.0670626	-0.285377	0.142672	0.539331	LOGISTIC-BINARY	Date G60 first reported (hereditary and idiopathic neuropathy)	100091	Health-related outcomes	1712	First occurrences	2406	Nervous system disorders	2406	Health-related outcomes > First occurrences > Nervous system disorders
131422	DATE	84923/84(85007)	-0.0680277	-0.289917	0.145023	0.54004	LOGISTIC-BINARY	Date I99 first reported (other and unspecified disorders of circulatory system)	100091	Health-related outcomes	1712	First occurrences	2409	Circulatory system disorders	2409	Health-related outcomes > First occurrences > Circulatory system disorders
131260	DATE	81889/3118(85007)	-0.011451	-0.0482311	0.0250898	0.540401	LOGISTIC-BINARY	Date H91 first reported (other hearing loss)	100091	Health-related outcomes	1712	First occurrences	2408	Ear and mastoid process disorders	2408	Health-related outcomes > First occurrences > Ear and mastoid process disorders
40006#C787	CAT-MUL	84990/17(85007)	0.144583	-0.343639	0.57644	0.540654	LOGISTIC-BINARY	Type of cancer: ICD10: C78.7 Secondary malignant neoplasm of liver	100091	Health-related outcomes	100092	Cancer register	100092	Cancer register	100092	Health-related outcomes > Cancer register
21056	CAT-SIN	33315	-0.00732779	-0.0308288	0.0161732	0.541161	ORDERED-LOGISTIC	Degree bothered by shortness of breath in the last 3 months	100089	Online follow-up	153	Digestive health	153	Digestive health	153	Online follow-up > Digestive health
20003#1140879392	CAT-MUL	84977/23(85000)	-0.132784	-0.573988	0.277317	0.541696	LOGISTIC-BINARY	Treatment/medication code: manevac granules	100000	UK Biobank Assessment Centre	100071	Verbal interview	100075	Medications	100075	UK Biobank Assessment Centre > Verbal interview > Medications
20003#1140871112	CAT-MUL	84713/287(85000)	0.0362995	-0.0817796	0.151602	0.54212	LOGISTIC-BINARY	Treatment/medication code: vitamin e product	100000	UK Biobank Assessment Centre	100071	Verbal interview	100075	Medications	100075	UK Biobank Assessment Centre > Verbal interview > Medications
21038	CAT-SIN	25520/7737(33257)	-0.00823928	-0.0347696	0.0182213	0.542183	LOGISTIC-BINARY	Currently suffer from abdominal distension	100089	Online follow-up	153	Digestive health	153	Digestive health	153	Online follow-up > Digestive health
130784	DATE	84773/234(85007)	-0.0409846	-0.174658	0.0892878	0.542817	LOGISTIC-BINARY	Date E61 first reported (deficiency of other nutrient elements)	100091	Health-related outcomes	1712	First occurrences	2404	Endocrine, nutritional and metabolic diseases	2404	Health-related outcomes > First occurrences > Endocrine, nutritional and metabolic diseases
20003#2038460150	CAT-MUL	69354/15646(85000)	0.00550671	-0.0122565	0.023233	0.543025	LOGISTIC-BINARY	Treatment/medication code: paracetamol	100000	UK Biobank Assessment Centre	100071	Verbal interview	100075	Medications	100075	UK Biobank Assessment Centre > Verbal interview > Medications
20003#1141153026	CAT-MUL	84787/213(85000)	0.0416624	-0.0945515	0.174154	0.543418	LOGISTIC-BINARY	Treatment/medication code: lercanidipine	100000	UK Biobank Assessment Centre	100071	Verbal interview	100075	Medications	100075	UK Biobank Assessment Centre > Verbal interview > Medications
20001#1072	CAT-MUL	84613/387(85000)	0.0310763	-0.0701699	0.130312	0.543481	LOGISTIC-BINARY	Cancer code, self-reported: cin/pre-cancer cells cervix	100000	UK Biobank Assessment Centre	100071	Verbal interview	100074	Medical conditions	100074	UK Biobank Assessment Centre > Verbal interview > Medical conditions
130200	DATE	84908/99(85007)	-0.0635495	-0.272259	0.137688	0.543508	LOGISTIC-BINARY	Date B18 first reported (chronic viral hepatitis)	100091	Health-related outcomes	1712	First occurrences	2401	Certain infectious and parasitic diseases	2401	Health-related outcomes > First occurrences > Certain infectious and parasitic diseases
131060	DATE	81595/3412(85007)	0.0107019	-0.0239624	0.0451515	0.543863	LOGISTIC-BINARY	Date G47 first reported (sleep disorders)	100091	Health-related outcomes	1712	First occurrences	2406	Nervous system disorders	2406	Health-related outcomes > First occurrences > Nervous system disorders
131016	DATE	84893/114(85007)	-0.0585305	-0.250828	0.12719	0.544047	LOGISTIC-BINARY	Date G12 first reported (spinal muscular atrophy and related syndromes)	100091	Health-related outcomes	1712	First occurrences	2406	Nervous system disorders	2406	Health-related outcomes > First occurrences > Nervous system disorders
20003#1140888570	CAT-MUL	84866/134(85000)	0.0519409	-0.118984	0.217265	0.544938	LOGISTIC-BINARY	Treatment/medication code: flecainide	100000	UK Biobank Assessment Centre	100071	Verbal interview	100075	Medications	100075	UK Biobank Assessment Centre > Verbal interview > Medications
20003#1140869270	CAT-MUL	84984/16(85000)	-0.165496	-0.724208	0.345409	0.544943	LOGISTIC-BINARY	Treatment/medication code: medroxyprogesterone	100000	UK Biobank Assessment Centre	100071	Verbal interview	100075	Medications	100075	UK Biobank Assessment Centre > Verbal interview > Medications
131948	DATE	84373/634(85007)	0.0242308	-0.0549662	0.102199	0.545631	LOGISTIC-BINARY	Date M71 first reported (other bursopathies)	100091	Health-related outcomes	1712	First occurrences	2413	Musculoskeletal system and connective tissue disorders	2413	Health-related outcomes > First occurrences > Musculoskeletal system and connective tissue disorders
20003#1141168944	CAT-MUL	84979/21(85000)	-0.13705	-0.598568	0.291074	0.546381	LOGISTIC-BINARY	Treatment/medication code: viagra 25mg tablet	100000	UK Biobank Assessment Centre	100071	Verbal interview	100075	Medications	100075	UK Biobank Assessment Centre > Verbal interview > Medications
132502	DATE	84957/50(85007)	0.0835721	-0.195418	0.347912	0.546841	LOGISTIC-BINARY	Date Q39 first reported (congenital malformations of oesophagus)	100091	Health-related outcomes	1712	First occurrences	2417	Congenital disruptions and chromosomal abnormalities	2417	Health-related outcomes > First occurrences > Congenital disruptions and chromosomal abnormalities
20001#1065	CAT-MUL	84925/75(85000)	-0.0727028	-0.314192	0.158685	0.546949	LOGISTIC-BINARY	Cancer code, self-reported: thyroid cancer	100000	UK Biobank Assessment Centre	100071	Verbal interview	100074	Medical conditions	100074	UK Biobank Assessment Centre > Verbal interview > Medical conditions
20003#1140874744	CAT-MUL	84296/704(85000)	0.0229533	-0.0523457	0.0971745	0.547343	LOGISTIC-BINARY	Treatment/medication code: gliclazide	100000	UK Biobank Assessment Centre	100071	Verbal interview	100075	Medications	100075	UK Biobank Assessment Centre > Verbal interview > Medications
20003#1140865414	CAT-MUL	84959/41(85000)	0.0919237	-0.219011	0.379277	0.548438	LOGISTIC-BINARY	Treatment/medication code: peppermint oil product	100000	UK Biobank Assessment Centre	100071	Verbal interview	100075	Medications	100075	UK Biobank Assessment Centre > Verbal interview > Medications
130216	DATE	83452/1555(85007)	-0.0156993	-0.067344	0.0354553	0.549417	LOGISTIC-BINARY	Date B26 first reported (mumps)	100091	Health-related outcomes	1712	First occurrences	2401	Certain infectious and parasitic diseases	2401	Health-related outcomes > First occurrences > Certain infectious and parasitic diseases
23405	CONTINUOUS	21112	0.00411052	-0.00935727	0.0175783	0.549688	LINEAR	LDL Cholesterol	100078	Biological samples	100080	Blood assays	220	NMR metabolomics	220	Biological samples > Blood assays > NMR metabolomics
20003#1140879824	CAT-MUL	84990/10(85000)	0.178841	-0.445805	0.721486	0.55003	LOGISTIC-BINARY	Treatment/medication code: labetalol	100000	UK Biobank Assessment Centre	100071	Verbal interview	100075	Medications	100075	UK Biobank Assessment Centre > Verbal interview > Medications
20003#1140874138	CAT-MUL	84962/38(85000)	0.094606	-0.225054	0.394742	0.550101	LOGISTIC-BINARY	Treatment/medication code: ciprofloxacin	100000	UK Biobank Assessment Centre	100071	Verbal interview	100075	Medications	100075	UK Biobank Assessment Centre > Verbal interview > Medications
20003#1141188426	CAT-MUL	84989/11(85000)	-0.198847	-0.88522	0.418623	0.550998	LOGISTIC-BINARY	Treatment/medication code: gavilast-p 75mg tablet	100000	UK Biobank Assessment Centre	100071	Verbal interview	100075	Medications	100075	UK Biobank Assessment Centre > Verbal interview > Medications
6151#7	CAT-MUL	80312/4295(84607)	0.00943058	-0.0216896	0.0403811	0.551463	LOGISTIC-BINARY	Fractured bone site(s): Other bones	100000	UK Biobank Assessment Centre	100025	Touchscreen	100036	Health and medical history	100044	UK Biobank Assessment Centre > Touchscreen > Health and medical history > Medical conditions
48	CONTINUOUS	84853	-0.0018104	-0.00778494	0.00416415	0.552572	LINEAR	Waist circumference	100000	UK Biobank Assessment Centre	100006	Physical measures	100008	Anthropometry	100010	UK Biobank Assessment Centre > Physical measures > Anthropometry > Body size measures
20003#1140911730	CAT-MUL	84835/165(85000)	0.0468321	-0.110186	0.198863	0.552631	LOGISTIC-BINARY	Treatment/medication code: flax oil tablet	100000	UK Biobank Assessment Centre	100071	Verbal interview	100075	Medications	100075	UK Biobank Assessment Centre > Verbal interview > Medications
21065	CAT-SIN	23805/4805(28610)	-0.00959055	-0.0413586	0.0220412	0.553179	LOGISTIC-BINARY	Family history of IBS	100089	Online follow-up	153	Digestive health	153	Digestive health	153	Online follow-up > Digestive health
20003#1140879404	CAT-MUL	84939/61(85000)	-0.0785241	-0.344817	0.174279	0.553721	LOGISTIC-BINARY	Treatment/medication code: docusate sodium	100000	UK Biobank Assessment Centre	100071	Verbal interview	100075	Medications	100075	UK Biobank Assessment Centre > Verbal interview > Medications
5257	CONTINUOUS	29077	0.00345734	-0.00801318	0.0149279	0.554673	LINEAR	Corneal resistance factor (right)	100000	UK Biobank Assessment Centre	100006	Physical measures	100013	Eye measures	100015	UK Biobank Assessment Centre > Physical measures > Eye measures > Intraocular pressure
40006#C172	CAT-MUL	84990/17(85007)	0.139291	-0.350049	0.574371	0.555804	LOGISTIC-BINARY	Type of cancer: ICD10: C17.2 Ileum	100091	Health-related outcomes	100092	Cancer register	100092	Cancer register	100092	Health-related outcomes > Cancer register
131926	DATE	83802/1205(85007)	0.0172258	-0.0404813	0.0742861	0.5563	LOGISTIC-BINARY	Date M53 first reported (other dorsopathies, not elsewhere classified)	100091	Health-related outcomes	1712	First occurrences	2413	Musculoskeletal system and connective tissue disorders	2413	Health-related outcomes > First occurrences > Musculoskeletal system and connective tissue disorders
20003#1141192916	CAT-MUL	84828/172(85000)	0.0443382	-0.105753	0.189985	0.556851	LOGISTIC-BINARY	Treatment/medication code: rino clenil 50micrograms nasal spray	100000	UK Biobank Assessment Centre	100071	Verbal interview	100075	Medications	100075	UK Biobank Assessment Centre > Verbal interview > Medications
40011#8481	CAT-MUL	84994/13(85007)	-0.169152	-0.761364	0.364317	0.556955	LOGISTIC-BINARY	Histology of cancer tumour: Mucin-producing adenocarcinoma	100091	Health-related outcomes	100092	Cancer register	100092	Cancer register	100092	Health-related outcomes > Cancer register
131730	DATE	84471/536(85007)	-0.0258025	-0.112747	0.0596835	0.557508	LOGISTIC-BINARY	Date L25 first reported (unspecified contact dermatitis)	100091	Health-related outcomes	1712	First occurrences	2412	Skin and subcutaneous tissue disorders	2412	Health-related outcomes > First occurrences > Skin and subcutaneous tissue disorders
20003#1140875408	CAT-MUL	84022/978(85000)	0.019235	-0.0454816	0.0831956	0.557902	LOGISTIC-BINARY	Treatment/medication code: allopurinol	100000	UK Biobank Assessment Centre	100071	Verbal interview	100075	Medications	100075	UK Biobank Assessment Centre > Verbal interview > Medications
40006#D373	CAT-MUL	84990/17(85007)	0.135719	-0.343042	0.558926	0.558211	LOGISTIC-BINARY	Type of cancer: ICD10: D37.3 Appendix	100091	Health-related outcomes	100092	Cancer register	100092	Cancer register	100092	Health-related outcomes > Cancer register
20001#1048	CAT-MUL	84961/39(85000)	0.0910182	-0.223343	0.385764	0.558429	LOGISTIC-BINARY	Cancer code, self-reported: leukaemia	100000	UK Biobank Assessment Centre	100071	Verbal interview	100074	Medical conditions	100074	UK Biobank Assessment Centre > Verbal interview > Medical conditions
131628	DATE	83928/1079(85007)	-0.0181829	-0.0795732	0.0425027	0.55932	LOGISTIC-BINARY	Date K51 first reported (ulcerative colitis)	100091	Health-related outcomes	1712	First occurrences	2411	Digestive system disorders	2411	Health-related outcomes > First occurrences > Digestive system disorders
20003#1140865686	CAT-MUL	84989/11(85000)	-0.186921	-0.84966	0.4029	0.560044	LOGISTIC-BINARY	Treatment/medication code: dulco-lax 5mg e/c tablet	100000	UK Biobank Assessment Centre	100071	Verbal interview	100075	Medications	100075	UK Biobank Assessment Centre > Verbal interview > Medications
20003#2038459704	CAT-MUL	84862/138(85000)	-0.0509352	-0.22503	0.117626	0.560228	LOGISTIC-BINARY	Treatment/medication code: carbamazepine	100000	UK Biobank Assessment Centre	100071	Verbal interview	100075	Medications	100075	UK Biobank Assessment Centre > Verbal interview > Medications
4429	INTEGER	8393	0.0144078	-0.0340305	0.0628461	0.560539	ORDERED-LOGISTIC	Average monthly beer plus cider intake	100000	UK Biobank Assessment Centre	100025	Touchscreen	100050	Lifestyle and environment	100051	UK Biobank Assessment Centre > Touchscreen > Lifestyle and environment > Alcohol
20003#1140888362	CAT-MUL	84974/26(85000)	-0.117746	-0.528643	0.26463	0.561201	LOGISTIC-BINARY	Treatment/medication code: pyridoxine preparation	100000	UK Biobank Assessment Centre	100071	Verbal interview	100075	Medications	100075	UK Biobank Assessment Centre > Verbal interview > Medications
1608	INTEGER	61142	0.00793647	-0.0188524	0.0347254	0.561961	ORDERED-LOGISTIC	Average weekly fortified wine intake	100000	UK Biobank Assessment Centre	100025	Touchscreen	100050	Lifestyle and environment	100051	UK Biobank Assessment Centre > Touchscreen > Lifestyle and environment > Alcohol
132016	DATE	84716/291(85007)	0.0339343	-0.0821395	0.147284	0.562122	LOGISTIC-BINARY	Date N10 first reported (acute tubulo-interstitial nephritis)	100091	Health-related outcomes	1712	First occurrences	2414	Genitourinary system disorders	2414	Health-related outcomes > First occurrences > Genitourinary system disorders
20003#1140879630	CAT-MUL	84959/41(85000)	-0.094071	-0.421349	0.214486	0.562352	LOGISTIC-BINARY	Treatment/medication code: imipramine	100000	UK Biobank Assessment Centre	100071	Verbal interview	100075	Medications	100075	UK Biobank Assessment Centre > Verbal interview > Medications
131610	DATE	84905/102(85007)	0.0567603	-0.139169	0.245232	0.562926	LOGISTIC-BINARY	Date K38 first reported (other diseases of appendix)	100091	Health-related outcomes	1712	First occurrences	2411	Digestive system disorders	2411	Health-related outcomes > First occurrences > Digestive system disorders
130226	DATE	79046/5961(85007)	-0.0080039	-0.035198	0.0190721	0.563176	LOGISTIC-BINARY	Date B35 first reported (dermatophytosis)	100091	Health-related outcomes	1712	First occurrences	2401	Certain infectious and parasitic diseases	2401	Health-related outcomes > First occurrences > Certain infectious and parasitic diseases
20003#1141176662	CAT-MUL	84919/81(85000)	0.0639043	-0.157657	0.275641	0.563452	LOGISTIC-BINARY	Treatment/medication code: celecoxib	100000	UK Biobank Assessment Centre	100071	Verbal interview	100075	Medications	100075	UK Biobank Assessment Centre > Verbal interview > Medications
130904	DATE	84275/732(85007)	0.0215587	-0.0521057	0.0941712	0.563466	LOGISTIC-BINARY	Date F40 first reported (phobic anxiety disorders)	100091	Health-related outcomes	1712	First occurrences	2405	Mental and behavioural disorders	2405	Health-related outcomes > First occurrences > Mental and behavioural disorders
131980	DATE	83961/1046(85007)	-0.0184072	-0.0813012	0.0437614	0.563982	LOGISTIC-BINARY	Date M89 first reported (other disorders of bone)	100091	Health-related outcomes	1712	First occurrences	2413	Musculoskeletal system and connective tissue disorders	2413	Health-related outcomes > First occurrences > Musculoskeletal system and connective tissue disorders
20003#1140883500	CAT-MUL	84981/19(85000)	0.125543	-0.321061	0.530113	0.564085	LOGISTIC-BINARY	Treatment/medication code: azelastine	100000	UK Biobank Assessment Centre	100071	Verbal interview	100075	Medications	100075	UK Biobank Assessment Centre > Verbal interview > Medications
1787	CAT-SIN	51427/21971(73398)	0.00476031	-0.0114353	0.0209364	0.564317	LOGISTIC-BINARY	Maternal smoking around birth	100000	UK Biobank Assessment Centre	100025	Touchscreen	100033	Early life factors	100033	UK Biobank Assessment Centre > Touchscreen > Early life factors
131740	DATE	76038/8969(85007)	0.0065507	-0.0158198	0.0288471	0.565361	LOGISTIC-BINARY	Date L30 first reported (other dermatitis)	100091	Health-related outcomes	1712	First occurrences	2412	Skin and subcutaneous tissue disorders	2412	Health-related outcomes > First occurrences > Skin and subcutaneous tissue disorders
6152#100	CAT-MUL	27421/57490(84911)	-0.00429058	-0.0189129	0.0103459	0.565403	LOGISTIC-BINARY	Blood clot, DVT, bronchitis, emphysema, asthma, rhinitis, eczema, allergy diagnosed by doctor	100000	UK Biobank Assessment Centre	100025	Touchscreen	100036	Health and medical history	100044	UK Biobank Assessment Centre > Touchscreen > Health and medical history > Medical conditions
40011#8261	CAT-MUL	84963/44(85007)	0.0838993	-0.21076	0.361402	0.565765	LOGISTIC-BINARY	Histology of cancer tumour: Adenocarcinoma in villous adenoma	100091	Health-related outcomes	100092	Cancer register	100092	Cancer register	100092	Health-related outcomes > Cancer register
20003#1140922806	CAT-MUL	84969/31(85000)	0.102832	-0.258919	0.442013	0.565844	LOGISTIC-BINARY	Treatment/medication code: premique cycle 10mg tablet	100000	UK Biobank Assessment Centre	100071	Verbal interview	100075	Medications	100075	UK Biobank Assessment Centre > Verbal interview > Medications
21067	CAT-SIN	25828/4363(30191)	-0.00966765	-0.0427639	0.0232765	0.566062	LOGISTIC-BINARY	Long-term/recurrent antibiotics as child or teenager	100089	Online follow-up	153	Digestive health	153	Digestive health	153	Online follow-up > Digestive health
20003#1140917428	CAT-MUL	84976/24(85000)	0.11243	-0.287953	0.477785	0.566073	LOGISTIC-BINARY	Treatment/medication code: angitil sr 90 m/r capsule	100000	UK Biobank Assessment Centre	100071	Verbal interview	100075	Medications	100075	UK Biobank Assessment Centre > Verbal interview > Medications
20001#1001	CAT-MUL	84951/49(85000)	0.0814398	-0.204812	0.35191	0.566661	LOGISTIC-BINARY	Cancer code, self-reported: lung cancer	100000	UK Biobank Assessment Centre	100071	Verbal interview	100074	Medical conditions	100074	UK Biobank Assessment Centre > Verbal interview > Medical conditions
21074	CAT-SIN	1945/2062(4007)	-0.0183324	-0.0813594	0.0446727	0.568435	LOGISTIC-BINARY	Diarrhoea when IBS symptoms first began	100089	Online follow-up	153	Digestive health	153	Digestive health	153	Online follow-up > Digestive health
40011#8503	CAT-MUL	84991/16(85007)	0.138555	-0.361702	0.587584	0.56855	LOGISTIC-BINARY	Histology of cancer tumour: Intraductal papillary adenocarcinoma with invasion	100091	Health-related outcomes	100092	Cancer register	100092	Cancer register	100092	Health-related outcomes > Cancer register
20001#1043	CAT-MUL	84984/16(85000)	-0.151657	-0.696978	0.34617	0.569481	LOGISTIC-BINARY	Cancer code, self-reported: vulval cancer	100000	UK Biobank Assessment Centre	100071	Verbal interview	100074	Medical conditions	100074	UK Biobank Assessment Centre > Verbal interview > Medical conditions
[truncated: 921 more rows]
