# Supplementary material for: Ribosomal DNA copy number variation associates with hematological profiles and renal function in the UK Biobank
Source: Cell Genom. 2024 May 14;4(6):100562. doi: 10.1016/j.xgen.2024.100562 (PMC11228893; doi:10.1016/j.xgen.2024.100562)
Supplement: Table S4. Results of a PHESANT phenome-wide screen of 18S Ratio associations in White British individuals from the first UKB WGS release, sequenced in deCODE genetics, related to Figure 2 [file mmc5.xlsx]

## Sheet: S4 - PHESANT 18S Ratio, deCODE
Table S4 - Results of a PHESANT phenome-wide screen of 18S Ratio associations in white British individuals from the first UKB WGS release, sequenced in deCODE Genetics; Related to Figure 2
varName	varType	n	beta	lower	upper	pvalue	resType	description	Cat1_ID	Cat1_Title	Cat2_ID	Cat2_Title	Cat3_ID	Cat3_Title	Category	Path
30140	CONTINUOUS	72220	0.0341953	0.0268424	0.0415483	8.05991e-20	LINEAR	Neutrophill count	100078	Biological samples	100080	Assay results	100081	Blood assays	100081	Biological samples > Assay results > Blood assays > Blood count
30180	CONTINUOUS	72220	-0.029995	-0.0372959	-0.0226941	8.24277e-16	LINEAR	Lymphocyte percentage	100078	Biological samples	100080	Assay results	100081	Blood assays	100081	Biological samples > Assay results > Blood assays > Blood count
30200	CONTINUOUS	72220	0.0284455	0.0210809	0.0358102	3.76601e-14	LINEAR	Neutrophill percentage	100078	Biological samples	100080	Assay results	100081	Blood assays	100081	Biological samples > Assay results > Blood assays > Blood count
30080	CONTINUOUS	72219	0.0272359	0.0201506	0.0343211	4.96992e-14	LINEAR	Platelet count	100078	Biological samples	100080	Assay results	100081	Blood assays	100081	Biological samples > Assay results > Blood assays > Blood count
30000	CONTINUOUS	72220	0.0281986	0.0208564	0.0355409	5.23108e-14	LINEAR	White blood cell (leukocyte) count	100078	Biological samples	100080	Assay results	100081	Blood assays	100081	Biological samples > Assay results > Blood assays > Blood count
30090	CONTINUOUS	72218	0.0262733	0.0193413	0.0332053	1.1095e-13	LINEAR	Platelet crit	100078	Biological samples	100080	Assay results	100081	Blood assays	100081	Biological samples > Assay results > Blood assays > Blood count
30260	CONTINUOUS	71414	0.0217626	0.014468	0.0290573	5.01559e-09	LINEAR	Mean reticulocyte volume	100078	Biological samples	100080	Assay results	100081	Blood assays	100081	Biological samples > Assay results > Blood assays > Blood count
30040	CONTINUOUS	72220	0.0199393	0.0126904	0.0271882	7.01718e-08	LINEAR	Mean corpuscular volume	100078	Biological samples	100080	Assay results	100081	Blood assays	100081	Biological samples > Assay results > Blood assays > Blood count
30270	CONTINUOUS	71414	0.0187633	0.0115673	0.0259594	3.22029e-07	LINEAR	Mean sphered cell volume	100078	Biological samples	100080	Assay results	100081	Blood assays	100081	Biological samples > Assay results > Blood assays > Blood count
30680	CONTINUOUS	63169	0.0189196	0.011096	0.0267432	2.14389e-06	LINEAR	Calcium	100078	Biological samples	100080	Assay results	17518	Blood assays	17518	Biological samples > Assay results > Blood assays > Blood biochemistry
30720	CONTINUOUS	69386	0.016416	0.0096091	0.0232229	2.2847e-06	LINEAR	Cystatin C	100078	Biological samples	100080	Assay results	17518	Blood assays	17518	Biological samples > Assay results > Blood assays > Blood biochemistry
30050	CONTINUOUS	72219	0.01712	0.00985767	0.0243823	3.83607e-06	LINEAR	Mean corpuscular haemoglobin	100078	Biological samples	100080	Assay results	100081	Blood assays	100081	Biological samples > Assay results > Blood assays > Blood count
30880	CONTINUOUS	69299	0.0134018	0.00702959	0.0197739	3.75696e-05	LINEAR	Urate	100078	Biological samples	100080	Assay results	17518	Blood assays	17518	Biological samples > Assay results > Blood assays > Blood biochemistry
30770	CONTINUOUS	69014	0.0145797	0.00735011	0.0218094	7.73659e-05	LINEAR	IGF-1	100078	Biological samples	100080	Assay results	17518	Blood assays	17518	Biological samples > Assay results > Blood assays > Blood biochemistry
130848	DATE	72008/212(72220)	0.241284	0.117454	0.359618	9.4484e-05	LOGISTIC-BINARY	Date F06 first reported (other mental disorders due to brain damage and dysfunction and to physical disease)	100091	Health-related outcomes	1712	First occurrences	2405	Mental and behavioural disorders	2405	Health-related outcomes > First occurrences > Mental and behavioural disorders
30150	CONTINUOUS	72220	0.0267145	0.0128438	0.0405851	0.000159767	ORDERED-LOGISTIC	Eosinophill count	100078	Biological samples	100080	Assay results	100081	Blood assays	100081	Biological samples > Assay results > Blood assays > Blood count
30730	CONTINUOUS	69359	0.0129765	0.00602529	0.0199277	0.000253476	LINEAR	Gamma glutamyltransferase	100078	Biological samples	100080	Assay results	17518	Blood assays	17518	Biological samples > Assay results > Blood assays > Blood biochemistry
20003#1141172214	CAT-MUL	72198/10(72208)	0.700927	0.277836	1.05724	0.0003289	LOGISTIC-BINARY	Treatment/medication code: supralip 160mg m/r tablet	100000	UK Biobank Assessment Centre	100071	Verbal interview	100075	Medications	100075	UK Biobank Assessment Centre > Verbal interview > Medications
30070	CONTINUOUS	72220	0.013426	0.00609464	0.0207574	0.000331709	LINEAR	Red blood cell (erythrocyte) distribution width	100078	Biological samples	100080	Assay results	100081	Blood assays	100081	Biological samples > Assay results > Blood assays > Blood count
6152#8	CAT-MUL	64254/7879(72133)	0.0409818	0.0175079	0.0643403	0.000602951	LOGISTIC-BINARY	Blood clot, DVT, bronchitis, emphysema, asthma, rhinitis, eczema, allergy diagnosed by doctor: Asthma	100000	UK Biobank Assessment Centre	100025	Touchscreen	100036	Health and medical history	100044	UK Biobank Assessment Centre > Touchscreen > Health and medical history > Medical conditions
1050	INTEGER	65613	0.0260583	0.011083	0.0410337	0.000645417	ORDERED-LOGISTIC	Time spend outdoors in summer	100000	UK Biobank Assessment Centre	100025	Touchscreen	100050	Lifestyle and environment	100055	UK Biobank Assessment Centre > Touchscreen > Lifestyle and environment > Sun exposure
30110	CONTINUOUS	72218	-0.0119359	-0.0192191	-0.00465271	0.00131827	LINEAR	Platelet distribution width	100078	Biological samples	100080	Assay results	100081	Blood assays	100081	Biological samples > Assay results > Blood assays > Blood count
1060	INTEGER	57229	0.0268892	0.0100354	0.0437429	0.00175461	ORDERED-LOGISTIC	Time spent outdoors in winter	100000	UK Biobank Assessment Centre	100025	Touchscreen	100050	Lifestyle and environment	100055	UK Biobank Assessment Centre > Touchscreen > Lifestyle and environment > Sun exposure
20003#1140883066	CAT-MUL	71579/629(72208)	0.119784	0.0436213	0.194153	0.00181618	LOGISTIC-BINARY	Treatment/medication code: insulin product	100000	UK Biobank Assessment Centre	100071	Verbal interview	100075	Medications	100075	UK Biobank Assessment Centre > Verbal interview > Medications
20003#1141176832	CAT-MUL	71482/726(72208)	0.109238	0.0382479	0.178662	0.00229499	LOGISTIC-BINARY	Treatment/medication code: seretide 50 evohaler	100000	UK Biobank Assessment Centre	100071	Verbal interview	100075	Medications	100075	UK Biobank Assessment Centre > Verbal interview > Medications
30190	CONTINUOUS	72220	-0.0109824	-0.0180981	-0.00386673	0.00248656	LINEAR	Monocyte percentage	100078	Biological samples	100080	Assay results	100081	Blood assays	100081	Biological samples > Assay results > Blood assays > Blood count
130814	DATE	55708/16512(72220)	0.0276415	0.00918936	0.0460573	0.00329265	LOGISTIC-BINARY	Date E78 first reported (disorders of lipoprotein metabolism and other lipidaemias)	100091	Health-related outcomes	1712	First occurrences	2404	Endocrine, nutritional and metabolic diseases	2404	Health-related outcomes > First occurrences > Endocrine, nutritional and metabolic diseases
130868	DATE	66913/5307(72220)	0.0424131	0.0140011	0.070647	0.00333474	LOGISTIC-BINARY	Date F17 first reported (mental and behavioural disorders due to use of tobacco)	100091	Health-related outcomes	1712	First occurrences	2405	Mental and behavioural disorders	2405	Health-related outcomes > First occurrences > Mental and behavioural disorders
30700	CONTINUOUS	69362	0.00901314	0.00297058	0.0150557	0.00346178	LINEAR	Creatinine	100078	Biological samples	100080	Assay results	17518	Blood assays	17518	Biological samples > Assay results > Blood assays > Blood biochemistry
2316	CAT-SIN	57042/13904(70946)	0.0273111	0.00860701	0.0459608	0.00415553	LOGISTIC-BINARY	Wheeze or whistling in the chest in last year	100000	UK Biobank Assessment Centre	100025	Touchscreen	100036	Health and medical history	100037	UK Biobank Assessment Centre > Touchscreen > Health and medical history > Breathing
131494	DATE	62379/9841(72220)	0.0310059	0.00962128	0.052302	0.0044031	LOGISTIC-BINARY	Date J45 first reported (asthma)	100091	Health-related outcomes	1712	First occurrences	2410	Respiratory system disorders	2410	Health-related outcomes > First occurrences > Respiratory system disorders
20003#1140872112	CAT-MUL	72139/69(72208)	0.300238	0.0848218	0.497922	0.00445211	LOGISTIC-BINARY	Treatment/medication code: epanutin 25mg capsule	100000	UK Biobank Assessment Centre	100071	Verbal interview	100075	Medications	100075	UK Biobank Assessment Centre > Verbal interview > Medications
30130	CONTINUOUS	72220	0.0102685	0.00313737	0.0173996	0.00476927	LINEAR	Monocyte count	100078	Biological samples	100080	Assay results	100081	Blood assays	100081	Biological samples > Assay results > Blood assays > Blood count
130838	DATE	71935/285(72220)	0.158106	0.0463419	0.26596	0.00478161	LOGISTIC-BINARY	Date F01 first reported (vascular dementia)	100091	Health-related outcomes	1712	First occurrences	2405	Mental and behavioural disorders	2405	Health-related outcomes > First occurrences > Mental and behavioural disorders
20003#1141200768	CAT-MUL	72185/23(72208)	0.461839	0.116011	0.760043	0.00481923	LOGISTIC-BINARY	Treatment/medication code: protelos 2g sachets	100000	UK Biobank Assessment Centre	100071	Verbal interview	100075	Medications	100075	UK Biobank Assessment Centre > Verbal interview > Medications
20003#1141200708	CAT-MUL	72180/28(72208)	-0.688527	-1.19226	-0.221665	0.00544181	LOGISTIC-BINARY	Treatment/medication code: strontium product	100000	UK Biobank Assessment Centre	100071	Verbal interview	100075	Medications	100075	UK Biobank Assessment Centre > Verbal interview > Medications
20003#1140881414	CAT-MUL	72192/16(72208)	0.520518	0.117931	0.854815	0.00550129	LOGISTIC-BINARY	Treatment/medication code: gastrocote liquid	100000	UK Biobank Assessment Centre	100071	Verbal interview	100075	Medications	100075	UK Biobank Assessment Centre > Verbal interview > Medications
132144	DATE	71873/347(72220)	-0.162178	-0.278052	-0.0490544	0.00550764	LOGISTIC-BINARY	Date N91 first reported (absent, scanty and rare menstruation)	100091	Health-related outcomes	1712	First occurrences	2414	Genitourinary system disorders	2414	Health-related outcomes > First occurrences > Genitourinary system disorders
6151#1	CAT-MUL	70868/990(71858)	0.0867424	0.0247138	0.147652	0.00568238	LOGISTIC-BINARY	Fractured bone site(s): Ankle	100000	UK Biobank Assessment Centre	100025	Touchscreen	100036	Health and medical history	100044	UK Biobank Assessment Centre > Touchscreen > Health and medical history > Medical conditions
30290	CONTINUOUS	71414	0.0103588	0.00296479	0.0177529	0.0060361	LINEAR	High light scatter reticulocyte percentage	100078	Biological samples	100080	Assay results	100081	Blood assays	100081	Biological samples > Assay results > Blood assays > Blood count
30280	CONTINUOUS	71414	0.0101896	0.00291313	0.017466	0.00605848	LINEAR	Immature reticulocyte fraction	100078	Biological samples	100080	Assay results	100081	Blood assays	100081	Biological samples > Assay results > Blood assays > Blood count
20003#1140926778	CAT-MUL	72196/12(72208)	0.531838	0.0913301	0.871356	0.00624912	LOGISTIC-BINARY	Treatment/medication code: diltiazem hcl+hydrochlorothiazide 150mg/12.5mg m/r capsule	100000	UK Biobank Assessment Centre	100071	Verbal interview	100075	Medications	100075	UK Biobank Assessment Centre > Verbal interview > Medications
130310	DATE	72109/111(72220)	0.23639	0.0612556	0.400736	0.00638913	LOGISTIC-BINARY	Date B80 first reported (enterobiasis)	100091	Health-related outcomes	1712	First occurrences	2401	Certain infectious and parasitic diseases	2401	Health-related outcomes > First occurrences > Certain infectious and parasitic diseases
20003#1140869270	CAT-MUL	72198/10(72208)	0.571308	0.0944995	0.93444	0.00677081	LOGISTIC-BINARY	Treatment/medication code: medroxyprogesterone	100000	UK Biobank Assessment Centre	100071	Verbal interview	100075	Medications	100075	UK Biobank Assessment Centre > Verbal interview > Medications
130666	DATE	72047/173(72220)	0.188306	0.0475624	0.321922	0.0071831	LOGISTIC-BINARY	Date D73 first reported (diseases of spleen)	100091	Health-related outcomes	1712	First occurrences	2403	Blood, blood-forming organs and certain immune disorders	2403	Health-related outcomes > First occurrences > Blood, blood-forming organs and certain immune disorders
132274	DATE	72085/135(72220)	-0.262813	-0.458754	-0.0749413	0.00730006	LOGISTIC-BINARY	Date O75 first reported (other complications of labour and delivery, not elsewhere classified)	100091	Health-related outcomes	1712	First occurrences	2415	Pregnancy, childbirth and the puerperium	2415	Health-related outcomes > First occurrences > Pregnancy, childbirth and the puerperium
130708	DATE	66702/5518(72220)	0.0379221	0.010075	0.0655992	0.00742203	LOGISTIC-BINARY	Date E11 first reported (non-insulin-dependent diabetes mellitus)	100091	Health-related outcomes	1712	First occurrences	2404	Endocrine, nutritional and metabolic diseases	2404	Health-related outcomes > First occurrences > Endocrine, nutritional and metabolic diseases
20003#1140875632	CAT-MUL	72181/27(72208)	0.415437	0.0873264	0.696352	0.00772921	LOGISTIC-BINARY	Treatment/medication code: movelat gel	100000	UK Biobank Assessment Centre	100071	Verbal interview	100075	Medications	100075	UK Biobank Assessment Centre > Verbal interview > Medications
20003#1140881320	CAT-MUL	72189/19(72208)	-0.754709	-1.33928	-0.217744	0.00840036	LOGISTIC-BINARY	Treatment/medication code: magnesium carbonate	100000	UK Biobank Assessment Centre	100071	Verbal interview	100075	Medications	100075	UK Biobank Assessment Centre > Verbal interview > Medications
40006#C719	CAT-MUL	72197/23(72220)	0.431134	0.0820246	0.72835	0.00910634	LOGISTIC-BINARY	Type of cancer: ICD10: C71.9 Brain, unspecified	100091	Health-related outcomes	100092	Cancer register	100092	Cancer register	100092	Health-related outcomes > Cancer register
1309	INTEGER	69751	-0.0184733	-0.0324058	-0.00454087	0.00936472	ORDERED-LOGISTIC	Fresh fruit intake	100000	UK Biobank Assessment Centre	100025	Touchscreen	100050	Lifestyle and environment	100052	UK Biobank Assessment Centre > Touchscreen > Lifestyle and environment > Diet
130228	DATE	71485/735(72220)	0.0933051	0.0213178	0.163831	0.0102819	LOGISTIC-BINARY	Date B36 first reported (other superficial mycoses)	100091	Health-related outcomes	1712	First occurrences	2401	Certain infectious and parasitic diseases	2401	Health-related outcomes > First occurrences > Certain infectious and parasitic diseases
40011#8000	CAT-MUL	71903/317(72220)	-0.153937	-0.273712	-0.037355	0.010696	LOGISTIC-BINARY	Histology of cancer tumour: Neoplasm	100091	Health-related outcomes	100092	Cancer register	100092	Cancer register	100092	Health-related outcomes > Cancer register
30710	CONTINUOUS	69246	0.00968659	0.00223768	0.0171355	0.0108119	LINEAR	C-reactive protein	100078	Biological samples	100080	Assay results	17518	Blood assays	17518	Biological samples > Assay results > Blood assays > Blood biochemistry
130190	DATE	72039/181(72220)	-0.205849	-0.367007	-0.0500545	0.0109308	LOGISTIC-BINARY	Date B08 first reported (other viral infections characterised by skin and mucous membrane lesions, not elsewhere classified)	100091	Health-related outcomes	1712	First occurrences	2401	Certain infectious and parasitic diseases	2401	Health-related outcomes > First occurrences > Certain infectious and parasitic diseases
131304	DATE	71615/605(72220)	0.100366	0.0218454	0.177076	0.0112711	LOGISTIC-BINARY	Date I24 first reported (other acute ischaemic heart diseases)	100091	Health-related outcomes	1712	First occurrences	2409	Circulatory system disorders	2409	Health-related outcomes > First occurrences > Circulatory system disorders
20003#1140926732	CAT-MUL	71997/211(72208)	0.163185	0.0339181	0.286951	0.011517	LOGISTIC-BINARY	Treatment/medication code: meloxicam	100000	UK Biobank Assessment Centre	100071	Verbal interview	100075	Medications	100075	UK Biobank Assessment Centre > Verbal interview > Medications
1239	CAT-SIN	72172	0.0327335	0.00748185	0.057985	0.0115367	ORDERED-LOGISTIC	Current tobacco smoking	100000	UK Biobank Assessment Centre	100025	Touchscreen	100050	Lifestyle and environment	100058	UK Biobank Assessment Centre > Touchscreen > Lifestyle and environment > Smoking
20003#1140872058	CAT-MUL	72186/22(72208)	0.433115	0.0704995	0.74292	0.0115764	LOGISTIC-BINARY	Treatment/medication code: migril tablet	100000	UK Biobank Assessment Centre	100071	Verbal interview	100075	Medications	100075	UK Biobank Assessment Centre > Verbal interview > Medications
131286	DATE	44643/27577(72220)	0.0205767	0.00456221	0.0365816	0.0117645	LOGISTIC-BINARY	Date I10 first reported (essential (primary) hypertension)	100091	Health-related outcomes	1712	First occurrences	2409	Circulatory system disorders	2409	Health-related outcomes > First occurrences > Circulatory system disorders
20003#1141152998	CAT-MUL	71678/530(72208)	0.105617	0.0221823	0.186977	0.0120091	LOGISTIC-BINARY	Treatment/medication code: irbesartan	100000	UK Biobank Assessment Centre	100071	Verbal interview	100075	Medications	100075	UK Biobank Assessment Centre > Verbal interview > Medications
131150	DATE	71929/291(72220)	-0.156892	-0.281201	-0.0359582	0.0121735	LOGISTIC-BINARY	Date H16 first reported (keratitis)	100091	Health-related outcomes	1712	First occurrences	2407	Eye and adnexa disorders	2407	Health-related outcomes > First occurrences > Eye and adnexa disorders
6155#6	CAT-MUL	70417/1483(71900)	0.0652101	0.0138441	0.115847	0.0122149	LOGISTIC-BINARY	Vitamin and mineral supplements: Folic acid or Folate (Vit B9)	100000	UK Biobank Assessment Centre	100025	Touchscreen	100036	Health and medical history	100045	UK Biobank Assessment Centre > Touchscreen > Health and medical history > Medication
20003#1140861958	CAT-MUL	64305/7903(72208)	0.0309276	0.00662489	0.0551247	0.0124283	LOGISTIC-BINARY	Treatment/medication code: simvastatin	100000	UK Biobank Assessment Centre	100071	Verbal interview	100075	Medications	100075	UK Biobank Assessment Centre > Verbal interview > Medications
20003#1140868364	CAT-MUL	72176/32(72208)	0.359583	0.055211	0.620333	0.0129113	LOGISTIC-BINARY	Treatment/medication code: prednisone	100000	UK Biobank Assessment Centre	100071	Verbal interview	100075	Medications	100075	UK Biobank Assessment Centre > Verbal interview > Medications
132108	DATE	72143/77(72220)	0.25706	0.0467149	0.452128	0.0130643	LOGISTIC-BINARY	Date N71 first reported (inflammatory disease of uterus, except cervix)	100091	Health-related outcomes	1712	First occurrences	2414	Genitourinary system disorders	2414	Health-related outcomes > First occurrences > Genitourinary system disorders
40006#C530	CAT-MUL	72201/19(72220)	0.433613	0.0550142	0.744096	0.0135489	LOGISTIC-BINARY	Type of cancer: ICD10: C53.0 Endocervix	100091	Health-related outcomes	100092	Cancer register	100092	Cancer register	100092	Health-related outcomes > Cancer register
131616	DATE	71041/1179(72220)	0.0710146	0.0141257	0.126965	0.0136299	LOGISTIC-BINARY	Date K42 first reported (umbilical hernia)	100091	Health-related outcomes	1712	First occurrences	2411	Digestive system disorders	2411	Health-related outcomes > First occurrences > Digestive system disorders
20003#1140911640	CAT-MUL	72160/48(72208)	-0.406607	-0.739992	-0.0918976	0.0139924	LOGISTIC-BINARY	Treatment/medication code: lecithin product	100000	UK Biobank Assessment Centre	100071	Verbal interview	100075	Medications	100075	UK Biobank Assessment Centre > Verbal interview > Medications
20003#1141195232	CAT-MUL	72174/34(72208)	0.353538	0.0537938	0.618693	0.0144797	LOGISTIC-BINARY	Treatment/medication code: budesonide+formoterol	100000	UK Biobank Assessment Centre	100071	Verbal interview	100075	Medications	100075	UK Biobank Assessment Centre > Verbal interview > Medications
20001#1020	CAT-MUL	72114/94(72208)	0.226628	0.0375874	0.402695	0.0150991	LOGISTIC-BINARY	Cancer code, self-reported: large bowel cancer/colorectal cancer	100000	UK Biobank Assessment Centre	100071	Verbal interview	100074	Medical conditions	100074	UK Biobank Assessment Centre > Verbal interview > Medical conditions
30240	CONTINUOUS	71414	0.00917092	0.00176962	0.0165722	0.0151586	LINEAR	Reticulocyte percentage	100078	Biological samples	100080	Assay results	100081	Blood assays	100081	Biological samples > Assay results > Blood assays > Blood count
20003#1141146612	CAT-MUL	72169/39(72208)	-0.452052	-0.830043	-0.0982136	0.0155349	LOGISTIC-BINARY	Treatment/medication code: calceos chewable tablet	100000	UK Biobank Assessment Centre	100071	Verbal interview	100075	Medications	100075	UK Biobank Assessment Centre > Verbal interview > Medications
40011#9690	CAT-MUL	72172/48(72220)	-0.400392	-0.734087	-0.0859474	0.015545	LOGISTIC-BINARY	Histology of cancer tumour: Follicular lymphoma, NOS	100091	Health-related outcomes	100092	Cancer register	100092	Cancer register	100092	Health-related outcomes > Cancer register
3606	CAT-SIN	8944/1727(10671)	0.0635839	0.0117932	0.114893	0.0156059	LOGISTIC-BINARY	Chest pain or discomfort walking normally	100000	UK Biobank Assessment Centre	100025	Touchscreen	100036	Health and medical history	100039	UK Biobank Assessment Centre > Touchscreen > Health and medical history > Chest pain
20003#1140865010	CAT-MUL	72053/155(72208)	-0.211202	-0.38652	-0.0421648	0.0162508	LOGISTIC-BINARY	Treatment/medication code: viscotears liquid eye gel	100000	UK Biobank Assessment Centre	100071	Verbal interview	100075	Medications	100075	UK Biobank Assessment Centre > Verbal interview > Medications
130664	DATE	71984/236(72220)	0.149873	0.025148	0.269722	0.0163555	LOGISTIC-BINARY	Date D72 first reported (other disorders of white blood cells)	100091	Health-related outcomes	1712	First occurrences	2403	Blood, blood-forming organs and certain immune disorders	2403	Health-related outcomes > First occurrences > Blood, blood-forming organs and certain immune disorders
131490	DATE	71562/658(72220)	0.0905286	0.0152021	0.164197	0.0172453	LOGISTIC-BINARY	Date J43 first reported (emphysema)	100091	Health-related outcomes	1712	First occurrences	2410	Respiratory system disorders	2410	Health-related outcomes > First occurrences > Respiratory system disorders
20003#1140888438	CAT-MUL	72197/11(72208)	0.531818	0.0524412	0.935181	0.0173359	LOGISTIC-BINARY	Treatment/medication code: glucose product	100000	UK Biobank Assessment Centre	100071	Verbal interview	100075	Medications	100075	UK Biobank Assessment Centre > Verbal interview > Medications
20003#1140923670	CAT-MUL	72108/100(72208)	0.216132	0.0319625	0.387959	0.0174794	LOGISTIC-BINARY	Treatment/medication code: gtn - glyceryl trinitrate	100000	UK Biobank Assessment Centre	100071	Verbal interview	100075	Medications	100075	UK Biobank Assessment Centre > Verbal interview > Medications
20003#1140868406	CAT-MUL	72194/14(72208)	0.485628	0.0415024	0.849385	0.0176853	LOGISTIC-BINARY	Treatment/medication code: conjugated oestrogens	100000	UK Biobank Assessment Centre	100071	Verbal interview	100075	Medications	100075	UK Biobank Assessment Centre > Verbal interview > Medications
6157#4	CAT-MUL	12803/4038(16841)	0.0432161	0.00743551	0.0788672	0.0177027	LOGISTIC-BINARY	Why stopped smoking: Financial reasons	100000	UK Biobank Assessment Centre	100025	Touchscreen	100050	Lifestyle and environment	100058	UK Biobank Assessment Centre > Touchscreen > Lifestyle and environment > Smoking
20001#1001	CAT-MUL	72163/45(72208)	0.302069	0.0374033	0.537251	0.018198	LOGISTIC-BINARY	Cancer code, self-reported: lung cancer	100000	UK Biobank Assessment Centre	100071	Verbal interview	100074	Medical conditions	100074	UK Biobank Assessment Centre > Verbal interview > Medical conditions
20003#1140870512	CAT-MUL	72198/10(72208)	0.550186	0.0317208	0.959168	0.0183129	LOGISTIC-BINARY	Treatment/medication code: cyanocobalamin product	100000	UK Biobank Assessment Centre	100071	Verbal interview	100075	Medications	100075	UK Biobank Assessment Centre > Verbal interview > Medications
131834	DATE	71721/499(72220)	0.102988	0.0162993	0.18739	0.0183181	LOGISTIC-BINARY	Date L97 first reported (ulcer of lower limb, not elsewhere classified)	100091	Health-related outcomes	1712	First occurrences	2412	Skin and subcutaneous tissue disorders	2412	Health-related outcomes > First occurrences > Skin and subcutaneous tissue disorders
30300	CONTINUOUS	71414	0.00882663	0.00148185	0.0161714	0.0185036	LINEAR	High light scatter reticulocyte count	100078	Biological samples	100080	Assay results	100081	Blood assays	100081	Biological samples > Assay results > Blood assays > Blood count
24013	INTEGER	71225	-0.0263072	-0.0484281	-0.00418628	0.018719	ORDERED-LOGISTIC	Total traffic load on major roads	100088	Additional exposures	113	Local environment	114	Residential air pollution	114	Additional exposures > Local environment > Residential air pollution
20003#1140883548	CAT-MUL	72141/67(72208)	0.256136	0.0338462	0.4604	0.0188017	LOGISTIC-BINARY	Treatment/medication code: ipratropium	100000	UK Biobank Assessment Centre	100071	Verbal interview	100075	Medications	100075	UK Biobank Assessment Centre > Verbal interview > Medications
6158#100	CAT-MUL	1442/610(2052)	0.116086	0.0188749	0.213041	0.0189728	LOGISTIC-BINARY	Why reduced smoking	100000	UK Biobank Assessment Centre	100025	Touchscreen	100050	Lifestyle and environment	100058	UK Biobank Assessment Centre > Touchscreen > Lifestyle and environment > Smoking
6148#2	CAT-MUL	18098/974(19072)	0.0779134	0.0123662	0.142569	0.0189777	LOGISTIC-BINARY	Eye problems/disorders: Glaucoma	100000	UK Biobank Assessment Centre	100025	Touchscreen	100036	Health and medical history	100041	UK Biobank Assessment Centre > Touchscreen > Health and medical history > Eyesight
130774	DATE	71468/752(72220)	0.0843652	0.0130776	0.154221	0.0191396	LOGISTIC-BINARY	Date E55 first reported (vitamin d deficiency)	100091	Health-related outcomes	1712	First occurrences	2404	Endocrine, nutritional and metabolic diseases	2404	Health-related outcomes > First occurrences > Endocrine, nutritional and metabolic diseases
40006#C829	CAT-MUL	72173/47(72220)	-0.389917	-0.72622	-0.0733202	0.019343	LOGISTIC-BINARY	Type of cancer: ICD10: C82.9 Follicular non-Hodgkin's lymphoma, unspecified	100091	Health-related outcomes	100092	Cancer register	100092	Cancer register	100092	Health-related outcomes > Cancer register
40011#8503	CAT-MUL	72209/11(72220)	0.580098	0.0450032	1.02955	0.0203541	LOGISTIC-BINARY	Histology of cancer tumour: Intraductal papillary adenocarcinoma with invasion	100091	Health-related outcomes	100092	Cancer register	100092	Cancer register	100092	Health-related outcomes > Cancer register
20003#1140862770	CAT-MUL	72187/21(72208)	0.401884	0.0295789	0.714547	0.0212922	LOGISTIC-BINARY	Treatment/medication code: zirtek 10mg tablet	100000	UK Biobank Assessment Centre	100071	Verbal interview	100075	Medications	100075	UK Biobank Assessment Centre > Verbal interview > Medications
6155#7	CAT-MUL	56348/15552(71900)	-0.0212784	-0.0394481	-0.00316256	0.0215196	LOGISTIC-BINARY	Vitamin and mineral supplements: Multivitamins +/- minerals	100000	UK Biobank Assessment Centre	100025	Touchscreen	100036	Health and medical history	100045	UK Biobank Assessment Centre > Touchscreen > Health and medical history > Medication
131930	DATE	72115/105(72220)	0.205575	0.0244841	0.375169	0.0217457	LOGISTIC-BINARY	Date M60 first reported (myositis)	100091	Health-related outcomes	1712	First occurrences	2413	Musculoskeletal system and connective tissue disorders	2413	Health-related outcomes > First occurrences > Musculoskeletal system and connective tissue disorders
20003#1140864286	CAT-MUL	72113/95(72208)	-0.259258	-0.485724	-0.0426605	0.0218948	LOGISTIC-BINARY	Treatment/medication code: flixotide 25micrograms inhaler	100000	UK Biobank Assessment Centre	100071	Verbal interview	100075	Medications	100075	UK Biobank Assessment Centre > Verbal interview > Medications
2247-0	CAT-SIN	51430/69568	-999	-999	-999	0.0237155	MULTINOMIAL-LOGISTIC	Hearing difficulty/problems	100000	UK Biobank Assessment Centre	100025	Touchscreen	100036	Health and medical history	100043	UK Biobank Assessment Centre > Touchscreen > Health and medical history > Hearing
20003#1141176288	CAT-MUL	72174/34(72208)	0.325029	0.0247838	0.590363	0.02471	LOGISTIC-BINARY	Treatment/medication code: azopt 10mg/ml eye drops	100000	UK Biobank Assessment Centre	100071	Verbal interview	100075	Medications	100075	UK Biobank Assessment Centre > Verbal interview > Medications
24009	INTEGER	71225	-0.0360752	-0.0677811	-0.0043693	0.0247422	ORDERED-LOGISTIC	Traffic intensity on the nearest road	100088	Additional exposures	113	Local environment	114	Residential air pollution	114	Additional exposures > Local environment > Residential air pollution
20003#1140868580	CAT-MUL	72173/35(72208)	0.324836	0.0250003	0.591465	0.0247473	LOGISTIC-BINARY	Treatment/medication code: norethisterone	100000	UK Biobank Assessment Centre	100071	Verbal interview	100075	Medications	100075	UK Biobank Assessment Centre > Verbal interview > Medications
20003#1140884696	CAT-MUL	72188/20(72208)	-0.640336	-1.2245	-0.10651	0.0249739	LOGISTIC-BINARY	Treatment/medication code: clobetasone	100000	UK Biobank Assessment Centre	100071	Verbal interview	100075	Medications	100075	UK Biobank Assessment Centre > Verbal interview > Medications
20003#1141157126	CAT-MUL	72111/97(72208)	0.211127	0.020082	0.389222	0.025201	LOGISTIC-BINARY	Treatment/medication code: montelukast product	100000	UK Biobank Assessment Centre	100071	Verbal interview	100075	Medications	100075	UK Biobank Assessment Centre > Verbal interview > Medications
21040	CAT-SIN	24800	-0.0249076	-0.046758	-0.00305733	0.0255338	ORDERED-LOGISTIC	Satisfaction with bowel habits	100089	Online follow-up	153	Digestive health	153	Digestive health	153	Online follow-up > Digestive health
20003#1140867888	CAT-MUL	71975/233(72208)	-0.156109	-0.296191	-0.0202449	0.0266369	LOGISTIC-BINARY	Treatment/medication code: paroxetine	100000	UK Biobank Assessment Centre	100071	Verbal interview	100075	Medications	100075	UK Biobank Assessment Centre > Verbal interview > Medications
21074	CAT-SIN	1456/1508(2964)	-0.0809999	-0.152962	-0.0093485	0.0269579	LOGISTIC-BINARY	Diarrhoea when IBS symptoms first began	100089	Online follow-up	153	Digestive health	153	Digestive health	153	Online follow-up > Digestive health
20003#1141178054	CAT-MUL	72197/11(72208)	0.518268	-0.00773302	0.929297	0.0272157	LOGISTIC-BINARY	Treatment/medication code: zapain capsule	100000	UK Biobank Assessment Centre	100071	Verbal interview	100075	Medications	100075	UK Biobank Assessment Centre > Verbal interview > Medications
5540-0	CAT-SIN	4132/4183	-999	-999	-999	0.0276573	MULTINOMIAL-LOGISTIC	Surgery/amputation of toe or leg	100000	UK Biobank Assessment Centre	100025	Touchscreen	100036	Health and medical history	100038	UK Biobank Assessment Centre > Touchscreen > Health and medical history > Claudication and peripheral artery disease
48	CONTINUOUS	72091	0.00719271	0.00075766	0.0136278	0.0284719	LINEAR	Waist circumference	100000	UK Biobank Assessment Centre	100006	Physical measures	100008	Anthropometry	100010	UK Biobank Assessment Centre > Physical measures > Anthropometry > Body size measures
132188	DATE	72148/72(72220)	-0.288198	-0.553002	-0.0368545	0.0287429	LOGISTIC-BINARY	Date O14 first reported (gestational [pregnancy-induced] hypertension with significant proteinuria)	100091	Health-related outcomes	1712	First occurrences	2415	Pregnancy, childbirth and the puerperium	2415	Health-related outcomes > First occurrences > Pregnancy, childbirth and the puerperium
20003#1140882800	CAT-MUL	72127/81(72208)	0.219132	0.0144993	0.407385	0.0291581	LOGISTIC-BINARY	Treatment/medication code: eumovate cream	100000	UK Biobank Assessment Centre	100071	Verbal interview	100075	Medications	100075	UK Biobank Assessment Centre > Verbal interview > Medications
21001	CONTINUOUS	71974	0.00809496	0.000811251	0.0153787	0.029387	LINEAR	Body mass index (BMI)	100000	UK Biobank Assessment Centre	100006	Physical measures	100008	Anthropometry	100010	UK Biobank Assessment Centre > Physical measures > Anthropometry > Body size measures
40006#C787	CAT-MUL	72202/18(72220)	0.393638	0.000910108	0.710087	0.0301249	LOGISTIC-BINARY	Type of cancer: ICD10: C78.7 Secondary malignant neoplasm of liver	100091	Health-related outcomes	100092	Cancer register	100092	Cancer register	100092	Health-related outcomes > Cancer register
20003#1140883520	CAT-MUL	72191/17(72208)	-0.687244	-1.33636	-0.0945474	0.0302978	LOGISTIC-BINARY	Treatment/medication code: chlorpheniramine	100000	UK Biobank Assessment Centre	100071	Verbal interview	100075	Medications	100075	UK Biobank Assessment Centre > Verbal interview > Medications
40006#C844	CAT-MUL	72207/13(72220)	0.483759	0.000424303	0.876701	0.0304368	LOGISTIC-BINARY	Type of cancer: ICD10: C84.4 Peripheral T-cell lymphoma	100091	Health-related outcomes	100092	Cancer register	100092	Cancer register	100092	Health-related outcomes > Cancer register
20003#1141173348	CAT-MUL	72157/51(72208)	-0.343554	-0.663906	-0.0420111	0.0305398	LOGISTIC-BINARY	Treatment/medication code: hydroxocobalamin	100000	UK Biobank Assessment Centre	100071	Verbal interview	100075	Medications	100075	UK Biobank Assessment Centre > Verbal interview > Medications
131590	DATE	70434/1786(72220)	-0.053695	-0.10265	-0.00531784	0.030586	LOGISTIC-BINARY	Date K25 first reported (gastric ulcer)	100091	Health-related outcomes	1712	First occurrences	2411	Digestive system disorders	2411	Health-related outcomes > First occurrences > Digestive system disorders
24012	CONTINUOUS	71225	-0.00804808	-0.0153435	-0.0007527	0.0306046	LINEAR	Inverse distance to the nearest major road	100088	Additional exposures	113	Local environment	114	Residential air pollution	114	Additional exposures > Local environment > Residential air pollution
40011#8263	CAT-MUL	72136/84(72220)	-0.257185	-0.496752	-0.0289369	0.0312992	LOGISTIC-BINARY	Histology of cancer tumour: Adenocarcinoma in tubulovillous adenoma	100091	Health-related outcomes	100092	Cancer register	100092	Cancer register	100092	Health-related outcomes > Cancer register
20003#1141153026	CAT-MUL	72053/155(72208)	0.163821	0.0109341	0.309247	0.0314728	LOGISTIC-BINARY	Treatment/medication code: lercanidipine	100000	UK Biobank Assessment Centre	100071	Verbal interview	100075	Medications	100075	UK Biobank Assessment Centre > Verbal interview > Medications
20003#1140855380	CAT-MUL	72195/13(72208)	0.453687	-0.00607309	0.82499	0.0318127	LOGISTIC-BINARY	Treatment/medication code: salbuvent 100micrograms inhaler	100000	UK Biobank Assessment Centre	100071	Verbal interview	100075	Medications	100075	UK Biobank Assessment Centre > Verbal interview > Medications
40006#C07	CAT-MUL	72203/17(72220)	-0.627651	-1.22709	-0.0784513	0.0325718	LOGISTIC-BINARY	Type of cancer: ICD10: C07 Malignant neoplasm of parotid gland	100091	Health-related outcomes	100092	Cancer register	100092	Cancer register	100092	Health-related outcomes > Cancer register
130706	DATE	71576/644(72220)	0.0824206	0.00596319	0.157163	0.0326426	LOGISTIC-BINARY	Date E10 first reported (insulin-dependent diabetes mellitus)	100091	Health-related outcomes	1712	First occurrences	2404	Endocrine, nutritional and metabolic diseases	2404	Health-related outcomes > First occurrences > Endocrine, nutritional and metabolic diseases
2217	INTEGER	62070	0.00840728	0.000666958	0.0161476	0.0332674	LINEAR	Age started wearing glasses or contact lenses	100000	UK Biobank Assessment Centre	100025	Touchscreen	100036	Health and medical history	100041	UK Biobank Assessment Centre > Touchscreen > Health and medical history > Eyesight
131726	DATE	72050/170(72220)	0.155109	0.00893062	0.294466	0.0333581	LOGISTIC-BINARY	Date L23 first reported (allergic contact dermatitis)	100091	Health-related outcomes	1712	First occurrences	2412	Skin and subcutaneous tissue disorders	2412	Health-related outcomes > First occurrences > Skin and subcutaneous tissue disorders
20022	CONTINUOUS	41354	-0.0104364	-0.0200557	-0.00081719	0.0334649	LINEAR	Birth weight	100000	UK Biobank Assessment Centre	100071	Verbal interview	100072	Early life factors	100072	UK Biobank Assessment Centre > Verbal interview > Early life factors
30010	CONTINUOUS	72220	-0.00684746	-0.0131598	-0.000535128	0.0334937	LINEAR	Red blood cell (erythrocyte) count	100078	Biological samples	100080	Assay results	100081	Blood assays	100081	Biological samples > Assay results > Blood assays > Blood count
5257	CONTINUOUS	10181	0.0212643	0.00165936	0.0408692	0.0335184	LINEAR	Corneal resistance factor (right)	100000	UK Biobank Assessment Centre	100006	Physical measures	100013	Eye measures	100015	UK Biobank Assessment Centre > Physical measures > Eye measures > Intraocular pressure
20003#1140865564	CAT-MUL	72170/38(72208)	0.29877	0.00672772	0.556724	0.0337438	LOGISTIC-BINARY	Treatment/medication code: imodium 2mg capsule	100000	UK Biobank Assessment Centre	100071	Verbal interview	100075	Medications	100075	UK Biobank Assessment Centre > Verbal interview > Medications
30100	CONTINUOUS	72218	-0.00796404	-0.015334	-0.000594057	0.03418	LINEAR	Mean platelet (thrombocyte) volume	100078	Biological samples	100080	Assay results	100081	Blood assays	100081	Biological samples > Assay results > Blood assays > Blood count
132014	DATE	72084/136(72220)	0.169958	0.0080183	0.322838	0.0344968	LOGISTIC-BINARY	Date N08 first reported (glomerular disorders in diseases classified elsewhere)	100091	Health-related outcomes	1712	First occurrences	2414	Genitourinary system disorders	2414	Health-related outcomes > First occurrences > Genitourinary system disorders
131850	DATE	70493/1727(72220)	0.0513528	0.003406	0.0986961	0.0346505	LOGISTIC-BINARY	Date M06 first reported (other rheumatoid arthritis)	100091	Health-related outcomes	1712	First occurrences	2413	Musculoskeletal system and connective tissue disorders	2413	Health-related outcomes > First occurrences > Musculoskeletal system and connective tissue disorders
20003#1141157060	CAT-MUL	72195/13(72208)	-0.721682	-1.42519	-0.083858	0.0351671	LOGISTIC-BINARY	Treatment/medication code: mizollen 10mg m/r tablet	100000	UK Biobank Assessment Centre	100071	Verbal interview	100075	Medications	100075	UK Biobank Assessment Centre > Verbal interview > Medications
20003#1140923346	CAT-MUL	70486/1722(72208)	-0.0534414	-0.103509	-0.00397412	0.035328	LOGISTIC-BINARY	Treatment/medication code: co-codamol	100000	UK Biobank Assessment Centre	100071	Verbal interview	100075	Medications	100075	UK Biobank Assessment Centre > Verbal interview > Medications
20001#1011	CAT-MUL	72186/22(72208)	-0.527747	-1.03829	-0.0574147	0.0353388	LOGISTIC-BINARY	Cancer code, self-reported: tongue cancer	100000	UK Biobank Assessment Centre	100071	Verbal interview	100074	Medical conditions	100074	UK Biobank Assessment Centre > Verbal interview > Medical conditions
24011	INTEGER	71225	0.00784883	0.000528151	0.0151695	0.0356093	LINEAR	Traffic intensity on the nearest major road	100088	Additional exposures	113	Local environment	114	Residential air pollution	114	Additional exposures > Local environment > Residential air pollution
20003#1140862382	CAT-MUL	71785/423(72208)	0.100166	0.00539844	0.192227	0.0356374	LOGISTIC-BINARY	Treatment/medication code: becotide 50 inhaler	100000	UK Biobank Assessment Centre	100071	Verbal interview	100075	Medications	100075	UK Biobank Assessment Centre > Verbal interview > Medications
132022	DATE	71188/1032(72220)	-0.068359	-0.132734	-0.00500022	0.0359352	LOGISTIC-BINARY	Date N13 first reported (obstructive and reflux uropathy)	100091	Health-related outcomes	1712	First occurrences	2414	Genitourinary system disorders	2414	Health-related outcomes > First occurrences > Genitourinary system disorders
20003#1141153172	CAT-MUL	72197/11(72208)	-0.838563	-1.66397	-0.0961296	0.0361831	LOGISTIC-BINARY	Treatment/medication code: asmasal 100micrograms spacehaler	100000	UK Biobank Assessment Centre	100071	Verbal interview	100075	Medications	100075	UK Biobank Assessment Centre > Verbal interview > Medications
20003#1141173342	CAT-MUL	72193/15(72208)	0.436061	-0.00817576	0.806572	0.0362522	LOGISTIC-BINARY	Treatment/medication code: folinic acid	100000	UK Biobank Assessment Centre	100071	Verbal interview	100075	Medications	100075	UK Biobank Assessment Centre > Verbal interview > Medications
131374	DATE	70764/1456(72220)	0.0553747	0.0031801	0.106845	0.0362739	LOGISTIC-BINARY	Date I67 first reported (other cerebrovascular diseases)	100091	Health-related outcomes	1712	First occurrences	2409	Circulatory system disorders	2409	Health-related outcomes > First occurrences > Circulatory system disorders
40006#C73	CAT-MUL	72121/99(72220)	-0.233864	-0.458343	-0.0193244	0.0369272	LOGISTIC-BINARY	Type of cancer: ICD10: C73 Malignant neoplasm of thyroid gland	100091	Health-related outcomes	100092	Cancer register	100092	Cancer register	100092	Health-related outcomes > Cancer register
131640	DATE	67299/4921(72220)	-0.0318297	-0.0618308	-0.00203074	0.0369366	LOGISTIC-BINARY	Date K59 first reported (other functional intestinal disorders)	100091	Health-related outcomes	1712	First occurrences	2411	Digestive system disorders	2411	Health-related outcomes > First occurrences > Digestive system disorders
20003#1140879806	CAT-MUL	72082/126(72208)	-0.203105	-0.397721	-0.0162791	0.0369664	LOGISTIC-BINARY	Treatment/medication code: diltiazem	100000	UK Biobank Assessment Centre	100071	Verbal interview	100075	Medications	100075	UK Biobank Assessment Centre > Verbal interview > Medications
20003#1140870196	CAT-MUL	72158/50(72208)	-0.334656	-0.658762	-0.0304265	0.0369885	LOGISTIC-BINARY	Treatment/medication code: zoladex 3.6mg implant	100000	UK Biobank Assessment Centre	100071	Verbal interview	100075	Medications	100075	UK Biobank Assessment Centre > Verbal interview > Medications
40011#9950	CAT-MUL	72193/27(72220)	0.349723	-0.00319938	0.65274	0.0372506	LOGISTIC-BINARY	Histology of cancer tumour: Polycythemia vera	100091	Health-related outcomes	100092	Cancer register	100092	Cancer register	100092	Health-related outcomes > Cancer register
131456	DATE	67196/5024(72220)	0.0308307	0.00170158	0.0597676	0.0374019	LOGISTIC-BINARY	Date J18 first reported (pneumonia, organism unspecified)	100091	Health-related outcomes	1712	First occurrences	2410	Respiratory system disorders	2410	Health-related outcomes > First occurrences > Respiratory system disorders
3751	CAT-SIN	6460/2261(8721)	0.0521154	0.0026623	0.101308	0.0383251	LOGISTIC-BINARY	Chest pain or discomfort when walking uphill or hurrying	100000	UK Biobank Assessment Centre	100025	Touchscreen	100036	Health and medical history	100039	UK Biobank Assessment Centre > Touchscreen > Health and medical history > Chest pain
20003#1140883524	CAT-MUL	72167/41(72208)	0.292804	0.00197324	0.557066	0.0390263	LOGISTIC-BINARY	Treatment/medication code: cinnarizine	100000	UK Biobank Assessment Centre	100071	Verbal interview	100075	Medications	100075	UK Biobank Assessment Centre > Verbal interview > Medications
40011#8010	CAT-MUL	71738/482(72220)	0.0937602	0.00361572	0.181721	0.0390902	LOGISTIC-BINARY	Histology of cancer tumour: Carcinoma, NOS	100091	Health-related outcomes	100092	Cancer register	100092	Cancer register	100092	Health-related outcomes > Cancer register
20003#1140861276	CAT-MUL	72148/60(72208)	-0.296329	-0.585789	-0.0231371	0.0391485	LOGISTIC-BINARY	Treatment/medication code: lacidipine	100000	UK Biobank Assessment Centre	100071	Verbal interview	100075	Medications	100075	UK Biobank Assessment Centre > Verbal interview > Medications
21002	CONTINUOUS	72002	0.00675168	0.000314101	0.0131893	0.0398219	LINEAR	Weight	100000	UK Biobank Assessment Centre	100006	Physical measures	100008	Anthropometry	100010	UK Biobank Assessment Centre > Physical measures > Anthropometry > Body size measures
20003#1140865654	CAT-MUL	72181/27(72208)	-0.483409	-0.961636	-0.0409383	0.0399233	LOGISTIC-BINARY	Treatment/medication code: codeine phosphate+kaolin 10mg/3g/10ml mixture	100000	UK Biobank Assessment Centre	100071	Verbal interview	100075	Medications	100075	UK Biobank Assessment Centre > Verbal interview > Medications
20003#1140867876	CAT-MUL	72118/90(72208)	0.197453	0.00194986	0.379013	0.0404128	LOGISTIC-BINARY	Treatment/medication code: prozac 20mg capsule	100000	UK Biobank Assessment Centre	100071	Verbal interview	100075	Medications	100075	UK Biobank Assessment Centre > Verbal interview > Medications
132118	DATE	71530/690(72220)	0.0788745	0.00271625	0.153587	0.0404423	LOGISTIC-BINARY	Date N76 first reported (other inflammation of vagina and vulva)	100091	Health-related outcomes	1712	First occurrences	2414	Genitourinary system disorders	2414	Health-related outcomes > First occurrences > Genitourinary system disorders
131624	DATE	71910/310(72220)	-0.123705	-0.243804	-0.00695818	0.0406774	LOGISTIC-BINARY	Date K46 first reported (unspecified abdominal hernia)	100091	Health-related outcomes	1712	First occurrences	2411	Digestive system disorders	2411	Health-related outcomes > First occurrences > Digestive system disorders
137	INTEGER	72208	0.0144562	0.000610988	0.0283014	0.040711	ORDERED-LOGISTIC	Number of treatments/medications taken	100000	UK Biobank Assessment Centre	100071	Verbal interview	100075	Medications	100075	UK Biobank Assessment Centre > Verbal interview > Medications
49	CONTINUOUS	72080	0.00767672	0.000323191	0.0150303	0.0407463	LINEAR	Hip circumference	100000	UK Biobank Assessment Centre	100006	Physical measures	100008	Anthropometry	100010	UK Biobank Assessment Centre > Physical measures > Anthropometry > Body size measures
24015	CONTINUOUS	71225	-0.0222172	-0.0436594	-0.000775014	0.0409272	ORDERED-LOGISTIC	Sum of road length of major roads within 100m	100088	Additional exposures	113	Local environment	114	Residential air pollution	114	Additional exposures > Local environment > Residential air pollution
20116-0	CAT-SIN	39696/71944	-999	-999	-999	0.0415398	MULTINOMIAL-LOGISTIC	Smoking status	100000	UK Biobank Assessment Centre	100025	Touchscreen	100050	Lifestyle and environment	100058	UK Biobank Assessment Centre > Touchscreen > Lifestyle and environment > Smoking
20003#1141172728	CAT-MUL	72197/11(72208)	-0.75811	-1.53081	-0.0653457	0.0423658	LOGISTIC-BINARY	Treatment/medication code: almotriptan	100000	UK Biobank Assessment Centre	100071	Verbal interview	100075	Medications	100075	UK Biobank Assessment Centre > Verbal interview > Medications
130068	DATE	72116/104(72220)	-0.215183	-0.427489	-0.0122191	0.0423847	LOGISTIC-BINARY	Date A40 first reported (streptococcal septicaemia)	100091	Health-related outcomes	1712	First occurrences	2401	Certain infectious and parasitic diseases	2401	Health-related outcomes > First occurrences > Certain infectious and parasitic diseases
20003#1140868456	CAT-MUL	72197/11(72208)	-0.802282	-1.62968	-0.0755802	0.0433466	LOGISTIC-BINARY	Treatment/medication code: oestradiol product	100000	UK Biobank Assessment Centre	100071	Verbal interview	100075	Medications	100075	UK Biobank Assessment Centre > Verbal interview > Medications
20003#1140869256	CAT-MUL	72192/16(72208)	0.421437	-0.016427	0.802477	0.0436143	LOGISTIC-BINARY	Treatment/medication code: brevinor tablet	100000	UK Biobank Assessment Centre	100071	Verbal interview	100075	Medications	100075	UK Biobank Assessment Centre > Verbal interview > Medications
5507	CAT-SIN	4126	-0.0615004	-0.121115	-0.00188538	0.0436216	ORDERED-LOGISTIC	Leg pain on walking : action taken	100000	UK Biobank Assessment Centre	100025	Touchscreen	100036	Health and medical history	100038	UK Biobank Assessment Centre > Touchscreen > Health and medical history > Claudication and peripheral artery disease
30750	CONTINUOUS	69234	0.00736589	0.000175003	0.0145568	0.0446793	LINEAR	Glycated haemoglobin (HbA1c)	100078	Biological samples	100080	Assay results	17518	Blood assays	17518	Biological samples > Assay results > Blood assays > Blood biochemistry
40011#8081	CAT-MUL	72106/114(72220)	0.175862	-0.000501072	0.342774	0.0448001	LOGISTIC-BINARY	Histology of cancer tumour: Bowen disease	100091	Health-related outcomes	100092	Cancer register	100092	Cancer register	100092	Health-related outcomes > Cancer register
20003#1140909726	CAT-MUL	71241/967(72208)	-0.0676989	-0.134393	-0.00205725	0.0449452	LOGISTIC-BINARY	Treatment/medication code: vitamin c product	100000	UK Biobank Assessment Centre	100071	Verbal interview	100075	Medications	100075	UK Biobank Assessment Centre > Verbal interview > Medications
20003#1140875420	CAT-MUL	72132/76(72208)	-0.253724	-0.507861	-0.0120221	0.0450406	LOGISTIC-BINARY	Treatment/medication code: baclofen	100000	UK Biobank Assessment Centre	100071	Verbal interview	100075	Medications	100075	UK Biobank Assessment Centre > Verbal interview > Medications
131118	DATE	71948/272(72220)	-0.128365	-0.2561	-0.00433354	0.045716	LOGISTIC-BINARY	Date G95 first reported (other diseases of spinal cord)	100091	Health-related outcomes	1712	First occurrences	2406	Nervous system disorders	2406	Health-related outcomes > First occurrences > Nervous system disorders
23075	CAT-SIN	1433/64(1497)	-0.303445	-0.610445	-0.0143924	0.0459661	LOGISTIC-BINARY	HPV 16 Definition II seropositivity for Human Papillomavirus type-16	100078	Biological samples	100080	Assay results	51428	Blood assays	51428	Biological samples > Assay results > Blood assays > Infectious Diseases
132238	DATE	72105/115(72220)	0.179488	-0.00220519	0.351062	0.0463157	LOGISTIC-BINARY	Date O46 first reported (antepartum haemorrhage, not elsewhere classified)	100091	Health-related outcomes	1712	First occurrences	2415	Pregnancy, childbirth and the puerperium	2415	Health-related outcomes > First occurrences > Pregnancy, childbirth and the puerperium
131166	DATE	65625/6595(72220)	0.0266996	0.000337991	0.0529301	0.0465779	LOGISTIC-BINARY	Date H26 first reported (other cataract)	100091	Health-related outcomes	1712	First occurrences	2407	Eye and adnexa disorders	2407	Health-related outcomes > First occurrences > Eye and adnexa disorders
40011#8720	CAT-MUL	71956/264(72220)	-0.129984	-0.259963	-0.00384983	0.0467241	LOGISTIC-BINARY	Histology of cancer tumour: Malignant melanoma, NOS	100091	Health-related outcomes	100092	Cancer register	100092	Cancer register	100092	Health-related outcomes > Cancer register
30830	CONTINUOUS	62600	-0.00728343	-0.0144721	-9.4804e-05	0.0470543	LINEAR	SHBG	100078	Biological samples	100080	Assay results	17518	Blood assays	17518	Biological samples > Assay results > Blood assays > Blood biochemistry
1359	CAT-SIN	72104	-0.014057	-0.0279376	-0.000176466	0.0472435	ORDERED-LOGISTIC	Poultry intake	100000	UK Biobank Assessment Centre	100025	Touchscreen	100050	Lifestyle and environment	100052	UK Biobank Assessment Centre > Touchscreen > Lifestyle and environment > Diet
131094	DATE	72174/46(72220)	-0.329063	-0.664228	-0.0140685	0.047525	LOGISTIC-BINARY	Date G71 first reported (primary disorders of muscles)	100091	Health-related outcomes	1712	First occurrences	2406	Nervous system disorders	2406	Health-related outcomes > First occurrences > Nervous system disorders
40006#C154	CAT-MUL	72208/12(72220)	0.440184	-0.0449468	0.826532	0.0478078	LOGISTIC-BINARY	Type of cancer: ICD10: C15.4 Middle third of oesophagus	100091	Health-related outcomes	100092	Cancer register	100092	Cancer register	100092	Health-related outcomes > Cancer register
131634	DATE	70743/1477(72220)	-0.0537997	-0.10743	-0.000867017	0.047822	LOGISTIC-BINARY	Date K56 first reported (paralytic ileus and intestinal obstruction without hernia)	100091	Health-related outcomes	1712	First occurrences	2411	Digestive system disorders	2411	Health-related outcomes > First occurrences > Digestive system disorders
40013#1726	CAT-MUL	72205/15(72220)	-0.620688	-1.26456	-0.0351109	0.048266	LOGISTIC-BINARY	Type of cancer: ICD9: 1726 Malignant melanoma of upper limb, including shoulder	100091	Health-related outcomes	100092	Cancer register	100092	Cancer register	100092	Health-related outcomes > Cancer register
30210	CONTINUOUS	72220	0.0073977	5.38837e-05	0.0147415	0.0483426	LINEAR	Eosinophill percentage	100078	Biological samples	100080	Assay results	100081	Blood assays	100081	Biological samples > Assay results > Blood assays > Blood count
20003#1140872646	CAT-MUL	72198/10(72208)	0.509296	-0.0649495	0.954792	0.0487048	LOGISTIC-BINARY	Treatment/medication code: amoxycillin	100000	UK Biobank Assessment Centre	100071	Verbal interview	100075	Medications	100075	UK Biobank Assessment Centre > Verbal interview > Medications
20003#1140863302	CAT-MUL	72192/16(72208)	0.398716	-0.035297	0.758027	0.0493906	LOGISTIC-BINARY	Treatment/medication code: lorazepam	100000	UK Biobank Assessment Centre	100071	Verbal interview	100075	Medications	100075	UK Biobank Assessment Centre > Verbal interview > Medications
40006#D45	CAT-MUL	72195/25(72220)	0.348503	-0.0250128	0.66923	0.0498956	LOGISTIC-BINARY	Type of cancer: ICD10: D45 Polycythaemia vera	100091	Health-related outcomes	100092	Cancer register	100092	Cancer register	100092	Health-related outcomes > Cancer register
20003#1141189094	CAT-MUL	72183/25(72208)	0.333676	-0.0228117	0.646518	0.0509296	LOGISTIC-BINARY	Treatment/medication code: avandamet 1mg / 500mg tablet	100000	UK Biobank Assessment Centre	100071	Verbal interview	100075	Medications	100075	UK Biobank Assessment Centre > Verbal interview > Medications
131522	DATE	72162/58(72220)	0.230505	-0.0117013	0.450638	0.051264	LOGISTIC-BINARY	Date J80 first reported (adult respiratory distress syndrome)	100091	Health-related outcomes	1712	First occurrences	2410	Respiratory system disorders	2410	Health-related outcomes > First occurrences > Respiratory system disorders
40006#C182	CAT-MUL	72145/75(72220)	-0.24789	-0.503244	-0.00504355	0.0513125	LOGISTIC-BINARY	Type of cancer: ICD10: C18.2 Ascending colon	100091	Health-related outcomes	100092	Cancer register	100092	Cancer register	100092	Health-related outcomes > Cancer register
40011#9861	CAT-MUL	72174/46(72220)	-0.321752	-0.655328	-0.00857954	0.0514364	LOGISTIC-BINARY	Histology of cancer tumour: Acute myeloid leukemia, NOS	100091	Health-related outcomes	100092	Cancer register	100092	Cancer register	100092	Health-related outcomes > Cancer register
20003#1140881446	CAT-MUL	72183/25(72208)	-0.458659	-0.940416	-0.0144432	0.0525125	LOGISTIC-BINARY	Treatment/medication code: proctosedyl ointment	100000	UK Biobank Assessment Centre	100071	Verbal interview	100075	Medications	100075	UK Biobank Assessment Centre > Verbal interview > Medications
20003#1140879404	CAT-MUL	72144/64(72208)	-0.26923	-0.549112	-0.00394189	0.0530489	LOGISTIC-BINARY	Treatment/medication code: docusate sodium	100000	UK Biobank Assessment Centre	100071	Verbal interview	100075	Medications	100075	UK Biobank Assessment Centre > Verbal interview > Medications
40006#C259	CAT-MUL	72179/41(72220)	0.26599	-0.0180917	0.519512	0.053159	LOGISTIC-BINARY	Type of cancer: ICD10: C25.9 Pancreas, unspecified	100091	Health-related outcomes	100092	Cancer register	100092	Cancer register	100092	Health-related outcomes > Cancer register
20003#1140870488	CAT-MUL	72195/13(72208)	-0.683241	-1.40931	-0.0280607	0.053224	LOGISTIC-BINARY	Treatment/medication code: forceval capsule	100000	UK Biobank Assessment Centre	100071	Verbal interview	100075	Medications	100075	UK Biobank Assessment Centre > Verbal interview > Medications
20003#1140869034	CAT-MUL	72153/55(72208)	-0.287902	-0.588087	-0.00409429	0.053446	LOGISTIC-BINARY	Treatment/medication code: ortho-gynest 500micrograms pessary	100000	UK Biobank Assessment Centre	100071	Verbal interview	100075	Medications	100075	UK Biobank Assessment Centre > Verbal interview > Medications
21061	CAT-SIN	24944	-0.0235625	-0.0475182	0.00039319	0.0539334	ORDERED-LOGISTIC	Degree bothered by trouble sleeping in the last 3 months	100089	Online follow-up	153	Digestive health	153	Digestive health	153	Online follow-up > Digestive health
20003#1140909674	CAT-MUL	67811/4397(72208)	-0.0311203	-0.0629902	0.000528123	0.0547834	LOGISTIC-BINARY	Treatment/medication code: cod liver oil capsule	100000	UK Biobank Assessment Centre	100071	Verbal interview	100075	Medications	100075	UK Biobank Assessment Centre > Verbal interview > Medications
20003#1140865580	CAT-MUL	72115/93(72208)	-0.218259	-0.44633	-0.00100918	0.0549138	LOGISTIC-BINARY	Treatment/medication code: asacol 400mg e/c tablet	100000	UK Biobank Assessment Centre	100071	Verbal interview	100075	Medications	100075	UK Biobank Assessment Centre > Verbal interview > Medications
130898	DATE	72092/128(72220)	-0.182243	-0.373014	0.000818684	0.0561768	LOGISTIC-BINARY	Date F34 first reported (persistent mood [affective] disorders)	100091	Health-related outcomes	1712	First occurrences	2405	Mental and behavioural disorders	2405	Health-related outcomes > First occurrences > Mental and behavioural disorders
131828	DATE	72151/69(72220)	-0.252796	-0.519846	0.000626925	0.0571245	LOGISTIC-BINARY	Date L93 first reported (lupus erythematosus)	100091	Health-related outcomes	1712	First occurrences	2412	Skin and subcutaneous tissue disorders	2412	Health-related outcomes > First occurrences > Skin and subcutaneous tissue disorders
1190	CAT-SIN	72197	0.0143693	-0.000496339	0.0292348	0.0582841	ORDERED-LOGISTIC	Nap during day	100000	UK Biobank Assessment Centre	100025	Touchscreen	100050	Lifestyle and environment	100057	UK Biobank Assessment Centre > Touchscreen > Lifestyle and environment > Sleep
40012#3	CAT-MUL	58074/14146(72220)	-0.0185121	-0.0377031	0.000620578	0.0582854	LOGISTIC-BINARY	Behaviour of cancer tumour: Malignant, primary site	100091	Health-related outcomes	100092	Cancer register	100092	Cancer register	100092	Health-related outcomes > Cancer register
21058	CAT-SIN	24939	-0.0235853	-0.0480164	0.000845846	0.0583572	ORDERED-LOGISTIC	Degree bothered by urinary frequency/bladder irritability in the last 3 months	100089	Online follow-up	153	Digestive health	153	Digestive health	153	Online follow-up > Digestive health
20003#1140861998	CAT-MUL	70262/1946(72208)	0.0431162	-0.00206843	0.0877468	0.0598634	LOGISTIC-BINARY	Treatment/medication code: ventolin 100micrograms inhaler	100000	UK Biobank Assessment Centre	100071	Verbal interview	100075	Medications	100075	UK Biobank Assessment Centre > Verbal interview > Medications
40006#C159	CAT-MUL	72193/27(72220)	-0.431913	-0.90004	-0.00112184	0.060141	LOGISTIC-BINARY	Type of cancer: ICD10: C15.9 Oesophagus, unspecified	100091	Health-related outcomes	100092	Cancer register	100092	Cancer register	100092	Health-related outcomes > Cancer register
30870	CONTINUOUS	69343	0.00700239	-0.000299424	0.0143042	0.0601634	LINEAR	Triglycerides	100078	Biological samples	100080	Assay results	17518	Blood assays	17518	Biological samples > Assay results > Blood assays > Blood biochemistry
6156#12	CAT-MUL	3093/784(3877)	0.0757484	-0.00380522	0.154535	0.0606424	LOGISTIC-BINARY	Manic/hyper symptoms: I was more talkative than usual	100000	UK Biobank Assessment Centre	100025	Touchscreen	100059	Psychosocial factors	100060	UK Biobank Assessment Centre > Touchscreen > Psychosocial factors > Mental health
20003#1140862574	CAT-MUL	72100/108(72208)	-0.195046	-0.403218	0.00426921	0.060797	LOGISTIC-BINARY	Treatment/medication code: pulmicort ls 50micrograms inhaler	100000	UK Biobank Assessment Centre	100071	Verbal interview	100075	Medications	100075	UK Biobank Assessment Centre > Verbal interview > Medications
30250	CONTINUOUS	71414	0.00695179	-0.00035668	0.0142603	0.0622778	LINEAR	Reticulocyte count	100078	Biological samples	100080	Assay results	100081	Blood assays	100081	Biological samples > Assay results > Blood assays > Blood count
24010	CONTINUOUS	71225	0.00703117	-0.000365859	0.0144282	0.0624586	LINEAR	Inverse distance to the nearest road	100088	Additional exposures	113	Local environment	114	Residential air pollution	114	Additional exposures > Local environment > Residential air pollution
131348	DATE	71110/1110(72220)	-0.0582235	-0.119968	0.00257264	0.0625472	LOGISTIC-BINARY	Date I47 first reported (paroxysmal tachycardia)	100091	Health-related outcomes	1712	First occurrences	2409	Circulatory system disorders	2409	Health-related outcomes > First occurrences > Circulatory system disorders
20003#1141176570	CAT-MUL	72124/84(72208)	-0.225902	-0.4702	0.00682304	0.0635895	LOGISTIC-BINARY	Treatment/medication code: fosamax 5mg tablet	100000	UK Biobank Assessment Centre	100071	Verbal interview	100075	Medications	100075	UK Biobank Assessment Centre > Verbal interview > Medications
131364	DATE	72030/190(72220)	0.128133	-0.0102642	0.260338	0.0636167	LOGISTIC-BINARY	Date I62 first reported (other nontraumatic intracranial haemorrhage)	100091	Health-related outcomes	1712	First occurrences	2409	Circulatory system disorders	2409	Health-related outcomes > First occurrences > Circulatory system disorders
20003#1140874896	CAT-MUL	72077/131(72208)	0.15129	-0.0131443	0.306465	0.0638048	LOGISTIC-BINARY	Treatment/medication code: hydrocortisone	100000	UK Biobank Assessment Centre	100071	Verbal interview	100075	Medications	100075	UK Biobank Assessment Centre > Verbal interview > Medications
20003#1141157458	CAT-MUL	72167/41(72208)	0.264647	-0.0308174	0.527969	0.0641848	LOGISTIC-BINARY	Treatment/medication code: hypromellose product	100000	UK Biobank Assessment Centre	100071	Verbal interview	100075	Medications	100075	UK Biobank Assessment Centre > Verbal interview > Medications
130670	DATE	71837/383(72220)	0.0919206	-0.00687939	0.187823	0.064297	LOGISTIC-BINARY	Date D75 first reported (other diseases of blood and blood-forming organs)	100091	Health-related outcomes	1712	First occurrences	2403	Blood, blood-forming organs and certain immune disorders	2403	Health-related outcomes > First occurrences > Blood, blood-forming organs and certain immune disorders
20003#1140911680	CAT-MUL	72081/127(72208)	-0.177906	-0.370568	0.00716292	0.0650111	LOGISTIC-BINARY	Treatment/medication code: starflower oil	100000	UK Biobank Assessment Centre	100071	Verbal interview	100075	Medications	100075	UK Biobank Assessment Centre > Verbal interview > Medications
131186	DATE	69541/2679(72220)	0.0365122	-0.00249419	0.0751379	0.0652378	LOGISTIC-BINARY	Date H40 first reported (glaucoma)	100091	Health-related outcomes	1712	First occurrences	2407	Eye and adnexa disorders	2407	Health-related outcomes > First occurrences > Eye and adnexa disorders
131904	DATE	72042/178(72220)	-0.146624	-0.30541	0.00654869	0.0655402	LOGISTIC-BINARY	Date M40 first reported (kyphosis and lordosis)	100091	Health-related outcomes	1712	First occurrences	2413	Musculoskeletal system and connective tissue disorders	2413	Health-related outcomes > First occurrences > Musculoskeletal system and connective tissue disorders
40006#C621	CAT-MUL	72204/16(72220)	0.355472	-0.0714788	0.68872	0.0657475	LOGISTIC-BINARY	Type of cancer: ICD10: C62.1 Descended testis	100091	Health-related outcomes	100092	Cancer register	100092	Cancer register	100092	Health-related outcomes > Cancer register
20003#1141178036	CAT-MUL	72189/19(72208)	-0.493807	-1.04294	0.00894973	0.0662966	LOGISTIC-BINARY	Treatment/medication code: eltroxin 25micrograms tablet	100000	UK Biobank Assessment Centre	100071	Verbal interview	100075	Medications	100075	UK Biobank Assessment Centre > Verbal interview > Medications
20003#1140867818	CAT-MUL	72163/45(72208)	0.243573	-0.0296312	0.488981	0.0663751	LOGISTIC-BINARY	Treatment/medication code: nortriptyline	100000	UK Biobank Assessment Centre	100071	Verbal interview	100075	Medications	100075	UK Biobank Assessment Centre > Verbal interview > Medications
20003#1140863152	CAT-MUL	72042/166(72208)	-0.152068	-0.317528	0.00726422	0.0666096	LOGISTIC-BINARY	Treatment/medication code: diazepam	100000	UK Biobank Assessment Centre	100071	Verbal interview	100075	Medications	100075	UK Biobank Assessment Centre > Verbal interview > Medications
20003#1141188594	CAT-MUL	72192/16(72208)	-0.567522	-1.20625	0.0089278	0.0673648	LOGISTIC-BINARY	Treatment/medication code: humira 40mg injection solution 0.8ml prefilled syringe	100000	UK Biobank Assessment Centre	100071	Verbal interview	100075	Medications	100075	UK Biobank Assessment Centre > Verbal interview > Medications
6154#100	CAT-MUL	31561/39927(71488)	-0.0140464	-0.0291004	0.00101278	0.0674741	LOGISTIC-BINARY	Medication for pain relief, constipation, heartburn	100000	UK Biobank Assessment Centre	100025	Touchscreen	100036	Health and medical history	100045	UK Biobank Assessment Centre > Touchscreen > Health and medical history > Medication
20003#1140888758	CAT-MUL	72179/29(72208)	0.290155	-0.0413361	0.580165	0.0680114	LOGISTIC-BINARY	Treatment/medication code: penicillin v	100000	UK Biobank Assessment Centre	100071	Verbal interview	100075	Medications	100075	UK Biobank Assessment Centre > Verbal interview > Medications
20003#1140917450	CAT-MUL	72193/15(72208)	-0.588047	-1.25244	0.0100452	0.0681706	LOGISTIC-BINARY	Treatment/medication code: oestrogel 1.25g gel	100000	UK Biobank Assessment Centre	100071	Verbal interview	100075	Medications	100075	UK Biobank Assessment Centre > Verbal interview > Medications
40006#C492	CAT-MUL	72195/25(72220)	0.313954	-0.0464645	0.625823	0.0685007	LOGISTIC-BINARY	Type of cancer: ICD10: C49.2 Connective and soft tissue of lower limb, including hip	100091	Health-related outcomes	100092	Cancer register	100092	Cancer register	100092	Health-related outcomes > Cancer register
131840	DATE	72088/132(72220)	0.149568	-0.0156508	0.306097	0.0686903	LOGISTIC-BINARY	Date M00 first reported (pyogenic arthritis)	100091	Health-related outcomes	1712	First occurrences	2413	Musculoskeletal system and connective tissue disorders	2413	Health-related outcomes > First occurrences > Musculoskeletal system and connective tissue disorders
20003#1141164068	CAT-MUL	72182/26(72208)	0.319193	-0.0458576	0.638505	0.0687041	LOGISTIC-BINARY	Treatment/medication code: mirapexin 0.088mg tablet	100000	UK Biobank Assessment Centre	100071	Verbal interview	100075	Medications	100075	UK Biobank Assessment Centre > Verbal interview > Medications
20003#1140862266	CAT-MUL	72192/16(72208)	0.37008	-0.0671375	0.730343	0.0701387	LOGISTIC-BINARY	Treatment/medication code: phyllocontin continus 225mg m/r tablet	100000	UK Biobank Assessment Centre	100071	Verbal interview	100075	Medications	100075	UK Biobank Assessment Centre > Verbal interview > Medications
20003#1141194794	CAT-MUL	68042/4166(72208)	0.0293278	-0.0025783	0.0610029	0.070583	LOGISTIC-BINARY	Treatment/medication code: bendroflumethiazide	100000	UK Biobank Assessment Centre	100071	Verbal interview	100075	Medications	100075	UK Biobank Assessment Centre > Verbal interview > Medications
131630	DATE	68199/4021(72220)	-0.0301883	-0.0630543	0.00242626	0.0707334	LOGISTIC-BINARY	Date K52 first reported (other non-infective gastro-enteritis and colitis)	100091	Health-related outcomes	1712	First occurrences	2411	Digestive system disorders	2411	Health-related outcomes > First occurrences > Digestive system disorders
130062	DATE	71803/417(72220)	-0.0937298	-0.196814	0.00690598	0.0713626	LOGISTIC-BINARY	Date A37 first reported (whooping cough)	100091	Health-related outcomes	1712	First occurrences	2401	Certain infectious and parasitic diseases	2401	Health-related outcomes > First occurrences > Certain infectious and parasitic diseases
131774	DATE	70560/1660(72220)	0.0448797	-0.00431551	0.0934458	0.0719403	LOGISTIC-BINARY	Date L60 first reported (nail disorders)	100091	Health-related outcomes	1712	First occurrences	2412	Skin and subcutaneous tissue disorders	2412	Health-related outcomes > First occurrences > Skin and subcutaneous tissue disorders
131450	DATE	72022/198(72220)	-0.136158	-0.287091	0.00955311	0.0721142	LOGISTIC-BINARY	Date J15 first reported (bacterial pneumonia, not elsewhere classified)	100091	Health-related outcomes	1712	First occurrences	2410	Respiratory system disorders	2410	Health-related outcomes > First occurrences > Respiratory system disorders
4429	INTEGER	4205	0.0618921	-0.00534721	0.129131	0.0727419	ORDERED-LOGISTIC	Average monthly beer plus cider intake	100000	UK Biobank Assessment Centre	100025	Touchscreen	100050	Lifestyle and environment	100051	UK Biobank Assessment Centre > Touchscreen > Lifestyle and environment > Alcohol
40011#9080	CAT-MUL	72201/19(72220)	-0.482344	-1.03383	0.0212867	0.0738881	LOGISTIC-BINARY	Histology of cancer tumour: Teratoma malignant, NOS	100091	Health-related outcomes	100092	Cancer register	100092	Cancer register	100092	Health-related outcomes > Cancer register
132088	DATE	71104/1116(72220)	-0.0560442	-0.118032	0.00497504	0.0741128	LOGISTIC-BINARY	Date N48 first reported (other disorders of penis)	100091	Health-related outcomes	1712	First occurrences	2414	Genitourinary system disorders	2414	Health-related outcomes > First occurrences > Genitourinary system disorders
20003#1141189064	CAT-MUL	72198/10(72208)	-0.746717	-1.61149	0.0229067	0.0742009	LOGISTIC-BINARY	Treatment/medication code: solpadeine plus soluble effervescent tablet	100000	UK Biobank Assessment Centre	100071	Verbal interview	100075	Medications	100075	UK Biobank Assessment Centre > Verbal interview > Medications
130714	DATE	69056/3164(72220)	0.032726	-0.00336666	0.0684969	0.0742349	LOGISTIC-BINARY	Date E14 first reported (unspecified diabetes mellitus)	100091	Health-related outcomes	1712	First occurrences	2404	Endocrine, nutritional and metabolic diseases	2404	Health-related outcomes > First occurrences > Endocrine, nutritional and metabolic diseases
131628	DATE	71321/899(72220)	-0.0622392	-0.131294	0.00564047	0.0748272	LOGISTIC-BINARY	Date K51 first reported (ulcerative colitis)	100091	Health-related outcomes	1712	First occurrences	2411	Digestive system disorders	2411	Health-related outcomes > First occurrences > Digestive system disorders
130904	DATE	71639/581(72220)	-0.0777848	-0.164293	0.00698338	0.0750753	LOGISTIC-BINARY	Date F40 first reported (phobic anxiety disorders)	100091	Health-related outcomes	1712	First occurrences	2405	Mental and behavioural disorders	2405	Health-related outcomes > First occurrences > Mental and behavioural disorders
23405	CONTINUOUS	17195	0.0137187	-0.00142531	0.0288627	0.0758128	LINEAR	LDL Cholesterol	100078	Biological samples	100080	Blood assays	220	NMR metabolomics	220	Biological samples > Blood assays > NMR metabolomics
40011#8310	CAT-MUL	72081/139(72220)	0.142582	-0.0191131	0.295424	0.0759559	LOGISTIC-BINARY	Histology of cancer tumour: Clear cell adenocarcinoma	100091	Health-related outcomes	100092	Cancer register	100092	Cancer register	100092	Health-related outcomes > Cancer register
131224	DATE	67809/4411(72220)	-0.0288739	-0.0608778	0.0029079	0.0759876	LOGISTIC-BINARY	Date H61 first reported (other disorders of external ear)	100091	Health-related outcomes	1712	First occurrences	2408	Ear and mastoid process disorders	2408	Health-related outcomes > First occurrences > Ear and mastoid process disorders
6154#5	CAT-MUL	67314/4174(71488)	0.028588	-0.00311447	0.0600525	0.0760482	LOGISTIC-BINARY	Medication for pain relief, constipation, heartburn: Omeprazole (e.g. Zanprol)	100000	UK Biobank Assessment Centre	100025	Touchscreen	100036	Health and medical history	100045	UK Biobank Assessment Centre > Touchscreen > Health and medical history > Medication
40006#C672	CAT-MUL	72209/11(72220)	0.417769	-0.0952201	0.827101	0.0761808	LOGISTIC-BINARY	Type of cancer: ICD10: C67.2 Lateral wall of bladder	100091	Health-related outcomes	100092	Cancer register	100092	Cancer register	100092	Health-related outcomes > Cancer register
20003#1140869346	CAT-MUL	72183/25(72208)	-0.411246	-0.884587	0.0236878	0.0762883	LOGISTIC-BINARY	Treatment/medication code: cilest tablet	100000	UK Biobank Assessment Centre	100071	Verbal interview	100075	Medications	100075	UK Biobank Assessment Centre > Verbal interview > Medications
20003#1141168936	CAT-MUL	72086/122(72208)	0.152138	-0.0211527	0.315309	0.0765047	LOGISTIC-BINARY	Treatment/medication code: sildenafil	100000	UK Biobank Assessment Centre	100071	Verbal interview	100075	Medications	100075	UK Biobank Assessment Centre > Verbal interview > Medications
20003#1140882694	CAT-MUL	71965/243(72208)	0.109301	-0.0141598	0.227755	0.0767315	LOGISTIC-BINARY	Treatment/medication code: betnovate cream	100000	UK Biobank Assessment Centre	100071	Verbal interview	100075	Medications	100075	UK Biobank Assessment Centre > Verbal interview > Medications
20001#1050	CAT-MUL	72179/29(72208)	-0.369153	-0.794097	0.0249575	0.0777695	LOGISTIC-BINARY	Cancer code, self-reported: multiple myeloma	100000	UK Biobank Assessment Centre	100071	Verbal interview	100074	Medical conditions	100074	UK Biobank Assessment Centre > Verbal interview > Medical conditions
130854	DATE	70481/1739(72220)	0.0425207	-0.00508984	0.0895077	0.078081	LOGISTIC-BINARY	Date F10 first reported (mental and behavioural disorders due to use of alcohol)	100091	Health-related outcomes	1712	First occurrences	2405	Mental and behavioural disorders	2405	Health-related outcomes > First occurrences > Mental and behavioural disorders
20003#1140862438	CAT-MUL	72182/26(72208)	0.298584	-0.0553847	0.607327	0.0785845	LOGISTIC-BINARY	Treatment/medication code: uniphyllin continus 200mg m/r tablet	100000	UK Biobank Assessment Centre	100071	Verbal interview	100075	Medications	100075	UK Biobank Assessment Centre > Verbal interview > Medications
131264	DATE	69634/2586(72220)	-0.0363186	-0.0769907	0.00395765	0.07862	LOGISTIC-BINARY	Date H93 first reported (other disorders of ear, not elsewhere classified)	100091	Health-related outcomes	1712	First occurrences	2408	Ear and mastoid process disorders	2408	Health-related outcomes > First occurrences > Ear and mastoid process disorders
5832-3	CAT-SIN	1726/2039	-999	-999	-999	0.0802614	MULTINOMIAL-LOGISTIC	Which eye(s) affected by hypermetropia (long sight)	100000	UK Biobank Assessment Centre	100025	Touchscreen	100036	Health and medical history	100041	UK Biobank Assessment Centre > Touchscreen > Health and medical history > Eyesight
40013#193	CAT-MUL	72210/10(72220)	0.465783	-0.109988	0.943323	0.0803559	LOGISTIC-BINARY	Type of cancer: ICD9: 193 Malignant neoplasm of thyroid gland	100091	Health-related outcomes	100092	Cancer register	100092	Cancer register	100092	Health-related outcomes > Cancer register
20003#1140865800	CAT-MUL	72031/177(72208)	0.125618	-0.0183034	0.263163	0.0804353	LOGISTIC-BINARY	Treatment/medication code: lactulose product	100000	UK Biobank Assessment Centre	100071	Verbal interview	100075	Medications	100075	UK Biobank Assessment Centre > Verbal interview > Medications
131906	DATE	71611/609(72220)	0.0703733	-0.00948471	0.148437	0.0807213	LOGISTIC-BINARY	Date M41 first reported (scoliosis)	100091	Health-related outcomes	1712	First occurrences	2413	Musculoskeletal system and connective tissue disorders	2413	Health-related outcomes > First occurrences > Musculoskeletal system and connective tissue disorders
20003#1141188210	CAT-MUL	72190/18(72208)	0.339464	-0.0746199	0.683831	0.0808677	LOGISTIC-BINARY	Treatment/medication code: berocca effervescent tablet	100000	UK Biobank Assessment Centre	100071	Verbal interview	100075	Medications	100075	UK Biobank Assessment Centre > Verbal interview > Medications
40006#D069	CAT-MUL	71724/496(72220)	0.0782809	-0.0107813	0.165273	0.0813742	LOGISTIC-BINARY	Type of cancer: ICD10: D06.9 Cervix, unspecified	100091	Health-related outcomes	100092	Cancer register	100092	Cancer register	100092	Health-related outcomes > Cancer register
20003#1141173888	CAT-MUL	72198/10(72208)	0.415835	-0.111186	0.843422	0.0826519	LOGISTIC-BINARY	Treatment/medication code: xismox xl 60 m/r tablet	100000	UK Biobank Assessment Centre	100071	Verbal interview	100075	Medications	100075	UK Biobank Assessment Centre > Verbal interview > Medications
130918	DATE	72088/132(72220)	-0.164453	-0.353809	0.0174347	0.0826568	LOGISTIC-BINARY	Date F50 first reported (eating disorders)	100091	Health-related outcomes	1712	First occurrences	2405	Mental and behavioural disorders	2405	Health-related outcomes > First occurrences > Mental and behavioural disorders
40006#D045	CAT-MUL	72202/18(72220)	0.341412	-0.0768895	0.693105	0.0830147	LOGISTIC-BINARY	Type of cancer: ICD10: D04.5 Skin of trunk	100091	Health-related outcomes	100092	Cancer register	100092	Cancer register	100092	Health-related outcomes > Cancer register
20003#1141166086	CAT-MUL	72184/24(72208)	0.303466	-0.067724	0.613658	0.0831708	LOGISTIC-BINARY	Treatment/medication code: rennie duo oral suspension	100000	UK Biobank Assessment Centre	100071	Verbal interview	100075	Medications	100075	UK Biobank Assessment Centre > Verbal interview > Medications
131208	DATE	70527/1693(72220)	-0.043964	-0.0940893	0.00555932	0.0837387	LOGISTIC-BINARY	Date H52 first reported (disorders of refraction and accommodation)	100091	Health-related outcomes	1712	First occurrences	2407	Eye and adnexa disorders	2407	Health-related outcomes > First occurrences > Eye and adnexa disorders
20003#1140869186	CAT-MUL	72188/20(72208)	0.320694	-0.0712904	0.658508	0.0840414	LOGISTIC-BINARY	Treatment/medication code: ovranette tablet	100000	UK Biobank Assessment Centre	100071	Verbal interview	100075	Medications	100075	UK Biobank Assessment Centre > Verbal interview > Medications
2100	CAT-SIN	63915/8036(71951)	-0.020879	-0.0446931	0.00281347	0.0849226	LOGISTIC-BINARY	Seen a psychiatrist for nerves, anxiety, tension or depression	100000	UK Biobank Assessment Centre	100025	Touchscreen	100059	Psychosocial factors	100060	UK Biobank Assessment Centre > Touchscreen > Psychosocial factors > Mental health
40011#8380	CAT-MUL	72002/218(72220)	-0.12639	-0.272417	0.0151327	0.085	LOGISTIC-BINARY	Histology of cancer tumour: Endometrioid carcinoma	100091	Health-related outcomes	100092	Cancer register	100092	Cancer register	100092	Health-related outcomes > Cancer register
2654-7	CAT-SIN	13049/38266	-999	-999	-999	0.0851802	MULTINOMIAL-LOGISTIC	Non-butter spread type details	100000	UK Biobank Assessment Centre	100025	Touchscreen	100050	Lifestyle and environment	100052	UK Biobank Assessment Centre > Touchscreen > Lifestyle and environment > Diet
131392	DATE	71816/404(72220)	0.0845631	-0.0131871	0.179546	0.0855343	LOGISTIC-BINARY	Date I78 first reported (diseases of capillaries)	100091	Health-related outcomes	1712	First occurrences	2409	Circulatory system disorders	2409	Health-related outcomes > First occurrences > Circulatory system disorders
40006#C833	CAT-MUL	72102/118(72220)	-0.170488	-0.369425	0.0199214	0.0862688	LOGISTIC-BINARY	Type of cancer: ICD10: C83.3 Large cell (diffuse)	100091	Health-related outcomes	100092	Cancer register	100092	Cancer register	100092	Health-related outcomes > Cancer register
20003#1140865716	CAT-MUL	72075/133(72208)	-0.160026	-0.34658	0.0190959	0.0864466	LOGISTIC-BINARY	Treatment/medication code: senna	100000	UK Biobank Assessment Centre	100071	Verbal interview	100075	Medications	100075	UK Biobank Assessment Centre > Verbal interview > Medications
131638	DATE	67131/5089(72220)	0.0251888	-0.0038548	0.0540429	0.0881185	LOGISTIC-BINARY	Date K58 first reported (irritable bowel syndrome)	100091	Health-related outcomes	1712	First occurrences	2411	Digestive system disorders	2411	Health-related outcomes > First occurrences > Digestive system disorders
131482	DATE	71945/275(72220)	0.0994873	-0.0169218	0.211707	0.0882009	LOGISTIC-BINARY	Date J39 first reported (other diseases of upper respiratory tract)	100091	Health-related outcomes	1712	First occurrences	2410	Respiratory system disorders	2410	Health-related outcomes > First occurrences > Respiratory system disorders
131692	DATE	68775/3445(72220)	-0.0305372	-0.0658218	0.00444751	0.0884776	LOGISTIC-BINARY	Date K92 first reported (other diseases of digestive system)	100091	Health-related outcomes	1712	First occurrences	2411	Digestive system disorders	2411	Health-related outcomes > First occurrences > Digestive system disorders
20003#1141157332	CAT-MUL	72193/15(72208)	0.393132	-0.0942478	0.806245	0.0886211	LOGISTIC-BINARY	Treatment/medication code: sumatriptan product	100000	UK Biobank Assessment Centre	100071	Verbal interview	100075	Medications	100075	UK Biobank Assessment Centre > Verbal interview > Medications
20003#1141145638	CAT-MUL	72180/28(72208)	0.279399	-0.0648572	0.575987	0.0886834	LOGISTIC-BINARY	Treatment/medication code: nasobec aqueous 50micrograms nasal spray	100000	UK Biobank Assessment Centre	100071	Verbal interview	100075	Medications	100075	UK Biobank Assessment Centre > Verbal interview > Medications
6179#3	CAT-MUL	67288/4794(72082)	-0.0264537	-0.0571519	0.00404346	0.090162	LOGISTIC-BINARY	Mineral and other dietary supplements: Calcium	100000	UK Biobank Assessment Centre	100025	Touchscreen	100036	Health and medical history	100045	UK Biobank Assessment Centre > Touchscreen > Health and medical history > Medication
131042	DATE	71849/371(72220)	-0.0929991	-0.202125	0.013342	0.0907475	LOGISTIC-BINARY	Date G35 first reported (multiple sclerosis)	100091	Health-related outcomes	1712	First occurrences	2406	Nervous system disorders	2406	Health-related outcomes > First occurrences > Nervous system disorders
20003#1140871180	CAT-MUL	72189/19(72208)	-0.458078	-1.01378	0.0459043	0.090861	LOGISTIC-BINARY	Treatment/medication code: rhumalgan 25mg e/c tablet	100000	UK Biobank Assessment Centre	100071	Verbal interview	100075	Medications	100075	UK Biobank Assessment Centre > Verbal interview > Medications
40006#C519	CAT-MUL	72204/16(72220)	-0.514984	-1.14166	0.0502163	0.0909188	LOGISTIC-BINARY	Type of cancer: ICD10: C51.9 Vulva, unspecified	100091	Health-related outcomes	100092	Cancer register	100092	Cancer register	100092	Health-related outcomes > Cancer register
20003#1141157364	CAT-MUL	72195/13(72208)	0.374971	-0.100641	0.769564	0.0909902	LOGISTIC-BINARY	Treatment/medication code: metronidazole product	100000	UK Biobank Assessment Centre	100071	Verbal interview	100075	Medications	100075	UK Biobank Assessment Centre > Verbal interview > Medications
20003#1141188408	CAT-MUL	72196/12(72208)	0.394272	-0.112373	0.794832	0.0910689	LOGISTIC-BINARY	Treatment/medication code: tritace 1.25mg tablet	100000	UK Biobank Assessment Centre	100071	Verbal interview	100075	Medications	100075	UK Biobank Assessment Centre > Verbal interview > Medications
40013#1749	CAT-MUL	72110/110(72220)	0.153938	-0.0299686	0.327468	0.0916469	LOGISTIC-BINARY	Type of cancer: ICD9: 1749 Malignant neoplasm of female breast - unspecified site	100091	Health-related outcomes	100092	Cancer register	100092	Cancer register	100092	Health-related outcomes > Cancer register
20003#1140926934	CAT-MUL	71610/598(72208)	0.0685555	-0.0120603	0.14739	0.0919286	LOGISTIC-BINARY	Treatment/medication code: tamsulosin	100000	UK Biobank Assessment Centre	100071	Verbal interview	100075	Medications	100075	UK Biobank Assessment Centre > Verbal interview > Medications
20003#1140888646	CAT-MUL	71588/620(72208)	0.0669972	-0.0118433	0.144102	0.092206	LOGISTIC-BINARY	Treatment/medication code: felodipine	100000	UK Biobank Assessment Centre	100071	Verbal interview	100075	Medications	100075	UK Biobank Assessment Centre > Verbal interview > Medications
1777	CAT-SIN	69616/1651(71267)	0.0417157	-0.00719559	0.089968	0.0923968	LOGISTIC-BINARY	Part of a multiple birth	100000	UK Biobank Assessment Centre	100025	Touchscreen	100033	Early life factors	100033	UK Biobank Assessment Centre > Touchscreen > Early life factors
20003#1141145630	CAT-MUL	72192/16(72208)	-0.500779	-1.1152	0.0538615	0.0937034	LOGISTIC-BINARY	Treatment/medication code: nitromin 400micrograms cfc-free spray	100000	UK Biobank Assessment Centre	100071	Verbal interview	100075	Medications	100075	UK Biobank Assessment Centre > Verbal interview > Medications
2897	INTEGER	16877	0.0125448	-0.00213833	0.0272279	0.0940213	LINEAR	Age stopped smoking	100000	UK Biobank Assessment Centre	100025	Touchscreen	100050	Lifestyle and environment	100058	UK Biobank Assessment Centre > Touchscreen > Lifestyle and environment > Smoking
131298	DATE	69509/2711(72220)	0.0331479	-0.00601582	0.0719474	0.0955785	LOGISTIC-BINARY	Date I21 first reported (acute myocardial infarction)	100091	Health-related outcomes	1712	First occurrences	2409	Circulatory system disorders	2409	Health-related outcomes > First occurrences > Circulatory system disorders
131074	DATE	68604/3616(72220)	-0.0293227	-0.0639898	0.00506569	0.0960141	LOGISTIC-BINARY	Date G56 first reported (mononeuropathies of upper limb)	100091	Health-related outcomes	1712	First occurrences	2406	Nervous system disorders	2406	Health-related outcomes > First occurrences > Nervous system disorders
20003#1140922714	CAT-MUL	72192/16(72208)	0.341487	-0.0969293	0.704377	0.0960979	LOGISTIC-BINARY	Treatment/medication code: dorzolamide	100000	UK Biobank Assessment Centre	100071	Verbal interview	100075	Medications	100075	UK Biobank Assessment Centre > Verbal interview > Medications
20003#1140923276	CAT-MUL	72160/48(72208)	0.219884	-0.049904	0.466904	0.0961765	LOGISTIC-BINARY	Treatment/medication code: co-amilozide	100000	UK Biobank Assessment Centre	100071	Verbal interview	100075	Medications	100075	UK Biobank Assessment Centre > Verbal interview > Medications
20003#1140868816	CAT-MUL	72188/20(72208)	0.314062	-0.0853908	0.650749	0.0962732	LOGISTIC-BINARY	Treatment/medication code: desmopressin	100000	UK Biobank Assessment Centre	100071	Verbal interview	100075	Medications	100075	UK Biobank Assessment Centre > Verbal interview > Medications
131048	DATE	70968/1252(72220)	0.0470439	-0.00892665	0.102135	0.0968553	LOGISTIC-BINARY	Date G40 first reported (epilepsy)	100091	Health-related outcomes	1712	First occurrences	2406	Nervous system disorders	2406	Health-related outcomes > First occurrences > Nervous system disorders
131954	DATE	67457/4763(72220)	-0.0256265	-0.0559924	0.00453012	0.0969578	LOGISTIC-BINARY	Date M75 first reported (shoulder lesions)	100091	Health-related outcomes	1712	First occurrences	2413	Musculoskeletal system and connective tissue disorders	2413	Health-related outcomes > First occurrences > Musculoskeletal system and connective tissue disorders
20003#1141180314	CAT-MUL	72144/64(72208)	-0.22925	-0.507259	0.0339559	0.0970559	LOGISTIC-BINARY	Treatment/medication code: ibandronic acid	100000	UK Biobank Assessment Centre	100071	Verbal interview	100075	Medications	100075	UK Biobank Assessment Centre > Verbal interview > Medications
40011#8550	CAT-MUL	72181/39(72220)	-0.298926	-0.663138	0.042033	0.0970767	LOGISTIC-BINARY	Histology of cancer tumour: Acinar cell carcinoma	100091	Health-related outcomes	100092	Cancer register	100092	Cancer register	100092	Health-related outcomes > Cancer register
132534	DATE	72199/21(72220)	0.316901	-0.0857955	0.659939	0.0972146	LOGISTIC-BINARY	Date Q62 first reported (congenital obstructive defects of renal pelvis and congenital malformations of ureter)	100091	Health-related outcomes	1712	First occurrences	2417	Congenital disruptions and chromosomal abnormalities	2417	Health-related outcomes > First occurrences > Congenital disruptions and chromosomal abnormalities
20003#1140883030	CAT-MUL	72198/10(72208)	0.410616	-0.134463	0.836495	0.0974468	LOGISTIC-BINARY	Treatment/medication code: pred forte 1% eye drops	100000	UK Biobank Assessment Centre	100071	Verbal interview	100075	Medications	100075	UK Biobank Assessment Centre > Verbal interview > Medications
131992	DATE	71880/340(72220)	-0.0954697	-0.209966	0.0160153	0.0977866	LOGISTIC-BINARY	Date M95 first reported (other acquired deformities of musculoskeletal system and connective tissue)	100091	Health-related outcomes	1712	First occurrences	2413	Musculoskeletal system and connective tissue disorders	2413	Health-related outcomes > First occurrences > Musculoskeletal system and connective tissue disorders
1428-3	CAT-SIN	38358/72143	-999	-999	-999	0.0978042	MULTINOMIAL-LOGISTIC	Spread type	100000	UK Biobank Assessment Centre	100025	Touchscreen	100050	Lifestyle and environment	100052	UK Biobank Assessment Centre > Touchscreen > Lifestyle and environment > Diet
20003#1140875408	CAT-MUL	71448/760(72208)	0.0597274	-0.0117131	0.129724	0.0978787	LOGISTIC-BINARY	Treatment/medication code: allopurinol	100000	UK Biobank Assessment Centre	100071	Verbal interview	100075	Medications	100075	UK Biobank Assessment Centre > Verbal interview > Medications
40006#C80	CAT-MUL	72190/30(72220)	-0.347843	-0.777001	0.0467229	0.098609	LOGISTIC-BINARY	Type of cancer: ICD10: C80 Malignant neoplasm without specification of site	100091	Health-related outcomes	100092	Cancer register	100092	Cancer register	100092	Health-related outcomes > Cancer register
6159#2	CAT-MUL	70795/1308(72103)	0.0460117	-0.00899654	0.100203	0.0986203	LOGISTIC-BINARY	Pain type(s) experienced in last month: Facial pain	100000	UK Biobank Assessment Centre	100025	Touchscreen	100036	Health and medical history	100048	UK Biobank Assessment Centre > Touchscreen > Health and medical history > Pain
3786	INTEGER	6965	0.0184769	-0.00346006	0.0404138	0.0987607	LINEAR	Age asthma diagnosed	100000	UK Biobank Assessment Centre	100025	Touchscreen	100036	Health and medical history	100044	UK Biobank Assessment Centre > Touchscreen > Health and medical history > Medical conditions
131478	DATE	72120/100(72220)	0.156288	-0.0351897	0.335973	0.0992847	LOGISTIC-BINARY	Date J37 first reported (chronic laryngitis and laryngotracheitis)	100091	Health-related outcomes	1712	First occurrences	2410	Respiratory system disorders	2410	Health-related outcomes > First occurrences > Respiratory system disorders
20003#1140874816	CAT-MUL	72193/15(72208)	0.360546	-0.108212	0.746258	0.0999719	LOGISTIC-BINARY	Treatment/medication code: dexamethasone	100000	UK Biobank Assessment Centre	100071	Verbal interview	100075	Medications	100075	UK Biobank Assessment Centre > Verbal interview > Medications
40011#8092	CAT-MUL	72173/47(72220)	-0.270901	-0.604339	0.0416388	0.100706	LOGISTIC-BINARY	Histology of cancer tumour: Infiltrating basal cell carcinoma, NOS	100091	Health-related outcomes	100092	Cancer register	100092	Cancer register	100092	Health-related outcomes > Cancer register
40006#D473	CAT-MUL	72195/25(72220)	0.302944	-0.0793225	0.641731	0.100948	LOGISTIC-BINARY	Type of cancer: ICD10: D47.3 Essential (haemorrhagic) thrombocythaemia	100091	Health-related outcomes	100092	Cancer register	100092	Cancer register	100092	Health-related outcomes > Cancer register
6159#8	CAT-MUL	70989/1114(72103)	0.0491838	-0.0102946	0.107688	0.102261	LOGISTIC-BINARY	Pain type(s) experienced in last month: Pain all over the body	100000	UK Biobank Assessment Centre	100025	Touchscreen	100036	Health and medical history	100048	UK Biobank Assessment Centre > Touchscreen > Health and medical history > Pain
131174	DATE	72091/129(72220)	-0.155203	-0.345446	0.0272014	0.102754	LOGISTIC-BINARY	Date H31 first reported (other disorders of choroid)	100091	Health-related outcomes	1712	First occurrences	2407	Eye and adnexa disorders	2407	Health-related outcomes > First occurrences > Eye and adnexa disorders
131736	DATE	71998/222(72220)	0.107952	-0.0242926	0.235033	0.102908	LOGISTIC-BINARY	Date L28 first reported (lichen simplex chronicus and prurigo)	100091	Health-related outcomes	1712	First occurrences	2412	Skin and subcutaneous tissue disorders	2412	Health-related outcomes > First occurrences > Skin and subcutaneous tissue disorders
132042	DATE	71431/789(72220)	0.0576447	-0.0124353	0.126311	0.103436	LOGISTIC-BINARY	Date N23 first reported (unspecified renal colic)	100091	Health-related outcomes	1712	First occurrences	2414	Genitourinary system disorders	2414	Health-related outcomes > First occurrences > Genitourinary system disorders
40006#C448	CAT-MUL	72195/25(72220)	-0.386902	-0.872296	0.0590479	0.103791	LOGISTIC-BINARY	Type of cancer: ICD10: C44.8 Overlapping lesion of skin	100091	Health-related outcomes	100092	Cancer register	100092	Cancer register	100092	Health-related outcomes > Cancer register
132146	DATE	68026/4194(72220)	-0.0281614	-0.0622386	0.00569795	0.104172	LOGISTIC-BINARY	Date N92 first reported (excessive, frequent and irregular menstruation)	100091	Health-related outcomes	1712	First occurrences	2414	Genitourinary system disorders	2414	Health-related outcomes > First occurrences > Genitourinary system disorders
131144	DATE	70973/1247(72220)	-0.0482059	-0.106883	0.00964738	0.104909	LOGISTIC-BINARY	Date H11 first reported (other disorders of conjunctiva)	100091	Health-related outcomes	1712	First occurrences	2407	Eye and adnexa disorders	2407	Health-related outcomes > First occurrences > Eye and adnexa disorders
131360	DATE	71946/274(72220)	0.0955339	-0.0221581	0.209096	0.10553	LOGISTIC-BINARY	Date I60 first reported (subarachnoid haemorrhage)	100091	Health-related outcomes	1712	First occurrences	2409	Circulatory system disorders	2409	Health-related outcomes > First occurrences > Circulatory system disorders
6157#2	CAT-MUL	15728/1113(16841)	0.0500028	-0.0109641	0.110192	0.10568	LOGISTIC-BINARY	Why stopped smoking: Doctor's advice	100000	UK Biobank Assessment Centre	100025	Touchscreen	100050	Lifestyle and environment	100058	UK Biobank Assessment Centre > Touchscreen > Lifestyle and environment > Smoking
20003#1140868458	CAT-MUL	72168/40(72208)	0.243478	-0.0651408	0.52315	0.105882	LOGISTIC-BINARY	Treatment/medication code: hormonin tablet	100000	UK Biobank Assessment Centre	100071	Verbal interview	100075	Medications	100075	UK Biobank Assessment Centre > Verbal interview > Medications
20003#1141177826	CAT-MUL	72193/15(72208)	-0.486269	-1.10583	0.0721808	0.106492	LOGISTIC-BINARY	Treatment/medication code: micropirin 75mg e/c tablet	100000	UK Biobank Assessment Centre	100071	Verbal interview	100075	Medications	100075	UK Biobank Assessment Centre > Verbal interview > Medications
2306	CAT-SIN	71085	-0.0119375	-0.0264535	0.00257851	0.107041	ORDERED-LOGISTIC	Weight change compared with 1 year ago	100000	UK Biobank Assessment Centre	100025	Touchscreen	100036	Health and medical history	100042	UK Biobank Assessment Centre > Touchscreen > Health and medical history > General health
20003#1140861008	CAT-MUL	72194/14(72208)	0.371071	-0.119114	0.780377	0.107159	LOGISTIC-BINARY	Treatment/medication code: isosorbide dinitrate	100000	UK Biobank Assessment Centre	100071	Verbal interview	100075	Medications	100075	UK Biobank Assessment Centre > Verbal interview > Medications
20003#1141153006	CAT-MUL	72156/52(72208)	0.204413	-0.0554139	0.442251	0.108038	LOGISTIC-BINARY	Treatment/medication code: aprovel 75mg tablet	100000	UK Biobank Assessment Centre	100071	Verbal interview	100075	Medications	100075	UK Biobank Assessment Centre > Verbal interview > Medications
20003#1140888074	CAT-MUL	72192/16(72208)	0.351173	-0.111977	0.742144	0.10839	LOGISTIC-BINARY	Treatment/medication code: clobetasol	100000	UK Biobank Assessment Centre	100071	Verbal interview	100075	Medications	100075	UK Biobank Assessment Centre > Verbal interview > Medications
40013#2331	CAT-MUL	71955/265(72220)	0.0976782	-0.0238829	0.215313	0.109555	LOGISTIC-BINARY	Type of cancer: ICD9: 2331 Carcinoma in situ of cervix uteri	100091	Health-related outcomes	100092	Cancer register	100092	Cancer register	100092	Health-related outcomes > Cancer register
30620	CONTINUOUS	69374	0.00572929	-0.00130448	0.0127631	0.110383	LINEAR	Alanine aminotransferase	100078	Biological samples	100080	Assay results	17518	Blood assays	17518	Biological samples > Assay results > Blood assays > Blood biochemistry
20003#1140882082	CAT-MUL	72191/17(72208)	0.315902	-0.106612	0.668277	0.110617	LOGISTIC-BINARY	Treatment/medication code: promethazine product	100000	UK Biobank Assessment Centre	100071	Verbal interview	100075	Medications	100075	UK Biobank Assessment Centre > Verbal interview > Medications
20003#1140882498	CAT-MUL	72174/34(72208)	0.239933	-0.0729	0.514701	0.111215	LOGISTIC-BINARY	Treatment/medication code: penicillin	100000	UK Biobank Assessment Centre	100071	Verbal interview	100075	Medications	100075	UK Biobank Assessment Centre > Verbal interview > Medications
40011#9052	CAT-MUL	72194/26(72220)	0.277241	-0.0869403	0.592922	0.111284	LOGISTIC-BINARY	Histology of cancer tumour: Epithelioid mesothelioma, malignant	100091	Health-related outcomes	100092	Cancer register	100092	Cancer register	100092	Health-related outcomes > Cancer register
130646	DATE	71971/249(72220)	0.0973734	-0.0247039	0.214932	0.111375	LOGISTIC-BINARY	Date D63 first reported (anaemia in chronic diseases classified elsewhere)	100091	Health-related outcomes	1712	First occurrences	2403	Blood, blood-forming organs and certain immune disorders	2403	Health-related outcomes > First occurrences > Blood, blood-forming organs and certain immune disorders
20003#1140866078	CAT-MUL	72017/191(72208)	0.11128	-0.0288139	0.245245	0.111705	LOGISTIC-BINARY	Treatment/medication code: indapamide	100000	UK Biobank Assessment Centre	100071	Verbal interview	100075	Medications	100075	UK Biobank Assessment Centre > Verbal interview > Medications
20003#1140884464	CAT-MUL	71972/236(72208)	0.100032	-0.0256716	0.220839	0.111901	LOGISTIC-BINARY	Treatment/medication code: dihydrocodeine	100000	UK Biobank Assessment Centre	100071	Verbal interview	100075	Medications	100075	UK Biobank Assessment Centre > Verbal interview > Medications
3446-1	CAT-SIN	3234/4749	-999	-999	-999	0.112699	MULTINOMIAL-LOGISTIC	Type of tobacco currently smoked	100000	UK Biobank Assessment Centre	100025	Touchscreen	100050	Lifestyle and environment	100058	UK Biobank Assessment Centre > Touchscreen > Lifestyle and environment > Smoking
6155#4	CAT-MUL	69232/2668(71900)	0.0315185	-0.00762948	0.0702855	0.112801	LOGISTIC-BINARY	Vitamin and mineral supplements: Vitamin D	100000	UK Biobank Assessment Centre	100025	Touchscreen	100036	Health and medical history	100045	UK Biobank Assessment Centre > Touchscreen > Health and medical history > Medication
20003#1140916288	CAT-MUL	72166/42(72208)	-0.274059	-0.624053	0.053132	0.113223	LOGISTIC-BINARY	Treatment/medication code: efexor 37.5mg tablet	100000	UK Biobank Assessment Centre	100071	Verbal interview	100075	Medications	100075	UK Biobank Assessment Centre > Verbal interview > Medications
30160	CONTINUOUS	72220	0.0120155	-0.00287356	0.0269046	0.113764	ORDERED-LOGISTIC	Basophill count	100078	Biological samples	100080	Assay results	100081	Blood assays	100081	Biological samples > Assay results > Blood assays > Blood count
20003#1141193290	CAT-MUL	72197/11(72208)	-0.574616	-1.32713	0.0922588	0.113915	LOGISTIC-BINARY	Treatment/medication code: lyrinel xl 5mg m/r tablet	100000	UK Biobank Assessment Centre	100071	Verbal interview	100075	Medications	100075	UK Biobank Assessment Centre > Verbal interview > Medications
6148#100	CAT-MUL	4947/14125(19072)	-0.0297011	-0.0665063	0.00719976	0.11417	LOGISTIC-BINARY	Eye problems/disorders	100000	UK Biobank Assessment Centre	100025	Touchscreen	100036	Health and medical history	100041	UK Biobank Assessment Centre > Touchscreen > Health and medical history > Eyesight
20003#1141190158	CAT-MUL	72147/61(72208)	0.187682	-0.0557603	0.408242	0.114255	LOGISTIC-BINARY	Treatment/medication code: cipralex 5mg tablet	100000	UK Biobank Assessment Centre	100071	Verbal interview	100075	Medications	100075	UK Biobank Assessment Centre > Verbal interview > Medications
132298	DATE	72170/50(72220)	-0.249854	-0.569378	0.0506949	0.114609	LOGISTIC-BINARY	Date O91 first reported (infections of breast associated with childbirth)	100091	Health-related outcomes	1712	First occurrences	2415	Pregnancy, childbirth and the puerperium	2415	Health-related outcomes > First occurrences > Pregnancy, childbirth and the puerperium
40006#D010	CAT-MUL	72185/35(72220)	-0.301243	-0.688628	0.0584645	0.114636	LOGISTIC-BINARY	Type of cancer: ICD10: D01.0 Colon	100091	Health-related outcomes	100092	Cancer register	100092	Cancer register	100092	Health-related outcomes > Cancer register
20003#1140922174	CAT-MUL	71330/878(72208)	-0.0560428	-0.126243	0.0130087	0.114681	LOGISTIC-BINARY	Treatment/medication code: alendronate sodium	100000	UK Biobank Assessment Centre	100071	Verbal interview	100075	Medications	100075	UK Biobank Assessment Centre > Verbal interview > Medications
20003#1140865762	CAT-MUL	72188/20(72208)	0.309015	-0.107224	0.656441	0.114907	LOGISTIC-BINARY	Treatment/medication code: regulan 3.6g/sachet powder	100000	UK Biobank Assessment Centre	100071	Verbal interview	100075	Medications	100075	UK Biobank Assessment Centre > Verbal interview > Medications
20003#1140878036	CAT-MUL	72154/54(72208)	-0.234993	-0.53599	0.0484473	0.115351	LOGISTIC-BINARY	Treatment/medication code: diclofenac sodium+misoprostol	100000	UK Biobank Assessment Centre	100071	Verbal interview	100075	Medications	100075	UK Biobank Assessment Centre > Verbal interview > Medications
130018	DATE	68757/3463(72220)	0.0276593	-0.00691742	0.061944	0.115371	LOGISTIC-BINARY	Date A09 first reported (diarrhoea and gastro-enteritis of presumed infectious origin)	100091	Health-related outcomes	1712	First occurrences	2401	Certain infectious and parasitic diseases	2401	Health-related outcomes > First occurrences > Certain infectious and parasitic diseases
40006#C437	CAT-MUL	72020/200(72220)	-0.118364	-0.26913	0.0272945	0.117694	LOGISTIC-BINARY	Type of cancer: ICD10: C43.7 Malignant melanoma of lower limb, including hip	100091	Health-related outcomes	100092	Cancer register	100092	Cancer register	100092	Health-related outcomes > Cancer register
20003#1141178052	CAT-MUL	72179/29(72208)	0.25818	-0.0862459	0.558367	0.117856	LOGISTIC-BINARY	Treatment/medication code: zapain caplet	100000	UK Biobank Assessment Centre	100071	Verbal interview	100075	Medications	100075	UK Biobank Assessment Centre > Verbal interview > Medications
20003#1141145896	CAT-MUL	72168/40(72208)	0.229416	-0.0715736	0.502256	0.118134	LOGISTIC-BINARY	Treatment/medication code: letrozole	100000	UK Biobank Assessment Centre	100071	Verbal interview	100075	Medications	100075	UK Biobank Assessment Centre > Verbal interview > Medications
40006#C250	CAT-MUL	72172/48(72220)	-0.245481	-0.563146	0.0524727	0.11851	LOGISTIC-BINARY	Type of cancer: ICD10: C25.0 Head of pancreas	100091	Health-related outcomes	100092	Cancer register	100092	Cancer register	100092	Health-related outcomes > Cancer register
20003#1140916980	CAT-MUL	72174/34(72208)	0.236852	-0.0775762	0.515066	0.118569	LOGISTIC-BINARY	Treatment/medication code: zantac 75 tablet	100000	UK Biobank Assessment Centre	100071	Verbal interview	100075	Medications	100075	UK Biobank Assessment Centre > Verbal interview > Medications
131164	DATE	67755/4465(72220)	-0.0255337	-0.0577595	0.00648065	0.11921	LOGISTIC-BINARY	Date H25 first reported (senile cataract)	100091	Health-related outcomes	1712	First occurrences	2407	Eye and adnexa disorders	2407	Health-related outcomes > First occurrences > Eye and adnexa disorders
20003#1140910698	CAT-MUL	72189/19(72208)	-0.436351	-1.00812	0.087283	0.119217	LOGISTIC-BINARY	Treatment/medication code: oil of peppermint	100000	UK Biobank Assessment Centre	100071	Verbal interview	100075	Medications	100075	UK Biobank Assessment Centre > Verbal interview > Medications
120007	CAT-SIN	22445/1418(23863)	0.0421874	-0.0113371	0.0949784	0.119823	LOGISTIC-BINARY	Ever had diabetes (Type I or Type II)	100089	Online follow-up	154	Experience of pain	154	Experience of pain	154	Online follow-up > Experience of pain
20003#1141179824	CAT-MUL	72194/14(72208)	-0.494127	-1.15803	0.0855276	0.11987	LOGISTIC-BINARY	Treatment/medication code: yasmin tablet	100000	UK Biobank Assessment Centre	100071	Verbal interview	100075	Medications	100075	UK Biobank Assessment Centre > Verbal interview > Medications
40006#D046	CAT-MUL	72193/27(72220)	0.273964	-0.0909657	0.597588	0.12046	LOGISTIC-BINARY	Type of cancer: ICD10: D04.6 Skin of upper limb, including shoulder	100091	Health-related outcomes	100092	Cancer register	100092	Cancer register	100092	Health-related outcomes > Cancer register
20003#1140909790	CAT-MUL	72169/39(72208)	0.22327	-0.0732106	0.489867	0.121325	LOGISTIC-BINARY	Treatment/medication code: chlorphenamine	100000	UK Biobank Assessment Centre	100071	Verbal interview	100075	Medications	100075	UK Biobank Assessment Centre > Verbal interview > Medications
3741	CAT-SIN	2629/3253(5882)	0.0417439	-0.0111123	0.094745	0.122063	LOGISTIC-BINARY	Stomach/abdominal pain for 3+ months	100000	UK Biobank Assessment Centre	100025	Touchscreen	100036	Health and medical history	100048	UK Biobank Assessment Centre > Touchscreen > Health and medical history > Pain
131564	DATE	72088/132(72220)	0.129685	-0.0389756	0.289447	0.122077	LOGISTIC-BINARY	Date K06 first reported (other disorders of gingiva and edentulous alveolar ridge)	100091	Health-related outcomes	1712	First occurrences	2411	Digestive system disorders	2411	Health-related outcomes > First occurrences > Digestive system disorders
20003#1141192916	CAT-MUL	72077/131(72208)	0.130849	-0.0392751	0.292309	0.122232	LOGISTIC-BINARY	Treatment/medication code: rino clenil 50micrograms nasal spray	100000	UK Biobank Assessment Centre	100071	Verbal interview	100075	Medications	100075	UK Biobank Assessment Centre > Verbal interview > Medications
20001#1062	CAT-MUL	72120/88(72208)	-0.175802	-0.404248	0.0413429	0.122289	LOGISTIC-BINARY	Cancer code, self-reported: squamous cell carcinoma	100000	UK Biobank Assessment Centre	100071	Verbal interview	100074	Medical conditions	100074	UK Biobank Assessment Centre > Verbal interview > Medical conditions
20003#1141180662	CAT-MUL	72190/18(72208)	0.311364	-0.117529	0.668178	0.122827	LOGISTIC-BINARY	Treatment/medication code: zirtek allergy 10mg tablet	100000	UK Biobank Assessment Centre	100071	Verbal interview	100075	Medications	100075	UK Biobank Assessment Centre > Verbal interview > Medications
40006#D047	CAT-MUL	72150/70(72220)	0.17376	-0.0550891	0.387173	0.124126	LOGISTIC-BINARY	Type of cancer: ICD10: D04.7 Skin of lower limb, including hip	100091	Health-related outcomes	100092	Cancer register	100092	Cancer register	100092	Health-related outcomes > Cancer register
20003#1140910832	CAT-MUL	72158/50(72208)	-0.238156	-0.551548	0.0549555	0.124303	LOGISTIC-BINARY	Treatment/medication code: sodium warfarin	100000	UK Biobank Assessment Centre	100071	Verbal interview	100075	Medications	100075	UK Biobank Assessment Centre > Verbal interview > Medications
20003#1141173346	CAT-MUL	72197/11(72208)	0.386662	-0.153661	0.832604	0.125258	LOGISTIC-BINARY	Treatment/medication code: cortisone	100000	UK Biobank Assessment Centre	100071	Verbal interview	100075	Medications	100075	UK Biobank Assessment Centre > Verbal interview > Medications
131916	DATE	67215/5005(72220)	0.0229838	-0.0064961	0.0522736	0.125267	LOGISTIC-BINARY	Date M47 first reported (spondylosis)	100091	Health-related outcomes	1712	First occurrences	2413	Musculoskeletal system and connective tissue disorders	2413	Health-related outcomes > First occurrences > Musculoskeletal system and connective tissue disorders
5256	CONTINUOUS	10181	0.0151444	-0.00424966	0.0345385	0.12588	LINEAR	Corneal hysteresis (right)	100000	UK Biobank Assessment Centre	100006	Physical measures	100013	Eye measures	100015	UK Biobank Assessment Centre > Physical measures > Eye measures > Intraocular pressure
20003#1140851088	CAT-MUL	72174/34(72208)	-0.304852	-0.709416	0.0701003	0.125957	LOGISTIC-BINARY	Treatment/medication code: senokot 7.5mg tablet	100000	UK Biobank Assessment Centre	100071	Verbal interview	100075	Medications	100075	UK Biobank Assessment Centre > Verbal interview > Medications
40011#8246	CAT-MUL	72187/33(72220)	0.239068	-0.0847507	0.524531	0.126117	LOGISTIC-BINARY	Histology of cancer tumour: Neuroendocrine carcinoma	100091	Health-related outcomes	100092	Cancer register	100092	Cancer register	100092	Health-related outcomes > Cancer register
131574	DATE	71685/535(72220)	0.0653152	-0.0197192	0.148306	0.127638	LOGISTIC-BINARY	Date K11 first reported (diseases of salivary glands)	100091	Health-related outcomes	1712	First occurrences	2411	Digestive system disorders	2411	Health-related outcomes > First occurrences > Digestive system disorders
24017	CONTINUOUS	71225	-0.0046879	-0.010729	0.00135318	0.128273	LINEAR	Nitrogen dioxide air pollution; 2006	100088	Additional exposures	113	Local environment	114	Residential air pollution	114	Additional exposures > Local environment > Residential air pollution
20003#1140917428	CAT-MUL	72187/21(72208)	0.294865	-0.113986	0.64383	0.128914	LOGISTIC-BINARY	Treatment/medication code: angitil sr 90 m/r capsule	100000	UK Biobank Assessment Centre	100071	Verbal interview	100075	Medications	100075	UK Biobank Assessment Centre > Verbal interview > Medications
40006#C770	CAT-MUL	72209/11(72220)	0.38478	-0.159246	0.829671	0.128923	LOGISTIC-BINARY	Type of cancer: ICD10: C77.0 Lymph nodes of head, face and neck	100091	Health-related outcomes	100092	Cancer register	100092	Cancer register	100092	Health-related outcomes > Cancer register
20003#1140888184	CAT-MUL	72195/13(72208)	0.344185	-0.146027	0.737416	0.129321	LOGISTIC-BINARY	Treatment/medication code: mometasone furoate 0.1% lotion	100000	UK Biobank Assessment Centre	100071	Verbal interview	100075	Medications	100075	UK Biobank Assessment Centre > Verbal interview > Medications
20001#1047	CAT-MUL	72196/12(72208)	0.348712	-0.156126	0.747025	0.130386	LOGISTIC-BINARY	Cancer code, self-reported: lymphoma	100000	UK Biobank Assessment Centre	100071	Verbal interview	100074	Medical conditions	100074	UK Biobank Assessment Centre > Verbal interview > Medical conditions
1618	CAT-SIN	11791/24399(36190)	-0.0180444	-0.0414105	0.00535586	0.130396	LOGISTIC-BINARY	Alcohol usually taken with meals	100000	UK Biobank Assessment Centre	100025	Touchscreen	100050	Lifestyle and environment	100051	UK Biobank Assessment Centre > Touchscreen > Lifestyle and environment > Alcohol
40013#1733	CAT-MUL	72166/54(72220)	0.18662	-0.0661144	0.418163	0.131493	LOGISTIC-BINARY	Type of cancer: ICD9: 1733 Other malignant neoplasm of skin of other and unspecified parts of face	100091	Health-related outcomes	100092	Cancer register	100092	Cancer register	100092	Health-related outcomes > Cancer register
20003#1140866236	CAT-MUL	72095/113(72208)	0.13353	-0.0457032	0.302456	0.133176	LOGISTIC-BINARY	Treatment/medication code: spironolactone	100000	UK Biobank Assessment Centre	100071	Verbal interview	100075	Medications	100075	UK Biobank Assessment Centre > Verbal interview > Medications
40011#8481	CAT-MUL	72207/13(72220)	-0.518787	-1.23164	0.11928	0.133417	LOGISTIC-BINARY	Histology of cancer tumour: Mucin-producing adenocarcinoma	100091	Health-related outcomes	100092	Cancer register	100092	Cancer register	100092	Health-related outcomes > Cancer register
40006#D485	CAT-MUL	72202/18(72220)	-0.401803	-0.951088	0.0959461	0.133635	LOGISTIC-BINARY	Type of cancer: ICD10: D48.5 Skin	100091	Health-related outcomes	100092	Cancer register	100092	Cancer register	100092	Health-related outcomes > Cancer register
40011#9691	CAT-MUL	72198/22(72220)	0.280084	-0.11183	0.61774	0.134439	LOGISTIC-BINARY	Histology of cancer tumour: Follicular lymphoma, grade 2	100091	Health-related outcomes	100092	Cancer register	100092	Cancer register	100092	Health-related outcomes > Cancer register
40006#C821	CAT-MUL	72198/22(72220)	0.280084	-0.11183	0.61774	0.134439	LOGISTIC-BINARY	Type of cancer: ICD10: C82.1 Mixed small cleaved and large cell, follicular	100091	Health-related outcomes	100092	Cancer register	100092	Cancer register	100092	Health-related outcomes > Cancer register
130932	DATE	72134/86(72220)	-0.17473	-0.409247	0.0479137	0.134543	LOGISTIC-BINARY	Date F60 first reported (specific personality disorders)	100091	Health-related outcomes	1712	First occurrences	2405	Mental and behavioural disorders	2405	Health-related outcomes > First occurrences > Mental and behavioural disorders
40006#C674	CAT-MUL	72209/11(72220)	0.379915	-0.164345	0.82744	0.134742	LOGISTIC-BINARY	Type of cancer: ICD10: C67.4 Posterior wall of bladder	100091	Health-related outcomes	100092	Cancer register	100092	Cancer register	100092	Health-related outcomes > Cancer register
131324	DATE	71014/1206(72220)	0.0434303	-0.0139356	0.0999364	0.134914	LOGISTIC-BINARY	Date I35 first reported (nonrheumatic aortic valve disorders)	100091	Health-related outcomes	1712	First occurrences	2409	Circulatory system disorders	2409	Health-related outcomes > First occurrences > Circulatory system disorders
20003#1140861928	CAT-MUL	72193/15(72208)	-0.444641	-1.05815	0.106514	0.135144	LOGISTIC-BINARY	Treatment/medication code: bezalip-mono 400mg m/r tablet	100000	UK Biobank Assessment Centre	100071	Verbal interview	100075	Medications	100075	UK Biobank Assessment Centre > Verbal interview > Medications
20003#1140862760	CAT-MUL	72188/20(72208)	0.286605	-0.11793	0.630251	0.135265	LOGISTIC-BINARY	Treatment/medication code: acrivastine	100000	UK Biobank Assessment Centre	100071	Verbal interview	100075	Medications	100075	UK Biobank Assessment Centre > Verbal interview > Medications
23051	CAT-SIN	1291/206(1497)	0.119186	-0.0389456	0.274301	0.135351	LOGISTIC-BINARY	HSV-2 seropositivity for Herpes Simplex virus-2	100078	Biological samples	100080	Assay results	51428	Blood assays	51428	Biological samples > Assay results > Blood assays > Infectious Diseases
131836	DATE	64963/7257(72220)	-0.0193745	-0.0448745	0.00599647	0.135452	LOGISTIC-BINARY	Date L98 first reported (other disorders of skin and subcutaneous tissue, not elsewhere classified)	100091	Health-related outcomes	1712	First occurrences	2412	Skin and subcutaneous tissue disorders	2412	Health-related outcomes > First occurrences > Skin and subcutaneous tissue disorders
132530	DATE	72177/43(72220)	-0.248754	-0.586045	0.0661799	0.135634	LOGISTIC-BINARY	Date Q60 first reported (renal agenesis and other reduction defects of kidney)	100091	Health-related outcomes	1712	First occurrences	2417	Congenital disruptions and chromosomal abnormalities	2417	Health-related outcomes > First occurrences > Congenital disruptions and chromosomal abnormalities
20003#1141191312	CAT-MUL	72189/19(72208)	-0.393815	-0.933978	0.0998654	0.135999	LOGISTIC-BINARY	Treatment/medication code: calfovit d3 powder for oral suspension	100000	UK Biobank Assessment Centre	100071	Verbal interview	100075	Medications	100075	UK Biobank Assessment Centre > Verbal interview > Medications
5265	CONTINUOUS	10162	0.0148739	-0.00469691	0.0344447	0.136318	LINEAR	Corneal resistance factor (left)	100000	UK Biobank Assessment Centre	100006	Physical measures	100013	Eye measures	100015	UK Biobank Assessment Centre > Physical measures > Eye measures > Intraocular pressure
130922	DATE	71905/315(72220)	-0.088033	-0.20571	0.0262714	0.136985	LOGISTIC-BINARY	Date F52 first reported (sexual dysfunction, not caused by organic disorder or disease)	100091	Health-related outcomes	1712	First occurrences	2405	Mental and behavioural disorders	2405	Health-related outcomes > First occurrences > Mental and behavioural disorders
131076	DATE	71434/786(72220)	0.0531886	-0.0176011	0.122629	0.137112	LOGISTIC-BINARY	Date G57 first reported (mononeuropathies of lower limb)	100091	Health-related outcomes	1712	First occurrences	2406	Nervous system disorders	2406	Health-related outcomes > First occurrences > Nervous system disorders
20003#1141146428	CAT-MUL	71959/249(72208)	0.0924978	-0.0316672	0.21211	0.137133	LOGISTIC-BINARY	Treatment/medication code: fexofenadine	100000	UK Biobank Assessment Centre	100071	Verbal interview	100075	Medications	100075	UK Biobank Assessment Centre > Verbal interview > Medications
40006#C508	CAT-MUL	72059/161(72220)	0.114815	-0.040452	0.262988	0.138367	LOGISTIC-BINARY	Type of cancer: ICD10: C50.8 Overlapping lesion of breast	100091	Health-related outcomes	100092	Cancer register	100092	Cancer register	100092	Health-related outcomes > Cancer register
20003#2038460076	CAT-MUL	72143/65(72208)	0.168398	-0.0637382	0.380482	0.138396	LOGISTIC-BINARY	Treatment/medication code: phenytoin	100000	UK Biobank Assessment Centre	100071	Verbal interview	100075	Medications	100075	UK Biobank Assessment Centre > Verbal interview > Medications
130118	DATE	72178/42(72220)	0.205226	-0.0804768	0.461506	0.139025	LOGISTIC-BINARY	Date A69 first reported (other spirochaetal infections)	100091	Health-related outcomes	1712	First occurrences	2401	Certain infectious and parasitic diseases	2401	Health-related outcomes > First occurrences > Certain infectious and parasitic diseases
20003#1140923348	CAT-MUL	72152/56(72208)	0.184001	-0.0708018	0.416868	0.14034	LOGISTIC-BINARY	Treatment/medication code: co-proxamol	100000	UK Biobank Assessment Centre	100071	Verbal interview	100075	Medications	100075	UK Biobank Assessment Centre > Verbal interview > Medications
5518	CAT-SIN	1365/2247(3612)	-0.0513969	-0.119815	0.0171366	0.141072	LOGISTIC-BINARY	Leg pain on walking : effect of standing still	100000	UK Biobank Assessment Centre	100025	Touchscreen	100036	Health and medical history	100038	UK Biobank Assessment Centre > Touchscreen > Health and medical history > Claudication and peripheral artery disease
4598	CAT-SIN	9099/10145(19244)	-0.0216883	-0.0506211	0.00724317	0.141732	LOGISTIC-BINARY	Ever depressed for a whole week	100000	UK Biobank Assessment Centre	100025	Touchscreen	100059	Psychosocial factors	100060	UK Biobank Assessment Centre > Touchscreen > Psychosocial factors > Mental health
3414	CAT-SIN	1759/6165(7924)	0.0409518	-0.0134771	0.0958628	0.142001	LOGISTIC-BINARY	Hip pain for 3+ months	100000	UK Biobank Assessment Centre	100025	Touchscreen	100036	Health and medical history	100048	UK Biobank Assessment Centre > Touchscreen > Health and medical history > Pain
20003#1140923688	CAT-MUL	72162/46(72208)	0.199747	-0.0800437	0.452239	0.142818	LOGISTIC-BINARY	Treatment/medication code: zoton 15mg capsule	100000	UK Biobank Assessment Centre	100071	Verbal interview	100075	Medications	100075	UK Biobank Assessment Centre > Verbal interview > Medications
130712	DATE	72145/75(72220)	0.158362	-0.0611343	0.362178	0.143202	LOGISTIC-BINARY	Date E13 first reported (other specified diabetes mellitus)	100091	Health-related outcomes	1712	First occurrences	2404	Endocrine, nutritional and metabolic diseases	2404	Health-related outcomes > First occurrences > Endocrine, nutritional and metabolic diseases
40006#C436	CAT-MUL	72085/135(72220)	-0.136461	-0.322864	0.0424724	0.143387	LOGISTIC-BINARY	Type of cancer: ICD10: C43.6 Malignant melanoma of upper limb, including shoulder	100091	Health-related outcomes	100092	Cancer register	100092	Cancer register	100092	Health-related outcomes > Cancer register
20003#1141168944	CAT-MUL	72192/16(72208)	0.317697	-0.14629	0.701074	0.143403	LOGISTIC-BINARY	Treatment/medication code: viagra 25mg tablet	100000	UK Biobank Assessment Centre	100071	Verbal interview	100075	Medications	100075	UK Biobank Assessment Centre > Verbal interview > Medications
20003#1140852766	CAT-MUL	72194/14(72208)	0.329002	-0.15479	0.719019	0.143549	LOGISTIC-BINARY	Treatment/medication code: vitamin a+d capsule	100000	UK Biobank Assessment Centre	100071	Verbal interview	100075	Medications	100075	UK Biobank Assessment Centre > Verbal interview > Medications
23071	CAT-SIN	1180/31(1211)	-0.321992	-0.772437	0.091511	0.143871	LOGISTIC-BINARY	C. trachomatis Definition II seropositivity for Chlamydia trachomatis	100078	Biological samples	100080	Assay results	51428	Blood assays	51428	Biological samples > Assay results > Blood assays > Infectious Diseases
131470	DATE	71127/1093(72220)	0.0440877	-0.0155588	0.102726	0.144031	LOGISTIC-BINARY	Date J33 first reported (nasal polyp)	100091	Health-related outcomes	1712	First occurrences	2410	Respiratory system disorders	2410	Health-related outcomes > First occurrences > Respiratory system disorders
131584	DATE	61466/10754(72220)	0.0155205	-0.00534188	0.036303	0.144034	LOGISTIC-BINARY	Date K21 first reported (gastro-oesophageal reflux disease)	100091	Health-related outcomes	1712	First occurrences	2411	Digestive system disorders	2411	Health-related outcomes > First occurrences > Digestive system disorders
130722	DATE	71858/362(72220)	-0.0809613	-0.190969	0.0262259	0.144058	LOGISTIC-BINARY	Date E21 first reported (hyperparathyroidism and other disorders of parathyroid gland)	100091	Health-related outcomes	1712	First occurrences	2404	Endocrine, nutritional and metabolic diseases	2404	Health-related outcomes > First occurrences > Endocrine, nutritional and metabolic diseases
3506	CAT-SIN	4746	-0.0398145	-0.0931678	0.0135388	0.144541	ORDERED-LOGISTIC	Smoking compared to 10 years previous	100000	UK Biobank Assessment Centre	100025	Touchscreen	100050	Lifestyle and environment	100058	UK Biobank Assessment Centre > Touchscreen > Lifestyle and environment > Smoking
20003#1141168684	CAT-MUL	72152/56(72208)	0.186672	-0.0754682	0.425241	0.145207	LOGISTIC-BINARY	Treatment/medication code: xenical 120mg capsule	100000	UK Biobank Assessment Centre	100071	Verbal interview	100075	Medications	100075	UK Biobank Assessment Centre > Verbal interview > Medications
132066	DATE	71972/248(72220)	0.0905157	-0.0335806	0.210103	0.145557	LOGISTIC-BINARY	Date N36 first reported (other disorders of urethra)	100091	Health-related outcomes	1712	First occurrences	2414	Genitourinary system disorders	2414	Health-related outcomes > First occurrences > Genitourinary system disorders
132008	DATE	72101/119(72220)	0.126564	-0.0485619	0.291949	0.145573	LOGISTIC-BINARY	Date N05 first reported (unspecified nephritic syndrome)	100091	Health-related outcomes	1712	First occurrences	2414	Genitourinary system disorders	2414	Health-related outcomes > First occurrences > Genitourinary system disorders
4080	INTEGER	67629	0.0052422	-0.00181847	0.0123029	0.145618	LINEAR	Systolic blood pressure, automated reading	100000	UK Biobank Assessment Centre	100006	Physical measures	100011	Blood pressure	100011	UK Biobank Assessment Centre > Physical measures > Blood pressure
20003#1141174508	CAT-MUL	72186/22(72208)	0.27723	-0.124168	0.621365	0.146643	LOGISTIC-BINARY	Treatment/medication code: reductil 10mg capsule	100000	UK Biobank Assessment Centre	100071	Verbal interview	100075	Medications	100075	UK Biobank Assessment Centre > Verbal interview > Medications
20501	CAT-SIN	21162/901(22063)	-0.0511461	-0.120821	0.0173096	0.146692	LOGISTIC-BINARY	Ever had period of mania / excitability	100089	Online follow-up	136	Mental health	139	Mania	139	Online follow-up > Mental health > Mania
132134	DATE	71898/322(72220)	0.079477	-0.0295896	0.185138	0.146927	LOGISTIC-BINARY	Date N86 first reported (erosion and ectropion of cervix uteri)	100091	Health-related outcomes	1712	First occurrences	2414	Genitourinary system disorders	2414	Health-related outcomes > First occurrences > Genitourinary system disorders
20003#1140926780	CAT-MUL	72155/53(72208)	-0.213476	-0.511206	0.0661228	0.147693	LOGISTIC-BINARY	Treatment/medication code: adizem-xl plus m/r capsule	100000	UK Biobank Assessment Centre	100071	Verbal interview	100075	Medications	100075	UK Biobank Assessment Centre > Verbal interview > Medications
40011#9702	CAT-MUL	72210/10(72220)	0.396232	-0.198468	0.874369	0.148831	LOGISTIC-BINARY	Histology of cancer tumour: Mature T-cell lymphoma, NOS	100091	Health-related outcomes	100092	Cancer register	100092	Cancer register	100092	Health-related outcomes > Cancer register
40006#D481	CAT-MUL	72202/18(72220)	-0.397325	-0.963231	0.113567	0.14915	LOGISTIC-BINARY	Type of cancer: ICD10: D48.1 Connective and other soft tissue	100091	Health-related outcomes	100092	Cancer register	100092	Cancer register	100092	Health-related outcomes > Cancer register
20003#1140869842	CAT-MUL	72198/10(72208)	-0.533942	-1.30294	0.145305	0.150067	LOGISTIC-BINARY	Treatment/medication code: mercaptopurine	100000	UK Biobank Assessment Centre	100071	Verbal interview	100075	Medications	100075	UK Biobank Assessment Centre > Verbal interview > Medications
24016	CONTINUOUS	71225	-0.00440971	-0.0104163	0.00159684	0.150174	LINEAR	Nitrogen dioxide air pollution; 2005	100088	Additional exposures	113	Local environment	114	Residential air pollution	114	Additional exposures > Local environment > Residential air pollution
20003#1141168108	CAT-MUL	72187/21(72208)	-0.349296	-0.845285	0.10586	0.150834	LOGISTIC-BINARY	Treatment/medication code: isotard 25xl m/r tablet	100000	UK Biobank Assessment Centre	100071	Verbal interview	100075	Medications	100075	UK Biobank Assessment Centre > Verbal interview > Medications
2644	CAT-SIN	11927/9751(21678)	0.0199882	-0.00729683	0.0472683	0.150987	LOGISTIC-BINARY	Light smokers, at least 100 smokes in lifetime	100000	UK Biobank Assessment Centre	100025	Touchscreen	100050	Lifestyle and environment	100058	UK Biobank Assessment Centre > Touchscreen > Lifestyle and environment > Smoking
131982	DATE	72094/126(72220)	-0.135924	-0.325374	0.0454236	0.151016	LOGISTIC-BINARY	Date M90 first reported (osteopathies in diseases classified elsewhere)	100091	Health-related outcomes	1712	First occurrences	2413	Musculoskeletal system and connective tissue disorders	2413	Health-related outcomes > First occurrences > Musculoskeletal system and connective tissue disorders
20003#1140865634	CAT-MUL	68066/4142(72208)	0.0232112	-0.00867714	0.0548578	0.152122	LOGISTIC-BINARY	Treatment/medication code: omeprazole	100000	UK Biobank Assessment Centre	100071	Verbal interview	100075	Medications	100075	UK Biobank Assessment Centre > Verbal interview > Medications
131632	DATE	71769/451(72220)	-0.0702241	-0.167615	0.0249137	0.152857	LOGISTIC-BINARY	Date K55 first reported (vascular disorders of intestine)	100091	Health-related outcomes	1712	First occurrences	2411	Digestive system disorders	2411	Health-related outcomes > First occurrences > Digestive system disorders
132058	DATE	69220/3000(72220)	0.0267694	-0.0101194	0.0633191	0.153034	LOGISTIC-BINARY	Date N32 first reported (other disorders of bladder)	100091	Health-related outcomes	1712	First occurrences	2414	Genitourinary system disorders	2414	Health-related outcomes > First occurrences > Genitourinary system disorders
20003#1140928338	CAT-MUL	72194/14(72208)	-0.443549	-1.08415	0.134352	0.154774	LOGISTIC-BINARY	Treatment/medication code: requip 0.25mg tablet	100000	UK Biobank Assessment Centre	100071	Verbal interview	100075	Medications	100075	UK Biobank Assessment Centre > Verbal interview > Medications
40013#1736	CAT-MUL	72210/10(72220)	-0.538228	-1.32186	0.157051	0.155082	LOGISTIC-BINARY	Type of cancer: ICD9: 1736 Other malignant neoplasm of skin of upper limb, including shoulder	100091	Health-related outcomes	100092	Cancer register	100092	Cancer register	100092	Health-related outcomes > Cancer register
20003#1140916356	CAT-MUL	71573/635(72208)	-0.0585125	-0.140414	0.0217605	0.157321	LOGISTIC-BINARY	Treatment/medication code: losartan	100000	UK Biobank Assessment Centre	100071	Verbal interview	100075	Medications	100075	UK Biobank Assessment Centre > Verbal interview > Medications
130626	DATE	72098/122(72220)	0.122858	-0.0517714	0.288584	0.157409	LOGISTIC-BINARY	Date D52 first reported (folate deficiency anaemia)	100091	Health-related outcomes	1712	First occurrences	2403	Blood, blood-forming organs and certain immune disorders	2403	Health-related outcomes > First occurrences > Blood, blood-forming organs and certain immune disorders
1210	CAT-SIN	24993/42283(67276)	-0.0116519	-0.027824	0.00453426	0.158079	LOGISTIC-BINARY	Snoring	100000	UK Biobank Assessment Centre	100025	Touchscreen	100050	Lifestyle and environment	100057	UK Biobank Assessment Centre > Touchscreen > Lifestyle and environment > Sleep
20003#1140888552	CAT-MUL	71680/528(72208)	0.061303	-0.0248963	0.145411	0.158296	LOGISTIC-BINARY	Treatment/medication code: enalapril	100000	UK Biobank Assessment Centre	100071	Verbal interview	100075	Medications	100075	UK Biobank Assessment Centre > Verbal interview > Medications
40011#8742	CAT-MUL	72077/143(72220)	-0.125427	-0.303179	0.045224	0.158428	LOGISTIC-BINARY	Histology of cancer tumour: Lentigo maligna melanoma	100091	Health-related outcomes	100092	Cancer register	100092	Cancer register	100092	Health-related outcomes > Cancer register
131492	DATE	69008/3212(72220)	0.0257001	-0.010208	0.0612975	0.15887	LOGISTIC-BINARY	Date J44 first reported (other chronic obstructive pulmonary disease)	100091	Health-related outcomes	1712	First occurrences	2410	Respiratory system disorders	2410	Health-related outcomes > First occurrences > Respiratory system disorders
131782	DATE	71794/426(72220)	0.0683462	-0.0280356	0.162244	0.159214	LOGISTIC-BINARY	Date L65 first reported (other nonscarring hair loss)	100091	Health-related outcomes	1712	First occurrences	2412	Skin and subcutaneous tissue disorders	2412	Health-related outcomes > First occurrences > Skin and subcutaneous tissue disorders
132056	DATE	71487/733(72220)	0.0519292	-0.0212109	0.123611	0.159898	LOGISTIC-BINARY	Date N31 first reported (neuromuscular dysfunction of bladder, not elsewhere classified)	100091	Health-related outcomes	1712	First occurrences	2414	Genitourinary system disorders	2414	Health-related outcomes > First occurrences > Genitourinary system disorders
23068	CAT-SIN	1436/61(1497)	-0.223757	-0.543587	0.0807497	0.15991	LOGISTIC-BINARY	HPV 16 Definition I seropositivity for Human Papillomavirus type-16	100078	Biological samples	100080	Assay results	51428	Blood assays	51428	Biological samples > Assay results > Blood assays > Infectious Diseases
40006#C01	CAT-MUL	72203/17(72220)	-0.385824	-0.948889	0.123927	0.15992	LOGISTIC-BINARY	Type of cancer: ICD10: C01 Malignant neoplasm of base of tongue	100091	Health-related outcomes	100092	Cancer register	100092	Cancer register	100092	Health-related outcomes > Cancer register
130624	DATE	71715/505(72220)	-0.0654532	-0.157756	0.0247996	0.159963	LOGISTIC-BINARY	Date D51 first reported (vitamin b12 deficiency anaemia)	100091	Health-related outcomes	1712	First occurrences	2403	Blood, blood-forming organs and certain immune disorders	2403	Health-related outcomes > First occurrences > Blood, blood-forming organs and certain immune disorders
130016	DATE	71426/794(72220)	0.0502812	-0.0205788	0.119787	0.16031	LOGISTIC-BINARY	Date A08 first reported (viral and other specified intestinal infections)	100091	Health-related outcomes	1712	First occurrences	2401	Certain infectious and parasitic diseases	2401	Health-related outcomes > First occurrences > Certain infectious and parasitic diseases
20003#1140880462	CAT-MUL	72194/14(72208)	-0.474268	-1.17246	0.147412	0.160468	LOGISTIC-BINARY	Treatment/medication code: metrogel 0.75% gel	100000	UK Biobank Assessment Centre	100071	Verbal interview	100075	Medications	100075	UK Biobank Assessment Centre > Verbal interview > Medications
40011#9680	CAT-MUL	72099/121(72220)	-0.135965	-0.33015	0.0498205	0.160979	LOGISTIC-BINARY	Histology of cancer tumour: Malignant lymphoma, large B-cell, diffuse	100091	Health-related outcomes	100092	Cancer register	100092	Cancer register	100092	Health-related outcomes > Cancer register
40006#C099	CAT-MUL	72184/36(72220)	0.207636	-0.0991396	0.479455	0.161181	LOGISTIC-BINARY	Type of cancer: ICD10: C09.9 Tonsil, unspecified	100091	Health-related outcomes	100092	Cancer register	100092	Cancer register	100092	Health-related outcomes > Cancer register
20003#1140852756	CAT-MUL	72180/28(72208)	-0.293586	-0.720643	0.0991839	0.161291	LOGISTIC-BINARY	Treatment/medication code: vitamin a	100000	UK Biobank Assessment Centre	100071	Verbal interview	100075	Medications	100075	UK Biobank Assessment Centre > Verbal interview > Medications
30640	CONTINUOUS	69066	0.00534487	-0.00215005	0.0128398	0.162196	LINEAR	Apolipoprotein B	100078	Biological samples	100080	Assay results	17518	Blood assays	17518	Biological samples > Assay results > Blood assays > Blood biochemistry
6157#100	CAT-MUL	13385/3456(16841)	-0.0273595	-0.0658406	0.0108964	0.162204	LOGISTIC-BINARY	Why stopped smoking	100000	UK Biobank Assessment Centre	100025	Touchscreen	100050	Lifestyle and environment	100058	UK Biobank Assessment Centre > Touchscreen > Lifestyle and environment > Smoking
131988	DATE	72080/140(72220)	0.113843	-0.0498425	0.26926	0.162356	LOGISTIC-BINARY	Date M93 first reported (other osteochondropathies)	100091	Health-related outcomes	1712	First occurrences	2413	Musculoskeletal system and connective tissue disorders	2413	Health-related outcomes > First occurrences > Musculoskeletal system and connective tissue disorders
130320	DATE	71865/355(72220)	0.0729078	-0.0313334	0.174126	0.164323	LOGISTIC-BINARY	Date B86 first reported (scabies)	100091	Health-related outcomes	1712	First occurrences	2401	Certain infectious and parasitic diseases	2401	Health-related outcomes > First occurrences > Certain infectious and parasitic diseases
20003#1140868226	CAT-MUL	62894/9314(72208)	0.0160631	-0.00665441	0.0386906	0.164933	LOGISTIC-BINARY	Treatment/medication code: aspirin	100000	UK Biobank Assessment Centre	100071	Verbal interview	100075	Medications	100075	UK Biobank Assessment Centre > Verbal interview > Medications
20001#1004	CAT-MUL	72194/14(72208)	0.332752	-0.180795	0.751825	0.164974	LOGISTIC-BINARY	Cancer code, self-reported: cancer of lip/mouth/pharynx/oral cavity	100000	UK Biobank Assessment Centre	100071	Verbal interview	100074	Medical conditions	100074	UK Biobank Assessment Centre > Verbal interview > Medical conditions
131204	DATE	71809/411(72220)	-0.0718056	-0.174418	0.02827	0.165016	LOGISTIC-BINARY	Date H50 first reported (other strabismus)	100091	Health-related outcomes	1712	First occurrences	2407	Eye and adnexa disorders	2407	Health-related outcomes > First occurrences > Eye and adnexa disorders
131644	DATE	71779/441(72220)	-0.0689861	-0.167603	0.0271828	0.165142	LOGISTIC-BINARY	Date K61 first reported (abscess of anal and rectal regions)	100091	Health-related outcomes	1712	First occurrences	2411	Digestive system disorders	2411	Health-related outcomes > First occurrences > Digestive system disorders
40013#1735	CAT-MUL	72203/17(72220)	-0.386432	-0.959506	0.129162	0.16527	LOGISTIC-BINARY	Type of cancer: ICD9: 1735 Other malignant neoplasm of skin of trunk, except scrotum	100091	Health-related outcomes	100092	Cancer register	100092	Cancer register	100092	Health-related outcomes > Cancer register
20003#1140862952	CAT-MUL	72183/25(72208)	0.248862	-0.124205	0.577404	0.165479	LOGISTIC-BINARY	Treatment/medication code: mucodyne 375mg capsule	100000	UK Biobank Assessment Centre	100071	Verbal interview	100075	Medications	100075	UK Biobank Assessment Centre > Verbal interview > Medications
130704	DATE	71812/408(72220)	0.0682712	-0.0298378	0.16374	0.166941	LOGISTIC-BINARY	Date E07 first reported (other disorders of thyroid)	100091	Health-related outcomes	1712	First occurrences	2404	Endocrine, nutritional and metabolic diseases	2404	Health-related outcomes > First occurrences > Endocrine, nutritional and metabolic diseases
40008	CONTINUOUS	17500	-0.00813607	-0.0196769	0.00340477	0.16704	LINEAR	Age at cancer diagnosis	100091	Health-related outcomes	100092	Cancer register	100092	Cancer register	100092	Health-related outcomes > Cancer register
6154#2	CAT-MUL	60840/10648(71488)	0.0147985	-0.00627638	0.0357931	0.167903	LOGISTIC-BINARY	Medication for pain relief, constipation, heartburn: Ibuprofen (e.g. Nurofen)	100000	UK Biobank Assessment Centre	100025	Touchscreen	100036	Health and medical history	100045	UK Biobank Assessment Centre > Touchscreen > Health and medical history > Medication
6152#100	CAT-MUL	22887/49246(72133)	-0.0111978	-0.027112	0.00473983	0.168167	LOGISTIC-BINARY	Blood clot, DVT, bronchitis, emphysema, asthma, rhinitis, eczema, allergy diagnosed by doctor	100000	UK Biobank Assessment Centre	100025	Touchscreen	100036	Health and medical history	100044	UK Biobank Assessment Centre > Touchscreen > Health and medical history > Medical conditions
20003#1140879494	CAT-MUL	72128/80(72208)	0.149079	-0.0701619	0.353891	0.168845	LOGISTIC-BINARY	Treatment/medication code: metoclopramide	100000	UK Biobank Assessment Centre	100071	Verbal interview	100075	Medications	100075	UK Biobank Assessment Centre > Verbal interview > Medications
20003#1141166200	CAT-MUL	72183/25(72208)	0.251981	-0.128645	0.587393	0.168922	LOGISTIC-BINARY	Treatment/medication code: implanon 68mg subdermal implant	100000	UK Biobank Assessment Centre	100071	Verbal interview	100075	Medications	100075	UK Biobank Assessment Centre > Verbal interview > Medications
20001#1040	CAT-MUL	72048/160(72208)	-0.115552	-0.283346	0.0460514	0.169304	LOGISTIC-BINARY	Cancer code, self-reported: uterine/endometrial cancer	100000	UK Biobank Assessment Centre	100071	Verbal interview	100074	Medical conditions	100074	UK Biobank Assessment Centre > Verbal interview > Medical conditions
40006#C19	CAT-MUL	72147/73(72220)	0.15176	-0.0725708	0.359667	0.169523	LOGISTIC-BINARY	Type of cancer: ICD10: C19 Malignant neoplasm of rectosigmoid junction	100091	Health-related outcomes	100092	Cancer register	100092	Cancer register	100092	Health-related outcomes > Cancer register
131610	DATE	72126/94(72220)	-0.151718	-0.373518	0.0593215	0.169853	LOGISTIC-BINARY	Date K38 first reported (other diseases of appendix)	100091	Health-related outcomes	1712	First occurrences	2411	Digestive system disorders	2411	Health-related outcomes > First occurrences > Digestive system disorders
20003#1141146606	CAT-MUL	72089/119(72208)	0.121523	-0.0564081	0.290553	0.170099	LOGISTIC-BINARY	Treatment/medication code: calcium carbonate+cholecalciferol 1.25g/200iu tablet	100000	UK Biobank Assessment Centre	100071	Verbal interview	100075	Medications	100075	UK Biobank Assessment Centre > Verbal interview > Medications
21068	CAT-SIN	24342/469(24811)	-0.0666357	-0.163172	0.0276724	0.171163	LOGISTIC-BINARY	Diagnosed with coeliac disease or gluten sensitivity	100089	Online follow-up	153	Digestive health	153	Digestive health	153	Online follow-up > Digestive health
4067	CAT-SIN	681/598(1279)	0.0759941	-0.0325808	0.185482	0.171326	LOGISTIC-BINARY	Facial pains for 3+ months	100000	UK Biobank Assessment Centre	100025	Touchscreen	100036	Health and medical history	100048	UK Biobank Assessment Centre > Touchscreen > Health and medical history > Pain
20003#1140879802	CAT-MUL	69347/2861(72208)	0.0263993	-0.0116382	0.0640847	0.171747	LOGISTIC-BINARY	Treatment/medication code: amlodipine	100000	UK Biobank Assessment Centre	100071	Verbal interview	100075	Medications	100075	UK Biobank Assessment Centre > Verbal interview > Medications
131742	DATE	70074/2146(72220)	0.029974	-0.0132653	0.0727215	0.171802	LOGISTIC-BINARY	Date L40 first reported (psoriasis)	100091	Health-related outcomes	1712	First occurrences	2412	Skin and subcutaneous tissue disorders	2412	Health-related outcomes > First occurrences > Skin and subcutaneous tissue disorders
20003#1140873288	CAT-MUL	72197/11(72208)	-0.500421	-1.26213	0.172606	0.171995	LOGISTIC-BINARY	Treatment/medication code: cephalexin	100000	UK Biobank Assessment Centre	100071	Verbal interview	100075	Medications	100075	UK Biobank Assessment Centre > Verbal interview > Medications
131428	DATE	68872/3348(72220)	0.0247466	-0.0110292	0.0602349	0.173447	LOGISTIC-BINARY	Date J02 first reported (acute pharyngitis)	100091	Health-related outcomes	1712	First occurrences	2410	Respiratory system disorders	2410	Health-related outcomes > First occurrences > Respiratory system disorders
5255	CONTINUOUS	10181	0.0136222	-0.0060431	0.0332874	0.174547	LINEAR	Intra-ocular pressure, Goldmann-correlated (right)	100000	UK Biobank Assessment Centre	100006	Physical measures	100013	Eye measures	100015	UK Biobank Assessment Centre > Physical measures > Eye measures > Intraocular pressure
40006#C439	CAT-MUL	72202/18(72220)	0.287782	-0.15974	0.667487	0.174769	LOGISTIC-BINARY	Type of cancer: ICD10: C43.9 Malignant melanoma of skin, unspecified	100091	Health-related outcomes	100092	Cancer register	100092	Cancer register	100092	Health-related outcomes > Cancer register
20003#1141172928	CAT-MUL	72124/84(72208)	0.141774	-0.0699961	0.33942	0.175363	LOGISTIC-BINARY	Treatment/medication code: neoclarityn 5mg tablet	100000	UK Biobank Assessment Centre	100071	Verbal interview	100075	Medications	100075	UK Biobank Assessment Centre > Verbal interview > Medications
20003#1141151718	CAT-MUL	72123/85(72208)	-0.158198	-0.39245	0.064765	0.175368	LOGISTIC-BINARY	Treatment/medication code: evorel conti patch	100000	UK Biobank Assessment Centre	100071	Verbal interview	100075	Medications	100075	UK Biobank Assessment Centre > Verbal interview > Medications
20003#1141171048	CAT-MUL	72198/10(72208)	0.362645	-0.215516	0.830957	0.175559	LOGISTIC-BINARY	Treatment/medication code: oxycontin 10mg m/r tablet	100000	UK Biobank Assessment Centre	100071	Verbal interview	100075	Medications	100075	UK Biobank Assessment Centre > Verbal interview > Medications
20003#1140874744	CAT-MUL	71669/539(72208)	0.0575842	-0.0267831	0.139896	0.175729	LOGISTIC-BINARY	Treatment/medication code: gliclazide	100000	UK Biobank Assessment Centre	100071	Verbal interview	100075	Medications	100075	UK Biobank Assessment Centre > Verbal interview > Medications
2492	CAT-SIN	38648/33378(72026)	0.0104761	-0.00473555	0.0256846	0.177022	LOGISTIC-BINARY	Taking other prescription medications	100000	UK Biobank Assessment Centre	100025	Touchscreen	100036	Health and medical history	100045	UK Biobank Assessment Centre > Touchscreen > Health and medical history > Medication
40006#C160	CAT-MUL	72183/37(72220)	0.20184	-0.106807	0.476906	0.177253	LOGISTIC-BINARY	Type of cancer: ICD10: C16.0 Cardia	100091	Health-related outcomes	100092	Cancer register	100092	Cancer register	100092	Health-related outcomes > Cancer register
2080	CAT-SIN	70082	-0.00990835	-0.0243049	0.00448818	0.177349	ORDERED-LOGISTIC	Frequency of tiredness / lethargy in last 2 weeks	100000	UK Biobank Assessment Centre	100025	Touchscreen	100059	Psychosocial factors	100060	UK Biobank Assessment Centre > Touchscreen > Psychosocial factors > Mental health
131756	DATE	72174/46(72220)	-0.214235	-0.536239	0.0867412	0.178277	LOGISTIC-BINARY	Date L51 first reported (erythema multiforme)	100091	Health-related outcomes	1712	First occurrences	2412	Skin and subcutaneous tissue disorders	2412	Health-related outcomes > First occurrences > Skin and subcutaneous tissue disorders
40006#C450	CAT-MUL	72169/51(72220)	0.176119	-0.0909953	0.421024	0.178306	LOGISTIC-BINARY	Type of cancer: ICD10: C45.0 Mesothelioma of pleura	100091	Health-related outcomes	100092	Cancer register	100092	Cancer register	100092	Health-related outcomes > Cancer register
20003#1140888502	CAT-MUL	72157/51(72208)	-0.205906	-0.515067	0.0838007	0.178343	LOGISTIC-BINARY	Treatment/medication code: amiodarone	100000	UK Biobank Assessment Centre	100071	Verbal interview	100075	Medications	100075	UK Biobank Assessment Centre > Verbal interview > Medications
131662	DATE	72067/153(72220)	0.104719	-0.0514366	0.253318	0.178347	LOGISTIC-BINARY	Date K72 first reported (hepatic failure, not elsewhere classified)	100091	Health-related outcomes	1712	First occurrences	2411	Digestive system disorders	2411	Health-related outcomes > First occurrences > Digestive system disorders
2050	CAT-SIN	69098	-0.0124902	-0.0307176	0.0057372	0.179401	ORDERED-LOGISTIC	Frequency of depressed mood in last 2 weeks	100000	UK Biobank Assessment Centre	100025	Touchscreen	100059	Psychosocial factors	100060	UK Biobank Assessment Centre > Touchscreen > Psychosocial factors > Mental health
131244	DATE	72115/105(72220)	-0.137756	-0.344163	0.0592318	0.181035	LOGISTIC-BINARY	Date H73 first reported (other disorders of tympanic membrane)	100091	Health-related outcomes	1712	First occurrences	2408	Ear and mastoid process disorders	2408	Health-related outcomes > First occurrences > Ear and mastoid process disorders
20003#1141182800	CAT-MUL	72014/194(72208)	0.0952892	-0.047271	0.23192	0.181054	LOGISTIC-BINARY	Treatment/medication code: cerazette 75micrograms tablet	100000	UK Biobank Assessment Centre	100071	Verbal interview	100075	Medications	100075	UK Biobank Assessment Centre > Verbal interview > Medications
20003#1141168578	CAT-MUL	72182/26(72208)	0.236491	-0.130371	0.56117	0.181489	LOGISTIC-BINARY	Treatment/medication code: evista 60mg tablet	100000	UK Biobank Assessment Centre	100071	Verbal interview	100075	Medications	100075	UK Biobank Assessment Centre > Verbal interview > Medications
131190	DATE	70483/1737(72220)	-0.0334998	-0.0829477	0.0153563	0.181607	LOGISTIC-BINARY	Date H43 first reported (disorders of vitreous body)	100091	Health-related outcomes	1712	First occurrences	2407	Eye and adnexa disorders	2407	Health-related outcomes > First occurrences > Eye and adnexa disorders
20003#1141200072	CAT-MUL	72189/19(72208)	0.269478	-0.154988	0.629687	0.181796	LOGISTIC-BINARY	Treatment/medication code: lyrica 25mg capsule	100000	UK Biobank Assessment Centre	100071	Verbal interview	100075	Medications	100075	UK Biobank Assessment Centre > Verbal interview > Medications
20003#1141164060	CAT-MUL	72169/39(72208)	0.194912	-0.106116	0.466449	0.183349	LOGISTIC-BINARY	Treatment/medication code: pramipexole	100000	UK Biobank Assessment Centre	100071	Verbal interview	100075	Medications	100075	UK Biobank Assessment Centre > Verbal interview > Medications
20003#1140880288	CAT-MUL	72197/11(72208)	0.339416	-0.20878	0.790044	0.183521	LOGISTIC-BINARY	Treatment/medication code: clotrimazole	100000	UK Biobank Assessment Centre	100071	Verbal interview	100075	Medications	100075	UK Biobank Assessment Centre > Verbal interview > Medications
20003#1140865000	CAT-MUL	72189/19(72208)	-0.344198	-0.874008	0.138681	0.183587	LOGISTIC-BINARY	Treatment/medication code: zydol 50mg capsule	100000	UK Biobank Assessment Centre	100071	Verbal interview	100075	Medications	100075	UK Biobank Assessment Centre > Verbal interview > Medications
132260	DATE	71670/550(72220)	-0.0627161	-0.15619	0.0287284	0.183654	LOGISTIC-BINARY	Date O68 first reported (labour and delivery complicated by foetal stress [distress])	100091	Health-related outcomes	1712	First occurrences	2415	Pregnancy, childbirth and the puerperium	2415	Health-related outcomes > First occurrences > Pregnancy, childbirth and the puerperium
20003#1140888172	CAT-MUL	72091/117(72208)	-0.13084	-0.327838	0.0577251	0.183718	LOGISTIC-BINARY	Treatment/medication code: mometasone	100000	UK Biobank Assessment Centre	100071	Verbal interview	100075	Medications	100075	UK Biobank Assessment Centre > Verbal interview > Medications
20003#1140882776	CAT-MUL	72165/43(72208)	0.186727	-0.101663	0.447937	0.18406	LOGISTIC-BINARY	Treatment/medication code: fucibet cream	100000	UK Biobank Assessment Centre	100071	Verbal interview	100075	Medications	100075	UK Biobank Assessment Centre > Verbal interview > Medications
130698	DATE	71441/779(72220)	0.0481653	-0.0235729	0.11857	0.184133	LOGISTIC-BINARY	Date E04 first reported (other non-toxic goitre)	100091	Health-related outcomes	1712	First occurrences	2404	Endocrine, nutritional and metabolic diseases	2404	Health-related outcomes > First occurrences > Endocrine, nutritional and metabolic diseases
20003#1141157132	CAT-MUL	72165/43(72208)	-0.22029	-0.555825	0.0935026	0.18424	LOGISTIC-BINARY	Treatment/medication code: singulair 10mg tablet	100000	UK Biobank Assessment Centre	100071	Verbal interview	100075	Medications	100075	UK Biobank Assessment Centre > Verbal interview > Medications
131110	DATE	72061/159(72220)	0.102249	-0.0524172	0.249542	0.184811	LOGISTIC-BINARY	Date G91 first reported (hydrocephalus)	100091	Health-related outcomes	1712	First occurrences	2406	Nervous system disorders	2406	Health-related outcomes > First occurrences > Nervous system disorders
20003#1141156644	CAT-MUL	72061/147(72208)	-0.116853	-0.292782	0.0524857	0.184851	LOGISTIC-BINARY	Treatment/medication code: elleste duet conti tablet	100000	UK Biobank Assessment Centre	100071	Verbal interview	100075	Medications	100075	UK Biobank Assessment Centre > Verbal interview > Medications
20003#1140883968	CAT-MUL	72180/28(72208)	-0.281926	-0.715826	0.118261	0.185991	LOGISTIC-BINARY	Treatment/medication code: carmellose	100000	UK Biobank Assessment Centre	100071	Verbal interview	100075	Medications	100075	UK Biobank Assessment Centre > Verbal interview > Medications
131102	DATE	71576/644(72220)	-0.0542708	-0.13553	0.0253578	0.186134	LOGISTIC-BINARY	Date G81 first reported (hemiplegia)	100091	Health-related outcomes	1712	First occurrences	2406	Nervous system disorders	2406	Health-related outcomes > First occurrences > Nervous system disorders
20003#1141156836	CAT-MUL	71493/715(72208)	0.0492947	-0.0245868	0.12167	0.186499	LOGISTIC-BINARY	Treatment/medication code: candesartan cilexetil	100000	UK Biobank Assessment Centre	100071	Verbal interview	100075	Medications	100075	UK Biobank Assessment Centre > Verbal interview > Medications
1970	CAT-SIN	53656/16717(70373)	-0.011971	-0.0297661	0.00577706	0.186748	LOGISTIC-BINARY	Nervous feelings	100000	UK Biobank Assessment Centre	100025	Touchscreen	100059	Psychosocial factors	100060	UK Biobank Assessment Centre > Touchscreen > Psychosocial factors > Mental health
20003#1140868172	CAT-MUL	72163/45(72208)	-0.214795	-0.543949	0.0932081	0.186939	LOGISTIC-BINARY	Treatment/medication code: stemetil 5mg tablet	100000	UK Biobank Assessment Centre	100071	Verbal interview	100075	Medications	100075	UK Biobank Assessment Centre > Verbal interview > Medications
20003#1140870556	CAT-MUL	72197/11(72208)	-0.454571	-1.17531	0.176046	0.187521	LOGISTIC-BINARY	Treatment/medication code: slow-k 600mg m/r tablet	100000	UK Biobank Assessment Centre	100071	Verbal interview	100075	Medications	100075	UK Biobank Assessment Centre > Verbal interview > Medications
20003#1140923350	CAT-MUL	71763/445(72208)	0.061861	-0.0315553	0.152838	0.188588	LOGISTIC-BINARY	Treatment/medication code: co-dydramol	100000	UK Biobank Assessment Centre	100071	Verbal interview	100075	Medications	100075	UK Biobank Assessment Centre > Verbal interview > Medications
40006#D049	CAT-MUL	72206/14(72220)	0.297611	-0.188623	0.694737	0.188924	LOGISTIC-BINARY	Type of cancer: ICD10: D04.9 Skin, unspecified	100091	Health-related outcomes	100092	Cancer register	100092	Cancer register	100092	Health-related outcomes > Cancer register
20003#1140874104	CAT-MUL	72197/11(72208)	-0.463589	-1.19621	0.183172	0.189094	LOGISTIC-BINARY	Treatment/medication code: dapsone	100000	UK Biobank Assessment Centre	100071	Verbal interview	100075	Medications	100075	UK Biobank Assessment Centre > Verbal interview > Medications
40007	CONTINUOUS	5436	0.00979001	-0.00484465	0.0244247	0.189766	LINEAR	Age at death	100091	Health-related outcomes	100093	Death register	100093	Death register	100093	Health-related outcomes > Death register
20003#1140909786	CAT-MUL	71596/612(72208)	0.0525484	-0.0269407	0.130255	0.190148	LOGISTIC-BINARY	Treatment/medication code: beclometasone	100000	UK Biobank Assessment Centre	100071	Verbal interview	100075	Medications	100075	UK Biobank Assessment Centre > Verbal interview > Medications
131234	DATE	71827/393(72220)	0.0657422	-0.0340926	0.162922	0.190945	LOGISTIC-BINARY	Date H68 first reported (eustachian salpingitis and obstruction)	100091	Health-related outcomes	1712	First occurrences	2408	Ear and mastoid process disorders	2408	Health-related outcomes > First occurrences > Ear and mastoid process disorders
6152#5	CAT-MUL	70626/1507(72133)	-0.035033	-0.087953	0.0171975	0.191569	LOGISTIC-BINARY	Blood clot, DVT, bronchitis, emphysema, asthma, rhinitis, eczema, allergy diagnosed by doctor: Blood clot in the leg (DVT)	100000	UK Biobank Assessment Centre	100025	Touchscreen	100036	Health and medical history	100044	UK Biobank Assessment Centre > Touchscreen > Health and medical history > Medical conditions
20003#1141200384	CAT-MUL	72136/72(72208)	-0.167451	-0.425506	0.0769201	0.191884	LOGISTIC-BINARY	Treatment/medication code: vesicare 5mg tablet	100000	UK Biobank Assessment Centre	100071	Verbal interview	100075	Medications	100075	UK Biobank Assessment Centre > Verbal interview > Medications
2178	CAT-SIN	71945	0.00963913	-0.0048773	0.0241556	0.193213	ORDERED-LOGISTIC	Overall health rating	100000	UK Biobank Assessment Centre	100025	Touchscreen	100036	Health and medical history	100042	UK Biobank Assessment Centre > Touchscreen > Health and medical history > General health
20003#1140909806	CAT-MUL	71964/244(72208)	-0.0880203	-0.222894	0.0427615	0.194151	LOGISTIC-BINARY	Treatment/medication code: dosulepin	100000	UK Biobank Assessment Centre	100071	Verbal interview	100075	Medications	100075	UK Biobank Assessment Centre > Verbal interview > Medications
4418	INTEGER	4169	-0.0387725	-0.0973668	0.0198217	0.194156	ORDERED-LOGISTIC	Average monthly champagne plus white wine intake	100000	UK Biobank Assessment Centre	100025	Touchscreen	100050	Lifestyle and environment	100051	UK Biobank Assessment Centre > Touchscreen > Lifestyle and environment > Alcohol
40006#C432	CAT-MUL	72209/11(72220)	0.330072	-0.218005	0.777509	0.194692	LOGISTIC-BINARY	Type of cancer: ICD10: C43.2 Malignant melanoma of ear and external auricular canal	100091	Health-related outcomes	100092	Cancer register	100092	Cancer register	100092	Health-related outcomes > Cancer register
20003#1141175684	CAT-MUL	72058/150(72208)	-0.111807	-0.284074	0.0541172	0.195217	LOGISTIC-BINARY	Treatment/medication code: risedronate sodium	100000	UK Biobank Assessment Centre	100071	Verbal interview	100075	Medications	100075	UK Biobank Assessment Centre > Verbal interview > Medications
24019	CONTINUOUS	71032	-0.00332953	-0.00836973	0.00171067	0.195406	LINEAR	Particulate matter air pollution (pm10); 2007	100088	Additional exposures	113	Local environment	114	Residential air pollution	114	Additional exposures > Local environment > Residential air pollution
5663	CAT-SIN	2415/674(3089)	-0.0583542	-0.147345	0.02941	0.195471	LOGISTIC-BINARY	Length of longest manic/irritable episode	100000	UK Biobank Assessment Centre	100025	Touchscreen	100059	Psychosocial factors	100060	UK Biobank Assessment Centre > Touchscreen > Psychosocial factors > Mental health
131306	DATE	65385/6835(72220)	0.0171677	-0.00889029	0.0430972	0.195494	LOGISTIC-BINARY	Date I25 first reported (chronic ischaemic heart disease)	100091	Health-related outcomes	1712	First occurrences	2409	Circulatory system disorders	2409	Health-related outcomes > First occurrences > Circulatory system disorders
131308	DATE	70524/1696(72220)	0.0317638	-0.0167817	0.0796832	0.196808	LOGISTIC-BINARY	Date I26 first reported (pulmonary embolism)	100091	Health-related outcomes	1712	First occurrences	2409	Circulatory system disorders	2409	Health-related outcomes > First occurrences > Circulatory system disorders
20003#1140888176	CAT-MUL	72193/15(72208)	0.304121	-0.193687	0.7265	0.196903	LOGISTIC-BINARY	Treatment/medication code: mometasone furoate 0.1% ointment	100000	UK Biobank Assessment Centre	100071	Verbal interview	100075	Medications	100075	UK Biobank Assessment Centre > Verbal interview > Medications
20003#1140871682	CAT-MUL	72196/12(72208)	-0.453731	-1.18228	0.189084	0.197156	LOGISTIC-BINARY	Treatment/medication code: solpadol effervescent tablet	100000	UK Biobank Assessment Centre	100071	Verbal interview	100075	Medications	100075	UK Biobank Assessment Centre > Verbal interview > Medications
131104	DATE	72132/88(72220)	-0.14599	-0.37344	0.070334	0.197609	LOGISTIC-BINARY	Date G82 first reported (paraplegia and tetraplegia)	100091	Health-related outcomes	1712	First occurrences	2406	Nervous system disorders	2406	Health-related outcomes > First occurrences > Nervous system disorders
40011#8830	CAT-MUL	72205/15(72220)	-0.376849	-0.980641	0.161684	0.197708	LOGISTIC-BINARY	Histology of cancer tumour: Fibrous histiocytoma, malignant	100091	Health-related outcomes	100092	Cancer register	100092	Cancer register	100092	Health-related outcomes > Cancer register
5263	CONTINUOUS	10162	0.0128595	-0.00671007	0.0324291	0.197747	LINEAR	Intra-ocular pressure, Goldmann-correlated (left)	100000	UK Biobank Assessment Centre	100006	Physical measures	100013	Eye measures	100015	UK Biobank Assessment Centre > Physical measures > Eye measures > Intraocular pressure
40006#C712	CAT-MUL	72198/22(72220)	0.24346	-0.151213	0.58542	0.197801	LOGISTIC-BINARY	Type of cancer: ICD10: C71.2 Temporal lobe	100091	Health-related outcomes	100092	Cancer register	100092	Cancer register	100092	Health-related outcomes > Cancer register
130884	DATE	72173/47(72220)	0.171262	-0.101883	0.418324	0.198104	LOGISTIC-BINARY	Date F25 first reported (schizoaffective disorders)	100091	Health-related outcomes	1712	First occurrences	2405	Mental and behavioural disorders	2405	Health-related outcomes > First occurrences > Mental and behavioural disorders
20003#1140921938	CAT-MUL	72198/10(72208)	0.364137	-0.238887	0.868066	0.199192	LOGISTIC-BINARY	Treatment/medication code: diethylamine salicylate 10% cream bp	100000	UK Biobank Assessment Centre	100071	Verbal interview	100075	Medications	100075	UK Biobank Assessment Centre > Verbal interview > Medications
40011#8144	CAT-MUL	72193/27(72220)	0.220602	-0.136589	0.53204	0.199212	LOGISTIC-BINARY	Histology of cancer tumour: Adenocarcinoma, intestinal type	100091	Health-related outcomes	100092	Cancer register	100092	Cancer register	100092	Health-related outcomes > Cancer register
20003#1140875816	CAT-MUL	72194/14(72208)	0.322252	-0.217301	0.758763	0.199317	LOGISTIC-BINARY	Treatment/medication code: pilocarpine	100000	UK Biobank Assessment Centre	100071	Verbal interview	100075	Medications	100075	UK Biobank Assessment Centre > Verbal interview > Medications
23060	CAT-SIN	1468/29(1497)	-0.290176	-0.751194	0.136859	0.200181	LOGISTIC-BINARY	HBV seropositivity for Hepatitis B Virus	100078	Biological samples	100080	Assay results	51428	Blood assays	51428	Biological samples > Assay results > Blood assays > Infectious Diseases
23400	CONTINUOUS	17195	0.00962345	-0.00512261	0.0243695	0.200849	LINEAR	Total Cholesterol	100078	Biological samples	100080	Blood assays	220	NMR metabolomics	220	Biological samples > Blood assays > NMR metabolomics
130784	DATE	72003/217(72220)	-0.0905853	-0.232106	0.0460732	0.201994	LOGISTIC-BINARY	Date E61 first reported (deficiency of other nutrient elements)	100091	Health-related outcomes	1712	First occurrences	2404	Endocrine, nutritional and metabolic diseases	2404	Health-related outcomes > First occurrences > Endocrine, nutritional and metabolic diseases
20003#1201	CAT-MUL	72080/128(72208)	-0.12104	-0.310931	0.0607623	0.202142	LOGISTIC-BINARY	Treatment/medication code: st john's wort/hypericum [ctsu]	100000	UK Biobank Assessment Centre	100071	Verbal interview	100075	Medications	100075	UK Biobank Assessment Centre > Verbal interview > Medications
20001#1053	CAT-MUL	72084/124(72208)	-0.122326	-0.314425	0.0613891	0.202316	LOGISTIC-BINARY	Cancer code, self-reported: non-hodgkins lymphoma	100000	UK Biobank Assessment Centre	100071	Verbal interview	100074	Medical conditions	100074	UK Biobank Assessment Centre > Verbal interview > Medical conditions
20003#1140923022	CAT-MUL	72087/121(72208)	-0.123357	-0.317082	0.0623531	0.202745	LOGISTIC-BINARY	Treatment/medication code: arimidex 1mg tablet	100000	UK Biobank Assessment Centre	100071	Verbal interview	100075	Medications	100075	UK Biobank Assessment Centre > Verbal interview > Medications
20003#1140871542	CAT-MUL	72119/89(72208)	0.131554	-0.0773166	0.327191	0.20287	LOGISTIC-BINARY	Treatment/medication code: mefenamic acid	100000	UK Biobank Assessment Centre	100071	Verbal interview	100075	Medications	100075	UK Biobank Assessment Centre > Verbal interview > Medications
40011#9989	CAT-MUL	72207/13(72220)	0.303692	-0.216192	0.717731	0.203517	LOGISTIC-BINARY	Histology of cancer tumour: Myelodysplastic syndrome, NOS	100091	Health-related outcomes	100092	Cancer register	100092	Cancer register	100092	Health-related outcomes > Cancer register
40006#D020	CAT-MUL	72209/11(72220)	-0.463365	-1.22573	0.197316	0.203608	LOGISTIC-BINARY	Type of cancer: ICD10: D02.0 Larynx	100091	Health-related outcomes	100092	Cancer register	100092	Cancer register	100092	Health-related outcomes > Cancer register
20001#1034	CAT-MUL	72114/94(72208)	0.125488	-0.0743161	0.312725	0.204361	LOGISTIC-BINARY	Cancer code, self-reported: kidney/renal cell cancer	100000	UK Biobank Assessment Centre	100071	Verbal interview	100074	Medical conditions	100074	UK Biobank Assessment Centre > Verbal interview > Medical conditions
21030	CAT-SIN	13390	0.0216885	-0.0118625	0.0552394	0.205774	ORDERED-LOGISTIC	Less frequent bowel movements when abdominal discomfort/pain started	100089	Online follow-up	153	Digestive health	153	Digestive health	153	Online follow-up > Digestive health
2296	CAT-SIN	72080	0.0120303	-0.00659332	0.030654	0.206066	ORDERED-LOGISTIC	Falls in the last year	100000	UK Biobank Assessment Centre	100025	Touchscreen	100036	Health and medical history	100042	UK Biobank Assessment Centre > Touchscreen > Health and medical history > General health
1687	CAT-SIN	70992	-0.00917528	-0.0234023	0.0050517	0.206281	ORDERED-LOGISTIC	Comparative body size at age 10	100000	UK Biobank Assessment Centre	100025	Touchscreen	100033	Early life factors	100033	UK Biobank Assessment Centre > Touchscreen > Early life factors
21051	CAT-SIN	24951	-0.0168528	-0.0430181	0.00931253	0.206713	ORDERED-LOGISTIC	Degree bothered by headaches in the last 3 months	100089	Online follow-up	153	Digestive health	153	Digestive health	153	Online follow-up > Digestive health
40012#5	CAT-MUL	72192/28(72220)	-0.262365	-0.685944	0.128182	0.207382	LOGISTIC-BINARY	Behaviour of cancer tumour: Malignant, microinvasive	100091	Health-related outcomes	100092	Cancer register	100092	Cancer register	100092	Health-related outcomes > Cancer register
20001#1017	CAT-MUL	72184/24(72208)	-0.282084	-0.739361	0.135584	0.207383	LOGISTIC-BINARY	Cancer code, self-reported: oesophageal cancer	100000	UK Biobank Assessment Centre	100071	Verbal interview	100074	Medical conditions	100074	UK Biobank Assessment Centre > Verbal interview > Medical conditions
40006#D036	CAT-MUL	72172/48(72220)	-0.198566	-0.516946	0.09976	0.207616	LOGISTIC-BINARY	Type of cancer: ICD10: D03.6 Melanoma in situ of upper limb, including shoulder	100091	Health-related outcomes	100092	Cancer register	100092	Cancer register	100092	Health-related outcomes > Cancer register
132562	DATE	72117/103(72220)	0.120787	-0.0724263	0.302863	0.207625	LOGISTIC-BINARY	Date Q76 first reported (congenital malformations of spine and bony thorax)	100091	Health-related outcomes	1712	First occurrences	2417	Congenital disruptions and chromosomal abnormalities	2417	Health-related outcomes > First occurrences > Congenital disruptions and chromosomal abnormalities
132004	DATE	72052/168(72220)	-0.101676	-0.262832	0.0534184	0.207792	LOGISTIC-BINARY	Date N03 first reported (chronic nephritic syndrome)	100091	Health-related outcomes	1712	First occurrences	2414	Genitourinary system disorders	2414	Health-related outcomes > First occurrences > Genitourinary system disorders
20454	CAT-SIN	4517	-0.0401417	-0.102616	0.0223322	0.208279	ORDERED-LOGISTIC	Maximum frequency of taking cannabis	100089	Online follow-up	136	Mental health	143	Cannabis use	143	Online follow-up > Mental health > Cannabis use
131720	DATE	70252/1968(72220)	-0.0299081	-0.0767776	0.0164396	0.208512	LOGISTIC-BINARY	Date L20 first reported (atopic dermatitis)	100091	Health-related outcomes	1712	First occurrences	2412	Skin and subcutaneous tissue disorders	2412	Health-related outcomes > First occurrences > Skin and subcutaneous tissue disorders
131300	DATE	72113/107(72220)	-0.129566	-0.336203	0.0674801	0.208682	LOGISTIC-BINARY	Date I22 first reported (subsequent myocardial infarction)	100091	Health-related outcomes	1712	First occurrences	2409	Circulatory system disorders	2409	Health-related outcomes > First occurrences > Circulatory system disorders
130896	DATE	71700/520(72220)	-0.0577755	-0.148862	0.0313041	0.208818	LOGISTIC-BINARY	Date F33 first reported (recurrent depressive disorder)	100091	Health-related outcomes	1712	First occurrences	2405	Mental and behavioural disorders	2405	Health-related outcomes > First occurrences > Mental and behavioural disorders
20003#1187	CAT-MUL	71235/973(72208)	-0.0420565	-0.108212	0.0230631	0.209211	LOGISTIC-BINARY	Treatment/medication code: chondroitin product	100000	UK Biobank Assessment Centre	100071	Verbal interview	100075	Medications	100075	UK Biobank Assessment Centre > Verbal interview > Medications
30860	CONTINUOUS	63123	0.00501806	-0.00283481	0.0128709	0.210407	LINEAR	Total protein	100078	Biological samples	100080	Assay results	17518	Blood assays	17518	Biological samples > Assay results > Blood assays > Blood biochemistry
40006#C61	CAT-MUL	70461/1759(72220)	-0.0317244	-0.0816966	0.0176573	0.210684	LOGISTIC-BINARY	Type of cancer: ICD10: C61 Malignant neoplasm of prostate	100091	Health-related outcomes	100092	Cancer register	100092	Cancer register	100092	Health-related outcomes > Cancer register
3761	INTEGER	14419	0.0099874	-0.0056613	0.0256361	0.210953	LINEAR	Age hay fever, rhinitis or eczema diagnosed	100000	UK Biobank Assessment Centre	100025	Touchscreen	100036	Health and medical history	100044	UK Biobank Assessment Centre > Touchscreen > Health and medical history > Medical conditions
6179#6	CAT-MUL	70385/1697(72082)	0.0308687	-0.017814	0.0789273	0.211026	LOGISTIC-BINARY	Mineral and other dietary supplements: Selenium	100000	UK Biobank Assessment Centre	100025	Touchscreen	100036	Health and medical history	100045	UK Biobank Assessment Centre > Touchscreen > Health and medical history > Medication
20003#1141152848	CAT-MUL	72159/49(72208)	-0.19529	-0.511027	0.100203	0.211166	LOGISTIC-BINARY	Treatment/medication code: quetiapine	100000	UK Biobank Assessment Centre	100071	Verbal interview	100075	Medications	100075	UK Biobank Assessment Centre > Verbal interview > Medications
131636	DATE	62459/9761(72220)	0.0139346	-0.00797043	0.0357504	0.211529	LOGISTIC-BINARY	Date K57 first reported (diverticular disease of intestine)	100091	Health-related outcomes	1712	First occurrences	2411	Digestive system disorders	2411	Health-related outcomes > First occurrences > Digestive system disorders
20003#1140874014	CAT-MUL	72184/24(72208)	-0.282921	-0.745124	0.14059	0.211704	LOGISTIC-BINARY	Treatment/medication code: metronidazole	100000	UK Biobank Assessment Centre	100071	Verbal interview	100075	Medications	100075	UK Biobank Assessment Centre > Verbal interview > Medications
131192	DATE	71925/295(72220)	0.0712778	-0.0424762	0.181197	0.211792	LOGISTIC-BINARY	Date H44 first reported (disorders of globe)	100091	Health-related outcomes	1712	First occurrences	2407	Eye and adnexa disorders	2407	Health-related outcomes > First occurrences > Eye and adnexa disorders
20003#1141157252	CAT-MUL	72158/50(72208)	-0.188896	-0.494836	0.0975103	0.211932	LOGISTIC-BINARY	Treatment/medication code: glyceryl trinitrate product	100000	UK Biobank Assessment Centre	100071	Verbal interview	100075	Medications	100075	UK Biobank Assessment Centre > Verbal interview > Medications
132264	DATE	71261/959(72220)	-0.0457204	-0.118346	0.0258039	0.2137	LOGISTIC-BINARY	Date O70 first reported (perineal laceration during delivery)	100091	Health-related outcomes	1712	First occurrences	2415	Pregnancy, childbirth and the puerperium	2415	Health-related outcomes > First occurrences > Pregnancy, childbirth and the puerperium
20003#1140928284	CAT-MUL	72139/69(72208)	0.140446	-0.0889823	0.353497	0.214286	LOGISTIC-BINARY	Treatment/medication code: moxonidine	100000	UK Biobank Assessment Centre	100071	Verbal interview	100075	Medications	100075	UK Biobank Assessment Centre > Verbal interview > Medications
20003#1141190244	CAT-MUL	72194/14(72208)	0.301608	-0.216663	0.735231	0.214736	LOGISTIC-BINARY	Treatment/medication code: rhinolast 0.1% nasal spray	100000	UK Biobank Assessment Centre	100071	Verbal interview	100075	Medications	100075	UK Biobank Assessment Centre > Verbal interview > Medications
131980	DATE	71429/791(72220)	-0.0455613	-0.118217	0.025775	0.214909	LOGISTIC-BINARY	Date M89 first reported (other disorders of bone)	100091	Health-related outcomes	1712	First occurrences	2413	Musculoskeletal system and connective tissue disorders	2413	Health-related outcomes > First occurrences > Musculoskeletal system and connective tissue disorders
20003#1140874686	CAT-MUL	72160/48(72208)	0.167758	-0.108015	0.421692	0.21535	LOGISTIC-BINARY	Treatment/medication code: glucophage 500mg tablet	100000	UK Biobank Assessment Centre	100071	Verbal interview	100075	Medications	100075	UK Biobank Assessment Centre > Verbal interview > Medications
20003#1140925978	CAT-MUL	72179/29(72208)	0.209522	-0.14068	0.520027	0.215463	LOGISTIC-BINARY	Treatment/medication code: mycophenolate	100000	UK Biobank Assessment Centre	100071	Verbal interview	100075	Medications	100075	UK Biobank Assessment Centre > Verbal interview > Medications
20003#1140876052	CAT-MUL	72195/13(72208)	-0.409302	-1.09065	0.200893	0.215966	LOGISTIC-BINARY	Treatment/medication code: syntaris 25micrograms nasal spray	100000	UK Biobank Assessment Centre	100071	Verbal interview	100075	Medications	100075	UK Biobank Assessment Centre > Verbal interview > Medications
20003#1140888092	CAT-MUL	72155/53(72208)	0.160575	-0.103953	0.404082	0.216191	LOGISTIC-BINARY	Treatment/medication code: elocon cream	100000	UK Biobank Assessment Centre	100071	Verbal interview	100075	Medications	100075	UK Biobank Assessment Centre > Verbal interview > Medications
40006#C914	CAT-MUL	72209/11(72220)	0.326932	-0.237994	0.793609	0.216403	LOGISTIC-BINARY	Type of cancer: ICD10: C91.4 Hairy-cell leukaemia	100091	Health-related outcomes	100092	Cancer register	100092	Cancer register	100092	Health-related outcomes > Cancer register
20003#1140871050	CAT-MUL	71525/683(72208)	0.0475848	-0.0286814	0.122318	0.216765	LOGISTIC-BINARY	Treatment/medication code: calcichew d3 tablet	100000	UK Biobank Assessment Centre	100071	Verbal interview	100075	Medications	100075	UK Biobank Assessment Centre > Verbal interview > Medications
131250	DATE	72054/166(72220)	0.0940841	-0.0589262	0.240096	0.217775	LOGISTIC-BINARY	Date H80 first reported (otosclerosis)	100091	Health-related outcomes	1712	First occurrences	2408	Ear and mastoid process disorders	2408	Health-related outcomes > First occurrences > Ear and mastoid process disorders
131690	DATE	71732/488(72220)	0.0554313	-0.03409	0.14267	0.219069	LOGISTIC-BINARY	Date K91 first reported (postprocedural disorders of digestive system, not elsewhere classified)	100091	Health-related outcomes	1712	First occurrences	2411	Digestive system disorders	2411	Health-related outcomes > First occurrences > Digestive system disorders
130700	DATE	71033/1187(72220)	-0.0370618	-0.0966515	0.0216655	0.219518	LOGISTIC-BINARY	Date E05 first reported (thyrotoxicosis [hyperthyroidism])	100091	Health-related outcomes	1712	First occurrences	2404	Endocrine, nutritional and metabolic diseases	2404	Health-related outcomes > First occurrences > Endocrine, nutritional and metabolic diseases
23070	CAT-SIN	1211/286(1497)	0.0872294	-0.0531809	0.225732	0.219715	LOGISTIC-BINARY	C. trachomatis Definition I seropositivity for Chlamydia trachomatis	100078	Biological samples	100080	Assay results	51428	Blood assays	51428	Biological samples > Assay results > Blood assays > Infectious Diseases
40011#9823	CAT-MUL	72115/105(72220)	-0.127388	-0.335712	0.0708972	0.219819	LOGISTIC-BINARY	Histology of cancer tumour: Chronic lymphocytic leukemia/small lymphocytic lymphoma	100091	Health-related outcomes	100092	Cancer register	100092	Cancer register	100092	Health-related outcomes > Cancer register
40006#C911	CAT-MUL	72115/105(72220)	-0.127388	-0.335712	0.0708972	0.219819	LOGISTIC-BINARY	Type of cancer: ICD10: C91.1 Chronic lymphocytic leukaemia	100091	Health-related outcomes	100092	Cancer register	100092	Cancer register	100092	Health-related outcomes > Cancer register
24018	CONTINUOUS	71225	-0.00368827	-0.00958253	0.002206	0.220035	LINEAR	Nitrogen dioxide air pollution; 2007	100088	Additional exposures	113	Local environment	114	Residential air pollution	114	Additional exposures > Local environment > Residential air pollution
20003#1195	CAT-MUL	72003/205(72208)	0.0835564	-0.0533376	0.215142	0.222735	LOGISTIC-BINARY	Treatment/medication code: vitamin c product	100000	UK Biobank Assessment Centre	100071	Verbal interview	100075	Medications	100075	UK Biobank Assessment Centre > Verbal interview > Medications
131124	DATE	71881/339(72220)	0.0656743	-0.0415203	0.169579	0.222824	LOGISTIC-BINARY	Date G98 first reported (other disorders of nervous system, not elsewhere classified)	100091	Health-related outcomes	1712	First occurrences	2406	Nervous system disorders	2406	Health-related outcomes > First occurrences > Nervous system disorders
40006#C921	CAT-MUL	72200/20(72220)	0.240688	-0.175633	0.594422	0.223392	LOGISTIC-BINARY	Type of cancer: ICD10: C92.1 Chronic myeloid leukaemia	100091	Health-related outcomes	100092	Cancer register	100092	Cancer register	100092	Health-related outcomes > Cancer register
6145#100	CAT-MUL	31130/40721(71851)	-0.00932163	-0.0243564	0.00571954	0.224383	LOGISTIC-BINARY	Illness, injury, bereavement, stress in last 2 years	100000	UK Biobank Assessment Centre	100025	Touchscreen	100059	Psychosocial factors	100060	UK Biobank Assessment Centre > Touchscreen > Psychosocial factors > Mental health
40006#C920	CAT-MUL	72178/42(72220)	-0.202131	-0.53926	0.112155	0.224577	LOGISTIC-BINARY	Type of cancer: ICD10: C92.0 Acute myeloid leukaemia	100091	Health-related outcomes	100092	Cancer register	100092	Cancer register	100092	Health-related outcomes > Cancer register
20003#1140873634	CAT-MUL	72198/10(72208)	0.329905	-0.295406	0.770118	0.224937	LOGISTIC-BINARY	Treatment/medication code: clarithromycin	100000	UK Biobank Assessment Centre	100071	Verbal interview	100075	Medications	100075	UK Biobank Assessment Centre > Verbal interview > Medications
30610	CONTINUOUS	69392	0.00453979	-0.00279399	0.0118736	0.225024	LINEAR	Alkaline phosphatase	100078	Biological samples	100080	Assay results	17518	Blood assays	17518	Biological samples > Assay results > Blood assays > Blood biochemistry
20003#1140867948	CAT-MUL	72192/16(72208)	-0.341569	-0.922313	0.178761	0.225512	LOGISTIC-BINARY	Treatment/medication code: amitriptyline hydrochloride+perphenazine 10mg/2mg tablet	100000	UK Biobank Assessment Centre	100071	Verbal interview	100075	Medications	100075	UK Biobank Assessment Centre > Verbal interview > Medications
20003#1140880264	CAT-MUL	72196/12(72208)	0.313722	-0.232538	0.778637	0.225607	LOGISTIC-BINARY	Treatment/medication code: ketoconazole 2% shampoo	100000	UK Biobank Assessment Centre	100071	Verbal interview	100075	Medications	100075	UK Biobank Assessment Centre > Verbal interview > Medications
20003#1140913292	CAT-MUL	72192/16(72208)	-0.339787	-0.917377	0.177482	0.225758	LOGISTIC-BINARY	Treatment/medication code: synalar 1:10 cream	100000	UK Biobank Assessment Centre	100071	Verbal interview	100075	Medications	100075	UK Biobank Assessment Centre > Verbal interview > Medications
130082	DATE	71842/378(72220)	-0.0646333	-0.170607	0.0385523	0.225887	LOGISTIC-BINARY	Date A49 first reported (bacterial infection of unspecified site)	100091	Health-related outcomes	1712	First occurrences	2401	Certain infectious and parasitic diseases	2401	Health-related outcomes > First occurrences > Certain infectious and parasitic diseases
84	INTEGER	5948	-0.0156747	-0.0410565	0.00970703	0.22608	LINEAR	Cancer year/age first occurred	100000	UK Biobank Assessment Centre	100071	Verbal interview	100074	Medical conditions	100074	UK Biobank Assessment Centre > Verbal interview > Medical conditions
3077	CAT-SIN	72059	0.0141037	-0.0087639	0.0369714	0.226648	ORDERED-LOGISTIC	Seating box height	100000	UK Biobank Assessment Centre	100006	Physical measures	100008	Anthropometry	100010	UK Biobank Assessment Centre > Physical measures > Anthropometry > Body size measures
6159#3	CAT-MUL	55835/16268(72103)	0.0109047	-0.00680548	0.028569	0.226892	LOGISTIC-BINARY	Pain type(s) experienced in last month: Neck or shoulder pain	100000	UK Biobank Assessment Centre	100025	Touchscreen	100036	Health and medical history	100048	UK Biobank Assessment Centre > Touchscreen > Health and medical history > Pain
40006#C500	CAT-MUL	72205/15(72220)	0.287114	-0.220286	0.710481	0.228336	LOGISTIC-BINARY	Type of cancer: ICD10: C50.0 Nipple and areola	100091	Health-related outcomes	100092	Cancer register	100092	Cancer register	100092	Health-related outcomes > Cancer register
40009	INTEGER	17495	0.0208222	-0.0130246	0.054669	0.228833	ORDERED-LOGISTIC	Reported occurrences of cancer	100091	Health-related outcomes	100092	Cancer register	100092	Cancer register	100092	Health-related outcomes > Cancer register
20003#1140873642	CAT-MUL	72197/11(72208)	-0.414898	-1.13348	0.214486	0.229533	LOGISTIC-BINARY	Treatment/medication code: azithromycin	100000	UK Biobank Assessment Centre	100071	Verbal interview	100075	Medications	100075	UK Biobank Assessment Centre > Verbal interview > Medications
40011#9962	CAT-MUL	72191/29(72220)	0.211008	-0.151264	0.534699	0.229652	LOGISTIC-BINARY	Histology of cancer tumour: Essential thrombocythemia	100091	Health-related outcomes	100092	Cancer register	100092	Cancer register	100092	Health-related outcomes > Cancer register
40006#C711	CAT-MUL	72196/24(72220)	-0.277403	-0.749099	0.153627	0.229806	LOGISTIC-BINARY	Type of cancer: ICD10: C71.1 Frontal lobe	100091	Health-related outcomes	100092	Cancer register	100092	Cancer register	100092	Health-related outcomes > Cancer register
20003#1140878512	CAT-MUL	72197/11(72208)	0.305133	-0.244606	0.745584	0.230984	LOGISTIC-BINARY	Treatment/medication code: capasal shampoo	100000	UK Biobank Assessment Centre	100071	Verbal interview	100075	Medications	100075	UK Biobank Assessment Centre > Verbal interview > Medications
130826	DATE	70725/1495(72220)	0.0313579	-0.0203379	0.082349	0.231304	LOGISTIC-BINARY	Date E86 first reported (volume depletion)	100091	Health-related outcomes	1712	First occurrences	2404	Endocrine, nutritional and metabolic diseases	2404	Health-related outcomes > First occurrences > Endocrine, nutritional and metabolic diseases
20003#1140856342	CAT-MUL	72147/61(72208)	0.149432	-0.104415	0.384616	0.232024	LOGISTIC-BINARY	Treatment/medication code: syndol tablet	100000	UK Biobank Assessment Centre	100071	Verbal interview	100075	Medications	100075	UK Biobank Assessment Centre > Verbal interview > Medications
1180	CAT-SIN	64578	-0.00867355	-0.022904	0.00555691	0.232296	ORDERED-LOGISTIC	Morning/evening person (chronotype)	100000	UK Biobank Assessment Centre	100025	Touchscreen	100050	Lifestyle and environment	100057	UK Biobank Assessment Centre > Touchscreen > Lifestyle and environment > Sleep
131958	DATE	67597/4623(72220)	-0.0188627	-0.049939	0.0120032	0.232591	LOGISTIC-BINARY	Date M77 first reported (other enthesopathies)	100091	Health-related outcomes	1712	First occurrences	2413	Musculoskeletal system and connective tissue disorders	2413	Health-related outcomes > First occurrences > Musculoskeletal system and connective tissue disorders
132112	DATE	71463/757(72220)	0.0442109	-0.0290886	0.116124	0.232732	LOGISTIC-BINARY	Date N73 first reported (other female pelvic inflammatory diseases)	100091	Health-related outcomes	1712	First occurrences	2414	Genitourinary system disorders	2414	Health-related outcomes > First occurrences > Genitourinary system disorders
131222	DATE	69107/3113(72220)	0.0223299	-0.0145136	0.0588598	0.232878	LOGISTIC-BINARY	Date H60 first reported (otitis externa)	100091	Health-related outcomes	1712	First occurrences	2408	Ear and mastoid process disorders	2408	Health-related outcomes > First occurrences > Ear and mastoid process disorders
20003#1141168650	CAT-MUL	72187/21(72208)	-0.298635	-0.811228	0.16802	0.233141	LOGISTIC-BINARY	Treatment/medication code: solpadeine capsule	100000	UK Biobank Assessment Centre	100071	Verbal interview	100075	Medications	100075	UK Biobank Assessment Centre > Verbal interview > Medications
40011#8076	CAT-MUL	72206/14(72220)	-0.359955	-0.981415	0.198036	0.233362	LOGISTIC-BINARY	Histology of cancer tumour: Squamous cell carcinoma, micro-invasive	100091	Health-related outcomes	100092	Cancer register	100092	Cancer register	100092	Health-related outcomes > Cancer register
20003#1140882910	CAT-MUL	72149/59(72208)	0.14351	-0.101959	0.369156	0.233372	LOGISTIC-BINARY	Treatment/medication code: daktacort cream	100000	UK Biobank Assessment Centre	100071	Verbal interview	100075	Medications	100075	UK Biobank Assessment Centre > Verbal interview > Medications
20003#1140928878	CAT-MUL	72190/18(72208)	-0.326403	-0.889109	0.18138	0.233409	LOGISTIC-BINARY	Treatment/medication code: zumenon 1mg tablet	100000	UK Biobank Assessment Centre	100071	Verbal interview	100075	Medications	100075	UK Biobank Assessment Centre > Verbal interview > Medications
6148#4	CAT-MUL	16989/2083(19072)	0.0293729	-0.0192357	0.0776038	0.234408	LOGISTIC-BINARY	Eye problems/disorders: Cataract	100000	UK Biobank Assessment Centre	100025	Touchscreen	100036	Health and medical history	100041	UK Biobank Assessment Centre > Touchscreen > Health and medical history > Eyesight
131802	DATE	72059/161(72220)	-0.0990019	-0.265306	0.0609303	0.234477	LOGISTIC-BINARY	Date L80 first reported (vitiligo)	100091	Health-related outcomes	1712	First occurrences	2412	Skin and subcutaneous tissue disorders	2412	Health-related outcomes > First occurrences > Skin and subcutaneous tissue disorders
2020	CAT-SIN	58691/12393(71084)	-0.0120324	-0.0319052	0.00776969	0.234505	LOGISTIC-BINARY	Loneliness, isolation	100000	UK Biobank Assessment Centre	100025	Touchscreen	100059	Psychosocial factors	100060	UK Biobank Assessment Centre > Touchscreen > Psychosocial factors > Mental health
30850	CONTINUOUS	62715	0.00289826	-0.00188243	0.00767895	0.234744	LINEAR	Testosterone	100078	Biological samples	100080	Assay results	17518	Blood assays	17518	Biological samples > Assay results > Blood assays > Blood biochemistry
20003#1141171336	CAT-MUL	72168/40(72208)	-0.208818	-0.565316	0.123689	0.235354	LOGISTIC-BINARY	Treatment/medication code: eprosartan	100000	UK Biobank Assessment Centre	100071	Verbal interview	100075	Medications	100075	UK Biobank Assessment Centre > Verbal interview > Medications
20003#1141193272	CAT-MUL	72184/24(72208)	0.222172	-0.168437	0.564137	0.236358	LOGISTIC-BINARY	Treatment/medication code: testogel 50mg gel 5g sachet	100000	UK Biobank Assessment Centre	100071	Verbal interview	100075	Medications	100075	UK Biobank Assessment Centre > Verbal interview > Medications
130726	DATE	72049/171(72220)	0.089369	-0.0619855	0.233828	0.236672	LOGISTIC-BINARY	Date E23 first reported (hypofunction and other disorders of pituitary gland)	100091	Health-related outcomes	1712	First occurrences	2404	Endocrine, nutritional and metabolic diseases	2404	Health-related outcomes > First occurrences > Endocrine, nutritional and metabolic diseases
40006#C180	CAT-MUL	72095/125(72220)	-0.110794	-0.298378	0.0687487	0.237142	LOGISTIC-BINARY	Type of cancer: ICD10: C18.0 Caecum	100091	Health-related outcomes	100092	Cancer register	100092	Cancer register	100092	Health-related outcomes > Cancer register
20003#1140882272	CAT-MUL	72193/15(72208)	-0.340393	-0.93611	0.189691	0.237828	LOGISTIC-BINARY	Treatment/medication code: oramorph 10mg/5ml oral solution	100000	UK Biobank Assessment Centre	100071	Verbal interview	100075	Medications	100075	UK Biobank Assessment Centre > Verbal interview > Medications
131812	DATE	71644/576(72220)	-0.0510511	-0.136698	0.0328099	0.237832	LOGISTIC-BINARY	Date L85 first reported (other epidermal thickening)	100091	Health-related outcomes	1712	First occurrences	2412	Skin and subcutaneous tissue disorders	2412	Health-related outcomes > First occurrences > Skin and subcutaneous tissue disorders
131534	DATE	70009/2211(72220)	-0.0262071	-0.0699615	0.0170795	0.237908	LOGISTIC-BINARY	Date J90 first reported (pleural effusion, not elsewhere classified)	100091	Health-related outcomes	1712	First occurrences	2410	Respiratory system disorders	2410	Health-related outcomes > First occurrences > Respiratory system disorders
3456	INTEGER	4253	-0.0339715	-0.090318	0.0223751	0.238461	ORDERED-LOGISTIC	Number of cigarettes currently smoked daily (current cigarette smokers)	100000	UK Biobank Assessment Centre	100025	Touchscreen	100050	Lifestyle and environment	100058	UK Biobank Assessment Centre > Touchscreen > Lifestyle and environment > Smoking
131080	DATE	72168/52(72220)	-0.176202	-0.478525	0.106964	0.238779	LOGISTIC-BINARY	Date G59 first reported (mononeuropathy in diseases classified elsewhere)	100091	Health-related outcomes	1712	First occurrences	2406	Nervous system disorders	2406	Health-related outcomes > First occurrences > Nervous system disorders
131790	DATE	71362/858(72220)	-0.0421924	-0.112999	0.027395	0.23881	LOGISTIC-BINARY	Date L70 first reported (acne)	100091	Health-related outcomes	1712	First occurrences	2412	Skin and subcutaneous tissue disorders	2412	Health-related outcomes > First occurrences > Skin and subcutaneous tissue disorders
20003#1140866738	CAT-MUL	69521/2687(72208)	0.0235012	-0.0157903	0.0624155	0.238814	LOGISTIC-BINARY	Treatment/medication code: atenolol	100000	UK Biobank Assessment Centre	100071	Verbal interview	100075	Medications	100075	UK Biobank Assessment Centre > Verbal interview > Medications
40011#9863	CAT-MUL	72199/21(72220)	0.229851	-0.179964	0.580802	0.239253	LOGISTIC-BINARY	Histology of cancer tumour: Chronic myeloid leukemia, NOS	100091	Health-related outcomes	100092	Cancer register	100092	Cancer register	100092	Health-related outcomes > Cancer register
20003#1140868134	CAT-MUL	72198/10(72208)	0.340166	-0.276273	0.852641	0.239308	LOGISTIC-BINARY	Treatment/medication code: ondansetron	100000	UK Biobank Assessment Centre	100071	Verbal interview	100075	Medications	100075	UK Biobank Assessment Centre > Verbal interview > Medications
20003#1140867998	CAT-MUL	72188/20(72208)	0.24215	-0.190348	0.611039	0.239332	LOGISTIC-BINARY	Treatment/medication code: motilium 10mg tablet	100000	UK Biobank Assessment Centre	100071	Verbal interview	100075	Medications	100075	UK Biobank Assessment Centre > Verbal interview > Medications
20003#1140879620	CAT-MUL	72168/40(72208)	0.177662	-0.132146	0.45876	0.240113	LOGISTIC-BINARY	Treatment/medication code: clomipramine	100000	UK Biobank Assessment Centre	100071	Verbal interview	100075	Medications	100075	UK Biobank Assessment Centre > Verbal interview > Medications
4653	CAT-SIN	15826/3388(19214)	0.0225702	-0.0152278	0.0601204	0.240279	LOGISTIC-BINARY	Ever highly irritable/argumentative for 2 days	100000	UK Biobank Assessment Centre	100025	Touchscreen	100059	Psychosocial factors	100060	UK Biobank Assessment Centre > Touchscreen > Psychosocial factors > Mental health
131734	DATE	72036/184(72220)	-0.090715	-0.244833	0.0579014	0.240369	LOGISTIC-BINARY	Date L27 first reported (dermatitis due to substances taken internally)	100091	Health-related outcomes	1712	First occurrences	2412	Skin and subcutaneous tissue disorders	2412	Health-related outcomes > First occurrences > Skin and subcutaneous tissue disorders
30030	CONTINUOUS	72220	0.0035803	-0.00239922	0.00955982	0.240572	LINEAR	Haematocrit percentage	100078	Biological samples	100080	Assay results	100081	Blood assays	100081	Biological samples > Assay results > Blood assays > Blood count
20003#1140883478	CAT-MUL	72191/17(72208)	0.255402	-0.206979	0.640497	0.241049	LOGISTIC-BINARY	Treatment/medication code: pyridostigmine	100000	UK Biobank Assessment Centre	100071	Verbal interview	100075	Medications	100075	UK Biobank Assessment Centre > Verbal interview > Medications
20003#1140909354	CAT-MUL	72193/15(72208)	0.264735	-0.214723	0.666272	0.241573	LOGISTIC-BINARY	Treatment/medication code: motifene 75mg e/c+m/r capsule	100000	UK Biobank Assessment Centre	100071	Verbal interview	100075	Medications	100075	UK Biobank Assessment Centre > Verbal interview > Medications
20003#1140869362	CAT-MUL	72155/53(72208)	-0.173672	-0.474488	0.108112	0.243261	LOGISTIC-BINARY	Treatment/medication code: femulen tablet	100000	UK Biobank Assessment Centre	100071	Verbal interview	100075	Medications	100075	UK Biobank Assessment Centre > Verbal interview > Medications
40006#D013	CAT-MUL	72210/10(72220)	0.313322	-0.26672	0.783756	0.243647	LOGISTIC-BINARY	Type of cancer: ICD10: D01.3 Anus and anal canal	100091	Health-related outcomes	100092	Cancer register	100092	Cancer register	100092	Health-related outcomes > Cancer register
132206	DATE	71927/293(72220)	0.0700374	-0.04966	0.185941	0.243887	LOGISTIC-BINARY	Date O26 first reported (maternal care for other conditions predominantly related to pregnancy)	100091	Health-related outcomes	1712	First occurrences	2415	Pregnancy, childbirth and the puerperium	2415	Health-related outcomes > First occurrences > Pregnancy, childbirth and the puerperium
131758	DATE	72161/59(72220)	-0.163105	-0.445262	0.102916	0.244084	LOGISTIC-BINARY	Date L52 first reported (erythema nodosum)	100091	Health-related outcomes	1712	First occurrences	2412	Skin and subcutaneous tissue disorders	2412	Health-related outcomes > First occurrences > Skin and subcutaneous tissue disorders
30890	CONTINUOUS	66281	-0.00447905	-0.0120168	0.00305871	0.24416	LINEAR	Vitamin D	100078	Biological samples	100080	Assay results	17518	Blood assays	17518	Biological samples > Assay results > Blood assays > Blood biochemistry
23050	CAT-SIN	477/1020(1497)	-0.0710829	-0.190789	0.0489325	0.24461	LOGISTIC-BINARY	HSV-1 seropositivity for Herpes Simplex virus-1	100078	Biological samples	100080	Assay results	51428	Blood assays	51428	Biological samples > Assay results > Blood assays > Infectious Diseases
130804	DATE	72144/76(72220)	-0.143236	-0.390759	0.0913628	0.244651	LOGISTIC-BINARY	Date E73 first reported (lactose intolerance)	100091	Health-related outcomes	1712	First occurrences	2404	Endocrine, nutritional and metabolic diseases	2404	Health-related outcomes > First occurrences > Endocrine, nutritional and metabolic diseases
6145#6	CAT-MUL	64059/7792(71851)	0.014302	-0.00987763	0.0383643	0.245168	LOGISTIC-BINARY	Illness, injury, bereavement, stress in last 2 years: Financial difficulties	100000	UK Biobank Assessment Centre	100025	Touchscreen	100059	Psychosocial factors	100060	UK Biobank Assessment Centre > Touchscreen > Psychosocial factors > Mental health
20003#1140884512	CAT-MUL	72194/14(72208)	-0.355404	-0.987761	0.208832	0.245407	LOGISTIC-BINARY	Treatment/medication code: liothyronine	100000	UK Biobank Assessment Centre	100071	Verbal interview	100075	Medications	100075	UK Biobank Assessment Centre > Verbal interview > Medications
20003#1141194810	CAT-MUL	72198/10(72208)	-0.454326	-1.26334	0.263286	0.245454	LOGISTIC-BINARY	Treatment/medication code: atenolol+bendroflumethiazide	100000	UK Biobank Assessment Centre	100071	Verbal interview	100075	Medications	100075	UK Biobank Assessment Centre > Verbal interview > Medications
20003#1141151288	CAT-MUL	72159/49(72208)	0.159506	-0.122099	0.415073	0.245842	LOGISTIC-BINARY	Treatment/medication code: naramig 2.5mg tablet	100000	UK Biobank Assessment Centre	100071	Verbal interview	100075	Medications	100075	UK Biobank Assessment Centre > Verbal interview > Medications
132268	DATE	71918/302(72220)	-0.0720064	-0.195639	0.0479489	0.246662	LOGISTIC-BINARY	Date O72 first reported (postpartum haemorrhage)	100091	Health-related outcomes	1712	First occurrences	2415	Pregnancy, childbirth and the puerperium	2415	Health-related outcomes > First occurrences > Pregnancy, childbirth and the puerperium
20003#1141185986	CAT-MUL	72195/13(72208)	-0.386654	-1.07741	0.226079	0.246773	LOGISTIC-BINARY	Treatment/medication code: cetraben emollient cream	100000	UK Biobank Assessment Centre	100071	Verbal interview	100075	Medications	100075	UK Biobank Assessment Centre > Verbal interview > Medications
21034	CAT-SIN	24934	0.0139104	-0.00963183	0.0374527	0.247204	ORDERED-LOGISTIC	Frequency of loose/mushy/watery stools in the last 3 months	100089	Online follow-up	153	Digestive health	153	Digestive health	153	Online follow-up > Digestive health
40006#C444	CAT-MUL	72033/187(72220)	0.0815705	-0.0597691	0.21681	0.247944	LOGISTIC-BINARY	Type of cancer: ICD10: C44.4 Skin of scalp and neck	100091	Health-related outcomes	100092	Cancer register	100092	Cancer register	100092	Health-related outcomes > Cancer register
20401	CAT-SIN	21164/1162(22326)	-0.0357782	-0.0969767	0.0244816	0.248235	LOGISTIC-BINARY	Ever addicted to any substance or behaviour	100089	Online follow-up	136	Mental health	141	Addictions	141	Online follow-up > Mental health > Addictions
130874	DATE	72047/173(72220)	-0.0909704	-0.248696	0.0606592	0.249323	LOGISTIC-BINARY	Date F20 first reported (schizophrenia)	100091	Health-related outcomes	1712	First occurrences	2405	Mental and behavioural disorders	2405	Health-related outcomes > First occurrences > Mental and behavioural disorders
20003#1140879854	CAT-MUL	72109/99(72208)	0.111279	-0.0834986	0.294878	0.249579	LOGISTIC-BINARY	Treatment/medication code: sotalol	100000	UK Biobank Assessment Centre	100071	Verbal interview	100075	Medications	100075	UK Biobank Assessment Centre > Verbal interview > Medications
131946	DATE	69807/2413(72220)	-0.0245354	-0.0665353	0.017046	0.249859	LOGISTIC-BINARY	Date M70 first reported (soft tissue disorders related to use, overuse and pressure)	100091	Health-related outcomes	1712	First occurrences	2413	Musculoskeletal system and connective tissue disorders	2413	Health-related outcomes > First occurrences > Musculoskeletal system and connective tissue disorders
131476	DATE	72095/125(72220)	-0.107809	-0.295679	0.0716256	0.250299	LOGISTIC-BINARY	Date J36 first reported (peritonsillar abscess)	100091	Health-related outcomes	1712	First occurrences	2410	Respiratory system disorders	2410	Health-related outcomes > First occurrences > Respiratory system disorders
40006#C446	CAT-MUL	72033/187(72220)	-0.0877036	-0.24053	0.0596327	0.252296	LOGISTIC-BINARY	Type of cancer: ICD10: C44.6 Skin of upper limb, including shoulder	100091	Health-related outcomes	100092	Cancer register	100092	Cancer register	100092	Health-related outcomes > Cancer register
130148	DATE	72145/75(72220)	0.126928	-0.0980233	0.336316	0.25276	LOGISTIC-BINARY	Date A87 first reported (viral meningitis)	100091	Health-related outcomes	1712	First occurrences	2401	Certain infectious and parasitic diseases	2401	Health-related outcomes > First occurrences > Certain infectious and parasitic diseases
20003#1141180342	CAT-MUL	72166/42(72208)	-0.197429	-0.547903	0.127956	0.253097	LOGISTIC-BINARY	Treatment/medication code: beclometasone dipropionate+salbutamol	100000	UK Biobank Assessment Centre	100071	Verbal interview	100075	Medications	100075	UK Biobank Assessment Centre > Verbal interview > Medications
6155#3	CAT-MUL	65697/6203(71900)	0.0152945	-0.0110213	0.0414529	0.25323	LOGISTIC-BINARY	Vitamin and mineral supplements: Vitamin C	100000	UK Biobank Assessment Centre	100025	Touchscreen	100036	Health and medical history	100045	UK Biobank Assessment Centre > Touchscreen > Health and medical history > Medication
40006#C570	CAT-MUL	72206/14(72220)	-0.35853	-1.00854	0.219962	0.255176	LOGISTIC-BINARY	Type of cancer: ICD10: C57.0 Fallopian tube	100091	Health-related outcomes	100092	Cancer register	100092	Cancer register	100092	Health-related outcomes > Cancer register
20003#1141176668	CAT-MUL	72156/52(72208)	0.152039	-0.120737	0.401651	0.255183	LOGISTIC-BINARY	Treatment/medication code: celebrex 100mg capsule	100000	UK Biobank Assessment Centre	100071	Verbal interview	100075	Medications	100075	UK Biobank Assessment Centre > Verbal interview > Medications
20003#1140875392	CAT-MUL	72174/34(72208)	0.18458	-0.149977	0.484101	0.25532	LOGISTIC-BINARY	Treatment/medication code: plaquenil 200mg tablet	100000	UK Biobank Assessment Centre	100071	Verbal interview	100075	Medications	100075	UK Biobank Assessment Centre > Verbal interview > Medications
20003#1140874126	CAT-MUL	72167/41(72208)	-0.190925	-0.530997	0.125758	0.255391	LOGISTIC-BINARY	Treatment/medication code: nitrofurantoin	100000	UK Biobank Assessment Centre	100071	Verbal interview	100075	Medications	100075	UK Biobank Assessment Centre > Verbal interview > Medications
131978	DATE	72143/77(72220)	0.123227	-0.0962239	0.328059	0.255633	LOGISTIC-BINARY	Date M88 first reported (paget's disease of bone [osteitis deformans])	100091	Health-related outcomes	1712	First occurrences	2413	Musculoskeletal system and connective tissue disorders	2413	Health-related outcomes > First occurrences > Musculoskeletal system and connective tissue disorders
1707-1	CAT-SIN	64106/72204	-999	-999	-999	0.256464	MULTINOMIAL-LOGISTIC	Handedness (chirality/laterality)	100000	UK Biobank Assessment Centre	100025	Touchscreen	100033	Early life factors	100033	UK Biobank Assessment Centre > Touchscreen > Early life factors
1737	INTEGER	53900	-0.00965321	-0.0263915	0.00708503	0.258318	ORDERED-LOGISTIC	Childhood sunburn occasions	100000	UK Biobank Assessment Centre	100025	Touchscreen	100050	Lifestyle and environment	100055	UK Biobank Assessment Centre > Touchscreen > Lifestyle and environment > Sun exposure
131608	DATE	71451/769(72220)	0.0410761	-0.0308631	0.111594	0.258411	LOGISTIC-BINARY	Date K37 first reported (unspecified appendicitis)	100091	Health-related outcomes	1712	First occurrences	2411	Digestive system disorders	2411	Health-related outcomes > First occurrences > Digestive system disorders
20003#1140866466	CAT-MUL	72186/22(72208)	0.217468	-0.185021	0.567369	0.259331	LOGISTIC-BINARY	Treatment/medication code: securon 40mg tablet	100000	UK Biobank Assessment Centre	100071	Verbal interview	100075	Medications	100075	UK Biobank Assessment Centre > Verbal interview > Medications
20003#1140872036	CAT-MUL	72172/36(72208)	0.172777	-0.143597	0.453853	0.259772	LOGISTIC-BINARY	Treatment/medication code: paramax tablet	100000	UK Biobank Assessment Centre	100071	Verbal interview	100075	Medications	100075	UK Biobank Assessment Centre > Verbal interview > Medications
20003#1140926606	CAT-MUL	71841/367(72208)	0.0580655	-0.0444572	0.15761	0.26013	LOGISTIC-BINARY	Treatment/medication code: salbutamol 100micrograms spacehaler	100000	UK Biobank Assessment Centre	100071	Verbal interview	100075	Medications	100075	UK Biobank Assessment Centre > Verbal interview > Medications
131768	DATE	68968/3252(72220)	-0.0210233	-0.0577785	0.0154276	0.260279	LOGISTIC-BINARY	Date L57 first reported (skin changes due to chronic exposure to nonionising radiation)	100091	Health-related outcomes	1712	First occurrences	2412	Skin and subcutaneous tissue disorders	2412	Health-related outcomes > First occurrences > Skin and subcutaneous tissue disorders
20003#1141190160	CAT-MUL	72190/18(72208)	-0.291777	-0.825024	0.188424	0.260425	LOGISTIC-BINARY	Treatment/medication code: vascalpha 5mg m/r tablet	100000	UK Biobank Assessment Centre	100071	Verbal interview	100075	Medications	100075	UK Biobank Assessment Centre > Verbal interview > Medications
20003#1140888510	CAT-MUL	72107/101(72208)	0.108589	-0.0860289	0.292288	0.261006	LOGISTIC-BINARY	Treatment/medication code: verapamil	100000	UK Biobank Assessment Centre	100071	Verbal interview	100075	Medications	100075	UK Biobank Assessment Centre > Verbal interview > Medications
2040	CAT-SIN	52213/17569(69782)	0.0100985	-0.00752993	0.0276904	0.261027	LOGISTIC-BINARY	Risk taking	100000	UK Biobank Assessment Centre	100025	Touchscreen	100059	Psychosocial factors	100060	UK Biobank Assessment Centre > Touchscreen > Psychosocial factors > Mental health
20003#1140911732	CAT-MUL	71185/1023(72208)	-0.0363964	-0.10044	0.0266447	0.261618	LOGISTIC-BINARY	Treatment/medication code: garlic product	100000	UK Biobank Assessment Centre	100071	Verbal interview	100075	Medications	100075	UK Biobank Assessment Centre > Verbal interview > Medications
20003#1140865658	CAT-MUL	72191/17(72208)	-0.302369	-0.857122	0.197426	0.262503	LOGISTIC-BINARY	Treatment/medication code: lomotil tablet	100000	UK Biobank Assessment Centre	100071	Verbal interview	100075	Medications	100075	UK Biobank Assessment Centre > Verbal interview > Medications
20003#1140888266	CAT-MUL	71525/683(72208)	-0.0442075	-0.122322	0.0323574	0.262622	LOGISTIC-BINARY	Treatment/medication code: warfarin	100000	UK Biobank Assessment Centre	100071	Verbal interview	100075	Medications	100075	UK Biobank Assessment Centre > Verbal interview > Medications
20003#1140910494	CAT-MUL	72148/60(72208)	-0.154067	-0.432169	0.107087	0.263449	LOGISTIC-BINARY	Treatment/medication code: b12 - hydroxocobalamin prep	100000	UK Biobank Assessment Centre	100071	Verbal interview	100075	Medications	100075	UK Biobank Assessment Centre > Verbal interview > Medications
131366	DATE	70851/1369(72220)	0.0306184	-0.0234636	0.0839317	0.263768	LOGISTIC-BINARY	Date I63 first reported (cerebral infarction)	100091	Health-related outcomes	1712	First occurrences	2409	Circulatory system disorders	2409	Health-related outcomes > First occurrences > Circulatory system disorders
20003#1141168122	CAT-MUL	72173/35(72208)	0.178642	-0.151078	0.473168	0.264352	LOGISTIC-BINARY	Treatment/medication code: solpadol capsule	100000	UK Biobank Assessment Centre	100071	Verbal interview	100075	Medications	100075	UK Biobank Assessment Centre > Verbal interview > Medications
20003#1140884308	CAT-MUL	72118/90(72208)	-0.127109	-0.355819	0.0902044	0.264371	LOGISTIC-BINARY	Treatment/medication code: hydroxychloroquine	100000	UK Biobank Assessment Centre	100071	Verbal interview	100075	Medications	100075	UK Biobank Assessment Centre > Verbal interview > Medications
40006#D037	CAT-MUL	72185/35(72220)	-0.205605	-0.579408	0.141831	0.264742	LOGISTIC-BINARY	Type of cancer: ICD10: D03.7 Melanoma in situ of lower limb, including hip	100091	Health-related outcomes	100092	Cancer register	100092	Cancer register	100092	Health-related outcomes > Cancer register
21062	CAT-SIN	19262/5630(24892)	0.0171495	-0.013088	0.0472601	0.265269	LOGISTIC-BINARY	Ever been offered/sought treatment for anxiety	100089	Online follow-up	153	Digestive health	153	Digestive health	153	Online follow-up > Digestive health
1269	INTEGER	66122	0.0196116	-0.0147928	0.054016	0.265404	ORDERED-LOGISTIC	Exposure to tobacco smoke at home	100000	UK Biobank Assessment Centre	100025	Touchscreen	100050	Lifestyle and environment	100058	UK Biobank Assessment Centre > Touchscreen > Lifestyle and environment > Smoking
20003#1141152228	CAT-MUL	72197/11(72208)	0.28236	-0.269442	0.721411	0.265538	LOGISTIC-BINARY	Treatment/medication code: elleste-solo mx 40 patch	100000	UK Biobank Assessment Centre	100071	Verbal interview	100075	Medications	100075	UK Biobank Assessment Centre > Verbal interview > Medications
20003#1141162764	CAT-MUL	72052/156(72208)	-0.0943012	-0.263689	0.0686935	0.266325	LOGISTIC-BINARY	Treatment/medication code: tolterodine l-tartrate	100000	UK Biobank Assessment Centre	100071	Verbal interview	100075	Medications	100075	UK Biobank Assessment Centre > Verbal interview > Medications
1548	CAT-SIN	72028	0.00831214	-0.00635854	0.0229828	0.266834	ORDERED-LOGISTIC	Variation in diet	100000	UK Biobank Assessment Centre	100025	Touchscreen	100050	Lifestyle and environment	100052	UK Biobank Assessment Centre > Touchscreen > Lifestyle and environment > Diet
131252	DATE	70296/1924(72220)	0.0260044	-0.0202239	0.0717004	0.267481	LOGISTIC-BINARY	Date H81 first reported (disorders of vestibular function)	100091	Health-related outcomes	1712	First occurrences	2408	Ear and mastoid process disorders	2408	Health-related outcomes > First occurrences > Ear and mastoid process disorders
131674	DATE	67343/4877(72220)	0.0166843	-0.0129594	0.0461266	0.268343	LOGISTIC-BINARY	Date K80 first reported (cholelithiasis)	100091	Health-related outcomes	1712	First occurrences	2411	Digestive system disorders	2411	Health-related outcomes > First occurrences > Digestive system disorders
20003#1140866116	CAT-MUL	72099/109(72208)	-0.110459	-0.310971	0.0808202	0.269463	LOGISTIC-BINARY	Treatment/medication code: frusemide	100000	UK Biobank Assessment Centre	100071	Verbal interview	100075	Medications	100075	UK Biobank Assessment Centre > Verbal interview > Medications
20003#1140868460	CAT-MUL	72185/23(72208)	-0.25475	-0.726592	0.175894	0.269671	LOGISTIC-BINARY	Treatment/medication code: progynova 1mg tablet	100000	UK Biobank Assessment Centre	100071	Verbal interview	100075	Medications	100075	UK Biobank Assessment Centre > Verbal interview > Medications
20161	CONTINUOUS	20360	0.00757371	-0.0058796	0.021027	0.269844	LINEAR	Pack years of smoking	100000	UK Biobank Assessment Centre	100025	Touchscreen	100050	Lifestyle and environment	100058	UK Biobank Assessment Centre > Touchscreen > Lifestyle and environment > Smoking
131422	DATE	72127/93(72220)	-0.123256	-0.348251	0.0902771	0.271043	LOGISTIC-BINARY	Date I99 first reported (other and unspecified disorders of circulatory system)	100091	Health-related outcomes	1712	First occurrences	2409	Circulatory system disorders	2409	Health-related outcomes > First occurrences > Circulatory system disorders
6158#4	CAT-MUL	1542/510(2052)	-0.0590908	-0.165455	0.0452331	0.271259	LOGISTIC-BINARY	Why reduced smoking: Financial reasons	100000	UK Biobank Assessment Centre	100025	Touchscreen	100050	Lifestyle and environment	100058	UK Biobank Assessment Centre > Touchscreen > Lifestyle and environment > Smoking
20001#1035	CAT-MUL	72053/155(72208)	-0.0930533	-0.262287	0.0693669	0.271672	LOGISTIC-BINARY	Cancer code, self-reported: bladder cancer	100000	UK Biobank Assessment Centre	100071	Verbal interview	100074	Medical conditions	100074	UK Biobank Assessment Centre > Verbal interview > Medical conditions
132276	DATE	69928/2292(72220)	0.0249581	-0.0197628	0.0692798	0.271868	LOGISTIC-BINARY	Date O80 first reported (single spontaneous delivery)	100091	Health-related outcomes	1712	First occurrences	2415	Pregnancy, childbirth and the puerperium	2415	Health-related outcomes > First occurrences > Pregnancy, childbirth and the puerperium
20003#1141171496	CAT-MUL	72176/32(72208)	0.178451	-0.157844	0.476812	0.272362	LOGISTIC-BINARY	Treatment/medication code: trospium	100000	UK Biobank Assessment Centre	100071	Verbal interview	100075	Medications	100075	UK Biobank Assessment Centre > Verbal interview > Medications
40006#C541	CAT-MUL	71957/263(72220)	-0.0716356	-0.201444	0.0543865	0.272512	LOGISTIC-BINARY	Type of cancer: ICD10: C54.1 Endometrium	100091	Health-related outcomes	100092	Cancer register	100092	Cancer register	100092	Health-related outcomes > Cancer register
6156#11	CAT-MUL	2907/970(3877)	-0.0419701	-0.117398	0.032618	0.272626	LOGISTIC-BINARY	Manic/hyper symptoms: I was more active than usual	100000	UK Biobank Assessment Centre	100025	Touchscreen	100059	Psychosocial factors	100060	UK Biobank Assessment Centre > Touchscreen > Psychosocial factors > Mental health
6154#3	CAT-MUL	55867/15621(71488)	0.0101596	-0.00804466	0.0283156	0.273383	LOGISTIC-BINARY	Medication for pain relief, constipation, heartburn: Paracetamol	100000	UK Biobank Assessment Centre	100025	Touchscreen	100036	Health and medical history	100045	UK Biobank Assessment Centre > Touchscreen > Health and medical history > Medication
20003#1140917310	CAT-MUL	72195/13(72208)	-0.333734	-0.968147	0.227049	0.274595	LOGISTIC-BINARY	Treatment/medication code: casodex 50mg tablet	100000	UK Biobank Assessment Centre	100071	Verbal interview	100075	Medications	100075	UK Biobank Assessment Centre > Verbal interview > Medications
20001#1041	CAT-MUL	71894/314(72208)	0.0618133	-0.0507539	0.171135	0.274962	LOGISTIC-BINARY	Cancer code, self-reported: cervical cancer	100000	UK Biobank Assessment Centre	100071	Verbal interview	100074	Medical conditions	100074	UK Biobank Assessment Centre > Verbal interview > Medical conditions
20003#1141168584	CAT-MUL	72074/134(72208)	-0.0986734	-0.279667	0.0745238	0.275112	LOGISTIC-BINARY	Treatment/medication code: rabeprazole sodium	100000	UK Biobank Assessment Centre	100071	Verbal interview	100075	Medications	100075	UK Biobank Assessment Centre > Verbal interview > Medications
20001#1003	CAT-MUL	71990/218(72208)	-0.0772424	-0.218266	0.0591727	0.2753	LOGISTIC-BINARY	Cancer code, self-reported: skin cancer	100000	UK Biobank Assessment Centre	100071	Verbal interview	100074	Medical conditions	100074	UK Biobank Assessment Centre > Verbal interview > Medical conditions
132074	DATE	71524/696(72220)	0.0411177	-0.0335894	0.114266	0.275699	LOGISTIC-BINARY	Date N41 first reported (inflammatory diseases of prostate)	100091	Health-related outcomes	1712	First occurrences	2414	Genitourinary system disorders	2414	Health-related outcomes > First occurrences > Genitourinary system disorders
132166	DATE	71880/340(72220)	-0.0631901	-0.178456	0.0489	0.276051	LOGISTIC-BINARY	Date O02 first reported (other abnormal products of conception)	100091	Health-related outcomes	1712	First occurrences	2415	Pregnancy, childbirth and the puerperium	2415	Health-related outcomes > First occurrences > Pregnancy, childbirth and the puerperium
131430	DATE	69634/2586(72220)	-0.0225813	-0.0634137	0.0178588	0.276097	LOGISTIC-BINARY	Date J03 first reported (acute tonsillitis)	100091	Health-related outcomes	1712	First occurrences	2410	Respiratory system disorders	2410	Health-related outcomes > First occurrences > Respiratory system disorders
20003#1140877988	CAT-MUL	72192/16(72208)	-0.306391	-0.884544	0.214526	0.276374	LOGISTIC-BINARY	Treatment/medication code: teoptic 1% eye drops	100000	UK Biobank Assessment Centre	100071	Verbal interview	100075	Medications	100075	UK Biobank Assessment Centre > Verbal interview > Medications
20003#1140882908	CAT-MUL	72197/11(72208)	-0.370977	-1.07828	0.249584	0.276683	LOGISTIC-BINARY	Treatment/medication code: hydrocortisone+miconazole	100000	UK Biobank Assessment Centre	100071	Verbal interview	100075	Medications	100075	UK Biobank Assessment Centre > Verbal interview > Medications
40011#8850	CAT-MUL	72205/15(72220)	0.260112	-0.241648	0.691959	0.277221	LOGISTIC-BINARY	Histology of cancer tumour: Liposarcoma, NOS	100091	Health-related outcomes	100092	Cancer register	100092	Cancer register	100092	Health-related outcomes > Cancer register
20003#1141174520	CAT-MUL	71814/394(72208)	0.0542569	-0.0451108	0.150826	0.277855	LOGISTIC-BINARY	Treatment/medication code: symbicort 100/6 turbohaler	100000	UK Biobank Assessment Centre	100071	Verbal interview	100075	Medications	100075	UK Biobank Assessment Centre > Verbal interview > Medications
20003#1140864952	CAT-MUL	72190/18(72208)	-0.291695	-0.843823	0.207215	0.277869	LOGISTIC-BINARY	Treatment/medication code: lisinopril+hydrochlorothiazide 10mg/12.5mg tablet	100000	UK Biobank Assessment Centre	100071	Verbal interview	100075	Medications	100075	UK Biobank Assessment Centre > Verbal interview > Medications
20003#1140923920	CAT-MUL	72194/14(72208)	0.246071	-0.241097	0.643032	0.27834	LOGISTIC-BINARY	Treatment/medication code: volsaid retard 75mg m/r tablet	100000	UK Biobank Assessment Centre	100071	Verbal interview	100075	Medications	100075	UK Biobank Assessment Centre > Verbal interview > Medications
20003#1141194800	CAT-MUL	72194/14(72208)	0.264663	-0.244294	0.706009	0.278401	LOGISTIC-BINARY	Treatment/medication code: bendroflumethiazide+potassium 2.5mg/7.7mmol m/r tablet	100000	UK Biobank Assessment Centre	100071	Verbal interview	100075	Medications	100075	UK Biobank Assessment Centre > Verbal interview > Medications
24003	CONTINUOUS	71225	-0.00364222	-0.0102286	0.00294414	0.278427	LINEAR	Nitrogen dioxide air pollution; 2010	100088	Additional exposures	113	Local environment	114	Residential air pollution	114	Additional exposures > Local environment > Residential air pollution
20001#1023	CAT-MUL	72156/52(72208)	0.141825	-0.125063	0.386994	0.278599	LOGISTIC-BINARY	Cancer code, self-reported: rectal cancer	100000	UK Biobank Assessment Centre	100071	Verbal interview	100074	Medical conditions	100074	UK Biobank Assessment Centre > Verbal interview > Medical conditions
20003#1140884654	CAT-MUL	71942/266(72208)	0.0660728	-0.0558361	0.183686	0.279803	LOGISTIC-BINARY	Treatment/medication code: beclomethasone	100000	UK Biobank Assessment Centre	100071	Verbal interview	100075	Medications	100075	UK Biobank Assessment Centre > Verbal interview > Medications
130342	DATE	71624/596(72220)	0.044288	-0.0369109	0.123699	0.279808	LOGISTIC-BINARY	Date B98 first reported (other specified infectious agents as the cause of diseases classified to other chapters)	100091	Health-related outcomes	1712	First occurrences	2401	Certain infectious and parasitic diseases	2401	Health-related outcomes > First occurrences > Certain infectious and parasitic diseases
132150	DATE	70436/1784(72220)	-0.0272581	-0.0771287	0.0220673	0.281406	LOGISTIC-BINARY	Date N94 first reported (pain and other conditions associated with female genital organs and menstrual cycle)	100091	Health-related outcomes	1712	First occurrences	2414	Genitourinary system disorders	2414	Health-related outcomes > First occurrences > Genitourinary system disorders
40006#C857	CAT-MUL	72190/30(72220)	0.180687	-0.166428	0.488575	0.281474	LOGISTIC-BINARY	Type of cancer: ICD10: C85.7 Other specified types of non-Hodgkin's lymphoma	100091	Health-related outcomes	100092	Cancer register	100092	Cancer register	100092	Health-related outcomes > Cancer register
20003#1140868120	CAT-MUL	72195/13(72208)	0.2631	-0.256184	0.697192	0.281866	LOGISTIC-BINARY	Treatment/medication code: trifluoperazine	100000	UK Biobank Assessment Centre	100071	Verbal interview	100075	Medications	100075	UK Biobank Assessment Centre > Verbal interview > Medications
20162	CONTINUOUS	20360	0.00750643	-0.00617127	0.0211841	0.28207	LINEAR	Pack years adult smoking as proportion of life span exposed to smoking	100000	UK Biobank Assessment Centre	100025	Touchscreen	100050	Lifestyle and environment	100058	UK Biobank Assessment Centre > Touchscreen > Lifestyle and environment > Smoking
20003#1140854076	CAT-MUL	72192/16(72208)	0.247136	-0.236945	0.658996	0.282779	LOGISTIC-BINARY	Treatment/medication code: macrogol ointment	100000	UK Biobank Assessment Centre	100071	Verbal interview	100075	Medications	100075	UK Biobank Assessment Centre > Verbal interview > Medications
2877-1	CAT-SIN	15022/16959	-999	-999	-999	0.283088	MULTINOMIAL-LOGISTIC	Type of tobacco previously smoked	100000	UK Biobank Assessment Centre	100025	Touchscreen	100050	Lifestyle and environment	100058	UK Biobank Assessment Centre > Touchscreen > Lifestyle and environment > Smoking
20003#1140870422	CAT-MUL	71626/582(72208)	0.0442665	-0.0376784	0.124381	0.284372	LOGISTIC-BINARY	Treatment/medication code: folic acid product	100000	UK Biobank Assessment Centre	100071	Verbal interview	100075	Medications	100075	UK Biobank Assessment Centre > Verbal interview > Medications
20003#1141200322	CAT-MUL	72108/100(72208)	0.103185	-0.0912179	0.286075	0.284398	LOGISTIC-BINARY	Treatment/medication code: solifenacin	100000	UK Biobank Assessment Centre	100071	Verbal interview	100075	Medications	100075	UK Biobank Assessment Centre > Verbal interview > Medications
4728	CAT-SIN	15230/4201(19431)	-0.0190909	-0.05416	0.0157737	0.284548	LOGISTIC-BINARY	Leg pain on walking	100000	UK Biobank Assessment Centre	100025	Touchscreen	100036	Health and medical history	100038	UK Biobank Assessment Centre > Touchscreen > Health and medical history > Claudication and peripheral artery disease
20003#1140861090	CAT-MUL	72016/192(72208)	-0.0814029	-0.233144	0.065002	0.284713	LOGISTIC-BINARY	Treatment/medication code: adalat 5mg capsule	100000	UK Biobank Assessment Centre	100071	Verbal interview	100075	Medications	100075	UK Biobank Assessment Centre > Verbal interview > Medications
40006#C23	CAT-MUL	72200/20(72220)	-0.262232	-0.766539	0.193311	0.285194	LOGISTIC-BINARY	Type of cancer: ICD10: C23 Malignant neoplasm of gallbladder	100091	Health-related outcomes	100092	Cancer register	100092	Cancer register	100092	Health-related outcomes > Cancer register
20003#1140912228	CAT-MUL	72195/13(72208)	-0.333059	-0.983131	0.232913	0.285233	LOGISTIC-BINARY	Treatment/medication code: b12 - cyanocobalamin prep	100000	UK Biobank Assessment Centre	100071	Verbal interview	100075	Medications	100075	UK Biobank Assessment Centre > Verbal interview > Medications
20493	CAT-SIN	3626/1440(5066)	0.0343802	-0.0289205	0.0973399	0.285602	LOGISTIC-BINARY	Severity of problems due to mania or irritability	100089	Online follow-up	136	Mental health	139	Mania	139	Online follow-up > Mental health > Mania
40006#C64	CAT-MUL	71981/239(72220)	0.0680033	-0.0592039	0.190486	0.28596	LOGISTIC-BINARY	Type of cancer: ICD10: C64 Malignant neoplasm of kidney, except renal pelvis	100091	Health-related outcomes	100092	Cancer register	100092	Cancer register	100092	Health-related outcomes > Cancer register
20003#1140864752	CAT-MUL	69689/2519(72208)	-0.0222514	-0.0634608	0.0185557	0.287565	LOGISTIC-BINARY	Treatment/medication code: lansoprazole	100000	UK Biobank Assessment Centre	100071	Verbal interview	100075	Medications	100075	UK Biobank Assessment Centre > Verbal interview > Medications
30630	CONTINUOUS	62809	0.00393889	-0.00332197	0.0111997	0.287665	LINEAR	Apolipoprotein A	100078	Biological samples	100080	Assay results	17518	Blood assays	17518	Biological samples > Assay results > Blood assays > Blood biochemistry
131126	DATE	71843/377(72220)	-0.0565557	-0.162287	0.0464372	0.288281	LOGISTIC-BINARY	Date G99 first reported (other disorders of nervous system in diseases classified elsewhere)	100091	Health-related outcomes	1712	First occurrences	2406	Nervous system disorders	2406	Health-related outcomes > First occurrences > Nervous system disorders
131410	DATE	71928/292(72220)	-0.0645211	-0.185423	0.0528516	0.288625	LOGISTIC-BINARY	Date I87 first reported (other disorders of veins)	100091	Health-related outcomes	1712	First occurrences	2409	Circulatory system disorders	2409	Health-related outcomes > First occurrences > Circulatory system disorders
130998	DATE	71854/366(72220)	0.0549081	-0.0481355	0.15489	0.289243	LOGISTIC-BINARY	Date G03 first reported (meningitis due to other and unspecified causes)	100091	Health-related outcomes	1712	First occurrences	2406	Nervous system disorders	2406	Health-related outcomes > First occurrences > Nervous system disorders
131652	DATE	71664/556(72220)	-0.0463578	-0.133228	0.0385953	0.290324	LOGISTIC-BINARY	Date K65 first reported (peritonitis)	100091	Health-related outcomes	1712	First occurrences	2411	Digestive system disorders	2411	Health-related outcomes > First occurrences > Digestive system disorders
132138	DATE	71738/482(72220)	-0.0503849	-0.14484	0.041994	0.290535	LOGISTIC-BINARY	Date N88 first reported (other noninflammatory disorders of cervix uteri)	100091	Health-related outcomes	1712	First occurrences	2414	Genitourinary system disorders	2414	Health-related outcomes > First occurrences > Genitourinary system disorders
131022	DATE	71614/606(72220)	0.0430689	-0.0376782	0.122035	0.290545	LOGISTIC-BINARY	Date G20 first reported (parkinson's disease)	100091	Health-related outcomes	1712	First occurrences	2406	Nervous system disorders	2406	Health-related outcomes > First occurrences > Nervous system disorders
40011#9940	CAT-MUL	72210/10(72220)	0.295259	-0.303118	0.790718	0.291466	LOGISTIC-BINARY	Histology of cancer tumour: Hairy cell leukemia	100091	Health-related outcomes	100092	Cancer register	100092	Cancer register	100092	Health-related outcomes > Cancer register
131290	DATE	71938/282(72220)	0.0615354	-0.0549597	0.174098	0.292485	LOGISTIC-BINARY	Date I12 first reported (hypertensive renal disease)	100091	Health-related outcomes	1712	First occurrences	2409	Circulatory system disorders	2409	Health-related outcomes > First occurrences > Circulatory system disorders
1930	CAT-SIN	40790/30287(71077)	-0.00823432	-0.0235715	0.00709194	0.292489	LOGISTIC-BINARY	Miserableness	100000	UK Biobank Assessment Centre	100025	Touchscreen	100059	Psychosocial factors	100060	UK Biobank Assessment Centre > Touchscreen > Psychosocial factors > Mental health
40006#D034	CAT-MUL	72210/10(72220)	-0.397894	-1.18423	0.290747	0.293424	LOGISTIC-BINARY	Type of cancer: ICD10: D03.4 Melanoma in situ of scalp and neck	100091	Health-related outcomes	100092	Cancer register	100092	Cancer register	100092	Health-related outcomes > Cancer register
30020	CONTINUOUS	72219	0.00312855	-0.00270873	0.00896584	0.293501	LINEAR	Haemoglobin concentration	100078	Biological samples	100080	Assay results	100081	Blood assays	100081	Biological samples > Assay results > Blood assays > Blood count
131618	DATE	71139/1081(72220)	-0.0329671	-0.0951504	0.0282378	0.29498	LOGISTIC-BINARY	Date K43 first reported (ventral hernia)	100091	Health-related outcomes	1712	First occurrences	2411	Digestive system disorders	2411	Health-related outcomes > First occurrences > Digestive system disorders
20003#1140879430	CAT-MUL	72080/128(72208)	0.0913585	-0.0838918	0.257941	0.295249	LOGISTIC-BINARY	Treatment/medication code: domperidone	100000	UK Biobank Assessment Centre	100071	Verbal interview	100075	Medications	100075	UK Biobank Assessment Centre > Verbal interview > Medications
40006#C549	CAT-MUL	72209/11(72220)	-0.375151	-1.11808	0.281981	0.295487	LOGISTIC-BINARY	Type of cancer: ICD10: C54.9 Corpus uteri, unspecified	100091	Health-related outcomes	100092	Cancer register	100092	Cancer register	100092	Health-related outcomes > Cancer register
6179#4	CAT-MUL	69228/2854(72082)	-0.0204371	-0.05894	0.0177023	0.295904	LOGISTIC-BINARY	Mineral and other dietary supplements: Zinc	100000	UK Biobank Assessment Centre	100025	Touchscreen	100036	Health and medical history	100045	UK Biobank Assessment Centre > Touchscreen > Health and medical history > Medication
20003#1141151946	CAT-MUL	72173/35(72208)	0.164152	-0.159499	0.45389	0.296225	LOGISTIC-BINARY	Treatment/medication code: cipramil 10mg tablet	100000	UK Biobank Assessment Centre	100071	Verbal interview	100075	Medications	100075	UK Biobank Assessment Centre > Verbal interview > Medications
130134	DATE	72147/73(72220)	0.118731	-0.112066	0.332997	0.296672	LOGISTIC-BINARY	Date A80 first reported (acute poliomyelitis)	100091	Health-related outcomes	1712	First occurrences	2401	Certain infectious and parasitic diseases	2401	Health-related outcomes > First occurrences > Certain infectious and parasitic diseases
20003#1140873450	CAT-MUL	72183/25(72208)	0.193038	-0.191771	0.52965	0.296678	LOGISTIC-BINARY	Treatment/medication code: tetracycline	100000	UK Biobank Assessment Centre	100071	Verbal interview	100075	Medications	100075	UK Biobank Assessment Centre > Verbal interview > Medications
20003#1140883748	CAT-MUL	71977/231(72208)	0.0680033	-0.0620634	0.193267	0.296704	LOGISTIC-BINARY	Treatment/medication code: selenium product	100000	UK Biobank Assessment Centre	100071	Verbal interview	100075	Medications	100075	UK Biobank Assessment Centre > Verbal interview > Medications
20003#1141151284	CAT-MUL	72155/53(72208)	-0.156232	-0.458569	0.127984	0.2971	LOGISTIC-BINARY	Treatment/medication code: naratriptan	100000	UK Biobank Assessment Centre	100071	Verbal interview	100075	Medications	100075	UK Biobank Assessment Centre > Verbal interview > Medications
20003#1140871374	CAT-MUL	72188/20(72208)	0.211223	-0.213815	0.574887	0.29827	LOGISTIC-BINARY	Treatment/medication code: brufen 200mg tablet	100000	UK Biobank Assessment Centre	100071	Verbal interview	100075	Medications	100075	UK Biobank Assessment Centre > Verbal interview > Medications
131488	DATE	72109/111(72220)	0.0962607	-0.0900729	0.272384	0.298529	LOGISTIC-BINARY	Date J42 first reported (unspecified chronic bronchitis)	100091	Health-related outcomes	1712	First occurrences	2410	Respiratory system disorders	2410	Health-related outcomes > First occurrences > Respiratory system disorders
20001#1002	CAT-MUL	70647/1561(72208)	0.0272321	-0.0244277	0.0782746	0.298624	LOGISTIC-BINARY	Cancer code, self-reported: breast cancer	100000	UK Biobank Assessment Centre	100071	Verbal interview	100074	Medical conditions	100074	UK Biobank Assessment Centre > Verbal interview > Medical conditions
20003#1141157412	CAT-MUL	72196/12(72208)	-0.374364	-1.12256	0.283374	0.298831	LOGISTIC-BINARY	Treatment/medication code: ibuprofen product	100000	UK Biobank Assessment Centre	100071	Verbal interview	100075	Medications	100075	UK Biobank Assessment Centre > Verbal interview > Medications
21056	CAT-SIN	24949	-0.0143969	-0.0416201	0.0128263	0.299818	ORDERED-LOGISTIC	Degree bothered by shortness of breath in the last 3 months	100089	Online follow-up	153	Digestive health	153	Digestive health	153	Online follow-up > Digestive health
20003#1140869276	CAT-MUL	72104/104(72208)	0.0992994	-0.093728	0.281417	0.299899	LOGISTIC-BINARY	Treatment/medication code: micronor tablet	100000	UK Biobank Assessment Centre	100071	Verbal interview	100075	Medications	100075	UK Biobank Assessment Centre > Verbal interview > Medications
20003#1140871666	CAT-MUL	72176/32(72208)	0.169618	-0.168577	0.470662	0.300117	LOGISTIC-BINARY	Treatment/medication code: piroxicam	100000	UK Biobank Assessment Centre	100071	Verbal interview	100075	Medications	100075	UK Biobank Assessment Centre > Verbal interview > Medications
20003#1141146198	CAT-MUL	71995/213(72208)	0.0698574	-0.0648031	0.1994	0.300243	LOGISTIC-BINARY	Treatment/medication code: xalatan 0.005% eye drops	100000	UK Biobank Assessment Centre	100071	Verbal interview	100075	Medications	100075	UK Biobank Assessment Centre > Verbal interview > Medications
4609	INTEGER	8130	-0.0114833	-0.0332237	0.0102571	0.300507	LINEAR	Longest period of depression	100000	UK Biobank Assessment Centre	100025	Touchscreen	100059	Psychosocial factors	100060	UK Biobank Assessment Centre > Touchscreen > Psychosocial factors > Mental health
20003#1140910512	CAT-MUL	72188/20(72208)	0.209307	-0.210859	0.579959	0.300875	LOGISTIC-BINARY	Treatment/medication code: ismo - isosorbide mononitrate	100000	UK Biobank Assessment Centre	100071	Verbal interview	100075	Medications	100075	UK Biobank Assessment Centre > Verbal interview > Medications
20003#1140865336	CAT-MUL	72171/37(72208)	0.160708	-0.158755	0.448057	0.301063	LOGISTIC-BINARY	Treatment/medication code: spasmonal 60mg capsule	100000	UK Biobank Assessment Centre	100071	Verbal interview	100075	Medications	100075	UK Biobank Assessment Centre > Verbal interview > Medications
20003#1141182628	CAT-MUL	72085/123(72208)	0.0892091	-0.0847123	0.254092	0.302437	LOGISTIC-BINARY	Treatment/medication code: tiotropium	100000	UK Biobank Assessment Centre	100071	Verbal interview	100075	Medications	100075	UK Biobank Assessment Centre > Verbal interview > Medications
20431	CAT-SIN	878/271(1149)	0.0736912	-0.0675037	0.213464	0.303114	LOGISTIC-BINARY	Ever addicted to a behaviour or miscellanous	100089	Online follow-up	136	Mental health	141	Addictions	141	Online follow-up > Mental health > Addictions
20003#1140883468	CAT-MUL	72120/88(72208)	-0.11681	-0.344641	0.0995707	0.30316	LOGISTIC-BINARY	Treatment/medication code: clonidine	100000	UK Biobank Assessment Centre	100071	Verbal interview	100075	Medications	100075	UK Biobank Assessment Centre > Verbal interview > Medications
40012#2	CAT-MUL	70323/1897(72220)	0.0242364	-0.0221711	0.0700942	0.303169	LOGISTIC-BINARY	Behaviour of cancer tumour: Carcinoma in situ	100091	Health-related outcomes	100092	Cancer register	100092	Cancer register	100092	Health-related outcomes > Cancer register
40013#1820	CAT-MUL	72209/11(72220)	-0.35277	-1.06308	0.277681	0.303338	LOGISTIC-BINARY	Type of cancer: ICD9: 1820 Malignant neoplasm of corpus uteri, except isthmus	100091	Health-related outcomes	100092	Cancer register	100092	Cancer register	100092	Health-related outcomes > Cancer register
20003#1140926922	CAT-MUL	72145/63(72208)	-0.137462	-0.406566	0.11628	0.303369	LOGISTIC-BINARY	Treatment/medication code: antihistamine 60mg tablet	100000	UK Biobank Assessment Centre	100071	Verbal interview	100075	Medications	100075	UK Biobank Assessment Centre > Verbal interview > Medications
131604	DATE	71415/805(72220)	-0.0373452	-0.109226	0.0332208	0.304148	LOGISTIC-BINARY	Date K35 first reported (acute appendicitis)	100091	Health-related outcomes	1712	First occurrences	2411	Digestive system disorders	2411	Health-related outcomes > First occurrences > Digestive system disorders
135	INTEGER	72208	0.00736884	-0.00670004	0.0214377	0.304623	ORDERED-LOGISTIC	Number of self-reported non-cancer illnesses	100000	UK Biobank Assessment Centre	100071	Verbal interview	100074	Medical conditions	100074	UK Biobank Assessment Centre > Verbal interview > Medical conditions
20003#1140879630	CAT-MUL	72163/45(72208)	0.147959	-0.146383	0.417327	0.304966	LOGISTIC-BINARY	Treatment/medication code: imipramine	100000	UK Biobank Assessment Centre	100071	Verbal interview	100075	Medications	100075	UK Biobank Assessment Centre > Verbal interview > Medications
20003#1140869848	CAT-MUL	71831/377(72208)	0.0524566	-0.0492602	0.151349	0.305478	LOGISTIC-BINARY	Treatment/medication code: methotrexate	100000	UK Biobank Assessment Centre	100071	Verbal interview	100075	Medications	100075	UK Biobank Assessment Centre > Verbal interview > Medications
40006#C20	CAT-MUL	71900/320(72220)	0.0566294	-0.0534164	0.163192	0.305615	LOGISTIC-BINARY	Type of cancer: ICD10: C20 Malignant neoplasm of rectum	100091	Health-related outcomes	100092	Cancer register	100092	Cancer register	100092	Health-related outcomes > Cancer register
20003#1141164276	CAT-MUL	72148/60(72208)	0.124775	-0.122802	0.354013	0.305932	LOGISTIC-BINARY	Treatment/medication code: nebivolol	100000	UK Biobank Assessment Centre	100071	Verbal interview	100075	Medications	100075	UK Biobank Assessment Centre > Verbal interview > Medications
20003#1140867504	CAT-MUL	72173/35(72208)	0.161996	-0.165007	0.454775	0.307092	LOGISTIC-BINARY	Treatment/medication code: priadel 200mg m/r tablet	100000	UK Biobank Assessment Centre	100071	Verbal interview	100075	Medications	100075	UK Biobank Assessment Centre > Verbal interview > Medications
130878	DATE	72135/85(72220)	0.10649	-0.104491	0.303966	0.307591	LOGISTIC-BINARY	Date F22 first reported (persistent delusional disorders)	100091	Health-related outcomes	1712	First occurrences	2405	Mental and behavioural disorders	2405	Health-related outcomes > First occurrences > Mental and behavioural disorders
20003#1140872150	CAT-MUL	72159/49(72208)	-0.162074	-0.484323	0.138357	0.308411	LOGISTIC-BINARY	Treatment/medication code: clonazepam	100000	UK Biobank Assessment Centre	100071	Verbal interview	100075	Medications	100075	UK Biobank Assessment Centre > Verbal interview > Medications
131078	DATE	71822/398(72220)	-0.0526581	-0.155406	0.047507	0.309137	LOGISTIC-BINARY	Date G58 first reported (other mononeuropathies)	100091	Health-related outcomes	1712	First occurrences	2406	Nervous system disorders	2406	Health-related outcomes > First occurrences > Nervous system disorders
21076	CAT-SIN	2790/209(2999)	0.0707158	-0.0682548	0.204635	0.309487	LOGISTIC-BINARY	Vomiting when IBS symptoms first began	100089	Online follow-up	153	Digestive health	153	Digestive health	153	Online follow-up > Digestive health
132232	DATE	72177/43(72220)	-0.171977	-0.515867	0.145375	0.309517	LOGISTIC-BINARY	Date O43 first reported (placental disorders)	100091	Health-related outcomes	1712	First occurrences	2415	Pregnancy, childbirth and the puerperium	2415	Health-related outcomes > First occurrences > Pregnancy, childbirth and the puerperium
20003#1140909954	CAT-MUL	72185/23(72208)	-0.229313	-0.691615	0.19034	0.309791	LOGISTIC-BINARY	Treatment/medication code: acyclovir	100000	UK Biobank Assessment Centre	100071	Verbal interview	100075	Medications	100075	UK Biobank Assessment Centre > Verbal interview > Medications
20001#1063	CAT-MUL	72188/20(72208)	0.20464	-0.21785	0.566307	0.310036	LOGISTIC-BINARY	Cancer code, self-reported: primary bone cancer	100000	UK Biobank Assessment Centre	100071	Verbal interview	100074	Medical conditions	100074	UK Biobank Assessment Centre > Verbal interview > Medical conditions
30790	CONTINUOUS	55246	0.00436378	-0.00407021	0.0127978	0.310532	LINEAR	Lipoprotein A	100078	Biological samples	100080	Assay results	17518	Blood assays	17518	Biological samples > Assay results > Blood assays > Blood biochemistry
20003#1141164828	CAT-MUL	71721/487(72208)	-0.0478843	-0.141763	0.0439078	0.312117	LOGISTIC-BINARY	Treatment/medication code: adcal-d3 1.5g/10micrograms chewable tablet	100000	UK Biobank Assessment Centre	100071	Verbal interview	100075	Medications	100075	UK Biobank Assessment Centre > Verbal interview > Medications
21067	CAT-SIN	19456/3221(22677)	0.0195255	-0.0185169	0.0572997	0.312692	LOGISTIC-BINARY	Long-term/recurrent antibiotics as child or teenager	100089	Online follow-up	153	Digestive health	153	Digestive health	153	Online follow-up > Digestive health
20003#1141151018	CAT-MUL	72189/19(72208)	-0.261126	-0.792031	0.218697	0.312724	LOGISTIC-BINARY	Treatment/medication code: cozaar-comp 50mg/12.5mg tablet	100000	UK Biobank Assessment Centre	100071	Verbal interview	100075	Medications	100075	UK Biobank Assessment Centre > Verbal interview > Medications
132078	DATE	71826/394(72220)	-0.0523817	-0.155575	0.0480585	0.313398	LOGISTIC-BINARY	Date N43 first reported (hydrocele and spermatocele)	100091	Health-related outcomes	1712	First occurrences	2414	Genitourinary system disorders	2414	Health-related outcomes > First occurrences > Genitourinary system disorders
131964	DATE	68599/3621(72220)	-0.0180439	-0.0532954	0.016944	0.313931	LOGISTIC-BINARY	Date M81 first reported (osteoporosis without pathological fracture)	100091	Health-related outcomes	1712	First occurrences	2413	Musculoskeletal system and connective tissue disorders	2413	Health-related outcomes > First occurrences > Musculoskeletal system and connective tissue disorders
20003#1140909578	CAT-MUL	72153/55(72208)	-0.144208	-0.43427	0.127538	0.31506	LOGISTIC-BINARY	Treatment/medication code: losec 10mg capsule	100000	UK Biobank Assessment Centre	100071	Verbal interview	100075	Medications	100075	UK Biobank Assessment Centre > Verbal interview > Medications
130702	DATE	72019/201(72220)	-0.0752243	-0.224468	0.0689315	0.315092	LOGISTIC-BINARY	Date E06 first reported (thyroiditis)	100091	Health-related outcomes	1712	First occurrences	2404	Endocrine, nutritional and metabolic diseases	2404	Health-related outcomes > First occurrences > Endocrine, nutritional and metabolic diseases
131680	DATE	71404/816(72220)	0.0354135	-0.034336	0.103845	0.315141	LOGISTIC-BINARY	Date K83 first reported (other diseases of biliary tract)	100091	Health-related outcomes	1712	First occurrences	2411	Digestive system disorders	2411	Health-related outcomes > First occurrences > Digestive system disorders
20001#1045	CAT-MUL	72089/119(72208)	-0.0959533	-0.288177	0.0870476	0.316619	LOGISTIC-BINARY	Cancer code, self-reported: testicular cancer	100000	UK Biobank Assessment Centre	100071	Verbal interview	100074	Medical conditions	100074	UK Biobank Assessment Centre > Verbal interview > Medical conditions
30120	CONTINUOUS	72220	-0.00373112	-0.0110454	0.00358318	0.317401	LINEAR	Lymphocyte count	100078	Biological samples	100080	Assay results	100081	Blood assays	100081	Biological samples > Assay results > Blood assays > Blood count
20003#1141145812	CAT-MUL	72060/148(72208)	0.0810233	-0.0818103	0.236362	0.318573	LOGISTIC-BINARY	Treatment/medication code: minerals - magnesium	100000	UK Biobank Assessment Centre	100071	Verbal interview	100075	Medications	100075	UK Biobank Assessment Centre > Verbal interview > Medications
1259	CAT-SIN	67371	0.0131838	-0.0126702	0.0390379	0.318635	ORDERED-LOGISTIC	Smoking/smokers in household	100000	UK Biobank Assessment Centre	100025	Touchscreen	100050	Lifestyle and environment	100058	UK Biobank Assessment Centre > Touchscreen > Lifestyle and environment > Smoking
20003#1140871996	CAT-MUL	72196/12(72208)	0.305203	-0.359738	0.824715	0.31917	LOGISTIC-BINARY	Treatment/medication code: sanomigran 500micrograms tablet	100000	UK Biobank Assessment Centre	100071	Verbal interview	100075	Medications	100075	UK Biobank Assessment Centre > Verbal interview > Medications
40006#D414	CAT-MUL	72092/128(72220)	-0.0918459	-0.276845	0.0850749	0.320193	LOGISTIC-BINARY	Type of cancer: ICD10: D41.4 Bladder	100091	Health-related outcomes	100092	Cancer register	100092	Cancer register	100092	Health-related outcomes > Cancer register
20003#1141192004	CAT-MUL	72197/11(72208)	-0.33884	-1.05085	0.276581	0.320257	LOGISTIC-BINARY	Treatment/medication code: avodart 500micrograms capsule	100000	UK Biobank Assessment Centre	100071	Verbal interview	100075	Medications	100075	UK Biobank Assessment Centre > Verbal interview > Medications
130020	DATE	71839/381(72220)	-0.052714	-0.157995	0.0498728	0.320293	LOGISTIC-BINARY	Date A15 first reported (respiratory tuberculosis, bacteriologically and histologically confirmed)	100091	Health-related outcomes	1712	First occurrences	2401	Certain infectious and parasitic diseases	2401	Health-related outcomes > First occurrences > Certain infectious and parasitic diseases
130830	DATE	71987/233(72220)	-0.0674856	-0.202793	0.0633558	0.320455	LOGISTIC-BINARY	Date E88 first reported (other metabolic disorders)	100091	Health-related outcomes	1712	First occurrences	2404	Endocrine, nutritional and metabolic diseases	2404	Health-related outcomes > First occurrences > Endocrine, nutritional and metabolic diseases
40006#C445	CAT-MUL	71778/442(72220)	-0.0488698	-0.14647	0.0463862	0.320658	LOGISTIC-BINARY	Type of cancer: ICD10: C44.5 Skin of trunk	100091	Health-related outcomes	100092	Cancer register	100092	Cancer register	100092	Health-related outcomes > Cancer register
20003#1141171100	CAT-MUL	72181/27(72208)	-0.212229	-0.648612	0.188362	0.32174	LOGISTIC-BINARY	Treatment/medication code: exemestane	100000	UK Biobank Assessment Centre	100071	Verbal interview	100075	Medications	100075	UK Biobank Assessment Centre > Verbal interview > Medications
40006#C241	CAT-MUL	72203/17(72220)	-0.280711	-0.865165	0.240478	0.321759	LOGISTIC-BINARY	Type of cancer: ICD10: C24.1 Ampulla of Vater	100091	Health-related outcomes	100092	Cancer register	100092	Cancer register	100092	Health-related outcomes > Cancer register
6155#1	CAT-MUL	70524/1376(71900)	0.027141	-0.0269324	0.0804355	0.32176	LOGISTIC-BINARY	Vitamin and mineral supplements: Vitamin A	100000	UK Biobank Assessment Centre	100025	Touchscreen	100036	Health and medical history	100045	UK Biobank Assessment Centre > Touchscreen > Health and medical history > Medication
131084	DATE	72117/103(72220)	-0.102071	-0.308737	0.0947951	0.321866	LOGISTIC-BINARY	Date G61 first reported (inflammatory polyneuropathy)	100091	Health-related outcomes	1712	First occurrences	2406	Nervous system disorders	2406	Health-related outcomes > First occurrences > Nervous system disorders
20003#1140910766	CAT-MUL	72014/194(72208)	0.0690764	-0.0705313	0.203111	0.322664	LOGISTIC-BINARY	Treatment/medication code: nicorandil	100000	UK Biobank Assessment Centre	100071	Verbal interview	100075	Medications	100075	UK Biobank Assessment Centre > Verbal interview > Medications
131576	DATE	71568/652(72220)	0.0388154	-0.0390545	0.115057	0.32356	LOGISTIC-BINARY	Date K12 first reported (stomatitis and related lesions)	100091	Health-related outcomes	1712	First occurrences	2411	Digestive system disorders	2411	Health-related outcomes > First occurrences > Digestive system disorders
20003#1140910548	CAT-MUL	72184/24(72208)	-0.218488	-0.671066	0.194472	0.323842	LOGISTIC-BINARY	Treatment/medication code: iron sulphate	100000	UK Biobank Assessment Centre	100071	Verbal interview	100075	Medications	100075	UK Biobank Assessment Centre > Verbal interview > Medications
40011#8140	CAT-MUL	68994/3226(72220)	-0.0184404	-0.0552893	0.0180947	0.324607	LOGISTIC-BINARY	Histology of cancer tumour: Adenocarcinoma, NOS	100091	Health-related outcomes	100092	Cancer register	100092	Cancer register	100092	Health-related outcomes > Cancer register
131270	DATE	71972/248(72220)	0.0617331	-0.0633911	0.182497	0.325251	LOGISTIC-BINARY	Date I00 first reported (rheumatic fever without mention of heart involvement)	100091	Health-related outcomes	1712	First occurrences	2409	Circulatory system disorders	2409	Health-related outcomes > First occurrences > Circulatory system disorders
20003#1140860834	CAT-MUL	72013/195(72208)	-0.0737761	-0.223524	0.0706441	0.325774	LOGISTIC-BINARY	Treatment/medication code: glyceryl trinitrate	100000	UK Biobank Assessment Centre	100071	Verbal interview	100075	Medications	100075	UK Biobank Assessment Centre > Verbal interview > Medications
40006#C434	CAT-MUL	72202/18(72220)	-0.252163	-0.781278	0.222561	0.326354	LOGISTIC-BINARY	Type of cancer: ICD10: C43.4 Malignant melanoma of scalp and neck	100091	Health-related outcomes	100092	Cancer register	100092	Cancer register	100092	Health-related outcomes > Cancer register
40011#8743	CAT-MUL	71786/434(72220)	-0.0488827	-0.147757	0.0475485	0.326655	LOGISTIC-BINARY	Histology of cancer tumour: Superficial spreading melanoma	100091	Health-related outcomes	100092	Cancer register	100092	Cancer register	100092	Health-related outcomes > Cancer register
1319	INTEGER	66016	-0.00765875	-0.0230343	0.00771683	0.328875	ORDERED-LOGISTIC	Dried fruit intake	100000	UK Biobank Assessment Centre	100025	Touchscreen	100050	Lifestyle and environment	100052	UK Biobank Assessment Centre > Touchscreen > Lifestyle and environment > Diet
20003#1141189090	CAT-MUL	72183/25(72208)	0.184617	-0.207748	0.5331	0.330414	LOGISTIC-BINARY	Treatment/medication code: rosiglitazone 1mg / metformin 500mg tablet	100000	UK Biobank Assessment Centre	100071	Verbal interview	100075	Medications	100075	UK Biobank Assessment Centre > Verbal interview > Medications
131668	DATE	71777/443(72220)	0.045974	-0.0479005	0.137373	0.330818	LOGISTIC-BINARY	Date K75 first reported (other inflammatory liver diseases)	100091	Health-related outcomes	1712	First occurrences	2411	Digestive system disorders	2411	Health-related outcomes > First occurrences > Digestive system disorders
5463	CAT-SIN	2798/1329(4127)	0.0328772	-0.0336322	0.0990856	0.331325	LOGISTIC-BINARY	Leg pain in calf/calves	100000	UK Biobank Assessment Centre	100025	Touchscreen	100036	Health and medical history	100038	UK Biobank Assessment Centre > Touchscreen > Health and medical history > Claudication and peripheral artery disease
20003#1141157324	CAT-MUL	72192/16(72208)	-0.263479	-0.822807	0.235672	0.332146	LOGISTIC-BINARY	Treatment/medication code: loratadine product	100000	UK Biobank Assessment Centre	100071	Verbal interview	100075	Medications	100075	UK Biobank Assessment Centre > Verbal interview > Medications
20003#1141145660	CAT-MUL	71878/330(72208)	0.0534736	-0.0561635	0.159948	0.332191	LOGISTIC-BINARY	Treatment/medication code: valsartan	100000	UK Biobank Assessment Centre	100071	Verbal interview	100075	Medications	100075	UK Biobank Assessment Centre > Verbal interview > Medications
20003#1140921600	CAT-MUL	71029/1179(72208)	-0.0293369	-0.0891287	0.0295563	0.332606	LOGISTIC-BINARY	Treatment/medication code: citalopram	100000	UK Biobank Assessment Centre	100071	Verbal interview	100075	Medications	100075	UK Biobank Assessment Centre > Verbal interview > Medications
40006#C181	CAT-MUL	72204/16(72220)	-0.276104	-0.865738	0.247651	0.333557	LOGISTIC-BINARY	Type of cancer: ICD10: C18.1 Appendix	100091	Health-related outcomes	100092	Cancer register	100092	Cancer register	100092	Health-related outcomes > Cancer register
131876	DATE	59349/12871(72220)	0.00981403	-0.0101181	0.0296859	0.333786	LOGISTIC-BINARY	Date M19 first reported (other arthrosis)	100091	Health-related outcomes	1712	First occurrences	2413	Musculoskeletal system and connective tissue disorders	2413	Health-related outcomes > First occurrences > Musculoskeletal system and connective tissue disorders
132464	DATE	72192/28(72220)	0.172105	-0.195842	0.499143	0.334029	LOGISTIC-BINARY	Date Q18 first reported (other congenital malformations of face and neck)	100091	Health-related outcomes	1712	First occurrences	2417	Congenital disruptions and chromosomal abnormalities	2417	Health-related outcomes > First occurrences > Congenital disruptions and chromosomal abnormalities
20003#1140870306	CAT-MUL	72178/30(72208)	0.165145	-0.186488	0.482314	0.334191	LOGISTIC-BINARY	Treatment/medication code: iron+folic acid	100000	UK Biobank Assessment Centre	100071	Verbal interview	100075	Medications	100075	UK Biobank Assessment Centre > Verbal interview > Medications
1279	INTEGER	61872	0.00579287	-0.0147303	0.026316	0.334683	ORDERED-LOGISTIC	Exposure to tobacco smoke outside home	100000	UK Biobank Assessment Centre	100025	Touchscreen	100050	Lifestyle and environment	100058	UK Biobank Assessment Centre > Touchscreen > Lifestyle and environment > Smoking
132500	DATE	72131/89(72220)	0.09661	-0.106302	0.286741	0.335859	LOGISTIC-BINARY	Date Q38 first reported (other congenital malformations of tongue, mouth and pharynx)	100091	Health-related outcomes	1712	First occurrences	2417	Congenital disruptions and chromosomal abnormalities	2417	Health-related outcomes > First occurrences > Congenital disruptions and chromosomal abnormalities
132242	DATE	72039/181(72220)	0.0721536	-0.0781411	0.215779	0.336022	LOGISTIC-BINARY	Date O48 first reported (prolonged pregnancy)	100091	Health-related outcomes	1712	First occurrences	2415	Pregnancy, childbirth and the puerperium	2415	Health-related outcomes > First occurrences > Pregnancy, childbirth and the puerperium
21027	CAT-SIN	6521/6905(13426)	-0.016668	-0.0506568	0.017312	0.336347	LOGISTIC-BINARY	Abdominal discomfort/pain for 6 months or longer	100089	Online follow-up	153	Digestive health	153	Digestive health	153	Online follow-up > Digestive health
131396	DATE	69449/2771(72220)	-0.0191055	-0.0582786	0.0196968	0.336824	LOGISTIC-BINARY	Date I80 first reported (phlebitis and thrombophlebitis)	100091	Health-related outcomes	1712	First occurrences	2409	Circulatory system disorders	2409	Health-related outcomes > First occurrences > Circulatory system disorders
20003#1140868588	CAT-MUL	72184/24(72208)	0.187966	-0.219141	0.543546	0.337053	LOGISTIC-BINARY	Treatment/medication code: progesterone product	100000	UK Biobank Assessment Centre	100071	Verbal interview	100075	Medications	100075	UK Biobank Assessment Centre > Verbal interview > Medications
20003#1140865396	CAT-MUL	72138/70(72208)	-0.122332	-0.379415	0.119962	0.337552	LOGISTIC-BINARY	Treatment/medication code: buscopan 10mg tablet	100000	UK Biobank Assessment Centre	100071	Verbal interview	100075	Medications	100075	UK Biobank Assessment Centre > Verbal interview > Medications
20003#1140888686	CAT-MUL	72197/11(72208)	0.265424	-0.332896	0.738321	0.337793	LOGISTIC-BINARY	Treatment/medication code: hydralazine	100000	UK Biobank Assessment Centre	100071	Verbal interview	100075	Medications	100075	UK Biobank Assessment Centre > Verbal interview > Medications
1200	CAT-SIN	72159	-0.00679788	-0.0206953	0.00709957	0.337799	ORDERED-LOGISTIC	Sleeplessness / insomnia	100000	UK Biobank Assessment Centre	100025	Touchscreen	100050	Lifestyle and environment	100057	UK Biobank Assessment Centre > Touchscreen > Lifestyle and environment > Sleep
130840	DATE	72085/135(72220)	0.0805377	-0.0884002	0.241278	0.33863	LOGISTIC-BINARY	Date F02 first reported (dementia in other diseases classified elsewhere)	100091	Health-related outcomes	1712	First occurrences	2405	Mental and behavioural disorders	2405	Health-related outcomes > First occurrences > Mental and behavioural disorders
130184	DATE	70202/2018(72220)	0.021763	-0.0231893	0.0661983	0.339898	LOGISTIC-BINARY	Date B05 first reported (measles)	100091	Health-related outcomes	1712	First occurrences	2401	Certain infectious and parasitic diseases	2401	Health-related outcomes > First occurrences > Certain infectious and parasitic diseases
20003#2038459814	CAT-MUL	72038/170(72208)	-0.0753857	-0.233192	0.076315	0.339947	LOGISTIC-BINARY	Treatment/medication code: digoxin	100000	UK Biobank Assessment Centre	100071	Verbal interview	100075	Medications	100075	UK Biobank Assessment Centre > Verbal interview > Medications
30740	CONTINUOUS	63105	0.0037601	-0.00399023	0.0115104	0.341658	LINEAR	Glucose	100078	Biological samples	100080	Assay results	17518	Blood assays	17518	Biological samples > Assay results > Blood assays > Blood biochemistry
20003#1141146508	CAT-MUL	72174/34(72208)	0.155396	-0.18055	0.457643	0.341708	LOGISTIC-BINARY	Treatment/medication code: nasacort 55micrograms aqueous nasal spray	100000	UK Biobank Assessment Centre	100071	Verbal interview	100075	Medications	100075	UK Biobank Assessment Centre > Verbal interview > Medications
40013#2340	CAT-MUL	72181/39(72220)	-0.166026	-0.519858	0.164257	0.342111	LOGISTIC-BINARY	Type of cancer: ICD9: 2340 Carcinoma in situ of eye	100091	Health-related outcomes	100092	Cancer register	100092	Cancer register	100092	Health-related outcomes > Cancer register
131826	DATE	71954/266(72220)	-0.0609941	-0.188736	0.0629146	0.342219	LOGISTIC-BINARY	Date L92 first reported (granulomatous disorders of skin and subcutaneous tissue)	100091	Health-related outcomes	1712	First occurrences	2412	Skin and subcutaneous tissue disorders	2412	Health-related outcomes > First occurrences > Skin and subcutaneous tissue disorders
6155#100	CAT-MUL	22683/49217(71900)	0.00774125	-0.00829228	0.0238021	0.344394	LOGISTIC-BINARY	Vitamin and mineral supplements	100000	UK Biobank Assessment Centre	100025	Touchscreen	100036	Health and medical history	100045	UK Biobank Assessment Centre > Touchscreen > Health and medical history > Medication
1598	INTEGER	51724	0.00853973	-0.00915639	0.0262358	0.344526	ORDERED-LOGISTIC	Average weekly spirits intake	100000	UK Biobank Assessment Centre	100025	Touchscreen	100050	Lifestyle and environment	100051	UK Biobank Assessment Centre > Touchscreen > Lifestyle and environment > Alcohol
6159#1	CAT-MUL	57575/14528(72103)	-0.00903708	-0.0278573	0.00972684	0.345904	LOGISTIC-BINARY	Pain type(s) experienced in last month: Headache	100000	UK Biobank Assessment Centre	100025	Touchscreen	100036	Health and medical history	100048	UK Biobank Assessment Centre > Touchscreen > Health and medical history > Pain
1349	CAT-SIN	72117	-0.00643069	-0.0198459	0.00698455	0.347554	ORDERED-LOGISTIC	Processed meat intake	100000	UK Biobank Assessment Centre	100025	Touchscreen	100050	Lifestyle and environment	100052	UK Biobank Assessment Centre > Touchscreen > Lifestyle and environment > Diet
6156#13	CAT-MUL	3323/554(3877)	0.0434242	-0.0481209	0.133518	0.348519	LOGISTIC-BINARY	Manic/hyper symptoms: I needed less sleep than usual	100000	UK Biobank Assessment Centre	100025	Touchscreen	100059	Psychosocial factors	100060	UK Biobank Assessment Centre > Touchscreen > Psychosocial factors > Mental health
131100	DATE	72175/45(72220)	-0.151637	-0.479857	0.153897	0.349093	LOGISTIC-BINARY	Date G80 first reported (infantile cerebral palsy)	100091	Health-related outcomes	1712	First occurrences	2406	Nervous system disorders	2406	Health-related outcomes > First occurrences > Nervous system disorders
20003#1140888688	CAT-MUL	72005/203(72208)	-0.0695733	-0.217903	0.0737027	0.349873	LOGISTIC-BINARY	Treatment/medication code: betahistine	100000	UK Biobank Assessment Centre	100071	Verbal interview	100075	Medications	100075	UK Biobank Assessment Centre > Verbal interview > Medications
1727	CAT-SIN	70879	-0.00645861	-0.0200266	0.00710938	0.35079	ORDERED-LOGISTIC	Ease of skin tanning	100000	UK Biobank Assessment Centre	100025	Touchscreen	100050	Lifestyle and environment	100055	UK Biobank Assessment Centre > Touchscreen > Lifestyle and environment > Sun exposure
21029	CAT-SIN	13399	-0.0148959	-0.046187	0.0163953	0.351096	ORDERED-LOGISTIC	More frequent bowel movements when abdominal discomfort/pain started	100089	Online follow-up	153	Digestive health	153	Digestive health	153	Online follow-up > Digestive health
130658	DATE	71425/795(72220)	-0.0340848	-0.106395	0.0369001	0.351139	LOGISTIC-BINARY	Date D69 first reported (purpura and other haemorrhagic conditions)	100091	Health-related outcomes	1712	First occurrences	2403	Blood, blood-forming organs and certain immune disorders	2403	Health-related outcomes > First occurrences > Blood, blood-forming organs and certain immune disorders
20003#1140875840	CAT-MUL	72151/57(72208)	-0.130751	-0.414287	0.135168	0.351609	LOGISTIC-BINARY	Treatment/medication code: timolol 0.25% eye drops	100000	UK Biobank Assessment Centre	100071	Verbal interview	100075	Medications	100075	UK Biobank Assessment Centre > Verbal interview > Medications
21055	CAT-SIN	24943	0.0129735	-0.0143081	0.0402551	0.351893	ORDERED-LOGISTIC	Degree bothered by feeling heart pound/race in the last 3 months	100089	Online follow-up	153	Digestive health	153	Digestive health	153	Online follow-up > Digestive health
20003#1141168318	CAT-MUL	71834/374(72208)	0.0476066	-0.0543752	0.146733	0.353537	LOGISTIC-BINARY	Treatment/medication code: clopidogrel	100000	UK Biobank Assessment Centre	100071	Verbal interview	100075	Medications	100075	UK Biobank Assessment Centre > Verbal interview > Medications
21047	INTEGER	1030	0.0550681	-0.060144	0.17028	0.353629	ORDERED-LOGISTIC	Number of weeks (in the last year) at work suffering because of IBS	100089	Online follow-up	153	Digestive health	153	Digestive health	153	Online follow-up > Digestive health
40006#C482	CAT-MUL	72204/16(72220)	-0.263779	-0.848086	0.264384	0.35364	LOGISTIC-BINARY	Type of cancer: ICD10: C48.2 Peritoneum, unspecified	100091	Health-related outcomes	100092	Cancer register	100092	Cancer register	100092	Health-related outcomes > Cancer register
20003#1141180392	CAT-MUL	72172/36(72208)	0.148161	-0.179689	0.44558	0.354462	LOGISTIC-BINARY	Treatment/medication code: cefalexin	100000	UK Biobank Assessment Centre	100071	Verbal interview	100075	Medications	100075	UK Biobank Assessment Centre > Verbal interview > Medications
20003#1140875630	CAT-MUL	72193/15(72208)	-0.262795	-0.850851	0.259124	0.354686	LOGISTIC-BINARY	Treatment/medication code: movelat cream	100000	UK Biobank Assessment Centre	100071	Verbal interview	100075	Medications	100075	UK Biobank Assessment Centre > Verbal interview > Medications
6159#6	CAT-MUL	64095/8008(72103)	0.0111376	-0.01255	0.0347092	0.35558	LOGISTIC-BINARY	Pain type(s) experienced in last month: Hip pain	100000	UK Biobank Assessment Centre	100025	Touchscreen	100036	Health and medical history	100048	UK Biobank Assessment Centre > Touchscreen > Health and medical history > Pain
4056	INTEGER	1015	-0.021887	-0.0685581	0.0247842	0.35764	LINEAR	Age stroke diagnosed	100000	UK Biobank Assessment Centre	100025	Touchscreen	100036	Health and medical history	100044	UK Biobank Assessment Centre > Touchscreen > Health and medical history > Medical conditions
20001#1044	CAT-MUL	71686/522(72208)	-0.0420261	-0.132604	0.0465029	0.357719	LOGISTIC-BINARY	Cancer code, self-reported: prostate cancer	100000	UK Biobank Assessment Centre	100071	Verbal interview	100074	Medical conditions	100074	UK Biobank Assessment Centre > Verbal interview > Medical conditions
4631	CAT-SIN	12118/6745(18863)	-0.0142236	-0.0446495	0.0161184	0.35883	LOGISTIC-BINARY	Ever unenthusiastic/disinterested for a whole week	100000	UK Biobank Assessment Centre	100025	Touchscreen	100059	Psychosocial factors	100060	UK Biobank Assessment Centre > Touchscreen > Psychosocial factors > Mental health
20003#1141200782	CAT-MUL	72197/11(72208)	-0.31019	-1.01487	0.304541	0.358913	LOGISTIC-BINARY	Treatment/medication code: neofel xl 5mg m/r tablet	100000	UK Biobank Assessment Centre	100071	Verbal interview	100075	Medications	100075	UK Biobank Assessment Centre > Verbal interview > Medications
131940	DATE	72013/207(72220)	0.0628978	-0.0742007	0.194603	0.359284	LOGISTIC-BINARY	Date M66 first reported (spontaneous rupture of synovium and tendon)	100091	Health-related outcomes	1712	First occurrences	2413	Musculoskeletal system and connective tissue disorders	2413	Health-related outcomes > First occurrences > Musculoskeletal system and connective tissue disorders
20003#1140882112	CAT-MUL	72192/16(72208)	-0.255885	-0.831898	0.258324	0.359399	LOGISTIC-BINARY	Treatment/medication code: co-careldopa	100000	UK Biobank Assessment Centre	100071	Verbal interview	100075	Medications	100075	UK Biobank Assessment Centre > Verbal interview > Medications
5264	CONTINUOUS	10162	0.00903457	-0.0102983	0.0283674	0.35967	LINEAR	Corneal hysteresis (left)	100000	UK Biobank Assessment Centre	100006	Physical measures	100013	Eye measures	100015	UK Biobank Assessment Centre > Physical measures > Eye measures > Intraocular pressure
131138	DATE	72054/166(72220)	-0.0748205	-0.237959	0.0821789	0.359839	LOGISTIC-BINARY	Date H05 first reported (disorders of orbit)	100091	Health-related outcomes	1712	First occurrences	2407	Eye and adnexa disorders	2407	Health-related outcomes > First occurrences > Eye and adnexa disorders
20003#1140881702	CAT-MUL	72156/52(72208)	0.120619	-0.147722	0.367767	0.359962	LOGISTIC-BINARY	Treatment/medication code: adalate 10mg capsule	100000	UK Biobank Assessment Centre	100071	Verbal interview	100075	Medications	100075	UK Biobank Assessment Centre > Verbal interview > Medications
131198	DATE	71994/226(72220)	0.060037	-0.0709737	0.1861	0.3602	LOGISTIC-BINARY	Date H47 first reported (other disorders of optic [2nd] nerve and visual pathways)	100091	Health-related outcomes	1712	First occurrences	2407	Eye and adnexa disorders	2407	Health-related outcomes > First occurrences > Eye and adnexa disorders
20003#1140911642	CAT-MUL	72179/29(72208)	-0.181635	-0.586477	0.189838	0.360328	LOGISTIC-BINARY	Treatment/medication code: tacrolimus	100000	UK Biobank Assessment Centre	100071	Verbal interview	100075	Medications	100075	UK Biobank Assessment Centre > Verbal interview > Medications
20003#1141187230	CAT-MUL	72190/18(72208)	0.203934	-0.261035	0.608155	0.360411	LOGISTIC-BINARY	Treatment/medication code: care cetirizine hayfever relief 10mg tablet	100000	UK Biobank Assessment Centre	100071	Verbal interview	100075	Medications	100075	UK Biobank Assessment Centre > Verbal interview > Medications
20003#1141180140	CAT-MUL	72148/60(72208)	-0.124627	-0.400101	0.133902	0.360885	LOGISTIC-BINARY	Treatment/medication code: etoricoxib	100000	UK Biobank Assessment Centre	100071	Verbal interview	100075	Medications	100075	UK Biobank Assessment Centre > Verbal interview > Medications
20003#1140868170	CAT-MUL	72124/84(72208)	0.0961762	-0.11678	0.295361	0.361281	LOGISTIC-BINARY	Treatment/medication code: prochlorperazine	100000	UK Biobank Assessment Centre	100071	Verbal interview	100075	Medications	100075	UK Biobank Assessment Centre > Verbal interview > Medications
23069	CAT-SIN	1453/44(1497)	-0.158694	-0.510072	0.17036	0.361284	LOGISTIC-BINARY	HPV 18 seropositivity for Human Papillomavirus type-18	100078	Biological samples	100080	Assay results	51428	Blood assays	51428	Biological samples > Assay results > Blood assays > Infectious Diseases
20003#1141152732	CAT-MUL	72032/176(72208)	0.0667135	-0.0796817	0.206699	0.361521	LOGISTIC-BINARY	Treatment/medication code: mirtazapine	100000	UK Biobank Assessment Centre	100071	Verbal interview	100075	Medications	100075	UK Biobank Assessment Centre > Verbal interview > Medications
131362	DATE	71912/308(72220)	-0.0539128	-0.171496	0.0602372	0.361935	LOGISTIC-BINARY	Date I61 first reported (intracerebral haemorrhage)	100091	Health-related outcomes	1712	First occurrences	2409	Circulatory system disorders	2409	Health-related outcomes > First occurrences > Circulatory system disorders
20003#1140871472	CAT-MUL	72156/52(72208)	0.121771	-0.150921	0.371685	0.362188	LOGISTIC-BINARY	Treatment/medication code: naprosyn 250mg tablet	100000	UK Biobank Assessment Centre	100071	Verbal interview	100075	Medications	100075	UK Biobank Assessment Centre > Verbal interview > Medications
131424	DATE	71450/770(72220)	0.0330953	-0.0387639	0.103616	0.362251	LOGISTIC-BINARY	Date J00 first reported (acute nasopharyngitis [common cold])	100091	Health-related outcomes	1712	First occurrences	2410	Respiratory system disorders	2410	Health-related outcomes > First occurrences > Respiratory system disorders
130244	DATE	72163/57(72220)	0.11529	-0.141859	0.3533	0.362407	LOGISTIC-BINARY	Date B44 first reported (aspergillosis)	100091	Health-related outcomes	1712	First occurrences	2401	Certain infectious and parasitic diseases	2401	Health-related outcomes > First occurrences > Certain infectious and parasitic diseases
20003#1140879464	CAT-MUL	71987/221(72208)	-0.0633507	-0.202328	0.0709949	0.363778	LOGISTIC-BINARY	Treatment/medication code: loperamide	100000	UK Biobank Assessment Centre	100071	Verbal interview	100075	Medications	100075	UK Biobank Assessment Centre > Verbal interview > Medications
131554	DATE	71816/404(72220)	0.0449585	-0.0536825	0.140759	0.36489	LOGISTIC-BINARY	Date K01 first reported (embedded and impacted teeth)	100091	Health-related outcomes	1712	First occurrences	2411	Digestive system disorders	2411	Health-related outcomes > First occurrences > Digestive system disorders
20003#1141171948	CAT-MUL	71997/211(72208)	-0.0656074	-0.210299	0.0741129	0.366077	LOGISTIC-BINARY	Treatment/medication code: adcal 600mg chewable tablet	100000	UK Biobank Assessment Centre	100071	Verbal interview	100075	Medications	100075	UK Biobank Assessment Centre > Verbal interview > Medications
20003#1141180598	CAT-MUL	72193/15(72208)	0.211289	-0.28518	0.627228	0.367513	LOGISTIC-BINARY	Treatment/medication code: coversyl plus 4mg/1.25mg tablet	100000	UK Biobank Assessment Centre	100071	Verbal interview	100075	Medications	100075	UK Biobank Assessment Centre > Verbal interview > Medications
24004	CONTINUOUS	71225	-0.00314497	-0.00999075	0.00370081	0.367896	LINEAR	Nitrogen oxides air pollution; 2010	100088	Additional exposures	113	Local environment	114	Residential air pollution	114	Additional exposures > Local environment > Residential air pollution
6148#3	CAT-MUL	18647/425(19072)	0.0441293	-0.0532846	0.139189	0.368801	LOGISTIC-BINARY	Eye problems/disorders: Injury or trauma resulting in loss of vision	100000	UK Biobank Assessment Centre	100025	Touchscreen	100036	Health and medical history	100041	UK Biobank Assessment Centre > Touchscreen > Health and medical history > Eyesight
40011#8077	CAT-MUL	71910/310(72220)	0.0512221	-0.0623445	0.161256	0.369347	LOGISTIC-BINARY	Histology of cancer tumour: Squamous intraepithelial neoplasia, grade III	100091	Health-related outcomes	100092	Cancer register	100092	Cancer register	100092	Health-related outcomes > Cancer register
40006#D374	CAT-MUL	72208/12(72220)	-0.284353	-0.940111	0.295141	0.369632	LOGISTIC-BINARY	Type of cancer: ICD10: D37.4 Colon	100091	Health-related outcomes	100092	Cancer register	100092	Cancer register	100092	Health-related outcomes > Cancer register
20003#1141168680	CAT-MUL	72130/78(72208)	-0.106447	-0.34535	0.119701	0.370084	LOGISTIC-BINARY	Treatment/medication code: orlistat	100000	UK Biobank Assessment Centre	100071	Verbal interview	100075	Medications	100075	UK Biobank Assessment Centre > Verbal interview > Medications
20003#1141192670	CAT-MUL	72198/10(72208)	-0.318386	-1.06269	0.326761	0.370135	LOGISTIC-BINARY	Treatment/medication code: migard 2.5mg tablet	100000	UK Biobank Assessment Centre	100071	Verbal interview	100075	Medications	100075	UK Biobank Assessment Centre > Verbal interview > Medications
1408	CAT-SIN	70487	-0.00631474	-0.0201215	0.00749202	0.37014	ORDERED-LOGISTIC	Cheese intake	100000	UK Biobank Assessment Centre	100025	Touchscreen	100050	Lifestyle and environment	100052	UK Biobank Assessment Centre > Touchscreen > Lifestyle and environment > Diet
20003#1141157418	CAT-MUL	72188/20(72208)	0.193135	-0.256276	0.585206	0.370902	LOGISTIC-BINARY	Treatment/medication code: budesonide product	100000	UK Biobank Assessment Centre	100071	Verbal interview	100075	Medications	100075	UK Biobank Assessment Centre > Verbal interview > Medications
132504	DATE	72181/39(72220)	0.137205	-0.176911	0.423205	0.371162	LOGISTIC-BINARY	Date Q40 first reported (other congenital malformations of upper alimentary tract)	100091	Health-related outcomes	1712	First occurrences	2417	Congenital disruptions and chromosomal abnormalities	2417	Health-related outcomes > First occurrences > Congenital disruptions and chromosomal abnormalities
6151#5	CAT-MUL	70455/1403(71858)	-0.0248002	-0.0795791	0.0292349	0.371666	LOGISTIC-BINARY	Fractured bone site(s): Wrist	100000	UK Biobank Assessment Centre	100025	Touchscreen	100036	Health and medical history	100044	UK Biobank Assessment Centre > Touchscreen > Health and medical history > Medical conditions
3992	INTEGER	856	0.0277571	-0.0332019	0.0887162	0.371698	LINEAR	Age emphysema/chronic bronchitis diagnosed	100000	UK Biobank Assessment Centre	100025	Touchscreen	100036	Health and medical history	100044	UK Biobank Assessment Centre > Touchscreen > Health and medical history > Medical conditions
20003#1140868508	CAT-MUL	72198/10(72208)	-0.311982	-1.03993	0.325832	0.372569	LOGISTIC-BINARY	Treatment/medication code: cyclo-progynova 1mg tablet	100000	UK Biobank Assessment Centre	100071	Verbal interview	100075	Medications	100075	UK Biobank Assessment Centre > Verbal interview > Medications
20003#1140879818	CAT-MUL	72082/126(72208)	-0.0822611	-0.26746	0.0947921	0.373669	LOGISTIC-BINARY	Treatment/medication code: metoprolol	100000	UK Biobank Assessment Centre	100071	Verbal interview	100075	Medications	100075	UK Biobank Assessment Centre > Verbal interview > Medications
20001#1059	CAT-MUL	71663/545(72208)	-0.039213	-0.126614	0.0462584	0.373999	LOGISTIC-BINARY	Cancer code, self-reported: malignant melanoma	100000	UK Biobank Assessment Centre	100071	Verbal interview	100074	Medical conditions	100074	UK Biobank Assessment Centre > Verbal interview > Medical conditions
20003#1141202030	CAT-MUL	72198/10(72208)	-0.307897	-1.03117	0.324976	0.375088	LOGISTIC-BINARY	Treatment/medication code: estradot 25micrograms patch	100000	UK Biobank Assessment Centre	100071	Verbal interview	100075	Medications	100075	UK Biobank Assessment Centre > Verbal interview > Medications
131962	DATE	71862/358(72220)	-0.0489911	-0.158636	0.0578393	0.375109	LOGISTIC-BINARY	Date M80 first reported (osteoporosis with pathological fracture)	100091	Health-related outcomes	1712	First occurrences	2413	Musculoskeletal system and connective tissue disorders	2413	Health-related outcomes > First occurrences > Musculoskeletal system and connective tissue disorders
40006#C440	CAT-MUL	72152/68(72220)	-0.113726	-0.37237	0.130149	0.375619	LOGISTIC-BINARY	Type of cancer: ICD10: C44.0 Skin of lip	100091	Health-related outcomes	100092	Cancer register	100092	Cancer register	100092	Health-related outcomes > Cancer register
131246	DATE	72086/134(72220)	0.0762801	-0.0966448	0.240781	0.37597	LOGISTIC-BINARY	Date H74 first reported (other disorders of middle ear and mastoid)	100091	Health-related outcomes	1712	First occurrences	2408	Ear and mastoid process disorders	2408	Health-related outcomes > First occurrences > Ear and mastoid process disorders
131498	DATE	71349/871(72220)	0.0302825	-0.0374748	0.0968284	0.376811	LOGISTIC-BINARY	Date J47 first reported (bronchiectasis)	100091	Health-related outcomes	1712	First occurrences	2410	Respiratory system disorders	2410	Health-related outcomes > First occurrences > Respiratory system disorders
20127	INTEGER	58451	-0.0064637	-0.0208105	0.00788308	0.377362	ORDERED-LOGISTIC	Neuroticism score	100000	UK Biobank Assessment Centre	100025	Touchscreen	100059	Psychosocial factors	100060	UK Biobank Assessment Centre > Touchscreen > Psychosocial factors > Mental health
20003#1193	CAT-MUL	69355/2853(72208)	0.0171669	-0.0211409	0.0551281	0.377605	LOGISTIC-BINARY	Treatment/medication code: omega-3/fish oil supplement	100000	UK Biobank Assessment Centre	100071	Verbal interview	100075	Medications	100075	UK Biobank Assessment Centre > Verbal interview > Medications
132262	DATE	72118/102(72220)	-0.0958593	-0.313759	0.111988	0.377775	LOGISTIC-BINARY	Date O69 first reported (labour and delivery complicated by umbilical cord complications)	100091	Health-related outcomes	1712	First occurrences	2415	Pregnancy, childbirth and the puerperium	2415	Health-related outcomes > First occurrences > Pregnancy, childbirth and the puerperium
131236	DATE	71769/451(72220)	-0.0432769	-0.140639	0.0518316	0.378152	LOGISTIC-BINARY	Date H69 first reported (other disorders of eustachian tube)	100091	Health-related outcomes	1712	First occurrences	2408	Ear and mastoid process disorders	2408	Health-related outcomes > First occurrences > Ear and mastoid process disorders
20003#1140860976	CAT-MUL	72179/29(72208)	0.156663	-0.209636	0.48524	0.378374	LOGISTIC-BINARY	Treatment/medication code: imdur 60mg durule	100000	UK Biobank Assessment Centre	100071	Verbal interview	100075	Medications	100075	UK Biobank Assessment Centre > Verbal interview > Medications
131942	DATE	70478/1742(72220)	0.0215452	-0.0267203	0.0692156	0.378694	LOGISTIC-BINARY	Date M67 first reported (other disorders of synovium and tendon)	100091	Health-related outcomes	1712	First occurrences	2413	Musculoskeletal system and connective tissue disorders	2413	Health-related outcomes > First occurrences > Musculoskeletal system and connective tissue disorders
131178	DATE	71075/1145(72220)	-0.0268068	-0.0870294	0.0324949	0.379347	LOGISTIC-BINARY	Date H33 first reported (retinal detachments and breaks)	100091	Health-related outcomes	1712	First occurrences	2407	Eye and adnexa disorders	2407	Health-related outcomes > First occurrences > Eye and adnexa disorders
20003#1140911638	CAT-MUL	72172/36(72208)	0.140558	-0.187573	0.43721	0.379546	LOGISTIC-BINARY	Treatment/medication code: kelp+garlic product	100000	UK Biobank Assessment Centre	100071	Verbal interview	100075	Medications	100075	UK Biobank Assessment Centre > Verbal interview > Medications
20003#1141180148	CAT-MUL	72176/32(72208)	0.144475	-0.195271	0.446372	0.379763	LOGISTIC-BINARY	Treatment/medication code: arcoxia 60mg tablet	100000	UK Biobank Assessment Centre	100071	Verbal interview	100075	Medications	100075	UK Biobank Assessment Centre > Verbal interview > Medications
40006#D329	CAT-MUL	72203/17(72220)	-0.231272	-0.772699	0.257436	0.379913	LOGISTIC-BINARY	Type of cancer: ICD10: D32.9 Meninges, unspecified	100091	Health-related outcomes	100092	Cancer register	100092	Cancer register	100092	Health-related outcomes > Cancer register
40011#9700	CAT-MUL	72210/10(72220)	-0.327086	-1.11172	0.343251	0.381727	LOGISTIC-BINARY	Histology of cancer tumour: Mycosis fungoides	100091	Health-related outcomes	100092	Cancer register	100092	Cancer register	100092	Health-related outcomes > Cancer register
40006#C840	CAT-MUL	72210/10(72220)	-0.327086	-1.11172	0.343251	0.381727	LOGISTIC-BINARY	Type of cancer: ICD10: C84.0 Mycosis fungoides	100091	Health-related outcomes	100092	Cancer register	100092	Cancer register	100092	Health-related outcomes > Cancer register
20003#1141179992	CAT-MUL	72127/81(72208)	-0.10128	-0.335148	0.119778	0.383423	LOGISTIC-BINARY	Treatment/medication code: dovobet ointment	100000	UK Biobank Assessment Centre	100071	Verbal interview	100075	Medications	100075	UK Biobank Assessment Centre > Verbal interview > Medications
132234	DATE	72198/22(72220)	0.176122	-0.249388	0.539773	0.38362	LOGISTIC-BINARY	Date O44 first reported (placenta praevia)	100091	Health-related outcomes	1712	First occurrences	2415	Pregnancy, childbirth and the puerperium	2415	Health-related outcomes > First occurrences > Pregnancy, childbirth and the puerperium
20502	CAT-SIN	16219/5611(21830)	0.0138039	-0.0173347	0.0448214	0.383962	LOGISTIC-BINARY	Ever had period extreme irritability	100089	Online follow-up	136	Mental health	139	Mania	139	Online follow-up > Mental health > Mania
20003#1141180150	CAT-MUL	72191/17(72208)	0.2014	-0.284202	0.617684	0.385004	LOGISTIC-BINARY	Treatment/medication code: arcoxia 90mg tablet	100000	UK Biobank Assessment Centre	100071	Verbal interview	100075	Medications	100075	UK Biobank Assessment Centre > Verbal interview > Medications
20001#1006	CAT-MUL	72166/42(72208)	-0.140078	-0.469368	0.164986	0.387654	LOGISTIC-BINARY	Cancer code, self-reported: larynx/throat cancer	100000	UK Biobank Assessment Centre	100071	Verbal interview	100074	Medical conditions	100074	UK Biobank Assessment Centre > Verbal interview > Medical conditions
23074	CAT-SIN	1062/435(1497)	0.0540401	-0.0694188	0.176636	0.388783	LOGISTIC-BINARY	H. pylori Definition II seropositivity for Helicobacter pylori	100078	Biological samples	100080	Assay results	51428	Blood assays	51428	Biological samples > Assay results > Blood assays > Infectious Diseases
3005	CAT-SIN	2768/4046(6814)	-0.0229431	-0.0752674	0.0294565	0.390352	LOGISTIC-BINARY	Fracture resulting from simple fall	100000	UK Biobank Assessment Centre	100025	Touchscreen	100036	Health and medical history	100044	UK Biobank Assessment Centre > Touchscreen > Health and medical history > Medical conditions
131256	DATE	70443/1777(72220)	-0.0212796	-0.0701812	0.0270553	0.390986	LOGISTIC-BINARY	Date H83 first reported (other diseases of inner ear)	100091	Health-related outcomes	1712	First occurrences	2408	Ear and mastoid process disorders	2408	Health-related outcomes > First occurrences > Ear and mastoid process disorders
24006	CONTINUOUS	65716	-0.00313878	-0.0103304	0.00405284	0.39231	LINEAR	Particulate matter air pollution (pm2.5); 2010	100088	Additional exposures	113	Local environment	114	Residential air pollution	114	Additional exposures > Local environment > Residential air pollution
131918	DATE	69877/2343(72220)	0.0181938	-0.0237212	0.0596733	0.392451	LOGISTIC-BINARY	Date M48 first reported (other spondylopathies)	100091	Health-related outcomes	1712	First occurrences	2413	Musculoskeletal system and connective tissue disorders	2413	Health-related outcomes > First occurrences > Musculoskeletal system and connective tissue disorders
40011#8460	CAT-MUL	72201/19(72220)	0.186524	-0.271181	0.57785	0.392565	LOGISTIC-BINARY	Histology of cancer tumour: Papillary serous cystadenocarcinoma	100091	Health-related outcomes	100092	Cancer register	100092	Cancer register	100092	Health-related outcomes > Cancer register
20003#1141146378	CAT-MUL	72196/12(72208)	0.221554	-0.331678	0.678411	0.393806	LOGISTIC-BINARY	Treatment/medication code: natrilix sr 1.5mg m/r tablet	100000	UK Biobank Assessment Centre	100071	Verbal interview	100075	Medications	100075	UK Biobank Assessment Centre > Verbal interview > Medications
132468	DATE	72024/196(72220)	-0.0628967	-0.210224	0.0790223	0.394263	LOGISTIC-BINARY	Date Q21 first reported (congenital malformations of cardiac septa)	100091	Health-related outcomes	1712	First occurrences	2417	Congenital disruptions and chromosomal abnormalities	2417	Health-related outcomes > First occurrences > Congenital disruptions and chromosomal abnormalities
20003#1140861806	CAT-MUL	71794/414(72208)	-0.0433148	-0.144238	0.0551115	0.39444	LOGISTIC-BINARY	Treatment/medication code: aspirin 75mg tablet	100000	UK Biobank Assessment Centre	100071	Verbal interview	100075	Medications	100075	UK Biobank Assessment Centre > Verbal interview > Medications
4620	INTEGER	7319	-0.0184838	-0.0611622	0.0241947	0.396218	ORDERED-LOGISTIC	Number of depression episodes	100000	UK Biobank Assessment Centre	100025	Touchscreen	100059	Psychosocial factors	100060	UK Biobank Assessment Centre > Touchscreen > Psychosocial factors > Mental health
130264	DATE	72107/113(72220)	0.0786852	-0.108084	0.255514	0.396662	LOGISTIC-BINARY	Date B54 first reported (unspecified malaria)	100091	Health-related outcomes	1712	First occurrences	2401	Certain infectious and parasitic diseases	2401	Health-related outcomes > First occurrences > Certain infectious and parasitic diseases
40011#8170	CAT-MUL	72181/39(72220)	-0.141715	-0.481746	0.17241	0.396709	LOGISTIC-BINARY	Histology of cancer tumour: Hepatocellular carcinoma	100091	Health-related outcomes	100092	Cancer register	100092	Cancer register	100092	Health-related outcomes > Cancer register
20003#1140876384	CAT-MUL	72190/18(72208)	-0.219195	-0.751806	0.258745	0.397165	LOGISTIC-BINARY	Treatment/medication code: glandosane plain spray	100000	UK Biobank Assessment Centre	100071	Verbal interview	100075	Medications	100075	UK Biobank Assessment Centre > Verbal interview > Medications
20003#1140888762	CAT-MUL	72169/39(72208)	-0.141051	-0.480333	0.172436	0.397786	LOGISTIC-BINARY	Treatment/medication code: ismn - isosorbide mononitrate	100000	UK Biobank Assessment Centre	100071	Verbal interview	100075	Medications	100075	UK Biobank Assessment Centre > Verbal interview > Medications
130964	DATE	72154/66(72220)	-0.112151	-0.379995	0.138968	0.397798	LOGISTIC-BINARY	Date F81 first reported (specific developmental disorders of scholastic skills)	100091	Health-related outcomes	1712	First occurrences	2405	Mental and behavioural disorders	2405	Health-related outcomes > First occurrences > Mental and behavioural disorders
40006#C342	CAT-MUL	72199/21(72220)	-0.198698	-0.680506	0.237958	0.398006	LOGISTIC-BINARY	Type of cancer: ICD10: C34.2 Middle lobe, bronchus or lung	100091	Health-related outcomes	100092	Cancer register	100092	Cancer register	100092	Health-related outcomes > Cancer register
21044	INTEGER	24756	-0.0112668	-0.0374418	0.0149081	0.398862	ORDERED-LOGISTIC	Average number of times bowels opened per day	100089	Online follow-up	153	Digestive health	153	Digestive health	153	Online follow-up > Digestive health
131888	DATE	59365/12855(72220)	0.00853978	-0.0113511	0.0283687	0.399339	LOGISTIC-BINARY	Date M25 first reported (other joint disorders, not elsewhere classified)	100091	Health-related outcomes	1712	First occurrences	2413	Musculoskeletal system and connective tissue disorders	2413	Health-related outcomes > First occurrences > Musculoskeletal system and connective tissue disorders
20003#1140862572	CAT-MUL	72026/182(72208)	0.0620569	-0.085195	0.203308	0.399412	LOGISTIC-BINARY	Treatment/medication code: budesonide	100000	UK Biobank Assessment Centre	100071	Verbal interview	100075	Medications	100075	UK Biobank Assessment Centre > Verbal interview > Medications
130724	DATE	72045/175(72220)	-0.0662604	-0.223646	0.0851819	0.400592	LOGISTIC-BINARY	Date E22 first reported (hyperfunction of pituitary gland)	100091	Health-related outcomes	1712	First occurrences	2404	Endocrine, nutritional and metabolic diseases	2404	Health-related outcomes > First occurrences > Endocrine, nutritional and metabolic diseases
20003#1140869324	CAT-MUL	72174/34(72208)	-0.1542	-0.528471	0.189609	0.400862	LOGISTIC-BINARY	Treatment/medication code: loestrin 20 tablet	100000	UK Biobank Assessment Centre	100071	Verbal interview	100075	Medications	100075	UK Biobank Assessment Centre > Verbal interview > Medications
20003#1140872200	CAT-MUL	72090/118(72208)	-0.0818213	-0.277037	0.104506	0.400945	LOGISTIC-BINARY	Treatment/medication code: epilim 100mg crushable tablet	100000	UK Biobank Assessment Centre	100071	Verbal interview	100075	Medications	100075	UK Biobank Assessment Centre > Verbal interview > Medications
131378	DATE	71722/498(72220)	-0.0388643	-0.130909	0.0510463	0.40253	LOGISTIC-BINARY	Date I69 first reported (sequelae of cerebrovascular disease)	100091	Health-related outcomes	1712	First occurrences	2409	Circulatory system disorders	2409	Health-related outcomes > First occurrences > Circulatory system disorders
40011#8046	CAT-MUL	72179/41(72220)	-0.139803	-0.479001	0.174573	0.40273	LOGISTIC-BINARY	Histology of cancer tumour: Non-small cell carcinoma	100091	Health-related outcomes	100092	Cancer register	100092	Cancer register	100092	Health-related outcomes > Cancer register
131560	DATE	71159/1061(72220)	-0.0264612	-0.0889498	0.0350375	0.402862	LOGISTIC-BINARY	Date K04 first reported (diseases of pulp and periapical tissues)	100091	Health-related outcomes	1712	First occurrences	2411	Digestive system disorders	2411	Health-related outcomes > First occurrences > Digestive system disorders
40011#9650	CAT-MUL	72208/12(72220)	0.213887	-0.333852	0.664192	0.403176	LOGISTIC-BINARY	Histology of cancer tumour: Hodgkin lymphoma, NOS	100091	Health-related outcomes	100092	Cancer register	100092	Cancer register	100092	Health-related outcomes > Cancer register
40006#D471	CAT-MUL	72185/35(72220)	-0.152556	-0.52437	0.189971	0.403517	LOGISTIC-BINARY	Type of cancer: ICD10: D47.1 Chronic myeloproliferative disease	100091	Health-related outcomes	100092	Cancer register	100092	Cancer register	100092	Health-related outcomes > Cancer register
40013#2360	CAT-MUL	72208/12(72220)	0.224868	-0.341455	0.706517	0.403853	LOGISTIC-BINARY	Type of cancer: ICD9: 2360 Neoplasm of uncertain behaviour of uterus	100091	Health-related outcomes	100092	Cancer register	100092	Cancer register	100092	Health-related outcomes > Cancer register
30530	CONTINUOUS	70198	0.00304444	-0.00411254	0.0102014	0.404427	LINEAR	Sodium in urine	100078	Biological samples	100083	Assay results	100083	Assay results	100083	Biological samples > Assay results > Urine assays
131666	DATE	71858/362(72220)	0.043537	-0.0606541	0.144679	0.406032	LOGISTIC-BINARY	Date K74 first reported (fibrosis and cirrhosis of liver)	100091	Health-related outcomes	1712	First occurrences	2411	Digestive system disorders	2411	Health-related outcomes > First occurrences > Digestive system disorders
2070	CAT-SIN	69523	-0.00732209	-0.0246318	0.00998762	0.406925	ORDERED-LOGISTIC	Frequency of tenseness / restlessness in last 2 weeks	100000	UK Biobank Assessment Centre	100025	Touchscreen	100059	Psychosocial factors	100060	UK Biobank Assessment Centre > Touchscreen > Psychosocial factors > Mental health
132156	DATE	71663/557(72220)	0.0358872	-0.0501355	0.120008	0.408403	LOGISTIC-BINARY	Date N97 first reported (female infertility)	100091	Health-related outcomes	1712	First occurrences	2414	Genitourinary system disorders	2414	Health-related outcomes > First occurrences > Genitourinary system disorders
20003#1140917306	CAT-MUL	72190/18(72208)	0.183349	-0.282045	0.584265	0.408701	LOGISTIC-BINARY	Treatment/medication code: bicalutamide	100000	UK Biobank Assessment Centre	100071	Verbal interview	100075	Medications	100075	UK Biobank Assessment Centre > Verbal interview > Medications
20003#1141180226	CAT-MUL	72159/49(72208)	0.113788	-0.167895	0.372102	0.410008	LOGISTIC-BINARY	Treatment/medication code: amoxicillin	100000	UK Biobank Assessment Centre	100071	Verbal interview	100075	Medications	100075	UK Biobank Assessment Centre > Verbal interview > Medications
20003#1140917432	CAT-MUL	72196/12(72208)	-0.269954	-0.950128	0.326976	0.410159	LOGISTIC-BINARY	Treatment/medication code: rapitil 2% eye drops	100000	UK Biobank Assessment Centre	100071	Verbal interview	100075	Medications	100075	UK Biobank Assessment Centre > Verbal interview > Medications
4462	INTEGER	4209	0.0645254	-0.087047	0.216098	0.410315	ORDERED-LOGISTIC	Average monthly intake of other alcoholic drinks	100000	UK Biobank Assessment Centre	100025	Touchscreen	100050	Lifestyle and environment	100051	UK Biobank Assessment Centre > Touchscreen > Lifestyle and environment > Alcohol
20003#1140878498	CAT-MUL	72194/14(72208)	0.201753	-0.318086	0.631198	0.410962	LOGISTIC-BINARY	Treatment/medication code: polytar liquid	100000	UK Biobank Assessment Centre	100071	Verbal interview	100075	Medications	100075	UK Biobank Assessment Centre > Verbal interview > Medications
21035	CAT-SIN	17753/7138(24891)	-0.0117941	-0.0400848	0.0164019	0.413068	LOGISTIC-BINARY	Currently (in last 3 months) suffer from abdominal pain	100089	Online follow-up	153	Digestive health	153	Digestive health	153	Online follow-up > Digestive health
131474	DATE	71943/277(72220)	-0.0517035	-0.177498	0.0700536	0.413153	LOGISTIC-BINARY	Date J35 first reported (chronic diseases of tonsils and adenoids)	100091	Health-related outcomes	1712	First occurrences	2410	Respiratory system disorders	2410	Health-related outcomes > First occurrences > Respiratory system disorders
20003#1140869370	CAT-MUL	72183/25(72208)	0.155542	-0.241033	0.501401	0.413375	LOGISTIC-BINARY	Treatment/medication code: norgeston tablet	100000	UK Biobank Assessment Centre	100071	Verbal interview	100075	Medications	100075	UK Biobank Assessment Centre > Verbal interview > Medications
20003#1141187818	CAT-MUL	72186/22(72208)	-0.186666	-0.656875	0.236077	0.41436	LOGISTIC-BINARY	Treatment/medication code: cialis 20mg tablet	100000	UK Biobank Assessment Centre	100071	Verbal interview	100075	Medications	100075	UK Biobank Assessment Centre > Verbal interview > Medications
20003#1141176732	CAT-MUL	72157/51(72208)	-0.12307	-0.427887	0.162405	0.414456	LOGISTIC-BINARY	Treatment/medication code: carbomers	100000	UK Biobank Assessment Centre	100071	Verbal interview	100075	Medications	100075	UK Biobank Assessment Centre > Verbal interview > Medications
20003#1141168374	CAT-MUL	72197/11(72208)	0.219432	-0.358887	0.681859	0.414963	LOGISTIC-BINARY	Treatment/medication code: dermol 200 shower emollient	100000	UK Biobank Assessment Centre	100071	Verbal interview	100075	Medications	100075	UK Biobank Assessment Centre > Verbal interview > Medications
20003#1140872694	CAT-MUL	72182/26(72208)	-0.171505	-0.601714	0.220821	0.415158	LOGISTIC-BINARY	Treatment/medication code: flucloxacillin	100000	UK Biobank Assessment Centre	100071	Verbal interview	100075	Medications	100075	UK Biobank Assessment Centre > Verbal interview > Medications
20003#1140923018	CAT-MUL	72153/55(72208)	-0.11852	-0.41196	0.157958	0.415487	LOGISTIC-BINARY	Treatment/medication code: anastrozole	100000	UK Biobank Assessment Centre	100071	Verbal interview	100075	Medications	100075	UK Biobank Assessment Centre > Verbal interview > Medications
40011#8211	CAT-MUL	72138/82(72220)	0.088379	-0.130403	0.29446	0.415496	LOGISTIC-BINARY	Histology of cancer tumour: Tubular adenocarcinoma	100091	Health-related outcomes	100092	Cancer register	100092	Cancer register	100092	Health-related outcomes > Cancer register
131900	DATE	71162/1058(72220)	0.0255441	-0.0364446	0.0865553	0.415632	LOGISTIC-BINARY	Date M35 first reported (other systemic involvement of connective tissue)	100091	Health-related outcomes	1712	First occurrences	2413	Musculoskeletal system and connective tissue disorders	2413	Health-related outcomes > First occurrences > Musculoskeletal system and connective tissue disorders
20003#1140879540	CAT-MUL	71371/837(72208)	0.0283615	-0.0405883	0.0960133	0.415747	LOGISTIC-BINARY	Treatment/medication code: fluoxetine	100000	UK Biobank Assessment Centre	100071	Verbal interview	100075	Medications	100075	UK Biobank Assessment Centre > Verbal interview > Medications
40006#D050	CAT-MUL	72198/22(72220)	0.165518	-0.261342	0.529914	0.41617	LOGISTIC-BINARY	Type of cancer: ICD10: D05.0 Lobular carcinoma in situ	100091	Health-related outcomes	100092	Cancer register	100092	Cancer register	100092	Health-related outcomes > Cancer register
130660	DATE	71164/1056(72220)	-0.02587	-0.088828	0.0360863	0.416928	LOGISTIC-BINARY	Date D70 first reported (agranulocytosis)	100091	Health-related outcomes	1712	First occurrences	2403	Blood, blood-forming organs and certain immune disorders	2403	Health-related outcomes > First occurrences > Blood, blood-forming organs and certain immune disorders
40006#C830	CAT-MUL	72207/13(72220)	-0.260086	-0.921603	0.328301	0.416932	LOGISTIC-BINARY	Type of cancer: ICD10: C83.0 Small cell (diffuse)	100091	Health-related outcomes	100092	Cancer register	100092	Cancer register	100092	Health-related outcomes > Cancer register
20003#1140877826	CAT-MUL	72185/23(72208)	0.160528	-0.251348	0.5198	0.416966	LOGISTIC-BINARY	Treatment/medication code: sodium bicarbonate	100000	UK Biobank Assessment Centre	100071	Verbal interview	100075	Medications	100075	UK Biobank Assessment Centre > Verbal interview > Medications
131938	DATE	69380/2840(72220)	-0.0159413	-0.0546352	0.0223939	0.417231	LOGISTIC-BINARY	Date M65 first reported (synovitis and tenosynovitis)	100091	Health-related outcomes	1712	First occurrences	2413	Musculoskeletal system and connective tissue disorders	2413	Health-related outcomes > First occurrences > Musculoskeletal system and connective tissue disorders
132072	DATE	67405/4815(72220)	0.0131244	-0.018676	0.0447531	0.417292	LOGISTIC-BINARY	Date N40 first reported (hyperplasia of prostate)	100091	Health-related outcomes	1712	First occurrences	2414	Genitourinary system disorders	2414	Health-related outcomes > First occurrences > Genitourinary system disorders
5262	CONTINUOUS	10162	0.00799698	-0.0113562	0.0273502	0.417971	LINEAR	Intra-ocular pressure, corneal-compensated (left)	100000	UK Biobank Assessment Centre	100006	Physical measures	100013	Eye measures	100015	UK Biobank Assessment Centre > Physical measures > Eye measures > Intraocular pressure
132312	DATE	71877/343(72220)	-0.0476593	-0.164572	0.0660651	0.417987	LOGISTIC-BINARY	Date O99 first reported (other maternal diseases classifiable elsewhere but complicating pregnancy, childbirth and the puerperium)	100091	Health-related outcomes	1712	First occurrences	2415	Pregnancy, childbirth and the puerperium	2415	Health-related outcomes > First occurrences > Pregnancy, childbirth and the puerperium
2907	CAT-SIN	9803/6884(16687)	-0.0130015	-0.0445226	0.018468	0.418424	LOGISTIC-BINARY	Ever stopped smoking for 6+ months	100000	UK Biobank Assessment Centre	100025	Touchscreen	100050	Lifestyle and environment	100058	UK Biobank Assessment Centre > Touchscreen > Lifestyle and environment > Smoking
23073	CAT-SIN	515/236(751)	0.0708834	-0.101715	0.242757	0.41906	LOGISTIC-BINARY	H. pylori Definition I seropositivity for Helicobacter pylori	100078	Biological samples	100080	Assay results	51428	Blood assays	51428	Biological samples > Assay results > Blood assays > Infectious Diseases
23406	CONTINUOUS	17195	-0.00565358	-0.0193766	0.0080694	0.419377	LINEAR	HDL Cholesterol	100078	Biological samples	100080	Blood assays	220	NMR metabolomics	220	Biological samples > Blood assays > NMR metabolomics
6144#4	CAT-MUL	58502/13513(72015)	0.0078565	-0.0112917	0.0269455	0.420561	LOGISTIC-BINARY	Never eat eggs, dairy, wheat, sugar: Sugar or foods/drinks containing sugar	100000	UK Biobank Assessment Centre	100025	Touchscreen	100050	Lifestyle and environment	100052	UK Biobank Assessment Centre > Touchscreen > Lifestyle and environment > Diet
20003#1140864950	CAT-MUL	72172/36(72208)	-0.145684	-0.514456	0.193479	0.420836	LOGISTIC-BINARY	Treatment/medication code: bisoprolol fumarate+hydrochlorothiazide 10mg/6.25mg tablet	100000	UK Biobank Assessment Centre	100071	Verbal interview	100075	Medications	100075	UK Biobank Assessment Centre > Verbal interview > Medications
1940	CAT-SIN	49818/19118(68936)	0.00697519	-0.0100328	0.0239501	0.421047	LOGISTIC-BINARY	Irritability	100000	UK Biobank Assessment Centre	100025	Touchscreen	100059	Psychosocial factors	100060	UK Biobank Assessment Centre > Touchscreen > Psychosocial factors > Mental health
1588	INTEGER	51900	0.00759554	-0.0109052	0.0260963	0.421201	ORDERED-LOGISTIC	Average weekly beer plus cider intake	100000	UK Biobank Assessment Centre	100025	Touchscreen	100050	Lifestyle and environment	100051	UK Biobank Assessment Centre > Touchscreen > Lifestyle and environment > Alcohol
40006#C65	CAT-MUL	72205/15(72220)	0.189571	-0.307551	0.606919	0.421282	LOGISTIC-BINARY	Type of cancer: ICD10: C65 Malignant neoplasm of renal pelvis	100091	Health-related outcomes	100092	Cancer register	100092	Cancer register	100092	Health-related outcomes > Cancer register
131872	DATE	65667/6553(72220)	0.0106483	-0.0153852	0.0365383	0.421457	LOGISTIC-BINARY	Date M17 first reported (gonarthrosis [arthrosis of knee])	100091	Health-related outcomes	1712	First occurrences	2413	Musculoskeletal system and connective tissue disorders	2413	Health-related outcomes > First occurrences > Musculoskeletal system and connective tissue disorders
130070	DATE	69968/2252(72220)	0.0173972	-0.025292	0.0596201	0.421904	LOGISTIC-BINARY	Date A41 first reported (other septicaemia)	100091	Health-related outcomes	1712	First occurrences	2401	Certain infectious and parasitic diseases	2401	Health-related outcomes > First occurrences > Certain infectious and parasitic diseases
20003#1141192740	CAT-MUL	72080/128(72208)	-0.0735934	-0.257136	0.101963	0.422091	LOGISTIC-BINARY	Treatment/medication code: ezetrol 10mg tablet	100000	UK Biobank Assessment Centre	100071	Verbal interview	100075	Medications	100075	UK Biobank Assessment Centre > Verbal interview > Medications
1538-0	CAT-SIN	44357/72056	-999	-999	-999	0.422518	MULTINOMIAL-LOGISTIC	Major dietary changes in the last 5 years	100000	UK Biobank Assessment Centre	100025	Touchscreen	100050	Lifestyle and environment	100052	UK Biobank Assessment Centre > Touchscreen > Lifestyle and environment > Diet
6179#100	CAT-MUL	31442/40640(72082)	0.00625522	-0.00903065	0.0215503	0.422655	LOGISTIC-BINARY	Mineral and other dietary supplements	100000	UK Biobank Assessment Centre	100025	Touchscreen	100036	Health and medical history	100045	UK Biobank Assessment Centre > Touchscreen > Health and medical history > Medication
40006#C447	CAT-MUL	72057/163(72220)	-0.0660702	-0.230933	0.0926091	0.423667	LOGISTIC-BINARY	Type of cancer: ICD10: C44.7 Skin of lower limb, including hip	100091	Health-related outcomes	100092	Cancer register	100092	Cancer register	100092	Health-related outcomes > Cancer register
20003#1140927320	CAT-MUL	72188/20(72208)	-0.190065	-0.678579	0.249339	0.423696	LOGISTIC-BINARY	Treatment/medication code: dermol 500 lotion	100000	UK Biobank Assessment Centre	100071	Verbal interview	100075	Medications	100075	UK Biobank Assessment Centre > Verbal interview > Medications
2023-01-21	CAT-SIN	71080/72146	-999	-999	-999	0.424791	MULTINOMIAL-LOGISTIC	Weight method	100000	UK Biobank Assessment Centre	100006	Physical measures	100008	Anthropometry	100010	UK Biobank Assessment Centre > Physical measures > Anthropometry > Body size measures
20003#1140922804	CAT-MUL	72088/120(72208)	-0.0780023	-0.274001	0.109523	0.42564	LOGISTIC-BINARY	Treatment/medication code: premique 0.625mg/5mg tablet	100000	UK Biobank Assessment Centre	100071	Verbal interview	100075	Medications	100075	UK Biobank Assessment Centre > Verbal interview > Medications
20001#99999	CAT-MUL	72131/77(72208)	-0.0959927	-0.338608	0.133474	0.425897	LOGISTIC-BINARY	Cancer code, self-reported: unclassifiable	100000	UK Biobank Assessment Centre	100071	Verbal interview	100074	Medical conditions	100074	UK Biobank Assessment Centre > Verbal interview > Medical conditions
20003#1140874852	CAT-MUL	72018/190(72208)	0.0585076	-0.0883757	0.199621	0.426124	LOGISTIC-BINARY	Treatment/medication code: thyroxine sodium	100000	UK Biobank Assessment Centre	100071	Verbal interview	100075	Medications	100075	UK Biobank Assessment Centre > Verbal interview > Medications
20003#1140909702	CAT-MUL	72080/128(72208)	0.0692496	-0.105616	0.235163	0.426214	LOGISTIC-BINARY	Treatment/medication code: sulfasalazine	100000	UK Biobank Assessment Centre	100071	Verbal interview	100075	Medications	100075	UK Biobank Assessment Centre > Verbal interview > Medications
20003#1141157494	CAT-MUL	72186/22(72208)	-0.185948	-0.665626	0.246659	0.426356	LOGISTIC-BINARY	Treatment/medication code: ispaghula husk product	100000	UK Biobank Assessment Centre	100071	Verbal interview	100075	Medications	100075	UK Biobank Assessment Centre > Verbal interview > Medications
20003#1141193282	CAT-MUL	72130/78(72208)	-0.0936147	-0.330411	0.130393	0.426394	LOGISTIC-BINARY	Treatment/medication code: olmesartan	100000	UK Biobank Assessment Centre	100071	Verbal interview	100075	Medications	100075	UK Biobank Assessment Centre > Verbal interview > Medications
20003#1141157486	CAT-MUL	72117/91(72208)	0.0823918	-0.127166	0.279185	0.427504	LOGISTIC-BINARY	Treatment/medication code: salbutamol product	100000	UK Biobank Assessment Centre	100071	Verbal interview	100075	Medications	100075	UK Biobank Assessment Centre > Verbal interview > Medications
1677	CAT-SIN	15837/39221(55058)	-0.00780673	-0.0270817	0.0115054	0.42773	LOGISTIC-BINARY	Breastfed as a baby	100000	UK Biobank Assessment Centre	100025	Touchscreen	100033	Early life factors	100033	UK Biobank Assessment Centre > Touchscreen > Early life factors
132106	DATE	72059/161(72220)	0.0618491	-0.0943277	0.211344	0.427992	LOGISTIC-BINARY	Date N70 first reported (salpingitis and oophoritis)	100091	Health-related outcomes	1712	First occurrences	2414	Genitourinary system disorders	2414	Health-related outcomes > First occurrences > Genitourinary system disorders
20003#1141167940	CAT-MUL	72166/42(72208)	-0.128877	-0.45975	0.179057	0.429903	LOGISTIC-BINARY	Treatment/medication code: maxalt 5mg tablet	100000	UK Biobank Assessment Centre	100071	Verbal interview	100075	Medications	100075	UK Biobank Assessment Centre > Verbal interview > Medications
20160	CAT-SIN	27595/44356(71951)	0.00619915	-0.00918646	0.0216012	0.429935	LOGISTIC-BINARY	Ever smoked	100000	UK Biobank Assessment Centre	100025	Touchscreen	100050	Lifestyle and environment	100058	UK Biobank Assessment Centre > Touchscreen > Lifestyle and environment > Smoking
20003#1141188442	CAT-MUL	67108/5100(72208)	-0.0119002	-0.0415938	0.017607	0.43071	LOGISTIC-BINARY	Treatment/medication code: glucosamine product	100000	UK Biobank Assessment Centre	100071	Verbal interview	100075	Medications	100075	UK Biobank Assessment Centre > Verbal interview > Medications
1950	CAT-SIN	31191/38962(70153)	0.00619087	-0.00922384	0.0216124	0.431278	LOGISTIC-BINARY	Sensitivity / hurt feelings	100000	UK Biobank Assessment Centre	100025	Touchscreen	100059	Psychosocial factors	100060	UK Biobank Assessment Centre > Touchscreen > Psychosocial factors > Mental health
6179#2	CAT-MUL	57819/14263(72082)	-0.00760546	-0.0265751	0.0113076	0.431286	LOGISTIC-BINARY	Mineral and other dietary supplements: Glucosamine	100000	UK Biobank Assessment Centre	100025	Touchscreen	100036	Health and medical history	100045	UK Biobank Assessment Centre > Touchscreen > Health and medical history > Medication
130344	DATE	72040/180(72220)	0.0583697	-0.0904535	0.201298	0.433131	LOGISTIC-BINARY	Date B99 first reported (other and unspecified infectious diseases)	100091	Health-related outcomes	1712	First occurrences	2401	Certain infectious and parasitic diseases	2401	Health-related outcomes > First occurrences > Certain infectious and parasitic diseases
20003#1140875452	CAT-MUL	72196/12(72208)	0.201192	-0.350841	0.647481	0.433827	LOGISTIC-BINARY	Treatment/medication code: methocarbamol	100000	UK Biobank Assessment Centre	100071	Verbal interview	100075	Medications	100075	UK Biobank Assessment Centre > Verbal interview > Medications
20003#1140881856	CAT-MUL	71456/752(72208)	0.0288906	-0.0441739	0.100514	0.433854	LOGISTIC-BINARY	Treatment/medication code: salbutamol	100000	UK Biobank Assessment Centre	100071	Verbal interview	100075	Medications	100075	UK Biobank Assessment Centre > Verbal interview > Medications
40006#D061	CAT-MUL	72172/48(72220)	-0.122026	-0.437357	0.172966	0.434004	LOGISTIC-BINARY	Type of cancer: ICD10: D06.1 Exocervix	100091	Health-related outcomes	100092	Cancer register	100092	Cancer register	100092	Health-related outcomes > Cancer register
20003#1140922718	CAT-MUL	72192/16(72208)	0.185597	-0.317534	0.599913	0.434231	LOGISTIC-BINARY	Treatment/medication code: trusopt 2% ophthalmic solution	100000	UK Biobank Assessment Centre	100071	Verbal interview	100075	Medications	100075	UK Biobank Assessment Centre > Verbal interview > Medications
20003#1140866800	CAT-MUL	72174/34(72208)	-0.143272	-0.51637	0.201368	0.435343	LOGISTIC-BINARY	Treatment/medication code: half-inderal la 80mg m/r capsule	100000	UK Biobank Assessment Centre	100071	Verbal interview	100075	Medications	100075	UK Biobank Assessment Centre > Verbal interview > Medications
6151#7	CAT-MUL	68089/3769(71858)	0.0131066	-0.0201033	0.0460408	0.437282	LOGISTIC-BINARY	Fractured bone site(s): Other bones	100000	UK Biobank Assessment Centre	100025	Touchscreen	100036	Health and medical history	100044	UK Biobank Assessment Centre > Touchscreen > Health and medical history > Medical conditions
20003#1140872492	CAT-MUL	72184/24(72208)	-0.166295	-0.605371	0.231133	0.437974	LOGISTIC-BINARY	Treatment/medication code: nicotine product	100000	UK Biobank Assessment Centre	100071	Verbal interview	100075	Medications	100075	UK Biobank Assessment Centre > Verbal interview > Medications
20003#1140866804	CAT-MUL	72190/18(72208)	0.171709	-0.291239	0.572588	0.43852	LOGISTIC-BINARY	Treatment/medication code: inderal 10mg tablet	100000	UK Biobank Assessment Centre	100071	Verbal interview	100075	Medications	100075	UK Biobank Assessment Centre > Verbal interview > Medications
132202	DATE	72134/86(72220)	-0.0876349	-0.315561	0.127933	0.439115	LOGISTIC-BINARY	Date O24 first reported (diabetes mellitus in pregnancy)	100091	Health-related outcomes	1712	First occurrences	2415	Pregnancy, childbirth and the puerperium	2415	Health-related outcomes > First occurrences > Pregnancy, childbirth and the puerperium
131868	DATE	69940/2280(72220)	0.016767	-0.0259362	0.0590342	0.439224	LOGISTIC-BINARY	Date M15 first reported (polyarthrosis)	100091	Health-related outcomes	1712	First occurrences	2413	Musculoskeletal system and connective tissue disorders	2413	Health-related outcomes > First occurrences > Musculoskeletal system and connective tissue disorders
131738	DATE	70410/1810(72220)	-0.0190639	-0.0676773	0.0289876	0.439486	LOGISTIC-BINARY	Date L29 first reported (pruritus)	100091	Health-related outcomes	1712	First occurrences	2412	Skin and subcutaneous tissue disorders	2412	Health-related outcomes > First occurrences > Skin and subcutaneous tissue disorders
40012#6	CAT-MUL	72138/82(72220)	0.0833104	-0.134718	0.28734	0.43988	LOGISTIC-BINARY	Behaviour of cancer tumour: Malignant, metastatic site	100091	Health-related outcomes	100092	Cancer register	100092	Cancer register	100092	Health-related outcomes > Cancer register
20003#1141171344	CAT-MUL	72191/17(72208)	0.177475	-0.301552	0.595791	0.441005	LOGISTIC-BINARY	Treatment/medication code: teveten 300mg tablet	100000	UK Biobank Assessment Centre	100071	Verbal interview	100075	Medications	100075	UK Biobank Assessment Centre > Verbal interview > Medications
20003#1140869162	CAT-MUL	72195/13(72208)	-0.248487	-0.916019	0.339546	0.44129	LOGISTIC-BINARY	Treatment/medication code: marvelon tablet	100000	UK Biobank Assessment Centre	100071	Verbal interview	100075	Medications	100075	UK Biobank Assessment Centre > Verbal interview > Medications
131386	DATE	70416/1804(72220)	-0.0187696	-0.0668608	0.0287449	0.441568	LOGISTIC-BINARY	Date I73 first reported (other peripheral vascular diseases)	100091	Health-related outcomes	1712	First occurrences	2409	Circulatory system disorders	2409	Health-related outcomes > First occurrences > Circulatory system disorders
40011#8441	CAT-MUL	72148/72(72220)	-0.0955543	-0.346136	0.141494	0.443009	LOGISTIC-BINARY	Histology of cancer tumour: Serous cystadenocarcinoma	100091	Health-related outcomes	100092	Cancer register	100092	Cancer register	100092	Health-related outcomes > Cancer register
132186	DATE	72105/115(72220)	0.0705995	-0.114915	0.245806	0.443372	LOGISTIC-BINARY	Date O13 first reported (gestational [pregnancy-induced] hypertension without significant proteinuria)	100091	Health-related outcomes	1712	First occurrences	2415	Pregnancy, childbirth and the puerperium	2415	Health-related outcomes > First occurrences > Pregnancy, childbirth and the puerperium
5843-3	CAT-SIN	3544/3978	-999	-999	-999	0.443491	MULTINOMIAL-LOGISTIC	Which eye(s) affected by myopia (short sight)	100000	UK Biobank Assessment Centre	100025	Touchscreen	100036	Health and medical history	100041	UK Biobank Assessment Centre > Touchscreen > Health and medical history > Eyesight
23053	CAT-SIN	84/1413(1497)	-0.0907649	-0.31905	0.147097	0.444005	LOGISTIC-BINARY	EBV seropositivity for Epstein-Barr Virus	100078	Biological samples	100080	Assay results	51428	Blood assays	51428	Biological samples > Assay results > Blood assays > Infectious Diseases
131370	DATE	71842/378(72220)	0.0387419	-0.0623734	0.13702	0.446381	LOGISTIC-BINARY	Date I65 first reported (occlusion and stenosis of precerebral arteries, not resulting in cerebral infarction)	100091	Health-related outcomes	1712	First occurrences	2409	Circulatory system disorders	2409	Health-related outcomes > First occurrences > Circulatory system disorders
23054	CAT-SIN	664/833(1497)	-0.0438179	-0.156935	0.0690488	0.446814	LOGISTIC-BINARY	CMV seropositivity for Human Cytomegalovirus	100078	Biological samples	100080	Assay results	51428	Blood assays	51428	Biological samples > Assay results > Blood assays > Infectious Diseases
132102	DATE	69965/2255(72220)	0.0170737	-0.0271651	0.060905	0.447285	LOGISTIC-BINARY	Date N63 first reported (unspecified lump in breast)	100091	Health-related outcomes	1712	First occurrences	2414	Genitourinary system disorders	2414	Health-related outcomes > First occurrences > Genitourinary system disorders
20003#1140927328	CAT-MUL	72077/131(72208)	0.0646167	-0.106149	0.227129	0.447652	LOGISTIC-BINARY	Treatment/medication code: terbinafine	100000	UK Biobank Assessment Centre	100071	Verbal interview	100075	Medications	100075	UK Biobank Assessment Centre > Verbal interview > Medications
6154#4	CAT-MUL	70190/1298(71488)	-0.021797	-0.0785279	0.0341153	0.448166	LOGISTIC-BINARY	Medication for pain relief, constipation, heartburn: Ranitidine (e.g. Zantac)	100000	UK Biobank Assessment Centre	100025	Touchscreen	100036	Health and medical history	100045	UK Biobank Assessment Centre > Touchscreen > Health and medical history > Medication
40006#C503	CAT-MUL	72122/98(72220)	-0.0811689	-0.29592	0.123383	0.448372	LOGISTIC-BINARY	Type of cancer: ICD10: C50.3 Lower-inner quadrant of breast	100091	Health-related outcomes	100092	Cancer register	100092	Cancer register	100092	Health-related outcomes > Cancer register
131878	DATE	69081/3139(72220)	-0.0143341	-0.0515566	0.0225776	0.448492	LOGISTIC-BINARY	Date M20 first reported (acquired deformities of fingers and toes)	100091	Health-related outcomes	1712	First occurrences	2413	Musculoskeletal system and connective tissue disorders	2413	Health-related outcomes > First occurrences > Musculoskeletal system and connective tissue disorders
20003#1140928004	CAT-MUL	72181/27(72208)	0.145395	-0.252754	0.495366	0.449173	LOGISTIC-BINARY	Treatment/medication code: zimovane ls 3.75mg tablet	100000	UK Biobank Assessment Centre	100071	Verbal interview	100075	Medications	100075	UK Biobank Assessment Centre > Verbal interview > Medications
40006#C320	CAT-MUL	72192/28(72220)	-0.150696	-0.558039	0.220561	0.449271	LOGISTIC-BINARY	Type of cancer: ICD10: C32.0 Glottis	100091	Health-related outcomes	100092	Cancer register	100092	Cancer register	100092	Health-related outcomes > Cancer register
20003#1141166294	CAT-MUL	72186/22(72208)	0.14998	-0.263329	0.506503	0.449411	LOGISTIC-BINARY	Treatment/medication code: leflunomide	100000	UK Biobank Assessment Centre	100071	Verbal interview	100075	Medications	100075	UK Biobank Assessment Centre > Verbal interview > Medications
130022	DATE	72131/89(72220)	-0.0839022	-0.307214	0.127409	0.449792	LOGISTIC-BINARY	Date A16 first reported (respiratory tuberculosis, not confirmed bacteriologically or histologically)	100091	Health-related outcomes	1712	First occurrences	2401	Certain infectious and parasitic diseases	2401	Health-related outcomes > First occurrences > Certain infectious and parasitic diseases
130216	DATE	70848/1372(72220)	-0.0211061	-0.0762276	0.0332487	0.449836	LOGISTIC-BINARY	Date B26 first reported (mumps)	100091	Health-related outcomes	1712	First occurrences	2401	Certain infectious and parasitic diseases	2401	Health-related outcomes > First occurrences > Certain infectious and parasitic diseases
40011#8200	CAT-MUL	72210/10(72220)	-0.266231	-1.00215	0.371092	0.449952	LOGISTIC-BINARY	Histology of cancer tumour: Adenoid cystic carcinoma	100091	Health-related outcomes	100092	Cancer register	100092	Cancer register	100092	Health-related outcomes > Cancer register
20003#1141153248	CAT-MUL	72196/12(72208)	-0.239336	-0.898517	0.336388	0.450383	LOGISTIC-BINARY	Treatment/medication code: colazide 750mg capsule	100000	UK Biobank Assessment Centre	100071	Verbal interview	100075	Medications	100075	UK Biobank Assessment Centre > Verbal interview > Medications
20003#1140860690	CAT-MUL	72168/40(72208)	-0.126402	-0.466676	0.188674	0.450565	LOGISTIC-BINARY	Treatment/medication code: cardura 1mg tablet	100000	UK Biobank Assessment Centre	100071	Verbal interview	100075	Medications	100075	UK Biobank Assessment Centre > Verbal interview > Medications
20003#1140865414	CAT-MUL	72164/44(72208)	-0.120609	-0.444978	0.181934	0.451472	LOGISTIC-BINARY	Treatment/medication code: peppermint oil product	100000	UK Biobank Assessment Centre	100071	Verbal interview	100075	Medications	100075	UK Biobank Assessment Centre > Verbal interview > Medications
131976	DATE	72033/187(72220)	-0.0572616	-0.209296	0.0891361	0.452217	LOGISTIC-BINARY	Date M87 first reported (osteonecrosis)	100091	Health-related outcomes	1712	First occurrences	2413	Musculoskeletal system and connective tissue disorders	2413	Health-related outcomes > First occurrences > Musculoskeletal system and connective tissue disorders
20003#1140909874	CAT-MUL	72124/84(72208)	-0.0859975	-0.316373	0.132144	0.452769	LOGISTIC-BINARY	Treatment/medication code: vitamin b6 preparation	100000	UK Biobank Assessment Centre	100071	Verbal interview	100075	Medications	100075	UK Biobank Assessment Centre > Verbal interview > Medications
1299	INTEGER	68039	-0.00576861	-0.0208316	0.0092944	0.453063	ORDERED-LOGISTIC	Salad / raw vegetable intake	100000	UK Biobank Assessment Centre	100025	Touchscreen	100050	Lifestyle and environment	100052	UK Biobank Assessment Centre > Touchscreen > Lifestyle and environment > Diet
131546	DATE	71178/1042(72220)	0.023634	-0.0386237	0.0848642	0.45315	LOGISTIC-BINARY	Date J96 first reported (respiratory failure, not elsewhere classified)	100091	Health-related outcomes	1712	First occurrences	2410	Respiratory system disorders	2410	Health-related outcomes > First occurrences > Respiratory system disorders
6148#6	CAT-MUL	17866/1206(19072)	-0.0232781	-0.0845157	0.0371713	0.453314	LOGISTIC-BINARY	Eye problems/disorders: Other serious eye condition	100000	UK Biobank Assessment Centre	100025	Touchscreen	100036	Health and medical history	100041	UK Biobank Assessment Centre > Touchscreen > Health and medical history > Eyesight
20003#1140883664	CAT-MUL	72084/124(72208)	-0.0702067	-0.257654	0.109049	0.453325	LOGISTIC-BINARY	Treatment/medication code: pizotifen	100000	UK Biobank Assessment Centre	100071	Verbal interview	100075	Medications	100075	UK Biobank Assessment Centre > Verbal interview > Medications
20003#1141172924	CAT-MUL	72117/91(72208)	0.0768062	-0.130395	0.272184	0.455103	LOGISTIC-BINARY	Treatment/medication code: desloratadine	100000	UK Biobank Assessment Centre	100071	Verbal interview	100075	Medications	100075	UK Biobank Assessment Centre > Verbal interview > Medications
20003#1140868064	CAT-MUL	72191/17(72208)	-0.19972	-0.750351	0.292739	0.455337	LOGISTIC-BINARY	Treatment/medication code: serc-8 tablet	100000	UK Biobank Assessment Centre	100071	Verbal interview	100075	Medications	100075	UK Biobank Assessment Centre > Verbal interview > Medications
131338	DATE	71739/481(72220)	0.0340378	-0.0564741	0.122245	0.455417	LOGISTIC-BINARY	Date I42 first reported (cardiomyopathy)	100091	Health-related outcomes	1712	First occurrences	2409	Circulatory system disorders	2409	Health-related outcomes > First occurrences > Circulatory system disorders
20003#1140860750	CAT-MUL	72184/24(72208)	0.14481	-0.256304	0.501217	0.455633	LOGISTIC-BINARY	Treatment/medication code: captopril	100000	UK Biobank Assessment Centre	100071	Verbal interview	100075	Medications	100075	UK Biobank Assessment Centre > Verbal interview > Medications
131648	DATE	67123/5097(72220)	-0.011068	-0.0402598	0.0179282	0.455891	LOGISTIC-BINARY	Date K63 first reported (other diseases of intestine)	100091	Health-related outcomes	1712	First occurrences	2411	Digestive system disorders	2411	Health-related outcomes > First occurrences > Digestive system disorders
130338	DATE	69691/2529(72220)	0.0151927	-0.0251346	0.0551143	0.458007	LOGISTIC-BINARY	Date B96 first reported (other bacterial agents as the cause of diseases classified to other chapters)	100091	Health-related outcomes	1712	First occurrences	2401	Certain infectious and parasitic diseases	2401	Health-related outcomes > First occurrences > Certain infectious and parasitic diseases
131046	DATE	72105/115(72220)	0.0680259	-0.116362	0.242543	0.458041	LOGISTIC-BINARY	Date G37 first reported (other demyelinating diseases of central nervous system)	100091	Health-related outcomes	1712	First occurrences	2406	Nervous system disorders	2406	Health-related outcomes > First occurrences > Nervous system disorders
6150#100	CAT-MUL	20977/51123(72100)	-0.00638588	-0.0232494	0.0105045	0.458313	LOGISTIC-BINARY	Vascular/heart problems diagnosed by doctor	100000	UK Biobank Assessment Centre	100025	Touchscreen	100036	Health and medical history	100044	UK Biobank Assessment Centre > Touchscreen > Health and medical history > Medical conditions
20003#1140923852	CAT-MUL	72078/130(72208)	-0.0684394	-0.253016	0.108577	0.458418	LOGISTIC-BINARY	Treatment/medication code: elleste-solo 1mg tablet	100000	UK Biobank Assessment Centre	100071	Verbal interview	100075	Medications	100075	UK Biobank Assessment Centre > Verbal interview > Medications
131556	DATE	71471/749(72220)	0.0270708	-0.0452468	0.0979129	0.458613	LOGISTIC-BINARY	Date K02 first reported (dental caries)	100091	Health-related outcomes	1712	First occurrences	2411	Digestive system disorders	2411	Health-related outcomes > First occurrences > Digestive system disorders
1508-2	CAT-SIN	31907/56772	-999	-999	-999	0.458624	MULTINOMIAL-LOGISTIC	Coffee type	100000	UK Biobank Assessment Centre	100025	Touchscreen	100050	Lifestyle and environment	100052	UK Biobank Assessment Centre > Touchscreen > Lifestyle and environment > Diet
40011#8260	CAT-MUL	72158/62(72220)	-0.098715	-0.367712	0.154045	0.459031	LOGISTIC-BINARY	Histology of cancer tumour: Papillary adenocarcinoma, NOS	100091	Health-related outcomes	100092	Cancer register	100092	Cancer register	100092	Health-related outcomes > Cancer register
20003#1141151016	CAT-MUL	72157/51(72208)	0.103152	-0.181377	0.363701	0.459213	LOGISTIC-BINARY	Treatment/medication code: losartan potassium+hydrochlorothiazide 50mg/12.5mg tablet	100000	UK Biobank Assessment Centre	100071	Verbal interview	100075	Medications	100075	UK Biobank Assessment Centre > Verbal interview > Medications
20003#1140862810	CAT-MUL	72193/15(72208)	-0.212906	-0.809004	0.31558	0.460101	LOGISTIC-BINARY	Treatment/medication code: phenergan 10mg tablet	100000	UK Biobank Assessment Centre	100071	Verbal interview	100075	Medications	100075	UK Biobank Assessment Centre > Verbal interview > Medications
132278	DATE	71898/322(72220)	0.0434447	-0.0735008	0.157021	0.460105	LOGISTIC-BINARY	Date O81 first reported (single delivery by forceps and vacuum extractor)	100091	Health-related outcomes	1712	First occurrences	2415	Pregnancy, childbirth and the puerperium	2415	Health-related outcomes > First occurrences > Pregnancy, childbirth and the puerperium
2473	CAT-SIN	56803/14192(70995)	-0.00705608	-0.0258403	0.0116698	0.460881	LOGISTIC-BINARY	Other serious medical condition/disability diagnosed by doctor	100000	UK Biobank Assessment Centre	100025	Touchscreen	100036	Health and medical history	100044	UK Biobank Assessment Centre > Touchscreen > Health and medical history > Medical conditions
6145#1	CAT-MUL	65503/6348(71851)	0.00977729	-0.0163271	0.0357269	0.461556	LOGISTIC-BINARY	Illness, injury, bereavement, stress in last 2 years: Serious illness, injury or assault to yourself	100000	UK Biobank Assessment Centre	100025	Touchscreen	100059	Psychosocial factors	100060	UK Biobank Assessment Centre > Touchscreen > Psychosocial factors > Mental health
3799	CAT-SIN	7731/6488(14219)	-0.012794	-0.0469413	0.0213115	0.46242	LOGISTIC-BINARY	Headaches for 3+ months	100000	UK Biobank Assessment Centre	100025	Touchscreen	100036	Health and medical history	100048	UK Biobank Assessment Centre > Touchscreen > Health and medical history > Pain
130738	DATE	72142/78(72220)	-0.0866653	-0.324533	0.137041	0.462432	LOGISTIC-BINARY	Date E29 first reported (testicular dysfunction)	100091	Health-related outcomes	1712	First occurrences	2404	Endocrine, nutritional and metabolic diseases	2404	Health-related outcomes > First occurrences > Endocrine, nutritional and metabolic diseases
20003#1141188658	CAT-MUL	72174/34(72208)	0.125891	-0.226587	0.443069	0.462714	LOGISTIC-BINARY	Treatment/medication code: asacol mr 400mg e/c tablet	100000	UK Biobank Assessment Centre	100071	Verbal interview	100075	Medications	100075	UK Biobank Assessment Centre > Verbal interview > Medications
6179#1	CAT-MUL	48907/23175(72082)	0.00603505	-0.0100863	0.0221333	0.462792	LOGISTIC-BINARY	Mineral and other dietary supplements: Fish oil (including cod liver oil)	100000	UK Biobank Assessment Centre	100025	Touchscreen	100036	Health and medical history	100045	UK Biobank Assessment Centre > Touchscreen > Health and medical history > Medication
21036	CAT-SIN	7110	0.0151252	-0.0252802	0.0555306	0.463482	ORDERED-LOGISTIC	Severity of current abdominal pain	100089	Online follow-up	153	Digestive health	153	Digestive health	153	Online follow-up > Digestive health
1608	INTEGER	51896	0.0109205	-0.0182817	0.0401227	0.464388	ORDERED-LOGISTIC	Average weekly fortified wine intake	100000	UK Biobank Assessment Centre	100025	Touchscreen	100050	Lifestyle and environment	100051	UK Biobank Assessment Centre > Touchscreen > Lifestyle and environment > Alcohol
40013#1727	CAT-MUL	72194/26(72220)	-0.154042	-0.585092	0.239384	0.46569	LOGISTIC-BINARY	Type of cancer: ICD9: 1727 Malignant melanoma of lower limb, including hip	100091	Health-related outcomes	100092	Cancer register	100092	Cancer register	100092	Health-related outcomes > Cancer register
20003#1141150754	CAT-MUL	72197/11(72208)	-0.240455	-0.926409	0.359529	0.466137	LOGISTIC-BINARY	Treatment/medication code: alphagan 0.2% eye drops	100000	UK Biobank Assessment Centre	100071	Verbal interview	100075	Medications	100075	UK Biobank Assessment Centre > Verbal interview > Medications
40006#C251	CAT-MUL	72196/24(72220)	0.142661	-0.262706	0.501778	0.46632	LOGISTIC-BINARY	Type of cancer: ICD10: C25.1 Body of pancreas	100091	Health-related outcomes	100092	Cancer register	100092	Cancer register	100092	Health-related outcomes > Cancer register
20003#1140883656	CAT-MUL	72186/22(72208)	-0.165098	-0.630878	0.255528	0.467106	LOGISTIC-BINARY	Treatment/medication code: hydroxyzine	100000	UK Biobank Assessment Centre	100071	Verbal interview	100075	Medications	100075	UK Biobank Assessment Centre > Verbal interview > Medications
21033	CAT-SIN	24936	0.00887513	-0.0150429	0.0327931	0.467314	ORDERED-LOGISTIC	Frequency of hard/lumpy stools in the last 3 months	100089	Online follow-up	153	Digestive health	153	Digestive health	153	Online follow-up > Digestive health
131472	DATE	69756/2464(72220)	0.0150172	-0.0256897	0.0552991	0.467319	LOGISTIC-BINARY	Date J34 first reported (other disorders of nose and nasal sinuses)	100091	Health-related outcomes	1712	First occurrences	2410	Respiratory system disorders	2410	Health-related outcomes > First occurrences > Respiratory system disorders
20003#1140912212	CAT-MUL	72188/20(72208)	0.149515	-0.28292	0.521428	0.467562	LOGISTIC-BINARY	Treatment/medication code: menophase tablet	100000	UK Biobank Assessment Centre	100071	Verbal interview	100075	Medications	100075	UK Biobank Assessment Centre > Verbal interview > Medications
20003#1140888432	CAT-MUL	72197/11(72208)	-0.249097	-0.965777	0.372182	0.467621	LOGISTIC-BINARY	Treatment/medication code: potassium product	100000	UK Biobank Assessment Centre	100071	Verbal interview	100075	Medications	100075	UK Biobank Assessment Centre > Verbal interview > Medications
20003#1140910814	CAT-MUL	72177/31(72208)	-0.140015	-0.532261	0.22288	0.467697	LOGISTIC-BINARY	Treatment/medication code: sodium thyroxine	100000	UK Biobank Assessment Centre	100071	Verbal interview	100075	Medications	100075	UK Biobank Assessment Centre > Verbal interview > Medications
20003#2038459704	CAT-MUL	72110/98(72208)	0.0724878	-0.129019	0.262124	0.468187	LOGISTIC-BINARY	Treatment/medication code: carbamazepine	100000	UK Biobank Assessment Centre	100071	Verbal interview	100075	Medications	100075	UK Biobank Assessment Centre > Verbal interview > Medications
132244	DATE	72087/133(72220)	0.0625586	-0.111382	0.227598	0.469601	LOGISTIC-BINARY	Date O60 first reported (preterm delivery)	100091	Health-related outcomes	1712	First occurrences	2415	Pregnancy, childbirth and the puerperium	2415	Health-related outcomes > First occurrences > Pregnancy, childbirth and the puerperium
20003#1140882722	CAT-MUL	72195/13(72208)	0.186824	-0.358308	0.648222	0.469698	LOGISTIC-BINARY	Treatment/medication code: maxidex eye drops	100000	UK Biobank Assessment Centre	100071	Verbal interview	100075	Medications	100075	UK Biobank Assessment Centre > Verbal interview > Medications
131874	DATE	71846/374(72220)	0.0374186	-0.0655743	0.137596	0.470449	LOGISTIC-BINARY	Date M18 first reported (arthrosis of first carpometacarpal joint)	100091	Health-related outcomes	1712	First occurrences	2413	Musculoskeletal system and connective tissue disorders	2413	Health-related outcomes > First occurrences > Musculoskeletal system and connective tissue disorders
20003#1140877600	CAT-MUL	72198/10(72208)	0.219503	-0.433707	0.755583	0.472084	LOGISTIC-BINARY	Treatment/medication code: halibut-liver oil capsule	100000	UK Biobank Assessment Centre	100071	Verbal interview	100075	Medications	100075	UK Biobank Assessment Centre > Verbal interview > Medications
40006#D090	CAT-MUL	72077/143(72220)	-0.0622635	-0.235769	0.103861	0.472644	LOGISTIC-BINARY	Type of cancer: ICD10: D09.0 Bladder	100091	Health-related outcomes	100092	Cancer register	100092	Cancer register	100092	Health-related outcomes > Cancer register
20003#1140874790	CAT-MUL	72103/105(72208)	0.0686484	-0.12409	0.250637	0.473231	LOGISTIC-BINARY	Treatment/medication code: betamethasone	100000	UK Biobank Assessment Centre	100071	Verbal interview	100075	Medications	100075	UK Biobank Assessment Centre > Verbal interview > Medications
20001#1065	CAT-MUL	72143/65(72208)	-0.0945161	-0.360735	0.155588	0.473704	LOGISTIC-BINARY	Cancer code, self-reported: thyroid cancer	100000	UK Biobank Assessment Centre	100071	Verbal interview	100074	Medical conditions	100074	UK Biobank Assessment Centre > Verbal interview > Medical conditions
21043	INTEGER	24670	-0.00855819	-0.0320159	0.0148995	0.474792	ORDERED-LOGISTIC	Least number of times bowels opened per week	100089	Online follow-up	153	Digestive health	153	Digestive health	153	Online follow-up > Digestive health
131600	DATE	69357/2863(72220)	0.0138081	-0.0243078	0.0515677	0.475619	LOGISTIC-BINARY	Date K30 first reported (dyspepsia)	100091	Health-related outcomes	1712	First occurrences	2411	Digestive system disorders	2411	Health-related outcomes > First occurrences > Digestive system disorders
20003#1140878190	CAT-MUL	72195/13(72208)	0.181495	-0.354105	0.64639	0.476269	LOGISTIC-BINARY	Treatment/medication code: minims artificial tears single-use eye drops	100000	UK Biobank Assessment Centre	100071	Verbal interview	100075	Medications	100075	UK Biobank Assessment Centre > Verbal interview > Medications
131974	DATE	71823/397(72220)	-0.0367887	-0.139719	0.0634631	0.477964	LOGISTIC-BINARY	Date M86 first reported (osteomyelitis)	100091	Health-related outcomes	1712	First occurrences	2413	Musculoskeletal system and connective tissue disorders	2413	Health-related outcomes > First occurrences > Musculoskeletal system and connective tissue disorders
20003#1140866280	CAT-MUL	72163/45(72208)	-0.111161	-0.429224	0.184004	0.478159	LOGISTIC-BINARY	Treatment/medication code: bumetanide	100000	UK Biobank Assessment Centre	100071	Verbal interview	100075	Medications	100075	UK Biobank Assessment Centre > Verbal interview > Medications
131586	DATE	68980/3240(72220)	-0.0130444	-0.0492683	0.0228617	0.478384	LOGISTIC-BINARY	Date K22 first reported (other diseases of oesophagus)	100091	Health-related outcomes	1712	First occurrences	2411	Digestive system disorders	2411	Health-related outcomes > First occurrences > Digestive system disorders
40013#1869	CAT-MUL	72196/24(72220)	-0.150872	-0.589401	0.244242	0.479677	LOGISTIC-BINARY	Type of cancer: ICD9: 1869 Malignant neoplasm of testis, other and unspecified	100091	Health-related outcomes	100092	Cancer register	100092	Cancer register	100092	Health-related outcomes > Cancer register
24007	CONTINUOUS	65716	-0.00245913	-0.00928493	0.00436667	0.48011	LINEAR	Particulate matter air pollution (pm2.5) absorbance; 2010	100088	Additional exposures	113	Local environment	114	Residential air pollution	114	Additional exposures > Local environment > Residential air pollution
40011#8330	CAT-MUL	72196/24(72220)	-0.158159	-0.617676	0.258688	0.480839	LOGISTIC-BINARY	Histology of cancer tumour: Follicular adenocarcinoma	100091	Health-related outcomes	100092	Cancer register	100092	Cancer register	100092	Health-related outcomes > Cancer register
131824	DATE	71460/760(72220)	-0.0264242	-0.100751	0.0465457	0.481958	LOGISTIC-BINARY	Date L91 first reported (hypertrophic disorders of skin)	100091	Health-related outcomes	1712	First occurrences	2412	Skin and subcutaneous tissue disorders	2412	Health-related outcomes > First occurrences > Skin and subcutaneous tissue disorders
130890	DATE	72157/63(72220)	0.0853859	-0.161554	0.31374	0.482229	LOGISTIC-BINARY	Date F30 first reported (manic episode)	100091	Health-related outcomes	1712	First occurrences	2405	Mental and behavioural disorders	2405	Health-related outcomes > First occurrences > Mental and behavioural disorders
20003#1140928212	CAT-MUL	72195/13(72208)	0.184924	-0.368862	0.656152	0.483041	LOGISTIC-BINARY	Treatment/medication code: plendil 2.5mg m/r tablet	100000	UK Biobank Assessment Centre	100071	Verbal interview	100075	Medications	100075	UK Biobank Assessment Centre > Verbal interview > Medications
20003#1140927086	CAT-MUL	72139/69(72208)	0.0838529	-0.158463	0.309612	0.483269	LOGISTIC-BINARY	Treatment/medication code: arthrotec 50 tablet	100000	UK Biobank Assessment Centre	100071	Verbal interview	100075	Medications	100075	UK Biobank Assessment Centre > Verbal interview > Medications
131678	DATE	71586/634(72220)	0.0281473	-0.0514347	0.106004	0.483495	LOGISTIC-BINARY	Date K82 first reported (other diseases of gallbladder)	100091	Health-related outcomes	1712	First occurrences	2411	Digestive system disorders	2411	Health-related outcomes > First occurrences > Digestive system disorders
20003#1141192248	CAT-MUL	72194/14(72208)	-0.196995	-0.781377	0.317765	0.483669	LOGISTIC-BINARY	Treatment/medication code: vardenafil	100000	UK Biobank Assessment Centre	100071	Verbal interview	100075	Medications	100075	UK Biobank Assessment Centre > Verbal interview > Medications
20003#1140870570	CAT-MUL	71984/224(72208)	0.0465681	-0.0861447	0.174426	0.483816	LOGISTIC-BINARY	Treatment/medication code: vitamin b12 preparation	100000	UK Biobank Assessment Centre	100071	Verbal interview	100075	Medications	100075	UK Biobank Assessment Centre > Verbal interview > Medications
20003#1140888556	CAT-MUL	72177/31(72208)	0.118397	-0.23066	0.429929	0.484056	LOGISTIC-BINARY	Treatment/medication code: fosinopril	100000	UK Biobank Assessment Centre	100071	Verbal interview	100075	Medications	100075	UK Biobank Assessment Centre > Verbal interview > Medications
20003#1140911754	CAT-MUL	72155/53(72208)	-0.101617	-0.395674	0.172943	0.48448	LOGISTIC-BINARY	Treatment/medication code: anadin tablet	100000	UK Biobank Assessment Centre	100071	Verbal interview	100075	Medications	100075	UK Biobank Assessment Centre > Verbal interview > Medications
131382	DATE	71547/673(72220)	0.0269997	-0.0494801	0.101901	0.484503	LOGISTIC-BINARY	Date I71 first reported (aortic aneurysm and dissection)	100091	Health-related outcomes	1712	First occurrences	2409	Circulatory system disorders	2409	Health-related outcomes > First occurrences > Circulatory system disorders
131114	DATE	71226/994(72220)	0.0224361	-0.0410969	0.0848751	0.485124	LOGISTIC-BINARY	Date G93 first reported (other disorders of brain)	100091	Health-related outcomes	1712	First occurrences	2406	Nervous system disorders	2406	Health-related outcomes > First occurrences > Nervous system disorders
20406	CAT-SIN	615/464(1079)	0.0440716	-0.0800408	0.167909	0.485327	LOGISTIC-BINARY	Ever addicted to alcohol	100089	Online follow-up	136	Mental health	141	Addictions	141	Online follow-up > Mental health > Addictions
5441-3	CAT-SIN	315/505	-999	-999	-999	0.485476	MULTINOMIAL-LOGISTIC	Which eye(s) are affected by cataract	100000	UK Biobank Assessment Centre	100025	Touchscreen	100036	Health and medical history	100041	UK Biobank Assessment Centre > Touchscreen > Health and medical history > Eyesight
20003#1140923402	CAT-MUL	72145/63(72208)	0.0858399	-0.163624	0.318071	0.485649	LOGISTIC-BINARY	Treatment/medication code: co-amilofruse	100000	UK Biobank Assessment Centre	100071	Verbal interview	100075	Medications	100075	UK Biobank Assessment Centre > Verbal interview > Medications
4012	INTEGER	1379	-0.0181786	-0.0693895	0.0330324	0.486314	LINEAR	Age deep-vein thrombosis (DVT, blood clot in leg) diagnosed	100000	UK Biobank Assessment Centre	100025	Touchscreen	100036	Health and medical history	100044	UK Biobank Assessment Centre > Touchscreen > Health and medical history > Medical conditions
132092	DATE	70523/1697(72220)	-0.0175879	-0.0674399	0.0316388	0.486529	LOGISTIC-BINARY	Date N50 first reported (other disorders of male genital organs)	100091	Health-related outcomes	1712	First occurrences	2414	Genitourinary system disorders	2414	Health-related outcomes > First occurrences > Genitourinary system disorders
20003#1141177686	CAT-MUL	72197/11(72208)	0.194167	-0.400684	0.690774	0.487928	LOGISTIC-BINARY	Treatment/medication code: fersamal tablet	100000	UK Biobank Assessment Centre	100071	Verbal interview	100075	Medications	100075	UK Biobank Assessment Centre > Verbal interview > Medications
40006#D012	CAT-MUL	72194/26(72220)	-0.143321	-0.566839	0.24188	0.488894	LOGISTIC-BINARY	Type of cancer: ICD10: D01.2 Rectum	100091	Health-related outcomes	100092	Cancer register	100092	Cancer register	100092	Health-related outcomes > Cancer register
20003#1141152590	CAT-MUL	72147/61(72208)	-0.0933777	-0.366094	0.162095	0.488997	LOGISTIC-BINARY	Treatment/medication code: glimepiride	100000	UK Biobank Assessment Centre	100071	Verbal interview	100075	Medications	100075	UK Biobank Assessment Centre > Verbal interview > Medications
20003#1140870800	CAT-MUL	72196/12(72208)	-0.246606	-0.988563	0.397779	0.489087	LOGISTIC-BINARY	Treatment/medication code: sandocal 400 effervescent tablet	100000	UK Biobank Assessment Centre	100071	Verbal interview	100075	Medications	100075	UK Biobank Assessment Centre > Verbal interview > Medications
20003#1141187810	CAT-MUL	72123/85(72208)	0.0738305	-0.141985	0.275981	0.489328	LOGISTIC-BINARY	Treatment/medication code: tadalafil	100000	UK Biobank Assessment Centre	100071	Verbal interview	100075	Medications	100075	UK Biobank Assessment Centre > Verbal interview > Medications
131886	DATE	71473/747(72220)	0.0253918	-0.0474642	0.0967727	0.490193	LOGISTIC-BINARY	Date M24 first reported (other specific joint derangements)	100091	Health-related outcomes	1712	First occurrences	2413	Musculoskeletal system and connective tissue disorders	2413	Health-related outcomes > First occurrences > Musculoskeletal system and connective tissue disorders
20003#1140921088	CAT-MUL	72191/17(72208)	0.168235	-0.344106	0.60588	0.491072	LOGISTIC-BINARY	Treatment/medication code: tridestra tablet	100000	UK Biobank Assessment Centre	100071	Verbal interview	100075	Medications	100075	UK Biobank Assessment Centre > Verbal interview > Medications
5674	CAT-SIN	2465/916(3381)	-0.0270714	-0.104659	0.0496462	0.491461	LOGISTIC-BINARY	Severity of manic/irritable episodes	100000	UK Biobank Assessment Centre	100025	Touchscreen	100059	Psychosocial factors	100060	UK Biobank Assessment Centre > Touchscreen > Psychosocial factors > Mental health
2443	CAT-SIN	68780/3277(72057)	0.0124657	-0.0232178	0.0478379	0.491636	LOGISTIC-BINARY	Diabetes diagnosed by doctor	100000	UK Biobank Assessment Centre	100025	Touchscreen	100036	Health and medical history	100044	UK Biobank Assessment Centre > Touchscreen > Health and medical history > Medical conditions
20003#1141175690	CAT-MUL	72142/66(72208)	0.0837071	-0.162559	0.313919	0.491901	LOGISTIC-BINARY	Treatment/medication code: actonel 5mg tablet	100000	UK Biobank Assessment Centre	100071	Verbal interview	100075	Medications	100075	UK Biobank Assessment Centre > Verbal interview > Medications
130104	DATE	72161/59(72220)	0.0873261	-0.171338	0.327048	0.493093	LOGISTIC-BINARY	Date A60 first reported (anogenital herpesviral [herpes simplex] infections)	100091	Health-related outcomes	1712	First occurrences	2401	Certain infectious and parasitic diseases	2401	Health-related outcomes > First occurrences > Certain infectious and parasitic diseases
20003#1141192666	CAT-MUL	72198/10(72208)	-0.235999	-0.953888	0.389849	0.494025	LOGISTIC-BINARY	Treatment/medication code: frovatriptan	100000	UK Biobank Assessment Centre	100071	Verbal interview	100075	Medications	100075	UK Biobank Assessment Centre > Verbal interview > Medications
131970	DATE	71560/660(72220)	-0.0276622	-0.107832	0.0508632	0.494491	LOGISTIC-BINARY	Date M84 first reported (disorders of continuity of bone)	100091	Health-related outcomes	1712	First occurrences	2413	Musculoskeletal system and connective tissue disorders	2413	Health-related outcomes > First occurrences > Musculoskeletal system and connective tissue disorders
131948	DATE	71663/557(72220)	-0.0298508	-0.116474	0.0548829	0.494766	LOGISTIC-BINARY	Date M71 first reported (other bursopathies)	100091	Health-related outcomes	1712	First occurrences	2413	Musculoskeletal system and connective tissue disorders	2413	Health-related outcomes > First occurrences > Musculoskeletal system and connective tissue disorders
132220	DATE	71968/252(72220)	-0.0453258	-0.17783	0.0827233	0.495371	LOGISTIC-BINARY	Date O34 first reported (maternal care for known or suspected abnormality of pelvic organs)	100091	Health-related outcomes	1712	First occurrences	2415	Pregnancy, childbirth and the puerperium	2415	Health-related outcomes > First occurrences > Pregnancy, childbirth and the puerperium
20003#1140882374	CAT-MUL	72195/13(72208)	0.178284	-0.382291	0.62551	0.495391	LOGISTIC-BINARY	Treatment/medication code: co-amoxiclav	100000	UK Biobank Assessment Centre	100071	Verbal interview	100075	Medications	100075	UK Biobank Assessment Centre > Verbal interview > Medications
20003#1140863144	CAT-MUL	71966/242(72208)	0.0433854	-0.083992	0.16625	0.496953	LOGISTIC-BINARY	Treatment/medication code: zopiclone	100000	UK Biobank Assessment Centre	100071	Verbal interview	100075	Medications	100075	UK Biobank Assessment Centre > Verbal interview > Medications
20003#1140862628	CAT-MUL	72095/113(72208)	-0.0662706	-0.261962	0.120141	0.496988	LOGISTIC-BINARY	Treatment/medication code: piriton 4mg tablet	100000	UK Biobank Assessment Centre	100071	Verbal interview	100075	Medications	100075	UK Biobank Assessment Centre > Verbal interview > Medications
132224	DATE	71892/328(72220)	-0.0400718	-0.157725	0.0741078	0.498104	LOGISTIC-BINARY	Date O36 first reported (maternal care for other known or suspected foetal problems)	100091	Health-related outcomes	1712	First occurrences	2415	Pregnancy, childbirth and the puerperium	2415	Health-related outcomes > First occurrences > Pregnancy, childbirth and the puerperium
20003#1140872198	CAT-MUL	72153/55(72208)	-0.0964617	-0.384898	0.172504	0.498393	LOGISTIC-BINARY	Treatment/medication code: sodium valproate	100000	UK Biobank Assessment Centre	100071	Verbal interview	100075	Medications	100075	UK Biobank Assessment Centre > Verbal interview > Medications
2887	INTEGER	15931	0.0106126	-0.020166	0.0413912	0.499342	ORDERED-LOGISTIC	Number of cigarettes previously smoked daily	100000	UK Biobank Assessment Centre	100025	Touchscreen	100050	Lifestyle and environment	100058	UK Biobank Assessment Centre > Touchscreen > Lifestyle and environment > Smoking
20003#1141153242	CAT-MUL	72186/22(72208)	-0.157024	-0.633428	0.274662	0.499472	LOGISTIC-BINARY	Treatment/medication code: balsalazide disodium	100000	UK Biobank Assessment Centre	100071	Verbal interview	100075	Medications	100075	UK Biobank Assessment Centre > Verbal interview > Medications
132122	DATE	70709/1511(72220)	-0.0182095	-0.0714271	0.0343483	0.499793	LOGISTIC-BINARY	Date N80 first reported (endometriosis)	100091	Health-related outcomes	1712	First occurrences	2414	Genitourinary system disorders	2414	Health-related outcomes > First occurrences > Genitourinary system disorders
20003#1140873474	CAT-MUL	72173/35(72208)	-0.121818	-0.490083	0.215147	0.499824	LOGISTIC-BINARY	Treatment/medication code: lymecycline	100000	UK Biobank Assessment Centre	100071	Verbal interview	100075	Medications	100075	UK Biobank Assessment Centre > Verbal interview > Medications
30500	CONTINUOUS	21452	0.00462051	-0.00882396	0.018065	0.500556	LINEAR	Microalbumin in urine	100078	Biological samples	100083	Assay results	100083	Assay results	100083	Biological samples > Assay results > Urine assays
131440	DATE	71995/225(72220)	0.0450548	-0.0885314	0.17368	0.500835	LOGISTIC-BINARY	Date J10 first reported (influenza due to identified influenza virus)	100091	Health-related outcomes	1712	First occurrences	2410	Respiratory system disorders	2410	Health-related outcomes > First occurrences > Respiratory system disorders
20003#1141164086	CAT-MUL	72095/113(72208)	0.0623568	-0.123993	0.238947	0.50105	LOGISTIC-BINARY	Treatment/medication code: salmeterol+fluticasone propionate	100000	UK Biobank Assessment Centre	100071	Verbal interview	100075	Medications	100075	UK Biobank Assessment Centre > Verbal interview > Medications
24005	CONTINUOUS	65716	0.00257818	-0.00493727	0.0100936	0.501345	LINEAR	Particulate matter air pollution (pm10); 2010	100088	Additional exposures	113	Local environment	114	Residential air pollution	114	Additional exposures > Local environment > Residential air pollution
20003#1140857620	CAT-MUL	72133/75(72208)	0.0760679	-0.153568	0.289666	0.501637	LOGISTIC-BINARY	Treatment/medication code: depo-provera 50mg/1ml injection	100000	UK Biobank Assessment Centre	100071	Verbal interview	100075	Medications	100075	UK Biobank Assessment Centre > Verbal interview > Medications
20003#1141157264	CAT-MUL	72178/30(72208)	0.119546	-0.246868	0.448377	0.502293	LOGISTIC-BINARY	Treatment/medication code: salmeterol product	100000	UK Biobank Assessment Centre	100071	Verbal interview	100075	Medications	100075	UK Biobank Assessment Centre > Verbal interview > Medications
30220	CONTINUOUS	72220	0.00252026	-0.0048468	0.00988731	0.502534	LINEAR	Basophill percentage	100078	Biological samples	100080	Assay results	100081	Blood assays	100081	Biological samples > Assay results > Blood assays > Blood count
131928	DATE	61021/11199(72220)	-0.00714553	-0.0281131	0.0137435	0.503368	LOGISTIC-BINARY	Date M54 first reported (dorsalgia)	100091	Health-related outcomes	1712	First occurrences	2413	Musculoskeletal system and connective tissue disorders	2413	Health-related outcomes > First occurrences > Musculoskeletal system and connective tissue disorders
20001#1061	CAT-MUL	71500/708(72208)	0.0253921	-0.0497859	0.099041	0.50368	LOGISTIC-BINARY	Cancer code, self-reported: basal cell carcinoma	100000	UK Biobank Assessment Centre	100071	Verbal interview	100074	Medical conditions	100074	UK Biobank Assessment Centre > Verbal interview > Medical conditions
131882	DATE	71748/472(72220)	0.0308322	-0.0608324	0.120181	0.504425	LOGISTIC-BINARY	Date M22 first reported (disorders of patella)	100091	Health-related outcomes	1712	First occurrences	2413	Musculoskeletal system and connective tissue disorders	2413	Health-related outcomes > First occurrences > Musculoskeletal system and connective tissue disorders
20003#1140916790	CAT-MUL	72110/98(72208)	0.0673294	-0.136147	0.259737	0.505476	LOGISTIC-BINARY	Treatment/medication code: evorel 25 patch	100000	UK Biobank Assessment Centre	100071	Verbal interview	100075	Medications	100075	UK Biobank Assessment Centre > Verbal interview > Medications
20003#1140864070	CAT-MUL	72191/17(72208)	-0.181116	-0.744822	0.316371	0.506221	LOGISTIC-BINARY	Treatment/medication code: kapake tablet	100000	UK Biobank Assessment Centre	100071	Verbal interview	100075	Medications	100075	UK Biobank Assessment Centre > Verbal interview > Medications
131956	DATE	71079/1141(72220)	0.0200151	-0.0395244	0.0786332	0.506708	LOGISTIC-BINARY	Date M76 first reported (enthesopathies of lower limb, excluding foot)	100091	Health-related outcomes	1712	First occurrences	2413	Musculoskeletal system and connective tissue disorders	2413	Health-related outcomes > First occurrences > Musculoskeletal system and connective tissue disorders
131054	DATE	71409/811(72220)	0.0237251	-0.0469719	0.0931359	0.506868	LOGISTIC-BINARY	Date G44 first reported (other headache syndromes)	100091	Health-related outcomes	1712	First occurrences	2406	Nervous system disorders	2406	Health-related outcomes > First occurrences > Nervous system disorders
20003#1141177532	CAT-MUL	72063/145(72208)	-0.0574047	-0.23045	0.108517	0.507051	LOGISTIC-BINARY	Treatment/medication code: nexium 20mg tablet	100000	UK Biobank Assessment Centre	100071	Verbal interview	100075	Medications	100075	UK Biobank Assessment Centre > Verbal interview > Medications
40011#8090	CAT-MUL	68480/3740(72220)	-0.0114154	-0.0453031	0.0222047	0.507418	LOGISTIC-BINARY	Histology of cancer tumour: Basal cell carcinoma, NOS	100091	Health-related outcomes	100092	Cancer register	100092	Cancer register	100092	Health-related outcomes > Cancer register
20003#1141199858	CAT-MUL	72177/31(72208)	0.112277	-0.237522	0.424362	0.507766	LOGISTIC-BINARY	Treatment/medication code: cardioplen xl 5mg m/r tablet	100000	UK Biobank Assessment Centre	100071	Verbal interview	100075	Medications	100075	UK Biobank Assessment Centre > Verbal interview > Medications
20003#1140874866	CAT-MUL	72143/65(72208)	0.0793989	-0.163917	0.305478	0.508117	LOGISTIC-BINARY	Treatment/medication code: carbimazole	100000	UK Biobank Assessment Centre	100071	Verbal interview	100075	Medications	100075	UK Biobank Assessment Centre > Verbal interview > Medications
1448-3	CAT-SIN	40796/69874	-999	-999	-999	0.50823	MULTINOMIAL-LOGISTIC	Bread type	100000	UK Biobank Assessment Centre	100025	Touchscreen	100050	Lifestyle and environment	100052	UK Biobank Assessment Centre > Touchscreen > Lifestyle and environment > Diet
131036	DATE	71708/512(72220)	0.0295306	-0.0592239	0.116236	0.509479	LOGISTIC-BINARY	Date G30 first reported (alzheimer's disease)	100091	Health-related outcomes	1712	First occurrences	2406	Nervous system disorders	2406	Health-related outcomes > First occurrences > Nervous system disorders
20003#1140878530	CAT-MUL	72189/19(72208)	0.152343	-0.328886	0.573058	0.509703	LOGISTIC-BINARY	Treatment/medication code: canesten 1% cream	100000	UK Biobank Assessment Centre	100071	Verbal interview	100075	Medications	100075	UK Biobank Assessment Centre > Verbal interview > Medications
20003#1140874370	CAT-MUL	72150/58(72208)	0.0843447	-0.175746	0.325477	0.510269	LOGISTIC-BINARY	Treatment/medication code: aciclovir	100000	UK Biobank Assessment Centre	100071	Verbal interview	100075	Medications	100075	UK Biobank Assessment Centre > Verbal interview > Medications
40011#9670	CAT-MUL	72208/12(72220)	-0.216942	-0.900668	0.386341	0.510648	LOGISTIC-BINARY	Histology of cancer tumour: Malignant lymphoma, small B lymphocytic, NOS	100091	Health-related outcomes	100092	Cancer register	100092	Cancer register	100092	Health-related outcomes > Cancer register
20003#1140861780	CAT-MUL	72160/48(72208)	0.0921653	-0.193915	0.354479	0.511197	LOGISTIC-BINARY	Treatment/medication code: persantin 25mg tablet	100000	UK Biobank Assessment Centre	100071	Verbal interview	100075	Medications	100075	UK Biobank Assessment Centre > Verbal interview > Medications
20003#1140876098	CAT-MUL	72191/17(72208)	0.145823	-0.323572	0.538008	0.51135	LOGISTIC-BINARY	Treatment/medication code: otrivine 0.1% nasal drops	100000	UK Biobank Assessment Centre	100071	Verbal interview	100075	Medications	100075	UK Biobank Assessment Centre > Verbal interview > Medications
131810	DATE	71690/530(72220)	0.0287266	-0.0581999	0.113678	0.512437	LOGISTIC-BINARY	Date L84 first reported (corns and callosities)	100091	Health-related outcomes	1712	First occurrences	2412	Skin and subcutaneous tissue disorders	2412	Health-related outcomes > First occurrences > Skin and subcutaneous tissue disorders
20453	CAT-SIN	22545	-0.0112092	-0.0447675	0.0223491	0.512575	ORDERED-LOGISTIC	Ever taken cannabis	100089	Online follow-up	136	Mental health	143	Cannabis use	143	Online follow-up > Mental health > Cannabis use
131354	DATE	69773/2447(72220)	-0.0138833	-0.0556434	0.0274657	0.512575	LOGISTIC-BINARY	Date I50 first reported (heart failure)	100091	Health-related outcomes	1712	First occurrences	2409	Circulatory system disorders	2409	Health-related outcomes > First occurrences > Circulatory system disorders
40011#8442	CAT-MUL	72208/12(72220)	0.183774	-0.417819	0.674357	0.514127	LOGISTIC-BINARY	Histology of cancer tumour: Serous cystadenoma, borderline malignancy	100091	Health-related outcomes	100092	Cancer register	100092	Cancer register	100092	Health-related outcomes > Cancer register
40006#C505	CAT-MUL	72107/113(72220)	0.0615244	-0.127812	0.241485	0.514142	LOGISTIC-BINARY	Type of cancer: ICD10: C50.5 Lower-outer quadrant of breast	100091	Health-related outcomes	100092	Cancer register	100092	Cancer register	100092	Health-related outcomes > Cancer register
6145#2	CAT-MUL	63635/8216(71851)	0.0077661	-0.0156908	0.0311089	0.515372	LOGISTIC-BINARY	Illness, injury, bereavement, stress in last 2 years: Serious illness, injury or assault of a close relative	100000	UK Biobank Assessment Centre	100025	Touchscreen	100059	Psychosocial factors	100060	UK Biobank Assessment Centre > Touchscreen > Psychosocial factors > Mental health
132168	DATE	71395/825(72220)	0.0235626	-0.0481224	0.0939937	0.515767	LOGISTIC-BINARY	Date O03 first reported (spontaneous abortion)	100091	Health-related outcomes	1712	First occurrences	2415	Pregnancy, childbirth and the puerperium	2415	Health-related outcomes > First occurrences > Pregnancy, childbirth and the puerperium
131798	DATE	72082/138(72220)	-0.0571427	-0.233506	0.111976	0.517013	LOGISTIC-BINARY	Date L74 first reported (eccrine sweat disorders)	100091	Health-related outcomes	1712	First occurrences	2412	Skin and subcutaneous tissue disorders	2412	Health-related outcomes > First occurrences > Skin and subcutaneous tissue disorders
20003#1189	CAT-MUL	71970/238(72208)	0.0418883	-0.0871192	0.166418	0.5174	LOGISTIC-BINARY	Treatment/medication code: co-enzyme q10/ubiquinone/bio-quinone/coenzyme q10	100000	UK Biobank Assessment Centre	100071	Verbal interview	100075	Medications	100075	UK Biobank Assessment Centre > Verbal interview > Medications
131538	DATE	71787/433(72220)	0.0312891	-0.0646856	0.124796	0.51748	LOGISTIC-BINARY	Date J92 first reported (pleural plaque)	100091	Health-related outcomes	1712	First occurrences	2410	Respiratory system disorders	2410	Health-related outcomes > First occurrences > Respiratory system disorders
132256	DATE	72164/56(72220)	0.0859184	-0.185067	0.334453	0.517512	LOGISTIC-BINARY	Date O66 first reported (other obstructed labour)	100091	Health-related outcomes	1712	First occurrences	2415	Pregnancy, childbirth and the puerperium	2415	Health-related outcomes > First occurrences > Pregnancy, childbirth and the puerperium
20003#1141185326	CAT-MUL	72164/44(72208)	0.0962455	-0.208911	0.372679	0.517695	LOGISTIC-BINARY	Treatment/medication code: travatan 40micrograms/ml eye drops	100000	UK Biobank Assessment Centre	100071	Verbal interview	100075	Medications	100075	UK Biobank Assessment Centre > Verbal interview > Medications
132250	DATE	71898/322(72220)	0.0374313	-0.0779551	0.149224	0.518337	LOGISTIC-BINARY	Date O63 first reported (long labour)	100091	Health-related outcomes	1712	First occurrences	2415	Pregnancy, childbirth and the puerperium	2415	Health-related outcomes > First occurrences > Pregnancy, childbirth and the puerperium
2463	CAT-SIN	64951/6915(71866)	0.00826909	-0.0168973	0.0332951	0.518405	LOGISTIC-BINARY	Fractured/broken bones in last 5 years	100000	UK Biobank Assessment Centre	100025	Touchscreen	100036	Health and medical history	100044	UK Biobank Assessment Centre > Touchscreen > Health and medical history > Medical conditions
40011#8097	CAT-MUL	72020/200(72220)	0.0466079	-0.0979528	0.185274	0.519022	LOGISTIC-BINARY	Histology of cancer tumour: Basal cell carcinoma, nodular	100091	Health-related outcomes	100092	Cancer register	100092	Cancer register	100092	Health-related outcomes > Cancer register
20003#1140871546	CAT-MUL	72197/11(72208)	0.182928	-0.424607	0.677833	0.51959	LOGISTIC-BINARY	Treatment/medication code: ponstan 250mg capsule	100000	UK Biobank Assessment Centre	100071	Verbal interview	100075	Medications	100075	UK Biobank Assessment Centre > Verbal interview > Medications
131356	DATE	69146/3074(72220)	0.01201	-0.0247875	0.0484782	0.520491	LOGISTIC-BINARY	Date I51 first reported (complications and ill-defined descriptions of heart disease)	100091	Health-related outcomes	1712	First occurrences	2409	Circulatory system disorders	2409	Health-related outcomes > First occurrences > Circulatory system disorders
40006#C811	CAT-MUL	72208/12(72220)	-0.204848	-0.865957	0.377873	0.520963	LOGISTIC-BINARY	Type of cancer: ICD10: C81.1 Nodular sclerosis	100091	Health-related outcomes	100092	Cancer register	100092	Cancer register	100092	Health-related outcomes > Cancer register
40011#9050	CAT-MUL	72198/22(72220)	-0.145079	-0.60918	0.274685	0.521367	LOGISTIC-BINARY	Histology of cancer tumour: Mesothelioma, malignant	100091	Health-related outcomes	100092	Cancer register	100092	Cancer register	100092	Health-related outcomes > Cancer register
20003#1140868532	CAT-MUL	72167/41(72208)	-0.106362	-0.443625	0.204916	0.521376	LOGISTIC-BINARY	Treatment/medication code: testosterone product	100000	UK Biobank Assessment Centre	100071	Verbal interview	100075	Medications	100075	UK Biobank Assessment Centre > Verbal interview > Medications
20003#1141181594	CAT-MUL	72170/38(72208)	-0.110803	-0.461316	0.21487	0.521571	LOGISTIC-BINARY	Treatment/medication code: estriol product	100000	UK Biobank Assessment Centre	100071	Verbal interview	100075	Medications	100075	UK Biobank Assessment Centre > Verbal interview > Medications
24008	CONTINUOUS	65716	0.00247506	-0.00510047	0.0100506	0.521937	LINEAR	Particulate matter air pollution 2.5-10um; 2010	100088	Additional exposures	113	Local environment	114	Residential air pollution	114	Additional exposures > Local environment > Residential air pollution
131242	DATE	71869/351(72220)	-0.0349011	-0.143236	0.0704291	0.522104	LOGISTIC-BINARY	Date H72 first reported (perforation of tympanic membrane)	100091	Health-related outcomes	1712	First occurrences	2408	Ear and mastoid process disorders	2408	Health-related outcomes > First occurrences > Ear and mastoid process disorders
20003#1140884700	CAT-MUL	72166/42(72208)	0.0953979	-0.209096	0.373468	0.522231	LOGISTIC-BINARY	Treatment/medication code: trimovate ointment	100000	UK Biobank Assessment Centre	100071	Verbal interview	100075	Medications	100075	UK Biobank Assessment Centre > Verbal interview > Medications
20003#1140878324	CAT-MUL	72184/24(72208)	-0.140705	-0.591726	0.26847	0.522371	LOGISTIC-BINARY	Treatment/medication code: oilatum cream	100000	UK Biobank Assessment Centre	100071	Verbal interview	100075	Medications	100075	UK Biobank Assessment Centre > Verbal interview > Medications
20003#1140861884	CAT-MUL	72194/14(72208)	-0.182191	-0.773692	0.342183	0.524165	LOGISTIC-BINARY	Treatment/medication code: maxepa 1g capsule	100000	UK Biobank Assessment Centre	100071	Verbal interview	100075	Medications	100075	UK Biobank Assessment Centre > Verbal interview > Medications
20001#1052	CAT-MUL	72161/47(72208)	-0.0982732	-0.411303	0.192895	0.524588	LOGISTIC-BINARY	Cancer code, self-reported: hodgkins lymphoma / hodgkins disease	100000	UK Biobank Assessment Centre	100071	Verbal interview	100074	Medical conditions	100074	UK Biobank Assessment Centre > Verbal interview > Medical conditions
131106	DATE	72016/204(72220)	-0.0464323	-0.192089	0.0938063	0.5246	LOGISTIC-BINARY	Date G83 first reported (other paralytic syndromes)	100091	Health-related outcomes	1712	First occurrences	2406	Nervous system disorders	2406	Health-related outcomes > First occurrences > Nervous system disorders
20003#1141200878	CAT-MUL	72194/14(72208)	0.157872	-0.368616	0.598319	0.526167	LOGISTIC-BINARY	Treatment/medication code: oilatum bath formula liquid bath additive	100000	UK Biobank Assessment Centre	100071	Verbal interview	100075	Medications	100075	UK Biobank Assessment Centre > Verbal interview > Medications
40011#8480	CAT-MUL	72099/121(72220)	-0.0596478	-0.24862	0.120894	0.52722	LOGISTIC-BINARY	Histology of cancer tumour: Mucinous adenocarcinoma	100091	Health-related outcomes	100092	Cancer register	100092	Cancer register	100092	Health-related outcomes > Cancer register
20003#1140882618	CAT-MUL	72182/26(72208)	-0.130969	-0.554987	0.254526	0.527274	LOGISTIC-BINARY	Treatment/medication code: diprosalic ointment	100000	UK Biobank Assessment Centre	100071	Verbal interview	100075	Medications	100075	UK Biobank Assessment Centre > Verbal interview > Medications
1980	CAT-SIN	30461/39911(70372)	-0.00493839	-0.0202494	0.010379	0.527357	LOGISTIC-BINARY	Worrier / anxious feelings	100000	UK Biobank Assessment Centre	100025	Touchscreen	100059	Psychosocial factors	100060	UK Biobank Assessment Centre > Touchscreen > Psychosocial factors > Mental health
20003#1140880072	CAT-MUL	72192/16(72208)	-0.168677	-0.721036	0.322604	0.527819	LOGISTIC-BINARY	Treatment/medication code: gamolenic acid	100000	UK Biobank Assessment Centre	100071	Verbal interview	100075	Medications	100075	UK Biobank Assessment Centre > Verbal interview > Medications
20003#1140876394	CAT-MUL	72198/10(72208)	-0.218982	-0.941898	0.408789	0.528206	LOGISTIC-BINARY	Treatment/medication code: salivix pastille	100000	UK Biobank Assessment Centre	100071	Verbal interview	100075	Medications	100075	UK Biobank Assessment Centre > Verbal interview > Medications
40011#8120	CAT-MUL	72053/167(72220)	0.0483993	-0.105243	0.195386	0.528233	LOGISTIC-BINARY	Histology of cancer tumour: Transitional cell carcinoma	100091	Health-related outcomes	100092	Cancer register	100092	Cancer register	100092	Health-related outcomes > Cancer register
20003#1140875486	CAT-MUL	72185/23(72208)	0.12745	-0.293217	0.494592	0.528619	LOGISTIC-BINARY	Treatment/medication code: colchicine	100000	UK Biobank Assessment Centre	100071	Verbal interview	100075	Medications	100075	UK Biobank Assessment Centre > Verbal interview > Medications
40006#C502	CAT-MUL	72005/215(72220)	-0.0446367	-0.18574	0.0918709	0.528675	LOGISTIC-BINARY	Type of cancer: ICD10: C50.2 Upper-inner quadrant of breast	100091	Health-related outcomes	100092	Cancer register	100092	Cancer register	100092	Health-related outcomes > Cancer register
130	INTEGER	70613	0.00190685	-0.00403177	0.00784548	0.529127	LINEAR	Place of birth in UK - east co-ordinate	100000	UK Biobank Assessment Centre	100071	Verbal interview	100072	Early life factors	100072	UK Biobank Assessment Centre > Verbal interview > Early life factors
20003#1140862236	CAT-MUL	72142/66(72208)	0.0753044	-0.167364	0.301423	0.529569	LOGISTIC-BINARY	Treatment/medication code: atrovent 20micrograms inhaler	100000	UK Biobank Assessment Centre	100071	Verbal interview	100075	Medications	100075	UK Biobank Assessment Centre > Verbal interview > Medications
131154	DATE	71579/641(72220)	-0.0255516	-0.106075	0.0533413	0.529864	LOGISTIC-BINARY	Date H18 first reported (other disorders of cornea)	100091	Health-related outcomes	1712	First occurrences	2407	Eye and adnexa disorders	2407	Health-related outcomes > First occurrences > Eye and adnexa disorders
2976	INTEGER	3058	-0.0090769	-0.0374217	0.0192679	0.530117	LINEAR	Age diabetes diagnosed	100000	UK Biobank Assessment Centre	100025	Touchscreen	100036	Health and medical history	100044	UK Biobank Assessment Centre > Touchscreen > Health and medical history > Medical conditions
40013#1744	CAT-MUL	72199/21(72220)	0.133824	-0.312648	0.518068	0.530186	LOGISTIC-BINARY	Type of cancer: ICD9: 1744 Malignant neoplasm of female breast - upper-outer quadrant	100091	Health-related outcomes	100092	Cancer register	100092	Cancer register	100092	Health-related outcomes > Cancer register
40006#D333	CAT-MUL	72181/39(72220)	0.0966168	-0.218453	0.383813	0.530643	LOGISTIC-BINARY	Type of cancer: ICD10: D33.3 Cranial nerves	100091	Health-related outcomes	100092	Cancer register	100092	Cancer register	100092	Health-related outcomes > Cancer register
40006#C629	CAT-MUL	72162/58(72220)	-0.0858545	-0.363668	0.172205	0.531079	LOGISTIC-BINARY	Type of cancer: ICD10: C62.9 Testis, unspecified	100091	Health-related outcomes	100092	Cancer register	100092	Cancer register	100092	Health-related outcomes > Cancer register
20003#1140872072	CAT-MUL	72070/138(72208)	0.0526819	-0.116044	0.21337	0.531106	LOGISTIC-BINARY	Treatment/medication code: tegretol 100mg tablet	100000	UK Biobank Assessment Centre	100071	Verbal interview	100075	Medications	100075	UK Biobank Assessment Centre > Verbal interview > Medications
20003#1141157254	CAT-MUL	72197/11(72208)	0.195646	-0.473912	0.745816	0.531248	LOGISTIC-BINARY	Treatment/medication code: isosorbide mononitrate product	100000	UK Biobank Assessment Centre	100071	Verbal interview	100075	Medications	100075	UK Biobank Assessment Centre > Verbal interview > Medications
132076	DATE	71732/488(72220)	-0.0292563	-0.121956	0.0612526	0.531392	LOGISTIC-BINARY	Date N42 first reported (other disorders of prostate)	100091	Health-related outcomes	1712	First occurrences	2414	Genitourinary system disorders	2414	Health-related outcomes > First occurrences > Genitourinary system disorders
5452	CAT-SIN	1456/2599(4055)	-0.0209596	-0.0864971	0.044867	0.531524	LOGISTIC-BINARY	Leg pain when standing still or sitting	100000	UK Biobank Assessment Centre	100025	Touchscreen	100036	Health and medical history	100038	UK Biobank Assessment Centre > Touchscreen > Health and medical history > Claudication and peripheral artery disease
20003#1141195044	CAT-MUL	72181/27(72208)	0.119511	-0.274583	0.471548	0.531627	LOGISTIC-BINARY	Treatment/medication code: hydroxycarbamide	100000	UK Biobank Assessment Centre	100071	Verbal interview	100075	Medications	100075	UK Biobank Assessment Centre > Verbal interview > Medications
20003#1140862260	CAT-MUL	72192/16(72208)	0.143138	-0.338233	0.555351	0.532677	LOGISTIC-BINARY	Treatment/medication code: aminophylline	100000	UK Biobank Assessment Centre	100071	Verbal interview	100075	Medications	100075	UK Biobank Assessment Centre > Verbal interview > Medications
20003#1141179920	CAT-MUL	72168/40(72208)	-0.10494	-0.447307	0.211931	0.533441	LOGISTIC-BINARY	Treatment/medication code: lumigan 0.3mg/ml eye drops	100000	UK Biobank Assessment Centre	100071	Verbal interview	100075	Medications	100075	UK Biobank Assessment Centre > Verbal interview > Medications
132030	DATE	69210/3010(72220)	-0.0118814	-0.0495385	0.0254391	0.534483	LOGISTIC-BINARY	Date N17 first reported (acute renal failure)	100091	Health-related outcomes	1712	First occurrences	2414	Genitourinary system disorders	2414	Health-related outcomes > First occurrences > Genitourinary system disorders
132252	DATE	72156/64(72220)	0.0767814	-0.17465	0.309469	0.534726	LOGISTIC-BINARY	Date O64 first reported (obstructed labour due to malposition and malpresentation of foetus)	100091	Health-related outcomes	1712	First occurrences	2415	Pregnancy, childbirth and the puerperium	2415	Health-related outcomes > First occurrences > Pregnancy, childbirth and the puerperium
131592	DATE	70840/1380(72220)	0.0169045	-0.0372235	0.0702575	0.537564	LOGISTIC-BINARY	Date K26 first reported (duodenal ulcer)	100091	Health-related outcomes	1712	First occurrences	2411	Digestive system disorders	2411	Health-related outcomes > First occurrences > Digestive system disorders
130908	DATE	72094/126(72220)	-0.0573921	-0.243914	0.120763	0.537595	LOGISTIC-BINARY	Date F42 first reported (obsessive-compulsive disorder)	100091	Health-related outcomes	1712	First occurrences	2405	Mental and behavioural disorders	2405	Health-related outcomes > First occurrences > Mental and behavioural disorders
131032	DATE	71350/870(72220)	0.0211592	-0.0467866	0.0879139	0.53809	LOGISTIC-BINARY	Date G25 first reported (other extrapyramidal and movement disorders)	100091	Health-related outcomes	1712	First occurrences	2406	Nervous system disorders	2406	Health-related outcomes > First occurrences > Nervous system disorders
20003#1140926430	CAT-MUL	72185/23(72208)	-0.136554	-0.590795	0.278071	0.539004	LOGISTIC-BINARY	Treatment/medication code: climesse tablet	100000	UK Biobank Assessment Centre	100071	Verbal interview	100075	Medications	100075	UK Biobank Assessment Centre > Verbal interview > Medications
40006#C851	CAT-MUL	72203/17(72220)	0.145133	-0.349062	0.571495	0.539219	LOGISTIC-BINARY	Type of cancer: ICD10: C85.1 B-cell lymphoma, unspecified	100091	Health-related outcomes	100092	Cancer register	100092	Cancer register	100092	Health-related outcomes > Cancer register
6150#3	CAT-MUL	71037/1063(72100)	-0.0193818	-0.0817907	0.0420289	0.539512	LOGISTIC-BINARY	Vascular/heart problems diagnosed by doctor: Stroke	100000	UK Biobank Assessment Centre	100025	Touchscreen	100036	Health and medical history	100044	UK Biobank Assessment Centre > Touchscreen > Health and medical history > Medical conditions
1787	CAT-SIN	43583/18592(62175)	0.00550049	-0.0121165	0.0230852	0.540188	LOGISTIC-BINARY	Maternal smoking around birth	100000	UK Biobank Assessment Centre	100025	Touchscreen	100033	Early life factors	100033	UK Biobank Assessment Centre > Touchscreen > Early life factors
20003#1140872134	CAT-MUL	72194/14(72208)	-0.177588	-0.779152	0.356161	0.54136	LOGISTIC-BINARY	Treatment/medication code: mysoline 250mg tablet	100000	UK Biobank Assessment Centre	100071	Verbal interview	100075	Medications	100075	UK Biobank Assessment Centre > Verbal interview > Medications
20003#1140864566	CAT-MUL	72192/16(72208)	0.144857	-0.351077	0.578186	0.543066	LOGISTIC-BINARY	Treatment/medication code: cabergoline	100000	UK Biobank Assessment Centre	100071	Verbal interview	100075	Medications	100075	UK Biobank Assessment Centre > Verbal interview > Medications
20003#1140928880	CAT-MUL	72194/14(72208)	0.15376	-0.377603	0.607956	0.543236	LOGISTIC-BINARY	Treatment/medication code: geltears gel	100000	UK Biobank Assessment Centre	100071	Verbal interview	100075	Medications	100075	UK Biobank Assessment Centre > Verbal interview > Medications
20003#1141168322	CAT-MUL	72185/23(72208)	-0.133936	-0.585947	0.27503	0.543356	LOGISTIC-BINARY	Treatment/medication code: plavix 75mg tablet	100000	UK Biobank Assessment Centre	100071	Verbal interview	100075	Medications	100075	UK Biobank Assessment Centre > Verbal interview > Medications
40013#1731	CAT-MUL	72207/13(72220)	0.166305	-0.421338	0.64111	0.544008	LOGISTIC-BINARY	Type of cancer: ICD9: 1731 Other malignant neoplasm of eyelid, including canthus	100091	Health-related outcomes	100092	Cancer register	100092	Cancer register	100092	Health-related outcomes > Cancer register
20003#1140909708	CAT-MUL	71703/505(72208)	0.027174	-0.0616617	0.113904	0.544108	LOGISTIC-BINARY	Treatment/medication code: furosemide	100000	UK Biobank Assessment Centre	100071	Verbal interview	100075	Medications	100075	UK Biobank Assessment Centre > Verbal interview > Medications
20003#1140868538	CAT-MUL	72197/11(72208)	-0.195323	-0.8677	0.388308	0.544549	LOGISTIC-BINARY	Treatment/medication code: sustanon 100 oily injection	100000	UK Biobank Assessment Centre	100071	Verbal interview	100075	Medications	100075	UK Biobank Assessment Centre > Verbal interview > Medications
21028	CAT-SIN	13403	-0.00925758	-0.0391943	0.0206792	0.544643	ORDERED-LOGISTIC	Frequency of discomfort/pain getting better or stopping after a bowel movement	100089	Online follow-up	153	Digestive health	153	Digestive health	153	Online follow-up > Digestive health
40006#D320	CAT-MUL	72176/44(72220)	0.0901696	-0.213587	0.368475	0.544995	LOGISTIC-BINARY	Type of cancer: ICD10: D32.0 Cerebral meninges	100091	Health-related outcomes	100092	Cancer register	100092	Cancer register	100092	Health-related outcomes > Cancer register
131972	DATE	70053/2167(72220)	-0.0136262	-0.0580476	0.0303405	0.545638	LOGISTIC-BINARY	Date M85 first reported (other disorders of bone density and structure)	100091	Health-related outcomes	1712	First occurrences	2413	Musculoskeletal system and connective tissue disorders	2413	Health-related outcomes > First occurrences > Musculoskeletal system and connective tissue disorders
131436	DATE	65006/7214(72220)	-0.00793113	-0.0337505	0.0177638	0.546161	LOGISTIC-BINARY	Date J06 first reported (acute upper respiratory infections of multiple and unspecified sites)	100091	Health-related outcomes	1712	First occurrences	2410	Respiratory system disorders	2410	Health-related outcomes > First occurrences > Respiratory system disorders
131852	DATE	71999/221(72220)	-0.0416238	-0.179513	0.0914624	0.547272	LOGISTIC-BINARY	Date M07 first reported (psoriatic and enteropathic arthropathies)	100091	Health-related outcomes	1712	First occurrences	2413	Musculoskeletal system and connective tissue disorders	2413	Health-related outcomes > First occurrences > Musculoskeletal system and connective tissue disorders
21037	CAT-SIN	7068	0.0124981	-0.0281653	0.0531615	0.547361	ORDERED-LOGISTIC	Number of days (out of 10) with abdominal pain	100089	Online follow-up	153	Digestive health	153	Digestive health	153	Online follow-up > Digestive health
1220	CAT-SIN	71967	-0.00542415	-0.0230986	0.0122503	0.547423	ORDERED-LOGISTIC	Daytime dozing / sleeping (narcolepsy)	100000	UK Biobank Assessment Centre	100025	Touchscreen	100050	Lifestyle and environment	100057	UK Biobank Assessment Centre > Touchscreen > Lifestyle and environment > Sleep
132460	DATE	72209/11(72220)	0.177204	-0.451635	0.691244	0.548163	LOGISTIC-BINARY	Date Q16 first reported (congenital malformations of ear causing impairment of hearing)	100091	Health-related outcomes	1712	First occurrences	2417	Congenital disruptions and chromosomal abnormalities	2417	Health-related outcomes > First occurrences > Congenital disruptions and chromosomal abnormalities
20003#1141162824	CAT-MUL	72083/125(72208)	-0.0556539	-0.241421	0.121727	0.548364	LOGISTIC-BINARY	Treatment/medication code: detrusitol 1mg tablet	100000	UK Biobank Assessment Centre	100071	Verbal interview	100075	Medications	100075	UK Biobank Assessment Centre > Verbal interview > Medications
40006#D352	CAT-MUL	72192/28(72220)	-0.121028	-0.534534	0.254451	0.548831	LOGISTIC-BINARY	Type of cancer: ICD10: D35.2 Pituitary gland	100091	Health-related outcomes	100092	Cancer register	100092	Cancer register	100092	Health-related outcomes > Cancer register
20003#1140921814	CAT-MUL	72085/123(72208)	0.0531562	-0.125044	0.222402	0.548973	LOGISTIC-BINARY	Treatment/medication code: mirena 52mg intrauterine system	100000	UK Biobank Assessment Centre	100071	Verbal interview	100075	Medications	100075	UK Biobank Assessment Centre > Verbal interview > Medications
40006#D071	CAT-MUL	72207/13(72220)	0.15911	-0.399985	0.631545	0.549449	LOGISTIC-BINARY	Type of cancer: ICD10: D07.1 Vulva	100091	Health-related outcomes	100092	Cancer register	100092	Cancer register	100092	Health-related outcomes > Cancer register
20001#1027	CAT-MUL	72198/10(72208)	-0.215648	-0.972972	0.435506	0.551037	LOGISTIC-BINARY	Cancer code, self-reported: small cell lung cancer	100000	UK Biobank Assessment Centre	100071	Verbal interview	100074	Medical conditions	100074	UK Biobank Assessment Centre > Verbal interview > Medical conditions
20003#1141171152	CAT-MUL	72149/59(72208)	0.0757948	-0.182504	0.315405	0.551377	LOGISTIC-BINARY	Treatment/medication code: cardicor 1.25mg tablet	100000	UK Biobank Assessment Centre	100071	Verbal interview	100075	Medications	100075	UK Biobank Assessment Centre > Verbal interview > Medications
40006#D051	CAT-MUL	71872/348(72220)	-0.0332124	-0.144036	0.0747175	0.551842	LOGISTIC-BINARY	Type of cancer: ICD10: D05.1 Intraductal carcinoma in situ	100091	Health-related outcomes	100092	Cancer register	100092	Cancer register	100092	Health-related outcomes > Cancer register
20003#1140882756	CAT-MUL	72196/12(72208)	-0.183669	-0.828787	0.375929	0.552477	LOGISTIC-BINARY	Treatment/medication code: timodine cream	100000	UK Biobank Assessment Centre	100071	Verbal interview	100075	Medications	100075	UK Biobank Assessment Centre > Verbal interview > Medications
20003#1141168590	CAT-MUL	72161/47(72208)	0.0837434	-0.204063	0.347225	0.552541	LOGISTIC-BINARY	Treatment/medication code: pariet 10mg e/c tablet	100000	UK Biobank Assessment Centre	100071	Verbal interview	100075	Medications	100075	UK Biobank Assessment Centre > Verbal interview > Medications
21053	CAT-SIN	24947	-0.00857309	-0.0369275	0.0197813	0.553402	ORDERED-LOGISTIC	Degree bothered by dizziness in the last 3 months	100089	Online follow-up	153	Digestive health	153	Digestive health	153	Online follow-up > Digestive health
20003#1140864734	CAT-MUL	72179/29(72208)	0.105315	-0.262679	0.432765	0.554317	LOGISTIC-BINARY	Treatment/medication code: combivent inhaler	100000	UK Biobank Assessment Centre	100071	Verbal interview	100075	Medications	100075	UK Biobank Assessment Centre > Verbal interview > Medications
6152#7	CAT-MUL	71568/565(72133)	-0.0254794	-0.111038	0.0582301	0.555218	LOGISTIC-BINARY	Blood clot, DVT, bronchitis, emphysema, asthma, rhinitis, eczema, allergy diagnosed by doctor: Blood clot in the lung	100000	UK Biobank Assessment Centre	100025	Touchscreen	100036	Health and medical history	100044	UK Biobank Assessment Centre > Touchscreen > Health and medical history > Medical conditions
2956	CAT-SIN	187/915(1102)	0.0518714	-0.117938	0.227119	0.555231	LOGISTIC-BINARY	General pain for 3+ months	100000	UK Biobank Assessment Centre	100025	Touchscreen	100036	Health and medical history	100048	UK Biobank Assessment Centre > Touchscreen > Health and medical history > Pain
20003#1140865426	CAT-MUL	72154/54(72208)	0.0778017	-0.190953	0.324331	0.555247	LOGISTIC-BINARY	Treatment/medication code: cimetidine	100000	UK Biobank Assessment Centre	100071	Verbal interview	100075	Medications	100075	UK Biobank Assessment Centre > Verbal interview > Medications
20003#1140884444	CAT-MUL	71783/425(72208)	-0.0297737	-0.129921	0.0680286	0.555524	LOGISTIC-BINARY	Treatment/medication code: codeine	100000	UK Biobank Assessment Centre	100071	Verbal interview	100075	Medications	100075	UK Biobank Assessment Centre > Verbal interview > Medications
20003#1140861924	CAT-MUL	72143/65(72208)	0.0716648	-0.174756	0.301158	0.555731	LOGISTIC-BINARY	Treatment/medication code: bezafibrate	100000	UK Biobank Assessment Centre	100071	Verbal interview	100075	Medications	100075	UK Biobank Assessment Centre > Verbal interview > Medications
20003#1140883504	CAT-MUL	71402/806(72208)	0.0210207	-0.0495767	0.0902844	0.555797	LOGISTIC-BINARY	Treatment/medication code: cetirizine	100000	UK Biobank Assessment Centre	100071	Verbal interview	100075	Medications	100075	UK Biobank Assessment Centre > Verbal interview > Medications
131064	DATE	71689/531(72220)	0.0257506	-0.0610016	0.11048	0.556177	LOGISTIC-BINARY	Date G51 first reported (facial nerve disorders)	100091	Health-related outcomes	1712	First occurrences	2406	Nervous system disorders	2406	Health-related outcomes > First occurrences > Nervous system disorders
21032	CAT-SIN	13401	0.00968663	-0.0225633	0.0419366	0.556303	ORDERED-LOGISTIC	Frequency of harder stools when abdominal discomfort/pain started	100089	Online follow-up	153	Digestive health	153	Digestive health	153	Online follow-up > Digestive health
20003#1140873394	CAT-MUL	72146/62(72208)	0.072351	-0.177506	0.304254	0.556943	LOGISTIC-BINARY	Treatment/medication code: doxycycline	100000	UK Biobank Assessment Centre	100071	Verbal interview	100075	Medications	100075	UK Biobank Assessment Centre > Verbal interview > Medications
132170	DATE	71674/546(72220)	-0.0265145	-0.116033	0.0610271	0.557247	LOGISTIC-BINARY	Date O04 first reported (medical abortion)	100091	Health-related outcomes	1712	First occurrences	2415	Pregnancy, childbirth and the puerperium	2415	Health-related outcomes > First occurrences > Pregnancy, childbirth and the puerperium
40011#8461	CAT-MUL	72182/38(72220)	0.09627	-0.238899	0.402026	0.557294	LOGISTIC-BINARY	Histology of cancer tumour: Serous surface papillary carcinoma	100091	Health-related outcomes	100092	Cancer register	100092	Cancer register	100092	Health-related outcomes > Cancer register
40006#C185	CAT-MUL	72188/32(72220)	-0.108189	-0.48479	0.236638	0.557766	LOGISTIC-BINARY	Type of cancer: ICD10: C18.5 Splenic flexure	100091	Health-related outcomes	100092	Cancer register	100092	Cancer register	100092	Health-related outcomes > Cancer register
20003#1141168648	CAT-MUL	72188/20(72208)	0.127283	-0.325412	0.520296	0.557813	LOGISTIC-BINARY	Treatment/medication code: solpadeine tablet	100000	UK Biobank Assessment Centre	100071	Verbal interview	100075	Medications	100075	UK Biobank Assessment Centre > Verbal interview > Medications
131748	DATE	71859/361(72220)	0.0311022	-0.0745161	0.133818	0.55851	LOGISTIC-BINARY	Date L43 first reported (lichen planus)	100091	Health-related outcomes	1712	First occurrences	2412	Skin and subcutaneous tissue disorders	2412	Health-related outcomes > First occurrences > Skin and subcutaneous tissue disorders
23055	CAT-SIN	137/1360(1497)	-0.0570449	-0.245581	0.137336	0.558952	LOGISTIC-BINARY	HHV-6 overall seropositivity for Human Herpesvirus-6	100078	Biological samples	100080	Assay results	51428	Blood assays	51428	Biological samples > Assay results > Blood assays > Infectious Diseases
1418-2	CAT-SIN	47203/72184	-999	-999	-999	0.559027	MULTINOMIAL-LOGISTIC	Milk type used	100000	UK Biobank Assessment Centre	100025	Touchscreen	100050	Lifestyle and environment	100052	UK Biobank Assessment Centre > Touchscreen > Lifestyle and environment > Diet
20003#1140879424	CAT-MUL	72158/50(72208)	-0.0862288	-0.386453	0.193441	0.560716	LOGISTIC-BINARY	Treatment/medication code: alverine	100000	UK Biobank Assessment Centre	100071	Verbal interview	100075	Medications	100075	UK Biobank Assessment Centre > Verbal interview > Medications
20003#1141195836	CAT-MUL	72198/10(72208)	-0.197402	-0.90867	0.410557	0.561471	LOGISTIC-BINARY	Treatment/medication code: dermol cream	100000	UK Biobank Assessment Centre	100071	Verbal interview	100075	Medications	100075	UK Biobank Assessment Centre > Verbal interview > Medications
130224	DATE	70482/1738(72220)	-0.0144457	-0.0635107	0.0340264	0.561547	LOGISTIC-BINARY	Date B34 first reported (viral infection of unspecified site)	100091	Health-related outcomes	1712	First occurrences	2401	Certain infectious and parasitic diseases	2401	Health-related outcomes > First occurrences > Certain infectious and parasitic diseases
3894	INTEGER	1123	-0.0152753	-0.0669089	0.0363582	0.561702	LINEAR	Age heart attack diagnosed	100000	UK Biobank Assessment Centre	100025	Touchscreen	100036	Health and medical history	100044	UK Biobank Assessment Centre > Touchscreen > Health and medical history > Medical conditions
20003#1140878098	CAT-MUL	72194/14(72208)	0.148647	-0.394872	0.601736	0.561981	LOGISTIC-BINARY	Treatment/medication code: betagan eye drops	100000	UK Biobank Assessment Centre	100071	Verbal interview	100075	Medications	100075	UK Biobank Assessment Centre > Verbal interview > Medications
21041	CAT-SIN	24821	-0.00687122	-0.0301527	0.0164102	0.563071	ORDERED-LOGISTIC	Degree to which abdominal pain/discomfort/altered bowel habits affect/interfere with life in general	100089	Online follow-up	153	Digestive health	153	Digestive health	153	Online follow-up > Digestive health
20003#1141177526	CAT-MUL	71988/220(72208)	-0.0400564	-0.178193	0.0932664	0.563161	LOGISTIC-BINARY	Treatment/medication code: esomeprazole	100000	UK Biobank Assessment Centre	100071	Verbal interview	100075	Medications	100075	UK Biobank Assessment Centre > Verbal interview > Medications
130770	DATE	71600/620(72220)	-0.0237738	-0.105212	0.0559648	0.563188	LOGISTIC-BINARY	Date E53 first reported (deficiency of other b group vitamins)	100091	Health-related outcomes	1712	First occurrences	2404	Endocrine, nutritional and metabolic diseases	2404	Health-related outcomes > First occurrences > Endocrine, nutritional and metabolic diseases
20003#1141146234	CAT-MUL	70163/2045(72208)	0.0131747	-0.0317504	0.0576027	0.563276	LOGISTIC-BINARY	Treatment/medication code: atorvastatin	100000	UK Biobank Assessment Centre	100071	Verbal interview	100075	Medications	100075	UK Biobank Assessment Centre > Verbal interview > Medications
20003#1140879778	CAT-MUL	71413/795(72208)	0.0207077	-0.0502959	0.0903752	0.563947	LOGISTIC-BINARY	Treatment/medication code: doxazosin	100000	UK Biobank Assessment Centre	100071	Verbal interview	100075	Medications	100075	UK Biobank Assessment Centre > Verbal interview > Medications
131380	DATE	71716/504(72220)	0.0258238	-0.0629717	0.112458	0.563986	LOGISTIC-BINARY	Date I70 first reported (atherosclerosis)	100091	Health-related outcomes	1712	First occurrences	2409	Circulatory system disorders	2409	Health-related outcomes > First occurrences > Circulatory system disorders
132054	DATE	69490/2730(72220)	-0.0117176	-0.0517115	0.0279172	0.564054	LOGISTIC-BINARY	Date N30 first reported (cystitis)	100091	Health-related outcomes	1712	First occurrences	2414	Genitourinary system disorders	2414	Health-related outcomes > First occurrences > Genitourinary system disorders
131296	DATE	67375/4845(72220)	0.0088582	-0.0213661	0.0388863	0.564397	LOGISTIC-BINARY	Date I20 first reported (angina pectoris)	100091	Health-related outcomes	1712	First occurrences	2409	Circulatory system disorders	2409	Health-related outcomes > First occurrences > Circulatory system disorders
20003#1140879482	CAT-MUL	72194/14(72208)	-0.165208	-0.757961	0.361456	0.564544	LOGISTIC-BINARY	Treatment/medication code: antacid tablet	100000	UK Biobank Assessment Centre	100071	Verbal interview	100075	Medications	100075	UK Biobank Assessment Centre > Verbal interview > Medications
1568	INTEGER	51813	-0.00471862	-0.0207695	0.0113322	0.564626	ORDERED-LOGISTIC	Average weekly red wine intake	100000	UK Biobank Assessment Centre	100025	Touchscreen	100050	Lifestyle and environment	100051	UK Biobank Assessment Centre > Touchscreen > Lifestyle and environment > Alcohol
20003#1140878226	CAT-MUL	72094/114(72208)	0.0533574	-0.133052	0.229934	0.564874	LOGISTIC-BINARY	Treatment/medication code: diprobase cream	100000	UK Biobank Assessment Centre	100071	Verbal interview	100075	Medications	100075	UK Biobank Assessment Centre > Verbal interview > Medications
131864	DATE	66348/5872(72220)	-0.00808079	-0.0357059	0.019383	0.565287	LOGISTIC-BINARY	Date M13 first reported (other arthritis)	100091	Health-related outcomes	1712	First occurrences	2413	Musculoskeletal system and connective tissue disorders	2413	Health-related outcomes > First occurrences > Musculoskeletal system and connective tissue disorders
20003#1140870390	CAT-MUL	71850/358(72208)	-0.0312186	-0.139254	0.0738558	0.565925	LOGISTIC-BINARY	Treatment/medication code: ferrous sulphate	100000	UK Biobank Assessment Centre	100071	Verbal interview	100075	Medications	100075	UK Biobank Assessment Centre > Verbal interview > Medications
131700	DATE	70548/1672(72220)	0.0144174	-0.0351797	0.0633903	0.566419	LOGISTIC-BINARY	Date L02 first reported (cutaneous abscess, furuncle and carbuncle)	100091	Health-related outcomes	1712	First occurrences	2412	Skin and subcutaneous tissue disorders	2412	Health-related outcomes > First occurrences > Skin and subcutaneous tissue disorders
131136	DATE	70164/2056(72220)	-0.0132872	-0.0590152	0.0319522	0.566945	LOGISTIC-BINARY	Date H04 first reported (disorders of lachrymal system)	100091	Health-related outcomes	1712	First occurrences	2407	Eye and adnexa disorders	2407	Health-related outcomes > First occurrences > Eye and adnexa disorders
20003#1141167594	CAT-MUL	71947/261(72208)	0.0351825	-0.0875802	0.15368	0.567723	LOGISTIC-BINARY	Treatment/medication code: qvar 50 inhaler	100000	UK Biobank Assessment Centre	100071	Verbal interview	100075	Medications	100075	UK Biobank Assessment Centre > Verbal interview > Medications
20003#1141192736	CAT-MUL	71809/399(72208)	0.0287424	-0.0712767	0.126053	0.568114	LOGISTIC-BINARY	Treatment/medication code: ezetimibe	100000	UK Biobank Assessment Centre	100071	Verbal interview	100075	Medications	100075	UK Biobank Assessment Centre > Verbal interview > Medications
20003#1140911730	CAT-MUL	72091/117(72208)	0.0532348	-0.134254	0.231148	0.56832	LOGISTIC-BINARY	Treatment/medication code: flax oil tablet	100000	UK Biobank Assessment Centre	100071	Verbal interview	100075	Medications	100075	UK Biobank Assessment Centre > Verbal interview > Medications
131822	DATE	71283/937(72220)	-0.0191942	-0.0856857	0.0461912	0.56835	LOGISTIC-BINARY	Date L90 first reported (atrophic disorders of skin)	100091	Health-related outcomes	1712	First occurrences	2412	Skin and subcutaneous tissue disorders	2412	Health-related outcomes > First occurrences > Skin and subcutaneous tissue disorders
6156#100	CAT-MUL	2447/1430(3877)	-0.0195699	-0.0870126	0.0475237	0.568388	LOGISTIC-BINARY	Manic/hyper symptoms	100000	UK Biobank Assessment Centre	100025	Touchscreen	100059	Psychosocial factors	100060	UK Biobank Assessment Centre > Touchscreen > Psychosocial factors > Mental health
131148	DATE	72046/174(72220)	0.0433194	-0.108529	0.189191	0.56862	LOGISTIC-BINARY	Date H15 first reported (disorders of sclera)	100091	Health-related outcomes	1712	First occurrences	2407	Eye and adnexa disorders	2407	Health-related outcomes > First occurrences > Eye and adnexa disorders
21060	CAT-SIN	24944	-0.00692004	-0.0307154	0.0168754	0.568777	ORDERED-LOGISTIC	Degree bothered by feeling tired all the time in the last 3 months	100089	Online follow-up	153	Digestive health	153	Digestive health	153	Online follow-up > Digestive health
20003#1141165512	CAT-MUL	72196/12(72208)	-0.174086	-0.809365	0.375517	0.56933	LOGISTIC-BINARY	Treatment/medication code: kapake capsule	100000	UK Biobank Assessment Centre	100071	Verbal interview	100075	Medications	100075	UK Biobank Assessment Centre > Verbal interview > Medications
20003#1141172682	CAT-MUL	72188/20(72208)	0.119878	-0.319562	0.50243	0.569435	LOGISTIC-BINARY	Treatment/medication code: irbesartan+hydrochlorothiazide 150mg/12.5mg tablet	100000	UK Biobank Assessment Centre	100071	Verbal interview	100075	Medications	100075	UK Biobank Assessment Centre > Verbal interview > Medications
20003#1141179914	CAT-MUL	72178/30(72208)	-0.109576	-0.504044	0.249638	0.569938	LOGISTIC-BINARY	Treatment/medication code: bimatoprost	100000	UK Biobank Assessment Centre	100071	Verbal interview	100075	Medications	100075	UK Biobank Assessment Centre > Verbal interview > Medications
20003#1141194386	CAT-MUL	72160/48(72208)	0.0820125	-0.212496	0.352728	0.570541	LOGISTIC-BINARY	Treatment/medication code: telfast 30 tablet	100000	UK Biobank Assessment Centre	100071	Verbal interview	100075	Medications	100075	UK Biobank Assessment Centre > Verbal interview > Medications
6151#4	CAT-MUL	71679/179(71858)	0.0428716	-0.108664	0.188114	0.571463	LOGISTIC-BINARY	Fractured bone site(s): Spine	100000	UK Biobank Assessment Centre	100025	Touchscreen	100036	Health and medical history	100044	UK Biobank Assessment Centre > Touchscreen > Health and medical history > Medical conditions
20003#1140880956	CAT-MUL	72195/13(72208)	0.147732	-0.403396	0.614226	0.572357	LOGISTIC-BINARY	Treatment/medication code: fentanyl	100000	UK Biobank Assessment Centre	100071	Verbal interview	100075	Medications	100075	UK Biobank Assessment Centre > Verbal interview > Medications
40006#C433	CAT-MUL	72170/50(72220)	-0.0820825	-0.376994	0.192661	0.57289	LOGISTIC-BINARY	Type of cancer: ICD10: C43.3 Malignant melanoma of other and unspecified parts of face	100091	Health-related outcomes	100092	Cancer register	100092	Cancer register	100092	Health-related outcomes > Cancer register
20003#1140882626	CAT-MUL	72184/24(72208)	0.109934	-0.294759	0.464873	0.57293	LOGISTIC-BINARY	Treatment/medication code: betnesol 0.1% eye/ear/nose drops	100000	UK Biobank Assessment Centre	100071	Verbal interview	100075	Medications	100075	UK Biobank Assessment Centre > Verbal interview > Medications
130648	DATE	67908/4312(72220)	-0.00904627	-0.040639	0.0223141	0.573238	LOGISTIC-BINARY	Date D64 first reported (other anaemias)	100091	Health-related outcomes	1712	First occurrences	2403	Blood, blood-forming organs and certain immune disorders	2403	Health-related outcomes > First occurrences > Blood, blood-forming organs and certain immune disorders
20003#1140869036	CAT-MUL	72160/48(72208)	0.0797312	-0.20864	0.345209	0.573569	LOGISTIC-BINARY	Treatment/medication code: ovestin 0.1% vaginal cream	100000	UK Biobank Assessment Centre	100071	Verbal interview	100075	Medications	100075	UK Biobank Assessment Centre > Verbal interview > Medications
6148#5	CAT-MUL	18555/517(19072)	0.0255846	-0.0646413	0.113938	0.574384	LOGISTIC-BINARY	Eye problems/disorders: Macular degeneration	100000	UK Biobank Assessment Centre	100025	Touchscreen	100036	Health and medical history	100041	UK Biobank Assessment Centre > Touchscreen > Health and medical history > Eyesight
3680	INTEGER	2591	-0.010359	-0.0466554	0.0259374	0.575771	LINEAR	Age when last ate meat	100000	UK Biobank Assessment Centre	100025	Touchscreen	100050	Lifestyle and environment	100052	UK Biobank Assessment Centre > Touchscreen > Lifestyle and environment > Diet
131014	DATE	72157/63(72220)	-0.0732406	-0.337852	0.174642	0.575944	LOGISTIC-BINARY	Date G11 first reported (hereditary ataxia)	100091	Health-related outcomes	1712	First occurrences	2406	Nervous system disorders	2406	Health-related outcomes > First occurrences > Nervous system disorders
20003#1141192000	CAT-MUL	72151/57(72208)	-0.0759857	-0.351622	0.180389	0.576198	LOGISTIC-BINARY	Treatment/medication code: dutasteride	100000	UK Biobank Assessment Centre	100071	Verbal interview	100075	Medications	100075	UK Biobank Assessment Centre > Verbal interview > Medications
20003#1141195224	CAT-MUL	72190/18(72208)	-0.138935	-0.651901	0.319712	0.576693	LOGISTIC-BINARY	Treatment/medication code: formoterol	100000	UK Biobank Assessment Centre	100071	Verbal interview	100075	Medications	100075	UK Biobank Assessment Centre > Verbal interview > Medications
20003#1140862476	CAT-MUL	72011/197(72208)	0.0396343	-0.102415	0.176134	0.57723	LOGISTIC-BINARY	Treatment/medication code: beclazone 50 inhaler	100000	UK Biobank Assessment Centre	100071	Verbal interview	100075	Medications	100075	UK Biobank Assessment Centre > Verbal interview > Medications
23470	CONTINUOUS	17162	0.00423799	-0.0106669	0.0191429	0.577311	LINEAR	Glucose	100078	Biological samples	100080	Blood assays	220	NMR metabolomics	220	Biological samples > Blood assays > NMR metabolomics
131950	DATE	68651/3569(72220)	0.00975121	-0.0247194	0.0439436	0.577731	LOGISTIC-BINARY	Date M72 first reported (fibroblastic disorders)	100091	Health-related outcomes	1712	First occurrences	2413	Musculoskeletal system and connective tissue disorders	2413	Health-related outcomes > First occurrences > Musculoskeletal system and connective tissue disorders
20003#1141150750	CAT-MUL	72191/17(72208)	0.134153	-0.374896	0.563561	0.578981	LOGISTIC-BINARY	Treatment/medication code: brimonidine tartrate	100000	UK Biobank Assessment Centre	100071	Verbal interview	100075	Medications	100075	UK Biobank Assessment Centre > Verbal interview > Medications
6151#3	CAT-MUL	71736/122(71858)	-0.0518309	-0.239434	0.127174	0.579759	LOGISTIC-BINARY	Fractured bone site(s): Hip	100000	UK Biobank Assessment Centre	100025	Touchscreen	100036	Health and medical history	100044	UK Biobank Assessment Centre > Touchscreen > Health and medical history > Medical conditions
20003#1140879762	CAT-MUL	72184/24(72208)	0.112707	-0.306866	0.489364	0.579998	LOGISTIC-BINARY	Treatment/medication code: celiprolol	100000	UK Biobank Assessment Centre	100071	Verbal interview	100075	Medications	100075	UK Biobank Assessment Centre > Verbal interview > Medications
20003#1140871688	CAT-MUL	72147/61(72208)	-0.0746002	-0.347529	0.180168	0.580225	LOGISTIC-BINARY	Treatment/medication code: solpadol caplet	100000	UK Biobank Assessment Centre	100071	Verbal interview	100075	Medications	100075	UK Biobank Assessment Centre > Verbal interview > Medications
51	CONTINUOUS	72059	0.00156823	-0.00399239	0.00712884	0.580425	LINEAR	Seated height	100000	UK Biobank Assessment Centre	100006	Physical measures	100008	Anthropometry	100010	UK Biobank Assessment Centre > Physical measures > Anthropometry > Body size measures
3627	INTEGER	1936	-0.0108313	-0.049278	0.0276153	0.580652	LINEAR	Age angina diagnosed	100000	UK Biobank Assessment Centre	100025	Touchscreen	100036	Health and medical history	100044	UK Biobank Assessment Centre > Touchscreen > Health and medical history > Medical conditions
40006#D472	CAT-MUL	72205/15(72220)	-0.150742	-0.718044	0.346274	0.580955	LOGISTIC-BINARY	Type of cancer: ICD10: D47.2 Monoclonal gammopathy	100091	Health-related outcomes	100092	Cancer register	100092	Cancer register	100092	Health-related outcomes > Cancer register
20003#1140865350	CAT-MUL	72095/113(72208)	0.0514455	-0.136372	0.229403	0.581862	LOGISTIC-BINARY	Treatment/medication code: fybogel mebeverine sachet	100000	UK Biobank Assessment Centre	100071	Verbal interview	100075	Medications	100075	UK Biobank Assessment Centre > Verbal interview > Medications
20003#1140879616	CAT-MUL	70809/1399(72208)	0.0151026	-0.0390741	0.0685362	0.582239	LOGISTIC-BINARY	Treatment/medication code: amitriptyline	100000	UK Biobank Assessment Centre	100071	Verbal interview	100075	Medications	100075	UK Biobank Assessment Centre > Verbal interview > Medications
40006#C170	CAT-MUL	72209/11(72220)	-0.17694	-0.851179	0.404551	0.583586	LOGISTIC-BINARY	Type of cancer: ICD10: C17.0 Duodenum	100091	Health-related outcomes	100092	Cancer register	100092	Cancer register	100092	Health-related outcomes > Cancer register
3773	CAT-SIN	3190/11753(14943)	0.0111386	-0.0286039	0.0511363	0.583956	LOGISTIC-BINARY	Knee pain for 3+ months	100000	UK Biobank Assessment Centre	100025	Touchscreen	100036	Health and medical history	100048	UK Biobank Assessment Centre > Touchscreen > Health and medical history > Pain
130910	DATE	70319/1901(72220)	-0.0132201	-0.0608465	0.033878	0.584328	LOGISTIC-BINARY	Date F43 first reported (reaction to severe stress, and adjustment disorders)	100091	Health-related outcomes	1712	First occurrences	2405	Mental and behavioural disorders	2405	Health-related outcomes > First occurrences > Mental and behavioural disorders
131416	DATE	69487/2733(72220)	-0.0109248	-0.0502714	0.0280484	0.584526	LOGISTIC-BINARY	Date I95 first reported (hypotension)	100091	Health-related outcomes	1712	First occurrences	2409	Circulatory system disorders	2409	Health-related outcomes > First occurrences > Circulatory system disorders
20003#1205	CAT-MUL	72125/83(72208)	-0.0625449	-0.293942	0.156046	0.586262	LOGISTIC-BINARY	Treatment/medication code: saw palmetto product	100000	UK Biobank Assessment Centre	100071	Verbal interview	100075	Medications	100075	UK Biobank Assessment Centre > Verbal interview > Medications
40006#C819	CAT-MUL	72209/11(72220)	0.152496	-0.446456	0.64579	0.586503	LOGISTIC-BINARY	Type of cancer: ICD10: C81.9 Hodgkin's disease, unspecified	100091	Health-related outcomes	100092	Cancer register	100092	Cancer register	100092	Health-related outcomes > Cancer register
131384	DATE	71981/239(72220)	0.0352043	-0.0939203	0.159711	0.586566	LOGISTIC-BINARY	Date I72 first reported (other aneurysm)	100091	Health-related outcomes	1712	First occurrences	2409	Circulatory system disorders	2409	Health-related outcomes > First occurrences > Circulatory system disorders
20003#1140851812	CAT-MUL	72049/159(72208)	-0.043816	-0.205322	0.110964	0.587313	LOGISTIC-BINARY	Treatment/medication code: gtn 400micrograms spray	100000	UK Biobank Assessment Centre	100071	Verbal interview	100075	Medications	100075	UK Biobank Assessment Centre > Verbal interview > Medications
4022	INTEGER	544	0.0214044	-0.0560891	0.0988979	0.587592	LINEAR	Age pulmonary embolism (blood clot in lung) diagnosed	100000	UK Biobank Assessment Centre	100025	Touchscreen	100036	Health and medical history	100044	UK Biobank Assessment Centre > Touchscreen > Health and medical history > Medical conditions
20003#1141166006	CAT-MUL	72088/120(72208)	0.0480359	-0.13014	0.216798	0.587667	LOGISTIC-BINARY	Treatment/medication code: telmisartan	100000	UK Biobank Assessment Centre	100071	Verbal interview	100075	Medications	100075	UK Biobank Assessment Centre > Verbal interview > Medications
20003#1140866026	CAT-MUL	72178/30(72208)	-0.108742	-0.519779	0.264203	0.587812	LOGISTIC-BINARY	Treatment/medication code: creon e/c granules in capsule	100000	UK Biobank Assessment Centre	100071	Verbal interview	100075	Medications	100075	UK Biobank Assessment Centre > Verbal interview > Medications
20003#2038460150	CAT-MUL	58813/13395(72208)	0.00531819	-0.0140041	0.0245791	0.588974	LOGISTIC-BINARY	Treatment/medication code: paracetamol	100000	UK Biobank Assessment Centre	100071	Verbal interview	100075	Medications	100075	UK Biobank Assessment Centre > Verbal interview > Medications
5529	CAT-SIN	4033/161(4194)	0.0441224	-0.119316	0.201669	0.590022	LOGISTIC-BINARY	Surgery on leg arteries (other than for varicose veins)	100000	UK Biobank Assessment Centre	100025	Touchscreen	100036	Health and medical history	100038	UK Biobank Assessment Centre > Touchscreen > Health and medical history > Claudication and peripheral artery disease
20003#1140888594	CAT-MUL	72188/20(72208)	-0.132173	-0.636576	0.320448	0.590169	LOGISTIC-BINARY	Treatment/medication code: fluvastatin	100000	UK Biobank Assessment Centre	100071	Verbal interview	100075	Medications	100075	UK Biobank Assessment Centre > Verbal interview > Medications
20003#1140879634	CAT-MUL	72115/93(72208)	-0.0584537	-0.27718	0.149461	0.591539	LOGISTIC-BINARY	Treatment/medication code: trazodone	100000	UK Biobank Assessment Centre	100071	Verbal interview	100075	Medications	100075	UK Biobank Assessment Centre > Verbal interview > Medications
131862	DATE	72104/116(72220)	0.0497353	-0.136524	0.226499	0.591574	LOGISTIC-BINARY	Date M12 first reported (other specific arthropathies)	100091	Health-related outcomes	1712	First occurrences	2413	Musculoskeletal system and connective tissue disorders	2413	Health-related outcomes > First occurrences > Musculoskeletal system and connective tissue disorders
20003#1197	CAT-MUL	72023/185(72208)	-0.0408799	-0.193077	0.105778	0.592017	LOGISTIC-BINARY	Treatment/medication code: evening primrose oil product	100000	UK Biobank Assessment Centre	100071	Verbal interview	100075	Medications	100075	UK Biobank Assessment Centre > Verbal interview > Medications
6154#1	CAT-MUL	61736/9752(71488)	0.00609502	-0.0162484	0.0283518	0.592158	LOGISTIC-BINARY	Medication for pain relief, constipation, heartburn: Aspirin	100000	UK Biobank Assessment Centre	100025	Touchscreen	100036	Health and medical history	100045	UK Biobank Assessment Centre > Touchscreen > Health and medical history > Medication
20003#1140883500	CAT-MUL	72198/10(72208)	-0.180277	-0.887421	0.420625	0.592754	LOGISTIC-BINARY	Treatment/medication code: azelastine	100000	UK Biobank Assessment Centre	100071	Verbal interview	100075	Medications	100075	UK Biobank Assessment Centre > Verbal interview > Medications
130194	DATE	72063/157(72220)	-0.0436429	-0.206842	0.112882	0.592837	LOGISTIC-BINARY	Date B15 first reported (acute hepatitis a)	100091	Health-related outcomes	1712	First occurrences	2401	Certain infectious and parasitic diseases	2401	Health-related outcomes > First occurrences > Certain infectious and parasitic diseases
20003#1141184726	CAT-MUL	72163/45(72208)	-0.0846076	-0.405637	0.21411	0.593226	LOGISTIC-BINARY	Treatment/medication code: xalacom 0.005%/0.5% eye drops	100000	UK Biobank Assessment Centre	100071	Verbal interview	100075	Medications	100075	UK Biobank Assessment Centre > Verbal interview > Medications
[truncated: 837 more rows]
