# Supplementary material for: Ribosomal DNA copy number variation associates with hematological profiles and renal function in the UK Biobank
Source: Cell Genom. 2024 May 14;4(6):100562. doi: 10.1016/j.xgen.2024.100562 (PMC11228893; doi:10.1016/j.xgen.2024.100562)
Supplement: Table S5. Summary of TwoSampleMR Mendelian randomization results for the association between 18S Ratio and blood composition phenotypes, related to Figure 3 [file mmc6.xlsx]

## Sheet: S5 - MR results
Table S5 - Summary of TwoSampleMR Mendelian Randomisation results for the association betwen 18S Ratio and blood composition phenotypes; Related to Figure 3
outcome	exposure	method	nsnp	b	se	pval
18S Ratio	Lymphocyte percentage	Inverse variance weighted	113	1.18907e-06	6.49623e-07	0.067191
18S Ratio	Neutrophil count	Inverse variance weighted	118	6.72113e-07	7.07919e-07	0.342407
18S Ratio	Neutrophil percentage	Inverse variance weighted	110	4.16623e-07	6.04344e-07	0.490584
18S Ratio	Platelet count	Inverse variance weighted	139	-3.02421e-08	3.97659e-08	0.446954
