# Supplementary material for: Ribosomal DNA copy number variation associates with hematological profiles and renal function in the UK Biobank
Source: Cell Genom. 2024 May 14;4(6):100562. doi: 10.1016/j.xgen.2024.100562 (PMC11228893; doi:10.1016/j.xgen.2024.100562)
Supplement: Table S6. Results of a PHESANT phenome-wide screen of NLR associations in White British individuals from the first UKB WGS release, related to Figure 3 [file mmc7.xlsx]

## Sheet: S6 - PHESANT NLR
Table S6 - Results of a PHESANT phenome-wide screen of NLR associations in white British individuals from the first UKB WGS release; Related to Figure 3
varName	varType	n	beta	lower	upper	pvalue	resType	description	Cat1_ID	Cat1_Title	Cat2_ID	Cat2_Title	Cat3_ID	Cat3_Title	Category	Path
102	INTEGER	148753	0.130708	0.125665	0.135752	0	LINEAR	Pulse rate, automated reading	100000	UK Biobank Assessment Centre	100006	Physical measures	100011	Blood pressure	100011	UK Biobank Assessment Centre > Physical measures > Blood pressure
30710	CONTINUOUS	150293	0.132205	0.127155	0.137254	0	LINEAR	C-reactive protein	100078	Biological samples	100080	Assay results	17518	Blood assays	17518	Biological samples > Assay results > Blood assays > Blood biochemistry
2178	CAT-SIN	156685	0.185171	0.174203	0.196139	1.33368e-253	ORDERED-LOGISTIC	Overall health rating	100000	UK Biobank Assessment Centre	100025	Touchscreen	100036	Health and medical history	100042	UK Biobank Assessment Centre > Touchscreen > Health and medical history > General health
2188	CAT-SIN	104689/49064(153753)	0.201616	0.189174	0.214107	1.65907e-220	LOGISTIC-BINARY	Long-standing illness, disability or infirmity	100000	UK Biobank Assessment Centre	100025	Touchscreen	100036	Health and medical history	100042	UK Biobank Assessment Centre > Touchscreen > Health and medical history > General health
137	INTEGER	157208	0.168373	0.157134	0.179612	1.23885e-204	ORDERED-LOGISTIC	Number of treatments/medications taken	100000	UK Biobank Assessment Centre	100071	Verbal interview	100075	Medications	100075	UK Biobank Assessment Centre > Verbal interview > Medications
30780	CONTINUOUS	150336	-0.0729537	-0.0780164	-0.067891	5.05007e-175	LINEAR	LDL direct	100078	Biological samples	100080	Assay results	17518	Blood assays	17518	Biological samples > Assay results > Blood assays > Blood biochemistry
30810	CONTINUOUS	137915	-0.0706309	-0.0756848	-0.0655769	9.86941e-165	LINEAR	Phosphate	100078	Biological samples	100080	Assay results	17518	Blood assays	17518	Biological samples > Assay results > Blood assays > Blood biochemistry
30690	CONTINUOUS	150613	-0.0696606	-0.0746533	-0.0646679	3.07054e-164	LINEAR	Cholesterol	100078	Biological samples	100080	Assay results	17518	Blood assays	17518	Biological samples > Assay results > Blood assays > Blood biochemistry
2492	CAT-SIN	83995/72835(156830)	0.162894	0.150692	0.175156	3.61325e-150	LOGISTIC-BINARY	Taking other prescription medications	100000	UK Biobank Assessment Centre	100025	Touchscreen	100036	Health and medical history	100045	UK Biobank Assessment Centre > Touchscreen > Health and medical history > Medication
30640	CONTINUOUS	149893	-0.0649545	-0.0700596	-0.0598494	5.62304e-137	LINEAR	Apolipoprotein B	100078	Biological samples	100080	Assay results	17518	Blood assays	17518	Biological samples > Assay results > Blood assays > Blood biochemistry
2473	CAT-SIN	123227/31296(154523)	0.161995	0.148985	0.175048	4.17304e-131	LOGISTIC-BINARY	Other serious medical condition/disability diagnosed by doctor	100000	UK Biobank Assessment Centre	100025	Touchscreen	100036	Health and medical history	100044	UK Biobank Assessment Centre > Touchscreen > Health and medical history > Medical conditions
30770	CONTINUOUS	149810	0.056487	0.0515658	0.0614082	6.83783e-112	LINEAR	IGF-1	100078	Biological samples	100080	Assay results	17518	Blood assays	17518	Biological samples > Assay results > Blood assays > Blood biochemistry
135	INTEGER	157208	0.124992	0.113682	0.136303	1.11137e-111	ORDERED-LOGISTIC	Number of self-reported non-cancer illnesses	100000	UK Biobank Assessment Centre	100071	Verbal interview	100074	Medical conditions	100074	UK Biobank Assessment Centre > Verbal interview > Medical conditions
30720	CONTINUOUS	150618	0.0496282	0.0450012	0.0542552	5.72415e-98	LINEAR	Cystatin C	100078	Biological samples	100080	Assay results	17518	Blood assays	17518	Biological samples > Assay results > Blood assays > Blood biochemistry
30620	CONTINUOUS	150572	-0.0500466	-0.0548476	-0.0452456	1.18995e-92	LINEAR	Alanine aminotransferase	100078	Biological samples	100080	Assay results	17518	Blood assays	17518	Biological samples > Assay results > Blood assays > Blood biochemistry
6145#1	CAT-MUL	142304/14123(156427)	0.161828	0.146163	0.177521	5.50973e-91	LOGISTIC-BINARY	Illness, injury, bereavement, stress in last 2 years: Serious illness, injury or assault to yourself	100000	UK Biobank Assessment Centre	100025	Touchscreen	100059	Psychosocial factors	100060	UK Biobank Assessment Centre > Touchscreen > Psychosocial factors > Mental health
30650	CONTINUOUS	150164	-0.050003	-0.0549049	-0.0451012	8.26435e-89	LINEAR	Aspartate aminotransferase	100078	Biological samples	100080	Assay results	17518	Blood assays	17518	Biological samples > Assay results > Blood assays > Blood biochemistry
30740	CONTINUOUS	138013	0.0522971	0.047115	0.0574792	5.91352e-87	LINEAR	Glucose	100078	Biological samples	100080	Assay results	17518	Blood assays	17518	Biological samples > Assay results > Blood assays > Blood biochemistry
131286	DATE	97046/60181(157227)	0.119827	0.107668	0.132048	1.03637e-82	LOGISTIC-BINARY	Date I10 first reported (essential (primary) hypertension)	100091	Health-related outcomes	1712	First occurrences	2409	Circulatory system disorders	2409	Health-related outcomes > First occurrences > Circulatory system disorders
30610	CONTINUOUS	150622	0.0488067	0.0438107	0.0538027	1.27861e-81	LINEAR	Alkaline phosphatase	100078	Biological samples	100080	Assay results	17518	Blood assays	17518	Biological samples > Assay results > Blood assays > Blood biochemistry
30600	CONTINUOUS	138182	-0.0500099	-0.0551843	-0.0448355	6.40693e-80	LINEAR	Albumin	100078	Biological samples	100080	Assay results	17518	Blood assays	17518	Biological samples > Assay results > Blood assays > Blood biochemistry
2316	CAT-SIN	123731/30773(154504)	0.113009	0.10027	0.125803	2.01192e-67	LOGISTIC-BINARY	Wheeze or whistling in the chest in last year	100000	UK Biobank Assessment Centre	100025	Touchscreen	100036	Health and medical history	100037	UK Biobank Assessment Centre > Touchscreen > Health and medical history > Breathing
1538-0	CAT-SIN	97120/156927	-999	-999	-999	2.77715e-67	MULTINOMIAL-LOGISTIC	Major dietary changes in the last 5 years	100000	UK Biobank Assessment Centre	100025	Touchscreen	100050	Lifestyle and environment	100052	UK Biobank Assessment Centre > Touchscreen > Lifestyle and environment > Diet
40011#9823	CAT-MUL	156993/234(157227)	-2.58867	-2.89043	-2.29123	2.65633e-64	LOGISTIC-BINARY	Histology of cancer tumour: Chronic lymphocytic leukemia/small lymphocytic lymphoma	100091	Health-related outcomes	100092	Cancer register	100092	Cancer register	100092	Health-related outcomes > Cancer register
40006#C911	CAT-MUL	156998/229(157227)	-2.62118	-2.92677	-2.31993	2.81316e-64	LOGISTIC-BINARY	Type of cancer: ICD10: C91.1 Chronic lymphocytic leukaemia	100091	Health-related outcomes	100092	Cancer register	100092	Cancer register	100092	Health-related outcomes > Cancer register
132032	DATE	148755/8472(157227)	0.159147	0.140654	0.177684	1.26992e-63	LOGISTIC-BINARY	Date N18 first reported (chronic renal failure)	100091	Health-related outcomes	1712	First occurrences	2414	Genitourinary system disorders	2414	Health-related outcomes > First occurrences > Genitourinary system disorders
130648	DATE	147587/9640(157227)	0.149423	0.131965	0.166925	5.69541e-63	LOGISTIC-BINARY	Date D64 first reported (other anaemias)	100091	Health-related outcomes	1712	First occurrences	2403	Blood, blood-forming organs and certain immune disorders	2403	Health-related outcomes > First occurrences > Blood, blood-forming organs and certain immune disorders
131456	DATE	146196/11031(157227)	0.142655	0.125933	0.15941	1.29829e-62	LOGISTIC-BINARY	Date J18 first reported (pneumonia, organism unspecified)	100091	Health-related outcomes	1712	First occurrences	2410	Respiratory system disorders	2410	Health-related outcomes > First occurrences > Respiratory system disorders
131492	DATE	150085/7142(157227)	0.161773	0.142728	0.180815	3.33178e-62	LOGISTIC-BINARY	Date J44 first reported (other chronic obstructive pulmonary disease)	100091	Health-related outcomes	1712	First occurrences	2410	Respiratory system disorders	2410	Health-related outcomes > First occurrences > Respiratory system disorders
130622	DATE	148128/9099(157227)	0.148169	0.13048	0.165929	2.6939e-60	LOGISTIC-BINARY	Date D50 first reported (iron deficiency anaemia)	100091	Health-related outcomes	1712	First occurrences	2403	Blood, blood-forming organs and certain immune disorders	2403	Health-related outcomes > First occurrences > Blood, blood-forming organs and certain immune disorders
30500	CONTINUOUS	46813	0.0647384	0.0569714	0.0725054	7.99102e-60	LINEAR	Microalbumin in urine	100078	Biological samples	100083	Assay results	100083	Assay results	100083	Biological samples > Assay results > Urine assays
130828	DATE	149950/7277(157227)	0.153204	0.134281	0.172163	1.50604e-56	LOGISTIC-BINARY	Date E87 first reported (other disorders of fluid, electrolyte and acid-base balance)	100091	Health-related outcomes	1712	First occurrences	2404	Endocrine, nutritional and metabolic diseases	2404	Health-related outcomes > First occurrences > Endocrine, nutritional and metabolic diseases
6150#100	CAT-MUL	45737/111248(156985)	-0.096934	-0.109091	-0.0848393	2.54691e-55	LOGISTIC-BINARY	Vascular/heart problems diagnosed by doctor	100000	UK Biobank Assessment Centre	100025	Touchscreen	100036	Health and medical history	100044	UK Biobank Assessment Centre > Touchscreen > Health and medical history > Medical conditions
30870	CONTINUOUS	150493	-0.0396396	-0.0446073	-0.0346719	4.33443e-55	LINEAR	Triglycerides	100078	Biological samples	100080	Assay results	17518	Blood assays	17518	Biological samples > Assay results > Blood assays > Blood biochemistry
6150#4	CAT-MUL	114955/42030(156985)	0.0959429	0.0838157	0.108132	5.94103e-54	LOGISTIC-BINARY	Vascular/heart problems diagnosed by doctor: High blood pressure	100000	UK Biobank Assessment Centre	100025	Touchscreen	100036	Health and medical history	100044	UK Biobank Assessment Centre > Touchscreen > Health and medical history > Medical conditions
131850	DATE	153433/3794(157227)	0.175996	0.153724	0.198431	1.26373e-53	LOGISTIC-BINARY	Date M06 first reported (other rheumatoid arthritis)	100091	Health-related outcomes	1712	First occurrences	2413	Musculoskeletal system and connective tissue disorders	2413	Health-related outcomes > First occurrences > Musculoskeletal system and connective tissue disorders
2080	CAT-SIN	152732	0.0796613	0.0692732	0.0900494	8.51109e-53	ORDERED-LOGISTIC	Frequency of tiredness / lethargy in last 2 weeks	100000	UK Biobank Assessment Centre	100025	Touchscreen	100059	Psychosocial factors	100060	UK Biobank Assessment Centre > Touchscreen > Psychosocial factors > Mental health
1329	CAT-SIN	156504	-0.0762474	-0.0862912	-0.0662036	3.4068e-52	ORDERED-LOGISTIC	Oily fish intake	100000	UK Biobank Assessment Centre	100025	Touchscreen	100050	Lifestyle and environment	100052	UK Biobank Assessment Centre > Touchscreen > Lifestyle and environment > Diet
20003#1140922174	CAT-MUL	155325/1883(157208)	0.203226	0.177189	0.230013	2.15396e-51	LOGISTIC-BINARY	Treatment/medication code: alendronate sodium	100000	UK Biobank Assessment Centre	100071	Verbal interview	100075	Medications	100075	UK Biobank Assessment Centre > Verbal interview > Medications
132030	DATE	150789/6438(157227)	0.14841	0.128912	0.167978	4.26121e-50	LOGISTIC-BINARY	Date N17 first reported (acute renal failure)	100091	Health-related outcomes	1712	First occurrences	2414	Genitourinary system disorders	2414	Health-related outcomes > First occurrences > Genitourinary system disorders
1448-3	CAT-SIN	88628/152068	-999	-999	-999	8.89757e-48	MULTINOMIAL-LOGISTIC	Bread type	100000	UK Biobank Assessment Centre	100025	Touchscreen	100050	Lifestyle and environment	100052	UK Biobank Assessment Centre > Touchscreen > Lifestyle and environment > Diet
6152#8	CAT-MUL	139326/17718(157044)	0.10774	0.0932298	0.122325	9.699e-48	LOGISTIC-BINARY	Blood clot, DVT, bronchitis, emphysema, asthma, rhinitis, eczema, allergy diagnosed by doctor: Asthma	100000	UK Biobank Assessment Centre	100025	Touchscreen	100036	Health and medical history	100044	UK Biobank Assessment Centre > Touchscreen > Health and medical history > Medical conditions
131494	DATE	135178/22049(157227)	0.101352	0.0876965	0.115078	1.07231e-47	LOGISTIC-BINARY	Date J45 first reported (asthma)	100091	Health-related outcomes	1712	First occurrences	2410	Respiratory system disorders	2410	Health-related outcomes > First occurrences > Respiratory system disorders
23405	CONTINUOUS	38307	-0.0747637	-0.0851244	-0.0644031	2.66878e-45	LINEAR	LDL Cholesterol	100078	Biological samples	100080	Blood assays	220	NMR metabolomics	220	Biological samples > Blood assays > NMR metabolomics
6179#1	CAT-MUL	106623/50318(156941)	-0.0921628	-0.105113	-0.0793261	1.38088e-44	LOGISTIC-BINARY	Mineral and other dietary supplements: Fish oil (including cod liver oil)	100000	UK Biobank Assessment Centre	100025	Touchscreen	100036	Health and medical history	100045	UK Biobank Assessment Centre > Touchscreen > Health and medical history > Medication
131900	DATE	154958/2269(157227)	0.175342	0.150881	0.200282	5.52048e-44	LOGISTIC-BINARY	Date M35 first reported (other systemic involvement of connective tissue)	100091	Health-related outcomes	1712	First occurrences	2413	Musculoskeletal system and connective tissue disorders	2413	Health-related outcomes > First occurrences > Musculoskeletal system and connective tissue disorders
20003#1140869930	CAT-MUL	156912/296(157208)	0.252824	0.217832	0.289278	1.60378e-43	LOGISTIC-BINARY	Treatment/medication code: azathioprine	100000	UK Biobank Assessment Centre	100071	Verbal interview	100075	Medications	100075	UK Biobank Assessment Centre > Verbal interview > Medications
30680	CONTINUOUS	138122	-0.0360113	-0.0412464	-0.0307763	2.10709e-41	LINEAR	Calcium	100078	Biological samples	100080	Assay results	17518	Blood assays	17518	Biological samples > Assay results > Blood assays > Blood biochemistry
30890	CONTINUOUS	144005	-0.0347345	-0.0399584	-0.0295106	8.45117e-39	LINEAR	Vitamin D	100078	Biological samples	100080	Assay results	17518	Blood assays	17518	Biological samples > Assay results > Blood assays > Blood biochemistry
30660	CONTINUOUS	128072	0.035188	0.0298647	0.0405112	2.30255e-38	LINEAR	Direct bilirubin	100078	Biological samples	100080	Assay results	17518	Blood assays	17518	Biological samples > Assay results > Blood assays > Blood biochemistry
23400	CONTINUOUS	38307	-0.0665863	-0.0766652	-0.0565074	2.88117e-38	LINEAR	Total Cholesterol	100078	Biological samples	100080	Blood assays	220	NMR metabolomics	220	Biological samples > Blood assays > NMR metabolomics
131534	DATE	152423/4804(157227)	0.137201	0.116529	0.158094	3.01966e-38	LOGISTIC-BINARY	Date J90 first reported (pleural effusion, not elsewhere classified)	100091	Health-related outcomes	1712	First occurrences	2410	Respiratory system disorders	2410	Health-related outcomes > First occurrences > Respiratory system disorders
131354	DATE	152006/5221(157227)	0.135494	0.115058	0.156135	3.26252e-38	LOGISTIC-BINARY	Date I50 first reported (heart failure)	100091	Health-related outcomes	1712	First occurrences	2409	Circulatory system disorders	2409	Health-related outcomes > First occurrences > Circulatory system disorders
1468-3	CAT-SIN	33872/131948	-999	-999	-999	4.39327e-38	MULTINOMIAL-LOGISTIC	Cereal type	100000	UK Biobank Assessment Centre	100025	Touchscreen	100050	Lifestyle and environment	100052	UK Biobank Assessment Centre > Touchscreen > Lifestyle and environment > Diet
1568	INTEGER	112833	-0.0794727	-0.0919315	-0.067014	1.54143e-37	ORDERED-LOGISTIC	Average weekly red wine intake	100000	UK Biobank Assessment Centre	100025	Touchscreen	100050	Lifestyle and environment	100051	UK Biobank Assessment Centre > Touchscreen > Lifestyle and environment > Alcohol
189	CONTINUOUS	157026	0.0310011	0.0262183	0.0357839	5.84439e-37	LINEAR	Townsend deprivation index at recruitment	1	Population characteristics	100094	Baseline characteristics	100094	Baseline characteristics	100094	Population characteristics > Baseline characteristics
131462	DATE	136948/20279(157227)	0.0919817	0.0777538	0.106279	1.24515e-36	LOGISTIC-BINARY	Date J22 first reported (unspecified acute lower respiratory infection)	100091	Health-related outcomes	1712	First occurrences	2410	Respiratory system disorders	2410	Health-related outcomes > First occurrences > Respiratory system disorders
131964	DATE	149484/7743(157227)	0.121428	0.102563	0.140314	1.5256e-36	LOGISTIC-BINARY	Date M81 first reported (osteoporosis without pathological fracture)	100091	Health-related outcomes	1712	First occurrences	2413	Musculoskeletal system and connective tissue disorders	2413	Health-related outcomes > First occurrences > Musculoskeletal system and connective tissue disorders
1319	INTEGER	143383	-0.0727829	-0.0848004	-0.0607655	1.41088e-34	ORDERED-LOGISTIC	Dried fruit intake	100000	UK Biobank Assessment Centre	100025	Touchscreen	100050	Lifestyle and environment	100052	UK Biobank Assessment Centre > Touchscreen > Lifestyle and environment > Diet
20003#1140869848	CAT-MUL	156335/873(157208)	0.17599	0.148031	0.204841	3.52432e-34	LOGISTIC-BINARY	Treatment/medication code: methotrexate	100000	UK Biobank Assessment Centre	100071	Verbal interview	100075	Medications	100075	UK Biobank Assessment Centre > Verbal interview > Medications
21002	CONTINUOUS	156754	-0.0267959	-0.0311906	-0.0224011	6.67272e-33	LINEAR	Weight	100000	UK Biobank Assessment Centre	100006	Physical measures	100008	Anthropometry	100010	UK Biobank Assessment Centre > Physical measures > Anthropometry > Body size measures
2335	CAT-SIN	132102/23684(155786)	0.0803379	0.0671171	0.0936428	1.67729e-32	LOGISTIC-BINARY	Chest pain or discomfort	100000	UK Biobank Assessment Centre	100025	Touchscreen	100036	Health and medical history	100039	UK Biobank Assessment Centre > Touchscreen > Health and medical history > Chest pain
131416	DATE	151270/5957(157227)	0.116849	0.0975465	0.13635	3.61574e-32	LOGISTIC-BINARY	Date I95 first reported (hypotension)	100091	Health-related outcomes	1712	First occurrences	2409	Circulatory system disorders	2409	Health-related outcomes > First occurrences > Circulatory system disorders
20003#1140865634	CAT-MUL	148041/9167(157208)	0.103064	0.0858488	0.12037	1.15417e-31	LOGISTIC-BINARY	Treatment/medication code: omeprazole	100000	UK Biobank Assessment Centre	100071	Verbal interview	100075	Medications	100075	UK Biobank Assessment Centre > Verbal interview > Medications
132034	DATE	156151/1076(157227)	0.167446	0.139598	0.196055	3.05223e-31	LOGISTIC-BINARY	Date N19 first reported (unspecified renal failure)	100091	Health-related outcomes	1712	First occurrences	2414	Genitourinary system disorders	2414	Health-related outcomes > First occurrences > Genitourinary system disorders
6179#2	CAT-MUL	125697/31244(156941)	-0.0919031	-0.10752	-0.0764621	4.20645e-31	LOGISTIC-BINARY	Mineral and other dietary supplements: Glucosamine	100000	UK Biobank Assessment Centre	100025	Touchscreen	100036	Health and medical history	100045	UK Biobank Assessment Centre > Touchscreen > Health and medical history > Medication
130336	DATE	154590/2637(157227)	0.138143	0.11486	0.16178	7.6886e-31	LOGISTIC-BINARY	Date B95 first reported (streptococcus and staphylococcus as the cause of diseases classified to other chapters)	100091	Health-related outcomes	1712	First occurrences	2401	Certain infectious and parasitic diseases	2401	Health-related outcomes > First occurrences > Certain infectious and parasitic diseases
1190	CAT-SIN	157181	0.059696	0.0493407	0.0700512	8.87853e-31	ORDERED-LOGISTIC	Nap during day	100000	UK Biobank Assessment Centre	100025	Touchscreen	100050	Lifestyle and environment	100057	UK Biobank Assessment Centre > Touchscreen > Lifestyle and environment > Sleep
131546	DATE	154943/2284(157227)	0.1438	0.119625	0.168556	1.06781e-30	LOGISTIC-BINARY	Date J96 first reported (respiratory failure, not elsewhere classified)	100091	Health-related outcomes	1712	First occurrences	2410	Respiratory system disorders	2410	Health-related outcomes > First occurrences > Respiratory system disorders
131350	DATE	145267/11960(157227)	0.0959574	0.0796678	0.112362	1.24085e-30	LOGISTIC-BINARY	Date I48 first reported (atrial fibrillation and flutter)	100091	Health-related outcomes	1712	First occurrences	2409	Circulatory system disorders	2409	Health-related outcomes > First occurrences > Circulatory system disorders
131498	DATE	155231/1996(157227)	0.142444	0.117934	0.167376	1.11683e-29	LOGISTIC-BINARY	Date J47 first reported (bronchiectasis)	100091	Health-related outcomes	1712	First occurrences	2410	Respiratory system disorders	2410	Health-related outcomes > First occurrences > Respiratory system disorders
20003#1140870422	CAT-MUL	155893/1315(157208)	0.150125	0.123935	0.176593	3.21086e-29	LOGISTIC-BINARY	Treatment/medication code: folic acid product	100000	UK Biobank Assessment Centre	100071	Verbal interview	100075	Medications	100075	UK Biobank Assessment Centre > Verbal interview > Medications
130338	DATE	151708/5519(157227)	0.112117	0.0925473	0.131829	4.21956e-29	LOGISTIC-BINARY	Date B96 first reported (other bacterial agents as the cause of diseases classified to other chapters)	100091	Health-related outcomes	1712	First occurrences	2401	Certain infectious and parasitic diseases	2401	Health-related outcomes > First occurrences > Certain infectious and parasitic diseases
6154#5	CAT-MUL	146452/9292(155744)	0.0982851	0.0810984	0.11554	4.42099e-29	LOGISTIC-BINARY	Medication for pain relief, constipation, heartburn: Omeprazole (e.g. Zanprol)	100000	UK Biobank Assessment Centre	100025	Touchscreen	100036	Health and medical history	100045	UK Biobank Assessment Centre > Touchscreen > Health and medical history > Medication
20003#1140871050	CAT-MUL	155690/1518(157208)	0.149284	0.122542	0.175273	5.62495e-29	LOGISTIC-BINARY	Treatment/medication code: calcichew d3 tablet	100000	UK Biobank Assessment Centre	100071	Verbal interview	100075	Medications	100075	UK Biobank Assessment Centre > Verbal interview > Medications
30750	CONTINUOUS	150232	-0.0276617	-0.0325648	-0.0227586	2.06951e-28	LINEAR	Glycated haemoglobin (HbA1c)	100078	Biological samples	100080	Assay results	17518	Blood assays	17518	Biological samples > Assay results > Blood assays > Blood biochemistry
2453	CAT-SIN	144624/12200(156824)	0.0899092	0.0739708	0.105908	2.43883e-28	LOGISTIC-BINARY	Cancer diagnosed by doctor	100000	UK Biobank Assessment Centre	100025	Touchscreen	100036	Health and medical history	100044	UK Biobank Assessment Centre > Touchscreen > Health and medical history > Medical conditions
6154#100	CAT-MUL	68735/87009(155744)	-0.061703	-0.0728263	-0.0506768	9.38909e-28	LOGISTIC-BINARY	Medication for pain relief, constipation, heartburn	100000	UK Biobank Assessment Centre	100025	Touchscreen	100036	Health and medical history	100045	UK Biobank Assessment Centre > Touchscreen > Health and medical history > Medication
131630	DATE	148212/9015(157227)	0.0955728	0.07841	0.11281	1.19747e-27	LOGISTIC-BINARY	Date K52 first reported (other non-infective gastro-enteritis and colitis)	100091	Health-related outcomes	1712	First occurrences	2411	Digestive system disorders	2411	Health-related outcomes > First occurrences > Digestive system disorders
21001	CONTINUOUS	156697	-0.0276091	-0.0326006	-0.0226176	2.24892e-27	LINEAR	Body mass index (BMI)	100000	UK Biobank Assessment Centre	100006	Physical measures	100008	Anthropometry	100010	UK Biobank Assessment Centre > Physical measures > Anthropometry > Body size measures
130070	DATE	152480/4747(157227)	0.112051	0.0918299	0.132475	2.94428e-27	LOGISTIC-BINARY	Date A41 first reported (other septicaemia)	100091	Health-related outcomes	1712	First occurrences	2401	Certain infectious and parasitic diseases	2401	Health-related outcomes > First occurrences > Certain infectious and parasitic diseases
30800	CONTINUOUS	23881	0.0628233	0.051379	0.0742677	6.1723e-27	LINEAR	Oestradiol	100078	Biological samples	100080	Assay results	17518	Blood assays	17518	Biological samples > Assay results > Blood assays > Blood biochemistry
2060	CAT-SIN	152341	0.0661308	0.0537557	0.0785058	1.43699e-26	ORDERED-LOGISTIC	Frequency of unenthusiasm / disinterest in last 2 weeks	100000	UK Biobank Assessment Centre	100025	Touchscreen	100059	Psychosocial factors	100060	UK Biobank Assessment Centre > Touchscreen > Psychosocial factors > Mental health
134	INTEGER	157199	0.0852357	0.0698248	0.100647	1.59917e-26	ORDERED-LOGISTIC	Number of self-reported cancers	100000	UK Biobank Assessment Centre	100071	Verbal interview	100074	Medical conditions	100074	UK Biobank Assessment Centre > Verbal interview > Medical conditions
6155#6	CAT-MUL	153310/3277(156587)	0.118051	0.0959813	0.140085	7.07884e-26	LOGISTIC-BINARY	Vitamin and mineral supplements: Folic acid or Folate (Vit B9)	100000	UK Biobank Assessment Centre	100025	Touchscreen	100036	Health and medical history	100045	UK Biobank Assessment Centre > Touchscreen > Health and medical history > Medication
30510	CONTINUOUS	152942	0.0253864	0.0206262	0.0301467	1.45417e-25	LINEAR	Creatinine (enzymatic) in urine	100078	Biological samples	100083	Assay results	100083	Assay results	100083	Biological samples > Assay results > Urine assays
6145#100	CAT-MUL	68177/88250(156427)	-0.0582687	-0.0692993	-0.047337	2.52484e-25	LOGISTIC-BINARY	Illness, injury, bereavement, stress in last 2 years	100000	UK Biobank Assessment Centre	100025	Touchscreen	100059	Psychosocial factors	100060	UK Biobank Assessment Centre > Touchscreen > Psychosocial factors > Mental health
6152#100	CAT-MUL	50308/106736(157044)	-0.0585841	-0.0698009	-0.0474607	8.85425e-25	LOGISTIC-BINARY	Blood clot, DVT, bronchitis, emphysema, asthma, rhinitis, eczema, allergy diagnosed by doctor	100000	UK Biobank Assessment Centre	100025	Touchscreen	100036	Health and medical history	100044	UK Biobank Assessment Centre > Touchscreen > Health and medical history > Medical conditions
131626	DATE	156214/1013(157227)	0.142922	0.115366	0.170272	1.09935e-24	LOGISTIC-BINARY	Date K50 first reported (crohn's disease [regional enteritis])	100091	Health-related outcomes	1712	First occurrences	2411	Digestive system disorders	2411	Health-related outcomes > First occurrences > Digestive system disorders
4717	CAT-SIN	51267/5593(56860)	0.127854	0.103502	0.152521	1.60911e-24	LOGISTIC-BINARY	Shortness of breath walking on level ground	100000	UK Biobank Assessment Centre	100025	Touchscreen	100036	Health and medical history	100037	UK Biobank Assessment Centre > Touchscreen > Health and medical history > Breathing
1618	CAT-SIN	25921/55432(81353)	-0.0896938	-0.106947	-0.0725066	1.8488e-24	LOGISTIC-BINARY	Alcohol usually taken with meals	100000	UK Biobank Assessment Centre	100025	Touchscreen	100050	Lifestyle and environment	100051	UK Biobank Assessment Centre > Touchscreen > Lifestyle and environment > Alcohol
3606	CAT-SIN	19563/3907(23470)	0.150852	0.121959	0.180176	3.16377e-24	LOGISTIC-BINARY	Chest pain or discomfort walking normally	100000	UK Biobank Assessment Centre	100025	Touchscreen	100036	Health and medical history	100039	UK Biobank Assessment Centre > Touchscreen > Health and medical history > Chest pain
131290	DATE	156629/598(157227)	0.151165	0.121673	0.180622	5.57263e-24	LOGISTIC-BINARY	Date I12 first reported (hypertensive renal disease)	100091	Health-related outcomes	1712	First occurrences	2409	Circulatory system disorders	2409	Health-related outcomes > First occurrences > Circulatory system disorders
132070	DATE	139579/17648(157227)	0.0746402	0.0601387	0.089163	6.58262e-24	LOGISTIC-BINARY	Date N39 first reported (other disorders of urinary system)	100091	Health-related outcomes	1712	First occurrences	2414	Genitourinary system disorders	2414	Health-related outcomes > First occurrences > Genitourinary system disorders
20003#1141176832	CAT-MUL	155436/1772(157208)	0.127093	0.102169	0.152013	1.14746e-23	LOGISTIC-BINARY	Treatment/medication code: seretide 50 evohaler	100000	UK Biobank Assessment Centre	100071	Verbal interview	100075	Medications	100075	UK Biobank Assessment Centre > Verbal interview > Medications
20003#1140864752	CAT-MUL	151677/5531(157208)	0.0995566	0.0797521	0.119297	5.01096e-23	LOGISTIC-BINARY	Treatment/medication code: lansoprazole	100000	UK Biobank Assessment Centre	100071	Verbal interview	100075	Medications	100075	UK Biobank Assessment Centre > Verbal interview > Medications
131306	DATE	142309/14918(157227)	0.0765956	0.0613101	0.0920164	1.43023e-22	LOGISTIC-BINARY	Date I25 first reported (chronic ischaemic heart disease)	100091	Health-related outcomes	1712	First occurrences	2409	Circulatory system disorders	2409	Health-related outcomes > First occurrences > Circulatory system disorders
6179#100	CAT-MUL	68352/88589(156941)	0.0569445	0.0455348	0.0684743	2.27381e-22	LOGISTIC-BINARY	Mineral and other dietary supplements	100000	UK Biobank Assessment Centre	100025	Touchscreen	100036	Health and medical history	100045	UK Biobank Assessment Centre > Touchscreen > Health and medical history > Medication
131528	DATE	155976/1251(157227)	0.128812	0.10268	0.154915	2.47914e-22	LOGISTIC-BINARY	Date J84 first reported (other interstitial pulmonary diseases)	100091	Health-related outcomes	1712	First occurrences	2410	Respiratory system disorders	2410	Health-related outcomes > First occurrences > Respiratory system disorders
1309	INTEGER	151844	-0.0527903	-0.063682	-0.0418986	2.97736e-22	ORDERED-LOGISTIC	Fresh fruit intake	100000	UK Biobank Assessment Centre	100025	Touchscreen	100050	Lifestyle and environment	100052	UK Biobank Assessment Centre > Touchscreen > Lifestyle and environment > Diet
2654-7	CAT-SIN	28449/83678	-999	-999	-999	3.30114e-22	MULTINOMIAL-LOGISTIC	Non-butter spread type details	100000	UK Biobank Assessment Centre	100025	Touchscreen	100050	Lifestyle and environment	100052	UK Biobank Assessment Centre > Touchscreen > Lifestyle and environment > Diet
130826	DATE	153958/3269(157227)	0.10871	0.0867608	0.130857	3.73038e-22	LOGISTIC-BINARY	Date E86 first reported (volume depletion)	100091	Health-related outcomes	1712	First occurrences	2404	Endocrine, nutritional and metabolic diseases	2404	Health-related outcomes > First occurrences > Endocrine, nutritional and metabolic diseases
132050	DATE	154076/3151(157227)	0.108583	0.0864863	0.130753	5.95418e-22	LOGISTIC-BINARY	Date N28 first reported (other disorders of kidney and ureter, not elsewhere classified)	100091	Health-related outcomes	1712	First occurrences	2414	Genitourinary system disorders	2414	Health-related outcomes > First occurrences > Genitourinary system disorders
21056	CAT-SIN	58264	0.098717	0.0785733	0.118861	7.99538e-22	ORDERED-LOGISTIC	Degree bothered by shortness of breath in the last 3 months	100089	Online follow-up	153	Digestive health	153	Digestive health	153	Online follow-up > Digestive health
131834	DATE	156174/1053(157227)	0.132124	0.105086	0.159365	9.99034e-22	LOGISTIC-BINARY	Date L97 first reported (ulcer of lower limb, not elsewhere classified)	100091	Health-related outcomes	1712	First occurrences	2412	Skin and subcutaneous tissue disorders	2412	Health-related outcomes > First occurrences > Skin and subcutaneous tissue disorders
131702	DATE	146875/10352(157227)	0.0805529	0.0640275	0.097119	1.39681e-21	LOGISTIC-BINARY	Date L03 first reported (cellulitis)	100091	Health-related outcomes	1712	First occurrences	2412	Skin and subcutaneous tissue disorders	2412	Health-related outcomes > First occurrences > Skin and subcutaneous tissue disorders
1970	CAT-SIN	117012/36266(153278)	0.0579575	0.0460967	0.0699053	1.40578e-21	LOGISTIC-BINARY	Nervous feelings	100000	UK Biobank Assessment Centre	100025	Touchscreen	100059	Psychosocial factors	100060	UK Biobank Assessment Centre > Touchscreen > Psychosocial factors > Mental health
6157#1	CAT-MUL	32886/3884(36770)	0.153057	0.121372	0.18481	3.17949e-21	LOGISTIC-BINARY	Why stopped smoking: Illness or ill health	100000	UK Biobank Assessment Centre	100025	Touchscreen	100050	Lifestyle and environment	100058	UK Biobank Assessment Centre > Touchscreen > Lifestyle and environment > Smoking
131386	DATE	153309/3918(157227)	0.101766	0.0805781	0.122925	3.92247e-21	LOGISTIC-BINARY	Date I73 first reported (other peripheral vascular diseases)	100091	Health-related outcomes	1712	First occurrences	2409	Circulatory system disorders	2409	Health-related outcomes > First occurrences > Circulatory system disorders
20127	INTEGER	127829	0.0463659	0.0366274	0.0561044	4.12998e-21	ORDERED-LOGISTIC	Neuroticism score	100000	UK Biobank Assessment Centre	100025	Touchscreen	100059	Psychosocial factors	100060	UK Biobank Assessment Centre > Touchscreen > Psychosocial factors > Mental health
130230	DATE	153417/3810(157227)	0.102903	0.0812533	0.124263	5.73414e-21	LOGISTIC-BINARY	Date B37 first reported (candidiasis)	100091	Health-related outcomes	1712	First occurrences	2401	Certain infectious and parasitic diseases	2401	Health-related outcomes > First occurrences > Certain infectious and parasitic diseases
20003#1140909708	CAT-MUL	156122/1086(157208)	0.132356	0.104275	0.159824	6.85389e-21	LOGISTIC-BINARY	Treatment/medication code: furosemide	100000	UK Biobank Assessment Centre	100071	Verbal interview	100075	Medications	100075	UK Biobank Assessment Centre > Verbal interview > Medications
131548	DATE	150489/6738(157227)	0.0893146	0.0705678	0.108046	8.84851e-21	LOGISTIC-BINARY	Date J98 first reported (other respiratory disorders)	100091	Health-related outcomes	1712	First occurrences	2410	Respiratory system disorders	2410	Health-related outcomes > First occurrences > Respiratory system disorders
1960	CAT-SIN	92063/62091(154154)	0.0523479	0.0413929	0.0634103	1.18243e-20	LOGISTIC-BINARY	Fed-up feelings	100000	UK Biobank Assessment Centre	100025	Touchscreen	100059	Psychosocial factors	100060	UK Biobank Assessment Centre > Touchscreen > Psychosocial factors > Mental health
6152#6	CAT-MUL	154717/2327(157044)	0.110998	0.0874577	0.134568	2.11762e-20	LOGISTIC-BINARY	Blood clot, DVT, bronchitis, emphysema, asthma, rhinitis, eczema, allergy diagnosed by doctor: Emphysema/chronic bronchitis	100000	UK Biobank Assessment Centre	100025	Touchscreen	100036	Health and medical history	100044	UK Biobank Assessment Centre > Touchscreen > Health and medical history > Medical conditions
49	CONTINUOUS	156925	-0.0236646	-0.0286804	-0.0186488	2.33226e-20	LINEAR	Hip circumference	100000	UK Biobank Assessment Centre	100006	Physical measures	100008	Anthropometry	100010	UK Biobank Assessment Centre > Physical measures > Anthropometry > Body size measures
30700	CONTINUOUS	150529	0.0192107	0.0151013	0.0233201	5.1315e-20	LINEAR	Creatinine	100078	Biological samples	100080	Assay results	17518	Blood assays	17518	Biological samples > Assay results > Blood assays > Blood biochemistry
20003#2038460150	CAT-MUL	128163/29045(157208)	0.057894	0.0454236	0.0704501	1.22167e-19	LOGISTIC-BINARY	Treatment/medication code: paracetamol	100000	UK Biobank Assessment Centre	100071	Verbal interview	100075	Medications	100075	UK Biobank Assessment Centre > Verbal interview > Medications
131820	DATE	155694/1533(157227)	0.117196	0.0916163	0.14272	1.9627e-19	LOGISTIC-BINARY	Date L89 first reported (decubitus ulcer)	100091	Health-related outcomes	1712	First occurrences	2412	Skin and subcutaneous tissue disorders	2412	Health-related outcomes > First occurrences > Skin and subcutaneous tissue disorders
20117-2	CAT-SIN	147226/157102	-999	-999	-999	2.18477e-19	MULTINOMIAL-LOGISTIC	Alcohol drinker status	100000	UK Biobank Assessment Centre	100025	Touchscreen	100050	Lifestyle and environment	100051	UK Biobank Assessment Centre > Touchscreen > Lifestyle and environment > Alcohol
20003#1140861998	CAT-MUL	152859/4349(157208)	0.0957497	0.0747084	0.116592	3.09905e-19	LOGISTIC-BINARY	Treatment/medication code: ventolin 100micrograms inhaler	100000	UK Biobank Assessment Centre	100071	Verbal interview	100075	Medications	100075	UK Biobank Assessment Centre > Verbal interview > Medications
131628	DATE	155249/1978(157227)	0.111129	0.0864919	0.135494	5.33304e-19	LOGISTIC-BINARY	Date K51 first reported (ulcerative colitis)	100091	Health-related outcomes	1712	First occurrences	2411	Digestive system disorders	2411	Health-related outcomes > First occurrences > Digestive system disorders
1200	CAT-SIN	157118	0.0439923	0.0340854	0.0538992	7.02256e-19	ORDERED-LOGISTIC	Sleeplessness / insomnia	100000	UK Biobank Assessment Centre	100025	Touchscreen	100050	Lifestyle and environment	100057	UK Biobank Assessment Centre > Touchscreen > Lifestyle and environment > Sleep
30860	CONTINUOUS	137991	-0.0237573	-0.029015	-0.0184997	8.36218e-19	LINEAR	Total protein	100078	Biological samples	100080	Assay results	17518	Blood assays	17518	Biological samples > Assay results > Blood assays > Blood biochemistry
131356	DATE	150531/6696(157227)	0.0839561	0.0653789	0.102604	9.16608e-19	LOGISTIC-BINARY	Date I51 first reported (complications and ill-defined descriptions of heart disease)	100091	Health-related outcomes	1712	First occurrences	2409	Circulatory system disorders	2409	Health-related outcomes > First occurrences > Circulatory system disorders
20003#1140879802	CAT-MUL	150911/6297(157208)	0.0849006	0.0661228	0.103841	1.10722e-18	LOGISTIC-BINARY	Treatment/medication code: amlodipine	100000	UK Biobank Assessment Centre	100071	Verbal interview	100075	Medications	100075	UK Biobank Assessment Centre > Verbal interview > Medications
1299	INTEGER	147997	-0.045772	-0.0562114	-0.0353327	2.24547e-18	ORDERED-LOGISTIC	Salad / raw vegetable intake	100000	UK Biobank Assessment Centre	100025	Touchscreen	100050	Lifestyle and environment	100052	UK Biobank Assessment Centre > Touchscreen > Lifestyle and environment > Diet
131640	DATE	146268/10959(157227)	0.0725979	0.0562583	0.0889597	3.23407e-18	LOGISTIC-BINARY	Date K59 first reported (other functional intestinal disorders)	100091	Health-related outcomes	1712	First occurrences	2411	Digestive system disorders	2411	Health-related outcomes > First occurrences > Digestive system disorders
1418-2	CAT-SIN	102446/157155	-999	-999	-999	3.36058e-18	MULTINOMIAL-LOGISTIC	Milk type used	100000	UK Biobank Assessment Centre	100025	Touchscreen	100050	Lifestyle and environment	100052	UK Biobank Assessment Centre > Touchscreen > Lifestyle and environment > Diet
6159#8	CAT-MUL	154565/2406(156971)	0.106382	0.0820958	0.13016	3.41787e-18	LOGISTIC-BINARY	Pain type(s) experienced in last month: Pain all over the body	100000	UK Biobank Assessment Centre	100025	Touchscreen	100036	Health and medical history	100048	UK Biobank Assessment Centre > Touchscreen > Health and medical history > Pain
2020	CAT-SIN	127977/26917(154894)	0.0561438	0.0434467	0.0689352	5.95565e-18	LOGISTIC-BINARY	Loneliness, isolation	100000	UK Biobank Assessment Centre	100025	Touchscreen	100059	Psychosocial factors	100060	UK Biobank Assessment Centre > Touchscreen > Psychosocial factors > Mental health
1508-2	CAT-SIN	69538/123972	-999	-999	-999	6.5373e-18	MULTINOMIAL-LOGISTIC	Coffee type	100000	UK Biobank Assessment Centre	100025	Touchscreen	100050	Lifestyle and environment	100052	UK Biobank Assessment Centre > Touchscreen > Lifestyle and environment > Diet
130686	DATE	156620/607(157227)	0.134237	0.102555	0.163884	6.58885e-18	LOGISTIC-BINARY	Date D86 first reported (sarcoidosis)	100091	Health-related outcomes	1712	First occurrences	2403	Blood, blood-forming organs and certain immune disorders	2403	Health-related outcomes > First occurrences > Blood, blood-forming organs and certain immune disorders
20003#1140870390	CAT-MUL	156466/742(157208)	0.135251	0.102861	0.164876	7.12827e-18	LOGISTIC-BINARY	Treatment/medication code: ferrous sulphate	100000	UK Biobank Assessment Centre	100071	Verbal interview	100075	Medications	100075	UK Biobank Assessment Centre > Verbal interview > Medications
2050	CAT-SIN	150579	0.0515849	0.0398358	0.0633339	8.21808e-18	ORDERED-LOGISTIC	Frequency of depressed mood in last 2 weeks	100000	UK Biobank Assessment Centre	100025	Touchscreen	100059	Psychosocial factors	100060	UK Biobank Assessment Centre > Touchscreen > Psychosocial factors > Mental health
131310	DATE	156395/832(157227)	0.126495	0.0969919	0.154871	8.40737e-18	LOGISTIC-BINARY	Date I27 first reported (other pulmonary heart diseases)	100091	Health-related outcomes	1712	First occurrences	2409	Circulatory system disorders	2409	Health-related outcomes > First occurrences > Circulatory system disorders
1920	CAT-SIN	84394/69236(153630)	0.048001	0.0371076	0.0590126	8.85066e-18	LOGISTIC-BINARY	Mood swings	100000	UK Biobank Assessment Centre	100025	Touchscreen	100059	Psychosocial factors	100060	UK Biobank Assessment Centre > Touchscreen > Psychosocial factors > Mental health
6155#7	CAT-MUL	122759/33828(156587)	-0.0626642	-0.0772256	-0.0482976	2.07728e-17	LOGISTIC-BINARY	Vitamin and mineral supplements: Multivitamins +/- minerals	100000	UK Biobank Assessment Centre	100025	Touchscreen	100036	Health and medical history	100045	UK Biobank Assessment Centre > Touchscreen > Health and medical history > Medication
1349	CAT-SIN	157014	0.0393006	0.0300378	0.0485634	2.71256e-17	ORDERED-LOGISTIC	Processed meat intake	100000	UK Biobank Assessment Centre	100025	Touchscreen	100050	Lifestyle and environment	100052	UK Biobank Assessment Centre > Touchscreen > Lifestyle and environment > Diet
1438	INTEGER	153939	0.0206785	0.0158645	0.0254925	3.82506e-17	LINEAR	Bread intake	100000	UK Biobank Assessment Centre	100025	Touchscreen	100050	Lifestyle and environment	100052	UK Biobank Assessment Centre > Touchscreen > Lifestyle and environment > Diet
1578	INTEGER	112756	-0.0532629	-0.0660244	-0.0405015	9.91452e-17	ORDERED-LOGISTIC	Average weekly champagne plus white wine intake	100000	UK Biobank Assessment Centre	100025	Touchscreen	100050	Lifestyle and environment	100051	UK Biobank Assessment Centre > Touchscreen > Lifestyle and environment > Alcohol
40012#3	CAT-MUL	126520/30707(157227)	0.0525812	0.0401945	0.065063	1.16074e-16	LOGISTIC-BINARY	Behaviour of cancer tumour: Malignant, primary site	100091	Health-related outcomes	100092	Cancer register	100092	Cancer register	100092	Health-related outcomes > Cancer register
20003#1140874420	CAT-MUL	156168/1040(157208)	0.120379	0.0910412	0.148456	1.71062e-16	LOGISTIC-BINARY	Treatment/medication code: quinine	100000	UK Biobank Assessment Centre	100071	Verbal interview	100075	Medications	100075	UK Biobank Assessment Centre > Verbal interview > Medications
1210	CAT-SIN	54565/92004(146569)	0.0507915	0.0387312	0.0630113	2.44252e-16	LOGISTIC-BINARY	Snoring	100000	UK Biobank Assessment Centre	100025	Touchscreen	100050	Lifestyle and environment	100057	UK Biobank Assessment Centre > Touchscreen > Lifestyle and environment > Sleep
6154#3	CAT-MUL	121519/34225(155744)	0.0497766	0.0377859	0.0618479	5.11718e-16	LOGISTIC-BINARY	Medication for pain relief, constipation, heartburn: Paracetamol	100000	UK Biobank Assessment Centre	100025	Touchscreen	100036	Health and medical history	100045	UK Biobank Assessment Centre > Touchscreen > Health and medical history > Medication
20015	CONTINUOUS	156883	-0.015419	-0.0192231	-0.0116149	1.96645e-15	LINEAR	Sitting height	100000	UK Biobank Assessment Centre	100006	Physical measures	100008	Anthropometry	100010	UK Biobank Assessment Centre > Physical measures > Anthropometry > Body size measures
131634	DATE	154058/3169(157227)	0.0889266	0.0665299	0.111184	6.35241e-15	LOGISTIC-BINARY	Date K56 first reported (paralytic ileus and intestinal obstruction without hernia)	100091	Health-related outcomes	1712	First occurrences	2411	Digestive system disorders	2411	Health-related outcomes > First occurrences > Digestive system disorders
1339	CAT-SIN	156690	-0.0386721	-0.0485419	-0.0288022	7.95987e-15	ORDERED-LOGISTIC	Non-oily fish intake	100000	UK Biobank Assessment Centre	100025	Touchscreen	100050	Lifestyle and environment	100052	UK Biobank Assessment Centre > Touchscreen > Lifestyle and environment > Diet
130820	DATE	154459/2768(157227)	0.0901664	0.0674028	0.112903	7.98089e-15	LOGISTIC-BINARY	Date E83 first reported (disorders of mineral metabolism)	100091	Health-related outcomes	1712	First occurrences	2404	Endocrine, nutritional and metabolic diseases	2404	Health-related outcomes > First occurrences > Endocrine, nutritional and metabolic diseases
2443	CAT-SIN	149723/7164(156887)	0.0711476	0.0532062	0.0892197	9.74798e-15	LOGISTIC-BINARY	Diabetes diagnosed by doctor	100000	UK Biobank Assessment Centre	100025	Touchscreen	100036	Health and medical history	100044	UK Biobank Assessment Centre > Touchscreen > Health and medical history > Medical conditions
131390	DATE	156181/1046(157227)	0.106621	0.0793762	0.133518	1.16033e-14	LOGISTIC-BINARY	Date I77 first reported (other disorders of arteries and arterioles)	100091	Health-related outcomes	1712	First occurrences	2409	Circulatory system disorders	2409	Health-related outcomes > First occurrences > Circulatory system disorders
1588	INTEGER	113042	0.0530475	0.0393503	0.0667446	1.30016e-14	ORDERED-LOGISTIC	Average weekly beer plus cider intake	100000	UK Biobank Assessment Centre	100025	Touchscreen	100050	Lifestyle and environment	100051	UK Biobank Assessment Centre > Touchscreen > Lifestyle and environment > Alcohol
5255	CONTINUOUS	39258	0.0339524	0.0253152	0.0425896	1.3424e-14	LINEAR	Intra-ocular pressure, Goldmann-correlated (right)	100000	UK Biobank Assessment Centre	100006	Physical measures	100013	Eye measures	100015	UK Biobank Assessment Centre > Physical measures > Eye measures > Intraocular pressure
20003#1140881856	CAT-MUL	155458/1750(157208)	0.0993931	0.0736925	0.124618	2.58896e-14	LOGISTIC-BINARY	Treatment/medication code: salbutamol	100000	UK Biobank Assessment Centre	100071	Verbal interview	100075	Medications	100075	UK Biobank Assessment Centre > Verbal interview > Medications
1677	CAT-SIN	34094/85945(120039)	-0.0534785	-0.0673168	-0.0397299	2.98927e-14	LOGISTIC-BINARY	Breastfed as a baby	100000	UK Biobank Assessment Centre	100025	Touchscreen	100033	Early life factors	100033	UK Biobank Assessment Centre > Touchscreen > Early life factors
130714	DATE	150200/7027(157227)	0.0699045	0.051937	0.0880709	3.37463e-14	LOGISTIC-BINARY	Date E14 first reported (unspecified diabetes mellitus)	100091	Health-related outcomes	1712	First occurrences	2404	Endocrine, nutritional and metabolic diseases	2404	Health-related outcomes > First occurrences > Endocrine, nutritional and metabolic diseases
131636	DATE	135571/21656(157227)	0.0522017	0.0387162	0.065784	4.08229e-14	LOGISTIC-BINARY	Date K57 first reported (diverticular disease of intestine)	100091	Health-related outcomes	1712	First occurrences	2411	Digestive system disorders	2411	Health-related outcomes > First occurrences > Digestive system disorders
131598	DATE	138467/18760(157227)	0.0537504	0.0397649	0.0678337	6.13304e-14	LOGISTIC-BINARY	Date K29 first reported (gastritis and duodenitis)	100091	Health-related outcomes	1712	First occurrences	2411	Digestive system disorders	2411	Health-related outcomes > First occurrences > Digestive system disorders
5263	CONTINUOUS	39184	0.0330069	0.0242988	0.0417149	1.11492e-13	LINEAR	Intra-ocular pressure, Goldmann-correlated (left)	100000	UK Biobank Assessment Centre	100006	Physical measures	100013	Eye measures	100015	UK Biobank Assessment Centre > Physical measures > Eye measures > Intraocular pressure
130854	DATE	153436/3791(157227)	0.0775508	0.0571966	0.0983653	1.3862e-13	LOGISTIC-BINARY	Date F10 first reported (mental and behavioural disorders due to use of alcohol)	100091	Health-related outcomes	1712	First occurrences	2405	Mental and behavioural disorders	2405	Health-related outcomes > First occurrences > Mental and behavioural disorders
20003#1140860806	CAT-MUL	150076/7132(157208)	0.0689693	0.0507722	0.0872898	1.40853e-13	LOGISTIC-BINARY	Treatment/medication code: ramipril	100000	UK Biobank Assessment Centre	100071	Verbal interview	100075	Medications	100075	UK Biobank Assessment Centre > Verbal interview > Medications
40007	CONTINUOUS	11188	-0.02372	-0.0300233	-0.0174167	1.74515e-13	LINEAR	Age at death	100091	Health-related outcomes	100093	Death register	100093	Death register	100093	Health-related outcomes > Death register
1990	CAT-SIN	126680/25875(152555)	0.048198	0.0354248	0.0610744	1.76135e-13	LOGISTIC-BINARY	Tense / 'highly strung'	100000	UK Biobank Assessment Centre	100025	Touchscreen	100059	Psychosocial factors	100060	UK Biobank Assessment Centre > Touchscreen > Psychosocial factors > Mental health
131892	DATE	156574/653(157227)	0.11834	0.0859355	0.148813	2.02418e-13	LOGISTIC-BINARY	Date M31 first reported (other necrotising vasculopathies)	100091	Health-related outcomes	1712	First occurrences	2413	Musculoskeletal system and connective tissue disorders	2413	Health-related outcomes > First occurrences > Musculoskeletal system and connective tissue disorders
20162	CONTINUOUS	44138	0.0331483	0.0242894	0.0420073	2.27346e-13	LINEAR	Pack years adult smoking as proportion of life span exposed to smoking	100000	UK Biobank Assessment Centre	100025	Touchscreen	100050	Lifestyle and environment	100058	UK Biobank Assessment Centre > Touchscreen > Lifestyle and environment > Smoking
131490	DATE	155840/1387(157227)	0.0959366	0.0701965	0.121688	3.03149e-13	LOGISTIC-BINARY	Date J43 first reported (emphysema)	100091	Health-related outcomes	1712	First occurrences	2410	Respiratory system disorders	2410	Health-related outcomes > First occurrences > Respiratory system disorders
20161	CONTINUOUS	44138	0.0324848	0.0237528	0.0412168	3.11392e-13	LINEAR	Pack years of smoking	100000	UK Biobank Assessment Centre	100025	Touchscreen	100050	Lifestyle and environment	100058	UK Biobank Assessment Centre > Touchscreen > Lifestyle and environment > Smoking
20003#1140925978	CAT-MUL	157154/54(157208)	0.158017	0.117569	0.200805	3.5734e-13	LOGISTIC-BINARY	Treatment/medication code: mycophenolate	100000	UK Biobank Assessment Centre	100071	Verbal interview	100075	Medications	100075	UK Biobank Assessment Centre > Verbal interview > Medications
51	CONTINUOUS	156883	-0.014101	-0.0179054	-0.0102966	3.75862e-13	LINEAR	Seated height	100000	UK Biobank Assessment Centre	100006	Physical measures	100008	Anthropometry	100010	UK Biobank Assessment Centre > Physical measures > Anthropometry > Body size measures
130018	DATE	149647/7580(157227)	0.0666898	0.048709	0.0847152	4.10344e-13	LOGISTIC-BINARY	Date A09 first reported (diarrhoea and gastro-enteritis of presumed infectious origin)	100091	Health-related outcomes	1712	First occurrences	2401	Certain infectious and parasitic diseases	2401	Health-related outcomes > First occurrences > Certain infectious and parasitic diseases
131858	DATE	151069/6158(157227)	0.0675939	0.0493562	0.0861295	5.08528e-13	LOGISTIC-BINARY	Date M10 first reported (gout)	100091	Health-related outcomes	1712	First occurrences	2413	Musculoskeletal system and connective tissue disorders	2413	Health-related outcomes > First occurrences > Musculoskeletal system and connective tissue disorders
20003#1141175684	CAT-MUL	156881/327(157208)	0.138632	0.0999386	0.174703	5.48702e-13	LOGISTIC-BINARY	Treatment/medication code: risedronate sodium	100000	UK Biobank Assessment Centre	100071	Verbal interview	100075	Medications	100075	UK Biobank Assessment Centre > Verbal interview > Medications
131368	DATE	154263/2964(157227)	0.0820058	0.0597559	0.104388	6.41831e-13	LOGISTIC-BINARY	Date I64 first reported (stroke, not specified as haemorrhage or infarction)	100091	Health-related outcomes	1712	First occurrences	2409	Circulatory system disorders	2409	Health-related outcomes > First occurrences > Circulatory system disorders
131848	DATE	156814/413(157227)	0.125238	0.091416	0.158315	6.49515e-13	LOGISTIC-BINARY	Date M05 first reported (seropositive rheumatoid arthritis)	100091	Health-related outcomes	1712	First occurrences	2413	Musculoskeletal system and connective tissue disorders	2413	Health-related outcomes > First occurrences > Musculoskeletal system and connective tissue disorders
20003#99999	CAT-MUL	152169/5039(157208)	0.0747464	0.0544984	0.0953467	8.03543e-13	LOGISTIC-BINARY	Treatment/medication code: Free-text entry, unable to be coded	100000	UK Biobank Assessment Centre	100071	Verbal interview	100075	Medications	100075	UK Biobank Assessment Centre > Verbal interview > Medications
20003#1141188442	CAT-MUL	146460/10748(157208)	-0.0913444	-0.116768	-0.0664154	1.17098e-12	LOGISTIC-BINARY	Treatment/medication code: glucosamine product	100000	UK Biobank Assessment Centre	100071	Verbal interview	100075	Medications	100075	UK Biobank Assessment Centre > Verbal interview > Medications
20003#1141174520	CAT-MUL	156274/934(157208)	0.108531	0.0783679	0.137616	1.17551e-12	LOGISTIC-BINARY	Treatment/medication code: symbicort 100/6 turbohaler	100000	UK Biobank Assessment Centre	100071	Verbal interview	100075	Medications	100075	UK Biobank Assessment Centre > Verbal interview > Medications
131648	DATE	145998/11229(157227)	0.0581357	0.0421409	0.0742622	1.32501e-12	LOGISTIC-BINARY	Date K63 first reported (other diseases of intestine)	100091	Health-related outcomes	1712	First occurrences	2411	Digestive system disorders	2411	Health-related outcomes > First occurrences > Digestive system disorders
5254	CONTINUOUS	39258	0.0308351	0.0222749	0.0393952	1.68944e-12	LINEAR	Intra-ocular pressure, corneal-compensated (right)	100000	UK Biobank Assessment Centre	100006	Physical measures	100013	Eye measures	100015	UK Biobank Assessment Centre > Physical measures > Eye measures > Intraocular pressure
6179#5	CAT-MUL	152269/4672(156941)	0.0749877	0.0542266	0.0958816	1.96403e-12	LOGISTIC-BINARY	Mineral and other dietary supplements: Iron	100000	UK Biobank Assessment Centre	100025	Touchscreen	100036	Health and medical history	100045	UK Biobank Assessment Centre > Touchscreen > Health and medical history > Medication
131518	DATE	156187/1040(157227)	0.0955043	0.0684291	0.122156	2.63152e-12	LOGISTIC-BINARY	Date J69 first reported (pneumonitis due to solids and liquids)	100091	Health-related outcomes	1712	First occurrences	2410	Respiratory system disorders	2410	Health-related outcomes > First occurrences > Respiratory system disorders
20003#1140883066	CAT-MUL	155788/1420(157208)	0.0931899	0.0670037	0.119367	3.78389e-12	LOGISTIC-BINARY	Treatment/medication code: insulin product	100000	UK Biobank Assessment Centre	100071	Verbal interview	100075	Medications	100075	UK Biobank Assessment Centre > Verbal interview > Medications
20116-0	CAT-SIN	86482/156630	-999	-999	-999	4.98876e-12	MULTINOMIAL-LOGISTIC	Smoking status	100000	UK Biobank Assessment Centre	100025	Touchscreen	100050	Lifestyle and environment	100058	UK Biobank Assessment Centre > Touchscreen > Lifestyle and environment > Smoking
130708	DATE	145181/12046(157227)	0.0545517	0.0389958	0.0702418	7.61335e-12	LOGISTIC-BINARY	Date E11 first reported (non-insulin-dependent diabetes mellitus)	100091	Health-related outcomes	1712	First occurrences	2404	Endocrine, nutritional and metabolic diseases	2404	Health-related outcomes > First occurrences > Endocrine, nutritional and metabolic diseases
20003#1140911642	CAT-MUL	157151/57(157208)	0.12902	0.0886493	0.167128	8.13132e-12	LOGISTIC-BINARY	Treatment/medication code: tacrolimus	100000	UK Biobank Assessment Centre	100071	Verbal interview	100075	Medications	100075	UK Biobank Assessment Centre > Verbal interview > Medications
2010	CAT-SIN	119410/32260(151670)	0.0417872	0.0297979	0.0538926	1.0536e-11	LOGISTIC-BINARY	Suffer from 'nerves'	100000	UK Biobank Assessment Centre	100025	Touchscreen	100059	Psychosocial factors	100060	UK Biobank Assessment Centre > Touchscreen > Psychosocial factors > Mental health
20003#1140879778	CAT-MUL	155475/1733(157208)	0.0882745	0.062634	0.113946	1.87121e-11	LOGISTIC-BINARY	Treatment/medication code: doxazosin	100000	UK Biobank Assessment Centre	100071	Verbal interview	100075	Medications	100075	UK Biobank Assessment Centre > Verbal interview > Medications
131692	DATE	149676/7551(157227)	0.0605206	0.0428889	0.0782594	1.98209e-11	LOGISTIC-BINARY	Date K92 first reported (other diseases of digestive system)	100091	Health-related outcomes	1712	First occurrences	2411	Digestive system disorders	2411	Health-related outcomes > First occurrences > Digestive system disorders
131742	DATE	152430/4797(157227)	0.0680302	0.048257	0.0880465	2.14065e-11	LOGISTIC-BINARY	Date L40 first reported (psoriasis)	100091	Health-related outcomes	1712	First occurrences	2412	Skin and subcutaneous tissue disorders	2412	Health-related outcomes > First occurrences > Skin and subcutaneous tissue disorders
2296	CAT-SIN	156949	0.041139	0.0292154	0.0530626	2.49365e-11	ORDERED-LOGISTIC	Falls in the last year	100000	UK Biobank Assessment Centre	100025	Touchscreen	100036	Health and medical history	100042	UK Biobank Assessment Centre > Touchscreen > Health and medical history > General health
20003#1141182628	CAT-MUL	156883/325(157208)	0.115701	0.0822591	0.149192	2.54558e-11	LOGISTIC-BINARY	Treatment/medication code: tiotropium	100000	UK Biobank Assessment Centre	100071	Verbal interview	100075	Medications	100075	UK Biobank Assessment Centre > Verbal interview > Medications
20003#1141164828	CAT-MUL	156082/1126(157208)	0.111449	0.0781198	0.143114	2.64734e-11	LOGISTIC-BINARY	Treatment/medication code: adcal-d3 1.5g/10micrograms chewable tablet	100000	UK Biobank Assessment Centre	100071	Verbal interview	100075	Medications	100075	UK Biobank Assessment Centre > Verbal interview > Medications
50	CONTINUOUS	156860	-0.0116754	-0.0151903	-0.00816057	7.51212e-11	LINEAR	Standing height	100000	UK Biobank Assessment Centre	100006	Physical measures	100008	Anthropometry	100010	UK Biobank Assessment Centre > Physical measures > Anthropometry > Body size measures
21060	CAT-SIN	58255	0.0582997	0.040267	0.0763325	7.68878e-11	ORDERED-LOGISTIC	Degree bothered by feeling tired all the time in the last 3 months	100089	Online follow-up	153	Digestive health	153	Digestive health	153	Online follow-up > Digestive health
2267	CAT-SIN	156367	-0.032126	-0.0418942	-0.0223578	7.94776e-11	ORDERED-LOGISTIC	Use of sun/uv protection	100000	UK Biobank Assessment Centre	100025	Touchscreen	100050	Lifestyle and environment	100055	UK Biobank Assessment Centre > Touchscreen > Lifestyle and environment > Sun exposure
20003#1140888266	CAT-MUL	155752/1456(157208)	0.0864014	0.0604252	0.112577	8.58205e-11	LOGISTIC-BINARY	Treatment/medication code: warfarin	100000	UK Biobank Assessment Centre	100071	Verbal interview	100075	Medications	100075	UK Biobank Assessment Centre > Verbal interview > Medications
20003#1140860696	CAT-MUL	152948/4260(157208)	0.0673313	0.0468411	0.0879422	1.27774e-10	LOGISTIC-BINARY	Treatment/medication code: lisinopril	100000	UK Biobank Assessment Centre	100071	Verbal interview	100075	Medications	100075	UK Biobank Assessment Centre > Verbal interview > Medications
1220	CAT-SIN	156697	0.0366279	0.0254322	0.0478236	1.82875e-10	ORDERED-LOGISTIC	Daytime dozing / sleeping (narcolepsy)	100000	UK Biobank Assessment Centre	100025	Touchscreen	100050	Lifestyle and environment	100057	UK Biobank Assessment Centre > Touchscreen > Lifestyle and environment > Sleep
20003#1140874816	CAT-MUL	157168/40(157208)	0.127481	0.084083	0.167716	1.90371e-10	LOGISTIC-BINARY	Treatment/medication code: dexamethasone	100000	UK Biobank Assessment Centre	100071	Verbal interview	100075	Medications	100075	UK Biobank Assessment Centre > Verbal interview > Medications
20003#1140868364	CAT-MUL	157116/92(157208)	0.134987	0.0964526	0.176341	1.99956e-10	LOGISTIC-BINARY	Treatment/medication code: prednisone	100000	UK Biobank Assessment Centre	100071	Verbal interview	100075	Medications	100075	UK Biobank Assessment Centre > Verbal interview > Medications
130846	DATE	155231/1996(157227)	0.0802748	0.0556763	0.105253	2.32956e-10	LOGISTIC-BINARY	Date F05 first reported (delirium, not induced by alcohol and other psychoactive substances)	100091	Health-related outcomes	1712	First occurrences	2405	Mental and behavioural disorders	2405	Health-related outcomes > First occurrences > Mental and behavioural disorders
131690	DATE	156187/1040(157227)	0.0893822	0.0618485	0.117122	2.68261e-10	LOGISTIC-BINARY	Date K91 first reported (postprocedural disorders of digestive system, not elsewhere classified)	100091	Health-related outcomes	1712	First occurrences	2411	Digestive system disorders	2411	Health-related outcomes > First occurrences > Digestive system disorders
131586	DATE	150073/7154(157227)	0.0580722	0.0400627	0.076249	3.23635e-10	LOGISTIC-BINARY	Date K22 first reported (other diseases of oesophagus)	100091	Health-related outcomes	1712	First occurrences	2411	Digestive system disorders	2411	Health-related outcomes > First occurrences > Digestive system disorders
1170	CAT-SIN	157054	-0.031482	-0.0413508	-0.0216131	3.30625e-10	ORDERED-LOGISTIC	Getting up in morning	100000	UK Biobank Assessment Centre	100025	Touchscreen	100050	Lifestyle and environment	100057	UK Biobank Assessment Centre > Touchscreen > Lifestyle and environment > Sleep
130706	DATE	155823/1404(157227)	0.0832706	0.0572901	0.109307	3.38399e-10	LOGISTIC-BINARY	Date E10 first reported (insulin-dependent diabetes mellitus)	100091	Health-related outcomes	1712	First occurrences	2404	Endocrine, nutritional and metabolic diseases	2404	Health-related outcomes > First occurrences > Endocrine, nutritional and metabolic diseases
20001#1002	CAT-MUL	153732/3476(157208)	0.0867861	0.0584087	0.113132	3.48957e-10	LOGISTIC-BINARY	Cancer code, self-reported: breast cancer	100000	UK Biobank Assessment Centre	100071	Verbal interview	100074	Medical conditions	100074	UK Biobank Assessment Centre > Verbal interview > Medical conditions
20022	CONTINUOUS	90962	-0.0216097	-0.0283911	-0.0148283	4.23826e-10	LINEAR	Birth weight	100000	UK Biobank Assessment Centre	100071	Verbal interview	100072	Early life factors	100072	UK Biobank Assessment Centre > Verbal interview > Early life factors
2070	CAT-SIN	151460	0.0374017	0.0256833	0.0491201	4.67816e-10	ORDERED-LOGISTIC	Frequency of tenseness / restlessness in last 2 weeks	100000	UK Biobank Assessment Centre	100025	Touchscreen	100059	Psychosocial factors	100060	UK Biobank Assessment Centre > Touchscreen > Psychosocial factors > Mental health
130658	DATE	155511/1716(157227)	0.0807412	0.0556216	0.106192	4.92164e-10	LOGISTIC-BINARY	Date D69 first reported (purpura and other haemorrhagic conditions)	100091	Health-related outcomes	1712	First occurrences	2403	Blood, blood-forming organs and certain immune disorders	2403	Health-related outcomes > First occurrences > Blood, blood-forming organs and certain immune disorders
3751	CAT-SIN	14136/4925(19061)	0.100969	0.0697254	0.133296	5.01535e-10	LOGISTIC-BINARY	Chest pain or discomfort when walking uphill or hurrying	100000	UK Biobank Assessment Centre	100025	Touchscreen	100036	Health and medical history	100039	UK Biobank Assessment Centre > Touchscreen > Health and medical history > Chest pain
130082	DATE	156384/843(157227)	0.09515	0.0658398	0.125057	5.36535e-10	LOGISTIC-BINARY	Date A49 first reported (bacterial infection of unspecified site)	100091	Health-related outcomes	1712	First occurrences	2401	Certain infectious and parasitic diseases	2401	Health-related outcomes > First occurrences > Certain infectious and parasitic diseases
5262	CONTINUOUS	39184	0.0272229	0.0186033	0.0358426	6.06747e-10	LINEAR	Intra-ocular pressure, corneal-compensated (left)	100000	UK Biobank Assessment Centre	100006	Physical measures	100013	Eye measures	100015	UK Biobank Assessment Centre > Physical measures > Eye measures > Intraocular pressure
131282	DATE	154886/2341(157227)	0.0741167	0.0500708	0.0979885	1.23906e-09	LOGISTIC-BINARY	Date I08 first reported (multiple valve diseases)	100091	Health-related outcomes	1712	First occurrences	2409	Circulatory system disorders	2409	Health-related outcomes > First occurrences > Circulatory system disorders
132004	DATE	156869/358(157227)	0.110913	0.0758088	0.146133	1.30595e-09	LOGISTIC-BINARY	Date N03 first reported (chronic nephritic syndrome)	100091	Health-related outcomes	1712	First occurrences	2414	Genitourinary system disorders	2414	Health-related outcomes > First occurrences > Genitourinary system disorders
131298	DATE	151194/6033(157227)	0.0574252	0.0388025	0.0761046	1.41013e-09	LOGISTIC-BINARY	Date I21 first reported (acute myocardial infarction)	100091	Health-related outcomes	1712	First occurrences	2409	Circulatory system disorders	2409	Health-related outcomes > First occurrences > Circulatory system disorders
131740	DATE	141303/15924(157227)	0.045017	0.0304344	0.0596721	1.4906e-09	LOGISTIC-BINARY	Date L30 first reported (other dermatitis)	100091	Health-related outcomes	1712	First occurrences	2412	Skin and subcutaneous tissue disorders	2412	Health-related outcomes > First occurrences > Skin and subcutaneous tissue disorders
1737	INTEGER	117513	-0.0368948	-0.0491263	-0.0246633	1.5272e-09	ORDERED-LOGISTIC	Childhood sunburn occasions	100000	UK Biobank Assessment Centre	100025	Touchscreen	100050	Lifestyle and environment	100055	UK Biobank Assessment Centre > Touchscreen > Lifestyle and environment > Sun exposure
131296	DATE	146603/10624(157227)	0.049994	0.0337242	0.0663877	1.91033e-09	LOGISTIC-BINARY	Date I20 first reported (angina pectoris)	100091	Health-related outcomes	1712	First occurrences	2409	Circulatory system disorders	2409	Health-related outcomes > First occurrences > Circulatory system disorders
20003#1140874896	CAT-MUL	156945/263(157208)	0.1115	0.0773214	0.148543	2.17164e-09	LOGISTIC-BINARY	Treatment/medication code: hydrocortisone	100000	UK Biobank Assessment Centre	100071	Verbal interview	100075	Medications	100075	UK Biobank Assessment Centre > Verbal interview > Medications
131366	DATE	154346/2881(157227)	0.0679987	0.0457572	0.0904115	2.19674e-09	LOGISTIC-BINARY	Date I63 first reported (cerebral infarction)	100091	Health-related outcomes	1712	First occurrences	2409	Circulatory system disorders	2409	Health-related outcomes > First occurrences > Circulatory system disorders
5507	CAT-SIN	12089	-0.103144	-0.137723	-0.0685648	2.2233e-09	ORDERED-LOGISTIC	Leg pain on walking : action taken	100000	UK Biobank Assessment Centre	100025	Touchscreen	100036	Health and medical history	100038	UK Biobank Assessment Centre > Touchscreen > Health and medical history > Claudication and peripheral artery disease
131102	DATE	155883/1344(157227)	0.0794399	0.0534698	0.105636	2.22646e-09	LOGISTIC-BINARY	Date G81 first reported (hemiplegia)	100091	Health-related outcomes	1712	First occurrences	2406	Nervous system disorders	2406	Health-related outcomes > First occurrences > Nervous system disorders
131374	DATE	154066/3161(157227)	0.06579	0.0441242	0.0874519	2.32016e-09	LOGISTIC-BINARY	Date I67 first reported (other cerebrovascular diseases)	100091	Health-related outcomes	1712	First occurrences	2409	Circulatory system disorders	2409	Health-related outcomes > First occurrences > Circulatory system disorders
6150#3	CAT-MUL	154700/2285(156985)	0.0709394	0.0477336	0.0944638	2.6266e-09	LOGISTIC-BINARY	Vascular/heart problems diagnosed by doctor: Stroke	100000	UK Biobank Assessment Centre	100025	Touchscreen	100036	Health and medical history	100044	UK Biobank Assessment Centre > Touchscreen > Health and medical history > Medical conditions
20003#1140909786	CAT-MUL	155796/1412(157208)	0.0847767	0.0576566	0.112775	2.62726e-09	LOGISTIC-BINARY	Treatment/medication code: beclometasone	100000	UK Biobank Assessment Centre	100071	Verbal interview	100075	Medications	100075	UK Biobank Assessment Centre > Verbal interview > Medications
20003#1140866236	CAT-MUL	156969/239(157208)	0.100272	0.0681834	0.134586	2.95792e-09	LOGISTIC-BINARY	Treatment/medication code: spironolactone	100000	UK Biobank Assessment Centre	100071	Verbal interview	100075	Medications	100075	UK Biobank Assessment Centre > Verbal interview > Medications
2023-01-21	CAT-SIN	154508/157063	-999	-999	-999	3.12049e-09	MULTINOMIAL-LOGISTIC	Weight method	100000	UK Biobank Assessment Centre	100006	Physical measures	100008	Anthropometry	100010	UK Biobank Assessment Centre > Physical measures > Anthropometry > Body size measures
131308	DATE	153504/3723(157227)	0.0651652	0.0436792	0.0867922	3.27305e-09	LOGISTIC-BINARY	Date I26 first reported (pulmonary embolism)	100091	Health-related outcomes	1712	First occurrences	2409	Circulatory system disorders	2409	Health-related outcomes > First occurrences > Circulatory system disorders
6157#3	CAT-MUL	13642/23128(36770)	-0.0718613	-0.0958611	-0.0481973	3.4903e-09	LOGISTIC-BINARY	Why stopped smoking: Health precaution	100000	UK Biobank Assessment Centre	100025	Touchscreen	100050	Lifestyle and environment	100058	UK Biobank Assessment Centre > Touchscreen > Lifestyle and environment > Smoking
131556	DATE	155485/1742(157227)	0.0724773	0.0483955	0.0970639	3.7426e-09	LOGISTIC-BINARY	Date K02 first reported (dental caries)	100091	Health-related outcomes	1712	First occurrences	2411	Digestive system disorders	2411	Health-related outcomes > First occurrences > Digestive system disorders
131666	DATE	156457/770(157227)	0.0857582	0.0573339	0.114645	3.83221e-09	LOGISTIC-BINARY	Date K74 first reported (fibrosis and cirrhosis of liver)	100091	Health-related outcomes	1712	First occurrences	2411	Digestive system disorders	2411	Health-related outcomes > First occurrences > Digestive system disorders
1980	CAT-SIN	66322/86930(153252)	0.0328951	0.0219917	0.0439592	4.39318e-09	LOGISTIC-BINARY	Worrier / anxious feelings	100000	UK Biobank Assessment Centre	100025	Touchscreen	100059	Psychosocial factors	100060	UK Biobank Assessment Centre > Touchscreen > Psychosocial factors > Mental health
20003#1140923346	CAT-MUL	153598/3610(157208)	0.0683236	0.0457401	0.0911337	4.43231e-09	LOGISTIC-BINARY	Treatment/medication code: co-codamol	100000	UK Biobank Assessment Centre	100071	Verbal interview	100075	Medications	100075	UK Biobank Assessment Centre > Verbal interview > Medications
130646	DATE	156725/502(157227)	0.0983475	0.0666482	0.131107	5.09243e-09	LOGISTIC-BINARY	Date D63 first reported (anaemia in chronic diseases classified elsewhere)	100091	Health-related outcomes	1712	First occurrences	2403	Blood, blood-forming organs and certain immune disorders	2403	Health-related outcomes > First occurrences > Blood, blood-forming organs and certain immune disorders
131602	DATE	151009/6218(157227)	0.0569537	0.0378939	0.0761354	5.39359e-09	LOGISTIC-BINARY	Date K31 first reported (other diseases of stomach and duodenum)	100091	Health-related outcomes	1712	First occurrences	2411	Digestive system disorders	2411	Health-related outcomes > First occurrences > Digestive system disorders
130894	DATE	138338/18889(157227)	0.0414469	0.0274729	0.0554544	6.08746e-09	LOGISTIC-BINARY	Date F32 first reported (depressive episode)	100091	Health-related outcomes	1712	First occurrences	2405	Mental and behavioural disorders	2405	Health-related outcomes > First occurrences > Mental and behavioural disorders
20003#1140875408	CAT-MUL	155470/1738(157208)	0.0725699	0.0472098	0.0964698	6.3544e-09	LOGISTIC-BINARY	Treatment/medication code: allopurinol	100000	UK Biobank Assessment Centre	100071	Verbal interview	100075	Medications	100075	UK Biobank Assessment Centre > Verbal interview > Medications
1727	CAT-SIN	154291	0.0283602	0.0187392	0.0379811	7.00727e-09	ORDERED-LOGISTIC	Ease of skin tanning	100000	UK Biobank Assessment Centre	100025	Touchscreen	100050	Lifestyle and environment	100055	UK Biobank Assessment Centre > Touchscreen > Lifestyle and environment > Sun exposure
131620	DATE	139022/18205(157227)	0.0413026	0.0272397	0.0554361	9.27652e-09	LOGISTIC-BINARY	Date K44 first reported (diaphragmatic hernia)	100091	Health-related outcomes	1712	First occurrences	2411	Digestive system disorders	2411	Health-related outcomes > First occurrences > Digestive system disorders
20003#1187	CAT-MUL	155131/2077(157208)	-0.177476	-0.23898	-0.117912	9.30261e-09	LOGISTIC-BINARY	Treatment/medication code: chondroitin product	100000	UK Biobank Assessment Centre	100071	Verbal interview	100075	Medications	100075	UK Biobank Assessment Centre > Verbal interview > Medications
131550	DATE	157042/185(157227)	0.105728	0.0700784	0.143049	1.08614e-08	LOGISTIC-BINARY	Date J99 first reported (respiratory disorders in diseases classified elsewhere)	100091	Health-related outcomes	1712	First occurrences	2410	Respiratory system disorders	2410	Health-related outcomes > First occurrences > Respiratory system disorders
3446-1	CAT-SIN	6797/10025	-999	-999	-999	1.09718e-08	MULTINOMIAL-LOGISTIC	Type of tobacco currently smoked	100000	UK Biobank Assessment Centre	100025	Touchscreen	100050	Lifestyle and environment	100058	UK Biobank Assessment Centre > Touchscreen > Lifestyle and environment > Smoking
6144#1	CAT-MUL	152944/3898(156842)	0.0609647	0.0399626	0.0819569	1.1071e-08	LOGISTIC-BINARY	Never eat eggs, dairy, wheat, sugar: Eggs or foods containing eggs	100000	UK Biobank Assessment Centre	100025	Touchscreen	100050	Lifestyle and environment	100052	UK Biobank Assessment Centre > Touchscreen > Lifestyle and environment > Diet
130670	DATE	156348/879(157227)	0.0844764	0.056325	0.113818	1.16062e-08	LOGISTIC-BINARY	Date D75 first reported (other diseases of blood and blood-forming organs)	100091	Health-related outcomes	1712	First occurrences	2403	Blood, blood-forming organs and certain immune disorders	2403	Health-related outcomes > First occurrences > Blood, blood-forming organs and certain immune disorders
20003#1140868226	CAT-MUL	137262/19946(157208)	0.0397869	0.0261618	0.0535371	1.19642e-08	LOGISTIC-BINARY	Treatment/medication code: aspirin	100000	UK Biobank Assessment Centre	100071	Verbal interview	100075	Medications	100075	UK Biobank Assessment Centre > Verbal interview > Medications
131338	DATE	156204/1023(157227)	0.0798065	0.0520635	0.107395	1.33433e-08	LOGISTIC-BINARY	Date I42 first reported (cardiomyopathy)	100091	Health-related outcomes	1712	First occurrences	2409	Circulatory system disorders	2409	Health-related outcomes > First occurrences > Circulatory system disorders
40012#1	CAT-MUL	156269/958(157227)	0.0855182	0.0568873	0.11547	1.42842e-08	LOGISTIC-BINARY	Behaviour of cancer tumour: Uncertain whether benign or malignant	100091	Health-related outcomes	100092	Cancer register	100092	Cancer register	100092	Health-related outcomes > Cancer register
131830	DATE	157023/204(157227)	0.105614	0.0666907	0.141541	1.5105e-08	LOGISTIC-BINARY	Date L94 first reported (other localised connective tissue disorders)	100091	Health-related outcomes	1712	First occurrences	2412	Skin and subcutaneous tissue disorders	2412	Health-related outcomes > First occurrences > Skin and subcutaneous tissue disorders
24006	CONTINUOUS	145122	0.0140196	0.00916303	0.0188761	1.53477e-08	LINEAR	Particulate matter air pollution (pm2.5); 2010	100088	Additional exposures	113	Local environment	114	Residential air pollution	114	Additional exposures > Local environment > Residential air pollution
20003#1140909674	CAT-MUL	147897/9311(157208)	-0.0754253	-0.101875	-0.0495926	1.58581e-08	LOGISTIC-BINARY	Treatment/medication code: cod liver oil capsule	100000	UK Biobank Assessment Centre	100071	Verbal interview	100075	Medications	100075	UK Biobank Assessment Centre > Verbal interview > Medications
131612	DATE	146955/10272(157227)	0.0469768	0.0305501	0.0633169	1.80847e-08	LOGISTIC-BINARY	Date K40 first reported (inguinal hernia)	100091	Health-related outcomes	1712	First occurrences	2411	Digestive system disorders	2411	Health-related outcomes > First occurrences > Digestive system disorders
131972	DATE	152207/5020(157227)	0.0627514	0.0409014	0.0846997	1.81415e-08	LOGISTIC-BINARY	Date M85 first reported (other disorders of bone density and structure)	100091	Health-related outcomes	1712	First occurrences	2413	Musculoskeletal system and connective tissue disorders	2413	Health-related outcomes > First occurrences > Musculoskeletal system and connective tissue disorders
6159#100	CAT-MUL	93404/63567(156971)	-0.0314104	-0.0424617	-0.020529	1.99809e-08	LOGISTIC-BINARY	Pain type(s) experienced in last month	100000	UK Biobank Assessment Centre	100025	Touchscreen	100036	Health and medical history	100048	UK Biobank Assessment Centre > Touchscreen > Health and medical history > Pain
130868	DATE	144679/12548(157227)	0.0442125	0.0287667	0.0597737	2.09909e-08	LOGISTIC-BINARY	Date F17 first reported (mental and behavioural disorders due to use of tobacco)	100091	Health-related outcomes	1712	First occurrences	2405	Mental and behavioural disorders	2405	Health-related outcomes > First occurrences > Mental and behavioural disorders
20003#1141146234	CAT-MUL	152759/4449(157208)	0.0579652	0.0376125	0.0783576	2.2101e-08	LOGISTIC-BINARY	Treatment/medication code: atorvastatin	100000	UK Biobank Assessment Centre	100071	Verbal interview	100075	Medications	100075	UK Biobank Assessment Centre > Verbal interview > Medications
131406	DATE	156880/347(157227)	0.0895282	0.0569524	0.121255	2.74707e-08	LOGISTIC-BINARY	Date I85 first reported (oesophageal varices)	100091	Health-related outcomes	1712	First occurrences	2409	Circulatory system disorders	2409	Health-related outcomes > First occurrences > Circulatory system disorders
131894	DATE	156942/285(157227)	0.11847	0.0805134	0.159128	2.81103e-08	LOGISTIC-BINARY	Date M32 first reported (systemic lupus erythematosus)	100091	Health-related outcomes	1712	First occurrences	2413	Musculoskeletal system and connective tissue disorders	2413	Health-related outcomes > First occurrences > Musculoskeletal system and connective tissue disorders
1239	CAT-SIN	157142	0.0431311	0.0284868	0.0577754	2.96464e-08	ORDERED-LOGISTIC	Current tobacco smoking	100000	UK Biobank Assessment Centre	100025	Touchscreen	100050	Lifestyle and environment	100058	UK Biobank Assessment Centre > Touchscreen > Lifestyle and environment > Smoking
30840	CONTINUOUS	150078	0.0137636	0.0088869	0.0186403	3.17689e-08	LINEAR	Total bilirubin	100078	Biological samples	100080	Assay results	17518	Blood assays	17518	Biological samples > Assay results > Blood assays > Blood biochemistry
130770	DATE	155916/1311(157227)	0.0749282	0.0484565	0.101799	3.19539e-08	LOGISTIC-BINARY	Date E53 first reported (deficiency of other b group vitamins)	100091	Health-related outcomes	1712	First occurrences	2404	Endocrine, nutritional and metabolic diseases	2404	Health-related outcomes > First occurrences > Endocrine, nutritional and metabolic diseases
6179#3	CAT-MUL	146474/10467(156941)	0.0491726	0.0317103	0.0666374	3.21266e-08	LOGISTIC-BINARY	Mineral and other dietary supplements: Calcium	100000	UK Biobank Assessment Centre	100025	Touchscreen	100036	Health and medical history	100045	UK Biobank Assessment Centre > Touchscreen > Health and medical history > Medication
131342	DATE	153458/3769(157227)	0.0590672	0.037891	0.0800829	3.58742e-08	LOGISTIC-BINARY	Date I44 first reported (atrioventricular and left bundle-branch block)	100091	Health-related outcomes	1712	First occurrences	2409	Circulatory system disorders	2409	Health-related outcomes > First occurrences > Circulatory system disorders
130718	DATE	155911/1316(157227)	0.0732523	0.0470918	0.0996561	3.84119e-08	LOGISTIC-BINARY	Date E16 first reported (other disorders of pancreatic internal secretion)	100091	Health-related outcomes	1712	First occurrences	2404	Endocrine, nutritional and metabolic diseases	2404	Health-related outcomes > First occurrences > Endocrine, nutritional and metabolic diseases
131324	DATE	154674/2553(157227)	0.0647748	0.0415409	0.0879282	3.9071e-08	LOGISTIC-BINARY	Date I35 first reported (nonrheumatic aortic valve disorders)	100091	Health-related outcomes	1712	First occurrences	2409	Circulatory system disorders	2409	Health-related outcomes > First occurrences > Circulatory system disorders
1458	INTEGER	150599	-0.0270468	-0.0367753	-0.0173183	4.10401e-08	ORDERED-LOGISTIC	Cereal intake	100000	UK Biobank Assessment Centre	100025	Touchscreen	100050	Lifestyle and environment	100052	UK Biobank Assessment Centre > Touchscreen > Lifestyle and environment > Diet
131664	DATE	157129/98(157227)	0.101448	0.0647829	0.143626	4.53863e-08	LOGISTIC-BINARY	Date K73 first reported (chronic hepatitis, not elsewhere classified)	100091	Health-related outcomes	1712	First occurrences	2411	Digestive system disorders	2411	Health-related outcomes > First occurrences > Digestive system disorders
6154#1	CAT-MUL	134863/20881(155744)	0.0376729	0.0242072	0.0512498	4.62918e-08	LOGISTIC-BINARY	Medication for pain relief, constipation, heartburn: Aspirin	100000	UK Biobank Assessment Centre	100025	Touchscreen	100036	Health and medical history	100045	UK Biobank Assessment Centre > Touchscreen > Health and medical history > Medication
20003#1140884308	CAT-MUL	156995/213(157208)	0.0990598	0.0645033	0.139138	5.08609e-08	LOGISTIC-BINARY	Treatment/medication code: hydroxychloroquine	100000	UK Biobank Assessment Centre	100071	Verbal interview	100075	Medications	100075	UK Biobank Assessment Centre > Verbal interview > Medications
130734	DATE	156741/486(157227)	0.085835	0.0552269	0.118118	5.75938e-08	LOGISTIC-BINARY	Date E27 first reported (other disorders of adrenal gland)	100091	Health-related outcomes	1712	First occurrences	2404	Endocrine, nutritional and metabolic diseases	2404	Health-related outcomes > First occurrences > Endocrine, nutritional and metabolic diseases
6159#5	CAT-MUL	144122/12849(156971)	0.0427041	0.0271249	0.058121	5.7787e-08	LOGISTIC-BINARY	Pain type(s) experienced in last month: Stomach or abdominal pain	100000	UK Biobank Assessment Centre	100025	Touchscreen	100036	Health and medical history	100048	UK Biobank Assessment Centre > Touchscreen > Health and medical history > Pain
20001#1053	CAT-MUL	156917/291(157208)	0.0893793	0.0563937	0.122666	6.65859e-08	LOGISTIC-BINARY	Cancer code, self-reported: non-hodgkins lymphoma	100000	UK Biobank Assessment Centre	100071	Verbal interview	100074	Medical conditions	100074	UK Biobank Assessment Centre > Verbal interview > Medical conditions
40011#8070	CAT-MUL	154852/2375(157227)	0.0640668	0.0405009	0.0874244	7.41269e-08	LOGISTIC-BINARY	Histology of cancer tumour: Squamous cell carcinoma	100091	Health-related outcomes	100092	Cancer register	100092	Cancer register	100092	Health-related outcomes > Cancer register
131104	DATE	157033/194(157227)	0.0888647	0.0534449	0.121605	7.50634e-08	LOGISTIC-BINARY	Date G82 first reported (paraplegia and tetraplegia)	100091	Health-related outcomes	1712	First occurrences	2406	Nervous system disorders	2406	Health-related outcomes > First occurrences > Nervous system disorders
20003#1140926606	CAT-MUL	156244/964(157208)	0.0809991	0.0525748	0.111093	7.90358e-08	LOGISTIC-BINARY	Treatment/medication code: salbutamol 100micrograms spacehaler	100000	UK Biobank Assessment Centre	100071	Verbal interview	100075	Medications	100075	UK Biobank Assessment Centre > Verbal interview > Medications
20003#1140884488	CAT-MUL	153894/3314(157208)	0.0607057	0.0384315	0.0832214	9.50841e-08	LOGISTIC-BINARY	Treatment/medication code: diclofenac	100000	UK Biobank Assessment Centre	100071	Verbal interview	100075	Medications	100075	UK Biobank Assessment Centre > Verbal interview > Medications
132008	DATE	156966/261(157227)	0.0978173	0.064089	0.135126	1.03869e-07	LOGISTIC-BINARY	Date N05 first reported (unspecified nephritic syndrome)	100091	Health-related outcomes	1712	First occurrences	2414	Genitourinary system disorders	2414	Health-related outcomes > First occurrences > Genitourinary system disorders
131680	DATE	155542/1685(157227)	0.0707782	0.0447409	0.0971508	1.09826e-07	LOGISTIC-BINARY	Date K83 first reported (other diseases of biliary tract)	100091	Health-related outcomes	1712	First occurrences	2411	Digestive system disorders	2411	Health-related outcomes > First occurrences > Digestive system disorders
20003#1141157402	CAT-MUL	157158/50(157208)	0.102374	0.0572017	0.140339	1.09973e-07	LOGISTIC-BINARY	Treatment/medication code: prednisolone product	100000	UK Biobank Assessment Centre	100071	Verbal interview	100075	Medications	100075	UK Biobank Assessment Centre > Verbal interview > Medications
131086	DATE	155630/1597(157227)	0.0685376	0.0429055	0.0939198	1.11009e-07	LOGISTIC-BINARY	Date G62 first reported (other polyneuropathies)	100091	Health-related outcomes	1712	First occurrences	2406	Nervous system disorders	2406	Health-related outcomes > First occurrences > Nervous system disorders
131918	DATE	152077/5150(157227)	0.0537445	0.0338031	0.0737499	1.26759e-07	LOGISTIC-BINARY	Date M48 first reported (other spondylopathies)	100091	Health-related outcomes	1712	First occurrences	2413	Musculoskeletal system and connective tissue disorders	2413	Health-related outcomes > First occurrences > Musculoskeletal system and connective tissue disorders
132580	DATE	157100/127(157227)	0.100851	0.060837	0.138999	1.31127e-07	LOGISTIC-BINARY	Date Q85 first reported (phakomatoses, not elsewhere classified)	100091	Health-related outcomes	1712	First occurrences	2417	Congenital disruptions and chromosomal abnormalities	2417	Health-related outcomes > First occurrences > Congenital disruptions and chromosomal abnormalities
20003#1140865588	CAT-MUL	157097/111(157208)	0.0926645	0.0510467	0.126566	1.31702e-07	LOGISTIC-BINARY	Treatment/medication code: pentasa sr 250mg m/r tablet	100000	UK Biobank Assessment Centre	100071	Verbal interview	100075	Medications	100075	UK Biobank Assessment Centre > Verbal interview > Medications
131668	DATE	156289/938(157227)	0.073937	0.0461238	0.102114	1.3951e-07	LOGISTIC-BINARY	Date K75 first reported (other inflammatory liver diseases)	100091	Health-related outcomes	1712	First occurrences	2411	Digestive system disorders	2411	Health-related outcomes > First occurrences > Digestive system disorders
20003#1140874104	CAT-MUL	157189/19(157208)	0.125553	0.0640193	0.169852	1.43597e-07	LOGISTIC-BINARY	Treatment/medication code: dapsone	100000	UK Biobank Assessment Centre	100071	Verbal interview	100075	Medications	100075	UK Biobank Assessment Centre > Verbal interview > Medications
131618	DATE	154901/2326(157227)	0.0626874	0.0390925	0.0863253	1.52042e-07	LOGISTIC-BINARY	Date K43 first reported (ventral hernia)	100091	Health-related outcomes	1712	First occurrences	2411	Digestive system disorders	2411	Health-related outcomes > First occurrences > Digestive system disorders
131450	DATE	156790/437(157227)	0.080454	0.0493011	0.111728	1.81547e-07	LOGISTIC-BINARY	Date J15 first reported (bacterial pneumonia, not elsewhere classified)	100091	Health-related outcomes	1712	First occurrences	2410	Respiratory system disorders	2410	Health-related outcomes > First occurrences > Respiratory system disorders
20003#1141157486	CAT-MUL	156994/214(157208)	0.086053	0.0485986	0.118761	1.92153e-07	LOGISTIC-BINARY	Treatment/medication code: salbutamol product	100000	UK Biobank Assessment Centre	100071	Verbal interview	100075	Medications	100075	UK Biobank Assessment Centre > Verbal interview > Medications
130244	DATE	157063/164(157227)	0.0903857	0.0532836	0.125699	1.9944e-07	LOGISTIC-BINARY	Date B44 first reported (aspergillosis)	100091	Health-related outcomes	1712	First occurrences	2401	Certain infectious and parasitic diseases	2401	Health-related outcomes > First occurrences > Certain infectious and parasitic diseases
40011#9960	CAT-MUL	157174/53(157227)	0.102611	0.0565072	0.141898	2.11676e-07	LOGISTIC-BINARY	Histology of cancer tumour: Chronic myeloproliferative disease, NOS	100091	Health-related outcomes	100092	Cancer register	100092	Cancer register	100092	Health-related outcomes > Cancer register
20003#1140862144	CAT-MUL	156788/420(157208)	0.0816728	0.0497872	0.114121	2.12253e-07	LOGISTIC-BINARY	Treatment/medication code: salmeterol	100000	UK Biobank Assessment Centre	100071	Verbal interview	100075	Medications	100075	UK Biobank Assessment Centre > Verbal interview > Medications
40006#D471	CAT-MUL	157167/60(157227)	0.101707	0.0561431	0.140529	2.13853e-07	LOGISTIC-BINARY	Type of cancer: ICD10: D47.1 Chronic myeloproliferative disease	100091	Health-related outcomes	100092	Cancer register	100092	Cancer register	100092	Health-related outcomes > Cancer register
20003#2038459888	CAT-MUL	157188/20(157208)	0.127444	0.0784767	0.177717	2.16435e-07	LOGISTIC-BINARY	Treatment/medication code: cyclosporin	100000	UK Biobank Assessment Centre	100071	Verbal interview	100075	Medications	100075	UK Biobank Assessment Centre > Verbal interview > Medications
131380	DATE	156108/1119(157227)	0.070723	0.0435088	0.097455	2.17706e-07	LOGISTIC-BINARY	Date I70 first reported (atherosclerosis)	100091	Health-related outcomes	1712	First occurrences	2409	Circulatory system disorders	2409	Health-related outcomes > First occurrences > Circulatory system disorders
131316	DATE	156172/1055(157227)	0.0727678	0.0451155	0.100491	2.18212e-07	LOGISTIC-BINARY	Date I31 first reported (other diseases of pericardium)	100091	Health-related outcomes	1712	First occurrences	2409	Circulatory system disorders	2409	Health-related outcomes > First occurrences > Circulatory system disorders
20003#1141191044	CAT-MUL	150868/6340(157208)	0.0530792	0.0328343	0.0732496	2.23582e-07	LOGISTIC-BINARY	Treatment/medication code: levothyroxine sodium	100000	UK Biobank Assessment Centre	100071	Verbal interview	100075	Medications	100075	UK Biobank Assessment Centre > Verbal interview > Medications
131670	DATE	152838/4389(157227)	0.0532538	0.0327339	0.0736477	2.68357e-07	LOGISTIC-BINARY	Date K76 first reported (other diseases of liver)	100091	Health-related outcomes	1712	First occurrences	2411	Digestive system disorders	2411	Health-related outcomes > First occurrences > Digestive system disorders
131396	DATE	151190/6037(157227)	0.0494582	0.030494	0.068391	2.6966e-07	LOGISTIC-BINARY	Date I80 first reported (phlebitis and thrombophlebitis)	100091	Health-related outcomes	1712	First occurrences	2409	Circulatory system disorders	2409	Health-related outcomes > First occurrences > Circulatory system disorders
20003#1140879540	CAT-MUL	155373/1835(157208)	0.0679075	0.0413547	0.0942991	2.7753e-07	LOGISTIC-BINARY	Treatment/medication code: fluoxetine	100000	UK Biobank Assessment Centre	100071	Verbal interview	100075	Medications	100075	UK Biobank Assessment Centre > Verbal interview > Medications
131960	DATE	129292/27935(157227)	0.0331502	0.020491	0.0458613	2.91296e-07	LOGISTIC-BINARY	Date M79 first reported (other soft tissue disorders, not elsewhere classified)	100091	Health-related outcomes	1712	First occurrences	2413	Musculoskeletal system and connective tissue disorders	2413	Health-related outcomes > First occurrences > Musculoskeletal system and connective tissue disorders
132058	DATE	150662/6565(157227)	0.047601	0.0292233	0.0657898	2.99069e-07	LOGISTIC-BINARY	Date N32 first reported (other disorders of bladder)	100091	Health-related outcomes	1712	First occurrences	2414	Genitourinary system disorders	2414	Health-related outcomes > First occurrences > Genitourinary system disorders
24004	CONTINUOUS	155161	0.0121962	0.00753032	0.0168622	3.00787e-07	LINEAR	Nitrogen oxides air pollution; 2010	100088	Additional exposures	113	Local environment	114	Residential air pollution	114	Additional exposures > Local environment > Residential air pollution
20003#1140862572	CAT-MUL	156855/353(157208)	0.0857418	0.0527407	0.120794	3.01621e-07	LOGISTIC-BINARY	Treatment/medication code: budesonide	100000	UK Biobank Assessment Centre	100071	Verbal interview	100075	Medications	100075	UK Biobank Assessment Centre > Verbal interview > Medications
132014	DATE	156940/287(157227)	0.0857928	0.0526977	0.119986	3.12531e-07	LOGISTIC-BINARY	Date N08 first reported (glomerular disorders in diseases classified elsewhere)	100091	Health-related outcomes	1712	First occurrences	2414	Genitourinary system disorders	2414	Health-related outcomes > First occurrences > Genitourinary system disorders
20003#1140873634	CAT-MUL	157169/39(157208)	0.108408	0.0601389	0.149915	3.12766e-07	LOGISTIC-BINARY	Treatment/medication code: clarithromycin	100000	UK Biobank Assessment Centre	100071	Verbal interview	100075	Medications	100075	UK Biobank Assessment Centre > Verbal interview > Medications
130712	DATE	157068/159(157227)	0.0883653	0.0521697	0.123908	3.15275e-07	LOGISTIC-BINARY	Date E13 first reported (other specified diabetes mellitus)	100091	Health-related outcomes	1712	First occurrences	2404	Endocrine, nutritional and metabolic diseases	2404	Health-related outcomes > First occurrences > Endocrine, nutritional and metabolic diseases
132532	DATE	156926/301(157227)	0.0826363	0.0481266	0.114923	3.21187e-07	LOGISTIC-BINARY	Date Q61 first reported (cystic kidney disease)	100091	Health-related outcomes	1712	First occurrences	2417	Congenital disruptions and chromosomal abnormalities	2417	Health-related outcomes > First occurrences > Congenital disruptions and chromosomal abnormalities
20003#1141182632	CAT-MUL	157046/162(157208)	0.0948769	0.0580436	0.132681	3.27207e-07	LOGISTIC-BINARY	Treatment/medication code: spiriva 18micrograms inhalation capsule	100000	UK Biobank Assessment Centre	100071	Verbal interview	100075	Medications	100075	UK Biobank Assessment Centre > Verbal interview > Medications
20003#1141171948	CAT-MUL	156743/465(157208)	0.0922405	0.0592264	0.130336	3.58185e-07	LOGISTIC-BINARY	Treatment/medication code: adcal 600mg chewable tablet	100000	UK Biobank Assessment Centre	100071	Verbal interview	100075	Medications	100075	UK Biobank Assessment Centre > Verbal interview > Medications
131930	DATE	156998/229(157227)	0.0835035	0.0488487	0.117256	3.60511e-07	LOGISTIC-BINARY	Date M60 first reported (myositis)	100091	Health-related outcomes	1712	First occurrences	2413	Musculoskeletal system and connective tissue disorders	2413	Health-related outcomes > First occurrences > Musculoskeletal system and connective tissue disorders
131378	DATE	156199/1028(157227)	0.0714444	0.0433441	0.098987	3.75208e-07	LOGISTIC-BINARY	Date I69 first reported (sequelae of cerebrovascular disease)	100091	Health-related outcomes	1712	First occurrences	2409	Circulatory system disorders	2409	Health-related outcomes > First occurrences > Circulatory system disorders
20003#1140873780	CAT-MUL	157191/17(157208)	0.114808	0.0601968	0.158419	3.83097e-07	LOGISTIC-BINARY	Treatment/medication code: co-trimoxazole	100000	UK Biobank Assessment Centre	100071	Verbal interview	100075	Medications	100075	UK Biobank Assessment Centre > Verbal interview > Medications
131962	DATE	156502/725(157227)	0.0748022	0.0437022	0.104514	3.86886e-07	LOGISTIC-BINARY	Date M80 first reported (osteoporosis with pathological fracture)	100091	Health-related outcomes	1712	First occurrences	2413	Musculoskeletal system and connective tissue disorders	2413	Health-related outcomes > First occurrences > Musculoskeletal system and connective tissue disorders
20003#1140868080	CAT-MUL	157158/50(157208)	0.107895	0.050262	0.14638	4.12513e-07	LOGISTIC-BINARY	Treatment/medication code: cyclizine	100000	UK Biobank Assessment Centre	100071	Verbal interview	100075	Medications	100075	UK Biobank Assessment Centre > Verbal interview > Medications
130016	DATE	155489/1738(157227)	0.0648184	0.0390972	0.09047	4.2249e-07	LOGISTIC-BINARY	Date A08 first reported (viral and other specified intestinal infections)	100091	Health-related outcomes	1712	First occurrences	2401	Certain infectious and parasitic diseases	2401	Health-related outcomes > First occurrences > Certain infectious and parasitic diseases
20003#1141157126	CAT-MUL	156936/272(157208)	0.0833072	0.0480671	0.117509	4.23194e-07	LOGISTIC-BINARY	Treatment/medication code: montelukast product	100000	UK Biobank Assessment Centre	100071	Verbal interview	100075	Medications	100075	UK Biobank Assessment Centre > Verbal interview > Medications
131420	DATE	157047/180(157227)	0.0911357	0.0527453	0.125922	4.33844e-07	LOGISTIC-BINARY	Date I98 first reported (other disorders of circulatory system in diseases classified elsewhere)	100091	Health-related outcomes	1712	First occurrences	2409	Circulatory system disorders	2409	Health-related outcomes > First occurrences > Circulatory system disorders
131912	DATE	156583/644(157227)	0.0755025	0.0456783	0.105691	4.39862e-07	LOGISTIC-BINARY	Date M45 first reported (ankylosing spondylitis)	100091	Health-related outcomes	1712	First occurrences	2413	Musculoskeletal system and connective tissue disorders	2413	Health-related outcomes > First occurrences > Musculoskeletal system and connective tissue disorders
130842	DATE	155910/1317(157227)	0.0694237	0.0422602	0.0967011	4.52351e-07	LOGISTIC-BINARY	Date F03 first reported (unspecified dementia)	100091	Health-related outcomes	1712	First occurrences	2405	Mental and behavioural disorders	2405	Health-related outcomes > First occurrences > Mental and behavioural disorders
2966	INTEGER	37658	-0.0194514	-0.0270512	-0.0118516	5.28309e-07	LINEAR	Age high blood pressure diagnosed	100000	UK Biobank Assessment Centre	100025	Touchscreen	100036	Health and medical history	100044	UK Biobank Assessment Centre > Touchscreen > Health and medical history > Medical conditions
131828	DATE	157083/144(157227)	0.0884422	0.0489342	0.124843	5.33491e-07	LOGISTIC-BINARY	Date L93 first reported (lupus erythematosus)	100091	Health-related outcomes	1712	First occurrences	2412	Skin and subcutaneous tissue disorders	2412	Health-related outcomes > First occurrences > Skin and subcutaneous tissue disorders
131658	DATE	156597/630(157227)	0.0747702	0.0433519	0.103185	5.42473e-07	LOGISTIC-BINARY	Date K70 first reported (alcoholic liver disease)	100091	Health-related outcomes	1712	First occurrences	2411	Digestive system disorders	2411	Health-related outcomes > First occurrences > Digestive system disorders
1249	CAT-SIN	146604	0.0249367	0.0150207	0.0348527	5.83254e-07	ORDERED-LOGISTIC	Past tobacco smoking	100000	UK Biobank Assessment Centre	100025	Touchscreen	100050	Lifestyle and environment	100058	UK Biobank Assessment Centre > Touchscreen > Lifestyle and environment > Smoking
20001#1001	CAT-MUL	157114/94(157208)	0.0888988	0.0488559	0.124266	5.912e-07	LOGISTIC-BINARY	Cancer code, self-reported: lung cancer	100000	UK Biobank Assessment Centre	100071	Verbal interview	100074	Medical conditions	100074	UK Biobank Assessment Centre > Verbal interview > Medical conditions
20003#1141156836	CAT-MUL	155497/1711(157208)	0.0638845	0.038894	0.0897499	6.52151e-07	LOGISTIC-BINARY	Treatment/medication code: candesartan cilexetil	100000	UK Biobank Assessment Centre	100071	Verbal interview	100075	Medications	100075	UK Biobank Assessment Centre > Verbal interview > Medications
131542	DATE	156984/243(157227)	0.0818075	0.0479465	0.115472	6.61127e-07	LOGISTIC-BINARY	Date J94 first reported (other pleural conditions)	100091	Health-related outcomes	1712	First occurrences	2410	Respiratory system disorders	2410	Health-related outcomes > First occurrences > Respiratory system disorders
131532	DATE	157009/218(157227)	0.0799757	0.0445118	0.112346	6.76648e-07	LOGISTIC-BINARY	Date J86 first reported (pyothorax)	100091	Health-related outcomes	1712	First occurrences	2410	Respiratory system disorders	2410	Health-related outcomes > First occurrences > Respiratory system disorders
131022	DATE	155971/1256(157227)	0.0677947	0.0406582	0.0947471	6.87301e-07	LOGISTIC-BINARY	Date G20 first reported (parkinson's disease)	100091	Health-related outcomes	1712	First occurrences	2406	Nervous system disorders	2406	Health-related outcomes > First occurrences > Nervous system disorders
24016	CONTINUOUS	155161	0.0102007	0.00616655	0.0142348	7.2034e-07	LINEAR	Nitrogen dioxide air pollution; 2005	100088	Additional exposures	113	Local environment	114	Residential air pollution	114	Additional exposures > Local environment > Residential air pollution
20003#1140879464	CAT-MUL	156690/518(157208)	0.075631	0.0443325	0.106975	7.70714e-07	LOGISTIC-BINARY	Treatment/medication code: loperamide	100000	UK Biobank Assessment Centre	100071	Verbal interview	100075	Medications	100075	UK Biobank Assessment Centre > Verbal interview > Medications
20003#1141194794	CAT-MUL	148221/8987(157208)	0.0436277	0.026338	0.0610502	7.90653e-07	LOGISTIC-BINARY	Treatment/medication code: bendroflumethiazide	100000	UK Biobank Assessment Centre	100071	Verbal interview	100075	Medications	100075	UK Biobank Assessment Centre > Verbal interview > Medications
20003#1140862148	CAT-MUL	156807/401(157208)	0.0774157	0.0439899	0.109589	8.03696e-07	LOGISTIC-BINARY	Treatment/medication code: serevent 25mcg inhaler	100000	UK Biobank Assessment Centre	100071	Verbal interview	100075	Medications	100075	UK Biobank Assessment Centre > Verbal interview > Medications
131352	DATE	152906/4321(157227)	0.0519358	0.0312507	0.0727002	8.3126e-07	LOGISTIC-BINARY	Date I49 first reported (other cardiac arrhythmias)	100091	Health-related outcomes	1712	First occurrences	2409	Circulatory system disorders	2409	Health-related outcomes > First occurrences > Circulatory system disorders
20003#1140862266	CAT-MUL	157155/53(157208)	0.105582	0.0610467	0.148583	8.53313e-07	LOGISTIC-BINARY	Treatment/medication code: phyllocontin continus 225mg m/r tablet	100000	UK Biobank Assessment Centre	100071	Verbal interview	100075	Medications	100075	UK Biobank Assessment Centre > Verbal interview > Medications
130200	DATE	157049/178(157227)	0.0848235	0.0422658	0.115902	8.54598e-07	LOGISTIC-BINARY	Date B18 first reported (chronic viral hepatitis)	100091	Health-related outcomes	1712	First occurrences	2401	Certain infectious and parasitic diseases	2401	Health-related outcomes > First occurrences > Certain infectious and parasitic diseases
132006	DATE	157090/137(157227)	0.0853935	0.0469228	0.1207	8.59444e-07	LOGISTIC-BINARY	Date N04 first reported (nephrotic syndrome)	100091	Health-related outcomes	1712	First occurrences	2414	Genitourinary system disorders	2414	Health-related outcomes > First occurrences > Genitourinary system disorders
20003#1140888386	CAT-MUL	156741/467(157208)	0.0793013	0.0429601	0.111147	8.66055e-07	LOGISTIC-BINARY	Treatment/medication code: iron product	100000	UK Biobank Assessment Centre	100071	Verbal interview	100075	Medications	100075	UK Biobank Assessment Centre > Verbal interview > Medications
131582	DATE	151289/5938(157227)	0.0472571	0.0282064	0.0661807	8.89297e-07	LOGISTIC-BINARY	Date K20 first reported (oesophagitis)	100091	Health-related outcomes	1712	First occurrences	2411	Digestive system disorders	2411	Health-related outcomes > First occurrences > Digestive system disorders
20003#1140865578	CAT-MUL	157004/204(157208)	0.080297	0.0440552	0.113351	9.00811e-07	LOGISTIC-BINARY	Treatment/medication code: mesalazine	100000	UK Biobank Assessment Centre	100071	Verbal interview	100075	Medications	100075	UK Biobank Assessment Centre > Verbal interview > Medications
131414	DATE	156334/893(157227)	0.0712589	0.0420062	0.100866	9.04059e-07	LOGISTIC-BINARY	Date I89 first reported (other non-infective disorders of lymphatic vessels and lymph nodes)	100091	Health-related outcomes	1712	First occurrences	2409	Circulatory system disorders	2409	Health-related outcomes > First occurrences > Circulatory system disorders
131906	DATE	155890/1337(157227)	0.067722	0.0402958	0.0955705	9.25996e-07	LOGISTIC-BINARY	Date M41 first reported (scoliosis)	100091	Health-related outcomes	1712	First occurrences	2413	Musculoskeletal system and connective tissue disorders	2413	Health-related outcomes > First occurrences > Musculoskeletal system and connective tissue disorders
20003#1140871052	CAT-MUL	157147/61(157208)	0.0908169	0.0512451	0.131849	9.3342e-07	LOGISTIC-BINARY	Treatment/medication code: calcium carbonate+cholecalciferol 1.25g/5micrograms tablet	100000	UK Biobank Assessment Centre	100071	Verbal interview	100075	Medications	100075	UK Biobank Assessment Centre > Verbal interview > Medications
20003#1140873642	CAT-MUL	157169/39(157208)	0.108992	0.0492566	0.149797	1.01444e-06	LOGISTIC-BINARY	Treatment/medication code: azithromycin	100000	UK Biobank Assessment Centre	100071	Verbal interview	100075	Medications	100075	UK Biobank Assessment Centre > Verbal interview > Medications
131568	DATE	155614/1613(157227)	0.0628205	0.037114	0.0884914	1.01588e-06	LOGISTIC-BINARY	Date K08 first reported (other disorders of teeth and supporting structures)	100091	Health-related outcomes	1712	First occurrences	2411	Digestive system disorders	2411	Health-related outcomes > First occurrences > Digestive system disorders
21055	CAT-SIN	58263	0.0499865	0.0296061	0.0703669	1.05883e-06	ORDERED-LOGISTIC	Degree bothered by feeling heart pound/race in the last 3 months	100089	Online follow-up	153	Digestive health	153	Digestive health	153	Online follow-up > Digestive health
5474	CAT-SIN	3726/8107(11833)	0.111727	0.0676113	0.157465	1.11305e-06	LOGISTIC-BINARY	Leg pain when walking uphill or hurrying	100000	UK Biobank Assessment Centre	100025	Touchscreen	100036	Health and medical history	100038	UK Biobank Assessment Centre > Touchscreen > Health and medical history > Claudication and peripheral artery disease
131852	DATE	156769/458(157227)	0.0752093	0.0416471	0.106167	1.13224e-06	LOGISTIC-BINARY	Date M07 first reported (psoriatic and enteropathic arthropathies)	100091	Health-related outcomes	1712	First occurrences	2413	Musculoskeletal system and connective tissue disorders	2413	Health-related outcomes > First occurrences > Musculoskeletal system and connective tissue disorders
20453	CAT-SIN	52644	-0.0650097	-0.0919495	-0.0380699	1.20072e-06	ORDERED-LOGISTIC	Ever taken cannabis	100089	Online follow-up	136	Mental health	143	Cannabis use	143	Online follow-up > Mental health > Cannabis use
24019	CONTINUOUS	154809	0.00856685	0.00510454	0.0120292	1.23827e-06	LINEAR	Particulate matter air pollution (pm10); 2007	100088	Additional exposures	113	Local environment	114	Residential air pollution	114	Additional exposures > Local environment > Residential air pollution
20003#1140862944	CAT-MUL	157124/84(157208)	0.0881404	0.0446947	0.123655	1.29055e-06	LOGISTIC-BINARY	Treatment/medication code: carbocisteine	100000	UK Biobank Assessment Centre	100071	Verbal interview	100075	Medications	100075	UK Biobank Assessment Centre > Verbal interview > Medications
20003#1140888646	CAT-MUL	155817/1391(157208)	0.0664774	0.039737	0.0941486	1.33977e-06	LOGISTIC-BINARY	Treatment/medication code: felodipine	100000	UK Biobank Assessment Centre	100071	Verbal interview	100075	Medications	100075	UK Biobank Assessment Centre > Verbal interview > Medications
3456	INTEGER	9003	0.101939	0.0592595	0.144618	1.36887e-06	ORDERED-LOGISTIC	Number of cigarettes currently smoked daily (current cigarette smokers)	100000	UK Biobank Assessment Centre	100025	Touchscreen	100050	Lifestyle and environment	100058	UK Biobank Assessment Centre > Touchscreen > Lifestyle and environment > Smoking
130892	DATE	156450/777(157227)	0.0700543	0.039495	0.0990881	1.4182e-06	LOGISTIC-BINARY	Date F31 first reported (bipolar affective disorder)	100091	Health-related outcomes	1712	First occurrences	2405	Mental and behavioural disorders	2405	Health-related outcomes > First occurrences > Mental and behavioural disorders
130874	DATE	156891/336(157227)	0.0804706	0.0436021	0.112304	1.50459e-06	LOGISTIC-BINARY	Date F20 first reported (schizophrenia)	100091	Health-related outcomes	1712	First occurrences	2405	Mental and behavioural disorders	2405	Health-related outcomes > First occurrences > Mental and behavioural disorders
6159#6	CAT-MUL	139608/17363(156971)	0.0348547	0.0205923	0.0490746	1.5204e-06	LOGISTIC-BINARY	Pain type(s) experienced in last month: Hip pain	100000	UK Biobank Assessment Centre	100025	Touchscreen	100036	Health and medical history	100048	UK Biobank Assessment Centre > Touchscreen > Health and medical history > Pain
20003#1140874370	CAT-MUL	157089/119(157208)	0.0869679	0.0440362	0.121624	1.55084e-06	LOGISTIC-BINARY	Treatment/medication code: aciclovir	100000	UK Biobank Assessment Centre	100071	Verbal interview	100075	Medications	100075	UK Biobank Assessment Centre > Verbal interview > Medications
20003#1141195044	CAT-MUL	157148/60(157208)	0.0910039	0.0457703	0.128923	1.64028e-06	LOGISTIC-BINARY	Treatment/medication code: hydroxycarbamide	100000	UK Biobank Assessment Centre	100071	Verbal interview	100075	Medications	100075	UK Biobank Assessment Centre > Verbal interview > Medications
130688	DATE	156976/251(157227)	0.0780033	0.0431292	0.111905	1.71481e-06	LOGISTIC-BINARY	Date D89 first reported (other disorders involving the immune mechanism, not elsewhere classified)	100091	Health-related outcomes	1712	First occurrences	2403	Blood, blood-forming organs and certain immune disorders	2403	Health-related outcomes > First occurrences > Blood, blood-forming organs and certain immune disorders
2100	CAT-SIN	139150/17502(156652)	0.0342715	0.0200968	0.0482981	1.73769e-06	LOGISTIC-BINARY	Seen a psychiatrist for nerves, anxiety, tension or depression	100000	UK Biobank Assessment Centre	100025	Touchscreen	100059	Psychosocial factors	100060	UK Biobank Assessment Centre > Touchscreen > Psychosocial factors > Mental health
20003#1140868134	CAT-MUL	157189/19(157208)	0.113767	0.0584829	0.161646	1.75357e-06	LOGISTIC-BINARY	Treatment/medication code: ondansetron	100000	UK Biobank Assessment Centre	100071	Verbal interview	100075	Medications	100075	UK Biobank Assessment Centre > Verbal interview > Medications
20003#1140867490	CAT-MUL	157051/157(157208)	0.0841525	0.0440593	0.118973	1.78e-06	LOGISTIC-BINARY	Treatment/medication code: lithium product	100000	UK Biobank Assessment Centre	100071	Verbal interview	100075	Medications	100075	UK Biobank Assessment Centre > Verbal interview > Medications
20003#1140884444	CAT-MUL	156371/837(157208)	0.0695843	0.0380748	0.0984169	1.78091e-06	LOGISTIC-BINARY	Treatment/medication code: codeine	100000	UK Biobank Assessment Centre	100071	Verbal interview	100075	Medications	100075	UK Biobank Assessment Centre > Verbal interview > Medications
24018	CONTINUOUS	155161	0.00962544	0.00567271	0.0135782	1.81835e-06	LINEAR	Nitrogen dioxide air pollution; 2007	100088	Additional exposures	113	Local environment	114	Residential air pollution	114	Additional exposures > Local environment > Residential air pollution
20003#1141167594	CAT-MUL	156594/614(157208)	0.0725568	0.0421765	0.104148	1.94592e-06	LOGISTIC-BINARY	Treatment/medication code: qvar 50 inhaler	100000	UK Biobank Assessment Centre	100071	Verbal interview	100075	Medications	100075	UK Biobank Assessment Centre > Verbal interview > Medications
20003#1140862086	CAT-MUL	156722/486(157208)	0.0741857	0.0424672	0.106202	2.00089e-06	LOGISTIC-BINARY	Treatment/medication code: salamol 100micrograms inhaler	100000	UK Biobank Assessment Centre	100071	Verbal interview	100075	Medications	100075	UK Biobank Assessment Centre > Verbal interview > Medications
20003#1140909702	CAT-MUL	156901/307(157208)	0.0757861	0.040557	0.107987	2.08243e-06	LOGISTIC-BINARY	Treatment/medication code: sulfasalazine	100000	UK Biobank Assessment Centre	100071	Verbal interview	100075	Medications	100075	UK Biobank Assessment Centre > Verbal interview > Medications
40011#8500	CAT-MUL	152740/4487(157227)	0.0632075	0.0366369	0.0885267	2.10383e-06	LOGISTIC-BINARY	Histology of cancer tumour: Duct adenocarcinoma	100091	Health-related outcomes	100092	Cancer register	100092	Cancer register	100092	Health-related outcomes > Cancer register
40011#8140	CAT-MUL	150053/7174(157227)	0.0428442	0.0249459	0.0605398	2.16527e-06	LOGISTIC-BINARY	Histology of cancer tumour: Adenocarcinoma, NOS	100091	Health-related outcomes	100092	Cancer register	100092	Cancer register	100092	Health-related outcomes > Cancer register
131864	DATE	143662/13565(157227)	0.0373675	0.0219016	0.052915	2.24433e-06	LOGISTIC-BINARY	Date M13 first reported (other arthritis)	100091	Health-related outcomes	1712	First occurrences	2413	Musculoskeletal system and connective tissue disorders	2413	Health-related outcomes > First occurrences > Musculoskeletal system and connective tissue disorders
20003#1140879430	CAT-MUL	156911/297(157208)	0.0782057	0.0435557	0.11351	2.3608e-06	LOGISTIC-BINARY	Treatment/medication code: domperidone	100000	UK Biobank Assessment Centre	100071	Verbal interview	100075	Medications	100075	UK Biobank Assessment Centre > Verbal interview > Medications
40011#9962	CAT-MUL	157155/72(157227)	0.0926548	0.0418758	0.129386	2.39836e-06	LOGISTIC-BINARY	Histology of cancer tumour: Essential thrombocythemia	100091	Health-related outcomes	100092	Cancer register	100092	Cancer register	100092	Health-related outcomes > Cancer register
20003#1140869604	CAT-MUL	157196/12(157208)	0.145721	0.0757274	0.209165	2.41079e-06	LOGISTIC-BINARY	Treatment/medication code: cyclophosphamide	100000	UK Biobank Assessment Centre	100071	Verbal interview	100075	Medications	100075	UK Biobank Assessment Centre > Verbal interview > Medications
130624	DATE	156083/1144(157227)	0.0676305	0.0392645	0.0968557	2.42579e-06	LOGISTIC-BINARY	Date D51 first reported (vitamin b12 deficiency anaemia)	100091	Health-related outcomes	1712	First occurrences	2403	Blood, blood-forming organs and certain immune disorders	2403	Health-related outcomes > First occurrences > Blood, blood-forming organs and certain immune disorders
20003#1140862168	CAT-MUL	156875/333(157208)	0.0781254	0.0405338	0.111073	2.43863e-06	LOGISTIC-BINARY	Treatment/medication code: bricanyl 250mcg inhaler	100000	UK Biobank Assessment Centre	100071	Verbal interview	100075	Medications	100075	UK Biobank Assessment Centre > Verbal interview > Medications
131322	DATE	154894/2333(157227)	0.0574355	0.0331492	0.0815477	2.74967e-06	LOGISTIC-BINARY	Date I34 first reported (nonrheumatic mitral valve disorders)	100091	Health-related outcomes	1712	First occurrences	2409	Circulatory system disorders	2409	Health-related outcomes > First occurrences > Circulatory system disorders
24003	CONTINUOUS	155161	0.0106346	0.00617242	0.0150968	2.9974e-06	LINEAR	Nitrogen dioxide air pollution; 2010	100088	Additional exposures	113	Local environment	114	Residential air pollution	114	Additional exposures > Local environment > Residential air pollution
131184	DATE	156003/1224(157227)	0.064099	0.0366982	0.0911718	3.03208e-06	LOGISTIC-BINARY	Date H36 first reported (retinal disorders in diseases classified elsewhere)	100091	Health-related outcomes	1712	First occurrences	2407	Eye and adnexa disorders	2407	Health-related outcomes > First occurrences > Eye and adnexa disorders
24017	CONTINUOUS	155161	0.00973151	0.00563796	0.0138251	3.17366e-06	LINEAR	Nitrogen dioxide air pollution; 2006	100088	Additional exposures	113	Local environment	114	Residential air pollution	114	Additional exposures > Local environment > Residential air pollution
40006#D473	CAT-MUL	157164/63(157227)	0.0917504	0.0413285	0.129126	3.22593e-06	LOGISTIC-BINARY	Type of cancer: ICD10: D47.3 Essential (haemorrhagic) thrombocythaemia	100091	Health-related outcomes	100092	Cancer register	100092	Cancer register	100092	Health-related outcomes > Cancer register
130696	DATE	145123/12104(157227)	0.0395018	0.0226446	0.0560698	3.24276e-06	LOGISTIC-BINARY	Date E03 first reported (other hypothyroidism)	100091	Health-related outcomes	1712	First occurrences	2404	Endocrine, nutritional and metabolic diseases	2404	Health-related outcomes > First occurrences > Endocrine, nutritional and metabolic diseases
6150#2	CAT-MUL	152475/4510(156985)	0.0481962	0.0276309	0.0685348	3.44549e-06	LOGISTIC-BINARY	Vascular/heart problems diagnosed by doctor: Angina	100000	UK Biobank Assessment Centre	100025	Touchscreen	100036	Health and medical history	100044	UK Biobank Assessment Centre > Touchscreen > Health and medical history > Medical conditions
20003#1140879760	CAT-MUL	155076/2132(157208)	0.056422	0.0318165	0.0800996	3.58485e-06	LOGISTIC-BINARY	Treatment/medication code: bisoprolol	100000	UK Biobank Assessment Centre	100071	Verbal interview	100075	Medications	100075	UK Biobank Assessment Centre > Verbal interview > Medications
131106	DATE	156784/443(157227)	0.0712803	0.0368541	0.101464	3.60969e-06	LOGISTIC-BINARY	Date G83 first reported (other paralytic syndromes)	100091	Health-related outcomes	1712	First occurrences	2406	Nervous system disorders	2406	Health-related outcomes > First occurrences > Nervous system disorders
1930	CAT-SIN	88427/66317(154744)	0.0248901	0.0143844	0.0355071	3.81362e-06	LOGISTIC-BINARY	Miserableness	100000	UK Biobank Assessment Centre	100025	Touchscreen	100059	Psychosocial factors	100060	UK Biobank Assessment Centre > Touchscreen > Psychosocial factors > Mental health
131662	DATE	156873/354(157227)	0.0750715	0.0397404	0.106258	3.82521e-06	LOGISTIC-BINARY	Date K72 first reported (hepatic failure, not elsewhere classified)	100091	Health-related outcomes	1712	First occurrences	2411	Digestive system disorders	2411	Health-related outcomes > First occurrences > Digestive system disorders
132558	DATE	157137/90(157227)	0.0897806	0.0409482	0.126802	3.86102e-06	LOGISTIC-BINARY	Date Q74 first reported (other congenital malformations of limb(s))	100091	Health-related outcomes	1712	First occurrences	2417	Congenital disruptions and chromosomal abnormalities	2417	Health-related outcomes > First occurrences > Congenital disruptions and chromosomal abnormalities
131674	DATE	146534/10693(157227)	0.0393598	0.0225165	0.0561049	3.97023e-06	LOGISTIC-BINARY	Date K80 first reported (cholelithiasis)	100091	Health-related outcomes	1712	First occurrences	2411	Digestive system disorders	2411	Health-related outcomes > First occurrences > Digestive system disorders
131544	DATE	156980/247(157227)	0.0797449	0.0432735	0.11408	4.02945e-06	LOGISTIC-BINARY	Date J95 first reported (postprocedural respiratory disorders, not elsewhere classified)	100091	Health-related outcomes	1712	First occurrences	2410	Respiratory system disorders	2410	Health-related outcomes > First occurrences > Respiratory system disorders
5485	CAT-SIN	5300/6662(11962)	0.0924864	0.0536786	0.132632	4.44783e-06	LOGISTIC-BINARY	Leg pain when walking normally	100000	UK Biobank Assessment Centre	100025	Touchscreen	100036	Health and medical history	100038	UK Biobank Assessment Centre > Touchscreen > Health and medical history > Claudication and peripheral artery disease
130722	DATE	156405/822(157227)	0.0681994	0.037226	0.0986324	4.84241e-06	LOGISTIC-BINARY	Date E21 first reported (hyperparathyroidism and other disorders of parathyroid gland)	100091	Health-related outcomes	1712	First occurrences	2404	Endocrine, nutritional and metabolic diseases	2404	Health-related outcomes > First occurrences > Endocrine, nutritional and metabolic diseases
130830	DATE	156736/491(157227)	0.0698326	0.0350156	0.0991458	5.07428e-06	LOGISTIC-BINARY	Date E88 first reported (other metabolic disorders)	100091	Health-related outcomes	1712	First occurrences	2404	Endocrine, nutritional and metabolic diseases	2404	Health-related outcomes > First occurrences > Endocrine, nutritional and metabolic diseases
40006#D45	CAT-MUL	157170/57(157227)	0.0928355	0.0445663	0.13234	5.0868e-06	LOGISTIC-BINARY	Type of cancer: ICD10: D45 Polycythaemia vera	100091	Health-related outcomes	100092	Cancer register	100092	Cancer register	100092	Health-related outcomes > Cancer register
131210	DATE	153050/4177(157227)	0.0482129	0.0269348	0.068968	5.14332e-06	LOGISTIC-BINARY	Date H53 first reported (visual disturbances)	100091	Health-related outcomes	1712	First occurrences	2407	Eye and adnexa disorders	2407	Health-related outcomes > First occurrences > Eye and adnexa disorders
131616	DATE	154532/2695(157227)	0.0530376	0.0295004	0.0756149	5.19985e-06	LOGISTIC-BINARY	Date K42 first reported (umbilical hernia)	100091	Health-related outcomes	1712	First occurrences	2411	Digestive system disorders	2411	Health-related outcomes > First occurrences > Digestive system disorders
130832	DATE	156161/1066(157227)	0.0655718	0.0353394	0.0945882	5.31995e-06	LOGISTIC-BINARY	Date E89 first reported (postprocedural endocrine and metabolic disorders, not elsewhere classified)	100091	Health-related outcomes	1712	First occurrences	2404	Endocrine, nutritional and metabolic diseases	2404	Health-related outcomes > First occurrences > Endocrine, nutritional and metabolic diseases
20003#1141162824	CAT-MUL	156953/255(157208)	0.0806464	0.042745	0.117051	5.32035e-06	LOGISTIC-BINARY	Treatment/medication code: detrusitol 1mg tablet	100000	UK Biobank Assessment Centre	100071	Verbal interview	100075	Medications	100075	UK Biobank Assessment Centre > Verbal interview > Medications
131480	DATE	155941/1286(157227)	0.0601988	0.032984	0.0866983	5.90642e-06	LOGISTIC-BINARY	Date J38 first reported (diseases of vocal cords and larynx, not elsewhere classified)	100091	Health-related outcomes	1712	First occurrences	2410	Respiratory system disorders	2410	Health-related outcomes > First occurrences > Respiratory system disorders
2227	CAT-SIN	134522/22334(156856)	0.0301427	0.0170805	0.043211	5.90897e-06	LOGISTIC-BINARY	Other eye problems	100000	UK Biobank Assessment Centre	100025	Touchscreen	100036	Health and medical history	100041	UK Biobank Assessment Centre > Touchscreen > Health and medical history > Eyesight
20003#1141166294	CAT-MUL	157146/62(157208)	0.0965635	0.0360004	0.133962	6.51635e-06	LOGISTIC-BINARY	Treatment/medication code: leflunomide	100000	UK Biobank Assessment Centre	100071	Verbal interview	100075	Medications	100075	UK Biobank Assessment Centre > Verbal interview > Medications
131470	DATE	154706/2521(157227)	0.0524338	0.028592	0.075202	6.99351e-06	LOGISTIC-BINARY	Date J33 first reported (nasal polyp)	100091	Health-related outcomes	1712	First occurrences	2410	Respiratory system disorders	2410	Health-related outcomes > First occurrences > Respiratory system disorders
20003#1193	CAT-MUL	151161/6047(157208)	-0.0738488	-0.106516	-0.0421297	7.04987e-06	LOGISTIC-BINARY	Treatment/medication code: omega-3/fish oil supplement	100000	UK Biobank Assessment Centre	100071	Verbal interview	100075	Medications	100075	UK Biobank Assessment Centre > Verbal interview > Medications
6152#5	CAT-MUL	153854/3190(157044)	0.050761	0.0277226	0.0731371	8.22207e-06	LOGISTIC-BINARY	Blood clot, DVT, bronchitis, emphysema, asthma, rhinitis, eczema, allergy diagnosed by doctor: Blood clot in the leg (DVT)	100000	UK Biobank Assessment Centre	100025	Touchscreen	100036	Health and medical history	100044	UK Biobank Assessment Centre > Touchscreen > Health and medical history > Medical conditions
6145#6	CAT-MUL	139267/17160(156427)	0.0332211	0.0183196	0.04767	8.26787e-06	LOGISTIC-BINARY	Illness, injury, bereavement, stress in last 2 years: Financial difficulties	100000	UK Biobank Assessment Centre	100025	Touchscreen	100059	Psychosocial factors	100060	UK Biobank Assessment Centre > Touchscreen > Psychosocial factors > Mental health
21044	INTEGER	57768	0.0447801	0.0252776	0.0642826	8.38743e-06	ORDERED-LOGISTIC	Average number of times bowels opened per day	100089	Online follow-up	153	Digestive health	153	Digestive health	153	Online follow-up > Digestive health
131484	DATE	154096/3131(157227)	0.0504342	0.0271774	0.072538	8.53092e-06	LOGISTIC-BINARY	Date J40 first reported (bronchitis, not specified as acute or chronic)	100091	Health-related outcomes	1712	First occurrences	2410	Respiratory system disorders	2410	Health-related outcomes > First occurrences > Respiratory system disorders
131440	DATE	156735/492(157227)	0.070181	0.0371392	0.102256	8.53301e-06	LOGISTIC-BINARY	Date J10 first reported (influenza due to identified influenza virus)	100091	Health-related outcomes	1712	First occurrences	2410	Respiratory system disorders	2410	Health-related outcomes > First occurrences > Respiratory system disorders
20001#1024	CAT-MUL	157159/49(157208)	0.095987	0.0374051	0.13404	8.60033e-06	LOGISTIC-BINARY	Cancer code, self-reported: liver/hepatocellular cancer	100000	UK Biobank Assessment Centre	100071	Verbal interview	100074	Medical conditions	100074	UK Biobank Assessment Centre > Verbal interview > Medical conditions
130774	DATE	155575/1652(157227)	0.0577078	0.0307011	0.0831748	8.7203e-06	LOGISTIC-BINARY	Date E55 first reported (vitamin d deficiency)	100091	Health-related outcomes	1712	First occurrences	2404	Endocrine, nutritional and metabolic diseases	2404	Health-related outcomes > First occurrences > Endocrine, nutritional and metabolic diseases
20003#1140864286	CAT-MUL	156948/260(157208)	0.0745489	0.0365665	0.107961	8.84388e-06	LOGISTIC-BINARY	Treatment/medication code: flixotide 25micrograms inhaler	100000	UK Biobank Assessment Centre	100071	Verbal interview	100075	Medications	100075	UK Biobank Assessment Centre > Verbal interview > Medications
1628	CAT-SIN	146397	0.0231691	0.0127719	0.0335663	9.43985e-06	ORDERED-LOGISTIC	Alcohol intake versus 10 years previously	100000	UK Biobank Assessment Centre	100025	Touchscreen	100050	Lifestyle and environment	100051	UK Biobank Assessment Centre > Touchscreen > Lifestyle and environment > Alcohol
6150#1	CAT-MUL	154499/2486(156985)	0.0529988	0.028985	0.0760427	9.47591e-06	LOGISTIC-BINARY	Vascular/heart problems diagnosed by doctor: Heart attack	100000	UK Biobank Assessment Centre	100025	Touchscreen	100036	Health and medical history	100044	UK Biobank Assessment Centre > Touchscreen > Health and medical history > Medical conditions
1428-3	CAT-SIN	83885/157078	-999	-999	-999	9.72213e-06	MULTINOMIAL-LOGISTIC	Spread type	100000	UK Biobank Assessment Centre	100025	Touchscreen	100050	Lifestyle and environment	100052	UK Biobank Assessment Centre > Touchscreen > Lifestyle and environment > Diet
20003#1140861958	CAT-MUL	139708/17500(157208)	0.031998	0.0178245	0.0462299	9.7501e-06	LOGISTIC-BINARY	Treatment/medication code: simvastatin	100000	UK Biobank Assessment Centre	100071	Verbal interview	100075	Medications	100075	UK Biobank Assessment Centre > Verbal interview > Medications
20003#1141164086	CAT-MUL	156950/258(157208)	0.077005	0.041266	0.112283	9.94502e-06	LOGISTIC-BINARY	Treatment/medication code: salmeterol+fluticasone propionate	100000	UK Biobank Assessment Centre	100071	Verbal interview	100075	Medications	100075	UK Biobank Assessment Centre > Verbal interview > Medications
20003#1140864992	CAT-MUL	155569/1639(157208)	0.0584119	0.0305908	0.0842892	1.00106e-05	LOGISTIC-BINARY	Treatment/medication code: tramadol	100000	UK Biobank Assessment Centre	100071	Verbal interview	100075	Medications	100075	UK Biobank Assessment Centre > Verbal interview > Medications
131700	DATE	153467/3760(157227)	0.0486687	0.0257577	0.0699317	1.05476e-05	LOGISTIC-BINARY	Date L02 first reported (cutaneous abscess, furuncle and carbuncle)	100091	Health-related outcomes	1712	First occurrences	2412	Skin and subcutaneous tissue disorders	2412	Health-related outcomes > First occurrences > Skin and subcutaneous tissue disorders
20003#1140888552	CAT-MUL	156059/1149(157208)	0.0592001	0.031381	0.085938	1.08159e-05	LOGISTIC-BINARY	Treatment/medication code: enalapril	100000	UK Biobank Assessment Centre	100071	Verbal interview	100075	Medications	100075	UK Biobank Assessment Centre > Verbal interview > Medications
130176	DATE	150911/6316(157227)	-0.071621	-0.103998	-0.0401462	1.11765e-05	LOGISTIC-BINARY	Date B01 first reported (varicella [chickenpox])	100091	Health-related outcomes	1712	First occurrences	2401	Certain infectious and parasitic diseases	2401	Health-related outcomes > First occurrences > Certain infectious and parasitic diseases
84	INTEGER	13253	0.0318021	0.0175822	0.046022	1.17568e-05	LINEAR	Cancer year/age first occurred	100000	UK Biobank Assessment Centre	100071	Verbal interview	100074	Medical conditions	100074	UK Biobank Assessment Centre > Verbal interview > Medical conditions
20003#1140872200	CAT-MUL	156951/257(157208)	-0.438584	-0.640532	-0.248159	1.20967e-05	LOGISTIC-BINARY	Treatment/medication code: epilim 100mg crushable tablet	100000	UK Biobank Assessment Centre	100071	Verbal interview	100075	Medications	100075	UK Biobank Assessment Centre > Verbal interview > Medications
131404	DATE	147458/9769(157227)	0.0370796	0.0201839	0.053632	1.22972e-05	LOGISTIC-BINARY	Date I84 first reported (haemorrhoids)	100091	Health-related outcomes	1712	First occurrences	2409	Circulatory system disorders	2409	Health-related outcomes > First occurrences > Circulatory system disorders
20003#1140865580	CAT-MUL	156988/220(157208)	0.0779263	0.0366181	0.112242	1.23709e-05	LOGISTIC-BINARY	Treatment/medication code: asacol 400mg e/c tablet	100000	UK Biobank Assessment Centre	100071	Verbal interview	100075	Medications	100075	UK Biobank Assessment Centre > Verbal interview > Medications
131876	DATE	129203/28024(157227)	0.0282639	0.0156073	0.0409803	1.23836e-05	LOGISTIC-BINARY	Date M19 first reported (other arthrosis)	100091	Health-related outcomes	1712	First occurrences	2413	Musculoskeletal system and connective tissue disorders	2413	Health-related outcomes > First occurrences > Musculoskeletal system and connective tissue disorders
131540	DATE	156114/1113(157227)	0.0606324	0.0315937	0.0874069	1.24734e-05	LOGISTIC-BINARY	Date J93 first reported (pneumothorax)	100091	Health-related outcomes	1712	First occurrences	2410	Respiratory system disorders	2410	Health-related outcomes > First occurrences > Respiratory system disorders
20003#1140862438	CAT-MUL	157135/73(157208)	0.086257	0.0419214	0.126375	1.31912e-05	LOGISTIC-BINARY	Treatment/medication code: uniphyllin continus 200mg m/r tablet	100000	UK Biobank Assessment Centre	100071	Verbal interview	100075	Medications	100075	UK Biobank Assessment Centre > Verbal interview > Medications
20003#1140870956	CAT-MUL	157088/120(157208)	0.0941066	0.052135	0.137135	1.33298e-05	LOGISTIC-BINARY	Treatment/medication code: alfacalcidol	100000	UK Biobank Assessment Centre	100071	Verbal interview	100075	Medications	100075	UK Biobank Assessment Centre > Verbal interview > Medications
131524	DATE	156905/322(157227)	0.0748248	0.0386738	0.108615	1.33979e-05	LOGISTIC-BINARY	Date J81 first reported (pulmonary oedema)	100091	Health-related outcomes	1712	First occurrences	2410	Respiratory system disorders	2410	Health-related outcomes > First occurrences > Respiratory system disorders
6157#2	CAT-MUL	34440/2330(36770)	0.0799587	0.0446715	0.116048	1.35581e-05	LOGISTIC-BINARY	Why stopped smoking: Doctor's advice	100000	UK Biobank Assessment Centre	100025	Touchscreen	100050	Lifestyle and environment	100058	UK Biobank Assessment Centre > Touchscreen > Lifestyle and environment > Smoking
6145#4	CAT-MUL	154023/2404(156427)	0.0535969	0.0285804	0.078003	1.36637e-05	LOGISTIC-BINARY	Illness, injury, bereavement, stress in last 2 years: Death of a spouse or partner	100000	UK Biobank Assessment Centre	100025	Touchscreen	100059	Psychosocial factors	100060	UK Biobank Assessment Centre > Touchscreen > Psychosocial factors > Mental health
40011#9950	CAT-MUL	157165/62(157227)	0.0921443	0.0422993	0.133672	1.43988e-05	LOGISTIC-BINARY	Histology of cancer tumour: Polycythemia vera	100091	Health-related outcomes	100092	Cancer register	100092	Cancer register	100092	Health-related outcomes > Cancer register
130666	DATE	156854/373(157227)	0.0702113	0.0333311	0.101684	1.46491e-05	LOGISTIC-BINARY	Date D73 first reported (diseases of spleen)	100091	Health-related outcomes	1712	First occurrences	2403	Blood, blood-forming organs and certain immune disorders	2403	Health-related outcomes > First occurrences > Blood, blood-forming organs and certain immune disorders
131898	DATE	157089/138(157227)	0.0848285	0.0349943	0.121368	1.52551e-05	LOGISTIC-BINARY	Date M34 first reported (systemic sclerosis)	100091	Health-related outcomes	1712	First occurrences	2413	Musculoskeletal system and connective tissue disorders	2413	Health-related outcomes > First occurrences > Musculoskeletal system and connective tissue disorders
21058	CAT-SIN	58235	0.0387504	0.0211284	0.0563725	1.55583e-05	ORDERED-LOGISTIC	Degree bothered by urinary frequency/bladder irritability in the last 3 months	100089	Online follow-up	153	Digestive health	153	Digestive health	153	Online follow-up > Digestive health
131400	DATE	156809/418(157227)	0.0703259	0.0324395	0.101604	1.69899e-05	LOGISTIC-BINARY	Date I82 first reported (other venous embolism and thrombosis)	100091	Health-related outcomes	1712	First occurrences	2409	Circulatory system disorders	2409	Health-related outcomes > First occurrences > Circulatory system disorders
132544	DATE	157126/101(157227)	0.086002	0.0305706	0.120583	1.70002e-05	LOGISTIC-BINARY	Date Q67 first reported (congenital musculoskeletal deformities of head, face, spine and chest)	100091	Health-related outcomes	1712	First occurrences	2417	Congenital disruptions and chromosomal abnormalities	2417	Health-related outcomes > First occurrences > Congenital disruptions and chromosomal abnormalities
131496	DATE	157036/191(157227)	0.0780487	0.032117	0.11181	1.73417e-05	LOGISTIC-BINARY	Date J46 first reported (status asthmaticus)	100091	Health-related outcomes	1712	First occurrences	2410	Respiratory system disorders	2410	Health-related outcomes > First occurrences > Respiratory system disorders
20003#1141156644	CAT-MUL	156885/323(157208)	0.105998	0.0532241	0.16296	1.73814e-05	LOGISTIC-BINARY	Treatment/medication code: elleste duet conti tablet	100000	UK Biobank Assessment Centre	100071	Verbal interview	100075	Medications	100075	UK Biobank Assessment Centre > Verbal interview > Medications
131092	DATE	157047/180(157227)	0.0787281	0.0368491	0.114442	1.80575e-05	LOGISTIC-BINARY	Date G70 first reported (myasthenia gravis and other myoneural disorders)	100091	Health-related outcomes	1712	First occurrences	2406	Nervous system disorders	2406	Health-related outcomes > First occurrences > Nervous system disorders
20003#1140888502	CAT-MUL	157077/131(157208)	0.0810557	0.0365338	0.116557	1.81936e-05	LOGISTIC-BINARY	Treatment/medication code: amiodarone	100000	UK Biobank Assessment Centre	100071	Verbal interview	100075	Medications	100075	UK Biobank Assessment Centre > Verbal interview > Medications
130656	DATE	156444/783(157227)	0.0622702	0.030287	0.090764	1.89885e-05	LOGISTIC-BINARY	Date D68 first reported (other coagulation defects)	100091	Health-related outcomes	1712	First occurrences	2403	Blood, blood-forming organs and certain immune disorders	2403	Health-related outcomes > First occurrences > Blood, blood-forming organs and certain immune disorders
130008	DATE	154652/2575(157227)	0.0508371	0.0262406	0.0740934	1.9336e-05	LOGISTIC-BINARY	Date A04 first reported (other bacterial intestinal infections)	100091	Health-related outcomes	1712	First occurrences	2401	Certain infectious and parasitic diseases	2401	Health-related outcomes > First occurrences > Certain infectious and parasitic diseases
131538	DATE	156363/864(157227)	0.0667025	0.0352687	0.0962214	1.96113e-05	LOGISTIC-BINARY	Date J92 first reported (pleural plaque)	100091	Health-related outcomes	1712	First occurrences	2410	Respiratory system disorders	2410	Health-related outcomes > First occurrences > Respiratory system disorders
20003#1141145660	CAT-MUL	156468/740(157208)	0.0623425	0.030198	0.0909023	2.03926e-05	LOGISTIC-BINARY	Treatment/medication code: valsartan	100000	UK Biobank Assessment Centre	100071	Verbal interview	100075	Medications	100075	UK Biobank Assessment Centre > Verbal interview > Medications
20003#1140879792	CAT-MUL	156981/227(157208)	0.0761078	0.0351349	0.11169	2.17317e-05	LOGISTIC-BINARY	Treatment/medication code: terbutaline	100000	UK Biobank Assessment Centre	100071	Verbal interview	100075	Medications	100075	UK Biobank Assessment Centre > Verbal interview > Medications
130700	DATE	154673/2554(157227)	0.0533367	0.0272403	0.077902	2.19576e-05	LOGISTIC-BINARY	Date E05 first reported (thyrotoxicosis [hyperthyroidism])	100091	Health-related outcomes	1712	First occurrences	2404	Endocrine, nutritional and metabolic diseases	2404	Health-related outcomes > First occurrences > Endocrine, nutritional and metabolic diseases
20003#2038459814	CAT-MUL	156840/368(157208)	0.0724436	0.0379024	0.106342	2.32134e-05	LOGISTIC-BINARY	Treatment/medication code: digoxin	100000	UK Biobank Assessment Centre	100071	Verbal interview	100075	Medications	100075	UK Biobank Assessment Centre > Verbal interview > Medications
131974	DATE	156393/834(157227)	0.0621302	0.0296784	0.0901533	2.36085e-05	LOGISTIC-BINARY	Date M86 first reported (osteomyelitis)	100091	Health-related outcomes	1712	First occurrences	2413	Musculoskeletal system and connective tissue disorders	2413	Health-related outcomes > First occurrences > Musculoskeletal system and connective tissue disorders
6144#2	CAT-MUL	153557/3285(156842)	0.0479768	0.0245112	0.0699527	2.36183e-05	LOGISTIC-BINARY	Never eat eggs, dairy, wheat, sugar: Dairy products	100000	UK Biobank Assessment Centre	100025	Touchscreen	100050	Lifestyle and environment	100052	UK Biobank Assessment Centre > Touchscreen > Lifestyle and environment > Diet
20003#1141178816	CAT-MUL	157188/20(157208)	0.115808	0.0569194	0.183654	2.42187e-05	LOGISTIC-BINARY	Treatment/medication code: aranesp 10micrograms/0.4ml prefilled syringe	100000	UK Biobank Assessment Centre	100071	Verbal interview	100075	Medications	100075	UK Biobank Assessment Centre > Verbal interview > Medications
20003#1140888098	CAT-MUL	156522/686(157208)	0.0642689	0.0320634	0.0946583	2.4881e-05	LOGISTIC-BINARY	Treatment/medication code: fluticasone	100000	UK Biobank Assessment Centre	100071	Verbal interview	100075	Medications	100075	UK Biobank Assessment Centre > Verbal interview > Medications
131928	DATE	132395/24832(157227)	0.0276486	0.0147333	0.0405074	2.48876e-05	LOGISTIC-BINARY	Date M54 first reported (dorsalgia)	100091	Health-related outcomes	1712	First occurrences	2413	Musculoskeletal system and connective tissue disorders	2413	Health-related outcomes > First occurrences > Musculoskeletal system and connective tissue disorders
20003#1140861832	CAT-MUL	157013/195(157208)	0.127478	0.0405322	0.180048	2.49493e-05	LOGISTIC-BINARY	Treatment/medication code: tranexamic acid	100000	UK Biobank Assessment Centre	100071	Verbal interview	100075	Medications	100075	UK Biobank Assessment Centre > Verbal interview > Medications
20003#1140888560	CAT-MUL	155059/2149(157208)	0.0562059	0.0293021	0.0814497	2.55655e-05	LOGISTIC-BINARY	Treatment/medication code: perindopril	100000	UK Biobank Assessment Centre	100071	Verbal interview	100075	Medications	100075	UK Biobank Assessment Centre > Verbal interview > Medications
131646	DATE	142518/14709(157227)	0.0314935	0.0166656	0.0461346	2.57682e-05	LOGISTIC-BINARY	Date K62 first reported (other diseases of anus and rectum)	100091	Health-related outcomes	1712	First occurrences	2411	Digestive system disorders	2411	Health-related outcomes > First occurrences > Digestive system disorders
20003#1140884672	CAT-MUL	157150/58(157208)	0.0885256	0.0300468	0.126456	2.58112e-05	LOGISTIC-BINARY	Treatment/medication code: fludrocortisone	100000	UK Biobank Assessment Centre	100071	Verbal interview	100075	Medications	100075	UK Biobank Assessment Centre > Verbal interview > Medications
20003#1140874744	CAT-MUL	155965/1243(157208)	0.0568824	0.028682	0.0831505	2.61834e-05	LOGISTIC-BINARY	Treatment/medication code: gliclazide	100000	UK Biobank Assessment Centre	100071	Verbal interview	100075	Medications	100075	UK Biobank Assessment Centre > Verbal interview > Medications
40011#9970	CAT-MUL	157217/10(157227)	0.169148	0.0899699	0.264825	2.61872e-05	LOGISTIC-BINARY	Histology of cancer tumour: Lymphoproliferative disorder, NOS	100091	Health-related outcomes	100092	Cancer register	100092	Cancer register	100092	Health-related outcomes > Cancer register
40006#D479	CAT-MUL	157217/10(157227)	0.169148	0.0899699	0.264825	2.61872e-05	LOGISTIC-BINARY	Type of cancer: ICD10: D47.9 Neoplasm of uncertain or unknown behaviour of lymphoid, haematopoietic and related tissue, unspecified	100091	Health-related outcomes	100092	Cancer register	100092	Cancer register	100092	Health-related outcomes > Cancer register
20003#1140872492	CAT-MUL	157153/55(157208)	0.0966693	0.0339392	0.138468	2.62348e-05	LOGISTIC-BINARY	Treatment/medication code: nicotine product	100000	UK Biobank Assessment Centre	100071	Verbal interview	100075	Medications	100075	UK Biobank Assessment Centre > Verbal interview > Medications
20003#1140875420	CAT-MUL	157046/162(157208)	0.0773302	0.0290745	0.11053	2.75204e-05	LOGISTIC-BINARY	Treatment/medication code: baclofen	100000	UK Biobank Assessment Centre	100071	Verbal interview	100075	Medications	100075	UK Biobank Assessment Centre > Verbal interview > Medications
130184	DATE	152711/4516(157227)	-0.081205	-0.119789	-0.0438221	2.8442e-05	LOGISTIC-BINARY	Date B05 first reported (measles)	100091	Health-related outcomes	1712	First occurrences	2401	Certain infectious and parasitic diseases	2401	Health-related outcomes > First occurrences > Certain infectious and parasitic diseases
20003#1140862952	CAT-MUL	157143/65(157208)	0.0849524	0.0340607	0.12316	2.8688e-05	LOGISTIC-BINARY	Treatment/medication code: mucodyne 375mg capsule	100000	UK Biobank Assessment Centre	100071	Verbal interview	100075	Medications	100075	UK Biobank Assessment Centre > Verbal interview > Medications
1940	CAT-SIN	108397/41956(150353)	0.0237933	0.0126369	0.0350057	2.97551e-05	LOGISTIC-BINARY	Irritability	100000	UK Biobank Assessment Centre	100025	Touchscreen	100059	Psychosocial factors	100060	UK Biobank Assessment Centre > Touchscreen > Psychosocial factors > Mental health
20003#1140862476	CAT-MUL	156781/427(157208)	0.0696311	0.0296078	0.101219	3.02637e-05	LOGISTIC-BINARY	Treatment/medication code: beclazone 50 inhaler	100000	UK Biobank Assessment Centre	100071	Verbal interview	100075	Medications	100075	UK Biobank Assessment Centre > Verbal interview > Medications
1757	CAT-SIN	144407	0.0245448	0.0130446	0.036045	3.13203e-05	ORDERED-LOGISTIC	Facial ageing	100000	UK Biobank Assessment Centre	100025	Touchscreen	100050	Lifestyle and environment	100055	UK Biobank Assessment Centre > Touchscreen > Lifestyle and environment > Sun exposure
131166	DATE	142586/14641(157227)	0.0321016	0.0169589	0.0472895	3.19518e-05	LOGISTIC-BINARY	Date H26 first reported (other cataract)	100091	Health-related outcomes	1712	First occurrences	2407	Eye and adnexa disorders	2407	Health-related outcomes > First occurrences > Eye and adnexa disorders
40011#9690	CAT-MUL	157125/102(157227)	0.0802612	0.0325556	0.11693	3.47845e-05	LOGISTIC-BINARY	Histology of cancer tumour: Follicular lymphoma, NOS	100091	Health-related outcomes	100092	Cancer register	100092	Cancer register	100092	Health-related outcomes > Cancer register
20003#1140875392	CAT-MUL	157134/74(157208)	0.0926772	0.0262006	0.131355	3.56093e-05	LOGISTIC-BINARY	Treatment/medication code: plaquenil 200mg tablet	100000	UK Biobank Assessment Centre	100071	Verbal interview	100075	Medications	100075	UK Biobank Assessment Centre > Verbal interview > Medications
20003#1140866116	CAT-MUL	156972/236(157208)	0.0716989	0.0317195	0.105962	3.56157e-05	LOGISTIC-BINARY	Treatment/medication code: frusemide	100000	UK Biobank Assessment Centre	100071	Verbal interview	100075	Medications	100075	UK Biobank Assessment Centre > Verbal interview > Medications
131632	DATE	156258/969(157227)	0.058721	0.028614	0.0866439	3.57711e-05	LOGISTIC-BINARY	Date K55 first reported (vascular disorders of intestine)	100091	Health-related outcomes	1712	First occurrences	2411	Digestive system disorders	2411	Health-related outcomes > First occurrences > Digestive system disorders
20003#1199	CAT-MUL	156575/633(157208)	-0.24778	-0.368278	-0.133123	3.70814e-05	LOGISTIC-BINARY	Treatment/medication code: food supplement/plant/herbal extract	100000	UK Biobank Assessment Centre	100071	Verbal interview	100075	Medications	100075	UK Biobank Assessment Centre > Verbal interview > Medications
20003#1141153242	CAT-MUL	157162/46(157208)	0.0889567	0.0279459	0.127188	3.95065e-05	LOGISTIC-BINARY	Treatment/medication code: balsalazide disodium	100000	UK Biobank Assessment Centre	100071	Verbal interview	100075	Medications	100075	UK Biobank Assessment Centre > Verbal interview > Medications
131144	DATE	154381/2846(157227)	0.0484743	0.0240154	0.0714923	4.00628e-05	LOGISTIC-BINARY	Date H11 first reported (other disorders of conjunctiva)	100091	Health-related outcomes	1712	First occurrences	2407	Eye and adnexa disorders	2407	Health-related outcomes > First occurrences > Eye and adnexa disorders
20003#1140926732	CAT-MUL	156773/435(157208)	0.0667639	0.0292259	0.0984848	4.24754e-05	LOGISTIC-BINARY	Treatment/medication code: meloxicam	100000	UK Biobank Assessment Centre	100071	Verbal interview	100075	Medications	100075	UK Biobank Assessment Centre > Verbal interview > Medications
131348	DATE	154746/2481(157227)	0.0488347	0.0243247	0.0721485	4.33252e-05	LOGISTIC-BINARY	Date I47 first reported (paroxysmal tachycardia)	100091	Health-related outcomes	1712	First occurrences	2409	Circulatory system disorders	2409	Health-related outcomes > First occurrences > Circulatory system disorders
20001#1023	CAT-MUL	157089/119(157208)	0.0784367	0.0316743	0.114819	4.37317e-05	LOGISTIC-BINARY	Cancer code, self-reported: rectal cancer	100000	UK Biobank Assessment Centre	100071	Verbal interview	100074	Medical conditions	100074	UK Biobank Assessment Centre > Verbal interview > Medical conditions
20003#1140871462	CAT-MUL	156198/1010(157208)	0.0583282	0.0276518	0.0865294	4.38861e-05	LOGISTIC-BINARY	Treatment/medication code: naproxen	100000	UK Biobank Assessment Centre	100071	Verbal interview	100075	Medications	100075	UK Biobank Assessment Centre > Verbal interview > Medications
131592	DATE	154190/3037(157227)	0.0460903	0.0227179	0.067853	4.46527e-05	LOGISTIC-BINARY	Date K26 first reported (duodenal ulcer)	100091	Health-related outcomes	1712	First occurrences	2411	Digestive system disorders	2411	Health-related outcomes > First occurrences > Digestive system disorders
40006#C829	CAT-MUL	157125/102(157227)	0.0786776	0.0306741	0.114939	4.46941e-05	LOGISTIC-BINARY	Type of cancer: ICD10: C82.9 Follicular non-Hodgkin's lymphoma, unspecified	100091	Health-related outcomes	100092	Cancer register	100092	Cancer register	100092	Health-related outcomes > Cancer register
1717	CAT-SIN	155262	-0.0240892	-0.0356595	-0.0125189	4.5369e-05	ORDERED-LOGISTIC	Skin colour	100000	UK Biobank Assessment Centre	100025	Touchscreen	100050	Lifestyle and environment	100055	UK Biobank Assessment Centre > Touchscreen > Lifestyle and environment > Sun exposure
131080	DATE	157128/99(157227)	0.0811455	0.029405	0.117475	4.67459e-05	LOGISTIC-BINARY	Date G59 first reported (mononeuropathy in diseases classified elsewhere)	100091	Health-related outcomes	1712	First occurrences	2406	Nervous system disorders	2406	Health-related outcomes > First occurrences > Nervous system disorders
131388	DATE	156642/585(157227)	0.0628761	0.0292872	0.0924173	4.75136e-05	LOGISTIC-BINARY	Date I74 first reported (arterial embolism and thrombosis)	100091	Health-related outcomes	1712	First occurrences	2409	Circulatory system disorders	2409	Health-related outcomes > First occurrences > Circulatory system disorders
23054	CAT-SIN	1327/1717(3044)	-0.178021	-0.265507	-0.0937802	4.78177e-05	LOGISTIC-BINARY	CMV seropositivity for Human Cytomegalovirus	100078	Biological samples	100080	Assay results	51428	Blood assays	51428	Biological samples > Assay results > Blood assays > Infectious Diseases
20003#1140879494	CAT-MUL	157029/179(157208)	0.0751149	0.0271888	0.108936	4.79279e-05	LOGISTIC-BINARY	Treatment/medication code: metoclopramide	100000	UK Biobank Assessment Centre	100071	Verbal interview	100075	Medications	100075	UK Biobank Assessment Centre > Verbal interview > Medications
2306	CAT-SIN	154749	-0.0207388	-0.030774	-0.0107037	4.84219e-05	ORDERED-LOGISTIC	Weight change compared with 1 year ago	100000	UK Biobank Assessment Centre	100025	Touchscreen	100036	Health and medical history	100042	UK Biobank Assessment Centre > Touchscreen > Health and medical history > General health
131652	DATE	156057/1170(157227)	0.0566737	0.0268341	0.0839393	5.0256e-05	LOGISTIC-BINARY	Date K65 first reported (peritonitis)	100091	Health-related outcomes	1712	First occurrences	2411	Digestive system disorders	2411	Health-related outcomes > First occurrences > Digestive system disorders
20003#1140883548	CAT-MUL	157048/160(157208)	0.0722376	0.0319158	0.10803	5.18611e-05	LOGISTIC-BINARY	Treatment/medication code: ipratropium	100000	UK Biobank Assessment Centre	100071	Verbal interview	100075	Medications	100075	UK Biobank Assessment Centre > Verbal interview > Medications
20003#1141152998	CAT-MUL	156092/1116(157208)	0.0595696	0.0295015	0.0878385	5.23772e-05	LOGISTIC-BINARY	Treatment/medication code: irbesartan	100000	UK Biobank Assessment Centre	100071	Verbal interview	100075	Medications	100075	UK Biobank Assessment Centre > Verbal interview > Medications
6144#3	CAT-MUL	152828/4014(156842)	0.0444117	0.0217651	0.0657195	5.38758e-05	LOGISTIC-BINARY	Never eat eggs, dairy, wheat, sugar: Wheat products	100000	UK Biobank Assessment Centre	100025	Touchscreen	100050	Lifestyle and environment	100052	UK Biobank Assessment Centre > Touchscreen > Lifestyle and environment > Diet
2217	INTEGER	135658	-0.01078	-0.0160324	-0.00552764	5.75722e-05	LINEAR	Age started wearing glasses or contact lenses	100000	UK Biobank Assessment Centre	100025	Touchscreen	100036	Health and medical history	100041	UK Biobank Assessment Centre > Touchscreen > Health and medical history > Eyesight
6148#1	CAT-MUL	55341/952(56293)	0.0652821	0.0321457	0.0973769	5.79117e-05	LOGISTIC-BINARY	Eye problems/disorders: Diabetes related eye disease	100000	UK Biobank Assessment Centre	100025	Touchscreen	100036	Health and medical history	100041	UK Biobank Assessment Centre > Touchscreen > Health and medical history > Eyesight
4080	INTEGER	148752	0.00976206	0.0049999	0.0145242	5.8772e-05	LINEAR	Systolic blood pressure, automated reading	100000	UK Biobank Assessment Centre	100006	Physical measures	100011	Blood pressure	100011	UK Biobank Assessment Centre > Physical measures > Blood pressure
20001#1048	CAT-MUL	157140/68(157208)	-0.876924	-1.32214	-0.46669	6.10781e-05	LOGISTIC-BINARY	Cancer code, self-reported: leukaemia	100000	UK Biobank Assessment Centre	100071	Verbal interview	100074	Medical conditions	100074	UK Biobank Assessment Centre > Verbal interview > Medical conditions
132442	DATE	157099/128(157227)	0.0800552	0.0253083	0.115785	6.11016e-05	LOGISTIC-BINARY	Date Q05 first reported (spina bifida)	100091	Health-related outcomes	1712	First occurrences	2417	Congenital disruptions and chromosomal abnormalities	2417	Health-related outcomes > First occurrences > Congenital disruptions and chromosomal abnormalities
20003#1140872228	CAT-MUL	156478/730(157208)	0.0612773	0.026171	0.0903735	6.18331e-05	LOGISTIC-BINARY	Treatment/medication code: gabapentin	100000	UK Biobank Assessment Centre	100071	Verbal interview	100075	Medications	100075	UK Biobank Assessment Centre > Verbal interview > Medications
132130	DATE	151231/5996(157227)	0.0527933	0.0269983	0.0789777	7.04746e-05	LOGISTIC-BINARY	Date N84 first reported (polyp of female genital tract)	100091	Health-related outcomes	1712	First occurrences	2414	Genitourinary system disorders	2414	Health-related outcomes > First occurrences > Genitourinary system disorders
6179#6	CAT-MUL	153271/3670(156941)	-0.0832732	-0.125201	-0.0428499	7.5315e-05	LOGISTIC-BINARY	Mineral and other dietary supplements: Selenium	100000	UK Biobank Assessment Centre	100025	Touchscreen	100036	Health and medical history	100045	UK Biobank Assessment Centre > Touchscreen > Health and medical history > Medication
40008	CONTINUOUS	37794	-0.0132082	-0.0197541	-0.00666226	7.67116e-05	LINEAR	Age at cancer diagnosis	100091	Health-related outcomes	100092	Cancer register	100092	Cancer register	100092	Health-related outcomes > Cancer register
20003#1140869842	CAT-MUL	157189/19(157208)	0.0936148	0.0270442	0.135893	7.68716e-05	LOGISTIC-BINARY	Treatment/medication code: mercaptopurine	100000	UK Biobank Assessment Centre	100071	Verbal interview	100075	Medications	100075	UK Biobank Assessment Centre > Verbal interview > Medications
130022	DATE	157049/178(157227)	0.0799263	0.0241909	0.114181	8.05533e-05	LOGISTIC-BINARY	Date A16 first reported (respiratory tuberculosis, not confirmed bacteriologically or histologically)	100091	Health-related outcomes	1712	First occurrences	2401	Certain infectious and parasitic diseases	2401	Health-related outcomes > First occurrences > Certain infectious and parasitic diseases
21041	CAT-SIN	57976	0.0340365	0.0166617	0.0514113	8.53045e-05	ORDERED-LOGISTIC	Degree to which abdominal pain/discomfort/altered bowel habits affect/interfere with life in general	100089	Online follow-up	153	Digestive health	153	Digestive health	153	Online follow-up > Digestive health
130664	DATE	156727/500(157227)	0.0632085	0.0251241	0.0933554	8.5739e-05	LOGISTIC-BINARY	Date D72 first reported (other disorders of white blood cells)	100091	Health-related outcomes	1712	First occurrences	2403	Blood, blood-forming organs and certain immune disorders	2403	Health-related outcomes > First occurrences > Blood, blood-forming organs and certain immune disorders
131160	DATE	156836/391(157227)	0.0698995	0.0305161	0.104001	8.64262e-05	LOGISTIC-BINARY	Date H21 first reported (other disorders of iris and ciliary body)	100091	Health-related outcomes	1712	First occurrences	2407	Eye and adnexa disorders	2407	Health-related outcomes > First occurrences > Eye and adnexa disorders
6154#2	CAT-MUL	132482/23262(155744)	-0.0329468	-0.0496145	-0.0166542	8.99568e-05	LOGISTIC-BINARY	Medication for pain relief, constipation, heartburn: Ibuprofen (e.g. Nurofen)	100000	UK Biobank Assessment Centre	100025	Touchscreen	100036	Health and medical history	100045	UK Biobank Assessment Centre > Touchscreen > Health and medical history > Medication
131840	DATE	156956/271(157227)	0.0701723	0.0257235	0.102961	9.00882e-05	LOGISTIC-BINARY	Date M00 first reported (pyogenic arthritis)	100091	Health-related outcomes	1712	First occurrences	2413	Musculoskeletal system and connective tissue disorders	2413	Health-related outcomes > First occurrences > Musculoskeletal system and connective tissue disorders
6159#3	CAT-MUL	121466/35505(156971)	0.0229049	0.0113817	0.0344081	9.37163e-05	LOGISTIC-BINARY	Pain type(s) experienced in last month: Neck or shoulder pain	100000	UK Biobank Assessment Centre	100025	Touchscreen	100036	Health and medical history	100048	UK Biobank Assessment Centre > Touchscreen > Health and medical history > Pain
6152#7	CAT-MUL	155788/1256(157044)	0.054451	0.0244507	0.0816012	9.51527e-05	LOGISTIC-BINARY	Blood clot, DVT, bronchitis, emphysema, asthma, rhinitis, eczema, allergy diagnosed by doctor: Blood clot in the lung	100000	UK Biobank Assessment Centre	100025	Touchscreen	100036	Health and medical history	100044	UK Biobank Assessment Centre > Touchscreen > Health and medical history > Medical conditions
40006#C64	CAT-MUL	156741/486(157227)	0.0615632	0.0257051	0.0917318	9.60207e-05	LOGISTIC-BINARY	Type of cancer: ICD10: C64 Malignant neoplasm of kidney, except renal pelvis	100091	Health-related outcomes	100092	Cancer register	100092	Cancer register	100092	Health-related outcomes > Cancer register
20003#1140861778	CAT-MUL	156936/272(157208)	0.0676632	0.0277334	0.100814	9.68712e-05	LOGISTIC-BINARY	Treatment/medication code: dipyridamole	100000	UK Biobank Assessment Centre	100071	Verbal interview	100075	Medications	100075	UK Biobank Assessment Centre > Verbal interview > Medications
20003#1141167744	CAT-MUL	157190/18(157208)	0.0995879	0.0238323	0.144963	9.92226e-05	LOGISTIC-BINARY	Treatment/medication code: neoral 10mg capsule	100000	UK Biobank Assessment Centre	100071	Verbal interview	100075	Medications	100075	UK Biobank Assessment Centre > Verbal interview > Medications
20003#1140858452	CAT-MUL	157142/66(157208)	0.089873	0.0232933	0.129223	0.000104216	LOGISTIC-BINARY	Treatment/medication code: hepacon b12 1mg/1ml injection	100000	UK Biobank Assessment Centre	100071	Verbal interview	100075	Medications	100075	UK Biobank Assessment Centre > Verbal interview > Medications
20003#1140861090	CAT-MUL	156838/370(157208)	0.0672624	0.0268898	0.100013	0.000104307	LOGISTIC-BINARY	Treatment/medication code: adalat 5mg capsule	100000	UK Biobank Assessment Centre	100071	Verbal interview	100075	Medications	100075	UK Biobank Assessment Centre > Verbal interview > Medications
40006#C341	CAT-MUL	156783/444(157227)	0.0633592	0.0267843	0.0949503	0.000112213	LOGISTIC-BINARY	Type of cancer: ICD10: C34.1 Upper lobe, bronchus or lung	100091	Health-related outcomes	100092	Cancer register	100092	Cancer register	100092	Health-related outcomes > Cancer register
131522	DATE	157104/123(157227)	0.0761993	0.0297077	0.113993	0.000114358	LOGISTIC-BINARY	Date J80 first reported (adult respiratory distress syndrome)	100091	Health-related outcomes	1712	First occurrences	2410	Respiratory system disorders	2410	Health-related outcomes > First occurrences > Respiratory system disorders
130660	DATE	154949/2278(157227)	0.0485041	0.0217769	0.072609	0.000115027	LOGISTIC-BINARY	Date D70 first reported (agranulocytosis)	100091	Health-related outcomes	1712	First occurrences	2403	Blood, blood-forming organs and certain immune disorders	2403	Health-related outcomes > First occurrences > Blood, blood-forming organs and certain immune disorders
131868	DATE	152290/4937(157227)	0.0404774	0.0192505	0.0612144	0.000126251	LOGISTIC-BINARY	Date M15 first reported (polyarthrosis)	100091	Health-related outcomes	1712	First occurrences	2413	Musculoskeletal system and connective tissue disorders	2413	Health-related outcomes > First occurrences > Musculoskeletal system and connective tissue disorders
5265	CONTINUOUS	39184	0.0170282	0.00832086	0.0257355	0.000126759	LINEAR	Corneal resistance factor (left)	100000	UK Biobank Assessment Centre	100006	Physical measures	100013	Eye measures	100015	UK Biobank Assessment Centre > Physical measures > Eye measures > Intraocular pressure
131584	DATE	132719/24508(157227)	0.0250657	0.0122123	0.0379044	0.00012685	LOGISTIC-BINARY	Date K21 first reported (gastro-oesophageal reflux disease)	100091	Health-related outcomes	1712	First occurrences	2411	Digestive system disorders	2411	Health-related outcomes > First occurrences > Digestive system disorders
21025	CAT-SIN	58212	0.0326285	0.0155505	0.0497065	0.000128077	ORDERED-LOGISTIC	Frequency of discomfort/pain in abdomen in last 3 months	100089	Online follow-up	153	Digestive health	153	Digestive health	153	Online follow-up > Digestive health
20003#1140909844	CAT-MUL	157188/20(157208)	0.110129	0.023994	0.162715	0.000141245	LOGISTIC-BINARY	Treatment/medication code: ciclosporin	100000	UK Biobank Assessment Centre	100071	Verbal interview	100075	Medications	100075	UK Biobank Assessment Centre > Verbal interview > Medications
20003#1140909806	CAT-MUL	156660/548(157208)	0.0633686	0.0230143	0.0943518	0.000145316	LOGISTIC-BINARY	Treatment/medication code: dosulepin	100000	UK Biobank Assessment Centre	100071	Verbal interview	100075	Medications	100075	UK Biobank Assessment Centre > Verbal interview > Medications
130784	DATE	156776/451(157227)	0.0639141	0.0228757	0.0950748	0.000149612	LOGISTIC-BINARY	Date E61 first reported (deficiency of other nutrient elements)	100091	Health-related outcomes	1712	First occurrences	2404	Endocrine, nutritional and metabolic diseases	2404	Health-related outcomes > First occurrences > Endocrine, nutritional and metabolic diseases
40006#C20	CAT-MUL	156563/664(157227)	0.0586855	0.0241087	0.0881386	0.000155619	LOGISTIC-BINARY	Type of cancer: ICD10: C20 Malignant neoplasm of rectum	100091	Health-related outcomes	100092	Cancer register	100092	Cancer register	100092	Health-related outcomes > Cancer register
1379	CAT-SIN	156382	-0.0189616	-0.0288614	-0.00906186	0.000164744	ORDERED-LOGISTIC	Lamb/mutton intake	100000	UK Biobank Assessment Centre	100025	Touchscreen	100050	Lifestyle and environment	100052	UK Biobank Assessment Centre > Touchscreen > Lifestyle and environment > Diet
20003#1140867878	CAT-MUL	156573/635(157208)	0.0615813	0.0224925	0.0918122	0.000166041	LOGISTIC-BINARY	Treatment/medication code: sertraline	100000	UK Biobank Assessment Centre	100071	Verbal interview	100075	Medications	100075	UK Biobank Assessment Centre > Verbal interview > Medications
20003#1140862236	CAT-MUL	157057/151(157208)	0.0700743	0.0263032	0.106873	0.000168205	LOGISTIC-BINARY	Treatment/medication code: atrovent 20micrograms inhaler	100000	UK Biobank Assessment Centre	100071	Verbal interview	100075	Medications	100075	UK Biobank Assessment Centre > Verbal interview > Medications
1289	INTEGER	152690	-0.0188751	-0.0287579	-0.00899239	0.0001706	ORDERED-LOGISTIC	Cooked vegetable intake	100000	UK Biobank Assessment Centre	100025	Touchscreen	100050	Lifestyle and environment	100052	UK Biobank Assessment Centre > Touchscreen > Lifestyle and environment > Diet
20003#1140882782	CAT-MUL	156952/256(157208)	0.0701392	0.0208331	0.10357	0.000180545	LOGISTIC-BINARY	Treatment/medication code: dermovate cream	100000	UK Biobank Assessment Centre	100071	Verbal interview	100075	Medications	100075	UK Biobank Assessment Centre > Verbal interview > Medications
131760	DATE	156679/548(157227)	0.0615691	0.0236781	0.0928843	0.000186387	LOGISTIC-BINARY	Date L53 first reported (other erythematous conditions)	100091	Health-related outcomes	1712	First occurrences	2412	Skin and subcutaneous tissue disorders	2412	Health-related outcomes > First occurrences > Skin and subcutaneous tissue disorders
5257	CONTINUOUS	39258	0.0164469	0.00781819	0.0250757	0.000187292	LINEAR	Corneal resistance factor (right)	100000	UK Biobank Assessment Centre	100006	Physical measures	100013	Eye measures	100015	UK Biobank Assessment Centre > Physical measures > Eye measures > Intraocular pressure
130932	DATE	157011/216(157227)	0.0770617	0.0186246	0.111755	0.000205271	LOGISTIC-BINARY	Date F60 first reported (specific personality disorders)	100091	Health-related outcomes	1712	First occurrences	2405	Mental and behavioural disorders	2405	Health-related outcomes > First occurrences > Mental and behavioural disorders
20003#1140875990	CAT-MUL	156937/271(157208)	0.0626844	0.0231212	0.0962833	0.000206435	LOGISTIC-BINARY	Treatment/medication code: hypromellose	100000	UK Biobank Assessment Centre	100071	Verbal interview	100075	Medications	100075	UK Biobank Assessment Centre > Verbal interview > Medications
20003#1141174032	CAT-MUL	157122/86(157208)	0.0759092	0.023385	0.114455	0.000216406	LOGISTIC-BINARY	Treatment/medication code: doublebase gel	100000	UK Biobank Assessment Centre	100071	Verbal interview	100075	Medications	100075	UK Biobank Assessment Centre > Verbal interview > Medications
20003#1140861166	CAT-MUL	157147/61(157208)	0.078796	0.0183808	0.116695	0.000216464	LOGISTIC-BINARY	Treatment/medication code: dilzem sr 60mg long acting m/r capsule	100000	UK Biobank Assessment Centre	100071	Verbal interview	100075	Medications	100075	UK Biobank Assessment Centre > Verbal interview > Medications
20001#1065	CAT-MUL	157068/140(157208)	0.0776583	0.0183229	0.113976	0.000218166	LOGISTIC-BINARY	Cancer code, self-reported: thyroid cancer	100000	UK Biobank Assessment Centre	100071	Verbal interview	100074	Medical conditions	100074	UK Biobank Assessment Centre > Verbal interview > Medical conditions
131720	DATE	152894/4333(157227)	0.0424263	0.018235	0.0638684	0.000223485	LOGISTIC-BINARY	Date L20 first reported (atopic dermatitis)	100091	Health-related outcomes	1712	First occurrences	2412	Skin and subcutaneous tissue disorders	2412	Health-related outcomes > First occurrences > Skin and subcutaneous tissue disorders
20003#1140884654	CAT-MUL	156595/613(157208)	0.0605029	0.0217618	0.0911431	0.000225048	LOGISTIC-BINARY	Treatment/medication code: beclomethasone	100000	UK Biobank Assessment Centre	100071	Verbal interview	100075	Medications	100075	UK Biobank Assessment Centre > Verbal interview > Medications
6151#3	CAT-MUL	156205/260(156465)	0.068511	0.0197863	0.101282	0.000235977	LOGISTIC-BINARY	Fractured bone site(s): Hip	100000	UK Biobank Assessment Centre	100025	Touchscreen	100036	Health and medical history	100044	UK Biobank Assessment Centre > Touchscreen > Health and medical history > Medical conditions
130224	DATE	153354/3873(157227)	0.0431572	0.0184307	0.065349	0.000239207	LOGISTIC-BINARY	Date B34 first reported (viral infection of unspecified site)	100091	Health-related outcomes	1712	First occurrences	2401	Certain infectious and parasitic diseases	2401	Health-related outcomes > First occurrences > Certain infectious and parasitic diseases
20003#1140879644	CAT-MUL	157166/42(157208)	0.0905495	0.012944	0.129865	0.000242626	LOGISTIC-BINARY	Treatment/medication code: amantadine	100000	UK Biobank Assessment Centre	100071	Verbal interview	100075	Medications	100075	UK Biobank Assessment Centre > Verbal interview > Medications
20003#1140868772	CAT-MUL	157148/60(157208)	0.0790424	0.0162344	0.117101	0.000247993	LOGISTIC-BINARY	Treatment/medication code: didronel 200mg tablet	100000	UK Biobank Assessment Centre	100071	Verbal interview	100075	Medications	100075	UK Biobank Assessment Centre > Verbal interview > Medications
131060	DATE	151189/6038(157227)	0.035868	0.0157894	0.054702	0.000251361	LOGISTIC-BINARY	Date G47 first reported (sleep disorders)	100091	Health-related outcomes	1712	First occurrences	2406	Nervous system disorders	2406	Health-related outcomes > First occurrences > Nervous system disorders
20003#1140877826	CAT-MUL	157168/40(157208)	0.0831804	0.0249941	0.127357	0.00026556	LOGISTIC-BINARY	Treatment/medication code: sodium bicarbonate	100000	UK Biobank Assessment Centre	100071	Verbal interview	100075	Medications	100075	UK Biobank Assessment Centre > Verbal interview > Medications
132022	DATE	155019/2208(157227)	0.0457825	0.0192071	0.069693	0.000267375	LOGISTIC-BINARY	Date N13 first reported (obstructive and reflux uropathy)	100091	Health-related outcomes	1712	First occurrences	2414	Genitourinary system disorders	2414	Health-related outcomes > First occurrences > Genitourinary system disorders
30530	CONTINUOUS	152626	0.00906882	0.00419051	0.0139471	0.000268921	LINEAR	Sodium in urine	100078	Biological samples	100083	Assay results	100083	Assay results	100083	Biological samples > Assay results > Urine assays
2277	INTEGER	148736	-0.0549027	-0.0852026	-0.0246028	0.000272294	ORDERED-LOGISTIC	Frequency of solarium/sunlamp use	100000	UK Biobank Assessment Centre	100025	Touchscreen	100050	Lifestyle and environment	100055	UK Biobank Assessment Centre > Touchscreen > Lifestyle and environment > Sun exposure
3506	CAT-SIN	10020	-0.0678144	-0.104367	-0.0312614	0.000275352	ORDERED-LOGISTIC	Smoking compared to 10 years previous	100000	UK Biobank Assessment Centre	100025	Touchscreen	100050	Lifestyle and environment	100058	UK Biobank Assessment Centre > Touchscreen > Lifestyle and environment > Smoking
6179#4	CAT-MUL	150706/6235(156941)	-0.0576025	-0.0891464	-0.0271206	0.000277555	LOGISTIC-BINARY	Mineral and other dietary supplements: Zinc	100000	UK Biobank Assessment Centre	100025	Touchscreen	100036	Health and medical history	100045	UK Biobank Assessment Centre > Touchscreen > Health and medical history > Medication
131118	DATE	156635/592(157227)	0.0589922	0.0208844	0.0891488	0.000278582	LOGISTIC-BINARY	Date G95 first reported (other diseases of spinal cord)	100091	Health-related outcomes	1712	First occurrences	2406	Nervous system disorders	2406	Health-related outcomes > First occurrences > Nervous system disorders
20001#1052	CAT-MUL	157079/129(157208)	0.0751148	0.0177334	0.111375	0.000278857	LOGISTIC-BINARY	Cancer code, self-reported: hodgkins lymphoma / hodgkins disease	100000	UK Biobank Assessment Centre	100071	Verbal interview	100074	Medical conditions	100074	UK Biobank Assessment Centre > Verbal interview > Medical conditions
1279	INTEGER	135113	0.0246081	0.011615	0.0376011	0.000279609	ORDERED-LOGISTIC	Exposure to tobacco smoke outside home	100000	UK Biobank Assessment Centre	100025	Touchscreen	100050	Lifestyle and environment	100058	UK Biobank Assessment Centre > Touchscreen > Lifestyle and environment > Smoking
20003#1140888366	CAT-MUL	157009/199(157208)	0.0725251	0.0227193	0.109954	0.000279997	LOGISTIC-BINARY	Treatment/medication code: thiamine preparation	100000	UK Biobank Assessment Centre	100071	Verbal interview	100075	Medications	100075	UK Biobank Assessment Centre > Verbal interview > Medications
131446	DATE	156898/329(157227)	0.0641755	0.019329	0.0960604	0.000287897	LOGISTIC-BINARY	Date J13 first reported (pneumonia due to streptococcus pneumoniae)	100091	Health-related outcomes	1712	First occurrences	2410	Respiratory system disorders	2410	Health-related outcomes > First occurrences > Respiratory system disorders
20003#1140872112	CAT-MUL	157074/134(157208)	-0.509424	-0.794809	-0.245031	0.000289815	LOGISTIC-BINARY	Treatment/medication code: epanutin 25mg capsule	100000	UK Biobank Assessment Centre	100071	Verbal interview	100075	Medications	100075	UK Biobank Assessment Centre > Verbal interview > Medications
20003#1141146428	CAT-MUL	156659/549(157208)	0.0604272	0.0200503	0.0914804	0.000294545	LOGISTIC-BINARY	Treatment/medication code: fexofenadine	100000	UK Biobank Assessment Centre	100071	Verbal interview	100075	Medications	100075	UK Biobank Assessment Centre > Verbal interview > Medications
131412	DATE	157079/148(157227)	0.0785618	0.0161542	0.114774	0.000295277	LOGISTIC-BINARY	Date I88 first reported (nonspecific lymphadenitis)	100091	Health-related outcomes	1712	First occurrences	2409	Circulatory system disorders	2409	Health-related outcomes > First occurrences > Circulatory system disorders
2976	INTEGER	6713	-0.0293427	-0.04525	-0.0134355	0.00030139	LINEAR	Age diabetes diagnosed	100000	UK Biobank Assessment Centre	100025	Touchscreen	100036	Health and medical history	100044	UK Biobank Assessment Centre > Touchscreen > Health and medical history > Medical conditions
1359	CAT-SIN	156984	-0.0173949	-0.0268687	-0.00792116	0.00031307	ORDERED-LOGISTIC	Poultry intake	100000	UK Biobank Assessment Centre	100025	Touchscreen	100050	Lifestyle and environment	100052	UK Biobank Assessment Centre > Touchscreen > Lifestyle and environment > Diet
20001#1022	CAT-MUL	156732/476(157208)	0.061421	0.0210977	0.0929591	0.00031457	LOGISTIC-BINARY	Cancer code, self-reported: colon cancer/sigmoid cancer	100000	UK Biobank Assessment Centre	100071	Verbal interview	100074	Medical conditions	100074	UK Biobank Assessment Centre > Verbal interview > Medical conditions
20003#1141177526	CAT-MUL	156685/523(157208)	0.058099	0.0207525	0.0889739	0.00031493	LOGISTIC-BINARY	Treatment/medication code: esomeprazole	100000	UK Biobank Assessment Centre	100071	Verbal interview	100075	Medications	100075	UK Biobank Assessment Centre > Verbal interview > Medications
20001#1006	CAT-MUL	157104/104(157208)	0.0780619	0.0268563	0.121143	0.000318854	LOGISTIC-BINARY	Cancer code, self-reported: larynx/throat cancer	100000	UK Biobank Assessment Centre	100071	Verbal interview	100074	Medical conditions	100074	UK Biobank Assessment Centre > Verbal interview > Medical conditions
20003#1141168318	CAT-MUL	156350/858(157208)	0.0537014	0.0218059	0.0821217	0.000320365	LOGISTIC-BINARY	Treatment/medication code: clopidogrel	100000	UK Biobank Assessment Centre	100071	Verbal interview	100075	Medications	100075	UK Biobank Assessment Centre > Verbal interview > Medications
131884	DATE	149733/7494(157227)	-0.0504618	-0.078413	-0.0234717	0.000324814	LOGISTIC-BINARY	Date M23 first reported (internal derangement of knee)	100091	Health-related outcomes	1712	First occurrences	2413	Musculoskeletal system and connective tissue disorders	2413	Health-related outcomes > First occurrences > Musculoskeletal system and connective tissue disorders
20003#1140870856	CAT-MUL	156847/361(157208)	0.0644401	0.0192112	0.0980702	0.000331016	LOGISTIC-BINARY	Treatment/medication code: calcichew 1.25g chewable tablet	100000	UK Biobank Assessment Centre	100071	Verbal interview	100075	Medications	100075	UK Biobank Assessment Centre > Verbal interview > Medications
20003#1140917056	CAT-MUL	157078/130(157208)	0.0954071	0.0285111	0.153508	0.000336877	LOGISTIC-BINARY	Treatment/medication code: kliofem tablet	100000	UK Biobank Assessment Centre	100071	Verbal interview	100075	Medications	100075	UK Biobank Assessment Centre > Verbal interview > Medications
20003#1141168936	CAT-MUL	156931/277(157208)	0.0697584	0.0282001	0.108527	0.000344152	LOGISTIC-BINARY	Treatment/medication code: sildenafil	100000	UK Biobank Assessment Centre	100071	Verbal interview	100075	Medications	100075	UK Biobank Assessment Centre > Verbal interview > Medications
20003#1140865716	CAT-MUL	156937/271(157208)	0.0647492	0.0202693	0.0989809	0.000350247	LOGISTIC-BINARY	Treatment/medication code: senna	100000	UK Biobank Assessment Centre	100071	Verbal interview	100075	Medications	100075	UK Biobank Assessment Centre > Verbal interview > Medications
131676	DATE	155212/2015(157227)	0.0469762	0.0183625	0.0719258	0.000358107	LOGISTIC-BINARY	Date K81 first reported (cholecystitis)	100091	Health-related outcomes	1712	First occurrences	2411	Digestive system disorders	2411	Health-related outcomes > First occurrences > Digestive system disorders
20001#1020	CAT-MUL	156969/239(157208)	0.0623676	0.018443	0.0948071	0.000368456	LOGISTIC-BINARY	Cancer code, self-reported: large bowel cancer/colorectal cancer	100000	UK Biobank Assessment Centre	100071	Verbal interview	100074	Medical conditions	100074	UK Biobank Assessment Centre > Verbal interview > Medical conditions
20003#1140882374	CAT-MUL	157176/32(157208)	0.0948698	0.00607904	0.13786	0.000370795	LOGISTIC-BINARY	Treatment/medication code: co-amoxiclav	100000	UK Biobank Assessment Centre	100071	Verbal interview	100075	Medications	100075	UK Biobank Assessment Centre > Verbal interview > Medications
130676	DATE	157073/154(157227)	0.0744016	0.0143367	0.109565	0.00039027	LOGISTIC-BINARY	Date D80 first reported (immunodeficiency with predominantly antibody defects)	100091	Health-related outcomes	1712	First occurrences	2403	Blood, blood-forming organs and certain immune disorders	2403	Health-related outcomes > First occurrences > Blood, blood-forming organs and certain immune disorders
131940	DATE	156744/483(157227)	0.0589113	0.0185142	0.089466	0.000391155	LOGISTIC-BINARY	Date M66 first reported (spontaneous rupture of synovium and tendon)	100091	Health-related outcomes	1712	First occurrences	2413	Musculoskeletal system and connective tissue disorders	2413	Health-related outcomes > First occurrences > Musculoskeletal system and connective tissue disorders
131084	DATE	156993/234(157227)	0.0670371	0.0165253	0.0999022	0.000391184	LOGISTIC-BINARY	Date G61 first reported (inflammatory polyneuropathy)	100091	Health-related outcomes	1712	First occurrences	2406	Nervous system disorders	2406	Health-related outcomes > First occurrences > Nervous system disorders
131880	DATE	155400/1827(157227)	0.0472732	0.0183352	0.0726544	0.000393313	LOGISTIC-BINARY	Date M21 first reported (other acquired deformities of limbs)	100091	Health-related outcomes	1712	First occurrences	2413	Musculoskeletal system and connective tissue disorders	2413	Health-related outcomes > First occurrences > Musculoskeletal system and connective tissue disorders
130910	DATE	152435/4792(157227)	0.0408856	0.0169107	0.0627877	0.000402064	LOGISTIC-BINARY	Date F43 first reported (reaction to severe stress, and adjustment disorders)	100091	Health-related outcomes	1712	First occurrences	2405	Mental and behavioural disorders	2405	Health-related outcomes > First occurrences > Mental and behavioural disorders
131590	DATE	153525/3702(157227)	0.0396488	0.0162788	0.0610662	0.000403155	LOGISTIC-BINARY	Date K25 first reported (gastric ulcer)	100091	Health-related outcomes	1712	First occurrences	2411	Digestive system disorders	2411	Health-related outcomes > First occurrences > Digestive system disorders
20003#1140862574	CAT-MUL	156970/238(157208)	0.0694731	0.0167919	0.103764	0.000405992	LOGISTIC-BINARY	Treatment/medication code: pulmicort ls 50micrograms inhaler	100000	UK Biobank Assessment Centre	100071	Verbal interview	100075	Medications	100075	UK Biobank Assessment Centre > Verbal interview > Medications
131468	DATE	152738/4489(157227)	0.0387192	0.0157785	0.0595335	0.000411086	LOGISTIC-BINARY	Date J32 first reported (chronic sinusitis)	100091	Health-related outcomes	1712	First occurrences	2410	Respiratory system disorders	2410	Health-related outcomes > First occurrences > Respiratory system disorders
131038	DATE	156341/886(157227)	0.0530237	0.0204245	0.0816915	0.000411712	LOGISTIC-BINARY	Date G31 first reported (other degenerative diseases of nervous system, not elsewhere classified)	100091	Health-related outcomes	1712	First occurrences	2406	Nervous system disorders	2406	Health-related outcomes > First occurrences > Nervous system disorders
20003#1140878226	CAT-MUL	156952/256(157208)	0.067394	0.0161442	0.100512	0.000422418	LOGISTIC-BINARY	Treatment/medication code: diprobase cream	100000	UK Biobank Assessment Centre	100071	Verbal interview	100075	Medications	100075	UK Biobank Assessment Centre > Verbal interview > Medications
20003#1140916356	CAT-MUL	155838/1370(157208)	0.0498024	0.0195628	0.0769322	0.00042394	LOGISTIC-BINARY	Treatment/medication code: losartan	100000	UK Biobank Assessment Centre	100071	Verbal interview	100075	Medications	100075	UK Biobank Assessment Centre > Verbal interview > Medications
131158	DATE	156292/935(157227)	0.0539472	0.0183686	0.0822351	0.000426156	LOGISTIC-BINARY	Date H20 first reported (iridocyclitis)	100091	Health-related outcomes	1712	First occurrences	2407	Eye and adnexa disorders	2407	Health-related outcomes > First occurrences > Eye and adnexa disorders
20003#1140870306	CAT-MUL	157137/71(157208)	0.0832784	0.00996117	0.122941	0.000428532	LOGISTIC-BINARY	Treatment/medication code: iron+folic acid	100000	UK Biobank Assessment Centre	100071	Verbal interview	100075	Medications	100075	UK Biobank Assessment Centre > Verbal interview > Medications
20003#1140861088	CAT-MUL	156851/357(157208)	0.0632727	0.0196507	0.096599	0.000430167	LOGISTIC-BINARY	Treatment/medication code: nifedipine	100000	UK Biobank Assessment Centre	100071	Verbal interview	100075	Medications	100075	UK Biobank Assessment Centre > Verbal interview > Medications
132018	DATE	157136/91(157227)	0.0818966	0.0093016	0.120131	0.000440605	LOGISTIC-BINARY	Date N11 first reported (chronic tubulo-interstitial nephritis)	100091	Health-related outcomes	1712	First occurrences	2414	Genitourinary system disorders	2414	Health-related outcomes > First occurrences > Genitourinary system disorders
20160	CAT-SIN	60060/96583(156643)	-0.0187693	-0.0292777	-0.00831769	0.000442294	LOGISTIC-BINARY	Ever smoked	100000	UK Biobank Assessment Centre	100025	Touchscreen	100050	Lifestyle and environment	100058	UK Biobank Assessment Centre > Touchscreen > Lifestyle and environment > Smoking
131096	DATE	157089/138(157227)	0.0743617	0.0148714	0.111134	0.000462614	LOGISTIC-BINARY	Date G72 first reported (other myopathies)	100091	Health-related outcomes	1712	First occurrences	2406	Nervous system disorders	2406	Health-related outcomes > First occurrences > Nervous system disorders
20003#1140928916	CAT-MUL	157045/163(157208)	0.0772051	0.0136764	0.113977	0.000467371	LOGISTIC-BINARY	Treatment/medication code: olanzapine	100000	UK Biobank Assessment Centre	100071	Verbal interview	100075	Medications	100075	UK Biobank Assessment Centre > Verbal interview > Medications
20003#1140864734	CAT-MUL	157153/55(157208)	0.0868344	0.010438	0.12733	0.000473578	LOGISTIC-BINARY	Treatment/medication code: combivent inhaler	100000	UK Biobank Assessment Centre	100071	Verbal interview	100075	Medications	100075	UK Biobank Assessment Centre > Verbal interview > Medications
132108	DATE	157061/166(157227)	0.0913182	0.0222395	0.145804	0.00047801	LOGISTIC-BINARY	Date N71 first reported (inflammatory disease of uterus, except cervix)	100091	Health-related outcomes	1712	First occurrences	2414	Genitourinary system disorders	2414	Health-related outcomes > First occurrences > Genitourinary system disorders
20003#1140883478	CAT-MUL	157175/33(157208)	0.0750335	0.0222022	0.117414	0.00050114	LOGISTIC-BINARY	Treatment/medication code: pyridostigmine	100000	UK Biobank Assessment Centre	100071	Verbal interview	100075	Medications	100075	UK Biobank Assessment Centre > Verbal interview > Medications
131346	DATE	156390/837(157227)	0.0534385	0.0198158	0.0825	0.000506322	LOGISTIC-BINARY	Date I46 first reported (cardiac arrest)	100091	Health-related outcomes	1712	First occurrences	2409	Circulatory system disorders	2409	Health-related outcomes > First occurrences > Circulatory system disorders
20003#1140876384	CAT-MUL	157171/37(157208)	0.0919782	0.00291157	0.135426	0.000525262	LOGISTIC-BINARY	Treatment/medication code: glandosane plain spray	100000	UK Biobank Assessment Centre	100071	Verbal interview	100075	Medications	100075	UK Biobank Assessment Centre > Verbal interview > Medications
20003#1141192916	CAT-MUL	156905/303(157208)	0.062975	0.0161504	0.0953505	0.000543631	LOGISTIC-BINARY	Treatment/medication code: rino clenil 50micrograms nasal spray	100000	UK Biobank Assessment Centre	100071	Verbal interview	100075	Medications	100075	UK Biobank Assessment Centre > Verbal interview > Medications
20001#1044	CAT-MUL	156054/1154(157208)	0.0524739	0.0217547	0.0826415	0.000543795	LOGISTIC-BINARY	Cancer code, self-reported: prostate cancer	100000	UK Biobank Assessment Centre	100071	Verbal interview	100074	Medical conditions	100074	UK Biobank Assessment Centre > Verbal interview > Medical conditions
132512	DATE	157144/83(157227)	0.0803215	0.00794828	0.11824	0.000566816	LOGISTIC-BINARY	Date Q44 first reported (congenital malformations of gallbladder, bile ducts and liver)	100091	Health-related outcomes	1712	First occurrences	2417	Congenital disruptions and chromosomal abnormalities	2417	Health-related outcomes > First occurrences > Congenital disruptions and chromosomal abnormalities
131110	DATE	156870/357(157227)	0.0607218	0.016019	0.0925359	0.000584782	LOGISTIC-BINARY	Date G91 first reported (hydrocephalus)	100091	Health-related outcomes	1712	First occurrences	2406	Nervous system disorders	2406	Health-related outcomes > First occurrences > Nervous system disorders
131688	DATE	155411/1816(157227)	0.0475271	0.0168184	0.0732679	0.000587365	LOGISTIC-BINARY	Date K90 first reported (intestinal malabsorption)	100091	Health-related outcomes	1712	First occurrences	2411	Digestive system disorders	2411	Health-related outcomes > First occurrences > Digestive system disorders
131888	DATE	127916/29311(157227)	0.0217295	0.00924082	0.0341305	0.000602305	LOGISTIC-BINARY	Date M25 first reported (other joint disorders, not elsewhere classified)	100091	Health-related outcomes	1712	First occurrences	2413	Musculoskeletal system and connective tissue disorders	2413	Health-related outcomes > First occurrences > Musculoskeletal system and connective tissue disorders
20003#1140882694	CAT-MUL	156650/558(157208)	0.0596643	0.0161383	0.0903243	0.000608041	LOGISTIC-BINARY	Treatment/medication code: betnovate cream	100000	UK Biobank Assessment Centre	100071	Verbal interview	100075	Medications	100075	UK Biobank Assessment Centre > Verbal interview > Medications
20003#1140874976	CAT-MUL	157198/10(157208)	0.14421	0.0126915	0.222213	0.000612574	LOGISTIC-BINARY	Treatment/medication code: methylprednisolone	100000	UK Biobank Assessment Centre	100071	Verbal interview	100075	Medications	100075	UK Biobank Assessment Centre > Verbal interview > Medications
24007	CONTINUOUS	145122	0.00792224	0.00338599	0.0124585	0.000619589	LINEAR	Particulate matter air pollution (pm2.5) absorbance; 2010	100088	Additional exposures	113	Local environment	114	Residential air pollution	114	Additional exposures > Local environment > Residential air pollution
40006#D013	CAT-MUL	157211/16(157227)	0.101679	0.000193583	0.15098	0.000638416	LOGISTIC-BINARY	Type of cancer: ICD10: D01.3 Anus and anal canal	100091	Health-related outcomes	100092	Cancer register	100092	Cancer register	100092	Health-related outcomes > Cancer register
131126	DATE	156448/779(157227)	0.0536615	0.0170734	0.0828098	0.000645121	LOGISTIC-BINARY	Date G99 first reported (other disorders of nervous system in diseases classified elsewhere)	100091	Health-related outcomes	1712	First occurrences	2406	Nervous system disorders	2406	Health-related outcomes > First occurrences > Nervous system disorders
131578	DATE	154706/2521(157227)	0.0434241	0.0161519	0.067413	0.00065057	LOGISTIC-BINARY	Date K13 first reported (other diseases of lip and oral mucosa)	100091	Health-related outcomes	1712	First occurrences	2411	Digestive system disorders	2411	Health-related outcomes > First occurrences > Digestive system disorders
132440	DATE	157196/31(157227)	0.113037	0.0134957	0.176033	0.000667395	LOGISTIC-BINARY	Date Q04 first reported (other congenital malformations of brain)	100091	Health-related outcomes	1712	First occurrences	2417	Congenital disruptions and chromosomal abnormalities	2417	Health-related outcomes > First occurrences > Congenital disruptions and chromosomal abnormalities
132126	DATE	157101/126(157227)	0.0915319	0.017572	0.146049	0.0006698	LOGISTIC-BINARY	Date N82 first reported (fistulae involving female genital tract)	100091	Health-related outcomes	1712	First occurrences	2414	Genitourinary system disorders	2414	Health-related outcomes > First occurrences > Genitourinary system disorders
131072	DATE	154446/2781(157227)	0.0416694	0.0153266	0.0648958	0.000700955	LOGISTIC-BINARY	Date G55 first reported (nerve root and plexus compressions in diseases classified elsewhere)	100091	Health-related outcomes	1712	First occurrences	2406	Nervous system disorders	2406	Health-related outcomes > First occurrences > Nervous system disorders
40011#8510	CAT-MUL	157197/30(157227)	0.106068	-0.00550959	0.160107	0.000710844	LOGISTIC-BINARY	Histology of cancer tumour: Medullary carcinoma, NOS	100091	Health-related outcomes	100092	Cancer register	100092	Cancer register	100092	Health-related outcomes > Cancer register
132132	DATE	154440/2787(157227)	0.0546662	0.021765	0.0870686	0.000733162	LOGISTIC-BINARY	Date N85 first reported (other noninflammatory disorders of uterus, except cervix)	100091	Health-related outcomes	1712	First occurrences	2414	Genitourinary system disorders	2414	Health-related outcomes > First occurrences > Genitourinary system disorders
131502	DATE	156977/250(157227)	0.0743184	0.032524	0.11577	0.000740816	LOGISTIC-BINARY	Date J61 first reported (pneumoconiosis due to asbestos and other mineral fibres)	100091	Health-related outcomes	1712	First occurrences	2410	Respiratory system disorders	2410	Health-related outcomes > First occurrences > Respiratory system disorders
131276	DATE	156965/262(157227)	0.060308	0.0158355	0.0939616	0.000743621	LOGISTIC-BINARY	Date I05 first reported (rheumatic mitral valve diseases)	100091	Health-related outcomes	1712	First occurrences	2409	Circulatory system disorders	2409	Health-related outcomes > First occurrences > Circulatory system disorders
130726	DATE	156845/382(157227)	0.0588775	0.015571	0.0911957	0.000771527	LOGISTIC-BINARY	Date E23 first reported (hypofunction and other disorders of pituitary gland)	100091	Health-related outcomes	1712	First occurrences	2404	Endocrine, nutritional and metabolic diseases	2404	Health-related outcomes > First occurrences > Endocrine, nutritional and metabolic diseases
131212	DATE	156065/1162(157227)	0.0493851	0.0158142	0.0764212	0.000780012	LOGISTIC-BINARY	Date H54 first reported (blindness and low vision)	100091	Health-related outcomes	1712	First occurrences	2407	Eye and adnexa disorders	2407	Health-related outcomes > First occurrences > Eye and adnexa disorders
20003#1140923022	CAT-MUL	156943/265(157208)	0.0812903	0.0259592	0.135317	0.000801944	LOGISTIC-BINARY	Treatment/medication code: arimidex 1mg tablet	100000	UK Biobank Assessment Centre	100071	Verbal interview	100075	Medications	100075	UK Biobank Assessment Centre > Verbal interview > Medications
20003#1140868804	CAT-MUL	157197/11(157208)	0.193026	0.0327314	0.298672	0.00084244	LOGISTIC-BINARY	Treatment/medication code: bonefos 400mg capsule	100000	UK Biobank Assessment Centre	100071	Verbal interview	100075	Medications	100075	UK Biobank Assessment Centre > Verbal interview > Medications
20003#1140910766	CAT-MUL	156779/429(157208)	0.0578839	0.0167877	0.0899077	0.000848138	LOGISTIC-BINARY	Treatment/medication code: nicorandil	100000	UK Biobank Assessment Centre	100071	Verbal interview	100075	Medications	100075	UK Biobank Assessment Centre > Verbal interview > Medications
20003#1140867444	CAT-MUL	157146/62(157208)	0.0821566	0.00254436	0.121458	0.000856606	LOGISTIC-BINARY	Treatment/medication code: risperidone	100000	UK Biobank Assessment Centre	100071	Verbal interview	100075	Medications	100075	UK Biobank Assessment Centre > Verbal interview > Medications
20003#1140923920	CAT-MUL	157182/26(157208)	0.0908468	0.0105526	0.144584	0.000876399	LOGISTIC-BINARY	Treatment/medication code: volsaid retard 75mg m/r tablet	100000	UK Biobank Assessment Centre	100071	Verbal interview	100075	Medications	100075	UK Biobank Assessment Centre > Verbal interview > Medications
20003#1141153026	CAT-MUL	156840/368(157208)	0.0600843	0.0140965	0.0924693	0.000902089	LOGISTIC-BINARY	Treatment/medication code: lercanidipine	100000	UK Biobank Assessment Centre	100071	Verbal interview	100075	Medications	100075	UK Biobank Assessment Centre > Verbal interview > Medications
20003#1140879806	CAT-MUL	156927/281(157208)	0.0590782	0.0147065	0.0920564	0.000919474	LOGISTIC-BINARY	Treatment/medication code: diltiazem	100000	UK Biobank Assessment Centre	100071	Verbal interview	100075	Medications	100075	UK Biobank Assessment Centre > Verbal interview > Medications
20003#1140928274	CAT-MUL	157098/110(157208)	0.0698961	0.0154798	0.109419	0.000929339	LOGISTIC-BINARY	Treatment/medication code: ropinirole	100000	UK Biobank Assessment Centre	100071	Verbal interview	100075	Medications	100075	UK Biobank Assessment Centre > Verbal interview > Medications
132146	DATE	147723/9504(157227)	0.0385413	0.0155145	0.061499	0.000932503	LOGISTIC-BINARY	Date N92 first reported (excessive, frequent and irregular menstruation)	100091	Health-related outcomes	1712	First occurrences	2414	Genitourinary system disorders	2414	Health-related outcomes > First occurrences > Genitourinary system disorders
20003#1140910832	CAT-MUL	157089/119(157208)	0.0666662	0.0156223	0.104249	0.000936689	LOGISTIC-BINARY	Treatment/medication code: sodium warfarin	100000	UK Biobank Assessment Centre	100071	Verbal interview	100075	Medications	100075	UK Biobank Assessment Centre > Verbal interview > Medications
130762	DATE	157065/162(157227)	0.0667959	0.0151849	0.104228	0.000948238	LOGISTIC-BINARY	Date E46 first reported (unspecified protein-energy malnutrition)	100091	Health-related outcomes	1712	First occurrences	2404	Endocrine, nutritional and metabolic diseases	2404	Health-related outcomes > First occurrences > Endocrine, nutritional and metabolic diseases
20003#1140884600	CAT-MUL	153492/3716(157208)	0.0368508	0.0137873	0.058198	0.000953256	LOGISTIC-BINARY	Treatment/medication code: metformin	100000	UK Biobank Assessment Centre	100071	Verbal interview	100075	Medications	100075	UK Biobank Assessment Centre > Verbal interview > Medications
20003#1140876136	CAT-MUL	156154/1054(157208)	0.0541707	0.0152061	0.0831374	0.000969904	LOGISTIC-BINARY	Treatment/medication code: beconase 50micrograms nasal spray	100000	UK Biobank Assessment Centre	100071	Verbal interview	100075	Medications	100075	UK Biobank Assessment Centre > Verbal interview > Medications
130216	DATE	154300/2927(157227)	-0.0782581	-0.125715	-0.0326863	0.000996391	LOGISTIC-BINARY	Date B26 first reported (mumps)	100091	Health-related outcomes	1712	First occurrences	2401	Certain infectious and parasitic diseases	2401	Health-related outcomes > First occurrences > Certain infectious and parasitic diseases
20003#1140862260	CAT-MUL	157176/32(157208)	0.0845071	0.00256518	0.127286	0.0010238	LOGISTIC-BINARY	Treatment/medication code: aminophylline	100000	UK Biobank Assessment Centre	100071	Verbal interview	100075	Medications	100075	UK Biobank Assessment Centre > Verbal interview > Medications
20003#1140888648	CAT-MUL	156492/716(157208)	0.0513824	0.0176785	0.0814809	0.00103432	LOGISTIC-BINARY	Treatment/medication code: pravastatin	100000	UK Biobank Assessment Centre	100071	Verbal interview	100075	Medications	100075	UK Biobank Assessment Centre > Verbal interview > Medications
20003#1141157132	CAT-MUL	157107/101(157208)	0.0756524	0.0112001	0.118384	0.00104444	LOGISTIC-BINARY	Treatment/medication code: singulair 10mg tablet	100000	UK Biobank Assessment Centre	100071	Verbal interview	100075	Medications	100075	UK Biobank Assessment Centre > Verbal interview > Medications
131812	DATE	155943/1284(157227)	0.0481953	0.0146855	0.075231	0.0010498	LOGISTIC-BINARY	Date L85 first reported (other epidermal thickening)	100091	Health-related outcomes	1712	First occurrences	2412	Skin and subcutaneous tissue disorders	2412	Health-related outcomes > First occurrences > Skin and subcutaneous tissue disorders
20003#1141150944	CAT-MUL	156400/808(157208)	0.0532674	0.0148673	0.0829647	0.00104995	LOGISTIC-BINARY	Treatment/medication code: nasonex 0.05% aqueous nasal spray	100000	UK Biobank Assessment Centre	100071	Verbal interview	100075	Medications	100075	UK Biobank Assessment Centre > Verbal interview > Medications
132540	DATE	157125/102(157227)	0.0804128	0.00336786	0.12028	0.0010553	LOGISTIC-BINARY	Date Q65 first reported (congenital deformities of hip)	100091	Health-related outcomes	1712	First occurrences	2417	Congenital disruptions and chromosomal abnormalities	2417	Health-related outcomes > First occurrences > Congenital disruptions and chromosomal abnormalities
132036	DATE	153488/3739(157227)	0.0369015	0.0131575	0.0582174	0.00108609	LOGISTIC-BINARY	Date N20 first reported (calculus of kidney and ureter)	100091	Health-related outcomes	1712	First occurrences	2414	Genitourinary system disorders	2414	Health-related outcomes > First occurrences > Genitourinary system disorders
20003#1140876404	CAT-MUL	157081/127(157208)	0.0706635	0.00959318	0.109157	0.00111764	LOGISTIC-BINARY	Treatment/medication code: aqueous cream bp	100000	UK Biobank Assessment Centre	100071	Verbal interview	100075	Medications	100075	UK Biobank Assessment Centre > Verbal interview > Medications
20003#1140928384	CAT-MUL	157183/25(157208)	0.12475	0.0338271	0.192308	0.00113526	LOGISTIC-BINARY	Treatment/medication code: ritonavir	100000	UK Biobank Assessment Centre	100071	Verbal interview	100075	Medications	100075	UK Biobank Assessment Centre > Verbal interview > Medications
20003#1141186750	CAT-MUL	157186/22(157208)	0.0842609	0.00261129	0.128034	0.00113764	LOGISTIC-BINARY	Treatment/medication code: biotene oralbalance oral gel	100000	UK Biobank Assessment Centre	100071	Verbal interview	100075	Medications	100075	UK Biobank Assessment Centre > Verbal interview > Medications
130884	DATE	157124/103(157227)	0.0782745	0.00306881	0.116901	0.00116227	LOGISTIC-BINARY	Date F25 first reported (schizoaffective disorders)	100091	Health-related outcomes	1712	First occurrences	2405	Mental and behavioural disorders	2405	Health-related outcomes > First occurrences > Mental and behavioural disorders
130642	DATE	156788/439(157227)	0.0558245	0.0141845	0.087415	0.00116738	LOGISTIC-BINARY	Date D61 first reported (other aplastic anaemias)	100091	Health-related outcomes	1712	First occurrences	2403	Blood, blood-forming organs and certain immune disorders	2403	Health-related outcomes > First occurrences > Blood, blood-forming organs and certain immune disorders
131562	DATE	156603/624(157227)	0.0584845	0.0132397	0.0893569	0.00118052	LOGISTIC-BINARY	Date K05 first reported (gingivitis and periodontal diseases)	100091	Health-related outcomes	1712	First occurrences	2411	Digestive system disorders	2411	Health-related outcomes > First occurrences > Digestive system disorders
20001#1050	CAT-MUL	157154/54(157208)	0.0796509	0.00115776	0.119662	0.00118685	LOGISTIC-BINARY	Cancer code, self-reported: multiple myeloma	100000	UK Biobank Assessment Centre	100071	Verbal interview	100074	Medical conditions	100074	UK Biobank Assessment Centre > Verbal interview > Medical conditions
20003#1140866280	CAT-MUL	157113/95(157208)	0.0707242	0.0161393	0.113339	0.00120914	LOGISTIC-BINARY	Treatment/medication code: bumetanide	100000	UK Biobank Assessment Centre	100071	Verbal interview	100075	Medications	100075	UK Biobank Assessment Centre > Verbal interview > Medications
20003#1141174388	CAT-MUL	157189/19(157208)	0.101394	-0.0117396	0.151084	0.00121215	LOGISTIC-BINARY	Treatment/medication code: calcitriol	100000	UK Biobank Assessment Centre	100071	Verbal interview	100075	Medications	100075	UK Biobank Assessment Centre > Verbal interview > Medications
131330	DATE	156889/338(157227)	0.056727	0.0145362	0.0896919	0.0012172	LOGISTIC-BINARY	Date I38 first reported (endocarditis, valve unspecified)	100091	Health-related outcomes	1712	First occurrences	2409	Circulatory system disorders	2409	Health-related outcomes > First occurrences > Circulatory system disorders
131362	DATE	156556/671(157227)	0.0527126	0.0140648	0.082614	0.0012325	LOGISTIC-BINARY	Date I61 first reported (intracerebral haemorrhage)	100091	Health-related outcomes	1712	First occurrences	2409	Circulatory system disorders	2409	Health-related outcomes > First occurrences > Circulatory system disorders
130840	DATE	156925/302(157227)	0.0576587	0.0153288	0.0910961	0.00123382	LOGISTIC-BINARY	Date F02 first reported (dementia in other diseases classified elsewhere)	100091	Health-related outcomes	1712	First occurrences	2405	Mental and behavioural disorders	2405	Health-related outcomes > First occurrences > Mental and behavioural disorders
4728	CAT-SIN	44906/12303(57209)	0.029125	0.0116496	0.0471663	0.00126177	LOGISTIC-BINARY	Leg pain on walking	100000	UK Biobank Assessment Centre	100025	Touchscreen	100036	Health and medical history	100038	UK Biobank Assessment Centre > Touchscreen > Health and medical history > Claudication and peripheral artery disease
130	INTEGER	153721	0.00663484	0.00259521	0.0106745	0.00128603	LINEAR	Place of birth in UK - east co-ordinate	100000	UK Biobank Assessment Centre	100071	Verbal interview	100072	Early life factors	100072	UK Biobank Assessment Centre > Verbal interview > Early life factors
20003#1140866078	CAT-MUL	156731/477(157208)	0.0566985	0.0127595	0.0879289	0.00128986	LOGISTIC-BINARY	Treatment/medication code: indapamide	100000	UK Biobank Assessment Centre	100071	Verbal interview	100075	Medications	100075	UK Biobank Assessment Centre > Verbal interview > Medications
1269	INTEGER	144246	0.0330367	0.0144222	0.0516513	0.00131736	ORDERED-LOGISTIC	Exposure to tobacco smoke at home	100000	UK Biobank Assessment Centre	100025	Touchscreen	100050	Lifestyle and environment	100058	UK Biobank Assessment Centre > Touchscreen > Lifestyle and environment > Smoking
20003#1141200708	CAT-MUL	157163/45(157208)	0.0931313	-0.0101151	0.138877	0.00134343	LOGISTIC-BINARY	Treatment/medication code: strontium product	100000	UK Biobank Assessment Centre	100071	Verbal interview	100075	Medications	100075	UK Biobank Assessment Centre > Verbal interview > Medications
20003#1141146606	CAT-MUL	156942/266(157208)	0.0601682	0.0110055	0.0945429	0.00135783	LOGISTIC-BINARY	Treatment/medication code: calcium carbonate+cholecalciferol 1.25g/200iu tablet	100000	UK Biobank Assessment Centre	100071	Verbal interview	100075	Medications	100075	UK Biobank Assessment Centre > Verbal interview > Medications
131914	DATE	155696/1531(157227)	0.0462489	0.0141708	0.0733215	0.00137078	LOGISTIC-BINARY	Date M46 first reported (other inflammatory spondylopathies)	100091	Health-related outcomes	1712	First occurrences	2413	Musculoskeletal system and connective tissue disorders	2413	Health-related outcomes > First occurrences > Musculoskeletal system and connective tissue disorders
131924	DATE	148390/8837(157227)	0.0286558	0.0104279	0.045897	0.00139263	LOGISTIC-BINARY	Date M51 first reported (other intervertebral disk disorders)	100091	Health-related outcomes	1712	First occurrences	2413	Musculoskeletal system and connective tissue disorders	2413	Health-related outcomes > First occurrences > Musculoskeletal system and connective tissue disorders
20003#1141172918	CAT-MUL	157106/102(157208)	0.075721	0.0102431	0.11743	0.00139284	LOGISTIC-BINARY	Treatment/medication code: celluvisc 1% single-use eye drops	100000	UK Biobank Assessment Centre	100071	Verbal interview	100075	Medications	100075	UK Biobank Assessment Centre > Verbal interview > Medications
20001#1045	CAT-MUL	156934/274(157208)	0.0663299	0.0122624	0.103995	0.00142278	LOGISTIC-BINARY	Cancer code, self-reported: testicular cancer	100000	UK Biobank Assessment Centre	100071	Verbal interview	100074	Medical conditions	100074	UK Biobank Assessment Centre > Verbal interview > Medical conditions
4079	INTEGER	148753	-0.0081631	-0.0131795	-0.0031467	0.00142578	LINEAR	Diastolic blood pressure, automated reading	100000	UK Biobank Assessment Centre	100006	Physical measures	100011	Blood pressure	100011	UK Biobank Assessment Centre > Physical measures > Blood pressure
2207	CAT-SIN	16854/140243(157097)	-0.0268412	-0.0429829	-0.00976204	0.0014987	LOGISTIC-BINARY	Wears glasses or contact lenses	100000	UK Biobank Assessment Centre	100025	Touchscreen	100036	Health and medical history	100041	UK Biobank Assessment Centre > Touchscreen > Health and medical history > Eyesight
6148#4	CAT-MUL	51267/5026(56293)	0.038651	0.0143145	0.0628086	0.00151385	LOGISTIC-BINARY	Eye problems/disorders: Cataract	100000	UK Biobank Assessment Centre	100025	Touchscreen	100036	Health and medical history	100041	UK Biobank Assessment Centre > Touchscreen > Health and medical history > Eyesight
130888	DATE	157049/178(157227)	0.0657876	0.00768501	0.101356	0.00151413	LOGISTIC-BINARY	Date F29 first reported (unspecified nonorganic psychosis)	100091	Health-related outcomes	1712	First occurrences	2405	Mental and behavioural disorders	2405	Health-related outcomes > First occurrences > Mental and behavioural disorders
20003#1141153032	CAT-MUL	157149/59(157208)	0.0799013	0.00045623	0.12182	0.00162299	LOGISTIC-BINARY	Treatment/medication code: zanidip 10mg tablet	100000	UK Biobank Assessment Centre	100071	Verbal interview	100075	Medications	100075	UK Biobank Assessment Centre > Verbal interview > Medications
40006#C541	CAT-MUL	156619/608(157227)	0.0746116	0.0285436	0.126967	0.00162375	LOGISTIC-BINARY	Type of cancer: ICD10: C54.1 Endometrium	100091	Health-related outcomes	100092	Cancer register	100092	Cancer register	100092	Health-related outcomes > Cancer register
40006#C509	CAT-MUL	155149/2078(157227)	0.0531385	0.0180522	0.0855407	0.00164599	LOGISTIC-BINARY	Type of cancer: ICD10: C50.9 Breast, unspecified	100091	Health-related outcomes	100092	Cancer register	100092	Cancer register	100092	Health-related outcomes > Cancer register
6145#5	CAT-MUL	151771/4656(156427)	0.0378103	0.0122685	0.0597988	0.00166539	LOGISTIC-BINARY	Illness, injury, bereavement, stress in last 2 years: Marital separation/divorce	100000	UK Biobank Assessment Centre	100025	Touchscreen	100059	Psychosocial factors	100060	UK Biobank Assessment Centre > Touchscreen > Psychosocial factors > Mental health
131114	DATE	155058/2169(157227)	0.0428757	0.0125779	0.0679462	0.0016833	LOGISTIC-BINARY	Date G93 first reported (other disorders of brain)	100091	Health-related outcomes	1712	First occurrences	2406	Nervous system disorders	2406	Health-related outcomes > First occurrences > Nervous system disorders
131088	DATE	156818/409(157227)	0.0560509	0.0126553	0.0888163	0.00175868	LOGISTIC-BINARY	Date G63 first reported (polyneuropathy in diseases classified elsewhere)	100091	Health-related outcomes	1712	First occurrences	2406	Nervous system disorders	2406	Health-related outcomes > First occurrences > Nervous system disorders
21035	CAT-SIN	41292/16866(58158)	0.0327762	0.0124459	0.0535316	0.00177712	LOGISTIC-BINARY	Currently (in last 3 months) suffer from abdominal pain	100089	Online follow-up	153	Digestive health	153	Digestive health	153	Online follow-up > Digestive health
20003#1140923350	CAT-MUL	156222/986(157208)	0.051478	0.0120557	0.0806909	0.00180171	LOGISTIC-BINARY	Treatment/medication code: co-dydramol	100000	UK Biobank Assessment Centre	100071	Verbal interview	100075	Medications	100075	UK Biobank Assessment Centre > Verbal interview > Medications
131108	DATE	156991/236(157227)	0.0640875	0.00685239	0.0983397	0.00181122	LOGISTIC-BINARY	Date G90 first reported (disorders of autonomic nervous system)	100091	Health-related outcomes	1712	First occurrences	2406	Nervous system disorders	2406	Health-related outcomes > First occurrences > Nervous system disorders
6158#3	CAT-MUL	2267/2109(4376)	-0.0996655	-0.162778	-0.0374168	0.00181502	LOGISTIC-BINARY	Why reduced smoking: Health precaution	100000	UK Biobank Assessment Centre	100025	Touchscreen	100050	Lifestyle and environment	100058	UK Biobank Assessment Centre > Touchscreen > Lifestyle and environment > Smoking
20003#1141157264	CAT-MUL	157122/86(157208)	0.0758778	0.00347224	0.117362	0.00194857	LOGISTIC-BINARY	Treatment/medication code: salmeterol product	100000	UK Biobank Assessment Centre	100071	Verbal interview	100075	Medications	100075	UK Biobank Assessment Centre > Verbal interview > Medications
20003#1140870570	CAT-MUL	156723/485(157208)	0.0579101	0.00939801	0.0901947	0.00195157	LOGISTIC-BINARY	Treatment/medication code: vitamin b12 preparation	100000	UK Biobank Assessment Centre	100071	Verbal interview	100075	Medications	100075	UK Biobank Assessment Centre > Verbal interview > Medications
20003#1141180140	CAT-MUL	157067/141(157208)	0.0656801	0.0108613	0.105845	0.00196565	LOGISTIC-BINARY	Treatment/medication code: etoricoxib	100000	UK Biobank Assessment Centre	100071	Verbal interview	100075	Medications	100075	UK Biobank Assessment Centre > Verbal interview > Medications
20003#1140866122	CAT-MUL	156401/807(157208)	0.0538919	0.0110282	0.0844556	0.00202368	LOGISTIC-BINARY	Treatment/medication code: bendrofluazide	100000	UK Biobank Assessment Centre	100071	Verbal interview	100075	Medications	100075	UK Biobank Assessment Centre > Verbal interview > Medications
20003#1141153236	CAT-MUL	157178/30(157208)	0.088597	-0.00957284	0.136167	0.00204406	LOGISTIC-BINARY	Treatment/medication code: oxis 6micrograms turbohaler	100000	UK Biobank Assessment Centre	100071	Verbal interview	100075	Medications	100075	UK Biobank Assessment Centre > Verbal interview > Medications
131056	DATE	154057/3170(157227)	0.0359927	0.0112979	0.0581754	0.00207699	LOGISTIC-BINARY	Date G45 first reported (transient cerebral ischaemic attacks and related syndromes)	100091	Health-related outcomes	1712	First occurrences	2406	Nervous system disorders	2406	Health-related outcomes > First occurrences > Nervous system disorders
3466	CAT-SIN	9053	-0.0597242	-0.0985192	-0.0209292	0.00209027	ORDERED-LOGISTIC	Time from waking to first cigarette	100000	UK Biobank Assessment Centre	100025	Touchscreen	100050	Lifestyle and environment	100058	UK Biobank Assessment Centre > Touchscreen > Lifestyle and environment > Smoking
40006#C221	CAT-MUL	157166/61(157227)	0.0796995	-0.00774595	0.120382	0.00215825	LOGISTIC-BINARY	Type of cancer: ICD10: C22.1 Intrahepatic bile duct carcinoma	100091	Health-related outcomes	100092	Cancer register	100092	Cancer register	100092	Health-related outcomes > Cancer register
131536	DATE	157070/157(157227)	0.079157	0.000236583	0.119179	0.00218318	LOGISTIC-BINARY	Date J91 first reported (pleural effusion in conditions classified elsewhere)	100091	Health-related outcomes	1712	First occurrences	2410	Respiratory system disorders	2410	Health-related outcomes > First occurrences > Respiratory system disorders
131916	DATE	145942/11285(157227)	0.0257733	0.00887739	0.0421103	0.00219024	LOGISTIC-BINARY	Date M47 first reported (spondylosis)	100091	Health-related outcomes	1712	First occurrences	2413	Musculoskeletal system and connective tissue disorders	2413	Health-related outcomes > First occurrences > Musculoskeletal system and connective tissue disorders
20003#1140925800	CAT-MUL	156714/494(157208)	0.0571737	0.00875853	0.0897307	0.00219274	LOGISTIC-BINARY	Treatment/medication code: movicol oral powder	100000	UK Biobank Assessment Centre	100071	Verbal interview	100075	Medications	100075	UK Biobank Assessment Centre > Verbal interview > Medications
20003#1140874866	CAT-MUL	157084/124(157208)	0.0778154	-0.00463277	0.117454	0.00224582	LOGISTIC-BINARY	Treatment/medication code: carbimazole	100000	UK Biobank Assessment Centre	100071	Verbal interview	100075	Medications	100075	UK Biobank Assessment Centre > Verbal interview > Medications
20003#1140865670	CAT-MUL	157132/76(157208)	0.0751732	-0.00267952	0.116455	0.00226466	LOGISTIC-BINARY	Treatment/medication code: salazopyrin 500mg tablet	100000	UK Biobank Assessment Centre	100071	Verbal interview	100075	Medications	100075	UK Biobank Assessment Centre > Verbal interview > Medications
131422	DATE	157050/177(157227)	0.0644351	0.00441238	0.100354	0.00227104	LOGISTIC-BINARY	Date I99 first reported (other and unspecified disorders of circulatory system)	100091	Health-related outcomes	1712	First occurrences	2409	Circulatory system disorders	2409	Health-related outcomes > First occurrences > Circulatory system disorders
2644	CAT-SIN	25908/21518(47426)	-0.0320224	-0.0529088	-0.0117657	0.00231171	LOGISTIC-BINARY	Light smokers, at least 100 smokes in lifetime	100000	UK Biobank Assessment Centre	100025	Touchscreen	100050	Lifestyle and environment	100058	UK Biobank Assessment Centre > Touchscreen > Lifestyle and environment > Smoking
131728	DATE	156881/346(157227)	0.0546507	0.00929078	0.0872549	0.0023129	LOGISTIC-BINARY	Date L24 first reported (irritant contact dermatitis)	100091	Health-related outcomes	1712	First occurrences	2412	Skin and subcutaneous tissue disorders	2412	Health-related outcomes > First occurrences > Skin and subcutaneous tissue disorders
130698	DATE	155515/1712(157227)	0.0463502	0.0125527	0.0744397	0.00232583	LOGISTIC-BINARY	Date E04 first reported (other non-toxic goitre)	100091	Health-related outcomes	1712	First occurrences	2404	Endocrine, nutritional and metabolic diseases	2404	Health-related outcomes > First occurrences > Endocrine, nutritional and metabolic diseases
20003#1140923402	CAT-MUL	157073/135(157208)	0.0619614	0.00498466	0.0982494	0.00236212	LOGISTIC-BINARY	Treatment/medication code: co-amilofruse	100000	UK Biobank Assessment Centre	100071	Verbal interview	100075	Medications	100075	UK Biobank Assessment Centre > Verbal interview > Medications
132486	DATE	157201/26(157227)	0.0843084	-0.0095595	0.129577	0.00239933	LOGISTIC-BINARY	Date Q31 first reported (congenital malformations of larynx)	100091	Health-related outcomes	1712	First occurrences	2417	Congenital disruptions and chromosomal abnormalities	2417	Health-related outcomes > First occurrences > Congenital disruptions and chromosomal abnormalities
2040	CAT-SIN	113680/38244(151924)	-0.0193488	-0.0319968	-0.00698847	0.00243212	LOGISTIC-BINARY	Risk taking	100000	UK Biobank Assessment Centre	100025	Touchscreen	100059	Psychosocial factors	100060	UK Biobank Assessment Centre > Touchscreen > Psychosocial factors > Mental health
20003#1141190554	CAT-MUL	157198/10(157208)	0.135705	0.0360021	0.221378	0.00245576	LOGISTIC-BINARY	Treatment/medication code: atazanavir	100000	UK Biobank Assessment Centre	100071	Verbal interview	100075	Medications	100075	UK Biobank Assessment Centre > Verbal interview > Medications
20003#1141195232	CAT-MUL	157116/92(157208)	0.0685511	0.00057946	0.10702	0.0024561	LOGISTIC-BINARY	Treatment/medication code: budesonide+formoterol	100000	UK Biobank Assessment Centre	100071	Verbal interview	100075	Medications	100075	UK Biobank Assessment Centre > Verbal interview > Medications
20003#1140868580	CAT-MUL	157114/94(157208)	0.0974703	-0.00933185	0.154068	0.00245927	LOGISTIC-BINARY	Treatment/medication code: norethisterone	100000	UK Biobank Assessment Centre	100071	Verbal interview	100075	Medications	100075	UK Biobank Assessment Centre > Verbal interview > Medications
131600	DATE	150630/6597(157227)	0.0301555	0.00974092	0.0493718	0.00251582	LOGISTIC-BINARY	Date K30 first reported (dyspepsia)	100091	Health-related outcomes	1712	First occurrences	2411	Digestive system disorders	2411	Health-related outcomes > First occurrences > Digestive system disorders
20003#1140874790	CAT-MUL	156975/233(157208)	0.0625921	0.00502593	0.0977474	0.00253075	LOGISTIC-BINARY	Treatment/medication code: betamethasone	100000	UK Biobank Assessment Centre	100071	Verbal interview	100075	Medications	100075	UK Biobank Assessment Centre > Verbal interview > Medications
131280	DATE	156675/552(157227)	0.0508331	0.0113151	0.0823787	0.00260363	LOGISTIC-BINARY	Date I07 first reported (rheumatic tricuspid valve diseases)	100091	Health-related outcomes	1712	First occurrences	2409	Circulatory system disorders	2409	Health-related outcomes > First occurrences > Circulatory system disorders
20003#1140862382	CAT-MUL	156300/908(157208)	0.0553604	0.00994155	0.0863632	0.00263272	LOGISTIC-BINARY	Treatment/medication code: becotide 50 inhaler	100000	UK Biobank Assessment Centre	100071	Verbal interview	100075	Medications	100075	UK Biobank Assessment Centre > Verbal interview > Medications
131806	DATE	146557/10670(157227)	-0.0349441	-0.0581686	-0.0126004	0.00270148	LOGISTIC-BINARY	Date L82 first reported (seborrhoeic keratosis)	100091	Health-related outcomes	1712	First occurrences	2412	Skin and subcutaneous tissue disorders	2412	Health-related outcomes > First occurrences > Skin and subcutaneous tissue disorders
20003#1140868532	CAT-MUL	157112/96(157208)	0.0716637	-8.61237e-05	0.112073	0.00270355	LOGISTIC-BINARY	Treatment/medication code: testosterone product	100000	UK Biobank Assessment Centre	100071	Verbal interview	100075	Medications	100075	UK Biobank Assessment Centre > Verbal interview > Medications
131430	DATE	150963/6264(157227)	-0.0476194	-0.0792716	-0.0171649	0.00270503	LOGISTIC-BINARY	Date J03 first reported (acute tonsillitis)	100091	Health-related outcomes	1712	First occurrences	2410	Respiratory system disorders	2410	Health-related outcomes > First occurrences > Respiratory system disorders
20003#1140863182	CAT-MUL	157107/101(157208)	0.0694916	-0.00157586	0.108127	0.00273442	LOGISTIC-BINARY	Treatment/medication code: nitrazepam	100000	UK Biobank Assessment Centre	100071	Verbal interview	100075	Medications	100075	UK Biobank Assessment Centre > Verbal interview > Medications
131758	DATE	157119/108(157227)	0.0783225	-0.0057245	0.119623	0.00279065	LOGISTIC-BINARY	Date L52 first reported (erythema nodosum)	100091	Health-related outcomes	1712	First occurrences	2412	Skin and subcutaneous tissue disorders	2412	Health-related outcomes > First occurrences > Skin and subcutaneous tissue disorders
21052	CAT-SIN	58249	0.0371907	0.0128515	0.06153	0.0027965	ORDERED-LOGISTIC	Degree bothered by chest pain in the last 3 months	100089	Online follow-up	153	Digestive health	153	Digestive health	153	Online follow-up > Digestive health
131344	DATE	154951/2276(157227)	0.0387485	0.0116154	0.0634172	0.0028098	LOGISTIC-BINARY	Date I45 first reported (other conduction disorders)	100091	Health-related outcomes	1712	First occurrences	2409	Circulatory system disorders	2409	Health-related outcomes > First occurrences > Circulatory system disorders
20003#1141157294	CAT-MUL	157095/113(157208)	0.0808847	-0.00460812	0.120968	0.00281556	LOGISTIC-BINARY	Treatment/medication code: hydrocortisone product	100000	UK Biobank Assessment Centre	100071	Verbal interview	100075	Medications	100075	UK Biobank Assessment Centre > Verbal interview > Medications
40011#8380	CAT-MUL	156738/489(157227)	0.0686579	0.016956	0.118321	0.00283377	LOGISTIC-BINARY	Histology of cancer tumour: Endometrioid carcinoma	100091	Health-related outcomes	100092	Cancer register	100092	Cancer register	100092	Health-related outcomes > Cancer register
20003#1140865668	CAT-MUL	157125/83(157208)	0.0802103	-0.00491762	0.122872	0.00284904	LOGISTIC-BINARY	Treatment/medication code: sulphasalazine	100000	UK Biobank Assessment Centre	100071	Verbal interview	100075	Medications	100075	UK Biobank Assessment Centre > Verbal interview > Medications
20003#1140867504	CAT-MUL	157114/94(157208)	0.0688681	-0.00225723	0.107526	0.00285373	LOGISTIC-BINARY	Treatment/medication code: priadel 200mg m/r tablet	100000	UK Biobank Assessment Centre	100071	Verbal interview	100075	Medications	100075	UK Biobank Assessment Centre > Verbal interview > Medications
20003#1141173348	CAT-MUL	157090/118(157208)	0.0655384	0.00115753	0.103594	0.00289261	LOGISTIC-BINARY	Treatment/medication code: hydroxocobalamin	100000	UK Biobank Assessment Centre	100071	Verbal interview	100075	Medications	100075	UK Biobank Assessment Centre > Verbal interview > Medications
130188	DATE	151296/5931(157227)	0.0320866	0.00970517	0.0523194	0.00289264	LOGISTIC-BINARY	Date B07 first reported (viral warts)	100091	Health-related outcomes	1712	First occurrences	2401	Certain infectious and parasitic diseases	2401	Health-related outcomes > First occurrences > Certain infectious and parasitic diseases
21028	CAT-SIN	31318	-0.0328461	-0.0545367	-0.0111554	0.00292032	ORDERED-LOGISTIC	Frequency of discomfort/pain getting better or stopping after a bowel movement	100089	Online follow-up	153	Digestive health	153	Digestive health	153	Online follow-up > Digestive health
131320	DATE	157047/180(157227)	0.0620372	0.00639027	0.099125	0.00292642	LOGISTIC-BINARY	Date I33 first reported (acute and subacute endocarditis)	100091	Health-related outcomes	1712	First occurrences	2409	Circulatory system disorders	2409	Health-related outcomes > First occurrences > Circulatory system disorders
131560	DATE	154722/2505(157227)	0.0400545	0.0103965	0.0645065	0.00293223	LOGISTIC-BINARY	Date K04 first reported (diseases of pulp and periapical tissues)	100091	Health-related outcomes	1712	First occurrences	2411	Digestive system disorders	2411	Health-related outcomes > First occurrences > Digestive system disorders
40011#9650	CAT-MUL	157197/30(157227)	0.104633	-0.0216508	0.159489	0.0029619	LOGISTIC-BINARY	Histology of cancer tumour: Hodgkin lymphoma, NOS	100091	Health-related outcomes	100092	Cancer register	100092	Cancer register	100092	Health-related outcomes > Cancer register
130848	DATE	156795/432(157227)	0.0558337	0.0076399	0.0886479	0.0030522	LOGISTIC-BINARY	Date F06 first reported (other mental disorders due to brain damage and dysfunction and to physical disease)	100091	Health-related outcomes	1712	First occurrences	2405	Mental and behavioural disorders	2405	Health-related outcomes > First occurrences > Mental and behavioural disorders
20003#1140928284	CAT-MUL	157074/134(157208)	0.0635552	0.00438148	0.101836	0.00313855	LOGISTIC-BINARY	Treatment/medication code: moxonidine	100000	UK Biobank Assessment Centre	100071	Verbal interview	100075	Medications	100075	UK Biobank Assessment Centre > Verbal interview > Medications
20003#1140869278	CAT-MUL	157094/114(157208)	0.131728	-0.0125838	0.198126	0.00315539	LOGISTIC-BINARY	Treatment/medication code: noriday tablet	100000	UK Biobank Assessment Centre	100071	Verbal interview	100075	Medications	100075	UK Biobank Assessment Centre > Verbal interview > Medications
130704	DATE	156326/901(157227)	0.0500873	0.00910574	0.0806833	0.0032549	LOGISTIC-BINARY	Date E07 first reported (other disorders of thyroid)	100091	Health-related outcomes	1712	First occurrences	2404	Endocrine, nutritional and metabolic diseases	2404	Health-related outcomes > First occurrences > Endocrine, nutritional and metabolic diseases
131288	DATE	156959/268(157227)	0.0578643	0.00696462	0.0927611	0.00325635	LOGISTIC-BINARY	Date I11 first reported (hypertensive heart disease)	100091	Health-related outcomes	1712	First occurrences	2409	Circulatory system disorders	2409	Health-related outcomes > First occurrences > Circulatory system disorders
6151#7	CAT-MUL	148384/8081(156465)	0.0281323	0.0084308	0.0461838	0.0032583	LOGISTIC-BINARY	Fractured bone site(s): Other bones	100000	UK Biobank Assessment Centre	100025	Touchscreen	100036	Health and medical history	100044	UK Biobank Assessment Centre > Touchscreen > Health and medical history > Medical conditions
130626	DATE	156967/260(157227)	0.0613981	0.00424352	0.0968874	0.00332125	LOGISTIC-BINARY	Date D52 first reported (folate deficiency anaemia)	100091	Health-related outcomes	1712	First occurrences	2403	Blood, blood-forming organs and certain immune disorders	2403	Health-related outcomes > First occurrences > Blood, blood-forming organs and certain immune disorders
130792	DATE	142281/14946(157227)	0.0226374	0.00718654	0.0375815	0.0033298	LOGISTIC-BINARY	Date E66 first reported (obesity)	100091	Health-related outcomes	1712	First occurrences	2404	Endocrine, nutritional and metabolic diseases	2404	Health-related outcomes > First occurrences > Endocrine, nutritional and metabolic diseases
40009	INTEGER	37785	0.0284914	0.00952471	0.047458	0.00333695	ORDERED-LOGISTIC	Reported occurrences of cancer	100091	Health-related outcomes	100092	Cancer register	100092	Cancer register	100092	Health-related outcomes > Cancer register
20003#1140857636	CAT-MUL	156990/218(157208)	0.0842465	0.000781441	0.136944	0.00336195	LOGISTIC-BINARY	Treatment/medication code: prempak 0.625 tablet	100000	UK Biobank Assessment Centre	100071	Verbal interview	100075	Medications	100075	UK Biobank Assessment Centre > Verbal interview > Medications
131910	DATE	155040/2187(157227)	0.0407487	0.00983274	0.0661357	0.00336969	LOGISTIC-BINARY	Date M43 first reported (other deforming dorsopathies)	100091	Health-related outcomes	1712	First occurrences	2413	Musculoskeletal system and connective tissue disorders	2413	Health-related outcomes > First occurrences > Musculoskeletal system and connective tissue disorders
131260	DATE	151294/5933(157227)	0.0296131	0.00877486	0.0488718	0.00337755	LOGISTIC-BINARY	Date H91 first reported (other hearing loss)	100091	Health-related outcomes	1712	First occurrences	2408	Ear and mastoid process disorders	2408	Health-related outcomes > First occurrences > Ear and mastoid process disorders
4012	INTEGER	2944	0.0355961	0.0117449	0.0594472	0.00345695	LINEAR	Age deep-vein thrombosis (DVT, blood clot in leg) diagnosed	100000	UK Biobank Assessment Centre	100025	Touchscreen	100036	Health and medical history	100044	UK Biobank Assessment Centre > Touchscreen > Health and medical history > Medical conditions
131370	DATE	156391/836(157227)	0.0469941	0.0102247	0.0768116	0.00355361	LOGISTIC-BINARY	Date I65 first reported (occlusion and stenosis of precerebral arteries, not resulting in cerebral infarction)	100091	Health-related outcomes	1712	First occurrences	2409	Circulatory system disorders	2409	Health-related outcomes > First occurrences > Circulatory system disorders
20003#1140927730	CAT-MUL	157122/86(157208)	0.0715266	-0.000363204	0.11673	0.00359072	LOGISTIC-BINARY	Treatment/medication code: epaderm ointment	100000	UK Biobank Assessment Centre	100071	Verbal interview	100075	Medications	100075	UK Biobank Assessment Centre > Verbal interview > Medications
130340	DATE	156127/1100(157227)	0.04575	0.00916323	0.0742388	0.00359123	LOGISTIC-BINARY	Date B97 first reported (viral agents as the cause of diseases classified to other chapters)	100091	Health-related outcomes	1712	First occurrences	2401	Certain infectious and parasitic diseases	2401	Health-related outcomes > First occurrences > Certain infectious and parasitic diseases
20003#1141176570	CAT-MUL	157021/187(157208)	0.0655672	-0.00200888	0.102888	0.00367704	LOGISTIC-BINARY	Treatment/medication code: fosamax 5mg tablet	100000	UK Biobank Assessment Centre	100071	Verbal interview	100075	Medications	100075	UK Biobank Assessment Centre > Verbal interview > Medications
20001#1028	CAT-MUL	157190/18(157208)	0.100191	-0.0231105	0.163283	0.00371101	LOGISTIC-BINARY	Cancer code, self-reported: non-small cell lung cancer	100000	UK Biobank Assessment Centre	100071	Verbal interview	100074	Medical conditions	100074	UK Biobank Assessment Centre > Verbal interview > Medical conditions
20003#1140860834	CAT-MUL	156811/397(157208)	0.05414	0.0071475	0.0874388	0.00380085	LOGISTIC-BINARY	Treatment/medication code: glyceryl trinitrate	100000	UK Biobank Assessment Centre	100071	Verbal interview	100075	Medications	100075	UK Biobank Assessment Centre > Verbal interview > Medications
131802	DATE	156842/385(157227)	0.0579668	0.0049521	0.0917067	0.0038998	LOGISTIC-BINARY	Date L80 first reported (vitiligo)	100091	Health-related outcomes	1712	First occurrences	2412	Skin and subcutaneous tissue disorders	2412	Health-related outcomes > First occurrences > Skin and subcutaneous tissue disorders
20003#1140874138	CAT-MUL	157145/63(157208)	0.0688835	-0.00694901	0.108617	0.00392348	LOGISTIC-BINARY	Treatment/medication code: ciprofloxacin	100000	UK Biobank Assessment Centre	100071	Verbal interview	100075	Medications	100075	UK Biobank Assessment Centre > Verbal interview > Medications
20003#1140888390	CAT-MUL	157159/49(157208)	0.0837655	-0.020979	0.127944	0.0039343	LOGISTIC-BINARY	Treatment/medication code: ferrous salt product	100000	UK Biobank Assessment Centre	100071	Verbal interview	100075	Medications	100075	UK Biobank Assessment Centre > Verbal interview > Medications
132268	DATE	156584/643(157227)	0.0721878	0.0103441	0.117261	0.00398253	LOGISTIC-BINARY	Date O72 first reported (postpartum haemorrhage)	100091	Health-related outcomes	1712	First occurrences	2415	Pregnancy, childbirth and the puerperium	2415	Health-related outcomes > First occurrences > Pregnancy, childbirth and the puerperium
131654	DATE	154529/2698(157227)	0.0373858	0.00907861	0.0615023	0.00400914	LOGISTIC-BINARY	Date K66 first reported (other disorders of peritoneum)	100091	Health-related outcomes	1712	First occurrences	2411	Digestive system disorders	2411	Health-related outcomes > First occurrences > Digestive system disorders
40011#8010	CAT-MUL	156238/989(157227)	0.0542889	0.00754874	0.0862047	0.0041923	LOGISTIC-BINARY	Histology of cancer tumour: Carcinoma, NOS	100091	Health-related outcomes	100092	Cancer register	100092	Cancer register	100092	Health-related outcomes > Cancer register
20003#1140868816	CAT-MUL	157168/40(157208)	0.0801122	-0.0214442	0.123818	0.00421302	LOGISTIC-BINARY	Treatment/medication code: desmopressin	100000	UK Biobank Assessment Centre	100071	Verbal interview	100075	Medications	100075	UK Biobank Assessment Centre > Verbal interview > Medications
131996	DATE	157043/184(157227)	0.0646524	-0.00183742	0.10115	0.00421363	LOGISTIC-BINARY	Date M99 first reported (biomechanical lesions, not elsewhere classified)	100091	Health-related outcomes	1712	First occurrences	2413	Musculoskeletal system and connective tissue disorders	2413	Health-related outcomes > First occurrences > Musculoskeletal system and connective tissue disorders
130878	DATE	157058/169(157227)	0.0669081	-0.00410924	0.103944	0.0042535	LOGISTIC-BINARY	Date F22 first reported (persistent delusional disorders)	100091	Health-related outcomes	1712	First occurrences	2405	Mental and behavioural disorders	2405	Health-related outcomes > First occurrences > Mental and behavioural disorders
131708	DATE	152294/4933(157227)	0.0322759	0.00848021	0.0532972	0.00427172	LOGISTIC-BINARY	Date L08 first reported (other local infections of skin and subcutaneous tissue)	100091	Health-related outcomes	1712	First occurrences	2412	Skin and subcutaneous tissue disorders	2412	Health-related outcomes > First occurrences > Skin and subcutaneous tissue disorders
20003#1140868518	CAT-MUL	157155/53(157208)	0.10333	-0.0280538	0.165318	0.00435833	LOGISTIC-BINARY	Treatment/medication code: nuvelle tablet	100000	UK Biobank Assessment Centre	100071	Verbal interview	100075	Medications	100075	UK Biobank Assessment Centre > Verbal interview > Medications
20003#1140872214	CAT-MUL	157192/16(157208)	-1.71404	-2.94314	-0.609605	0.00436492	LOGISTIC-BINARY	Treatment/medication code: valproic acid	100000	UK Biobank Assessment Centre	100071	Verbal interview	100075	Medications	100075	UK Biobank Assessment Centre > Verbal interview > Medications
20003#1141179992	CAT-MUL	157038/170(157208)	0.0658933	-0.0030191	0.102388	0.00437383	LOGISTIC-BINARY	Treatment/medication code: dovobet ointment	100000	UK Biobank Assessment Centre	100071	Verbal interview	100075	Medications	100075	UK Biobank Assessment Centre > Verbal interview > Medications
131682	DATE	155808/1419(157227)	0.0431063	0.00823036	0.0704877	0.00451537	LOGISTIC-BINARY	Date K85 first reported (acute pancreatitis)	100091	Health-related outcomes	1712	First occurrences	2411	Digestive system disorders	2411	Health-related outcomes > First occurrences > Digestive system disorders
131576	DATE	155866/1361(157227)	0.0447853	0.00798854	0.0726687	0.00451912	LOGISTIC-BINARY	Date K12 first reported (stomatitis and related lesions)	100091	Health-related outcomes	1712	First occurrences	2411	Digestive system disorders	2411	Health-related outcomes > First occurrences > Digestive system disorders
20003#1140923018	CAT-MUL	157072/136(157208)	0.0761257	-0.00208746	0.123889	0.00463758	LOGISTIC-BINARY	Treatment/medication code: anastrozole	100000	UK Biobank Assessment Centre	100071	Verbal interview	100075	Medications	100075	UK Biobank Assessment Centre > Verbal interview > Medications
20003#1141150866	CAT-MUL	157198/10(157208)	-2.2709	-3.90429	-0.796986	0.00464668	LOGISTIC-BINARY	Treatment/medication code: maxolon 5mg tablet	100000	UK Biobank Assessment Centre	100071	Verbal interview	100075	Medications	100075	UK Biobank Assessment Centre > Verbal interview > Medications
20003#1140926780	CAT-MUL	157106/102(157208)	0.0686926	-0.00266883	0.111903	0.00465878	LOGISTIC-BINARY	Treatment/medication code: adizem-xl plus m/r capsule	100000	UK Biobank Assessment Centre	100071	Verbal interview	100075	Medications	100075	UK Biobank Assessment Centre > Verbal interview > Medications
40006#C504	CAT-MUL	155823/1404(157227)	0.0543148	0.0127085	0.0924254	0.0046867	LOGISTIC-BINARY	Type of cancer: ICD10: C50.4 Upper-outer quadrant of breast	100091	Health-related outcomes	100092	Cancer register	100092	Cancer register	100092	Health-related outcomes > Cancer register
6148#2	CAT-MUL	54134/2159(56293)	-0.0805209	-0.137864	-0.0263232	0.00478516	LOGISTIC-BINARY	Eye problems/disorders: Glaucoma	100000	UK Biobank Assessment Centre	100025	Touchscreen	100036	Health and medical history	100041	UK Biobank Assessment Centre > Touchscreen > Health and medical history > Eyesight
40006#C37	CAT-MUL	157217/10(157227)	0.181413	-0.0360774	0.286573	0.00497691	LOGISTIC-BINARY	Type of cancer: ICD10: C37 Malignant neoplasm of thymus	100091	Health-related outcomes	100092	Cancer register	100092	Cancer register	100092	Health-related outcomes > Cancer register
20003#1140852976	CAT-MUL	152280/4928(157208)	-0.0492649	-0.0843143	-0.0156502	0.00500312	LOGISTIC-BINARY	Treatment/medication code: multivitamins	100000	UK Biobank Assessment Centre	100071	Verbal interview	100075	Medications	100075	UK Biobank Assessment Centre > Verbal interview > Medications
6159#2	CAT-MUL	154088/2883(156971)	0.0384827	0.00828427	0.0633118	0.00503725	LOGISTIC-BINARY	Pain type(s) experienced in last month: Facial pain	100000	UK Biobank Assessment Centre	100025	Touchscreen	100036	Health and medical history	100048	UK Biobank Assessment Centre > Touchscreen > Health and medical history > Pain
131738	DATE	153221/4006(157227)	0.0343869	0.0082289	0.0570377	0.00508332	LOGISTIC-BINARY	Date L29 first reported (pruritus)	100091	Health-related outcomes	1712	First occurrences	2412	Skin and subcutaneous tissue disorders	2412	Health-related outcomes > First occurrences > Skin and subcutaneous tissue disorders
131934	DATE	155610/1617(157227)	0.0425129	0.00782465	0.0692025	0.00509508	LOGISTIC-BINARY	Date M62 first reported (other disorders of muscle)	100091	Health-related outcomes	1712	First occurrences	2413	Musculoskeletal system and connective tissue disorders	2413	Health-related outcomes > First occurrences > Musculoskeletal system and connective tissue disorders
21069-4	CAT-SIN	380/1048	-999	-999	-999	0.00510267	MULTINOMIAL-LOGISTIC	Method of coeliac disease/gluten sensitivity diagnosis	100089	Online follow-up	153	Digestive health	153	Digestive health	153	Online follow-up > Digestive health
20003#1140864966	CAT-MUL	157183/25(157208)	0.106025	-0.046951	0.167783	0.00512181	LOGISTIC-BINARY	Treatment/medication code: salbutamol+ipratropium 100micrograms/20micrograms inhaler	100000	UK Biobank Assessment Centre	100071	Verbal interview	100075	Medications	100075	UK Biobank Assessment Centre > Verbal interview > Medications
40006#C444	CAT-MUL	156795/432(157227)	0.0517676	0.00517412	0.0846457	0.00520965	LOGISTIC-BINARY	Type of cancer: ICD10: C44.4 Skin of scalp and neck	100091	Health-related outcomes	100092	Cancer register	100092	Cancer register	100092	Health-related outcomes > Cancer register
40011#9761	CAT-MUL	157214/13(157227)	0.177895	-0.0458958	0.276502	0.00523359	LOGISTIC-BINARY	Histology of cancer tumour: Waldenstrom macroglobulinemia	100091	Health-related outcomes	100092	Cancer register	100092	Cancer register	100092	Health-related outcomes > Cancer register
131426	DATE	149082/8145(157227)	-0.0389942	-0.0668103	-0.0121421	0.00525296	LOGISTIC-BINARY	Date J01 first reported (acute sinusitis)	100091	Health-related outcomes	1712	First occurrences	2410	Respiratory system disorders	2410	Health-related outcomes > First occurrences > Respiratory system disorders
20003#1141180392	CAT-MUL	157124/84(157208)	0.0697428	-0.0129437	0.109355	0.00527252	LOGISTIC-BINARY	Treatment/medication code: cefalexin	100000	UK Biobank Assessment Centre	100071	Verbal interview	100075	Medications	100075	UK Biobank Assessment Centre > Verbal interview > Medications
3436	INTEGER	9878	-0.0283971	-0.0483686	-0.00842555	0.00532733	LINEAR	Age started smoking in current smokers	100000	UK Biobank Assessment Centre	100025	Touchscreen	100050	Lifestyle and environment	100058	UK Biobank Assessment Centre > Touchscreen > Lifestyle and environment > Smoking
20003#1140863144	CAT-MUL	156679/529(157208)	0.0517127	0.00453255	0.0845358	0.00537853	LOGISTIC-BINARY	Treatment/medication code: zopiclone	100000	UK Biobank Assessment Centre	100071	Verbal interview	100075	Medications	100075	UK Biobank Assessment Centre > Verbal interview > Medications
20003#1141157470	CAT-MUL	157184/24(157208)	0.0896956	-0.0230333	0.141392	0.00541069	LOGISTIC-BINARY	Treatment/medication code: fentanyl product	100000	UK Biobank Assessment Centre	100071	Verbal interview	100075	Medications	100075	UK Biobank Assessment Centre > Verbal interview > Medications
131870	DATE	148450/8777(157227)	0.025404	0.00670113	0.0429818	0.00560605	LOGISTIC-BINARY	Date M16 first reported (coxarthrosis [arthrosis of hip])	100091	Health-related outcomes	1712	First occurrences	2413	Musculoskeletal system and connective tissue disorders	2413	Health-related outcomes > First occurrences > Musculoskeletal system and connective tissue disorders
20001#1060	CAT-MUL	156983/225(157208)	0.0607901	-0.00179699	0.0974664	0.00570549	LOGISTIC-BINARY	Cancer code, self-reported: non-melanoma skin cancer	100000	UK Biobank Assessment Centre	100071	Verbal interview	100074	Medical conditions	100074	UK Biobank Assessment Centre > Verbal interview > Medical conditions
130906	DATE	144946/12281(157227)	0.0234562	0.00624955	0.0397723	0.00578648	LOGISTIC-BINARY	Date F41 first reported (other anxiety disorders)	100091	Health-related outcomes	1712	First occurrences	2405	Mental and behavioural disorders	2405	Health-related outcomes > First occurrences > Mental and behavioural disorders
130020	DATE	156447/780(157227)	0.0474137	0.00527674	0.0774969	0.00596011	LOGISTIC-BINARY	Date A15 first reported (respiratory tuberculosis, bacteriologically and histologically confirmed)	100091	Health-related outcomes	1712	First occurrences	2401	Certain infectious and parasitic diseases	2401	Health-related outcomes > First occurrences > Certain infectious and parasitic diseases
131138	DATE	156830/397(157227)	0.0555568	0.00126285	0.0891133	0.00598328	LOGISTIC-BINARY	Date H05 first reported (disorders of orbit)	100091	Health-related outcomes	1712	First occurrences	2407	Eye and adnexa disorders	2407	Health-related outcomes > First occurrences > Eye and adnexa disorders
130062	DATE	156249/978(157227)	-0.117486	-0.20348	-0.0363721	0.00599163	LOGISTIC-BINARY	Date A37 first reported (whooping cough)	100091	Health-related outcomes	1712	First occurrences	2401	Certain infectious and parasitic diseases	2401	Health-related outcomes > First occurrences > Certain infectious and parasitic diseases
20502	CAT-SIN	37956/13146(51102)	-0.0339615	-0.0584361	-0.00994577	0.00604292	LOGISTIC-BINARY	Ever had period extreme irritability	100089	Online follow-up	136	Mental health	139	Mania	139	Online follow-up > Mental health > Mania
1950	CAT-SIN	67728/85047(152775)	0.014897	0.00431585	0.0256138	0.006079	LOGISTIC-BINARY	Sensitivity / hurt feelings	100000	UK Biobank Assessment Centre	100025	Touchscreen	100059	Psychosocial factors	100060	UK Biobank Assessment Centre > Touchscreen > Psychosocial factors > Mental health
40006#C73	CAT-MUL	157031/196(157227)	0.0679133	-0.00855318	0.105944	0.00607954	LOGISTIC-BINARY	Type of cancer: ICD10: C73 Malignant neoplasm of thyroid gland	100091	Health-related outcomes	100092	Cancer register	100092	Cancer register	100092	Health-related outcomes > Cancer register
131472	DATE	151507/5720(157227)	0.0288026	0.00683413	0.0485703	0.0061708	LOGISTIC-BINARY	Date J34 first reported (other disorders of nose and nasal sinuses)	100091	Health-related outcomes	1712	First occurrences	2410	Respiratory system disorders	2410	Health-related outcomes > First occurrences > Respiratory system disorders
20003#1140872694	CAT-MUL	157160/48(157208)	0.082983	-0.0309903	0.127091	0.00623234	LOGISTIC-BINARY	Treatment/medication code: flucloxacillin	100000	UK Biobank Assessment Centre	100071	Verbal interview	100075	Medications	100075	UK Biobank Assessment Centre > Verbal interview > Medications
20003#1140870556	CAT-MUL	157187/21(157208)	0.110686	-0.0372315	0.179393	0.00624688	LOGISTIC-BINARY	Treatment/medication code: slow-k 600mg m/r tablet	100000	UK Biobank Assessment Centre	100071	Verbal interview	100075	Medications	100075	UK Biobank Assessment Centre > Verbal interview > Medications
40011#8000	CAT-MUL	156614/613(157227)	0.0510518	0.0041317	0.0835054	0.00632324	LOGISTIC-BINARY	Histology of cancer tumour: Neoplasm	100091	Health-related outcomes	100092	Cancer register	100092	Cancer register	100092	Health-related outcomes > Cancer register
20003#1140872134	CAT-MUL	157183/25(157208)	-1.05485	-1.85268	-0.347548	0.00633564	LOGISTIC-BINARY	Treatment/medication code: mysoline 250mg tablet	100000	UK Biobank Assessment Centre	100071	Verbal interview	100075	Medications	100075	UK Biobank Assessment Centre > Verbal interview > Medications
40006#C880	CAT-MUL	157215/12(157227)	0.179947	-0.0514685	0.282655	0.00645727	LOGISTIC-BINARY	Type of cancer: ICD10: C88.0 Waldenstrom's macroglobulinaemia	100091	Health-related outcomes	100092	Cancer register	100092	Cancer register	100092	Health-related outcomes > Cancer register
130914	DATE	156204/1023(157227)	0.0488481	0.00562994	0.079535	0.00645837	LOGISTIC-BINARY	Date F45 first reported (somatoform disorders)	100091	Health-related outcomes	1712	First occurrences	2405	Mental and behavioural disorders	2405	Health-related outcomes > First occurrences > Mental and behavioural disorders
20001#99999	CAT-MUL	157060/148(157208)	0.0709378	-0.0129706	0.110473	0.00650975	LOGISTIC-BINARY	Cancer code, self-reported: unclassifiable	100000	UK Biobank Assessment Centre	100071	Verbal interview	100074	Medical conditions	100074	UK Biobank Assessment Centre > Verbal interview > Medical conditions
131364	DATE	156815/412(157227)	0.052685	0.00438856	0.087843	0.00658423	LOGISTIC-BINARY	Date I62 first reported (other nontraumatic intracranial haemorrhage)	100091	Health-related outcomes	1712	First occurrences	2409	Circulatory system disorders	2409	Health-related outcomes > First occurrences > Circulatory system disorders
131790	DATE	155214/2013(157227)	0.0442662	0.00781477	0.0731215	0.00660368	LOGISTIC-BINARY	Date L70 first reported (acne)	100091	Health-related outcomes	1712	First occurrences	2412	Skin and subcutaneous tissue disorders	2412	Health-related outcomes > First occurrences > Skin and subcutaneous tissue disorders
21059	CAT-SIN	58259	0.033473	0.00940567	0.0575402	0.00661665	ORDERED-LOGISTIC	Degree bothered by nausea in the last 3 months	100089	Online follow-up	153	Digestive health	153	Digestive health	153	Online follow-up > Digestive health
132224	DATE	156453/774(157227)	0.0864935	0.0168191	0.138589	0.00669788	LOGISTIC-BINARY	Date O36 first reported (maternal care for other known or suspected foetal problems)	100091	Health-related outcomes	1712	First occurrences	2415	Pregnancy, childbirth and the puerperium	2415	Health-related outcomes > First occurrences > Pregnancy, childbirth and the puerperium
40011#8090	CAT-MUL	149078/8149(157227)	-0.0347826	-0.0604453	-0.0102678	0.00673928	LOGISTIC-BINARY	Histology of cancer tumour: Basal cell carcinoma, NOS	100091	Health-related outcomes	100092	Cancer register	100092	Cancer register	100092	Health-related outcomes > Cancer register
20003#1140888762	CAT-MUL	157119/89(157208)	0.0632067	-0.00545043	0.103967	0.00680893	LOGISTIC-BINARY	Treatment/medication code: ismn - isosorbide mononitrate	100000	UK Biobank Assessment Centre	100071	Verbal interview	100075	Medications	100075	UK Biobank Assessment Centre > Verbal interview > Medications
20003#1140888758	CAT-MUL	157150/58(157208)	-0.593221	-1.04405	-0.187929	0.00683772	LOGISTIC-BINARY	Treatment/medication code: penicillin v	100000	UK Biobank Assessment Centre	100071	Verbal interview	100075	Medications	100075	UK Biobank Assessment Centre > Verbal interview > Medications
20003#1140871162	CAT-MUL	157197/11(157208)	-1.71121	-3.01455	-0.552931	0.00689695	LOGISTIC-BINARY	Treatment/medication code: vitamins capsule bpc	100000	UK Biobank Assessment Centre	100071	Verbal interview	100075	Medications	100075	UK Biobank Assessment Centre > Verbal interview > Medications
20003#1140863202	CAT-MUL	156921/287(157208)	0.062284	-0.00469149	0.0989591	0.00705369	LOGISTIC-BINARY	Treatment/medication code: temazepam	100000	UK Biobank Assessment Centre	100071	Verbal interview	100075	Medications	100075	UK Biobank Assessment Centre > Verbal interview > Medications
2867	INTEGER	36879	-0.0130864	-0.0226103	-0.00356254	0.00708012	LINEAR	Age started smoking in former smokers	100000	UK Biobank Assessment Centre	100025	Touchscreen	100050	Lifestyle and environment	100058	UK Biobank Assessment Centre > Touchscreen > Lifestyle and environment > Smoking
131730	DATE	156153/1074(157227)	0.0493816	0.00519984	0.0802464	0.00713652	LOGISTIC-BINARY	Date L25 first reported (unspecified contact dermatitis)	100091	Health-related outcomes	1712	First occurrences	2412	Skin and subcutaneous tissue disorders	2412	Health-related outcomes > First occurrences > Skin and subcutaneous tissue disorders
130202	DATE	156859/368(157227)	0.058966	-0.000686999	0.09417	0.00715195	LOGISTIC-BINARY	Date B19 first reported (unspecified viral hepatitis)	100091	Health-related outcomes	1712	First occurrences	2401	Certain infectious and parasitic diseases	2401	Health-related outcomes > First occurrences > Certain infectious and parasitic diseases
130964	DATE	157087/140(157227)	0.0733205	-0.0143657	0.114981	0.00722459	LOGISTIC-BINARY	Date F81 first reported (specific developmental disorders of scholastic skills)	100091	Health-related outcomes	1712	First occurrences	2405	Mental and behavioural disorders	2405	Health-related outcomes > First occurrences > Mental and behavioural disorders
6144#5	CAT-MUL	35103/121739(156842)	-0.0158504	-0.0274367	-0.00420629	0.00736024	LOGISTIC-BINARY	Never eat eggs, dairy, wheat, sugar: I eat all of the above	100000	UK Biobank Assessment Centre	100025	Touchscreen	100050	Lifestyle and environment	100052	UK Biobank Assessment Centre > Touchscreen > Lifestyle and environment > Diet
6159#7	CAT-MUL	123879/33092(156971)	-0.0177931	-0.0310211	-0.00493742	0.0075362	LOGISTIC-BINARY	Pain type(s) experienced in last month: Knee pain	100000	UK Biobank Assessment Centre	100025	Touchscreen	100036	Health and medical history	100048	UK Biobank Assessment Centre > Touchscreen > Health and medical history > Pain
40006#C505	CAT-MUL	156990/237(157227)	0.0714837	-0.00302277	0.122401	0.00757237	LOGISTIC-BINARY	Type of cancer: ICD10: C50.5 Lower-outer quadrant of breast	100091	Health-related outcomes	100092	Cancer register	100092	Cancer register	100092	Health-related outcomes > Cancer register
20003#1140909368	CAT-MUL	157126/82(157208)	0.0672658	-0.0110559	0.10944	0.0076117	LOGISTIC-BINARY	Treatment/medication code: carvedilol	100000	UK Biobank Assessment Centre	100071	Verbal interview	100075	Medications	100075	UK Biobank Assessment Centre > Verbal interview > Medications
20003#1141172436	CAT-MUL	157162/46(157208)	0.102625	-0.0378994	0.168561	0.00767497	LOGISTIC-BINARY	Treatment/medication code: indivina 1mg/2.5mg tablet	100000	UK Biobank Assessment Centre	100071	Verbal interview	100075	Medications	100075	UK Biobank Assessment Centre > Verbal interview > Medications
20003#1140882626	CAT-MUL	157157/51(157208)	0.0830405	-0.0331924	0.129282	0.0078237	LOGISTIC-BINARY	Treatment/medication code: betnesol 0.1% eye/ear/nose drops	100000	UK Biobank Assessment Centre	100071	Verbal interview	100075	Medications	100075	UK Biobank Assessment Centre > Verbal interview > Medications
131124	DATE	156531/696(157227)	0.0498414	0.00242185	0.0815988	0.00786102	LOGISTIC-BINARY	Date G98 first reported (other disorders of nervous system, not elsewhere classified)	100091	Health-related outcomes	1712	First occurrences	2406	Nervous system disorders	2406	Health-related outcomes > First occurrences > Nervous system disorders
20003#1140879406	CAT-MUL	154709/2499(157208)	0.0363183	0.00606824	0.0610248	0.00790428	LOGISTIC-BINARY	Treatment/medication code: ranitidine	100000	UK Biobank Assessment Centre	100071	Verbal interview	100075	Medications	100075	UK Biobank Assessment Centre > Verbal interview > Medications
20003#1140923670	CAT-MUL	156984/224(157208)	0.0544132	-0.00216467	0.0894921	0.00793033	LOGISTIC-BINARY	Treatment/medication code: gtn - glyceryl trinitrate	100000	UK Biobank Assessment Centre	100071	Verbal interview	100075	Medications	100075	UK Biobank Assessment Centre > Verbal interview > Medications
1488	INTEGER	152373	0.00685698	0.00178499	0.011929	0.0080558	LINEAR	Tea intake	100000	UK Biobank Assessment Centre	100025	Touchscreen	100050	Lifestyle and environment	100052	UK Biobank Assessment Centre > Touchscreen > Lifestyle and environment > Diet
131078	DATE	156331/896(157227)	0.0443386	0.00382523	0.0740748	0.00826281	LOGISTIC-BINARY	Date G58 first reported (other mononeuropathies)	100091	Health-related outcomes	1712	First occurrences	2406	Nervous system disorders	2406	Health-related outcomes > First occurrences > Nervous system disorders
6158#1	CAT-MUL	3831/545(4376)	0.115336	0.0277402	0.1997	0.00842702	LOGISTIC-BINARY	Why reduced smoking: Illness or ill health	100000	UK Biobank Assessment Centre	100025	Touchscreen	100050	Lifestyle and environment	100058	UK Biobank Assessment Centre > Touchscreen > Lifestyle and environment > Smoking
131580	DATE	155980/1247(157227)	0.0423088	0.00455391	0.0708178	0.00853233	LOGISTIC-BINARY	Date K14 first reported (diseases of tongue)	100091	Health-related outcomes	1712	First occurrences	2411	Digestive system disorders	2411	Health-related outcomes > First occurrences > Digestive system disorders
20003#1140878304	CAT-MUL	157110/98(157208)	0.0684834	-0.0167926	0.108379	0.0085576	LOGISTIC-BINARY	Treatment/medication code: e45 cream	100000	UK Biobank Assessment Centre	100071	Verbal interview	100075	Medications	100075	UK Biobank Assessment Centre > Verbal interview > Medications
20003#1140867420	CAT-MUL	157198/10(157208)	0.0927739	-0.0328577	0.15623	0.00857949	LOGISTIC-BINARY	Treatment/medication code: clozapine	100000	UK Biobank Assessment Centre	100071	Verbal interview	100075	Medications	100075	UK Biobank Assessment Centre > Verbal interview > Medications
40006#C187	CAT-MUL	156767/460(157227)	0.0506973	0.000167516	0.0828424	0.00860212	LOGISTIC-BINARY	Type of cancer: ICD10: C18.7 Sigmoid colon	100091	Health-related outcomes	100092	Cancer register	100092	Cancer register	100092	Health-related outcomes > Cancer register
131722	DATE	153984/3243(157227)	0.0343876	0.00595098	0.0582204	0.00879914	LOGISTIC-BINARY	Date L21 first reported (seborrhoeic dermatitis)	100091	Health-related outcomes	1712	First occurrences	2412	Skin and subcutaneous tissue disorders	2412	Health-related outcomes > First occurrences > Skin and subcutaneous tissue disorders
40012#0	CAT-MUL	156853/374(157227)	0.0574238	-0.00305081	0.0926709	0.00891497	LOGISTIC-BINARY	Behaviour of cancer tumour: Benign	100091	Health-related outcomes	100092	Cancer register	100092	Cancer register	100092	Health-related outcomes > Cancer register
20003#1141176662	CAT-MUL	157049/159(157208)	0.0631257	-0.0124011	0.102142	0.00901744	LOGISTIC-BINARY	Treatment/medication code: celecoxib	100000	UK Biobank Assessment Centre	100071	Verbal interview	100075	Medications	100075	UK Biobank Assessment Centre > Verbal interview > Medications
20003#1141169520	CAT-MUL	157069/139(157208)	-0.322782	-0.575694	-0.0929813	0.0090349	LOGISTIC-BINARY	Treatment/medication code: cosopt 2%/0.5% eye drops	100000	UK Biobank Assessment Centre	100071	Verbal interview	100075	Medications	100075	UK Biobank Assessment Centre > Verbal interview > Medications
1259	CAT-SIN	146986	0.022271	0.00626586	0.0382762	0.00906407	ORDERED-LOGISTIC	Smoking/smokers in household	100000	UK Biobank Assessment Centre	100025	Touchscreen	100050	Lifestyle and environment	100058	UK Biobank Assessment Centre > Touchscreen > Lifestyle and environment > Smoking
6159#4	CAT-MUL	117439/39532(156971)	0.0148738	0.00363357	0.0260292	0.00909461	LOGISTIC-BINARY	Pain type(s) experienced in last month: Back pain	100000	UK Biobank Assessment Centre	100025	Touchscreen	100036	Health and medical history	100048	UK Biobank Assessment Centre > Touchscreen > Health and medical history > Pain
20003#1140928338	CAT-MUL	157184/24(157208)	0.0909034	-0.0529324	0.139904	0.00923518	LOGISTIC-BINARY	Treatment/medication code: requip 0.25mg tablet	100000	UK Biobank Assessment Centre	100071	Verbal interview	100075	Medications	100075	UK Biobank Assessment Centre > Verbal interview > Medications
20001#1032	CAT-MUL	157141/67(157208)	0.0791412	-0.0309806	0.122463	0.00927496	LOGISTIC-BINARY	Cancer code, self-reported: brain cancer / primary malignant brain tumour	100000	UK Biobank Assessment Centre	100071	Verbal interview	100074	Medical conditions	100074	UK Biobank Assessment Centre > Verbal interview > Medical conditions
21039	CAT-SIN	13429	0.0468055	0.0118993	0.0817118	0.0093216	ORDERED-LOGISTIC	Severity of current abdominal distension/tightness	100089	Online follow-up	153	Digestive health	153	Digestive health	153	Online follow-up > Digestive health
132482	DATE	157150/77(157227)	0.0699883	-0.0225246	0.110485	0.00943234	LOGISTIC-BINARY	Date Q28 first reported (other congenital malformations of circulatory system)	100091	Health-related outcomes	1712	First occurrences	2417	Congenital disruptions and chromosomal abnormalities	2417	Health-related outcomes > First occurrences > Congenital disruptions and chromosomal abnormalities
2463	CAT-SIN	141591/14892(156483)	0.0203305	0.00448658	0.0353904	0.00960616	LOGISTIC-BINARY	Fractured/broken bones in last 5 years	100000	UK Biobank Assessment Centre	100025	Touchscreen	100036	Health and medical history	100044	UK Biobank Assessment Centre > Touchscreen > Health and medical history > Medical conditions
21054	CAT-SIN	58246	0.0518137	0.0152319	0.0883954	0.00969656	ORDERED-LOGISTIC	Degree bothered by fainting spells in the last 3 months	100089	Online follow-up	153	Digestive health	153	Digestive health	153	Online follow-up > Digestive health
130990	DATE	157106/121(157227)	0.0649875	-0.01642	0.104096	0.00991828	LOGISTIC-BINARY	Date F99 first reported (mental disorder, not otherwise specified)	100091	Health-related outcomes	1712	First occurrences	2405	Mental and behavioural disorders	2405	Health-related outcomes > First occurrences > Mental and behavioural disorders
20003#1140882776	CAT-MUL	157117/91(157208)	0.0706972	-0.0220602	0.112979	0.0101056	LOGISTIC-BINARY	Treatment/medication code: fucibet cream	100000	UK Biobank Assessment Centre	100071	Verbal interview	100075	Medications	100075	UK Biobank Assessment Centre > Verbal interview > Medications
6154#4	CAT-MUL	152805/2939(155744)	0.0333753	0.00494784	0.0572021	0.0103961	LOGISTIC-BINARY	Medication for pain relief, constipation, heartburn: Ranitidine (e.g. Zantac)	100000	UK Biobank Assessment Centre	100025	Touchscreen	100036	Health and medical history	100045	UK Biobank Assessment Centre > Touchscreen > Health and medical history > Medication
20003#1140879842	CAT-MUL	156145/1063(157208)	-0.105882	-0.189175	-0.0274206	0.0105329	LOGISTIC-BINARY	Treatment/medication code: propranolol	100000	UK Biobank Assessment Centre	100071	Verbal interview	100075	Medications	100075	UK Biobank Assessment Centre > Verbal interview > Medications
20003#1141180226	CAT-MUL	157091/117(157208)	0.0686102	-0.0195319	0.109826	0.010608	LOGISTIC-BINARY	Treatment/medication code: amoxicillin	100000	UK Biobank Assessment Centre	100071	Verbal interview	100075	Medications	100075	UK Biobank Assessment Centre > Verbal interview > Medications
40006#C819	CAT-MUL	157201/26(157227)	0.102751	-0.0540973	0.160915	0.0106738	LOGISTIC-BINARY	Type of cancer: ICD10: C81.9 Hodgkin's disease, unspecified	100091	Health-related outcomes	100092	Cancer register	100092	Cancer register	100092	Health-related outcomes > Cancer register
20003#1140873608	CAT-MUL	157088/120(157208)	0.0681314	-0.0199796	0.108284	0.0108195	LOGISTIC-BINARY	Treatment/medication code: erythromycin	100000	UK Biobank Assessment Centre	100071	Verbal interview	100075	Medications	100075	UK Biobank Assessment Centre > Verbal interview > Medications
21034	CAT-SIN	58241	0.0217792	0.00504574	0.0385126	0.0108596	ORDERED-LOGISTIC	Frequency of loose/mushy/watery stools in the last 3 months	100089	Online follow-up	153	Digestive health	153	Digestive health	153	Online follow-up > Digestive health
20003#1141180342	CAT-MUL	157116/92(157208)	0.0785696	-0.0285958	0.123552	0.0109441	LOGISTIC-BINARY	Treatment/medication code: beclometasone dipropionate+salbutamol	100000	UK Biobank Assessment Centre	100071	Verbal interview	100075	Medications	100075	UK Biobank Assessment Centre > Verbal interview > Medications
132474	DATE	157099/128(157227)	0.0692435	-0.0202699	0.109946	0.0109458	LOGISTIC-BINARY	Date Q24 first reported (other congenital malformations of heart)	100091	Health-related outcomes	1712	First occurrences	2417	Congenital disruptions and chromosomal abnormalities	2417	Health-related outcomes > First occurrences > Congenital disruptions and chromosomal abnormalities
20003#1140871188	CAT-MUL	157111/97(157208)	0.0669324	-0.0192578	0.109732	0.0109501	LOGISTIC-BINARY	Treatment/medication code: etodolac	100000	UK Biobank Assessment Centre	100071	Verbal interview	100075	Medications	100075	UK Biobank Assessment Centre > Verbal interview > Medications
131904	DATE	156889/338(157227)	0.0553271	-0.00545169	0.0907232	0.0109982	LOGISTIC-BINARY	Date M40 first reported (kyphosis and lordosis)	100091	Health-related outcomes	1712	First occurrences	2413	Musculoskeletal system and connective tissue disorders	2413	Health-related outcomes > First occurrences > Musculoskeletal system and connective tissue disorders
131036	DATE	156187/1040(157227)	0.0422889	0.00318764	0.0721235	0.0111208	LOGISTIC-BINARY	Date G30 first reported (alzheimer's disease)	100091	Health-related outcomes	1712	First occurrences	2406	Nervous system disorders	2406	Health-related outcomes > First occurrences > Nervous system disorders
131046	DATE	157008/219(157227)	0.0685159	-0.0138929	0.107986	0.0111677	LOGISTIC-BINARY	Date G37 first reported (other demyelinating diseases of central nervous system)	100091	Health-related outcomes	1712	First occurrences	2406	Nervous system disorders	2406	Health-related outcomes > First occurrences > Nervous system disorders
20003#1141180314	CAT-MUL	157057/151(157208)	0.0643168	-0.0172679	0.104105	0.0116836	LOGISTIC-BINARY	Treatment/medication code: ibandronic acid	100000	UK Biobank Assessment Centre	100071	Verbal interview	100075	Medications	100075	UK Biobank Assessment Centre > Verbal interview > Medications
20003#1141168326	CAT-MUL	156868/340(157208)	0.0688163	-0.00690751	0.11834	0.0117849	LOGISTIC-BINARY	Treatment/medication code: kliovance 1mg/0.5mg tablet	100000	UK Biobank Assessment Centre	100071	Verbal interview	100075	Medications	100075	UK Biobank Assessment Centre > Verbal interview > Medications
20003#1140888438	CAT-MUL	157180/28(157208)	-0.891882	-1.62536	-0.245334	0.011831	LOGISTIC-BINARY	Treatment/medication code: glucose product	100000	UK Biobank Assessment Centre	100071	Verbal interview	100075	Medications	100075	UK Biobank Assessment Centre > Verbal interview > Medications
131642	DATE	155136/2091(157227)	0.0372546	0.00391315	0.0634789	0.0119438	LOGISTIC-BINARY	Date K60 first reported (fissure and fistula of anal and rectal regions)	100091	Health-related outcomes	1712	First occurrences	2411	Digestive system disorders	2411	Health-related outcomes > First occurrences > Digestive system disorders
20003#1141156846	CAT-MUL	157043/165(157208)	0.06089	-0.0135189	0.0981411	0.0119482	LOGISTIC-BINARY	Treatment/medication code: amias 2mg tablet	100000	UK Biobank Assessment Centre	100071	Verbal interview	100075	Medications	100075	UK Biobank Assessment Centre > Verbal interview > Medications
132476	DATE	157150/77(157227)	0.0727754	-0.0306657	0.116133	0.0121429	LOGISTIC-BINARY	Date Q25 first reported (congenital malformations of great arteries)	100091	Health-related outcomes	1712	First occurrences	2417	Congenital disruptions and chromosomal abnormalities	2417	Health-related outcomes > First occurrences > Congenital disruptions and chromosomal abnormalities
132220	DATE	156622/605(157227)	0.0825255	0.00644563	0.134852	0.0123542	LOGISTIC-BINARY	Date O34 first reported (maternal care for known or suspected abnormality of pelvic organs)	100091	Health-related outcomes	1712	First occurrences	2415	Pregnancy, childbirth and the puerperium	2415	Health-related outcomes > First occurrences > Pregnancy, childbirth and the puerperium
131382	DATE	155812/1415(157227)	0.0371317	0.00435424	0.0647347	0.0125081	LOGISTIC-BINARY	Date I71 first reported (aortic aneurysm and dissection)	100091	Health-related outcomes	1712	First occurrences	2409	Circulatory system disorders	2409	Health-related outcomes > First occurrences > Circulatory system disorders
132500	DATE	157024/203(157227)	0.0606652	-0.0115074	0.098621	0.0127392	LOGISTIC-BINARY	Date Q38 first reported (other congenital malformations of tongue, mouth and pharynx)	100091	Health-related outcomes	1712	First occurrences	2417	Congenital disruptions and chromosomal abnormalities	2417	Health-related outcomes > First occurrences > Congenital disruptions and chromosomal abnormalities
20003#1141173872	CAT-MUL	157180/28(157208)	0.0828762	-0.0514773	0.133199	0.0131307	LOGISTIC-BINARY	Treatment/medication code: cetraben cream	100000	UK Biobank Assessment Centre	100071	Verbal interview	100075	Medications	100075	UK Biobank Assessment Centre > Verbal interview > Medications
30830	CONTINUOUS	136907	0.00610618	0.00126577	0.0109466	0.0134178	LINEAR	SHBG	100078	Biological samples	100080	Assay results	17518	Blood assays	17518	Biological samples > Assay results > Blood assays > Blood biochemistry
20003#1141171646	CAT-MUL	156890/318(157208)	0.0502108	-0.00412549	0.0850674	0.0135302	LOGISTIC-BINARY	Treatment/medication code: pioglitazone	100000	UK Biobank Assessment Centre	100071	Verbal interview	100075	Medications	100075	UK Biobank Assessment Centre > Verbal interview > Medications
6159#1	CAT-MUL	125598/31373(156971)	0.0157984	0.00305152	0.0282017	0.0136327	LOGISTIC-BINARY	Pain type(s) experienced in last month: Headache	100000	UK Biobank Assessment Centre	100025	Touchscreen	100036	Health and medical history	100048	UK Biobank Assessment Centre > Touchscreen > Health and medical history > Pain
131982	DATE	156948/279(157227)	0.0528471	-0.00809221	0.0884865	0.0145417	LOGISTIC-BINARY	Date M90 first reported (osteopathies in diseases classified elsewhere)	100091	Health-related outcomes	1712	First occurrences	2413	Musculoskeletal system and connective tissue disorders	2413	Health-related outcomes > First occurrences > Musculoskeletal system and connective tissue disorders
20003#1140879658	CAT-MUL	157158/50(157208)	0.0795336	-0.0477591	0.125427	0.0145541	LOGISTIC-BINARY	Treatment/medication code: chlorpromazine	100000	UK Biobank Assessment Centre	100071	Verbal interview	100075	Medications	100075	UK Biobank Assessment Centre > Verbal interview > Medications
21040	CAT-SIN	57967	0.0199611	0.00373073	0.0361915	0.0145644	ORDERED-LOGISTIC	Satisfaction with bowel habits	100089	Online follow-up	153	Digestive health	153	Digestive health	153	Online follow-up > Digestive health
40006#D010	CAT-MUL	157155/72(157227)	-0.454297	-0.837986	-0.111092	0.0147566	LOGISTIC-BINARY	Type of cancer: ICD10: D01.0 Colon	100091	Health-related outcomes	100092	Cancer register	100092	Cancer register	100092	Health-related outcomes > Cancer register
40006#C827	CAT-MUL	157217/10(157227)	0.176942	-0.0814005	0.285252	0.0148743	LOGISTIC-BINARY	Type of cancer: ICD10: C82.7 Other types of follicular non-Hodgkin's lymphoma	100091	Health-related outcomes	100092	Cancer register	100092	Cancer register	100092	Health-related outcomes > Cancer register
20003#1140910494	CAT-MUL	157086/122(157208)	0.0649416	-0.0238016	0.107299	0.0150677	LOGISTIC-BINARY	Treatment/medication code: b12 - hydroxocobalamin prep	100000	UK Biobank Assessment Centre	100071	Verbal interview	100075	Medications	100075	UK Biobank Assessment Centre > Verbal interview > Medications
6155#5	CAT-MUL	152237/4350(156587)	-0.0445307	-0.0812164	-0.00961055	0.0150822	LOGISTIC-BINARY	Vitamin and mineral supplements: Vitamin E	100000	UK Biobank Assessment Centre	100025	Touchscreen	100036	Health and medical history	100045	UK Biobank Assessment Centre > Touchscreen > Health and medical history > Medication
132122	DATE	153947/3280(157227)	-0.0570844	-0.104063	-0.0120222	0.0152615	LOGISTIC-BINARY	Date N80 first reported (endometriosis)	100091	Health-related outcomes	1712	First occurrences	2414	Genitourinary system disorders	2414	Health-related outcomes > First occurrences > Genitourinary system disorders
20003#1141145812	CAT-MUL	156871/337(157208)	-0.193567	-0.355453	-0.0437022	0.0153121	LOGISTIC-BINARY	Treatment/medication code: minerals - magnesium	100000	UK Biobank Assessment Centre	100071	Verbal interview	100075	Medications	100075	UK Biobank Assessment Centre > Verbal interview > Medications
131946	DATE	151662/5565(157227)	0.0267884	0.00358976	0.0473385	0.0155073	LOGISTIC-BINARY	Date M70 first reported (soft tissue disorders related to use, overuse and pressure)	100091	Health-related outcomes	1712	First occurrences	2413	Musculoskeletal system and connective tissue disorders	2413	Health-related outcomes > First occurrences > Musculoskeletal system and connective tissue disorders
20003#1140888172	CAT-MUL	156906/302(157208)	0.0487303	-0.00593383	0.0834775	0.0156059	LOGISTIC-BINARY	Treatment/medication code: mometasone	100000	UK Biobank Assessment Centre	100071	Verbal interview	100075	Medications	100075	UK Biobank Assessment Centre > Verbal interview > Medications
40011#8160	CAT-MUL	157144/83(157227)	0.0700945	-0.0316497	0.112301	0.0158065	LOGISTIC-BINARY	Histology of cancer tumour: Bile Duct Adenocarcinoma	100091	Health-related outcomes	100092	Cancer register	100092	Cancer register	100092	Health-related outcomes > Cancer register
20003#1141172924	CAT-MUL	157013/195(157208)	0.0566269	-0.0150136	0.0941764	0.0158495	LOGISTIC-BINARY	Treatment/medication code: desloratadine	100000	UK Biobank Assessment Centre	100071	Verbal interview	100075	Medications	100075	UK Biobank Assessment Centre > Verbal interview > Medications
131204	DATE	156333/894(157227)	0.0456608	-0.00132827	0.0771935	0.0159481	LOGISTIC-BINARY	Date H50 first reported (other strabismus)	100091	Health-related outcomes	1712	First occurrences	2407	Eye and adnexa disorders	2407	Health-related outcomes > First occurrences > Eye and adnexa disorders
20001#1040	CAT-MUL	156848/360(157208)	0.0597666	-0.00378988	0.109518	0.0159607	LOGISTIC-BINARY	Cancer code, self-reported: uterine/endometrial cancer	100000	UK Biobank Assessment Centre	100071	Verbal interview	100074	Medical conditions	100074	UK Biobank Assessment Centre > Verbal interview > Medical conditions
132002	DATE	156755/472(157227)	0.0530277	-0.0061261	0.0881781	0.016078	LOGISTIC-BINARY	Date N02 first reported (recurrent and persistent haematuria)	100091	Health-related outcomes	1712	First occurrences	2414	Genitourinary system disorders	2414	Health-related outcomes > First occurrences > Genitourinary system disorders
20003#1140872338	CAT-MUL	157161/47(157208)	0.0688889	-0.0344768	0.111856	0.0160825	LOGISTIC-BINARY	Treatment/medication code: madopar 62.5 capsule	100000	UK Biobank Assessment Centre	100071	Verbal interview	100075	Medications	100075	UK Biobank Assessment Centre > Verbal interview > Medications
40006#C099	CAT-MUL	157149/78(157227)	0.0677641	-0.0303794	0.109909	0.0162149	LOGISTIC-BINARY	Type of cancer: ICD10: C09.9 Tonsil, unspecified	100091	Health-related outcomes	100092	Cancer register	100092	Cancer register	100092	Health-related outcomes > Cancer register
21043	INTEGER	57579	0.0212466	0.00379282	0.0387004	0.0162461	ORDERED-LOGISTIC	Least number of times bowels opened per week	100089	Online follow-up	153	Digestive health	153	Digestive health	153	Online follow-up > Digestive health
130852	DATE	157073/154(157227)	0.0653395	-0.0216156	0.10489	0.0163919	LOGISTIC-BINARY	Date F09 first reported (unspecified organic or symptomatic mental disorder)	100091	Health-related outcomes	1712	First occurrences	2405	Mental and behavioural disorders	2405	Health-related outcomes > First occurrences > Mental and behavioural disorders
130858	DATE	157124/103(157227)	0.0734258	-0.0251886	0.117298	0.0164167	LOGISTIC-BINARY	Date F12 first reported (mental and behavioural disorders due to use of cannabinoids)	100091	Health-related outcomes	1712	First occurrences	2405	Mental and behavioural disorders	2405	Health-related outcomes > First occurrences > Mental and behavioural disorders
20003#1140880086	CAT-MUL	157112/96(157208)	0.0644878	-0.0245121	0.106533	0.0165027	LOGISTIC-BINARY	Treatment/medication code: calcipotriol	100000	UK Biobank Assessment Centre	100071	Verbal interview	100075	Medications	100075	UK Biobank Assessment Centre > Verbal interview > Medications
131032	DATE	155328/1899(157227)	0.0358743	0.00190825	0.0625616	0.0167476	LOGISTIC-BINARY	Date G25 first reported (other extrapyramidal and movement disorders)	100091	Health-related outcomes	1712	First occurrences	2406	Nervous system disorders	2406	Health-related outcomes > First occurrences > Nervous system disorders
20003#1140882498	CAT-MUL	157125/83(157208)	-0.406156	-0.755426	-0.0927793	0.0167722	LOGISTIC-BINARY	Treatment/medication code: penicillin	100000	UK Biobank Assessment Centre	100071	Verbal interview	100075	Medications	100075	UK Biobank Assessment Centre > Verbal interview > Medications
40006#C679	CAT-MUL	156925/302(157227)	0.0501804	-0.00608879	0.0862502	0.0171639	LOGISTIC-BINARY	Type of cancer: ICD10: C67.9 Bladder, unspecified	100091	Health-related outcomes	100092	Cancer register	100092	Cancer register	100092	Health-related outcomes > Cancer register
20003#1140870504	CAT-MUL	157183/25(157208)	0.077502	-0.0519897	0.126613	0.0171664	LOGISTIC-BINARY	Treatment/medication code: hydroxocobalamin product	100000	UK Biobank Assessment Centre	100071	Verbal interview	100075	Medications	100075	UK Biobank Assessment Centre > Verbal interview > Medications
20003#1141188658	CAT-MUL	157145/63(157208)	0.0699142	-0.0364424	0.113958	0.0171826	LOGISTIC-BINARY	Treatment/medication code: asacol mr 400mg e/c tablet	100000	UK Biobank Assessment Centre	100071	Verbal interview	100075	Medications	100075	UK Biobank Assessment Centre > Verbal interview > Medications
20003#1140881922	CAT-MUL	157195/13(157208)	0.163466	-0.0866193	0.2663	0.0174689	LOGISTIC-BINARY	Treatment/medication code: becodisks 100micrograms disks+diskhaler	100000	UK Biobank Assessment Centre	100071	Verbal interview	100075	Medications	100075	UK Biobank Assessment Centre > Verbal interview > Medications
131624	DATE	156449/778(157227)	0.0411445	-0.00140478	0.0710377	0.0179003	LOGISTIC-BINARY	Date K46 first reported (unspecified abdominal hernia)	100091	Health-related outcomes	1712	First occurrences	2411	Digestive system disorders	2411	Health-related outcomes > First occurrences > Digestive system disorders
131150	DATE	156662/565(157227)	0.0508956	-0.00566617	0.0853401	0.0180082	LOGISTIC-BINARY	Date H16 first reported (keratitis)	100091	Health-related outcomes	1712	First occurrences	2407	Eye and adnexa disorders	2407	Health-related outcomes > First occurrences > Eye and adnexa disorders
23060	CAT-SIN	2993/51(3044)	-0.564859	-1.05903	-0.127955	0.0182945	LOGISTIC-BINARY	HBV seropositivity for Hepatitis B Virus	100078	Biological samples	100080	Assay results	51428	Blood assays	51428	Biological samples > Assay results > Blood assays > Infectious Diseases
20003#1140861202	CAT-MUL	157155/53(157208)	0.0714973	-0.0428881	0.115735	0.0183866	LOGISTIC-BINARY	Treatment/medication code: istin 5mg tablet	100000	UK Biobank Assessment Centre	100071	Verbal interview	100075	Medications	100075	UK Biobank Assessment Centre > Verbal interview > Medications
131836	DATE	141005/16222(157227)	0.0182733	0.0026875	0.0332029	0.0184319	LOGISTIC-BINARY	Date L98 first reported (other disorders of skin and subcutaneous tissue, not elsewhere classified)	100091	Health-related outcomes	1712	First occurrences	2412	Skin and subcutaneous tissue disorders	2412	Health-related outcomes > First occurrences > Skin and subcutaneous tissue disorders
20003#1140878324	CAT-MUL	157147/61(157208)	0.0624042	-0.0305267	0.102857	0.0186998	LOGISTIC-BINARY	Treatment/medication code: oilatum cream	100000	UK Biobank Assessment Centre	100071	Verbal interview	100075	Medications	100075	UK Biobank Assessment Centre > Verbal interview > Medications
131418	DATE	157095/132(157227)	0.0645646	-0.0258057	0.107439	0.0188976	LOGISTIC-BINARY	Date I97 first reported (postprocedural disorders of circulatory system, not elsewhere classified)	100091	Health-related outcomes	1712	First occurrences	2409	Circulatory system disorders	2409	Health-related outcomes > First occurrences > Circulatory system disorders
20003#1140865786	CAT-MUL	157153/55(157208)	0.0762673	-0.0485796	0.121445	0.0190783	LOGISTIC-BINARY	Treatment/medication code: bisacodyl	100000	UK Biobank Assessment Centre	100071	Verbal interview	100075	Medications	100075	UK Biobank Assessment Centre > Verbal interview > Medications
20003#1141164872	CAT-MUL	157158/50(157208)	0.0588147	-0.0166328	0.105431	0.0191156	LOGISTIC-BINARY	Treatment/medication code: sinemet-62.5 tablet	100000	UK Biobank Assessment Centre	100071	Verbal interview	100075	Medications	100075	UK Biobank Assessment Centre > Verbal interview > Medications
131976	DATE	156877/350(157227)	0.0558606	-0.0111507	0.0935677	0.0191708	LOGISTIC-BINARY	Date M87 first reported (osteonecrosis)	100091	Health-related outcomes	1712	First occurrences	2413	Musculoskeletal system and connective tissue disorders	2413	Health-related outcomes > First occurrences > Musculoskeletal system and connective tissue disorders
40011#8310	CAT-MUL	156957/270(157227)	0.0534501	-0.0126961	0.089393	0.0191935	LOGISTIC-BINARY	Histology of cancer tumour: Clear cell adenocarcinoma	100091	Health-related outcomes	100092	Cancer register	100092	Cancer register	100092	Health-related outcomes > Cancer register
20003#1141192740	CAT-MUL	156936/272(157208)	-0.191815	-0.358935	-0.0389711	0.0193547	LOGISTIC-BINARY	Treatment/medication code: ezetrol 10mg tablet	100000	UK Biobank Assessment Centre	100071	Verbal interview	100075	Medications	100075	UK Biobank Assessment Centre > Verbal interview > Medications
20001#1018	CAT-MUL	157158/50(157208)	0.0691334	-0.0390861	0.114413	0.0197788	LOGISTIC-BINARY	Cancer code, self-reported: stomach cancer	100000	UK Biobank Assessment Centre	100071	Verbal interview	100074	Medical conditions	100074	UK Biobank Assessment Centre > Verbal interview > Medical conditions
20003#1141163114	CAT-MUL	157179/29(157208)	0.0836741	-0.0663492	0.139844	0.0198354	LOGISTIC-BINARY	Treatment/medication code: modafinil	100000	UK Biobank Assessment Centre	100071	Verbal interview	100075	Medications	100075	UK Biobank Assessment Centre > Verbal interview > Medications
20003#1140922714	CAT-MUL	157172/36(157208)	0.0678543	-0.0385817	0.112275	0.0201159	LOGISTIC-BINARY	Treatment/medication code: dorzolamide	100000	UK Biobank Assessment Centre	100071	Verbal interview	100075	Medications	100075	UK Biobank Assessment Centre > Verbal interview > Medications
131100	DATE	157124/103(157227)	0.064487	-0.0299483	0.105192	0.0203164	LOGISTIC-BINARY	Date G80 first reported (infantile cerebral palsy)	100091	Health-related outcomes	1712	First occurrences	2406	Nervous system disorders	2406	Health-related outcomes > First occurrences > Nervous system disorders
20003#1140867998	CAT-MUL	157158/50(157208)	0.0671823	-0.0422632	0.110163	0.0204207	LOGISTIC-BINARY	Treatment/medication code: motilium 10mg tablet	100000	UK Biobank Assessment Centre	100071	Verbal interview	100075	Medications	100075	UK Biobank Assessment Centre > Verbal interview > Medications
132148	DATE	153619/3608(157227)	0.0366587	0.00357848	0.0673638	0.0205647	LOGISTIC-BINARY	Date N93 first reported (other abnormal uterine and vaginal bleeding)	100091	Health-related outcomes	1712	First occurrences	2414	Genitourinary system disorders	2414	Health-related outcomes > First occurrences > Genitourinary system disorders
20003#1140871138	CAT-MUL	157181/27(157208)	-0.844303	-1.60169	-0.18055	0.0206823	LOGISTIC-BINARY	Treatment/medication code: vitamin k product	100000	UK Biobank Assessment Centre	100071	Verbal interview	100075	Medications	100075	UK Biobank Assessment Centre > Verbal interview > Medications
6154#6	CAT-MUL	151243/4501(155744)	0.0288627	0.00214026	0.0518814	0.0212694	LOGISTIC-BINARY	Medication for pain relief, constipation, heartburn: Laxatives (e.g. Dulcolax, Senokot)	100000	UK Biobank Assessment Centre	100025	Touchscreen	100036	Health and medical history	100045	UK Biobank Assessment Centre > Touchscreen > Health and medical history > Medication
40011#8071	CAT-MUL	157099/128(157227)	0.0557206	-0.0190382	0.0954754	0.0217278	LOGISTIC-BINARY	Histology of cancer tumour: Squamous cell carcinoma, keratinizing	100091	Health-related outcomes	100092	Cancer register	100092	Cancer register	100092	Health-related outcomes > Cancer register
20003#1140926778	CAT-MUL	157186/22(157208)	0.0826587	-0.0701836	0.140276	0.0219069	LOGISTIC-BINARY	Treatment/medication code: diltiazem hcl+hydrochlorothiazide 150mg/12.5mg m/r capsule	100000	UK Biobank Assessment Centre	100071	Verbal interview	100075	Medications	100075	UK Biobank Assessment Centre > Verbal interview > Medications
20003#1141164652	CAT-MUL	157188/20(157208)	0.0713774	-0.0515314	0.118637	0.0219373	LOGISTIC-BINARY	Treatment/medication code: unguentum m cream	100000	UK Biobank Assessment Centre	100071	Verbal interview	100075	Medications	100075	UK Biobank Assessment Centre > Verbal interview > Medications
40006#C343	CAT-MUL	156969/258(157227)	0.0502929	-0.0114869	0.0870473	0.0220432	LOGISTIC-BINARY	Type of cancer: ICD10: C34.3 Lower lobe, bronchus or lung	100091	Health-related outcomes	100092	Cancer register	100092	Cancer register	100092	Health-related outcomes > Cancer register
20003#1141200570	CAT-MUL	157196/12(157208)	0.115256	-0.105594	0.196102	0.0220687	LOGISTIC-BINARY	Treatment/medication code: yentreve 20mg gastro-resistant capsule	100000	UK Biobank Assessment Centre	100071	Verbal interview	100075	Medications	100075	UK Biobank Assessment Centre > Verbal interview > Medications
24010	CONTINUOUS	155161	0.00587193	0.00084394	0.0108999	0.0220831	LINEAR	Inverse distance to the nearest road	100088	Additional exposures	113	Local environment	114	Residential air pollution	114	Additional exposures > Local environment > Residential air pollution
40011#8312	CAT-MUL	157008/219(157227)	0.0537442	-0.0154185	0.0913325	0.02234	LOGISTIC-BINARY	Histology of cancer tumour: Renal cell carcinoma	100091	Health-related outcomes	100092	Cancer register	100092	Cancer register	100092	Health-related outcomes > Cancer register
131482	DATE	156634/593(157227)	0.0459435	-0.00655453	0.0791645	0.022386	LOGISTIC-BINARY	Date J39 first reported (other diseases of upper respiratory tract)	100091	Health-related outcomes	1712	First occurrences	2410	Respiratory system disorders	2410	Health-related outcomes > First occurrences > Respiratory system disorders
20003#1140879616	CAT-MUL	154258/2950(157208)	0.0319736	0.00119793	0.0572835	0.0225014	LOGISTIC-BINARY	Treatment/medication code: amitriptyline	100000	UK Biobank Assessment Centre	100071	Verbal interview	100075	Medications	100075	UK Biobank Assessment Centre > Verbal interview > Medications
23065	CAT-SIN	132/2912(3044)	0.312779	0.0577909	0.59444	0.0227509	LOGISTIC-BINARY	BKV seropositivity for Human Polyomavirus BKV	100078	Biological samples	100080	Assay results	51428	Blood assays	51428	Biological samples > Assay results > Blood assays > Infectious Diseases
5463	CAT-SIN	8241/3860(12101)	0.0424077	0.00586028	0.0791321	0.0227964	LOGISTIC-BINARY	Leg pain in calf/calves	100000	UK Biobank Assessment Centre	100025	Touchscreen	100036	Health and medical history	100038	UK Biobank Assessment Centre > Touchscreen > Health and medical history > Claudication and peripheral artery disease
131216	DATE	154564/2663(157227)	0.0316403	0.00103588	0.0568824	0.022934	LOGISTIC-BINARY	Date H57 first reported (other disorders of eye and adnexa)	100091	Health-related outcomes	1712	First occurrences	2407	Eye and adnexa disorders	2407	Health-related outcomes > First occurrences > Eye and adnexa disorders
131554	DATE	156324/903(157227)	0.046065	-0.00436952	0.0788747	0.0232164	LOGISTIC-BINARY	Date K01 first reported (embedded and impacted teeth)	100091	Health-related outcomes	1712	First occurrences	2411	Digestive system disorders	2411	Health-related outcomes > First occurrences > Digestive system disorders
20003#1141170844	CAT-MUL	157197/11(157208)	0.0800746	-0.0699791	0.134504	0.0235158	LOGISTIC-BINARY	Treatment/medication code: liquid paraffin product	100000	UK Biobank Assessment Centre	100071	Verbal interview	100075	Medications	100075	UK Biobank Assessment Centre > Verbal interview > Medications
131240	DATE	157003/224(157227)	0.0548697	-0.0180177	0.0923673	0.0235866	LOGISTIC-BINARY	Date H71 first reported (cholesteatoma of middle ear)	100091	Health-related outcomes	1712	First occurrences	2408	Ear and mastoid process disorders	2408	Health-related outcomes > First occurrences > Ear and mastoid process disorders
130838	DATE	156675/552(157227)	0.0441467	-0.00408669	0.0791207	0.0237025	LOGISTIC-BINARY	Date F01 first reported (vascular dementia)	100091	Health-related outcomes	1712	First occurrences	2405	Mental and behavioural disorders	2405	Health-related outcomes > First occurrences > Mental and behavioural disorders
20003#1140879404	CAT-MUL	157083/125(157208)	0.0619308	-0.0266928	0.10761	0.0237723	LOGISTIC-BINARY	Treatment/medication code: docusate sodium	100000	UK Biobank Assessment Centre	100071	Verbal interview	100075	Medications	100075	UK Biobank Assessment Centre > Verbal interview > Medications
130836	DATE	156514/713(157227)	0.0422632	-0.00387608	0.0748445	0.0238218	LOGISTIC-BINARY	Date F00 first reported (dementia in alzheimer's disease)	100091	Health-related outcomes	1712	First occurrences	2405	Mental and behavioural disorders	2405	Health-related outcomes > First occurrences > Mental and behavioural disorders
20001#1026	CAT-MUL	157181/27(157208)	0.09508	-0.0778619	0.154588	0.0238652	LOGISTIC-BINARY	Cancer code, self-reported: pancreas cancer	100000	UK Biobank Assessment Centre	100071	Verbal interview	100074	Medical conditions	100074	UK Biobank Assessment Centre > Verbal interview > Medical conditions
20003#1141193346	CAT-MUL	157114/94(157208)	0.0643751	-0.0327823	0.110409	0.0240113	LOGISTIC-BINARY	Treatment/medication code: olmetec 10mg tablet	100000	UK Biobank Assessment Centre	100071	Verbal interview	100075	Medications	100075	UK Biobank Assessment Centre > Verbal interview > Medications
20003#1140863302	CAT-MUL	157165/43(157208)	0.0723592	-0.0525167	0.117862	0.0241749	LOGISTIC-BINARY	Treatment/medication code: lorazepam	100000	UK Biobank Assessment Centre	100071	Verbal interview	100075	Medications	100075	UK Biobank Assessment Centre > Verbal interview > Medications
48	CONTINUOUS	156944	-0.0050606	-0.00946041	-0.000660787	0.0241762	LINEAR	Waist circumference	100000	UK Biobank Assessment Centre	100006	Physical measures	100008	Anthropometry	100010	UK Biobank Assessment Centre > Physical measures > Anthropometry > Body size measures
20003#1140884464	CAT-MUL	156699/509(157208)	0.0457393	-0.00821449	0.0795451	0.024189	LOGISTIC-BINARY	Treatment/medication code: dihydrocodeine	100000	UK Biobank Assessment Centre	100071	Verbal interview	100075	Medications	100075	UK Biobank Assessment Centre > Verbal interview > Medications
20003#1141146198	CAT-MUL	156776/432(157208)	-0.141064	-0.268392	-0.0237937	0.024469	LOGISTIC-BINARY	Treatment/medication code: xalatan 0.005% eye drops	100000	UK Biobank Assessment Centre	100071	Verbal interview	100075	Medications	100075	UK Biobank Assessment Centre > Verbal interview > Medications
20003#1140865354	CAT-MUL	156367/841(157208)	0.0403475	-0.00407937	0.0714833	0.0246677	LOGISTIC-BINARY	Treatment/medication code: gaviscon liquid	100000	UK Biobank Assessment Centre	100071	Verbal interview	100075	Medications	100075	UK Biobank Assessment Centre > Verbal interview > Medications
131196	DATE	157051/176(157227)	0.0661533	-0.0291163	0.107963	0.0249863	LOGISTIC-BINARY	Date H46 first reported (optic neuritis)	100091	Health-related outcomes	1712	First occurrences	2407	Eye and adnexa disorders	2407	Health-related outcomes > First occurrences > Eye and adnexa disorders
20003#1140875336	CAT-MUL	157134/74(157208)	0.0694071	-0.0452248	0.115849	0.0252198	LOGISTIC-BINARY	Treatment/medication code: nabumetone	100000	UK Biobank Assessment Centre	100071	Verbal interview	100075	Medications	100075	UK Biobank Assessment Centre > Verbal interview > Medications
40011#9670	CAT-MUL	157193/34(157227)	-0.667947	-1.28971	-0.126733	0.0252701	LOGISTIC-BINARY	Histology of cancer tumour: Malignant lymphoma, small B lymphocytic, NOS	100091	Health-related outcomes	100092	Cancer register	100092	Cancer register	100092	Health-related outcomes > Cancer register
20003#1140867168	CAT-MUL	157186/22(157208)	0.078118	-0.0655119	0.134856	0.0255388	LOGISTIC-BINARY	Treatment/medication code: haloperidol	100000	UK Biobank Assessment Centre	100071	Verbal interview	100075	Medications	100075	UK Biobank Assessment Centre > Verbal interview > Medications
20001#1063	CAT-MUL	157168/40(157208)	0.0727856	-0.0564938	0.11817	0.0255576	LOGISTIC-BINARY	Cancer code, self-reported: primary bone cancer	100000	UK Biobank Assessment Centre	100071	Verbal interview	100074	Medical conditions	100074	UK Biobank Assessment Centre > Verbal interview > Medical conditions
20003#1140882730	CAT-MUL	157197/11(157208)	0.103286		0.176912	0.0258232	LOGISTIC-BINARY	Treatment/medication code: colifoam 10% foam	100000	UK Biobank Assessment Centre	100071	Verbal interview	100075	Medications	100075	UK Biobank Assessment Centre > Verbal interview > Medications
6148#100	CAT-MUL	11374/44919(56293)	-0.0232364	-0.0437605	-0.0024548	0.0259967	LOGISTIC-BINARY	Eye problems/disorders	100000	UK Biobank Assessment Centre	100025	Touchscreen	100036	Health and medical history	100041	UK Biobank Assessment Centre > Touchscreen > Health and medical history > Eyesight
131136	DATE	152220/5007(157227)	0.0260065	0.0014747	0.0478662	0.026035	LOGISTIC-BINARY	Date H04 first reported (disorders of lachrymal system)	100091	Health-related outcomes	1712	First occurrences	2407	Eye and adnexa disorders	2407	Health-related outcomes > First occurrences > Eye and adnexa disorders
21062	CAT-SIN	44946/13183(58129)	0.0240881	0.00287694	0.0455291	0.0260916	LOGISTIC-BINARY	Ever been offered/sought treatment for anxiety	100089	Online follow-up	153	Digestive health	153	Digestive health	153	Online follow-up > Digestive health
20415	CAT-SIN	598/491(1089)	0.161717	0.0200922	0.307207	0.026291	LOGISTIC-BINARY	Ongoing addiction to alcohol	100089	Online follow-up	136	Mental health	141	Addictions	141	Online follow-up > Mental health > Addictions
40011#9530	CAT-MUL	157101/126(157227)	0.0611362	-0.0284883	0.103549	0.0265725	LOGISTIC-BINARY	Histology of cancer tumour: Meningioma, malignant	100091	Health-related outcomes	100092	Cancer register	100092	Cancer register	100092	Health-related outcomes > Cancer register
40006#D320	CAT-MUL	157120/107(157227)	0.0634606	-0.0305712	0.108299	0.0266551	LOGISTIC-BINARY	Type of cancer: ICD10: D32.0 Cerebral meninges	100091	Health-related outcomes	100092	Cancer register	100092	Cancer register	100092	Health-related outcomes > Cancer register
40006#D043	CAT-MUL	157156/71(157227)	0.0663068	-0.0381495	0.110375	0.0268209	LOGISTIC-BINARY	Type of cancer: ICD10: D04.3 Skin of other and unspecified parts of face	100091	Health-related outcomes	100092	Cancer register	100092	Cancer register	100092	Health-related outcomes > Cancer register
20003#1140909726	CAT-MUL	155248/1960(157208)	-0.0625807	-0.119407	-0.00894032	0.0269214	LOGISTIC-BINARY	Treatment/medication code: vitamin c product	100000	UK Biobank Assessment Centre	100071	Verbal interview	100075	Medications	100075	UK Biobank Assessment Centre > Verbal interview > Medications
20003#1140868172	CAT-MUL	157117/91(157208)	0.0671917	-0.0415072	0.110956	0.0270026	LOGISTIC-BINARY	Treatment/medication code: stemetil 5mg tablet	100000	UK Biobank Assessment Centre	100071	Verbal interview	100075	Medications	100075	UK Biobank Assessment Centre > Verbal interview > Medications
20003#1140862016	CAT-MUL	157169/39(157208)	0.110097	-0.0521412	0.183806	0.0270433	LOGISTIC-BINARY	Treatment/medication code: ventodisks 200micrograms/blister disks+diskhaler	100000	UK Biobank Assessment Centre	100071	Verbal interview	100075	Medications	100075	UK Biobank Assessment Centre > Verbal interview > Medications
2000	CAT-SIN	78418/72433(150851)	0.0117401	0.00134253	0.0222083	0.0272419	LOGISTIC-BINARY	Worry too long after embarrassment	100000	UK Biobank Assessment Centre	100025	Touchscreen	100059	Psychosocial factors	100060	UK Biobank Assessment Centre > Touchscreen > Psychosocial factors > Mental health
132312	DATE	156435/792(157227)	0.0713881	-0.000738683	0.123519	0.0277714	LOGISTIC-BINARY	Date O99 first reported (other maternal diseases classifiable elsewhere but complicating pregnancy, childbirth and the puerperium)	100091	Health-related outcomes	1712	First occurrences	2415	Pregnancy, childbirth and the puerperium	2415	Health-related outcomes > First occurrences > Pregnancy, childbirth and the puerperium
20003#1140876312	CAT-MUL	157183/25(157208)	0.088137	-0.0894891	0.14155	0.0278605	LOGISTIC-BINARY	Treatment/medication code: emulsifying ointment bp	100000	UK Biobank Assessment Centre	100071	Verbal interview	100075	Medications	100075	UK Biobank Assessment Centre > Verbal interview > Medications
20003#1141201718	CAT-MUL	157192/16(157208)	0.075615	-0.0608036	0.132109	0.0280569	LOGISTIC-BINARY	Treatment/medication code: nebido 1000mg/4ml solution for injection	100000	UK Biobank Assessment Centre	100071	Verbal interview	100075	Medications	100075	UK Biobank Assessment Centre > Verbal interview > Medications
20003#1141168374	CAT-MUL	157192/16(157208)	0.173319	-0.0834448	0.294078	0.0283412	LOGISTIC-BINARY	Treatment/medication code: dermol 200 shower emollient	100000	UK Biobank Assessment Centre	100071	Verbal interview	100075	Medications	100075	UK Biobank Assessment Centre > Verbal interview > Medications
20003#1141157060	CAT-MUL	157187/21(157208)	-0.913143	-1.78061	-0.154673	0.0283623	LOGISTIC-BINARY	Treatment/medication code: mizollen 10mg m/r tablet	100000	UK Biobank Assessment Centre	100071	Verbal interview	100075	Medications	100075	UK Biobank Assessment Centre > Verbal interview > Medications
40011#9350	CAT-MUL	157217/10(157227)	0.174777	-0.152947	0.284781	0.0285083	LOGISTIC-BINARY	Histology of cancer tumour: Craniopharyngioma	100091	Health-related outcomes	100092	Cancer register	100092	Cancer register	100092	Health-related outcomes > Cancer register
1747-3	CAT-SIN	64644/156938	-999	-999	-999	0.028567	MULTINOMIAL-LOGISTIC	Hair colour (natural, before greying)	100000	UK Biobank Assessment Centre	100025	Touchscreen	100050	Lifestyle and environment	100055	UK Biobank Assessment Centre > Touchscreen > Lifestyle and environment > Sun exposure
20126-0	CAT-SIN	30436/42122	-999	-999	-999	0.0285775	MULTINOMIAL-LOGISTIC	Bipolar and major depression status	100000	UK Biobank Assessment Centre	100025	Touchscreen	100059	Psychosocial factors	100060	UK Biobank Assessment Centre > Touchscreen > Psychosocial factors > Mental health
40011#8097	CAT-MUL	156889/338(157227)	-0.15728	-0.303519	-0.0228172	0.0286186	LOGISTIC-BINARY	Histology of cancer tumour: Basal cell carcinoma, nodular	100091	Health-related outcomes	100092	Cancer register	100092	Cancer register	100092	Health-related outcomes > Cancer register
20001#1017	CAT-MUL	157148/60(157208)	0.0574537	-0.0272339	0.102164	0.0286212	LOGISTIC-BINARY	Cancer code, self-reported: oesophageal cancer	100000	UK Biobank Assessment Centre	100071	Verbal interview	100074	Medical conditions	100074	UK Biobank Assessment Centre > Verbal interview > Medical conditions
20455	INTEGER	10993	0.0248527	0.00259413	0.0471113	0.0286449	LINEAR	Age when last took cannabis	100089	Online follow-up	136	Mental health	143	Cannabis use	143	Online follow-up > Mental health > Cannabis use
20003#1141177762	CAT-MUL	157197/11(157208)	0.0956815		0.158007	0.0288565	LOGISTIC-BINARY	Treatment/medication code: risperdal 0.5mg tablet	100000	UK Biobank Assessment Centre	100071	Verbal interview	100075	Medications	100075	UK Biobank Assessment Centre > Verbal interview > Medications
20003#1140861138	CAT-MUL	157079/129(157208)	0.0584869	-0.0295442	0.0988949	0.0288569	LOGISTIC-BINARY	Treatment/medication code: adizem-60 m/r tablet	100000	UK Biobank Assessment Centre	100071	Verbal interview	100075	Medications	100075	UK Biobank Assessment Centre > Verbal interview > Medications
20003#1140923272	CAT-MUL	157198/10(157208)	0.0907378		0.154437	0.0288624	LOGISTIC-BINARY	Treatment/medication code: co-triamterzide	100000	UK Biobank Assessment Centre	100071	Verbal interview	100075	Medications	100075	UK Biobank Assessment Centre > Verbal interview > Medications
21029	CAT-SIN	31328	-0.0254536	-0.0487444	-0.00216278	0.0289172	ORDERED-LOGISTIC	More frequent bowel movements when abdominal discomfort/pain started	100089	Online follow-up	153	Digestive health	153	Digestive health	153	Online follow-up > Digestive health
20003#1141173328	CAT-MUL	157169/39(157208)	0.0696556	-0.0558131	0.115606	0.0291167	LOGISTIC-BINARY	Treatment/medication code: ursodeoxycholic acid	100000	UK Biobank Assessment Centre	100071	Verbal interview	100075	Medications	100075	UK Biobank Assessment Centre > Verbal interview > Medications
132202	DATE	157012/215(157227)	0.0665505	-0.0280884	0.111574	0.0293063	LOGISTIC-BINARY	Date O24 first reported (diabetes mellitus in pregnancy)	100091	Health-related outcomes	1712	First occurrences	2415	Pregnancy, childbirth and the puerperium	2415	Health-related outcomes > First occurrences > Pregnancy, childbirth and the puerperium
20003#1141177600	CAT-MUL	157006/202(157208)	0.0535643	-0.0201314	0.0925651	0.0295714	LOGISTIC-BINARY	Treatment/medication code: rosiglitazone	100000	UK Biobank Assessment Centre	100071	Verbal interview	100075	Medications	100075	UK Biobank Assessment Centre > Verbal interview > Medications
20003#1140862772	CAT-MUL	156040/1168(157208)	0.0389146	-0.0044974	0.0694499	0.0302741	LOGISTIC-BINARY	Treatment/medication code: loratadine	100000	UK Biobank Assessment Centre	100071	Verbal interview	100075	Medications	100075	UK Biobank Assessment Centre > Verbal interview > Medications
5663	CAT-SIN	7191/1973(9164)	0.049585	0.00452225	0.0949566	0.0304942	LOGISTIC-BINARY	Length of longest manic/irritable episode	100000	UK Biobank Assessment Centre	100025	Touchscreen	100059	Psychosocial factors	100060	UK Biobank Assessment Centre > Touchscreen > Psychosocial factors > Mental health
20003#1140861128	CAT-MUL	156935/273(157208)	0.0470314	-0.0128595	0.0845613	0.0306976	LOGISTIC-BINARY	Treatment/medication code: tildiem 60mg m/r tablet	100000	UK Biobank Assessment Centre	100071	Verbal interview	100075	Medications	100075	UK Biobank Assessment Centre > Verbal interview > Medications
132244	DATE	156942/285(157227)	0.0776469	-0.0210742	0.131746	0.0308863	LOGISTIC-BINARY	Date O60 first reported (preterm delivery)	100091	Health-related outcomes	1712	First occurrences	2415	Pregnancy, childbirth and the puerperium	2415	Health-related outcomes > First occurrences > Pregnancy, childbirth and the puerperium
131826	DATE	156586/641(157227)	0.0451775	-0.00910785	0.0793942	0.0311884	LOGISTIC-BINARY	Date L92 first reported (granulomatous disorders of skin and subcutaneous tissue)	100091	Health-related outcomes	1712	First occurrences	2412	Skin and subcutaneous tissue disorders	2412	Health-related outcomes > First occurrences > Skin and subcutaneous tissue disorders
20003#1140883476	CAT-MUL	157149/59(157208)	0.0704424	-0.0549157	0.119495	0.0314115	LOGISTIC-BINARY	Treatment/medication code: procyclidine	100000	UK Biobank Assessment Centre	100071	Verbal interview	100075	Medications	100075	UK Biobank Assessment Centre > Verbal interview > Medications
20003#1141164060	CAT-MUL	157133/75(157208)	0.0625712	-0.0413183	0.105089	0.0317676	LOGISTIC-BINARY	Treatment/medication code: pramipexole	100000	UK Biobank Assessment Centre	100071	Verbal interview	100075	Medications	100075	UK Biobank Assessment Centre > Verbal interview > Medications
40006#C349	CAT-MUL	157060/167(157227)	0.0547778	-0.0251604	0.0947308	0.0318126	LOGISTIC-BINARY	Type of cancer: ICD10: C34.9 Bronchus or lung, unspecified	100091	Health-related outcomes	100092	Cancer register	100092	Cancer register	100092	Health-related outcomes > Cancer register
20003#1140868550	CAT-MUL	156694/514(157208)	0.0419208	-0.00598351	0.0777778	0.0322637	LOGISTIC-BINARY	Treatment/medication code: finasteride	100000	UK Biobank Assessment Centre	100071	Verbal interview	100075	Medications	100075	UK Biobank Assessment Centre > Verbal interview > Medications
131878	DATE	150129/7098(157227)	0.0238049	0.000837216	0.0447542	0.0324569	LOGISTIC-BINARY	Date M20 first reported (acquired deformities of fingers and toes)	100091	Health-related outcomes	1712	First occurrences	2413	Musculoskeletal system and connective tissue disorders	2413	Health-related outcomes > First occurrences > Musculoskeletal system and connective tissue disorders
20003#1141176732	CAT-MUL	157089/119(157208)	0.0599289	-0.0360168	0.100999	0.0329067	LOGISTIC-BINARY	Treatment/medication code: carbomers	100000	UK Biobank Assessment Centre	100071	Verbal interview	100075	Medications	100075	UK Biobank Assessment Centre > Verbal interview > Medications
130890	DATE	157074/153(157227)	0.0568393	-0.0291795	0.0965546	0.0330791	LOGISTIC-BINARY	Date F30 first reported (manic episode)	100091	Health-related outcomes	1712	First occurrences	2405	Mental and behavioural disorders	2405	Health-related outcomes > First occurrences > Mental and behavioural disorders
132160	DATE	156606/621(157227)	0.0448393	-0.0107412	0.0790106	0.0334332	LOGISTIC-BINARY	Date N99 first reported (postprocedural disorders of genito-urinary system, not elsewhere classified)	100091	Health-related outcomes	1712	First occurrences	2414	Genitourinary system disorders	2414	Health-related outcomes > First occurrences > Genitourinary system disorders
20003#1140917448	CAT-MUL	157189/19(157208)	0.089521	-0.0948473	0.156773	0.0334401	LOGISTIC-BINARY	Treatment/medication code: oestradiol 1.25g/dose gel	100000	UK Biobank Assessment Centre	100071	Verbal interview	100075	Medications	100075	UK Biobank Assessment Centre > Verbal interview > Medications
20003#1140878244	CAT-MUL	157192/16(157208)	0.0832467	-0.0930093	0.143703	0.0339438	LOGISTIC-BINARY	Treatment/medication code: balneum bath oil	100000	UK Biobank Assessment Centre	100071	Verbal interview	100075	Medications	100075	UK Biobank Assessment Centre > Verbal interview > Medications
20003#1140875316	CAT-MUL	157196/12(157208)	0.0999469		0.17398	0.0339832	LOGISTIC-BINARY	Treatment/medication code: penicillamine	100000	UK Biobank Assessment Centre	100071	Verbal interview	100075	Medications	100075	UK Biobank Assessment Centre > Verbal interview > Medications
20003#1140879628	CAT-MUL	157153/55(157208)	0.0810133	-0.0726527	0.135232	0.0339864	LOGISTIC-BINARY	Treatment/medication code: dothiepin	100000	UK Biobank Assessment Centre	100071	Verbal interview	100075	Medications	100075	UK Biobank Assessment Centre > Verbal interview > Medications
6155#3	CAT-MUL	143379/13208(156587)	-0.0213236	-0.0414311	-0.00204231	0.0342118	LOGISTIC-BINARY	Vitamin and mineral supplements: Vitamin C	100000	UK Biobank Assessment Centre	100025	Touchscreen	100036	Health and medical history	100045	UK Biobank Assessment Centre > Touchscreen > Health and medical history > Medication
20003#1141194852	CAT-MUL	157173/35(157208)	0.0762533	-0.0757184	0.127233	0.0342652	LOGISTIC-BINARY	Treatment/medication code: dicycloverine	100000	UK Biobank Assessment Centre	100071	Verbal interview	100075	Medications	100075	UK Biobank Assessment Centre > Verbal interview > Medications
40011#8091	CAT-MUL	157103/124(157227)	-0.289352	-0.570467	-0.0371247	0.0344532	LOGISTIC-BINARY	Histology of cancer tumour: Multifocal superficial basal cell carcinoma	100091	Health-related outcomes	100092	Cancer register	100092	Cancer register	100092	Health-related outcomes > Cancer register
20003#1140883468	CAT-MUL	157016/192(157208)	0.0672147	-0.0336087	0.115014	0.0344605	LOGISTIC-BINARY	Treatment/medication code: clonidine	100000	UK Biobank Assessment Centre	100071	Verbal interview	100075	Medications	100075	UK Biobank Assessment Centre > Verbal interview > Medications
20003#1141177532	CAT-MUL	156935/273(157208)	-0.17567	-0.345358	-0.0212714	0.0346396	LOGISTIC-BINARY	Treatment/medication code: nexium 20mg tablet	100000	UK Biobank Assessment Centre	100071	Verbal interview	100075	Medications	100075	UK Biobank Assessment Centre > Verbal interview > Medications
20003#1140873966	CAT-MUL	157060/148(157208)	0.056798	-0.0318302	0.097316	0.0346403	LOGISTIC-BINARY	Treatment/medication code: trimethoprim	100000	UK Biobank Assessment Centre	100071	Verbal interview	100075	Medications	100075	UK Biobank Assessment Centre > Verbal interview > Medications
20003#1141184726	CAT-MUL	157118/90(157208)	-0.324594	-0.64246	-0.0417329	0.0351214	LOGISTIC-BINARY	Treatment/medication code: xalacom 0.005%/0.5% eye drops	100000	UK Biobank Assessment Centre	100071	Verbal interview	100075	Medications	100075	UK Biobank Assessment Centre > Verbal interview > Medications
20001#1034	CAT-MUL	157013/195(157208)	0.0517322	-0.022495	0.0903082	0.0354297	LOGISTIC-BINARY	Cancer code, self-reported: kidney/renal cell cancer	100000	UK Biobank Assessment Centre	100071	Verbal interview	100074	Medical conditions	100074	UK Biobank Assessment Centre > Verbal interview > Medical conditions
2090	CAT-SIN	102426/53847(156273)	0.0115025	0.000726961	0.0222144	0.0355885	LOGISTIC-BINARY	Seen doctor (GP) for nerves, anxiety, tension or depression	100000	UK Biobank Assessment Centre	100025	Touchscreen	100059	Psychosocial factors	100060	UK Biobank Assessment Centre > Touchscreen > Psychosocial factors > Mental health
5540-0	CAT-SIN	12125/12254	-999	-999	-999	0.0357217	MULTINOMIAL-LOGISTIC	Surgery/amputation of toe or leg	100000	UK Biobank Assessment Centre	100025	Touchscreen	100036	Health and medical history	100038	UK Biobank Assessment Centre > Touchscreen > Health and medical history > Claudication and peripheral artery disease
20003#1140860840	CAT-MUL	157061/147(157208)	0.0500018	-0.0227572	0.0885767	0.0357864	LOGISTIC-BINARY	Treatment/medication code: nitrolingual 400micrograms spray	100000	UK Biobank Assessment Centre	100071	Verbal interview	100075	Medications	100075	UK Biobank Assessment Centre > Verbal interview > Medications
20003#1140865800	CAT-MUL	156820/388(157208)	0.0472081	-0.0158089	0.0832132	0.0360767	LOGISTIC-BINARY	Treatment/medication code: lactulose product	100000	UK Biobank Assessment Centre	100071	Verbal interview	100075	Medications	100075	UK Biobank Assessment Centre > Verbal interview > Medications
132184	DATE	157156/71(157227)	0.0834153	-0.0703095	0.137625	0.0361512	LOGISTIC-BINARY	Date O12 first reported (gestational [pregnancy-induced] oedema and proteinuria without hypertension)	100091	Health-related outcomes	1712	First occurrences	2415	Pregnancy, childbirth and the puerperium	2415	Health-related outcomes > First occurrences > Pregnancy, childbirth and the puerperium
20003#1140879854	CAT-MUL	156967/241(157208)	0.0500838	-0.0205374	0.0880323	0.036513	LOGISTIC-BINARY	Treatment/medication code: sotalol	100000	UK Biobank Assessment Centre	100071	Verbal interview	100075	Medications	100075	UK Biobank Assessment Centre > Verbal interview > Medications
129	INTEGER	153721	-0.00386911	-0.0075041	-0.000234114	0.036961	LINEAR	Place of birth in UK - north co-ordinate	100000	UK Biobank Assessment Centre	100071	Verbal interview	100072	Early life factors	100072	UK Biobank Assessment Centre > Verbal interview > Early life factors
1478	CAT-SIN	157209	0.0103674	0.000677971	0.0200569	0.037084	ORDERED-LOGISTIC	Salt added to food	100000	UK Biobank Assessment Centre	100025	Touchscreen	100050	Lifestyle and environment	100052	UK Biobank Assessment Centre > Touchscreen > Lifestyle and environment > Diet
131208	DATE	153329/3898(157227)	-0.039345	-0.0773542	-0.0038315	0.0370946	LOGISTIC-BINARY	Date H52 first reported (disorders of refraction and accommodation)	100091	Health-related outcomes	1712	First occurrences	2407	Eye and adnexa disorders	2407	Health-related outcomes > First occurrences > Eye and adnexa disorders
131042	DATE	156444/783(157227)	0.0456151	-0.0100194	0.0807097	0.0375826	LOGISTIC-BINARY	Date G35 first reported (multiple sclerosis)	100091	Health-related outcomes	1712	First occurrences	2406	Nervous system disorders	2406	Health-related outcomes > First occurrences > Nervous system disorders
20003#1140881938	CAT-MUL	157169/39(157208)	0.0705054	-0.0670429	0.117462	0.0377249	LOGISTIC-BINARY	Treatment/medication code: beclomethasone dipropionate+salbutamol	100000	UK Biobank Assessment Centre	100071	Verbal interview	100075	Medications	100075	UK Biobank Assessment Centre > Verbal interview > Medications
132296	DATE	157144/83(157227)	0.107918	-0.0719511	0.176535	0.0377757	LOGISTIC-BINARY	Date O90 first reported (complications of the puerperium, not elsewhere classified)	100091	Health-related outcomes	1712	First occurrences	2415	Pregnancy, childbirth and the puerperium	2415	Health-related outcomes > First occurrences > Pregnancy, childbirth and the puerperium
3761	INTEGER	31784	-0.0117285	-0.0227948	-0.000662292	0.0377779	LINEAR	Age hay fever, rhinitis or eczema diagnosed	100000	UK Biobank Assessment Centre	100025	Touchscreen	100036	Health and medical history	100044	UK Biobank Assessment Centre > Touchscreen > Health and medical history > Medical conditions
5496	CAT-SIN	4153/2317(6470)	-0.0518864	-0.102653	-0.00455057	0.0381393	LOGISTIC-BINARY	Leg pain when walking ever disappears while walking	100000	UK Biobank Assessment Centre	100025	Touchscreen	100036	Health and medical history	100038	UK Biobank Assessment Centre > Touchscreen > Health and medical history > Claudication and peripheral artery disease
20003#1140874014	CAT-MUL	157155/53(157208)	0.0691383	-0.0635101	0.114942	0.0381969	LOGISTIC-BINARY	Treatment/medication code: metronidazole	100000	UK Biobank Assessment Centre	100071	Verbal interview	100075	Medications	100075	UK Biobank Assessment Centre > Verbal interview > Medications
130724	DATE	156857/370(157227)	0.0470482	-0.0171904	0.0829558	0.0388188	LOGISTIC-BINARY	Date E22 first reported (hyperfunction of pituitary gland)	100091	Health-related outcomes	1712	First occurrences	2404	Endocrine, nutritional and metabolic diseases	2404	Health-related outcomes > First occurrences > Endocrine, nutritional and metabolic diseases
40011#9061	CAT-MUL	157096/131(157227)	0.0630922	-0.0367871	0.109658	0.0388991	LOGISTIC-BINARY	Histology of cancer tumour: Seminoma, NOS	100091	Health-related outcomes	100092	Cancer register	100092	Cancer register	100092	Health-related outcomes > Cancer register
131956	DATE	154574/2653(157227)	-0.0484467	-0.095622	-0.00401508	0.0390005	LOGISTIC-BINARY	Date M76 first reported (enthesopathies of lower limb, excluding foot)	100091	Health-related outcomes	1712	First occurrences	2413	Musculoskeletal system and connective tissue disorders	2413	Health-related outcomes > First occurrences > Musculoskeletal system and connective tissue disorders
20003#1140868538	CAT-MUL	157182/26(157208)	0.0814862	-0.0899493	0.137441	0.039154	LOGISTIC-BINARY	Treatment/medication code: sustanon 100 oily injection	100000	UK Biobank Assessment Centre	100071	Verbal interview	100075	Medications	100075	UK Biobank Assessment Centre > Verbal interview > Medications
20003#1140911750	CAT-MUL	157172/36(157208)	0.0691044	-0.0677907	0.117431	0.0394964	LOGISTIC-BINARY	Treatment/medication code: deep relief ibuprofen gel	100000	UK Biobank Assessment Centre	100071	Verbal interview	100075	Medications	100075	UK Biobank Assessment Centre > Verbal interview > Medications
20003#1141192248	CAT-MUL	157165/43(157208)	0.0594778	-0.0411546	0.110766	0.0400128	LOGISTIC-BINARY	Treatment/medication code: vardenafil	100000	UK Biobank Assessment Centre	100071	Verbal interview	100075	Medications	100075	UK Biobank Assessment Centre > Verbal interview > Medications
40006#C629	CAT-MUL	157081/146(157227)	0.0631387	-0.0355911	0.109196	0.040474	LOGISTIC-BINARY	Type of cancer: ICD10: C62.9 Testis, unspecified	100091	Health-related outcomes	100092	Cancer register	100092	Cancer register	100092	Health-related outcomes > Cancer register
130644	DATE	157092/135(157227)	0.056636	-0.0370755	0.097271	0.0409186	LOGISTIC-BINARY	Date D62 first reported (acute posthaemorrhagic anaemia)	100091	Health-related outcomes	1712	First occurrences	2403	Blood, blood-forming organs and certain immune disorders	2403	Health-related outcomes > First occurrences > Blood, blood-forming organs and certain immune disorders
20003#1140909936	CAT-MUL	157113/95(157208)	0.0642272	-0.0446155	0.108997	0.041047	LOGISTIC-BINARY	Treatment/medication code: indometacin	100000	UK Biobank Assessment Centre	100071	Verbal interview	100075	Medications	100075	UK Biobank Assessment Centre > Verbal interview > Medications
130738	DATE	157044/183(157227)	0.0519782	-0.0242764	0.0933886	0.0413297	LOGISTIC-BINARY	Date E29 first reported (testicular dysfunction)	100091	Health-related outcomes	1712	First occurrences	2404	Endocrine, nutritional and metabolic diseases	2404	Health-related outcomes > First occurrences > Endocrine, nutritional and metabolic diseases
40011#8481	CAT-MUL	157201/26(157227)	0.0919724	-0.103468	0.1544	0.0414923	LOGISTIC-BINARY	Histology of cancer tumour: Mucin-producing adenocarcinoma	100091	Health-related outcomes	100092	Cancer register	100092	Cancer register	100092	Health-related outcomes > Cancer register
20003#1140888510	CAT-MUL	156969/239(157208)	0.0487224	-0.0214815	0.0869848	0.0416359	LOGISTIC-BINARY	Treatment/medication code: verapamil	100000	UK Biobank Assessment Centre	100071	Verbal interview	100075	Medications	100075	UK Biobank Assessment Centre > Verbal interview > Medications
24005	CONTINUOUS	145122	0.00521929	0.000190547	0.010248	0.0419285	LINEAR	Particulate matter air pollution (pm10); 2010	100088	Additional exposures	113	Local environment	114	Residential air pollution	114	Additional exposures > Local environment > Residential air pollution
40006#D051	CAT-MUL	156490/737(157227)	0.04857	-0.0105999	0.0922769	0.0419526	LOGISTIC-BINARY	Type of cancer: ICD10: D05.1 Intraductal carcinoma in situ	100091	Health-related outcomes	100092	Cancer register	100092	Cancer register	100092	Health-related outcomes > Cancer register
20003#1140870164	CAT-MUL	156700/508(157208)	0.050788	-0.0145074	0.0949716	0.0420285	LOGISTIC-BINARY	Treatment/medication code: tamoxifen	100000	UK Biobank Assessment Centre	100071	Verbal interview	100075	Medications	100075	UK Biobank Assessment Centre > Verbal interview > Medications
20003#1140888538	CAT-MUL	156163/1045(157208)	-0.0803802	-0.160268	-0.00599672	0.0421546	LOGISTIC-BINARY	Treatment/medication code: zinc product	100000	UK Biobank Assessment Centre	100071	Verbal interview	100075	Medications	100075	UK Biobank Assessment Centre > Verbal interview > Medications
40006#C830	CAT-MUL	157191/36(157227)	-0.568556	-1.15395	-0.0561087	0.0423739	LOGISTIC-BINARY	Type of cancer: ICD10: C83.0 Small cell (diffuse)	100091	Health-related outcomes	100092	Cancer register	100092	Cancer register	100092	Health-related outcomes > Cancer register
131574	DATE	156029/1198(157227)	0.0379217	-0.00675721	0.0692138	0.0425569	LOGISTIC-BINARY	Date K11 first reported (diseases of salivary glands)	100091	Health-related outcomes	1712	First occurrences	2411	Digestive system disorders	2411	Health-related outcomes > First occurrences > Digestive system disorders
20003#1140888074	CAT-MUL	157169/39(157208)	0.0647772	-0.0642262	0.110009	0.0426447	LOGISTIC-BINARY	Treatment/medication code: clobetasol	100000	UK Biobank Assessment Centre	100071	Verbal interview	100075	Medications	100075	UK Biobank Assessment Centre > Verbal interview > Medications
40011#8240	CAT-MUL	157092/135(157227)	0.0604985	-0.0416036	0.103182	0.0430176	LOGISTIC-BINARY	Histology of cancer tumour: Carcinoid tumor	100091	Health-related outcomes	100092	Cancer register	100092	Cancer register	100092	Health-related outcomes > Cancer register
20003#1141200322	CAT-MUL	156962/246(157208)	0.0511887	-0.0255529	0.0893968	0.043239	LOGISTIC-BINARY	Treatment/medication code: solifenacin	100000	UK Biobank Assessment Centre	100071	Verbal interview	100075	Medications	100075	UK Biobank Assessment Centre > Verbal interview > Medications
6158#2	CAT-MUL	3795/581(4376)	0.0865137	0.000872551	0.169046	0.0433387	LOGISTIC-BINARY	Why reduced smoking: Doctor's advice	100000	UK Biobank Assessment Centre	100025	Touchscreen	100050	Lifestyle and environment	100058	UK Biobank Assessment Centre > Touchscreen > Lifestyle and environment > Smoking
20003#1140872132	CAT-MUL	157187/21(157208)	-0.769505	-1.5698	-0.0536573	0.0436175	LOGISTIC-BINARY	Treatment/medication code: primidone	100000	UK Biobank Assessment Centre	100071	Verbal interview	100075	Medications	100075	UK Biobank Assessment Centre > Verbal interview > Medications
20001#1058	CAT-MUL	157194/14(157208)	0.0716876	-0.0780467	0.1275	0.0436729	LOGISTIC-BINARY	Cancer code, self-reported: other haematological malignancy	100000	UK Biobank Assessment Centre	100071	Verbal interview	100074	Medical conditions	100074	UK Biobank Assessment Centre > Verbal interview > Medical conditions
21053	CAT-SIN	58257	0.020587	0.000589649	0.0405843	0.0437501	ORDERED-LOGISTIC	Degree bothered by dizziness in the last 3 months	100089	Online follow-up	153	Digestive health	153	Digestive health	153	Online follow-up > Digestive health
20003#1140861120	CAT-MUL	157068/140(157208)	0.0571966	-0.0349576	0.100876	0.0438667	LOGISTIC-BINARY	Treatment/medication code: coracten sr 10mg m/r capsule	100000	UK Biobank Assessment Centre	100071	Verbal interview	100075	Medications	100075	UK Biobank Assessment Centre > Verbal interview > Medications
20003#1141173346	CAT-MUL	157184/24(157208)	0.073527	-0.0878722	0.123379	0.0440672	LOGISTIC-BINARY	Treatment/medication code: cortisone	100000	UK Biobank Assessment Centre	100071	Verbal interview	100075	Medications	100075	UK Biobank Assessment Centre > Verbal interview > Medications
20003#1140881320	CAT-MUL	157161/47(157208)	-0.49263	-1.0023	-0.0466088	0.044842	LOGISTIC-BINARY	Treatment/medication code: magnesium carbonate	100000	UK Biobank Assessment Centre	100071	Verbal interview	100075	Medications	100075	UK Biobank Assessment Centre > Verbal interview > Medications
20003#1140882618	CAT-MUL	157154/54(157208)	0.0783745	-0.0742619	0.128318	0.0449036	LOGISTIC-BINARY	Treatment/medication code: diprosalic ointment	100000	UK Biobank Assessment Centre	100071	Verbal interview	100075	Medications	100075	UK Biobank Assessment Centre > Verbal interview > Medications
130908	DATE	156936/291(157227)	0.0508775	-0.024062	0.0891251	0.045037	LOGISTIC-BINARY	Date F42 first reported (obsessive-compulsive disorder)	100091	Health-related outcomes	1712	First occurrences	2405	Mental and behavioural disorders	2405	Health-related outcomes > First occurrences > Mental and behavioural disorders
20003#2038459704	CAT-MUL	156972/236(157208)	0.0508366	-0.0257296	0.0904065	0.0458701	LOGISTIC-BINARY	Treatment/medication code: carbamazepine	100000	UK Biobank Assessment Centre	100071	Verbal interview	100075	Medications	100075	UK Biobank Assessment Centre > Verbal interview > Medications
20003#1141188408	CAT-MUL	157190/18(157208)	0.0889467		0.148291	0.0459101	LOGISTIC-BINARY	Treatment/medication code: tritace 1.25mg tablet	100000	UK Biobank Assessment Centre	100071	Verbal interview	100075	Medications	100075	UK Biobank Assessment Centre > Verbal interview > Medications
20003#1141172838	CAT-MUL	157166/42(157208)	-0.513616	-1.05055	-0.0369667	0.0465237	LOGISTIC-BINARY	Treatment/medication code: depakote 250mg e/c tablet	100000	UK Biobank Assessment Centre	100071	Verbal interview	100075	Medications	100075	UK Biobank Assessment Centre > Verbal interview > Medications
131572	DATE	156621/606(157227)	0.0441774	-0.014402	0.0792295	0.046658	LOGISTIC-BINARY	Date K10 first reported (other diseases of jaws)	100091	Health-related outcomes	1712	First occurrences	2411	Digestive system disorders	2411	Health-related outcomes > First occurrences > Digestive system disorders
131994	DATE	156838/389(157227)	0.0481715	-0.0195993	0.085515	0.0467408	LOGISTIC-BINARY	Date M96 first reported (postprocedural musculoskeletal disorders, not elsewhere classified)	100091	Health-related outcomes	1712	First occurrences	2413	Musculoskeletal system and connective tissue disorders	2413	Health-related outcomes > First occurrences > Musculoskeletal system and connective tissue disorders
130880	DATE	157136/91(157227)	0.065624	-0.0561186	0.110426	0.0469307	LOGISTIC-BINARY	Date F23 first reported (acute and transient psychotic disorders)	100091	Health-related outcomes	1712	First occurrences	2405	Mental and behavioural disorders	2405	Health-related outcomes > First occurrences > Mental and behavioural disorders
130814	DATE	120063/37164(157227)	0.0119723	0.000150658	0.023808	0.0469773	LOGISTIC-BINARY	Date E78 first reported (disorders of lipoprotein metabolism and other lipidaemias)	100091	Health-related outcomes	1712	First occurrences	2404	Endocrine, nutritional and metabolic diseases	2404	Health-related outcomes > First occurrences > Endocrine, nutritional and metabolic diseases
20001#1035	CAT-MUL	156864/344(157208)	0.0440259	-0.0164029	0.0803553	0.046989	LOGISTIC-BINARY	Cancer code, self-reported: bladder cancer	100000	UK Biobank Assessment Centre	100071	Verbal interview	100074	Medical conditions	100074	UK Biobank Assessment Centre > Verbal interview > Medical conditions
131304	DATE	155839/1388(157227)	0.0313784	-0.00450227	0.0600609	0.0471048	LOGISTIC-BINARY	Date I24 first reported (other acute ischaemic heart diseases)	100091	Health-related outcomes	1712	First occurrences	2409	Circulatory system disorders	2409	Health-related outcomes > First occurrences > Circulatory system disorders
20001#1011	CAT-MUL	157158/50(157208)	0.0668111	-0.0622625	0.11548	0.0473379	LOGISTIC-BINARY	Cancer code, self-reported: tongue cancer	100000	UK Biobank Assessment Centre	100071	Verbal interview	100074	Medical conditions	100074	UK Biobank Assessment Centre > Verbal interview > Medical conditions
20003#1140925806	CAT-MUL	157197/11(157208)	0.119433		0.199521	0.0474632	LOGISTIC-BINARY	Treatment/medication code: aceclofenac	100000	UK Biobank Assessment Centre	100071	Verbal interview	100075	Medications	100075	UK Biobank Assessment Centre > Verbal interview > Medications
20003#1140863328	CAT-MUL	157194/14(157208)	0.101125		0.172524	0.0475954	LOGISTIC-BINARY	Treatment/medication code: chlordiazepoxide	100000	UK Biobank Assessment Centre	100071	Verbal interview	100075	Medications	100075	UK Biobank Assessment Centre > Verbal interview > Medications
20003#1141162764	CAT-MUL	156880/328(157208)	0.0478769	-0.022186	0.0852058	0.047873	LOGISTIC-BINARY	Treatment/medication code: tolterodine l-tartrate	100000	UK Biobank Assessment Centre	100071	Verbal interview	100075	Medications	100075	UK Biobank Assessment Centre > Verbal interview > Medications
20003#1140862380	CAT-MUL	157123/85(157208)	0.0604908	-0.0464558	0.105543	0.0479151	LOGISTIC-BINARY	Treatment/medication code: becloforte 250micrograms inhaler	100000	UK Biobank Assessment Centre	100071	Verbal interview	100075	Medications	100075	UK Biobank Assessment Centre > Verbal interview > Medications
131180	DATE	156344/883(157227)	0.0360537	-0.00889522	0.0670327	0.0482979	LOGISTIC-BINARY	Date H34 first reported (retinal vascular occlusions)	100091	Health-related outcomes	1712	First occurrences	2407	Eye and adnexa disorders	2407	Health-related outcomes > First occurrences > Eye and adnexa disorders
130916	DATE	156845/382(157227)	0.0468834	-0.0202675	0.0833568	0.0486009	LOGISTIC-BINARY	Date F48 first reported (other neurotic disorders)	100091	Health-related outcomes	1712	First occurrences	2405	Mental and behavioural disorders	2405	Health-related outcomes > First occurrences > Mental and behavioural disorders
20003#1140888770	CAT-MUL	157192/16(157208)	0.0843665		0.144491	0.048936	LOGISTIC-BINARY	Treatment/medication code: epinephrine	100000	UK Biobank Assessment Centre	100071	Verbal interview	100075	Medications	100075	UK Biobank Assessment Centre > Verbal interview > Medications
20003#1141172620	CAT-MUL	157194/14(157208)	0.169762		0.29695	0.0489931	LOGISTIC-BINARY	Treatment/medication code: copaxone 20mg injection (pdr for recon)	100000	UK Biobank Assessment Centre	100071	Verbal interview	100075	Medications	100075	UK Biobank Assessment Centre > Verbal interview > Medications
20003#1141182800	CAT-MUL	156831/377(157208)	-0.14217	-0.288715	-0.00599831	0.049557	LOGISTIC-BINARY	Treatment/medication code: cerazette 75micrograms tablet	100000	UK Biobank Assessment Centre	100071	Verbal interview	100075	Medications	100075	UK Biobank Assessment Centre > Verbal interview > Medications
20003#1140875840	CAT-MUL	157085/123(157208)	-0.245847	-0.504465	-0.0156138	0.0500824	LOGISTIC-BINARY	Treatment/medication code: timolol 0.25% eye drops	100000	UK Biobank Assessment Centre	100071	Verbal interview	100075	Medications	100075	UK Biobank Assessment Centre > Verbal interview > Medications
131614	DATE	156698/529(157227)	0.0437646	-0.0166475	0.0791498	0.0504145	LOGISTIC-BINARY	Date K41 first reported (femoral hernia)	100091	Health-related outcomes	1712	First occurrences	2411	Digestive system disorders	2411	Health-related outcomes > First occurrences > Digestive system disorders
20003#1140866466	CAT-MUL	157166/42(157208)	0.0707398	-0.0752869	0.119816	0.0505577	LOGISTIC-BINARY	Treatment/medication code: securon 40mg tablet	100000	UK Biobank Assessment Centre	100071	Verbal interview	100075	Medications	100075	UK Biobank Assessment Centre > Verbal interview > Medications
1777	CAT-SIN	151566/3527(155093)	0.0267107	-0.00290269	0.0511874	0.0509903	LOGISTIC-BINARY	Part of a multiple birth	100000	UK Biobank Assessment Centre	100025	Touchscreen	100033	Early life factors	100033	UK Biobank Assessment Centre > Touchscreen > Early life factors
20003#1140909874	CAT-MUL	157030/178(157208)	0.06442	-0.0422785	0.112862	0.0515836	LOGISTIC-BINARY	Treatment/medication code: vitamin b6 preparation	100000	UK Biobank Assessment Centre	100071	Verbal interview	100075	Medications	100075	UK Biobank Assessment Centre > Verbal interview > Medications
20003#1140910884	CAT-MUL	157181/27(157208)	-0.62734	-1.30242	-0.0234717	0.0516084	LOGISTIC-BINARY	Treatment/medication code: dovonex scalp solution	100000	UK Biobank Assessment Centre	100071	Verbal interview	100075	Medications	100075	UK Biobank Assessment Centre > Verbal interview > Medications
20003#1140927320	CAT-MUL	157164/44(157208)	0.0607187	-0.0596072	0.109491	0.0516299	LOGISTIC-BINARY	Treatment/medication code: dermol 500 lotion	100000	UK Biobank Assessment Centre	100071	Verbal interview	100075	Medications	100075	UK Biobank Assessment Centre > Verbal interview > Medications
20003#1140921600	CAT-MUL	154593/2615(157208)	0.0305702	-0.00430288	0.057967	0.0516416	LOGISTIC-BINARY	Treatment/medication code: citalopram	100000	UK Biobank Assessment Centre	100071	Verbal interview	100075	Medications	100075	UK Biobank Assessment Centre > Verbal interview > Medications
4642	CAT-SIN	53462/2984(56446)	0.0263262	-0.00323212	0.051033	0.0516816	LOGISTIC-BINARY	Ever manic/hyper for 2 days	100000	UK Biobank Assessment Centre	100025	Touchscreen	100059	Psychosocial factors	100060	UK Biobank Assessment Centre > Touchscreen > Psychosocial factors > Mental health
20003#1140869276	CAT-MUL	156981/227(157208)	0.106522	-0.0219317	0.184356	0.0516882	LOGISTIC-BINARY	Treatment/medication code: micronor tablet	100000	UK Biobank Assessment Centre	100071	Verbal interview	100075	Medications	100075	UK Biobank Assessment Centre > Verbal interview > Medications
132502	DATE	157135/92(157227)	0.063871	-0.0539265	0.10883	0.0519375	LOGISTIC-BINARY	Date Q39 first reported (congenital malformations of oesophagus)	100091	Health-related outcomes	1712	First occurrences	2417	Congenital disruptions and chromosomal abnormalities	2417	Health-related outcomes > First occurrences > Congenital disruptions and chromosomal abnormalities
20003#1141195224	CAT-MUL	157166/42(157208)	0.0680215	-0.071098	0.116803	0.0525172	LOGISTIC-BINARY	Treatment/medication code: formoterol	100000	UK Biobank Assessment Centre	100071	Verbal interview	100075	Medications	100075	UK Biobank Assessment Centre > Verbal interview > Medications
132144	DATE	156503/724(157227)	-0.0998157	-0.203802	-0.00238064	0.0527916	LOGISTIC-BINARY	Date N91 first reported (absent, scanty and rare menstruation)	100091	Health-related outcomes	1712	First occurrences	2414	Genitourinary system disorders	2414	Health-related outcomes > First occurrences > Genitourinary system disorders
20003#1140868064	CAT-MUL	157175/33(157208)	-0.595792	-1.23927	-0.0151824	0.0530398	LOGISTIC-BINARY	Treatment/medication code: serc-8 tablet	100000	UK Biobank Assessment Centre	100071	Verbal interview	100075	Medications	100075	UK Biobank Assessment Centre > Verbal interview > Medications
2887	INTEGER	34792	0.0206112	-0.000724924	0.0419472	0.054018	ORDERED-LOGISTIC	Number of cigarettes previously smoked daily	100000	UK Biobank Assessment Centre	100025	Touchscreen	100050	Lifestyle and environment	100058	UK Biobank Assessment Centre > Touchscreen > Lifestyle and environment > Smoking
131684	DATE	156185/1042(157227)	0.0360241	-0.00930884	0.0673299	0.05443	LOGISTIC-BINARY	Date K86 first reported (other diseases of pancreas)	100091	Health-related outcomes	1712	First occurrences	2411	Digestive system disorders	2411	Health-related outcomes > First occurrences > Digestive system disorders
131202	DATE	156947/280(157227)	0.0489684	-0.0260997	0.0872027	0.054718	LOGISTIC-BINARY	Date H49 first reported (paralytic strabismus)	100091	Health-related outcomes	1712	First occurrences	2407	Eye and adnexa disorders	2407	Health-related outcomes > First occurrences > Eye and adnexa disorders
20003#1141195280	CAT-MUL	157183/25(157208)	0.069283	-0.0867335	0.119061	0.0551901	LOGISTIC-BINARY	Treatment/medication code: novolizer budesonide 200micrograms/dose cartridge+inhaler	100000	UK Biobank Assessment Centre	100071	Verbal interview	100075	Medications	100075	UK Biobank Assessment Centre > Verbal interview > Medications
20003#1140860954	CAT-MUL	156786/422(157208)	0.0446227	-0.0175122	0.0807096	0.0552342	LOGISTIC-BINARY	Treatment/medication code: isosorbide mononitrate	100000	UK Biobank Assessment Centre	100071	Verbal interview	100075	Medications	100075	UK Biobank Assessment Centre > Verbal interview > Medications
20003#1141180150	CAT-MUL	157167/41(157208)	0.065066	-0.0744558	0.119226	0.055686	LOGISTIC-BINARY	Treatment/medication code: arcoxia 90mg tablet	100000	UK Biobank Assessment Centre	100071	Verbal interview	100075	Medications	100075	UK Biobank Assessment Centre > Verbal interview > Medications
20003#1140865000	CAT-MUL	157167/41(157208)	0.0704347	-0.0886037	0.118982	0.0558065	LOGISTIC-BINARY	Treatment/medication code: zydol 50mg capsule	100000	UK Biobank Assessment Centre	100071	Verbal interview	100075	Medications	100075	UK Biobank Assessment Centre > Verbal interview > Medications
132138	DATE	156155/1072(157227)	0.0440053	-0.0108782	0.0849183	0.0560065	LOGISTIC-BINARY	Date N88 first reported (other noninflammatory disorders of cervix uteri)	100091	Health-related outcomes	1712	First occurrences	2414	Genitourinary system disorders	2414	Health-related outcomes > First occurrences > Genitourinary system disorders
20003#1140865426	CAT-MUL	157101/107(157208)	0.0668383	-0.0568525	0.11456	0.0560335	LOGISTIC-BINARY	Treatment/medication code: cimetidine	100000	UK Biobank Assessment Centre	100071	Verbal interview	100075	Medications	100075	UK Biobank Assessment Centre > Verbal interview > Medications
20003#1140883524	CAT-MUL	157120/88(157208)	0.0575962	-0.0532876	0.100372	0.0560977	LOGISTIC-BINARY	Treatment/medication code: cinnarizine	100000	UK Biobank Assessment Centre	100071	Verbal interview	100075	Medications	100075	UK Biobank Assessment Centre > Verbal interview > Medications
20003#1140865658	CAT-MUL	157181/27(157208)	0.0793269		0.133945	0.0562672	LOGISTIC-BINARY	Treatment/medication code: lomotil tablet	100000	UK Biobank Assessment Centre	100071	Verbal interview	100075	Medications	100075	UK Biobank Assessment Centre > Verbal interview > Medications
5934-3	CAT-SIN	351/847	-999	-999	-999	0.0564339	MULTINOMIAL-LOGISTIC	Which eye(s) affected by other serious eye condition	100000	UK Biobank Assessment Centre	100025	Touchscreen	100036	Health and medical history	100041	UK Biobank Assessment Centre > Touchscreen > Health and medical history > Eyesight
131810	DATE	156054/1173(157227)	0.0371478	-0.00916789	0.0692849	0.0564666	LOGISTIC-BINARY	Date L84 first reported (corns and callosities)	100091	Health-related outcomes	1712	First occurrences	2412	Skin and subcutaneous tissue disorders	2412	Health-related outcomes > First occurrences > Skin and subcutaneous tissue disorders
20003#1140871310	CAT-MUL	137528/19680(157208)	-0.0165664	-0.0338516	0.000184903	0.0567026	LOGISTIC-BINARY	Treatment/medication code: ibuprofen	100000	UK Biobank Assessment Centre	100071	Verbal interview	100075	Medications	100075	UK Biobank Assessment Centre > Verbal interview > Medications
40012#6	CAT-MUL	157054/173(157227)	0.0533275	-0.0352212	0.0938617	0.0570948	LOGISTIC-BINARY	Behaviour of cancer tumour: Malignant, metastatic site	100091	Health-related outcomes	100092	Cancer register	100092	Cancer register	100092	Health-related outcomes > Cancer register
20003#1140865564	CAT-MUL	157126/82(157208)	0.0594774	-0.0580084	0.10432	0.0574046	LOGISTIC-BINARY	Treatment/medication code: imodium 2mg capsule	100000	UK Biobank Assessment Centre	100071	Verbal interview	100075	Medications	100075	UK Biobank Assessment Centre > Verbal interview > Medications
130178	DATE	151242/5985(157227)	0.0214977	-0.00219536	0.0425268	0.0579956	LOGISTIC-BINARY	Date B02 first reported (zoster [herpes zoster])	100091	Health-related outcomes	1712	First occurrences	2401	Certain infectious and parasitic diseases	2401	Health-related outcomes > First occurrences > Certain infectious and parasitic diseases
20003#1140909578	CAT-MUL	157102/106(157208)	0.0599136	-0.0513545	0.104054	0.0582051	LOGISTIC-BINARY	Treatment/medication code: losec 10mg capsule	100000	UK Biobank Assessment Centre	100071	Verbal interview	100075	Medications	100075	UK Biobank Assessment Centre > Verbal interview > Medications
131748	DATE	156378/849(157227)	0.0382781	-0.0125399	0.0716723	0.058588	LOGISTIC-BINARY	Date L43 first reported (lichen planus)	100091	Health-related outcomes	1712	First occurrences	2412	Skin and subcutaneous tissue disorders	2412	Health-related outcomes > First occurrences > Skin and subcutaneous tissue disorders
130998	DATE	156449/778(157227)	-0.0859185	-0.177967	-0.00112257	0.0586217	LOGISTIC-BINARY	Date G03 first reported (meningitis due to other and unspecified causes)	100091	Health-related outcomes	1712	First occurrences	2406	Nervous system disorders	2406	Health-related outcomes > First occurrences > Nervous system disorders
131488	DATE	156985/242(157227)	0.0529312	-0.0304152	0.0931744	0.0587767	LOGISTIC-BINARY	Date J42 first reported (unspecified chronic bronchitis)	100091	Health-related outcomes	1712	First occurrences	2410	Respiratory system disorders	2410	Health-related outcomes > First occurrences > Respiratory system disorders
21064	CAT-SIN	41024/12236(53260)	0.0209608	-0.00085895	0.0429937	0.0594567	LOGISTIC-BINARY	Sensitive stomach	100089	Online follow-up	153	Digestive health	153	Digestive health	153	Online follow-up > Digestive health
131926	DATE	155106/2121(157227)	0.0320598	-0.00613032	0.0615676	0.0596653	LOGISTIC-BINARY	Date M53 first reported (other dorsopathies, not elsewhere classified)	100091	Health-related outcomes	1712	First occurrences	2413	Musculoskeletal system and connective tissue disorders	2413	Health-related outcomes > First occurrences > Musculoskeletal system and connective tissue disorders
20003#1140876146	CAT-MUL	157144/64(157208)	0.060788	-0.0650877	0.105641	0.060247	LOGISTIC-BINARY	Treatment/medication code: rhinocort 50micrograms nasal spray	100000	UK Biobank Assessment Centre	100071	Verbal interview	100075	Medications	100075	UK Biobank Assessment Centre > Verbal interview > Medications
20003#1140909780	CAT-MUL	157179/29(157208)	0.0683334	-0.0869616	0.119436	0.0603141	LOGISTIC-BINARY	Treatment/medication code: colestyramine	100000	UK Biobank Assessment Centre	100071	Verbal interview	100075	Medications	100075	UK Biobank Assessment Centre > Verbal interview > Medications
20003#1141152860	CAT-MUL	157189/19(157208)	0.0867179		0.146771	0.0607262	LOGISTIC-BINARY	Treatment/medication code: seroquel 25mg tablet	100000	UK Biobank Assessment Centre	100071	Verbal interview	100075	Medications	100075	UK Biobank Assessment Centre > Verbal interview > Medications
20003#1140872198	CAT-MUL	157081/127(157208)	-0.240629	-0.50485	-0.0041993	0.0608876	LOGISTIC-BINARY	Treatment/medication code: sodium valproate	100000	UK Biobank Assessment Centre	100071	Verbal interview	100075	Medications	100075	UK Biobank Assessment Centre > Verbal interview > Medications
20003#1141150750	CAT-MUL	157168/40(157208)	0.0600166	-0.0635945	0.110394	0.0613743	LOGISTIC-BINARY	Treatment/medication code: brimonidine tartrate	100000	UK Biobank Assessment Centre	100071	Verbal interview	100075	Medications	100075	UK Biobank Assessment Centre > Verbal interview > Medications
131970	DATE	155894/1333(157227)	0.0364585	-0.00943464	0.0685483	0.0614506	LOGISTIC-BINARY	Date M84 first reported (disorders of continuity of bone)	100091	Health-related outcomes	1712	First occurrences	2413	Musculoskeletal system and connective tissue disorders	2413	Health-related outcomes > First occurrences > Musculoskeletal system and connective tissue disorders
20003#1140882272	CAT-MUL	157178/30(157208)	0.0723139		0.123767	0.0617562	LOGISTIC-BINARY	Treatment/medication code: oramorph 10mg/5ml oral solution	100000	UK Biobank Assessment Centre	100071	Verbal interview	100075	Medications	100075	UK Biobank Assessment Centre > Verbal interview > Medications
20003#1140875684	CAT-MUL	157193/15(157208)	0.0774667		0.138471	0.0619679	LOGISTIC-BINARY	Treatment/medication code: minims prednisolone 0.5% single-use eye drops	100000	UK Biobank Assessment Centre	100071	Verbal interview	100075	Medications	100075	UK Biobank Assessment Centre > Verbal interview > Medications
20003#1140926796	CAT-MUL	157192/16(157208)	0.0809758		0.139065	0.0622041	LOGISTIC-BINARY	Treatment/medication code: mobic 15mg tablet	100000	UK Biobank Assessment Centre	100071	Verbal interview	100075	Medications	100075	UK Biobank Assessment Centre > Verbal interview > Medications
20003#1195	CAT-MUL	156798/410(157208)	0.051268	-0.0244252	0.0914145	0.0626121	LOGISTIC-BINARY	Treatment/medication code: vitamin c product	100000	UK Biobank Assessment Centre	100071	Verbal interview	100075	Medications	100075	UK Biobank Assessment Centre > Verbal interview > Medications
20003#1140861924	CAT-MUL	157069/139(157208)	-0.213814	-0.450387	-0.0021742	0.0628145	LOGISTIC-BINARY	Treatment/medication code: bezafibrate	100000	UK Biobank Assessment Centre	100071	Verbal interview	100075	Medications	100075	UK Biobank Assessment Centre > Verbal interview > Medications
20003#1141150620	CAT-MUL	157055/153(157208)	-0.22681	-0.4774	-0.00127783	0.0633562	LOGISTIC-BINARY	Treatment/medication code: zolmitriptan	100000	UK Biobank Assessment Centre	100071	Verbal interview	100075	Medications	100075	UK Biobank Assessment Centre > Verbal interview > Medications
20003#1140880288	CAT-MUL	157171/37(157208)	0.0653798	-0.0849172	0.113274	0.0634977	LOGISTIC-BINARY	Treatment/medication code: clotrimazole	100000	UK Biobank Assessment Centre	100071	Verbal interview	100075	Medications	100075	UK Biobank Assessment Centre > Verbal interview > Medications
132568	DATE	157136/91(157227)	0.0617903	-0.0603843	0.107614	0.0635594	LOGISTIC-BINARY	Date Q79 first reported (congenital malformations of musculoskeletal system, not elsewhere classified)	100091	Health-related outcomes	1712	First occurrences	2417	Congenital disruptions and chromosomal abnormalities	2417	Health-related outcomes > First occurrences > Congenital disruptions and chromosomal abnormalities
20003#1140873288	CAT-MUL	157187/21(157208)	-0.745762	-1.58531	-0.0204401	0.0635944	LOGISTIC-BINARY	Treatment/medication code: cephalexin	100000	UK Biobank Assessment Centre	100071	Verbal interview	100075	Medications	100075	UK Biobank Assessment Centre > Verbal interview > Medications
20003#1140868794	CAT-MUL	157198/10(157208)	-1.12455	-2.40506	0.0152769	0.0638406	LOGISTIC-BINARY	Treatment/medication code: sodium clodronate	100000	UK Biobank Assessment Centre	100071	Verbal interview	100075	Medications	100075	UK Biobank Assessment Centre > Verbal interview > Medications
20003#1140926430	CAT-MUL	157154/54(157208)	0.0791252	-0.0962803	0.142462	0.0646285	LOGISTIC-BINARY	Treatment/medication code: climesse tablet	100000	UK Biobank Assessment Centre	100071	Verbal interview	100075	Medications	100075	UK Biobank Assessment Centre > Verbal interview > Medications
20003#1140861954	CAT-MUL	157003/205(157208)	-0.168423	-0.356625	0.000791758	0.0665262	LOGISTIC-BINARY	Treatment/medication code: fenofibrate	100000	UK Biobank Assessment Centre	100071	Verbal interview	100075	Medications	100075	UK Biobank Assessment Centre > Verbal interview > Medications
20003#1140862938	CAT-MUL	157196/12(157208)	0.0767806		0.135517	0.0667528	LOGISTIC-BINARY	Treatment/medication code: acetylcysteine	100000	UK Biobank Assessment Centre	100071	Verbal interview	100075	Medications	100075	UK Biobank Assessment Centre > Verbal interview > Medications
6152#9	CAT-MUL	120296/36748(157044)	0.0110113	-0.000913886	0.0226757	0.0668292	LOGISTIC-BINARY	Blood clot, DVT, bronchitis, emphysema, asthma, rhinitis, eczema, allergy diagnosed by doctor: Hayfever, allergic rhinitis or eczema	100000	UK Biobank Assessment Centre	100025	Touchscreen	100036	Health and medical history	100044	UK Biobank Assessment Centre > Touchscreen > Health and medical history > Medical conditions
131258	DATE	154532/2695(157227)	0.0273655	-0.00533288	0.0536341	0.06686	LOGISTIC-BINARY	Date H90 first reported (conductive and sensorineural hearing loss)	100091	Health-related outcomes	1712	First occurrences	2408	Ear and mastoid process disorders	2408	Health-related outcomes > First occurrences > Ear and mastoid process disorders
131958	DATE	146511/10716(157227)	-0.0207515	-0.0434598	0.000915017	0.0675061	LOGISTIC-BINARY	Date M77 first reported (other enthesopathies)	100091	Health-related outcomes	1712	First occurrences	2413	Musculoskeletal system and connective tissue disorders	2413	Health-related outcomes > First occurrences > Musculoskeletal system and connective tissue disorders
20003#1140882910	CAT-MUL	157105/103(157208)	0.0591513	-0.0528114	0.106352	0.0675629	LOGISTIC-BINARY	Treatment/medication code: daktacort cream	100000	UK Biobank Assessment Centre	100071	Verbal interview	100075	Medications	100075	UK Biobank Assessment Centre > Verbal interview > Medications
20003#1141171496	CAT-MUL	157133/75(157208)	0.0640515	-0.0713298	0.110717	0.0675858	LOGISTIC-BINARY	Treatment/medication code: trospium	100000	UK Biobank Assessment Centre	100071	Verbal interview	100075	Medications	100075	UK Biobank Assessment Centre > Verbal interview > Medications
20003#1141167334	CAT-MUL	157021/187(157208)	0.0551824	-0.0438844	0.0974639	0.0676005	LOGISTIC-BINARY	Treatment/medication code: colofac-100 tablet	100000	UK Biobank Assessment Centre	100071	Verbal interview	100075	Medications	100075	UK Biobank Assessment Centre > Verbal interview > Medications
20003#1141172686	CAT-MUL	157172/36(157208)	0.0593947	-0.0671792	0.109528	0.0681016	LOGISTIC-BINARY	Treatment/medication code: coaprovel 150mg/12.5mg tablet	100000	UK Biobank Assessment Centre	100071	Verbal interview	100075	Medications	100075	UK Biobank Assessment Centre > Verbal interview > Medications
40006#C851	CAT-MUL	157188/39(157227)	0.0722678	-0.0967524	0.126199	0.0683814	LOGISTIC-BINARY	Type of cancer: ICD10: C85.1 B-cell lymphoma, unspecified	100091	Health-related outcomes	100092	Cancer register	100092	Cancer register	100092	Health-related outcomes > Cancer register
20003#1140866406	CAT-MUL	157183/25(157208)	0.0663217		0.117479	0.068578	LOGISTIC-BINARY	Treatment/medication code: frumil tablet	100000	UK Biobank Assessment Centre	100071	Verbal interview	100075	Medications	100075	UK Biobank Assessment Centre > Verbal interview > Medications
20003#1203	CAT-MUL	157074/134(157208)	-0.237136	-0.505837	0.00358295	0.0690487	LOGISTIC-BINARY	Treatment/medication code: aloe vera product	100000	UK Biobank Assessment Centre	100071	Verbal interview	100075	Medications	100075	UK Biobank Assessment Centre > Verbal interview > Medications
40011#8720	CAT-MUL	156614/613(157227)	-0.0939164	-0.199002	0.00211645	0.0694788	LOGISTIC-BINARY	Histology of cancer tumour: Malignant melanoma, NOS	100091	Health-related outcomes	100092	Cancer register	100092	Cancer register	100092	Health-related outcomes > Cancer register
20003#1141189064	CAT-MUL	157190/18(157208)	0.0898267		0.157271	0.0701186	LOGISTIC-BINARY	Treatment/medication code: solpadeine plus soluble effervescent tablet	100000	UK Biobank Assessment Centre	100071	Verbal interview	100075	Medications	100075	UK Biobank Assessment Centre > Verbal interview > Medications
40006#C329	CAT-MUL	157217/10(157227)	0.0950691		0.163668	0.0703444	LOGISTIC-BINARY	Type of cancer: ICD10: C32.9 Larynx, unspecified	100091	Health-related outcomes	100092	Cancer register	100092	Cancer register	100092	Health-related outcomes > Cancer register
20003#1140911754	CAT-MUL	157091/117(157208)	0.0577705	-0.0534	0.102599	0.0707285	LOGISTIC-BINARY	Treatment/medication code: anadin tablet	100000	UK Biobank Assessment Centre	100071	Verbal interview	100075	Medications	100075	UK Biobank Assessment Centre > Verbal interview > Medications
20003#1140888456	CAT-MUL	157197/11(157208)	0.0832246		0.152631	0.0708156	LOGISTIC-BINARY	Treatment/medication code: dioralyte product	100000	UK Biobank Assessment Centre	100071	Verbal interview	100075	Medications	100075	UK Biobank Assessment Centre > Verbal interview > Medications
5408-2	CAT-SIN	847/1495	-999	-999	-999	0.0708383	MULTINOMIAL-LOGISTIC	Which eye(s) affected by amblyopia (lazy eye)	100000	UK Biobank Assessment Centre	100025	Touchscreen	100036	Health and medical history	100041	UK Biobank Assessment Centre > Touchscreen > Health and medical history > Eyesight
40006#C927	CAT-MUL	157217/10(157227)	-1.15942	-2.51817	0.0156634	0.0711436	LOGISTIC-BINARY	Type of cancer: ICD10: C92.7 Other myeloid leukaemia	100091	Health-related outcomes	100092	Cancer register	100092	Cancer register	100092	Health-related outcomes > Cancer register
21063	CAT-SIN	43949/14165(58114)	0.0191962	-0.00173521	0.0402533	0.0714659	LOGISTIC-BINARY	Ever been offered/sought treatment for depression	100089	Online follow-up	153	Digestive health	153	Digestive health	153	Online follow-up > Digestive health
20003#1140871168	CAT-MUL	157031/177(157208)	0.0505352	-0.0418759	0.0913135	0.0725148	LOGISTIC-BINARY	Treatment/medication code: voltarol 25mg e/c tablet	100000	UK Biobank Assessment Centre	100071	Verbal interview	100075	Medications	100075	UK Biobank Assessment Centre > Verbal interview > Medications
6119-3	CAT-SIN	516/706	-999	-999	-999	0.0726596	MULTINOMIAL-LOGISTIC	Which eye(s) affected by glaucoma	100000	UK Biobank Assessment Centre	100025	Touchscreen	100036	Health and medical history	100041	UK Biobank Assessment Centre > Touchscreen > Health and medical history > Eyesight
20003#1140881702	CAT-MUL	157094/114(157208)	0.0574279	-0.0534147	0.101667	0.0728904	LOGISTIC-BINARY	Treatment/medication code: adalate 10mg capsule	100000	UK Biobank Assessment Centre	100071	Verbal interview	100075	Medications	100075	UK Biobank Assessment Centre > Verbal interview > Medications
20003#1141164068	CAT-MUL	157165/43(157208)	0.0692916	-0.0898144	0.119736	0.0730059	LOGISTIC-BINARY	Treatment/medication code: mirapexin 0.088mg tablet	100000	UK Biobank Assessment Centre	100071	Verbal interview	100075	Medications	100075	UK Biobank Assessment Centre > Verbal interview > Medications
20003#1140879668	CAT-MUL	157176/32(157208)	0.089167	-0.117589	0.153178	0.0730848	LOGISTIC-BINARY	Treatment/medication code: selegiline	100000	UK Biobank Assessment Centre	100071	Verbal interview	100075	Medications	100075	UK Biobank Assessment Centre > Verbal interview > Medications
131004	DATE	157137/90(157227)	0.0572694	-0.058927	0.103181	0.0736192	LOGISTIC-BINARY	Date G06 first reported (intracranial and intraspinal abscess and granuloma)	100091	Health-related outcomes	1712	First occurrences	2406	Nervous system disorders	2406	Health-related outcomes > First occurrences > Nervous system disorders
20003#1140868866	CAT-MUL	157198/10(157208)	0.0725241		0.131402	0.0739588	LOGISTIC-BINARY	Treatment/medication code: bromocriptine	100000	UK Biobank Assessment Centre	100071	Verbal interview	100075	Medications	100075	UK Biobank Assessment Centre > Verbal interview > Medications
5674	CAT-SIN	7215/2740(9955)	0.0388459	-0.00418128	0.0817737	0.0743978	LOGISTIC-BINARY	Severity of manic/irritable episodes	100000	UK Biobank Assessment Centre	100025	Touchscreen	100059	Psychosocial factors	100060	UK Biobank Assessment Centre > Touchscreen > Psychosocial factors > Mental health
20003#1141200564	CAT-MUL	157096/112(157208)	0.0602544	-0.0626233	0.10582	0.0744077	LOGISTIC-BINARY	Treatment/medication code: duloxetine	100000	UK Biobank Assessment Centre	100071	Verbal interview	100075	Medications	100075	UK Biobank Assessment Centre > Verbal interview > Medications
132020	DATE	156411/816(157227)	0.0386174	-0.0162179	0.0732229	0.0745979	LOGISTIC-BINARY	Date N12 first reported (tubulo-interstitial nephritis, not specified as acute or chronic)	100091	Health-related outcomes	1712	First occurrences	2414	Genitourinary system disorders	2414	Health-related outcomes > First occurrences > Genitourinary system disorders
20003#1141189008	CAT-MUL	157196/12(157208)	-1.05987	-2.31581	0.0543114	0.0749495	LOGISTIC-BINARY	Treatment/medication code: solpadeine plus capsule	100000	UK Biobank Assessment Centre	100071	Verbal interview	100075	Medications	100075	UK Biobank Assessment Centre > Verbal interview > Medications
130344	DATE	156880/347(157227)	0.0463641	-0.0282778	0.0850506	0.0751018	LOGISTIC-BINARY	Date B99 first reported (other and unspecified infectious diseases)	100091	Health-related outcomes	1712	First occurrences	2401	Certain infectious and parasitic diseases	2401	Health-related outcomes > First occurrences > Certain infectious and parasitic diseases
20003#1141181700	CAT-MUL	156923/285(157208)	0.0565598	-0.0377925	0.10773	0.0759016	LOGISTIC-BINARY	Treatment/medication code: estradiol product	100000	UK Biobank Assessment Centre	100071	Verbal interview	100075	Medications	100075	UK Biobank Assessment Centre > Verbal interview > Medications
20003#1140888176	CAT-MUL	157178/30(157208)	0.0752132	-0.104074	0.135732	0.0759638	LOGISTIC-BINARY	Treatment/medication code: mometasone furoate 0.1% ointment	100000	UK Biobank Assessment Centre	100071	Verbal interview	100075	Medications	100075	UK Biobank Assessment Centre > Verbal interview > Medications
20003#1140872434	CAT-MUL	157190/18(157208)	0.0721415	-0.109485	0.124795	0.0762143	LOGISTIC-BINARY	Treatment/medication code: half-sinemet cr m/r tablet	100000	UK Biobank Assessment Centre	100071	Verbal interview	100075	Medications	100075	UK Biobank Assessment Centre > Verbal interview > Medications
20003#1141151978	CAT-MUL	157190/18(157208)	0.102277		0.174823	0.0762597	LOGISTIC-BINARY	Treatment/medication code: reboxetine	100000	UK Biobank Assessment Centre	100071	Verbal interview	100075	Medications	100075	UK Biobank Assessment Centre > Verbal interview > Medications
20003#1140875486	CAT-MUL	157142/66(157208)	0.0566358	-0.0595994	0.102265	0.0762815	LOGISTIC-BINARY	Treatment/medication code: colchicine	100000	UK Biobank Assessment Centre	100071	Verbal interview	100075	Medications	100075	UK Biobank Assessment Centre > Verbal interview > Medications
20003#1141157254	CAT-MUL	157188/20(157208)	0.117225	-0.120735	0.20413	0.0764573	LOGISTIC-BINARY	Treatment/medication code: isosorbide mononitrate product	100000	UK Biobank Assessment Centre	100071	Verbal interview	100075	Medications	100075	UK Biobank Assessment Centre > Verbal interview > Medications
40013#1820	CAT-MUL	157208/19(157227)	0.0812566		0.153426	0.0767784	LOGISTIC-BINARY	Type of cancer: ICD9: 1820 Malignant neoplasm of corpus uteri, except isthmus	100091	Health-related outcomes	100092	Cancer register	100092	Cancer register	100092	Health-related outcomes > Cancer register
131436	DATE	140521/16706(157227)	-0.0164492	-0.0350192	0.0013736	0.0769296	LOGISTIC-BINARY	Date J06 first reported (acute upper respiratory infections of multiple and unspecified sites)	100091	Health-related outcomes	1712	First occurrences	2410	Respiratory system disorders	2410	Health-related outcomes > First occurrences > Respiratory system disorders
40006#C159	CAT-MUL	157161/66(157227)	0.0597122	-0.0654912	0.105924	0.077802	LOGISTIC-BINARY	Type of cancer: ICD10: C15.9 Oesophagus, unspecified	100091	Health-related outcomes	100092	Cancer register	100092	Cancer register	100092	Health-related outcomes > Cancer register
20003#1140879634	CAT-MUL	157005/203(157208)	0.0552689	-0.0428965	0.10017	0.078403	LOGISTIC-BINARY	Treatment/medication code: trazodone	100000	UK Biobank Assessment Centre	100071	Verbal interview	100075	Medications	100075	UK Biobank Assessment Centre > Verbal interview > Medications
20003#1141180936	CAT-MUL	157137/71(157208)	0.0637374	-0.0786632	0.110568	0.0784984	LOGISTIC-BINARY	Treatment/medication code: calcium carbonate+colecalciferol 1.25g/5micrograms tablet	100000	UK Biobank Assessment Centre	100071	Verbal interview	100075	Medications	100075	UK Biobank Assessment Centre > Verbal interview > Medications
20003#1140870554	CAT-MUL	157196/12(157208)	0.132714	-0.146697	0.246415	0.0791436	LOGISTIC-BINARY	Treatment/medication code: sando-k effervescent tablet	100000	UK Biobank Assessment Centre	100071	Verbal interview	100075	Medications	100075	UK Biobank Assessment Centre > Verbal interview > Medications
20003#1140910512	CAT-MUL	157158/50(157208)	0.0502388	-0.0497578	0.100249	0.0792671	LOGISTIC-BINARY	Treatment/medication code: ismo - isosorbide mononitrate	100000	UK Biobank Assessment Centre	100071	Verbal interview	100075	Medications	100075	UK Biobank Assessment Centre > Verbal interview > Medications
20003#1140882394	CAT-MUL	157074/134(157208)	0.0630263	-0.0572117	0.110055	0.0794201	LOGISTIC-BINARY	Treatment/medication code: paracetamol + codeine	100000	UK Biobank Assessment Centre	100071	Verbal interview	100075	Medications	100075	UK Biobank Assessment Centre > Verbal interview > Medications
20003#1140864346	CAT-MUL	157196/12(157208)	0.0830942		0.147057	0.0796976	LOGISTIC-BINARY	Treatment/medication code: cocois scalp ointment	100000	UK Biobank Assessment Centre	100071	Verbal interview	100075	Medications	100075	UK Biobank Assessment Centre > Verbal interview > Medications
131256	DATE	153267/3960(157227)	-0.0336113	-0.0722489	0.00267566	0.080366	LOGISTIC-BINARY	Date H83 first reported (other diseases of inner ear)	100091	Health-related outcomes	1712	First occurrences	2408	Ear and mastoid process disorders	2408	Health-related outcomes > First occurrences > Ear and mastoid process disorders
20003#1140860714	CAT-MUL	157182/26(157208)	0.0965047	-0.131949	0.166826	0.081168	LOGISTIC-BINARY	Treatment/medication code: zestril 2.5mg tablet	100000	UK Biobank Assessment Centre	100071	Verbal interview	100075	Medications	100075	UK Biobank Assessment Centre > Verbal interview > Medications
20003#1140888184	CAT-MUL	157187/21(157208)	0.0719022		0.13002	0.0811974	LOGISTIC-BINARY	Treatment/medication code: mometasone furoate 0.1% lotion	100000	UK Biobank Assessment Centre	100071	Verbal interview	100075	Medications	100075	UK Biobank Assessment Centre > Verbal interview > Medications
40006#C66	CAT-MUL	157209/18(157227)	-0.721317	-1.59165	0.036846	0.0815197	LOGISTIC-BINARY	Type of cancer: ICD10: C66 Malignant neoplasm of ureter	100091	Health-related outcomes	100092	Cancer register	100092	Cancer register	100092	Health-related outcomes > Cancer register
40006#C672	CAT-MUL	157206/21(157227)	-0.623948	-1.38038	0.0427152	0.0815945	LOGISTIC-BINARY	Type of cancer: ICD10: C67.2 Lateral wall of bladder	100091	Health-related outcomes	100092	Cancer register	100092	Cancer register	100092	Health-related outcomes > Cancer register
40006#D090	CAT-MUL	156910/317(157227)	-0.120443	-0.261978	0.00635542	0.0816192	LOGISTIC-BINARY	Type of cancer: ICD10: D09.0 Bladder	100091	Health-related outcomes	100092	Cancer register	100092	Cancer register	100092	Health-related outcomes > Cancer register
1707-1	CAT-SIN	139489/157198	-999	-999	-999	0.0816368	MULTINOMIAL-LOGISTIC	Handedness (chirality/laterality)	100000	UK Biobank Assessment Centre	100025	Touchscreen	100033	Early life factors	100033	UK Biobank Assessment Centre > Touchscreen > Early life factors
131230	DATE	153855/3372(157227)	0.0254167	-0.00607676	0.0514133	0.0816559	LOGISTIC-BINARY	Date H66 first reported (suppurative and unspecified otitis media)	100091	Health-related outcomes	1712	First occurrences	2408	Ear and mastoid process disorders	2408	Health-related outcomes > First occurrences > Ear and mastoid process disorders
40006#C920	CAT-MUL	157129/98(157227)	0.0551295	-0.0575247	0.101624	0.082177	LOGISTIC-BINARY	Type of cancer: ICD10: C92.0 Acute myeloid leukaemia	100091	Health-related outcomes	100092	Cancer register	100092	Cancer register	100092	Health-related outcomes > Cancer register
20003#1140857044	CAT-MUL	157195/13(157208)	-0.90476	-2.00965	-0.0216992	0.0825435	LOGISTIC-BINARY	Treatment/medication code: tetralysal 204mg capsule	100000	UK Biobank Assessment Centre	100071	Verbal interview	100075	Medications	100075	UK Biobank Assessment Centre > Verbal interview > Medications
131736	DATE	156716/511(157227)	0.043768	-0.023654	0.0819362	0.0825916	LOGISTIC-BINARY	Date L28 first reported (lichen simplex chronicus and prurigo)	100091	Health-related outcomes	1712	First occurrences	2412	Skin and subcutaneous tissue disorders	2412	Health-related outcomes > First occurrences > Skin and subcutaneous tissue disorders
40006#C320	CAT-MUL	157155/72(157227)	0.0513593	-0.0520002	0.0996636	0.0827978	LOGISTIC-BINARY	Type of cancer: ICD10: C32.0 Glottis	100091	Health-related outcomes	100092	Cancer register	100092	Cancer register	100092	Health-related outcomes > Cancer register
20003#1140865752	CAT-MUL	157058/150(157208)	0.0523012	-0.0486382	0.0961485	0.0839279	LOGISTIC-BINARY	Treatment/medication code: ispaghula husk	100000	UK Biobank Assessment Centre	100071	Verbal interview	100075	Medications	100075	UK Biobank Assessment Centre > Verbal interview > Medications
20003#1141201038	CAT-MUL	157188/20(157208)	0.0833578		0.153629	0.0844891	LOGISTIC-BINARY	Treatment/medication code: valsartan+hydrochlorothiazide 80mg/12.5mg tablet	100000	UK Biobank Assessment Centre	100071	Verbal interview	100075	Medications	100075	UK Biobank Assessment Centre > Verbal interview > Medications
20003#1141152986	CAT-MUL	157196/12(157208)	0.0944142		0.172629	0.084703	LOGISTIC-BINARY	Treatment/medication code: zomorph 10mg m/r capsule	100000	UK Biobank Assessment Centre	100071	Verbal interview	100075	Medications	100075	UK Biobank Assessment Centre > Verbal interview > Medications
20003#1140860790	CAT-MUL	157168/40(157208)	0.0664754	-0.0958565	0.117247	0.0852306	LOGISTIC-BINARY	Treatment/medication code: enalapril maleate+hydrochlorothiazide 20mg/12.5mg tablet	100000	UK Biobank Assessment Centre	100071	Verbal interview	100075	Medications	100075	UK Biobank Assessment Centre > Verbal interview > Medications
20003#1140865654	CAT-MUL	157147/61(157208)	0.0573376	-0.0732067	0.105475	0.0858686	LOGISTIC-BINARY	Treatment/medication code: codeine phosphate+kaolin 10mg/3g/10ml mixture	100000	UK Biobank Assessment Centre	100071	Verbal interview	100075	Medications	100075	UK Biobank Assessment Centre > Verbal interview > Medications
20003#1140862560	CAT-MUL	157195/13(157208)	0.0779677		0.142314	0.0859838	LOGISTIC-BINARY	Treatment/medication code: ventide inhaler	100000	UK Biobank Assessment Centre	100071	Verbal interview	100075	Medications	100075	UK Biobank Assessment Centre > Verbal interview > Medications
20003#1141180228	CAT-MUL	157195/13(157208)	0.0806469		0.149074	0.0861216	LOGISTIC-BINARY	Treatment/medication code: amoxicillin product	100000	UK Biobank Assessment Centre	100071	Verbal interview	100075	Medications	100075	UK Biobank Assessment Centre > Verbal interview > Medications
40011#9440	CAT-MUL	157049/178(157227)	0.0501811	-0.042825	0.0924771	0.0868583	LOGISTIC-BINARY	Histology of cancer tumour: Glioblastoma, NOS	100091	Health-related outcomes	100092	Cancer register	100092	Cancer register	100092	Health-related outcomes > Cancer register
40006#C449	CAT-MUL	152454/4773(157227)	-0.0278537	-0.060655	0.00274317	0.0869159	LOGISTIC-BINARY	Type of cancer: ICD10: C44.9 Malignant neoplasm of skin, unspecified	100091	Health-related outcomes	100092	Cancer register	100092	Cancer register	100092	Health-related outcomes > Cancer register
20003#1140910824	CAT-MUL	157193/15(157208)	-0.847036	-1.89013	-0.0324108	0.0869861	LOGISTIC-BINARY	Treatment/medication code: ursodesoxycholic acid	100000	UK Biobank Assessment Centre	100071	Verbal interview	100075	Medications	100075	UK Biobank Assessment Centre > Verbal interview > Medications
20003#1141168574	CAT-MUL	157105/103(157208)	0.0635888	-0.0679477	0.120746	0.0870257	LOGISTIC-BINARY	Treatment/medication code: raloxifene hydrochloride	100000	UK Biobank Assessment Centre	100071	Verbal interview	100075	Medications	100075	UK Biobank Assessment Centre > Verbal interview > Medications
132120	DATE	157086/141(157227)	0.0596683	-0.0581773	0.115139	0.0874217	LOGISTIC-BINARY	Date N77 first reported (vulvovaginal ulceration and inflammation in diseases classified elsewhere)	100091	Health-related outcomes	1712	First occurrences	2414	Genitourinary system disorders	2414	Health-related outcomes > First occurrences > Genitourinary system disorders
20003#1140871542	CAT-MUL	157042/166(157208)	0.0841608	-0.0615023	0.147249	0.0875918	LOGISTIC-BINARY	Treatment/medication code: mefenamic acid	100000	UK Biobank Assessment Centre	100071	Verbal interview	100075	Medications	100075	UK Biobank Assessment Centre > Verbal interview > Medications
20003#1140921814	CAT-MUL	156924/284(157208)	0.0754084	-0.0396995	0.136093	0.087713	LOGISTIC-BINARY	Treatment/medication code: mirena 52mg intrauterine system	100000	UK Biobank Assessment Centre	100071	Verbal interview	100075	Medications	100075	UK Biobank Assessment Centre > Verbal interview > Medications
20003#1140865396	CAT-MUL	157053/155(157208)	0.0563885	-0.054505	0.100846	0.0886208	LOGISTIC-BINARY	Treatment/medication code: buscopan 10mg tablet	100000	UK Biobank Assessment Centre	100071	Verbal interview	100075	Medications	100075	UK Biobank Assessment Centre > Verbal interview > Medications
20003#1140870512	CAT-MUL	157171/37(157208)	0.0773477		0.134211	0.0886852	LOGISTIC-BINARY	Treatment/medication code: cyanocobalamin product	100000	UK Biobank Assessment Centre	100071	Verbal interview	100075	Medications	100075	UK Biobank Assessment Centre > Verbal interview > Medications
131410	DATE	156593/634(157227)	0.0364225	-0.0193614	0.0706259	0.089253	LOGISTIC-BINARY	Date I87 first reported (other disorders of veins)	100091	Health-related outcomes	1712	First occurrences	2409	Circulatory system disorders	2409	Health-related outcomes > First occurrences > Circulatory system disorders
23066	CAT-SIN	1330/1714(3044)	0.0702723	0.000609104	0.153715	0.0893305	LOGISTIC-BINARY	JCV seropositivity for Human Polyomavirus JCV	100078	Biological samples	100080	Assay results	51428	Blood assays	51428	Biological samples > Assay results > Blood assays > Infectious Diseases
131408	DATE	156543/684(157227)	0.0387475	-0.0178843	0.0743047	0.0895992	LOGISTIC-BINARY	Date I86 first reported (varicose veins of other sites)	100091	Health-related outcomes	1712	First occurrences	2409	Circulatory system disorders	2409	Health-related outcomes > First occurrences > Circulatory system disorders
40006#C480	CAT-MUL	157214/13(157227)	-0.842732	-1.89424	0.0709031	0.0896109	LOGISTIC-BINARY	Type of cancer: ICD10: C48.0 Retroperitoneum	100091	Health-related outcomes	100092	Cancer register	100092	Cancer register	100092	Health-related outcomes > Cancer register
20003#1141153186	CAT-MUL	157191/17(157208)	0.0943693		0.169112	0.0898087	LOGISTIC-BINARY	Treatment/medication code: tizanidine	100000	UK Biobank Assessment Centre	100071	Verbal interview	100075	Medications	100075	UK Biobank Assessment Centre > Verbal interview > Medications
40006#D049	CAT-MUL	157188/39(157227)	-0.425779	-0.953912	0.0353032	0.0905205	LOGISTIC-BINARY	Type of cancer: ICD10: D04.9 Skin, unspecified	100091	Health-related outcomes	100092	Cancer register	100092	Cancer register	100092	Health-related outcomes > Cancer register
20003#1140851812	CAT-MUL	156886/322(157208)	0.0457485	-0.0307074	0.0861672	0.0908873	LOGISTIC-BINARY	Treatment/medication code: gtn 400micrograms spray	100000	UK Biobank Assessment Centre	100071	Verbal interview	100075	Medications	100075	UK Biobank Assessment Centre > Verbal interview > Medications
6155#1	CAT-MUL	153736/2851(156587)	-0.0368187	-0.0807598	0.00411129	0.0910316	LOGISTIC-BINARY	Vitamin and mineral supplements: Vitamin A	100000	UK Biobank Assessment Centre	100025	Touchscreen	100036	Health and medical history	100045	UK Biobank Assessment Centre > Touchscreen > Health and medical history > Medication
132536	DATE	157007/220(157227)	0.0504168	-0.0417754	0.0925712	0.0910709	LOGISTIC-BINARY	Date Q63 first reported (other congenital malformations of kidney)	100091	Health-related outcomes	1712	First occurrences	2417	Congenital disruptions and chromosomal abnormalities	2417	Health-related outcomes > First occurrences > Congenital disruptions and chromosomal abnormalities
20003#1141179920	CAT-MUL	157112/96(157208)	0.0500242	-0.0527784	0.0934086	0.0917015	LOGISTIC-BINARY	Treatment/medication code: lumigan 0.3mg/ml eye drops	100000	UK Biobank Assessment Centre	100071	Verbal interview	100075	Medications	100075	UK Biobank Assessment Centre > Verbal interview > Medications
131778	DATE	156949/278(157227)	-0.137845	-0.305106	0.0126354	0.0919117	LOGISTIC-BINARY	Date L63 first reported (alopecia areata)	100091	Health-related outcomes	1712	First occurrences	2412	Skin and subcutaneous tissue disorders	2412	Health-related outcomes > First occurrences > Skin and subcutaneous tissue disorders
20003#1140875868	CAT-MUL	157197/11(157208)	0.138202	-0.209863	0.247989	0.0922114	LOGISTIC-BINARY	Treatment/medication code: acetazolamide	100000	UK Biobank Assessment Centre	100071	Verbal interview	100075	Medications	100075	UK Biobank Assessment Centre > Verbal interview > Medications
40006#C211	CAT-MUL	157184/43(157227)	0.0711003	-0.111354	0.123561	0.0923354	LOGISTIC-BINARY	Type of cancer: ICD10: C21.1 Anal canal	100091	Health-related outcomes	100092	Cancer register	100092	Cancer register	100092	Health-related outcomes > Cancer register
20003#1140916790	CAT-MUL	156975/233(157208)	0.0631087	-0.0510102	0.118688	0.0924249	LOGISTIC-BINARY	Treatment/medication code: evorel 25 patch	100000	UK Biobank Assessment Centre	100071	Verbal interview	100075	Medications	100075	UK Biobank Assessment Centre > Verbal interview > Medications
131874	DATE	156341/886(157227)	0.0361762	-0.0176899	0.0707584	0.0925768	LOGISTIC-BINARY	Date M18 first reported (arthrosis of first carpometacarpal joint)	100091	Health-related outcomes	1712	First occurrences	2413	Musculoskeletal system and connective tissue disorders	2413	Health-related outcomes > First occurrences > Musculoskeletal system and connective tissue disorders
20003#1140860532	CAT-MUL	157191/17(157208)	0.0818155		0.148615	0.0930684	LOGISTIC-BINARY	Treatment/medication code: minoxidil	100000	UK Biobank Assessment Centre	100071	Verbal interview	100075	Medications	100075	UK Biobank Assessment Centre > Verbal interview > Medications
131224	DATE	146972/10255(157227)	0.0157556	-0.00337559	0.0335015	0.0931134	LOGISTIC-BINARY	Date H61 first reported (other disorders of external ear)	100091	Health-related outcomes	1712	First occurrences	2408	Ear and mastoid process disorders	2408	Health-related outcomes > First occurrences > Ear and mastoid process disorders
20003#1140879620	CAT-MUL	157119/89(157208)	0.0551751	-0.0711931	0.100297	0.0933646	LOGISTIC-BINARY	Treatment/medication code: clomipramine	100000	UK Biobank Assessment Centre	100071	Verbal interview	100075	Medications	100075	UK Biobank Assessment Centre > Verbal interview > Medications
30670	CONTINUOUS	150515	0.00418695	-0.000710455	0.00908436	0.0938087	LINEAR	Urea	100078	Biological samples	100080	Assay results	17518	Blood assays	17518	Biological samples > Assay results > Blood assays > Blood biochemistry
131132	DATE	151639/5588(157227)	0.0189697	-0.0048672	0.0399236	0.094085	LOGISTIC-BINARY	Date H02 first reported (other disorders of eyelid)	100091	Health-related outcomes	1712	First occurrences	2407	Eye and adnexa disorders	2407	Health-related outcomes > First occurrences > Eye and adnexa disorders
131566	DATE	156372/855(157227)	-0.0736779	-0.162925	0.00841933	0.0941985	LOGISTIC-BINARY	Date K07 first reported (dentofacial anomalies [including malocclusion])	100091	Health-related outcomes	1712	First occurrences	2411	Digestive system disorders	2411	Health-related outcomes > First occurrences > Digestive system disorders
20003#1141151946	CAT-MUL	157148/60(157208)	-0.339397	-0.761417	0.0384157	0.0943605	LOGISTIC-BINARY	Treatment/medication code: cipramil 10mg tablet	100000	UK Biobank Assessment Centre	100071	Verbal interview	100075	Medications	100075	UK Biobank Assessment Centre > Verbal interview > Medications
21042	INTEGER	57971	0.0144603	-0.00261062	0.0315312	0.0945719	ORDERED-LOGISTIC	Greatest number of times bowels opened per day	100089	Online follow-up	153	Digestive health	153	Digestive health	153	Online follow-up > Digestive health
20003#1141146612	CAT-MUL	157130/78(157208)	0.0554121	-0.0743624	0.100522	0.0950387	LOGISTIC-BINARY	Treatment/medication code: calceos chewable tablet	100000	UK Biobank Assessment Centre	100071	Verbal interview	100075	Medications	100075	UK Biobank Assessment Centre > Verbal interview > Medications
20003#1140861780	CAT-MUL	157108/100(157208)	0.0499495	-0.0539255	0.0948645	0.0950496	LOGISTIC-BINARY	Treatment/medication code: persantin 25mg tablet	100000	UK Biobank Assessment Centre	100071	Verbal interview	100075	Medications	100075	UK Biobank Assessment Centre > Verbal interview > Medications
20003#1140917428	CAT-MUL	157163/45(157208)	0.0601597	-0.0850903	0.106904	0.0950682	LOGISTIC-BINARY	Treatment/medication code: angitil sr 90 m/r capsule	100000	UK Biobank Assessment Centre	100071	Verbal interview	100075	Medications	100075	UK Biobank Assessment Centre > Verbal interview > Medications
20003#1140882908	CAT-MUL	157187/21(157208)	0.094644	-0.157429	0.163604	0.0954728	LOGISTIC-BINARY	Treatment/medication code: hydrocortisone+miconazole	100000	UK Biobank Assessment Centre	100071	Verbal interview	100075	Medications	100075	UK Biobank Assessment Centre > Verbal interview > Medications
132150	DATE	153233/3994(157227)	-0.0348472	-0.0766596	0.00499302	0.0957192	LOGISTIC-BINARY	Date N94 first reported (pain and other conditions associated with female genital organs and menstrual cycle)	100091	Health-related outcomes	1712	First occurrences	2414	Genitourinary system disorders	2414	Health-related outcomes > First occurrences > Genitourinary system disorders
20003#1141173212	CAT-MUL	157198/10(157208)	-1.01906	-2.32882	0.070509	0.0965593	LOGISTIC-BINARY	Treatment/medication code: benadryl plus capsule	100000	UK Biobank Assessment Centre	100071	Verbal interview	100075	Medications	100075	UK Biobank Assessment Centre > Verbal interview > Medications
40011#9861	CAT-MUL	157126/101(157227)	0.0543549	-0.0622199	0.101561	0.0967016	LOGISTIC-BINARY	Histology of cancer tumour: Acute myeloid leukemia, NOS	100091	Health-related outcomes	100092	Cancer register	100092	Cancer register	100092	Health-related outcomes > Cancer register
20003#1140865840	CAT-MUL	157192/16(157208)	0.0812756		0.139552	0.0971054	LOGISTIC-BINARY	Treatment/medication code: predfoam 20mg enema	100000	UK Biobank Assessment Centre	100071	Verbal interview	100075	Medications	100075	UK Biobank Assessment Centre > Verbal interview > Medications
20003#1140888686	CAT-MUL	157186/22(157208)	0.0718352		0.131058	0.0978165	LOGISTIC-BINARY	Treatment/medication code: hydralazine	100000	UK Biobank Assessment Centre	100071	Verbal interview	100075	Medications	100075	UK Biobank Assessment Centre > Verbal interview > Medications
20003#1140871112	CAT-MUL	156631/577(157208)	-0.0897529	-0.200053	0.0108235	0.0978585	LOGISTIC-BINARY	Treatment/medication code: vitamin e product	100000	UK Biobank Assessment Centre	100071	Verbal interview	100075	Medications	100075	UK Biobank Assessment Centre > Verbal interview > Medications
20001#1021	CAT-MUL	157186/22(157208)	0.0725411		0.134234	0.0978924	LOGISTIC-BINARY	Cancer code, self-reported: anal cancer	100000	UK Biobank Assessment Centre	100071	Verbal interview	100074	Medical conditions	100074	UK Biobank Assessment Centre > Verbal interview > Medical conditions
132452	DATE	157128/99(157227)	0.0592531	-0.0694918	0.107499	0.0982231	LOGISTIC-BINARY	Date Q12 first reported (congenital lens malformations)	100091	Health-related outcomes	1712	First occurrences	2417	Congenital disruptions and chromosomal abnormalities	2417	Health-related outcomes > First occurrences > Congenital disruptions and chromosomal abnormalities
40011#8520	CAT-MUL	156514/713(157227)	0.0429608	-0.0227838	0.0881376	0.098522	LOGISTIC-BINARY	Histology of cancer tumour: Lobular carcinoma, NOS	100091	Health-related outcomes	100092	Cancer register	100092	Cancer register	100092	Health-related outcomes > Cancer register
40006#C181	CAT-MUL	157194/33(157227)	0.0718985		0.131728	0.098632	LOGISTIC-BINARY	Type of cancer: ICD10: C18.1 Appendix	100091	Health-related outcomes	100092	Cancer register	100092	Cancer register	100092	Health-related outcomes > Cancer register
131164	DATE	147690/9537(157227)	0.0155162	-0.00366412	0.0334507	0.0987174	LOGISTIC-BINARY	Date H25 first reported (senile cataract)	100091	Health-related outcomes	1712	First occurrences	2407	Eye and adnexa disorders	2407	Health-related outcomes > First occurrences > Eye and adnexa disorders
20001#1061	CAT-MUL	155729/1479(157208)	-0.0517587	-0.11527	0.0067112	0.0989174	LOGISTIC-BINARY	Cancer code, self-reported: basal cell carcinoma	100000	UK Biobank Assessment Centre	100071	Verbal interview	100074	Medical conditions	100074	UK Biobank Assessment Centre > Verbal interview > Medical conditions
20003#1140879476	CAT-MUL	157198/10(157208)	-1.14828	-2.6344	-0.0284823	0.0993075	LOGISTIC-BINARY	Treatment/medication code: laxative	100000	UK Biobank Assessment Centre	100071	Verbal interview	100075	Medications	100075	UK Biobank Assessment Centre > Verbal interview > Medications
20003#1141176670	CAT-MUL	157159/49(157208)	0.0635148	-0.0944034	0.114793	0.0996494	LOGISTIC-BINARY	Treatment/medication code: celebrex 200mg capsule	100000	UK Biobank Assessment Centre	100071	Verbal interview	100075	Medications	100075	UK Biobank Assessment Centre > Verbal interview > Medications
132192	DATE	156343/884(157227)	-0.0752819	-0.167678	0.0104791	0.0996644	LOGISTIC-BINARY	Date O16 first reported (unspecified maternal hypertension)	100091	Health-related outcomes	1712	First occurrences	2415	Pregnancy, childbirth and the puerperium	2415	Health-related outcomes > First occurrences > Pregnancy, childbirth and the puerperium
40006#C719	CAT-MUL	157174/53(157227)	0.0588084	-0.082999	0.107483	0.0999033	LOGISTIC-BINARY	Type of cancer: ICD10: C71.9 Brain, unspecified	100091	Health-related outcomes	100092	Cancer register	100092	Cancer register	100092	Health-related outcomes > Cancer register
23055	CAT-SIN	289/2755(3044)	0.13277	-0.0101912	0.298677	0.0999671	LOGISTIC-BINARY	HHV-6 overall seropositivity for Human Herpesvirus-6	100078	Biological samples	100080	Assay results	51428	Blood assays	51428	Biological samples > Assay results > Blood assays > Infectious Diseases
21049	CAT-SIN	58256	0.0146665	-0.00276608	0.0320991	0.100602	ORDERED-LOGISTIC	Degree bothered by pain in arms/legs/joints in the past 3 months	100089	Online follow-up	153	Digestive health	153	Digestive health	153	Online follow-up > Digestive health
21051	CAT-SIN	58272	0.015483	-0.00291542	0.0338815	0.100906	ORDERED-LOGISTIC	Degree bothered by headaches in the last 3 months	100089	Online follow-up	153	Digestive health	153	Digestive health	153	Online follow-up > Digestive health
20003#1141157356	CAT-MUL	157198/10(157208)	0.0859383		0.16275	0.101275	LOGISTIC-BINARY	Treatment/medication code: erythromycin product	100000	UK Biobank Assessment Centre	100071	Verbal interview	100075	Medications	100075	UK Biobank Assessment Centre > Verbal interview > Medications
20003#1140862412	CAT-MUL	157187/21(157208)	0.118806	-0.143101	0.216392	0.101583	LOGISTIC-BINARY	Treatment/medication code: theophylline product	100000	UK Biobank Assessment Centre	100071	Verbal interview	100075	Medications	100075	UK Biobank Assessment Centre > Verbal interview > Medications
20003#1140876588	CAT-MUL	157196/12(157208)	0.0806746		0.150972	0.101587	LOGISTIC-BINARY	Treatment/medication code: ergocalciferol product	100000	UK Biobank Assessment Centre	100071	Verbal interview	100075	Medications	100075	UK Biobank Assessment Centre > Verbal interview > Medications
40011#8430	CAT-MUL	157213/14(157227)	-0.809014	-1.86598	-0.00913003	0.102516	LOGISTIC-BINARY	Histology of cancer tumour: Mucoepidermoid carcinoma	100091	Health-related outcomes	100092	Cancer register	100092	Cancer register	100092	Health-related outcomes > Cancer register
20003#1140884700	CAT-MUL	157107/101(157208)	0.0485549	-0.0586598	0.0908833	0.103789	LOGISTIC-BINARY	Treatment/medication code: trimovate ointment	100000	UK Biobank Assessment Centre	100071	Verbal interview	100075	Medications	100075	UK Biobank Assessment Centre > Verbal interview > Medications
20003#1140870862	CAT-MUL	157067/141(157208)	0.0514365	-0.0568771	0.0961806	0.104236	LOGISTIC-BINARY	Treatment/medication code: calcichew forte 2.5g chewable tablet	100000	UK Biobank Assessment Centre	100071	Verbal interview	100075	Medications	100075	UK Biobank Assessment Centre > Verbal interview > Medications
40011#8200	CAT-MUL	157204/23(157227)	0.0772125		0.134295	0.104471	LOGISTIC-BINARY	Histology of cancer tumour: Adenoid cystic carcinoma	100091	Health-related outcomes	100092	Cancer register	100092	Cancer register	100092	Health-related outcomes > Cancer register
20003#1141171104	CAT-MUL	157188/20(157208)	0.0876683		0.162161	0.104619	LOGISTIC-BINARY	Treatment/medication code: aromasin 25mg tablet	100000	UK Biobank Assessment Centre	100071	Verbal interview	100075	Medications	100075	UK Biobank Assessment Centre > Verbal interview > Medications
20003#1140871336	CAT-MUL	157123/85(157208)	0.0592884	-0.0699033	0.10613	0.104743	LOGISTIC-BINARY	Treatment/medication code: indomethacin	100000	UK Biobank Assessment Centre	100071	Verbal interview	100075	Medications	100075	UK Biobank Assessment Centre > Verbal interview > Medications
20003#1140880092	CAT-MUL	157194/14(157208)	0.0651667		0.123894	0.105191	LOGISTIC-BINARY	Treatment/medication code: neotigason 10mg capsule	100000	UK Biobank Assessment Centre	100071	Verbal interview	100075	Medications	100075	UK Biobank Assessment Centre > Verbal interview > Medications
40011#8721	CAT-MUL	157120/107(157227)	0.0548843	-0.0646738	0.0998965	0.10554	LOGISTIC-BINARY	Histology of cancer tumour: Nodular melanoma	100091	Health-related outcomes	100092	Cancer register	100092	Cancer register	100092	Health-related outcomes > Cancer register
40006#D061	CAT-MUL	157081/146(157227)	-0.210146	-0.476594	0.0294122	0.106252	LOGISTIC-BINARY	Type of cancer: ICD10: D06.1 Exocervix	100091	Health-related outcomes	100092	Cancer register	100092	Cancer register	100092	Health-related outcomes > Cancer register
1787	CAT-SIN	95010/40563(135573)	-0.0101825	-0.0227039	0.00202297	0.106509	LOGISTIC-BINARY	Maternal smoking around birth	100000	UK Biobank Assessment Centre	100025	Touchscreen	100033	Early life factors	100033	UK Biobank Assessment Centre > Touchscreen > Early life factors
20003#1140862060	CAT-MUL	157146/62(157208)	0.0647135	-0.0873086	0.114285	0.106699	LOGISTIC-BINARY	Treatment/medication code: ventolin 2mg tablet	100000	UK Biobank Assessment Centre	100071	Verbal interview	100075	Medications	100075	UK Biobank Assessment Centre > Verbal interview > Medications
20003#1140876592	CAT-MUL	155056/2152(157208)	-0.0425912	-0.0958426	0.00723529	0.107065	LOGISTIC-BINARY	Treatment/medication code: multivitamin+mineral preparations	100000	UK Biobank Assessment Centre	100071	Verbal interview	100075	Medications	100075	UK Biobank Assessment Centre > Verbal interview > Medications
20003#1141157178	CAT-MUL	157158/50(157208)	0.0716562	-0.122325	0.125653	0.107301	LOGISTIC-BINARY	Treatment/medication code: senna product	100000	UK Biobank Assessment Centre	100071	Verbal interview	100075	Medications	100075	UK Biobank Assessment Centre > Verbal interview > Medications
20003#1140883568	CAT-MUL	156857/351(157208)	0.0438745	-0.0345896	0.0834397	0.107565	LOGISTIC-BINARY	Treatment/medication code: oxybutynin	100000	UK Biobank Assessment Centre	100071	Verbal interview	100075	Medications	100075	UK Biobank Assessment Centre > Verbal interview > Medications
20003#1140871024	CAT-MUL	156104/1104(157208)	0.0361269	-0.0170676	0.0716615	0.107733	LOGISTIC-BINARY	Treatment/medication code: vitamin b compound tablet	100000	UK Biobank Assessment Centre	100071	Verbal interview	100075	Medications	100075	UK Biobank Assessment Centre > Verbal interview > Medications
40011#8246	CAT-MUL	157170/57(157227)	0.0650593	-0.09411	0.115803	0.10774	LOGISTIC-BINARY	Histology of cancer tumour: Neuroendocrine carcinoma	100091	Health-related outcomes	100092	Cancer register	100092	Cancer register	100092	Health-related outcomes > Cancer register
20003#1140878248	CAT-MUL	157185/23(157208)	0.0860837		0.154362	0.108278	LOGISTIC-BINARY	Treatment/medication code: oilatum emollient bath additive	100000	UK Biobank Assessment Centre	100071	Verbal interview	100075	Medications	100075	UK Biobank Assessment Centre > Verbal interview > Medications
20001#1059	CAT-MUL	155995/1213(157208)	-0.0556001	-0.125876	0.00853204	0.108468	LOGISTIC-BINARY	Cancer code, self-reported: malignant melanoma	100000	UK Biobank Assessment Centre	100071	Verbal interview	100074	Medical conditions	100074	UK Biobank Assessment Centre > Verbal interview > Medical conditions
20003#1140883504	CAT-MUL	155462/1746(157208)	0.0291244	-0.0124706	0.0596959	0.108499	LOGISTIC-BINARY	Treatment/medication code: cetirizine	100000	UK Biobank Assessment Centre	100071	Verbal interview	100075	Medications	100075	UK Biobank Assessment Centre > Verbal interview > Medications
6148#6	CAT-MUL	53484/2809(56293)	0.0256341	-0.00909952	0.054445	0.108669	LOGISTIC-BINARY	Eye problems/disorders: Other serious eye condition	100000	UK Biobank Assessment Centre	100025	Touchscreen	100036	Health and medical history	100041	UK Biobank Assessment Centre > Touchscreen > Health and medical history > Eyesight
20003#1140868482	CAT-MUL	156932/276(157208)	0.0553392	-0.0475972	0.107551	0.108686	LOGISTIC-BINARY	Treatment/medication code: tibolone	100000	UK Biobank Assessment Centre	100071	Verbal interview	100075	Medications	100075	UK Biobank Assessment Centre > Verbal interview > Medications
131000	DATE	156976/251(157227)	0.0469562	-0.0419425	0.0883748	0.108965	LOGISTIC-BINARY	Date G04 first reported (encephalitis, myelitis and encephalomyelitis)	100091	Health-related outcomes	1712	First occurrences	2406	Nervous system disorders	2406	Health-related outcomes > First occurrences > Nervous system disorders
130746	DATE	157077/150(157227)	0.0503252	-0.0563252	0.0937498	0.109788	LOGISTIC-BINARY	Date E34 first reported (other endocrine disorders)	100091	Health-related outcomes	1712	First occurrences	2404	Endocrine, nutritional and metabolic diseases	2404	Health-related outcomes > First occurrences > Endocrine, nutritional and metabolic diseases
2956	CAT-SIN	402/1982(2384)	0.0786958	-0.0117622	0.18102	0.110005	LOGISTIC-BINARY	General pain for 3+ months	100000	UK Biobank Assessment Centre	100025	Touchscreen	100036	Health and medical history	100048	UK Biobank Assessment Centre > Touchscreen > Health and medical history > Pain
21066	CAT-SIN	53558/1510(55068)	0.0353214	-0.0148819	0.0748223	0.110394	LOGISTIC-BINARY	Born by caesarian section	100089	Online follow-up	153	Digestive health	153	Digestive health	153	Online follow-up > Digestive health
132526	DATE	157183/44(157227)	-0.352077	-0.814406	0.0276438	0.111163	LOGISTIC-BINARY	Date Q55 first reported (other congenital malformations of male genital organs)	100091	Health-related outcomes	1712	First occurrences	2417	Congenital disruptions and chromosomal abnormalities	2417	Health-related outcomes > First occurrences > Congenital disruptions and chromosomal abnormalities
131872	DATE	142756/14471(157227)	0.0127137	-0.00345282	0.0280692	0.112354	LOGISTIC-BINARY	Date M17 first reported (gonarthrosis [arthrosis of knee])	100091	Health-related outcomes	1712	First occurrences	2413	Musculoskeletal system and connective tissue disorders	2413	Health-related outcomes > First occurrences > Musculoskeletal system and connective tissue disorders
20003#1140874302	CAT-MUL	157195/13(157208)	0.074987		0.139062	0.11302	LOGISTIC-BINARY	Treatment/medication code: itraconazole	100000	UK Biobank Assessment Centre	100071	Verbal interview	100075	Medications	100075	UK Biobank Assessment Centre > Verbal interview > Medications
1528	INTEGER	145302	-0.00779323	-0.0174429	0.00185642	0.113077	ORDERED-LOGISTIC	Water intake	100000	UK Biobank Assessment Centre	100025	Touchscreen	100050	Lifestyle and environment	100052	UK Biobank Assessment Centre > Touchscreen > Lifestyle and environment > Diet
131922	DATE	155713/1514(157227)	0.0293959	-0.0137495	0.0602922	0.113605	LOGISTIC-BINARY	Date M50 first reported (cervical disk disorders)	100091	Health-related outcomes	1712	First occurrences	2413	Musculoskeletal system and connective tissue disorders	2413	Health-related outcomes > First occurrences > Musculoskeletal system and connective tissue disorders
20003#1140911658	CAT-MUL	156951/257(157208)	-0.140293	-0.322281	0.0233707	0.11449	LOGISTIC-BINARY	Treatment/medication code: imigran 50mg tablet	100000	UK Biobank Assessment Centre	100071	Verbal interview	100075	Medications	100075	UK Biobank Assessment Centre > Verbal interview > Medications
131458	DATE	155519/1708(157227)	0.0316951	-0.0130995	0.0650751	0.114647	LOGISTIC-BINARY	Date J20 first reported (acute bronchitis)	100091	Health-related outcomes	1712	First occurrences	2410	Respiratory system disorders	2410	Health-related outcomes > First occurrences > Respiratory system disorders
20003#1140877630	CAT-MUL	157140/68(157208)	0.0651121	-0.09789	0.120124	0.114678	LOGISTIC-BINARY	Treatment/medication code: calcium+ergocalciferol tablet	100000	UK Biobank Assessment Centre	100071	Verbal interview	100075	Medications	100075	UK Biobank Assessment Centre > Verbal interview > Medications
24012	CONTINUOUS	155161	0.00398453	-0.000975636	0.0089447	0.115382	LINEAR	Inverse distance to the nearest major road	100088	Additional exposures	113	Local environment	114	Residential air pollution	114	Additional exposures > Local environment > Residential air pollution
130818	DATE	156608/619(157227)	0.0369412	-0.0235383	0.0733837	0.115752	LOGISTIC-BINARY	Date E80 first reported (disorders of porphyrin and bilirubin metabolism)	100091	Health-related outcomes	1712	First occurrences	2404	Endocrine, nutritional and metabolic diseases	2404	Health-related outcomes > First occurrences > Endocrine, nutritional and metabolic diseases
20003#1140869362	CAT-MUL	157085/123(157208)	0.109251	-0.06935	0.192584	0.11577	LOGISTIC-BINARY	Treatment/medication code: femulen tablet	100000	UK Biobank Assessment Centre	100071	Verbal interview	100075	Medications	100075	UK Biobank Assessment Centre > Verbal interview > Medications
131734	DATE	156812/415(157227)	0.0433128	-0.0325129	0.0832876	0.116217	LOGISTIC-BINARY	Date L27 first reported (dermatitis due to substances taken internally)	100091	Health-related outcomes	1712	First occurrences	2412	Skin and subcutaneous tissue disorders	2412	Health-related outcomes > First occurrences > Skin and subcutaneous tissue disorders
20003#1140888676	CAT-MUL	157192/16(157208)	0.0691142		0.127314	0.117616	LOGISTIC-BINARY	Treatment/medication code: naftidrofuryl	100000	UK Biobank Assessment Centre	100071	Verbal interview	100075	Medications	100075	UK Biobank Assessment Centre > Verbal interview > Medications
130226	DATE	146605/10622(157227)	0.0147062	-0.00444561	0.0324447	0.117774	LOGISTIC-BINARY	Date B35 first reported (dermatophytosis)	100091	Health-related outcomes	1712	First occurrences	2401	Certain infectious and parasitic diseases	2401	Health-related outcomes > First occurrences > Certain infectious and parasitic diseases
20003#1141190158	CAT-MUL	157080/128(157208)	-0.207712	-0.481665	0.0358133	0.117963	LOGISTIC-BINARY	Treatment/medication code: cipralex 5mg tablet	100000	UK Biobank Assessment Centre	100071	Verbal interview	100075	Medications	100075	UK Biobank Assessment Centre > Verbal interview > Medications
131048	DATE	154543/2684(157227)	0.0237776	-0.00974995	0.0504357	0.118643	LOGISTIC-BINARY	Date G40 first reported (epilepsy)	100091	Health-related outcomes	1712	First occurrences	2406	Nervous system disorders	2406	Health-related outcomes > First occurrences > Nervous system disorders
130320	DATE	156453/774(157227)	0.0398506	-0.0223485	0.0794614	0.118722	LOGISTIC-BINARY	Date B86 first reported (scabies)	100091	Health-related outcomes	1712	First occurrences	2401	Certain infectious and parasitic diseases	2401	Health-related outcomes > First occurrences > Certain infectious and parasitic diseases
20003#1141180592	CAT-MUL	157177/31(157208)	0.0688824	-0.128879	0.123547	0.118875	LOGISTIC-BINARY	Treatment/medication code: perindopril+indapamide	100000	UK Biobank Assessment Centre	100071	Verbal interview	100075	Medications	100075	UK Biobank Assessment Centre > Verbal interview > Medications
20003#1140884560	CAT-MUL	157173/35(157208)	0.0666691		0.12169	0.118878	LOGISTIC-BINARY	Treatment/medication code: nefopam	100000	UK Biobank Assessment Centre	100071	Verbal interview	100075	Medications	100075	UK Biobank Assessment Centre > Verbal interview > Medications
4631	CAT-SIN	35293/20182(55475)	0.0126914	-0.0033809	0.0287425	0.11897	LOGISTIC-BINARY	Ever unenthusiastic/disinterested for a whole week	100000	UK Biobank Assessment Centre	100025	Touchscreen	100059	Psychosocial factors	100060	UK Biobank Assessment Centre > Touchscreen > Psychosocial factors > Mental health
130228	DATE	155432/1795(157227)	0.0283248	-0.0125977	0.0591043	0.119057	LOGISTIC-BINARY	Date B36 first reported (other superficial mycoses)	100091	Health-related outcomes	1712	First occurrences	2401	Certain infectious and parasitic diseases	2401	Health-related outcomes > First occurrences > Certain infectious and parasitic diseases
131186	DATE	151231/5996(157227)	0.0170698	-0.00582653	0.0374179	0.119107	LOGISTIC-BINARY	Date H40 first reported (glaucoma)	100091	Health-related outcomes	1712	First occurrences	2407	Eye and adnexa disorders	2407	Health-related outcomes > First occurrences > Eye and adnexa disorders
20003#1141167140	CAT-MUL	157185/23(157208)	0.0810998		0.140777	0.120424	LOGISTIC-BINARY	Treatment/medication code: exorex lotion	100000	UK Biobank Assessment Centre	100071	Verbal interview	100075	Medications	100075	UK Biobank Assessment Centre > Verbal interview > Medications
20003#1141191748	CAT-MUL	157122/86(157208)	0.0555026	-0.0779232	0.102309	0.121164	LOGISTIC-BINARY	Treatment/medication code: respiratory mometasone	100000	UK Biobank Assessment Centre	100071	Verbal interview	100075	Medications	100075	UK Biobank Assessment Centre > Verbal interview > Medications
20003#1141179914	CAT-MUL	157128/80(157208)	-0.244667	-0.573936	0.0369689	0.121507	LOGISTIC-BINARY	Treatment/medication code: bimatoprost	100000	UK Biobank Assessment Centre	100071	Verbal interview	100075	Medications	100075	UK Biobank Assessment Centre > Verbal interview > Medications
20003#1141168108	CAT-MUL	157155/53(157208)	0.0495622	-0.0752102	0.093973	0.121914	LOGISTIC-BINARY	Treatment/medication code: isotard 25xl m/r tablet	100000	UK Biobank Assessment Centre	100071	Verbal interview	100075	Medications	100075	UK Biobank Assessment Centre > Verbal interview > Medications
132454	DATE	157212/15(157227)	0.0845909		0.153504	0.122503	LOGISTIC-BINARY	Date Q13 first reported (congenital malformations of anterior segment of eye)	100091	Health-related outcomes	1712	First occurrences	2417	Congenital disruptions and chromosomal abnormalities	2417	Health-related outcomes > First occurrences > Congenital disruptions and chromosomal abnormalities
21038	CAT-SIN	44682/13471(58153)	0.0168673	-0.0048267	0.03857	0.124794	LOGISTIC-BINARY	Currently suffer from abdominal distension	100089	Online follow-up	153	Digestive health	153	Digestive health	153	Online follow-up > Digestive health
20003#1140866000	CAT-MUL	157197/11(157208)	0.0769076		0.139983	0.124847	LOGISTIC-BINARY	Treatment/medication code: ursofalk 250mg capsule	100000	UK Biobank Assessment Centre	100071	Verbal interview	100075	Medications	100075	UK Biobank Assessment Centre > Verbal interview > Medications
131862	DATE	156995/232(157227)	0.0486472	-0.0496945	0.0918462	0.125755	LOGISTIC-BINARY	Date M12 first reported (other specific arthropathies)	100091	Health-related outcomes	1712	First occurrences	2413	Musculoskeletal system and connective tissue disorders	2413	Health-related outcomes > First occurrences > Musculoskeletal system and connective tissue disorders
132100	DATE	156505/722(157227)	0.0349037	-0.0231117	0.0704533	0.126503	LOGISTIC-BINARY	Date N62 first reported (hypertrophy of breast)	100091	Health-related outcomes	1712	First occurrences	2414	Genitourinary system disorders	2414	Health-related outcomes > First occurrences > Genitourinary system disorders
40006#C446	CAT-MUL	156793/434(157227)	-0.0902136	-0.211117	0.0171288	0.126741	LOGISTIC-BINARY	Type of cancer: ICD10: C44.6 Skin of upper limb, including shoulder	100091	Health-related outcomes	100092	Cancer register	100092	Cancer register	100092	Health-related outcomes > Cancer register
20003#1141157056	CAT-MUL	157187/21(157208)	-0.601241	-1.4365	0.0184942	0.126767	LOGISTIC-BINARY	Treatment/medication code: mizolastine product	100000	UK Biobank Assessment Centre	100071	Verbal interview	100075	Medications	100075	UK Biobank Assessment Centre > Verbal interview > Medications
40013#2340	CAT-MUL	157157/70(157227)	-0.286801	-0.678983	0.0328879	0.126983	LOGISTIC-BINARY	Type of cancer: ICD9: 2340 Carcinoma in situ of eye	100091	Health-related outcomes	100092	Cancer register	100092	Cancer register	100092	Health-related outcomes > Cancer register
40006#D020	CAT-MUL	157207/20(157227)	-0.552378	-1.32369	0.0228045	0.1277	LOGISTIC-BINARY	Type of cancer: ICD10: D02.0 Larynx	100091	Health-related outcomes	100092	Cancer register	100092	Cancer register	100092	Health-related outcomes > Cancer register
20501	CAT-SIN	49428/2129(51557)	0.0360738	-0.0121561	0.0806072	0.127702	LOGISTIC-BINARY	Ever had period of mania / excitability	100089	Online follow-up	136	Mental health	139	Mania	139	Online follow-up > Mental health > Mania
20003#1140865010	CAT-MUL	156853/355(157208)	0.0405128	-0.0373316	0.0799307	0.127863	LOGISTIC-BINARY	Treatment/medication code: viscotears liquid eye gel	100000	UK Biobank Assessment Centre	100071	Verbal interview	100075	Medications	100075	UK Biobank Assessment Centre > Verbal interview > Medications
132534	DATE	157181/46(157227)	0.0637793	-0.120718	0.115859	0.128363	LOGISTIC-BINARY	Date Q62 first reported (congenital obstructive defects of renal pelvis and congenital malformations of ureter)	100091	Health-related outcomes	1712	First occurrences	2417	Congenital disruptions and chromosomal abnormalities	2417	Health-related outcomes > First occurrences > Congenital disruptions and chromosomal abnormalities
20003#1141169700	CAT-MUL	157195/13(157208)	0.069805		0.131833	0.129032	LOGISTIC-BINARY	Treatment/medication code: entacapone	100000	UK Biobank Assessment Centre	100071	Verbal interview	100075	Medications	100075	UK Biobank Assessment Centre > Verbal interview > Medications
20003#1140869162	CAT-MUL	157172/36(157208)	-0.415017	-0.985395	0.0745895	0.129446	LOGISTIC-BINARY	Treatment/medication code: marvelon tablet	100000	UK Biobank Assessment Centre	100071	Verbal interview	100075	Medications	100075	UK Biobank Assessment Centre > Verbal interview > Medications
131650	DATE	142182/15045(157227)	-0.0140324	-0.0325815	0.0036467	0.129753	LOGISTIC-BINARY	Date K64 first reported (haemorrhoids and perianal venous thrombosis)	100091	Health-related outcomes	1712	First occurrences	2411	Digestive system disorders	2411	Health-related outcomes > First occurrences > Digestive system disorders
20003#1140867152	CAT-MUL	157195/13(157208)	0.0777711		0.140811	0.129755	LOGISTIC-BINARY	Treatment/medication code: depixol 3mg tablet	100000	UK Biobank Assessment Centre	100071	Verbal interview	100075	Medications	100075	UK Biobank Assessment Centre > Verbal interview > Medications
20003#1141175690	CAT-MUL	157075/133(157208)	0.0577675	-0.0720906	0.107221	0.129898	LOGISTIC-BINARY	Treatment/medication code: actonel 5mg tablet	100000	UK Biobank Assessment Centre	100071	Verbal interview	100075	Medications	100075	UK Biobank Assessment Centre > Verbal interview > Medications
40006#C445	CAT-MUL	156330/897(157227)	-0.0602732	-0.141244	0.0128877	0.130071	LOGISTIC-BINARY	Type of cancer: ICD10: C44.5 Skin of trunk	100091	Health-related outcomes	100092	Cancer register	100092	Cancer register	100092	Health-related outcomes > Cancer register
20003#1140909790	CAT-MUL	157123/85(157208)	0.0532826	-0.0794157	0.0991241	0.130081	LOGISTIC-BINARY	Treatment/medication code: chlorphenamine	100000	UK Biobank Assessment Centre	100071	Verbal interview	100075	Medications	100075	UK Biobank Assessment Centre > Verbal interview > Medications
23069	CAT-SIN	2964/80(3044)	0.0460586	-0.0606234	0.0997746	0.131648	LOGISTIC-BINARY	HPV 18 seropositivity for Human Papillomavirus type-18	100078	Biological samples	100080	Assay results	51428	Blood assays	51428	Biological samples > Assay results > Blood assays > Infectious Diseases
20003#1140910814	CAT-MUL	157130/78(157208)	-0.265891	-0.632596	0.0332593	0.13175	LOGISTIC-BINARY	Treatment/medication code: sodium thyroxine	100000	UK Biobank Assessment Centre	100071	Verbal interview	100075	Medications	100075	UK Biobank Assessment Centre > Verbal interview > Medications
20003#1140860470	CAT-MUL	157189/19(157208)	0.0748905		0.139212	0.131884	LOGISTIC-BINARY	Treatment/medication code: methyldopa	100000	UK Biobank Assessment Centre	100071	Verbal interview	100075	Medications	100075	UK Biobank Assessment Centre > Verbal interview > Medications
20003#1140909876	CAT-MUL	157194/14(157208)	0.0647329		0.121218	0.132205	LOGISTIC-BINARY	Treatment/medication code: calciferol	100000	UK Biobank Assessment Centre	100071	Verbal interview	100075	Medications	100075	UK Biobank Assessment Centre > Verbal interview > Medications
40011#9983	CAT-MUL	157212/15(157227)	0.0800587		0.152379	0.132405	LOGISTIC-BINARY	Histology of cancer tumour: Refractory anemia with excess blasts	100091	Health-related outcomes	100092	Cancer register	100092	Cancer register	100092	Health-related outcomes > Cancer register
40006#D462	CAT-MUL	157212/15(157227)	0.0800587		0.152379	0.132405	LOGISTIC-BINARY	Type of cancer: ICD10: D46.2 Refractory anaemia with excess of blasts	100091	Health-related outcomes	100092	Cancer register	100092	Cancer register	100092	Health-related outcomes > Cancer register
20003#1141145638	CAT-MUL	157142/66(157208)	0.0580477	-0.094285	0.107442	0.132531	LOGISTIC-BINARY	Treatment/medication code: nasobec aqueous 50micrograms nasal spray	100000	UK Biobank Assessment Centre	100071	Verbal interview	100075	Medications	100075	UK Biobank Assessment Centre > Verbal interview > Medications
20003#1141167014	CAT-MUL	157191/17(157208)	-0.610136	-1.47435	0.0464511	0.133178	LOGISTIC-BINARY	Treatment/medication code: nevirapine	100000	UK Biobank Assessment Centre	100071	Verbal interview	100075	Medications	100075	UK Biobank Assessment Centre > Verbal interview > Medications
20003#1140867640	CAT-MUL	157197/11(157208)	-0.825029	-2.0005	0.078088	0.133658	LOGISTIC-BINARY	Treatment/medication code: doxepin	100000	UK Biobank Assessment Centre	100071	Verbal interview	100075	Medications	100075	UK Biobank Assessment Centre > Verbal interview > Medications
6151#6	CAT-MUL	154874/1591(156465)	0.0285735	-0.0154465	0.0602148	0.13403	LOGISTIC-BINARY	Fractured bone site(s): Arm	100000	UK Biobank Assessment Centre	100025	Touchscreen	100036	Health and medical history	100044	UK Biobank Assessment Centre > Touchscreen > Health and medical history > Medical conditions
132166	DATE	156508/719(157227)	0.0478082	-0.0274401	0.096612	0.134113	LOGISTIC-BINARY	Date O02 first reported (other abnormal products of conception)	100091	Health-related outcomes	1712	First occurrences	2415	Pregnancy, childbirth and the puerperium	2415	Health-related outcomes > First occurrences > Pregnancy, childbirth and the puerperium
[truncated: 1,380 more rows]
