# Supplementary material for: Ribosomal DNA copy number variation associates with hematological profiles and renal function in the UK Biobank
Source: Cell Genom. 2024 May 14;4(6):100562. doi: 10.1016/j.xgen.2024.100562 (PMC11228893; doi:10.1016/j.xgen.2024.100562)
Supplement: Table S7. Results of a PHESANT phenome-wide screen of PLR associations in White British individuals from the first UKB WGS release, related to Figure 3 [file mmc8.xlsx]

## Sheet: S7 - PHESANT PLR
Table S7 - Results of a PHESANT phenome-wide screen of PLR associations in white British individuals from the first UKB WGS release; Related to Figure 3
varName	varType	n	beta	lower	upper	pvalue	resType	description	Cat1_ID	Cat1_Title	Cat2_ID	Cat2_Title	Cat3_ID	Cat3_Title	Category	Path
20116-0	CAT-SIN	86481/156629	-999	-999	-999	0	MULTINOMIAL-LOGISTIC	Smoking status	100000	UK Biobank Assessment Centre	100025	Touchscreen	100050	Lifestyle and environment	100058	UK Biobank Assessment Centre > Touchscreen > Lifestyle and environment > Smoking
1239	CAT-SIN	157141	-0.663504	-0.690587	-0.636421	0	ORDERED-LOGISTIC	Current tobacco smoking	100000	UK Biobank Assessment Centre	100025	Touchscreen	100050	Lifestyle and environment	100058	UK Biobank Assessment Centre > Touchscreen > Lifestyle and environment > Smoking
21001	CONTINUOUS	156696	-0.0747438	-0.0796724	-0.0698152	1.35545e-193	LINEAR	Body mass index (BMI)	100000	UK Biobank Assessment Centre	100006	Physical measures	100008	Anthropometry	100010	UK Biobank Assessment Centre > Physical measures > Anthropometry > Body size measures
30870	CONTINUOUS	150492	-0.0738359	-0.0787154	-0.0689563	1.00214e-192	LINEAR	Triglycerides	100078	Biological samples	100080	Assay results	17518	Blood assays	17518	Biological samples > Assay results > Blood assays > Blood biochemistry
21002	CONTINUOUS	156753	-0.0615811	-0.0659439	-0.0572184	4.71738e-168	LINEAR	Weight	100000	UK Biobank Assessment Centre	100006	Physical measures	100008	Anthropometry	100010	UK Biobank Assessment Centre > Physical measures > Anthropometry > Body size measures
48	CONTINUOUS	156943	-0.0564636	-0.0608312	-0.0520959	2.39979e-141	LINEAR	Waist circumference	100000	UK Biobank Assessment Centre	100006	Physical measures	100008	Anthropometry	100010	UK Biobank Assessment Centre > Physical measures > Anthropometry > Body size measures
40006#C911	CAT-MUL	156997/229(157226)	-4.04822	-4.18807	-3.71154	5.07924e-122	LOGISTIC-BINARY	Type of cancer: ICD10: C91.1 Chronic lymphocytic leukaemia	100091	Health-related outcomes	100092	Cancer register	100092	Cancer register	100092	Health-related outcomes > Cancer register
40011#9823	CAT-MUL	156992/234(157226)	-3.91652	-4.19733	-3.58489	7.16949e-118	LOGISTIC-BINARY	Histology of cancer tumour: Chronic lymphocytic leukemia/small lymphocytic lymphoma	100091	Health-related outcomes	100092	Cancer register	100092	Cancer register	100092	Health-related outcomes > Cancer register
49	CONTINUOUS	156924	-0.0585482	-0.0635308	-0.0535656	3.62865e-117	LINEAR	Hip circumference	100000	UK Biobank Assessment Centre	100006	Physical measures	100008	Anthropometry	100010	UK Biobank Assessment Centre > Physical measures > Anthropometry > Body size measures
130868	DATE	144678/12548(157226)	-0.375932	-0.409459	-0.342665	7.34146e-108	LOGISTIC-BINARY	Date F17 first reported (mental and behavioural disorders due to use of tobacco)	100091	Health-related outcomes	1712	First occurrences	2405	Mental and behavioural disorders	2405	Health-related outcomes > First occurrences > Mental and behavioural disorders
30760	CONTINUOUS	138111	0.0512913	0.0466518	0.0559308	6.17196e-104	LINEAR	HDL cholesterol	100078	Biological samples	100080	Assay results	17518	Blood assays	17518	Biological samples > Assay results > Blood assays > Blood biochemistry
30620	CONTINUOUS	150571	-0.0517362	-0.0564616	-0.0470109	5.3846e-102	LINEAR	Alanine aminotransferase	100078	Biological samples	100080	Assay results	17518	Blood assays	17518	Biological samples > Assay results > Blood assays > Blood biochemistry
130708	DATE	145180/12046(157226)	-0.331462	-0.364501	-0.298699	8.84461e-87	LOGISTIC-BINARY	Date E11 first reported (non-insulin-dependent diabetes mellitus)	100091	Health-related outcomes	1712	First occurrences	2404	Endocrine, nutritional and metabolic diseases	2404	Health-related outcomes > First occurrences > Endocrine, nutritional and metabolic diseases
102	INTEGER	148752	0.0490616	0.0440439	0.0540793	9.33758e-82	LINEAR	Pulse rate, automated reading	100000	UK Biobank Assessment Centre	100006	Physical measures	100011	Blood pressure	100011	UK Biobank Assessment Centre > Physical measures > Blood pressure
20003#1140861958	CAT-MUL	139707/17500(157207)	-0.262774	-0.290206	-0.235551	3.17425e-79	LOGISTIC-BINARY	Treatment/medication code: simvastatin	100000	UK Biobank Assessment Centre	100071	Verbal interview	100075	Medications	100075	UK Biobank Assessment Centre > Verbal interview > Medications
30750	CONTINUOUS	150231	-0.0462696	-0.0510863	-0.041453	5.54471e-79	LINEAR	Glycated haemoglobin (HbA1c)	100078	Biological samples	100080	Assay results	17518	Blood assays	17518	Biological samples > Assay results > Blood assays > Blood biochemistry
30880	CONTINUOUS	150437	-0.0387304	-0.0429964	-0.0344644	9.27144e-71	LINEAR	Urate	100078	Biological samples	100080	Assay results	17518	Blood assays	17518	Biological samples > Assay results > Blood assays > Blood biochemistry
20003#1140866738	CAT-MUL	151470/5737(157207)	-0.399541	-0.447611	-0.352013	2.5664e-60	LOGISTIC-BINARY	Treatment/medication code: atenolol	100000	UK Biobank Assessment Centre	100071	Verbal interview	100075	Medications	100075	UK Biobank Assessment Centre > Verbal interview > Medications
30630	CONTINUOUS	137344	0.0392587	0.034543	0.0439744	8.52862e-60	LINEAR	Apolipoprotein A	100078	Biological samples	100080	Assay results	17518	Blood assays	17518	Biological samples > Assay results > Blood assays > Blood biochemistry
130814	DATE	120062/37164(157226)	-0.148748	-0.168038	-0.129576	6.58305e-52	LOGISTIC-BINARY	Date E78 first reported (disorders of lipoprotein metabolism and other lipidaemias)	100091	Health-related outcomes	1712	First occurrences	2404	Endocrine, nutritional and metabolic diseases	2404	Health-related outcomes > First occurrences > Endocrine, nutritional and metabolic diseases
30830	CONTINUOUS	136906	0.0354677	0.0307896	0.0401459	6.5824e-50	LINEAR	SHBG	100078	Biological samples	100080	Assay results	17518	Blood assays	17518	Biological samples > Assay results > Blood assays > Blood biochemistry
130792	DATE	142280/14946(157226)	-0.21459	-0.243406	-0.186016	1.22484e-48	LOGISTIC-BINARY	Date E66 first reported (obesity)	100091	Health-related outcomes	1712	First occurrences	2404	Endocrine, nutritional and metabolic diseases	2404	Health-related outcomes > First occurrences > Endocrine, nutritional and metabolic diseases
30650	CONTINUOUS	150163	-0.03434	-0.0391673	-0.0295128	3.71387e-44	LINEAR	Aspartate aminotransferase	100078	Biological samples	100080	Assay results	17518	Blood assays	17518	Biological samples > Assay results > Blood assays > Blood biochemistry
1210	CAT-SIN	54564/92004(146568)	0.116483	0.0998765	0.133186	9.23923e-43	LOGISTIC-BINARY	Snoring	100000	UK Biobank Assessment Centre	100025	Touchscreen	100050	Lifestyle and environment	100057	UK Biobank Assessment Centre > Touchscreen > Lifestyle and environment > Sleep
20162	CONTINUOUS	44138	-0.0851965	-0.0978455	-0.0725476	1.02554e-39	LINEAR	Pack years adult smoking as proportion of life span exposed to smoking	100000	UK Biobank Assessment Centre	100025	Touchscreen	100050	Lifestyle and environment	100058	UK Biobank Assessment Centre > Touchscreen > Lifestyle and environment > Smoking
120007	CAT-SIN	52272/3372(55644)	-0.441742	-0.508013	-0.376378	1.61773e-39	LOGISTIC-BINARY	Ever had diabetes (Type I or Type II)	100089	Online follow-up	154	Experience of pain	154	Experience of pain	154	Online follow-up > Experience of pain
30670	CONTINUOUS	150514	-0.0322389	-0.0370573	-0.0274204	2.89312e-39	LINEAR	Urea	100078	Biological samples	100080	Assay results	17518	Blood assays	17518	Biological samples > Assay results > Blood assays > Blood biochemistry
20160	CAT-SIN	60059/96583(156642)	-0.0995697	-0.114562	-0.0846508	6.63351e-39	LOGISTIC-BINARY	Ever smoked	100000	UK Biobank Assessment Centre	100025	Touchscreen	100050	Lifestyle and environment	100058	UK Biobank Assessment Centre > Touchscreen > Lifestyle and environment > Smoking
20161	CONTINUOUS	44138	-0.0815434	-0.0940126	-0.0690743	1.52694e-37	LINEAR	Pack years of smoking	100000	UK Biobank Assessment Centre	100025	Touchscreen	100050	Lifestyle and environment	100058	UK Biobank Assessment Centre > Touchscreen > Lifestyle and environment > Smoking
2443	CAT-SIN	149722/7164(156886)	-0.26448	-0.305651	-0.223788	9.41595e-37	LOGISTIC-BINARY	Diabetes diagnosed by doctor	100000	UK Biobank Assessment Centre	100025	Touchscreen	100036	Health and medical history	100044	UK Biobank Assessment Centre > Touchscreen > Health and medical history > Medical conditions
30810	CONTINUOUS	137914	-0.0304104	-0.0353298	-0.025491	9.0362e-34	LINEAR	Phosphate	100078	Biological samples	100080	Assay results	17518	Blood assays	17518	Biological samples > Assay results > Blood assays > Blood biochemistry
130714	DATE	150199/7027(157226)	-0.247055	-0.288312	-0.206294	3.59565e-32	LOGISTIC-BINARY	Date E14 first reported (unspecified diabetes mellitus)	100091	Health-related outcomes	1712	First occurrences	2404	Endocrine, nutritional and metabolic diseases	2404	Health-related outcomes > First occurrences > Endocrine, nutritional and metabolic diseases
2188	CAT-SIN	104688/49064(153752)	0.0911276	0.0757574	0.106586	4.94356e-31	LOGISTIC-BINARY	Long-standing illness, disability or infirmity	100000	UK Biobank Assessment Centre	100025	Touchscreen	100036	Health and medical history	100042	UK Biobank Assessment Centre > Touchscreen > Health and medical history > General health
1329	CAT-SIN	156503	-0.0716296	-0.084483	-0.0587762	2.18279e-30	ORDERED-LOGISTIC	Oily fish intake	100000	UK Biobank Assessment Centre	100025	Touchscreen	100050	Lifestyle and environment	100052	UK Biobank Assessment Centre > Touchscreen > Lifestyle and environment > Diet
2473	CAT-SIN	123226/31296(154522)	0.0937511	0.0769203	0.110696	1.49474e-27	LOGISTIC-BINARY	Other serious medical condition/disability diagnosed by doctor	100000	UK Biobank Assessment Centre	100025	Touchscreen	100036	Health and medical history	100044	UK Biobank Assessment Centre > Touchscreen > Health and medical history > Medical conditions
1538-0	CAT-SIN	97120/156926	-999	-999	-999	3.15369e-27	MULTINOMIAL-LOGISTIC	Major dietary changes in the last 5 years	100000	UK Biobank Assessment Centre	100025	Touchscreen	100050	Lifestyle and environment	100052	UK Biobank Assessment Centre > Touchscreen > Lifestyle and environment > Diet
20003#1140884600	CAT-MUL	153491/3716(157207)	-0.308268	-0.366077	-0.251342	6.23728e-26	LOGISTIC-BINARY	Treatment/medication code: metformin	100000	UK Biobank Assessment Centre	100071	Verbal interview	100075	Medications	100075	UK Biobank Assessment Centre > Verbal interview > Medications
30730	CONTINUOUS	150549	-0.0244714	-0.0291415	-0.0198012	9.79123e-25	LINEAR	Gamma glutamyltransferase	100078	Biological samples	100080	Assay results	17518	Blood assays	17518	Biological samples > Assay results > Blood assays > Blood biochemistry
30770	CONTINUOUS	149809	0.0249695	0.0201239	0.0298152	5.64045e-24	LINEAR	IGF-1	100078	Biological samples	100080	Assay results	17518	Blood assays	17518	Biological samples > Assay results > Blood assays > Blood biochemistry
6145#1	CAT-MUL	142303/14123(156426)	0.110111	0.0887792	0.128372	9.49493e-24	LOGISTIC-BINARY	Illness, injury, bereavement, stress in last 2 years: Serious illness, injury or assault to yourself	100000	UK Biobank Assessment Centre	100025	Touchscreen	100059	Psychosocial factors	100060	UK Biobank Assessment Centre > Touchscreen > Psychosocial factors > Mental health
30720	CONTINUOUS	150617	-0.0232999	-0.0278598	-0.0187399	1.3352e-23	LINEAR	Cystatin C	100078	Biological samples	100080	Assay results	17518	Blood assays	17518	Biological samples > Assay results > Blood assays > Blood biochemistry
2976	INTEGER	6713	-0.120317	-0.147059	-0.0935753	1.45146e-18	LINEAR	Age diabetes diagnosed	100000	UK Biobank Assessment Centre	100025	Touchscreen	100036	Health and medical history	100044	UK Biobank Assessment Centre > Touchscreen > Health and medical history > Medical conditions
2492	CAT-SIN	83994/72835(156829)	0.0657559	0.0510956	0.0805452	2.13321e-18	LOGISTIC-BINARY	Taking other prescription medications	100000	UK Biobank Assessment Centre	100025	Touchscreen	100036	Health and medical history	100045	UK Biobank Assessment Centre > Touchscreen > Health and medical history > Medication
6150#2	CAT-MUL	152474/4510(156984)	-0.218663	-0.269133	-0.168996	1.14459e-17	LOGISTIC-BINARY	Vascular/heart problems diagnosed by doctor: Angina	100000	UK Biobank Assessment Centre	100025	Touchscreen	100036	Health and medical history	100044	UK Biobank Assessment Centre > Touchscreen > Health and medical history > Medical conditions
1249	CAT-SIN	146603	0.0541682	0.0407732	0.0675632	1.64199e-16	ORDERED-LOGISTIC	Past tobacco smoking	100000	UK Biobank Assessment Centre	100025	Touchscreen	100050	Lifestyle and environment	100058	UK Biobank Assessment Centre > Touchscreen > Lifestyle and environment > Smoking
1339	CAT-SIN	156689	-0.0504338	-0.0634795	-0.0373881	1.86679e-16	ORDERED-LOGISTIC	Non-oily fish intake	100000	UK Biobank Assessment Centre	100025	Touchscreen	100050	Lifestyle and environment	100052	UK Biobank Assessment Centre > Touchscreen > Lifestyle and environment > Diet
6154#1	CAT-MUL	134862/20881(155743)	-0.0973324	-0.120651	-0.0742617	1.98651e-16	LOGISTIC-BINARY	Medication for pain relief, constipation, heartburn: Aspirin	100000	UK Biobank Assessment Centre	100025	Touchscreen	100036	Health and medical history	100045	UK Biobank Assessment Centre > Touchscreen > Health and medical history > Medication
30710	CONTINUOUS	150292	0.0206909	0.0156898	0.0256919	5.14429e-16	LINEAR	C-reactive protein	100078	Biological samples	100080	Assay results	17518	Blood assays	17518	Biological samples > Assay results > Blood assays > Blood biochemistry
2453	CAT-SIN	144623/12200(156823)	0.0908629	0.0690311	0.113149	7.4258e-16	LOGISTIC-BINARY	Cancer diagnosed by doctor	100000	UK Biobank Assessment Centre	100025	Touchscreen	100036	Health and medical history	100044	UK Biobank Assessment Centre > Touchscreen > Health and medical history > Medical conditions
134	INTEGER	157198	0.0833281	0.0619938	0.104662	1.70678e-15	ORDERED-LOGISTIC	Number of self-reported cancers	100000	UK Biobank Assessment Centre	100071	Verbal interview	100074	Medical conditions	100074	UK Biobank Assessment Centre > Verbal interview > Medical conditions
20003#1140868226	CAT-MUL	137261/19946(157207)	-0.0941652	-0.117828	-0.0707625	4.48e-15	LOGISTIC-BINARY	Treatment/medication code: aspirin	100000	UK Biobank Assessment Centre	100071	Verbal interview	100075	Medications	100075	UK Biobank Assessment Centre > Verbal interview > Medications
3466	CAT-SIN	9053	0.252063	0.188709	0.315418	5.59416e-15	ORDERED-LOGISTIC	Time from waking to first cigarette	100000	UK Biobank Assessment Centre	100025	Touchscreen	100050	Lifestyle and environment	100058	UK Biobank Assessment Centre > Touchscreen > Lifestyle and environment > Smoking
30600	CONTINUOUS	138181	-0.0199837	-0.025016	-0.0149514	7.11673e-15	LINEAR	Albumin	100078	Biological samples	100080	Assay results	17518	Blood assays	17518	Biological samples > Assay results > Blood assays > Blood biochemistry
1787	CAT-SIN	95010/40562(135572)	-0.0701824	-0.0880025	-0.0525585	8.55144e-15	LOGISTIC-BINARY	Maternal smoking around birth	100000	UK Biobank Assessment Centre	100025	Touchscreen	100033	Early life factors	100033	UK Biobank Assessment Centre > Touchscreen > Early life factors
30700	CONTINUOUS	150528	-0.0158553	-0.0199011	-0.0118096	1.5859e-14	LINEAR	Creatinine	100078	Biological samples	100080	Assay results	17518	Blood assays	17518	Biological samples > Assay results > Blood assays > Blood biochemistry
6152#100	CAT-MUL	50308/106735(157043)	-0.0575941	-0.0723879	-0.0429912	1.6362e-14	LOGISTIC-BINARY	Blood clot, DVT, bronchitis, emphysema, asthma, rhinitis, eczema, allergy diagnosed by doctor	100000	UK Biobank Assessment Centre	100025	Touchscreen	100036	Health and medical history	100044	UK Biobank Assessment Centre > Touchscreen > Health and medical history > Medical conditions
131850	DATE	153432/3794(157226)	0.118648	0.0888947	0.13144	3.03289e-14	LOGISTIC-BINARY	Date M06 first reported (other rheumatoid arthritis)	100091	Health-related outcomes	1712	First occurrences	2413	Musculoskeletal system and connective tissue disorders	2413	Health-related outcomes > First occurrences > Musculoskeletal system and connective tissue disorders
6179#1	CAT-MUL	106622/50318(156940)	-0.0595984	-0.0756468	-0.0437343	2.53002e-13	LOGISTIC-BINARY	Mineral and other dietary supplements: Fish oil (including cod liver oil)	100000	UK Biobank Assessment Centre	100025	Touchscreen	100036	Health and medical history	100045	UK Biobank Assessment Centre > Touchscreen > Health and medical history > Medication
6152#8	CAT-MUL	139325/17718(157043)	0.0710003	0.0520623	0.0903768	3.79425e-13	LOGISTIC-BINARY	Blood clot, DVT, bronchitis, emphysema, asthma, rhinitis, eczema, allergy diagnosed by doctor: Asthma	100000	UK Biobank Assessment Centre	100025	Touchscreen	100036	Health and medical history	100044	UK Biobank Assessment Centre > Touchscreen > Health and medical history > Medical conditions
30530	CONTINUOUS	152625	-0.0177548	-0.0225865	-0.0129231	5.95061e-13	LINEAR	Sodium in urine	100078	Biological samples	100083	Assay results	100083	Assay results	100083	Biological samples > Assay results > Urine assays
131296	DATE	146602/10624(157226)	-0.115227	-0.147091	-0.0838047	9.66099e-13	LOGISTIC-BINARY	Date I20 first reported (angina pectoris)	100091	Health-related outcomes	1712	First occurrences	2409	Circulatory system disorders	2409	Health-related outcomes > First occurrences > Circulatory system disorders
6150#100	CAT-MUL	45737/111247(156984)	0.0591277	0.0426032	0.0758662	3.30267e-12	LOGISTIC-BINARY	Vascular/heart problems diagnosed by doctor	100000	UK Biobank Assessment Centre	100025	Touchscreen	100036	Health and medical history	100044	UK Biobank Assessment Centre > Touchscreen > Health and medical history > Medical conditions
6150#1	CAT-MUL	154498/2486(156984)	-0.237401	-0.305593	-0.170655	5.40259e-12	LOGISTIC-BINARY	Vascular/heart problems diagnosed by doctor: Heart attack	100000	UK Biobank Assessment Centre	100025	Touchscreen	100036	Health and medical history	100044	UK Biobank Assessment Centre > Touchscreen > Health and medical history > Medical conditions
1359	CAT-SIN	156983	-0.0424003	-0.0552672	-0.0295333	5.75431e-12	ORDERED-LOGISTIC	Poultry intake	100000	UK Biobank Assessment Centre	100025	Touchscreen	100050	Lifestyle and environment	100052	UK Biobank Assessment Centre > Touchscreen > Lifestyle and environment > Diet
20003#1140879842	CAT-MUL	156144/1063(157207)	-0.391649	-0.504769	-0.281383	6.39534e-12	LOGISTIC-BINARY	Treatment/medication code: propranolol	100000	UK Biobank Assessment Centre	100071	Verbal interview	100075	Medications	100075	UK Biobank Assessment Centre > Verbal interview > Medications
30510	CONTINUOUS	152941	-0.0164851	-0.021206	-0.0117641	7.73086e-12	LINEAR	Creatinine (enzymatic) in urine	100078	Biological samples	100083	Assay results	100083	Assay results	100083	Biological samples > Assay results > Urine assays
20003#1140869930	CAT-MUL	156911/296(157207)	0.133215	0.0948092	0.150354	2.55157e-11	LOGISTIC-BINARY	Treatment/medication code: azathioprine	100000	UK Biobank Assessment Centre	100071	Verbal interview	100075	Medications	100075	UK Biobank Assessment Centre > Verbal interview > Medications
131670	DATE	152837/4389(157226)	-0.166793	-0.216979	-0.117483	5.03222e-11	LOGISTIC-BINARY	Date K76 first reported (other diseases of liver)	100091	Health-related outcomes	1712	First occurrences	2411	Digestive system disorders	2411	Health-related outcomes > First occurrences > Digestive system disorders
131494	DATE	135177/22049(157226)	0.0589706	0.0414525	0.0768514	6.5131e-11	LOGISTIC-BINARY	Date J45 first reported (asthma)	100091	Health-related outcomes	1712	First occurrences	2410	Respiratory system disorders	2410	Health-related outcomes > First occurrences > Respiratory system disorders
30740	CONTINUOUS	138012	0.0167537	0.0117145	0.021793	7.23196e-11	LINEAR	Glucose	100078	Biological samples	100080	Assay results	17518	Blood assays	17518	Biological samples > Assay results > Blood assays > Blood biochemistry
131420	DATE	157046/180(157226)	-1.02781	-1.34462	-0.723088	9.38381e-11	LOGISTIC-BINARY	Date I98 first reported (other disorders of circulatory system in diseases classified elsewhere)	100091	Health-related outcomes	1712	First occurrences	2409	Circulatory system disorders	2409	Health-related outcomes > First occurrences > Circulatory system disorders
131298	DATE	151193/6033(157226)	-0.135618	-0.177638	-0.0943047	1.79971e-10	LOGISTIC-BINARY	Date I21 first reported (acute myocardial infarction)	100091	Health-related outcomes	1712	First occurrences	2409	Circulatory system disorders	2409	Health-related outcomes > First occurrences > Circulatory system disorders
1518	CAT-SIN	155641	-0.0421255	-0.0557713	-0.0284797	1.8987e-10	ORDERED-LOGISTIC	Hot drink temperature	100000	UK Biobank Assessment Centre	100025	Touchscreen	100050	Lifestyle and environment	100052	UK Biobank Assessment Centre > Touchscreen > Lifestyle and environment > Diet
84	INTEGER	13253	0.0603861	0.0416996	0.0790725	2.46339e-10	LINEAR	Cancer year/age first occurred	100000	UK Biobank Assessment Centre	100071	Verbal interview	100074	Medical conditions	100074	UK Biobank Assessment Centre > Verbal interview > Medical conditions
131964	DATE	149483/7743(157226)	0.0800281	0.0553705	0.105159	2.60512e-10	LOGISTIC-BINARY	Date M81 first reported (osteoporosis without pathological fracture)	100091	Health-related outcomes	1712	First occurrences	2413	Musculoskeletal system and connective tissue disorders	2413	Health-related outcomes > First occurrences > Musculoskeletal system and connective tissue disorders
1418-2	CAT-SIN	102446/157154	-999	-999	-999	2.76822e-10	MULTINOMIAL-LOGISTIC	Milk type used	100000	UK Biobank Assessment Centre	100025	Touchscreen	100050	Lifestyle and environment	100052	UK Biobank Assessment Centre > Touchscreen > Lifestyle and environment > Diet
131306	DATE	142308/14918(157226)	-0.0858522	-0.112699	-0.059391	2.79303e-10	LOGISTIC-BINARY	Date I25 first reported (chronic ischaemic heart disease)	100091	Health-related outcomes	1712	First occurrences	2409	Circulatory system disorders	2409	Health-related outcomes > First occurrences > Circulatory system disorders
3456	INTEGER	9003	-0.212911	-0.278829	-0.146993	2.81161e-10	ORDERED-LOGISTIC	Number of cigarettes currently smoked daily (current cigarette smokers)	100000	UK Biobank Assessment Centre	100025	Touchscreen	100050	Lifestyle and environment	100058	UK Biobank Assessment Centre > Touchscreen > Lifestyle and environment > Smoking
20502	CAT-SIN	37956/13146(51102)	-0.101172	-0.13324	-0.0695409	4.84627e-10	LOGISTIC-BINARY	Ever had period extreme irritability	100089	Online follow-up	136	Mental health	139	Mania	139	Online follow-up > Mental health > Mania
131666	DATE	156456/770(157226)	-0.405074	-0.536364	-0.277653	8.51665e-10	LOGISTIC-BINARY	Date K74 first reported (fibrosis and cirrhosis of liver)	100091	Health-related outcomes	1712	First occurrences	2411	Digestive system disorders	2411	Health-related outcomes > First occurrences > Digestive system disorders
1408	CAT-SIN	153692	0.0373739	0.0251989	0.0495489	1.04444e-09	ORDERED-LOGISTIC	Cheese intake	100000	UK Biobank Assessment Centre	100025	Touchscreen	100050	Lifestyle and environment	100052	UK Biobank Assessment Centre > Touchscreen > Lifestyle and environment > Diet
1970	CAT-SIN	117011/36266(153277)	0.0481377	0.0327652	0.0637617	1.14144e-09	LOGISTIC-BINARY	Nervous feelings	100000	UK Biobank Assessment Centre	100025	Touchscreen	100059	Psychosocial factors	100060	UK Biobank Assessment Centre > Touchscreen > Psychosocial factors > Mental health
6145#6	CAT-MUL	139266/17160(156426)	-0.0781069	-0.103643	-0.0529254	1.59578e-09	LOGISTIC-BINARY	Illness, injury, bereavement, stress in last 2 years: Financial difficulties	100000	UK Biobank Assessment Centre	100025	Touchscreen	100059	Psychosocial factors	100060	UK Biobank Assessment Centre > Touchscreen > Psychosocial factors > Mental health
20003#1141146138	CAT-MUL	156187/1020(157207)	-0.331655	-0.442238	-0.224186	2.52669e-09	LOGISTIC-BINARY	Treatment/medication code: lipitor 10mg tablet	100000	UK Biobank Assessment Centre	100071	Verbal interview	100075	Medications	100075	UK Biobank Assessment Centre > Verbal interview > Medications
20003#1140879760	CAT-MUL	155075/2132(157207)	-0.219109	-0.292018	-0.147905	2.55816e-09	LOGISTIC-BINARY	Treatment/medication code: bisoprolol	100000	UK Biobank Assessment Centre	100071	Verbal interview	100075	Medications	100075	UK Biobank Assessment Centre > Verbal interview > Medications
20003#1140869848	CAT-MUL	156334/873(157207)	0.105437	0.0696952	0.135752	5.86352e-09	LOGISTIC-BINARY	Treatment/medication code: methotrexate	100000	UK Biobank Assessment Centre	100071	Verbal interview	100075	Medications	100075	UK Biobank Assessment Centre > Verbal interview > Medications
40012#3	CAT-MUL	126519/30707(157226)	0.0479301	0.0317243	0.0643895	8.83235e-09	LOGISTIC-BINARY	Behaviour of cancer tumour: Malignant, primary site	100091	Health-related outcomes	100092	Cancer register	100092	Cancer register	100092	Health-related outcomes > Cancer register
1548	CAT-SIN	156864	-0.0369438	-0.0502413	-0.0236462	1.16064e-08	ORDERED-LOGISTIC	Variation in diet	100000	UK Biobank Assessment Centre	100025	Touchscreen	100050	Lifestyle and environment	100052	UK Biobank Assessment Centre > Touchscreen > Lifestyle and environment > Diet
1369	CAT-SIN	156725	-0.0358957	-0.0483972	-0.0233941	1.22929e-08	ORDERED-LOGISTIC	Beef intake	100000	UK Biobank Assessment Centre	100025	Touchscreen	100050	Lifestyle and environment	100052	UK Biobank Assessment Centre > Touchscreen > Lifestyle and environment > Diet
137	INTEGER	157207	0.0366374	0.0237307	0.0495441	1.62812e-08	ORDERED-LOGISTIC	Number of treatments/medications taken	100000	UK Biobank Assessment Centre	100071	Verbal interview	100075	Medications	100075	UK Biobank Assessment Centre > Verbal interview > Medications
1379	CAT-SIN	156381	-0.0357622	-0.0487212	-0.0228033	3.6285e-08	ORDERED-LOGISTIC	Lamb/mutton intake	100000	UK Biobank Assessment Centre	100025	Touchscreen	100050	Lifestyle and environment	100052	UK Biobank Assessment Centre > Touchscreen > Lifestyle and environment > Diet
6159#7	CAT-MUL	123878/33092(156970)	-0.0500914	-0.06835	-0.032125	6.07852e-08	LOGISTIC-BINARY	Pain type(s) experienced in last month: Knee pain	100000	UK Biobank Assessment Centre	100025	Touchscreen	100036	Health and medical history	100048	UK Biobank Assessment Centre > Touchscreen > Health and medical history > Pain
130828	DATE	149949/7277(157226)	0.0672266	0.0431439	0.0919096	6.39693e-08	LOGISTIC-BINARY	Date E87 first reported (other disorders of fluid, electrolyte and acid-base balance)	100091	Health-related outcomes	1712	First occurrences	2404	Endocrine, nutritional and metabolic diseases	2404	Health-related outcomes > First occurrences > Endocrine, nutritional and metabolic diseases
1299	INTEGER	147996	-0.0351573	-0.048149	-0.0221656	1.35834e-07	ORDERED-LOGISTIC	Salad / raw vegetable intake	100000	UK Biobank Assessment Centre	100025	Touchscreen	100050	Lifestyle and environment	100052	UK Biobank Assessment Centre > Touchscreen > Lifestyle and environment > Diet
23054	CAT-SIN	1327/1717(3044)	-0.296968	-0.409431	-0.187191	1.61692e-07	LOGISTIC-BINARY	CMV seropositivity for Human Cytomegalovirus	100078	Biological samples	100080	Assay results	51428	Blood assays	51428	Biological samples > Assay results > Blood assays > Infectious Diseases
23406	CONTINUOUS	38307	0.0160954	0.0100017	0.0221891	2.26592e-07	LINEAR	HDL Cholesterol	100078	Biological samples	100080	Blood assays	220	NMR metabolomics	220	Biological samples > Blood assays > NMR metabolomics
131612	DATE	146955/10271(157226)	0.0592264	0.03633	0.0823227	3.75355e-07	LOGISTIC-BINARY	Date K40 first reported (inguinal hernia)	100091	Health-related outcomes	1712	First occurrences	2411	Digestive system disorders	2411	Health-related outcomes > First occurrences > Digestive system disorders
2897	INTEGER	36875	-0.0340286	-0.0471622	-0.020895	3.82639e-07	LINEAR	Age stopped smoking	100000	UK Biobank Assessment Centre	100025	Touchscreen	100050	Lifestyle and environment	100058	UK Biobank Assessment Centre > Touchscreen > Lifestyle and environment > Smoking
40011#8170	CAT-MUL	157148/78(157226)	-1.24124	-1.73599	-0.77065	4.90974e-07	LOGISTIC-BINARY	Histology of cancer tumour: Hepatocellular carcinoma	100091	Health-related outcomes	100092	Cancer register	100092	Cancer register	100092	Health-related outcomes > Cancer register
131900	DATE	154957/2269(157226)	0.0796747	0.0484889	0.111253	5.14468e-07	LOGISTIC-BINARY	Date M35 first reported (other systemic involvement of connective tissue)	100091	Health-related outcomes	1712	First occurrences	2413	Musculoskeletal system and connective tissue disorders	2413	Health-related outcomes > First occurrences > Musculoskeletal system and connective tissue disorders
131626	DATE	156213/1013(157226)	0.086237	0.0507387	0.120074	5.52259e-07	LOGISTIC-BINARY	Date K50 first reported (crohn's disease [regional enteritis])	100091	Health-related outcomes	1712	First occurrences	2411	Digestive system disorders	2411	Health-related outcomes > First occurrences > Digestive system disorders
40007	CONTINUOUS	11188	-0.0278431	-0.0388675	-0.0168187	7.50897e-07	LINEAR	Age at death	100091	Health-related outcomes	100093	Death register	100093	Death register	100093	Health-related outcomes > Death register
20003#1140870422	CAT-MUL	155892/1315(157207)	0.0819707	0.0483989	0.114899	8.23248e-07	LOGISTIC-BINARY	Treatment/medication code: folic acid product	100000	UK Biobank Assessment Centre	100071	Verbal interview	100075	Medications	100075	UK Biobank Assessment Centre > Verbal interview > Medications
20015	CONTINUOUS	156882	-0.0094066	-0.0131736	-0.00563956	9.87973e-07	LINEAR	Sitting height	100000	UK Biobank Assessment Centre	100006	Physical measures	100008	Anthropometry	100010	UK Biobank Assessment Centre > Physical measures > Anthropometry > Body size measures
1628	CAT-SIN	146396	-0.0284209	-0.041195	-0.0156468	1.40255e-06	ORDERED-LOGISTIC	Alcohol intake versus 10 years previously	100000	UK Biobank Assessment Centre	100025	Touchscreen	100050	Lifestyle and environment	100051	UK Biobank Assessment Centre > Touchscreen > Lifestyle and environment > Alcohol
6155#6	CAT-MUL	153309/3277(156586)	0.0683691	0.0397718	0.0966063	1.67646e-06	LOGISTIC-BINARY	Vitamin and mineral supplements: Folic acid or Folate (Vit B9)	100000	UK Biobank Assessment Centre	100025	Touchscreen	100036	Health and medical history	100045	UK Biobank Assessment Centre > Touchscreen > Health and medical history > Medication
1289	INTEGER	152689	-0.0261901	-0.0387832	-0.0135969	2.38707e-06	ORDERED-LOGISTIC	Cooked vegetable intake	100000	UK Biobank Assessment Centre	100025	Touchscreen	100050	Lifestyle and environment	100052	UK Biobank Assessment Centre > Touchscreen > Lifestyle and environment > Diet
131456	DATE	146195/11031(157226)	0.0503127	0.0292258	0.0716545	3.04397e-06	LOGISTIC-BINARY	Date J18 first reported (pneumonia, organism unspecified)	100091	Health-related outcomes	1712	First occurrences	2410	Respiratory system disorders	2410	Health-related outcomes > First occurrences > Respiratory system disorders
6150#4	CAT-MUL	114954/42030(156984)	-0.0392273	-0.0559059	-0.0228795	3.2964e-06	LOGISTIC-BINARY	Vascular/heart problems diagnosed by doctor: High blood pressure	100000	UK Biobank Assessment Centre	100025	Touchscreen	100036	Health and medical history	100044	UK Biobank Assessment Centre > Touchscreen > Health and medical history > Medical conditions
40006#C220	CAT-MUL	157151/75(157226)	-1.14945	-1.64934	-0.676003	3.85242e-06	LOGISTIC-BINARY	Type of cancer: ICD10: C22.0 Liver cell carcinoma	100091	Health-related outcomes	100092	Cancer register	100092	Cancer register	100092	Health-related outcomes > Cancer register
30850	CONTINUOUS	136155	0.00753461	0.00433169	0.0107375	4.01704e-06	LINEAR	Testosterone	100078	Biological samples	100080	Assay results	17518	Blood assays	17518	Biological samples > Assay results > Blood assays > Blood biochemistry
20001#1044	CAT-MUL	156053/1154(157207)	0.128444	0.0776032	0.184219	4.26101e-06	LOGISTIC-BINARY	Cancer code, self-reported: prostate cancer	100000	UK Biobank Assessment Centre	100071	Verbal interview	100074	Medical conditions	100074	UK Biobank Assessment Centre > Verbal interview > Medical conditions
20003#1140922174	CAT-MUL	155324/1883(157207)	0.0785291	0.0445473	0.112137	4.63545e-06	LOGISTIC-BINARY	Treatment/medication code: alendronate sodium	100000	UK Biobank Assessment Centre	100071	Verbal interview	100075	Medications	100075	UK Biobank Assessment Centre > Verbal interview > Medications
6144#4	CAT-MUL	127736/29105(156841)	-0.044255	-0.0633805	-0.0255049	4.75169e-06	LOGISTIC-BINARY	Never eat eggs, dairy, wheat, sugar: Sugar or foods/drinks containing sugar	100000	UK Biobank Assessment Centre	100025	Touchscreen	100050	Lifestyle and environment	100052	UK Biobank Assessment Centre > Touchscreen > Lifestyle and environment > Diet
20003#1140872200	CAT-MUL	156950/257(157207)	-0.539815	-0.779983	-0.31041	6.72722e-06	LOGISTIC-BINARY	Treatment/medication code: epilim 100mg crushable tablet	100000	UK Biobank Assessment Centre	100071	Verbal interview	100075	Medications	100075	UK Biobank Assessment Centre > Verbal interview > Medications
131706	DATE	156750/476(157226)	-0.372987	-0.540704	-0.211643	8.99427e-06	LOGISTIC-BINARY	Date L05 first reported (pilonidal cyst)	100091	Health-related outcomes	1712	First occurrences	2412	Skin and subcutaneous tissue disorders	2412	Health-related outcomes > First occurrences > Skin and subcutaneous tissue disorders
20003#1140874686	CAT-MUL	157085/122(157207)	-0.83069	-1.20743	-0.473695	9.3618e-06	LOGISTIC-BINARY	Treatment/medication code: glucophage 500mg tablet	100000	UK Biobank Assessment Centre	100071	Verbal interview	100075	Medications	100075	UK Biobank Assessment Centre > Verbal interview > Medications
1389	CAT-SIN	156435	-0.0280119	-0.0407281	-0.0152958	1.29194e-05	ORDERED-LOGISTIC	Pork intake	100000	UK Biobank Assessment Centre	100025	Touchscreen	100050	Lifestyle and environment	100052	UK Biobank Assessment Centre > Touchscreen > Lifestyle and environment > Diet
6152#9	CAT-MUL	120295/36748(157043)	0.0333016	0.0183333	0.0484985	1.53184e-05	LOGISTIC-BINARY	Blood clot, DVT, bronchitis, emphysema, asthma, rhinitis, eczema, allergy diagnosed by doctor: Hayfever, allergic rhinitis or eczema	100000	UK Biobank Assessment Centre	100025	Touchscreen	100036	Health and medical history	100044	UK Biobank Assessment Centre > Touchscreen > Health and medical history > Medical conditions
20003#1140872492	CAT-MUL	157152/55(157207)	0.119984	0.0387511	0.166258	1.73695e-05	LOGISTIC-BINARY	Treatment/medication code: nicotine product	100000	UK Biobank Assessment Centre	100071	Verbal interview	100075	Medications	100075	UK Biobank Assessment Centre > Verbal interview > Medications
20003#1140869842	CAT-MUL	157188/19(157207)	0.116982	0.0418331	0.16714	2.5277e-05	LOGISTIC-BINARY	Treatment/medication code: mercaptopurine	100000	UK Biobank Assessment Centre	100071	Verbal interview	100075	Medications	100075	UK Biobank Assessment Centre > Verbal interview > Medications
20003#1140861832	CAT-MUL	157012/195(157207)	0.0509713		0.0706898	4.16051e-05	LOGISTIC-BINARY	Treatment/medication code: tranexamic acid	100000	UK Biobank Assessment Centre	100071	Verbal interview	100075	Medications	100075	UK Biobank Assessment Centre > Verbal interview > Medications
4079	INTEGER	148752	-0.0103336	-0.0152868	-0.00538031	4.33577e-05	LINEAR	Diastolic blood pressure, automated reading	100000	UK Biobank Assessment Centre	100006	Physical measures	100011	Blood pressure	100011	UK Biobank Assessment Centre > Physical measures > Blood pressure
1200	CAT-SIN	157117	0.0256331	0.0130971	0.038169	4.70188e-05	ORDERED-LOGISTIC	Sleeplessness / insomnia	100000	UK Biobank Assessment Centre	100025	Touchscreen	100050	Lifestyle and environment	100057	UK Biobank Assessment Centre > Touchscreen > Lifestyle and environment > Sleep
1349	CAT-SIN	157013	-0.0215003	-0.0330012	-0.00999943	5.09264e-05	ORDERED-LOGISTIC	Processed meat intake	100000	UK Biobank Assessment Centre	100025	Touchscreen	100050	Lifestyle and environment	100052	UK Biobank Assessment Centre > Touchscreen > Lifestyle and environment > Diet
4653	CAT-SIN	46664/9906(56570)	-0.0725103	-0.108168	-0.0377555	5.5309e-05	LOGISTIC-BINARY	Ever highly irritable/argumentative for 2 days	100000	UK Biobank Assessment Centre	100025	Touchscreen	100059	Psychosocial factors	100060	UK Biobank Assessment Centre > Touchscreen > Psychosocial factors > Mental health
20003#2038460150	CAT-MUL	128162/29045(157207)	0.0329849	0.0170646	0.0491527	5.95173e-05	LOGISTIC-BINARY	Treatment/medication code: paracetamol	100000	UK Biobank Assessment Centre	100071	Verbal interview	100075	Medications	100075	UK Biobank Assessment Centre > Verbal interview > Medications
40008	CONTINUOUS	37794	-0.00992118	-0.0147828	-0.00505961	6.34939e-05	LINEAR	Age at cancer diagnosis	100091	Health-related outcomes	100092	Cancer register	100092	Cancer register	100092	Health-related outcomes > Cancer register
20003#1141157402	CAT-MUL	157157/50(157207)	0.11045	0.0366293	0.163666	6.40227e-05	LOGISTIC-BINARY	Treatment/medication code: prednisolone product	100000	UK Biobank Assessment Centre	100071	Verbal interview	100075	Medications	100075	UK Biobank Assessment Centre > Verbal interview > Medications
20003#2038459814	CAT-MUL	156839/368(157207)	-0.372229	-0.558844	-0.194049	6.45616e-05	LOGISTIC-BINARY	Treatment/medication code: digoxin	100000	UK Biobank Assessment Centre	100071	Verbal interview	100075	Medications	100075	UK Biobank Assessment Centre > Verbal interview > Medications
51	CONTINUOUS	156882	-0.00756912	-0.0113357	-0.00380251	8.19801e-05	LINEAR	Seated height	100000	UK Biobank Assessment Centre	100006	Physical measures	100008	Anthropometry	100010	UK Biobank Assessment Centre > Physical measures > Anthropometry > Body size measures
20003#1141153242	CAT-MUL	157161/46(157207)	0.107509	0.0341085	0.159762	8.32412e-05	LOGISTIC-BINARY	Treatment/medication code: balsalazide disodium	100000	UK Biobank Assessment Centre	100071	Verbal interview	100075	Medications	100075	UK Biobank Assessment Centre > Verbal interview > Medications
21069-4	CAT-SIN	380/1048	-999	-999	-999	8.43737e-05	MULTINOMIAL-LOGISTIC	Method of coeliac disease/gluten sensitivity diagnosis	100089	Online follow-up	153	Digestive health	153	Digestive health	153	Online follow-up > Digestive health
20003#1141192410	CAT-MUL	156300/907(157207)	-0.220596	-0.332796	-0.11233	8.89522e-05	LOGISTIC-BINARY	Treatment/medication code: rosuvastatin	100000	UK Biobank Assessment Centre	100071	Verbal interview	100075	Medications	100075	UK Biobank Assessment Centre > Verbal interview > Medications
131628	DATE	155248/1978(157226)	0.0631654	0.0288265	0.0939475	8.90552e-05	LOGISTIC-BINARY	Date K51 first reported (ulcerative colitis)	100091	Health-related outcomes	1712	First occurrences	2411	Digestive system disorders	2411	Health-related outcomes > First occurrences > Digestive system disorders
20003#1140872214	CAT-MUL	157191/16(157207)	-2.60679	-3.93661	-1.31477	0.000110453	LOGISTIC-BINARY	Treatment/medication code: valproic acid	100000	UK Biobank Assessment Centre	100071	Verbal interview	100075	Medications	100075	UK Biobank Assessment Centre > Verbal interview > Medications
20003#1140925978	CAT-MUL	157153/54(157207)	0.0343146	0.00775203	0.0531343	0.000115345	LOGISTIC-BINARY	Treatment/medication code: mycophenolate	100000	UK Biobank Assessment Centre	100071	Verbal interview	100075	Medications	100075	UK Biobank Assessment Centre > Verbal interview > Medications
30500	CONTINUOUS	46813	0.0224709	0.0110235	0.0339182	0.000119513	LINEAR	Microalbumin in urine	100078	Biological samples	100083	Assay results	100083	Assay results	100083	Biological samples > Assay results > Urine assays
40011#9962	CAT-MUL	157154/72(157226)	0.0325505	0.0127205	0.0552122	0.000133148	LOGISTIC-BINARY	Histology of cancer tumour: Essential thrombocythemia	100091	Health-related outcomes	100092	Cancer register	100092	Cancer register	100092	Health-related outcomes > Cancer register
20003#1140879818	CAT-MUL	156943/264(157207)	-0.428723	-0.655044	-0.213548	0.000143552	LOGISTIC-BINARY	Treatment/medication code: metoprolol	100000	UK Biobank Assessment Centre	100071	Verbal interview	100075	Medications	100075	UK Biobank Assessment Centre > Verbal interview > Medications
131858	DATE	151068/6158(157226)	-0.0771612	-0.117465	-0.0378468	0.000148337	LOGISTIC-BINARY	Date M10 first reported (gout)	100091	Health-related outcomes	1712	First occurrences	2413	Musculoskeletal system and connective tissue disorders	2413	Health-related outcomes > First occurrences > Musculoskeletal system and connective tissue disorders
20003#1141146234	CAT-MUL	152758/4449(157207)	-0.0897041	-0.136991	-0.0436683	0.000168265	LOGISTIC-BINARY	Treatment/medication code: atorvastatin	100000	UK Biobank Assessment Centre	100071	Verbal interview	100075	Medications	100075	UK Biobank Assessment Centre > Verbal interview > Medications
20003#1140860806	CAT-MUL	150075/7132(157207)	-0.0703607	-0.10763	-0.0340193	0.000183268	LOGISTIC-BINARY	Treatment/medication code: ramipril	100000	UK Biobank Assessment Centre	100071	Verbal interview	100075	Medications	100075	UK Biobank Assessment Centre > Verbal interview > Medications
40006#D473	CAT-MUL	157163/63(157226)	0.0317306	0.0109921	0.0531351	0.000187998	LOGISTIC-BINARY	Type of cancer: ICD10: D47.3 Essential (haemorrhagic) thrombocythaemia	100091	Health-related outcomes	100092	Cancer register	100092	Cancer register	100092	Health-related outcomes > Cancer register
6157#1	CAT-MUL	32886/3884(36770)	0.0588887	0.0285746	0.0907539	0.00021639	LOGISTIC-BINARY	Why stopped smoking: Illness or ill health	100000	UK Biobank Assessment Centre	100025	Touchscreen	100050	Lifestyle and environment	100058	UK Biobank Assessment Centre > Touchscreen > Lifestyle and environment > Smoking
6179#5	CAT-MUL	152268/4672(156940)	0.0509204	0.0229489	0.0775454	0.000230679	LOGISTIC-BINARY	Mineral and other dietary supplements: Iron	100000	UK Biobank Assessment Centre	100025	Touchscreen	100036	Health and medical history	100045	UK Biobank Assessment Centre > Touchscreen > Health and medical history > Medication
2644	CAT-SIN	25908/21518(47426)	-0.0503651	-0.0775954	-0.0237911	0.000252427	LOGISTIC-BINARY	Light smokers, at least 100 smokes in lifetime	100000	UK Biobank Assessment Centre	100025	Touchscreen	100050	Lifestyle and environment	100058	UK Biobank Assessment Centre > Touchscreen > Lifestyle and environment > Smoking
20003#1140865634	CAT-MUL	148040/9167(157207)	0.0412688	0.0190577	0.0635814	0.000283034	LOGISTIC-BINARY	Treatment/medication code: omeprazole	100000	UK Biobank Assessment Centre	100071	Verbal interview	100075	Medications	100075	UK Biobank Assessment Centre > Verbal interview > Medications
40006#D471	CAT-MUL	157166/60(157226)	0.0310835	0.0070708	0.0503579	0.000283135	LOGISTIC-BINARY	Type of cancer: ICD10: D47.1 Chronic myeloproliferative disease	100091	Health-related outcomes	100092	Cancer register	100092	Cancer register	100092	Health-related outcomes > Cancer register
131658	DATE	156596/630(157226)	-0.249376	-0.387311	-0.116897	0.000304651	LOGISTIC-BINARY	Date K70 first reported (alcoholic liver disease)	100091	Health-related outcomes	1712	First occurrences	2411	Digestive system disorders	2411	Health-related outcomes > First occurrences > Digestive system disorders
131430	DATE	150962/6264(157226)	-0.0742744	-0.115422	-0.0341477	0.00034783	LOGISTIC-BINARY	Date J03 first reported (acute tonsillitis)	100091	Health-related outcomes	1712	First occurrences	2410	Respiratory system disorders	2410	Health-related outcomes > First occurrences > Respiratory system disorders
6154#3	CAT-MUL	121519/34224(155743)	0.0279786	0.0130568	0.0434406	0.000351295	LOGISTIC-BINARY	Medication for pain relief, constipation, heartburn: Paracetamol	100000	UK Biobank Assessment Centre	100025	Touchscreen	100036	Health and medical history	100045	UK Biobank Assessment Centre > Touchscreen > Health and medical history > Medication
6154#5	CAT-MUL	146451/9292(155743)	0.0407068	0.0185564	0.0630886	0.000353235	LOGISTIC-BINARY	Medication for pain relief, constipation, heartburn: Omeprazole (e.g. Zanprol)	100000	UK Biobank Assessment Centre	100025	Touchscreen	100036	Health and medical history	100045	UK Biobank Assessment Centre > Touchscreen > Health and medical history > Medication
24003	CONTINUOUS	155160	0.0080521	0.00361978	0.0124844	0.000370052	LINEAR	Nitrogen dioxide air pollution; 2010	100088	Additional exposures	113	Local environment	114	Residential air pollution	114	Additional exposures > Local environment > Residential air pollution
20003#1199	CAT-MUL	156574/633(157207)	-0.243814	-0.380608	-0.112302	0.000372776	LOGISTIC-BINARY	Treatment/medication code: food supplement/plant/herbal extract	100000	UK Biobank Assessment Centre	100071	Verbal interview	100075	Medications	100075	UK Biobank Assessment Centre > Verbal interview > Medications
2654-7	CAT-SIN	28449/83677	-999	-999	-999	0.000378607	MULTINOMIAL-LOGISTIC	Non-butter spread type details	100000	UK Biobank Assessment Centre	100025	Touchscreen	100050	Lifestyle and environment	100052	UK Biobank Assessment Centre > Touchscreen > Lifestyle and environment > Diet
132312	DATE	156434/792(157226)	0.0364591	-0.00310249	0.0538198	0.000435532	LOGISTIC-BINARY	Date O99 first reported (other maternal diseases classifiable elsewhere but complicating pregnancy, childbirth and the puerperium)	100091	Health-related outcomes	1712	First occurrences	2415	Pregnancy, childbirth and the puerperium	2415	Health-related outcomes > First occurrences > Pregnancy, childbirth and the puerperium
4728	CAT-SIN	44906/12303(57209)	-0.055519	-0.0870775	-0.0251967	0.00045871	LOGISTIC-BINARY	Leg pain on walking	100000	UK Biobank Assessment Centre	100025	Touchscreen	100036	Health and medical history	100038	UK Biobank Assessment Centre > Touchscreen > Health and medical history > Claudication and peripheral artery disease
40011#9960	CAT-MUL	157173/53(157226)	0.0309753	0.00497093	0.0499286	0.000460064	LOGISTIC-BINARY	Histology of cancer tumour: Chronic myeloproliferative disease, NOS	100091	Health-related outcomes	100092	Cancer register	100092	Cancer register	100092	Health-related outcomes > Cancer register
131060	DATE	151188/6038(157226)	-0.0716931	-0.112279	-0.0321558	0.000461826	LOGISTIC-BINARY	Date G47 first reported (sleep disorders)	100091	Health-related outcomes	1712	First occurrences	2406	Nervous system disorders	2406	Health-related outcomes > First occurrences > Nervous system disorders
5262	CONTINUOUS	39184	0.0113247	0.00497992	0.0176694	0.000468548	LINEAR	Intra-ocular pressure, corneal-compensated (left)	100000	UK Biobank Assessment Centre	100006	Physical measures	100013	Eye measures	100015	UK Biobank Assessment Centre > Physical measures > Eye measures > Intraocular pressure
2217	INTEGER	135658	-0.00899609	-0.0140482	-0.00394399	0.000483051	LINEAR	Age started wearing glasses or contact lenses	100000	UK Biobank Assessment Centre	100025	Touchscreen	100036	Health and medical history	100041	UK Biobank Assessment Centre > Touchscreen > Health and medical history > Eyesight
20003#1141182800	CAT-MUL	156830/377(157207)	-0.3254	-0.512305	-0.146115	0.000501066	LOGISTIC-BINARY	Treatment/medication code: cerazette 75micrograms tablet	100000	UK Biobank Assessment Centre	100071	Verbal interview	100075	Medications	100075	UK Biobank Assessment Centre > Verbal interview > Medications
131436	DATE	140520/16706(157226)	-0.0442044	-0.0694171	-0.0196719	0.000508024	LOGISTIC-BINARY	Date J06 first reported (acute upper respiratory infections of multiple and unspecified sites)	100091	Health-related outcomes	1712	First occurrences	2410	Respiratory system disorders	2410	Health-related outcomes > First occurrences > Respiratory system disorders
2178	CAT-SIN	156684	0.0196921	0.0073102	0.032074	0.000518003	ORDERED-LOGISTIC	Overall health rating	100000	UK Biobank Assessment Centre	100025	Touchscreen	100036	Health and medical history	100042	UK Biobank Assessment Centre > Touchscreen > Health and medical history > General health
23400	CONTINUOUS	38307	0.0114746	0.00493555	0.0180137	0.000583608	LINEAR	Total Cholesterol	100078	Biological samples	100080	Blood assays	220	NMR metabolomics	220	Biological samples > Blood assays > NMR metabolomics
21028	CAT-SIN	31318	-0.0471235	-0.0747757	-0.0194712	0.000590864	ORDERED-LOGISTIC	Frequency of discomfort/pain getting better or stopping after a bowel movement	100089	Online follow-up	153	Digestive health	153	Digestive health	153	Online follow-up > Digestive health
21029	CAT-SIN	31328	-0.0504135	-0.0805574	-0.0202696	0.000596978	ORDERED-LOGISTIC	More frequent bowel movements when abdominal discomfort/pain started	100089	Online follow-up	153	Digestive health	153	Digestive health	153	Online follow-up > Digestive health
2277	INTEGER	148735	-0.0644666	-0.101672	-0.0272615	0.00060315	ORDERED-LOGISTIC	Frequency of solarium/sunlamp use	100000	UK Biobank Assessment Centre	100025	Touchscreen	100050	Lifestyle and environment	100055	UK Biobank Assessment Centre > Touchscreen > Lifestyle and environment > Sun exposure
24017	CONTINUOUS	155160	0.00711136	0.00304472	0.011178	0.000609476	LINEAR	Nitrogen dioxide air pollution; 2006	100088	Additional exposures	113	Local environment	114	Residential air pollution	114	Additional exposures > Local environment > Residential air pollution
20003#1140884308	CAT-MUL	156994/213(157207)	0.0276377	0.00738204	0.0482853	0.000626587	LOGISTIC-BINARY	Treatment/medication code: hydroxychloroquine	100000	UK Biobank Assessment Centre	100071	Verbal interview	100075	Medications	100075	UK Biobank Assessment Centre > Verbal interview > Medications
131630	DATE	148211/9015(157226)	0.0388923	0.016699	0.061125	0.000680057	LOGISTIC-BINARY	Date K52 first reported (other non-infective gastro-enteritis and colitis)	100091	Health-related outcomes	1712	First occurrences	2411	Digestive system disorders	2411	Health-related outcomes > First occurrences > Digestive system disorders
24016	CONTINUOUS	155160	0.00693398	0.00292634	0.0109416	0.000696206	LINEAR	Nitrogen dioxide air pollution; 2005	100088	Additional exposures	113	Local environment	114	Residential air pollution	114	Additional exposures > Local environment > Residential air pollution
30690	CONTINUOUS	150612	0.00838866	0.00346115	0.0133162	0.000848003	LINEAR	Cholesterol	100078	Biological samples	100080	Assay results	17518	Blood assays	17518	Biological samples > Assay results > Blood assays > Blood biochemistry
131894	DATE	156941/285(157226)	0.0267206	0.00773687	0.0484464	0.000878736	LOGISTIC-BINARY	Date M32 first reported (systemic lupus erythematosus)	100091	Health-related outcomes	1712	First occurrences	2413	Musculoskeletal system and connective tissue disorders	2413	Health-related outcomes > First occurrences > Musculoskeletal system and connective tissue disorders
3436	INTEGER	9878	0.0555521	0.0224459	0.0886582	0.00100822	LINEAR	Age started smoking in current smokers	100000	UK Biobank Assessment Centre	100025	Touchscreen	100050	Lifestyle and environment	100058	UK Biobank Assessment Centre > Touchscreen > Lifestyle and environment > Smoking
24018	CONTINUOUS	155160	0.00658283	0.00265605	0.0105096	0.00101753	LINEAR	Nitrogen dioxide air pollution; 2007	100088	Additional exposures	113	Local environment	114	Residential air pollution	114	Additional exposures > Local environment > Residential air pollution
131534	DATE	152422/4804(157226)	0.0446993	0.0179775	0.0710945	0.00105949	LOGISTIC-BINARY	Date J90 first reported (pleural effusion, not elsewhere classified)	100091	Health-related outcomes	1712	First occurrences	2410	Respiratory system disorders	2410	Health-related outcomes > First occurrences > Respiratory system disorders
1980	CAT-SIN	66321/86930(153251)	0.023568	0.00971677	0.0378301	0.00106065	LOGISTIC-BINARY	Worrier / anxious feelings	100000	UK Biobank Assessment Centre	100025	Touchscreen	100059	Psychosocial factors	100060	UK Biobank Assessment Centre > Touchscreen > Psychosocial factors > Mental health
40006#C61	CAT-MUL	153312/3914(157226)	0.0552785	0.0215424	0.0891671	0.00111405	LOGISTIC-BINARY	Type of cancer: ICD10: C61 Malignant neoplasm of prostate	100091	Health-related outcomes	100092	Cancer register	100092	Cancer register	100092	Health-related outcomes > Cancer register
2306	CAT-SIN	154748	-0.0210449	-0.0339814	-0.00810829	0.00111524	ORDERED-LOGISTIC	Weight change compared with 1 year ago	100000	UK Biobank Assessment Centre	100025	Touchscreen	100036	Health and medical history	100042	UK Biobank Assessment Centre > Touchscreen > Health and medical history > General health
30680	CONTINUOUS	138121	-0.00843053	-0.0135188	-0.00334221	0.00116502	LINEAR	Calcium	100078	Biological samples	100080	Assay results	17518	Blood assays	17518	Biological samples > Assay results > Blood assays > Blood biochemistry
131406	DATE	156879/347(157226)	-0.306317	-0.495651	-0.126216	0.00117206	LOGISTIC-BINARY	Date I85 first reported (oesophageal varices)	100091	Health-related outcomes	1712	First occurrences	2409	Circulatory system disorders	2409	Health-related outcomes > First occurrences > Circulatory system disorders
24004	CONTINUOUS	155160	0.00764211	0.00300672	0.0122775	0.0012325	LINEAR	Nitrogen oxides air pollution; 2010	100088	Additional exposures	113	Local environment	114	Residential air pollution	114	Additional exposures > Local environment > Residential air pollution
20003#1140870946	CAT-MUL	157196/11(157207)	-2.48865	-4.01768	-1.0335	0.00123829	LOGISTIC-BINARY	Treatment/medication code: redoxon 25mg tablet	100000	UK Biobank Assessment Centre	100071	Verbal interview	100075	Medications	100075	UK Biobank Assessment Centre > Verbal interview > Medications
4440	INTEGER	12558	-0.102833	-0.169933	-0.035733	0.00126349	ORDERED-LOGISTIC	Average monthly spirits intake	100000	UK Biobank Assessment Centre	100025	Touchscreen	100050	Lifestyle and environment	100051	UK Biobank Assessment Centre > Touchscreen > Lifestyle and environment > Alcohol
20001#1048	CAT-MUL	157139/68(157207)	-0.780595	-1.27436	-0.322879	0.00134084	LOGISTIC-BINARY	Cancer code, self-reported: leukaemia	100000	UK Biobank Assessment Centre	100071	Verbal interview	100074	Medical conditions	100074	UK Biobank Assessment Centre > Verbal interview > Medical conditions
131848	DATE	156813/413(157226)	0.0258937	0.00760981	0.0488888	0.00134209	LOGISTIC-BINARY	Date M05 first reported (seropositive rheumatoid arthritis)	100091	Health-related outcomes	1712	First occurrences	2413	Musculoskeletal system and connective tissue disorders	2413	Health-related outcomes > First occurrences > Musculoskeletal system and connective tissue disorders
20003#1140909702	CAT-MUL	156900/307(157207)	0.025833	0.00305864	0.0443923	0.00138347	LOGISTIC-BINARY	Treatment/medication code: sulfasalazine	100000	UK Biobank Assessment Centre	100071	Verbal interview	100075	Medications	100075	UK Biobank Assessment Centre > Verbal interview > Medications
20003#1140888386	CAT-MUL	156740/467(157207)	0.0254088	0.00339201	0.0438826	0.00143156	LOGISTIC-BINARY	Treatment/medication code: iron product	100000	UK Biobank Assessment Centre	100071	Verbal interview	100075	Medications	100075	UK Biobank Assessment Centre > Verbal interview > Medications
20003#1141195044	CAT-MUL	157147/60(157207)	0.0271239	0.00329273	0.0463644	0.00144548	LOGISTIC-BINARY	Treatment/medication code: hydroxycarbamide	100000	UK Biobank Assessment Centre	100071	Verbal interview	100075	Medications	100075	UK Biobank Assessment Centre > Verbal interview > Medications
131870	DATE	148449/8777(157226)	0.0370354	0.0147603	0.0596744	0.00145874	LOGISTIC-BINARY	Date M16 first reported (coxarthrosis [arthrosis of hip])	100091	Health-related outcomes	1712	First occurrences	2413	Musculoskeletal system and connective tissue disorders	2413	Health-related outcomes > First occurrences > Musculoskeletal system and connective tissue disorders
30520	CONTINUOUS	152605	-0.00806611	-0.0130453	-0.00308689	0.00149826	LINEAR	Potassium in urine	100078	Biological samples	100083	Assay results	100083	Assay results	100083	Biological samples > Assay results > Urine assays
3160	CONTINUOUS	2252	-0.0470955	-0.0764191	-0.0177719	0.00165738	LINEAR	Weight, manual entry	100000	UK Biobank Assessment Centre	100006	Physical measures	100008	Anthropometry	100010	UK Biobank Assessment Centre > Physical measures > Anthropometry > Body size measures
1598	INTEGER	112703	-0.0270937	-0.0440805	-0.0101068	0.00167199	ORDERED-LOGISTIC	Average weekly spirits intake	100000	UK Biobank Assessment Centre	100025	Touchscreen	100050	Lifestyle and environment	100051	UK Biobank Assessment Centre > Touchscreen > Lifestyle and environment > Alcohol
20003#1140871984	CAT-MUL	157166/41(157207)	-1.07048	-1.76727	-0.427451	0.00181486	LOGISTIC-BINARY	Treatment/medication code: dixarit 25mcg tablet	100000	UK Biobank Assessment Centre	100071	Verbal interview	100075	Medications	100075	UK Biobank Assessment Centre > Verbal interview > Medications
20003#1141169520	CAT-MUL	157068/139(157207)	-0.493839	-0.814197	-0.194141	0.0018373	LOGISTIC-BINARY	Treatment/medication code: cosopt 2%/0.5% eye drops	100000	UK Biobank Assessment Centre	100071	Verbal interview	100075	Medications	100075	UK Biobank Assessment Centre > Verbal interview > Medications
20003#1140861806	CAT-MUL	156333/874(157207)	-0.172659	-0.283554	-0.0664214	0.00185672	LOGISTIC-BINARY	Treatment/medication code: aspirin 75mg tablet	100000	UK Biobank Assessment Centre	100071	Verbal interview	100075	Medications	100075	UK Biobank Assessment Centre > Verbal interview > Medications
131674	DATE	146533/10693(157226)	-0.0471255	-0.0772237	-0.0178986	0.00189378	LOGISTIC-BINARY	Date K80 first reported (cholelithiasis)	100091	Health-related outcomes	1712	First occurrences	2411	Digestive system disorders	2411	Health-related outcomes > First occurrences > Digestive system disorders
20003#1140870306	CAT-MUL	157136/71(157207)	0.0971793	-0.00710862	0.14781	0.00192923	LOGISTIC-BINARY	Treatment/medication code: iron+folic acid	100000	UK Biobank Assessment Centre	100071	Verbal interview	100075	Medications	100075	UK Biobank Assessment Centre > Verbal interview > Medications
20003#1140868364	CAT-MUL	157115/92(157207)	0.026955	-0.000595242	0.0450622	0.00195138	LOGISTIC-BINARY	Treatment/medication code: prednisone	100000	UK Biobank Assessment Centre	100071	Verbal interview	100075	Medications	100075	UK Biobank Assessment Centre > Verbal interview > Medications
20003#1140874744	CAT-MUL	155964/1243(157207)	-0.142795	-0.234764	-0.0542507	0.00196011	LOGISTIC-BINARY	Treatment/medication code: gliclazide	100000	UK Biobank Assessment Centre	100071	Verbal interview	100075	Medications	100075	UK Biobank Assessment Centre > Verbal interview > Medications
20001#1006	CAT-MUL	157103/104(157207)	0.0300319	-0.00609074	0.0479253	0.00197564	LOGISTIC-BINARY	Cancer code, self-reported: larynx/throat cancer	100000	UK Biobank Assessment Centre	100071	Verbal interview	100074	Medical conditions	100074	UK Biobank Assessment Centre > Verbal interview > Medical conditions
131620	DATE	139021/18205(157226)	0.0288712	0.0113977	0.047278	0.00201163	LOGISTIC-BINARY	Date K44 first reported (diaphragmatic hernia)	100091	Health-related outcomes	1712	First occurrences	2411	Digestive system disorders	2411	Health-related outcomes > First occurrences > Digestive system disorders
131382	DATE	155811/1415(157226)	-0.131488	-0.216388	-0.0497017	0.00201896	LOGISTIC-BINARY	Date I71 first reported (aortic aneurysm and dissection)	100091	Health-related outcomes	1712	First occurrences	2409	Circulatory system disorders	2409	Health-related outcomes > First occurrences > Circulatory system disorders
132224	DATE	156452/774(157226)	0.039188	-0.0150735	0.0578848	0.0022517	LOGISTIC-BINARY	Date O36 first reported (maternal care for other known or suspected foetal problems)	100091	Health-related outcomes	1712	First occurrences	2415	Pregnancy, childbirth and the puerperium	2415	Health-related outcomes > First occurrences > Pregnancy, childbirth and the puerperium
5254	CONTINUOUS	39258	0.00988882	0.00352911	0.0162485	0.00230774	LINEAR	Intra-ocular pressure, corneal-compensated (right)	100000	UK Biobank Assessment Centre	100006	Physical measures	100013	Eye measures	100015	UK Biobank Assessment Centre > Physical measures > Eye measures > Intraocular pressure
5959	CAT-SIN	334/577(911)	-0.382783	-0.633894	-0.137652	0.00243367	LOGISTIC-BINARY	Previously smoked cigarettes on most/all days	100000	UK Biobank Assessment Centre	100025	Touchscreen	100050	Lifestyle and environment	100058	UK Biobank Assessment Centre > Touchscreen > Lifestyle and environment > Smoking
131740	DATE	141302/15924(157226)	0.0296616	0.011989	0.0489639	0.00247325	LOGISTIC-BINARY	Date L30 first reported (other dermatitis)	100091	Health-related outcomes	1712	First occurrences	2412	Skin and subcutaneous tissue disorders	2412	Health-related outcomes > First occurrences > Skin and subcutaneous tissue disorders
20003#1140875408	CAT-MUL	155469/1738(157207)	-0.116832	-0.193802	-0.0426007	0.00249999	LOGISTIC-BINARY	Treatment/medication code: allopurinol	100000	UK Biobank Assessment Centre	100071	Verbal interview	100075	Medications	100075	UK Biobank Assessment Centre > Verbal interview > Medications
130646	DATE	156724/502(157226)	0.0239331	0.00503924	0.0449844	0.00250148	LOGISTIC-BINARY	Date D63 first reported (anaemia in chronic diseases classified elsewhere)	100091	Health-related outcomes	1712	First occurrences	2403	Blood, blood-forming organs and certain immune disorders	2403	Health-related outcomes > First occurrences > Blood, blood-forming organs and certain immune disorders
20003#1140864950	CAT-MUL	157128/79(157207)	-0.659861	-1.10449	-0.247493	0.00261007	LOGISTIC-BINARY	Treatment/medication code: bisoprolol fumarate+hydrochlorothiazide 10mg/6.25mg tablet	100000	UK Biobank Assessment Centre	100071	Verbal interview	100075	Medications	100075	UK Biobank Assessment Centre > Verbal interview > Medications
20003#1141176832	CAT-MUL	155435/1772(157207)	0.0525463	0.0194935	0.0845254	0.0026282	LOGISTIC-BINARY	Treatment/medication code: seretide 50 evohaler	100000	UK Biobank Assessment Centre	100071	Verbal interview	100075	Medications	100075	UK Biobank Assessment Centre > Verbal interview > Medications
2040	CAT-SIN	113679/38244(151923)	-0.0258301	-0.0428576	-0.00926266	0.00264239	LOGISTIC-BINARY	Risk taking	100000	UK Biobank Assessment Centre	100025	Touchscreen	100059	Psychosocial factors	100060	UK Biobank Assessment Centre > Touchscreen > Psychosocial factors > Mental health
23405	CONTINUOUS	38307	0.0102551	0.0035301	0.0169801	0.00280175	LINEAR	LDL Cholesterol	100078	Biological samples	100080	Blood assays	220	NMR metabolomics	220	Biological samples > Blood assays > NMR metabolomics
20003#1141173348	CAT-MUL	157089/118(157207)	0.0819949	-0.0020961	0.128069	0.00286409	LOGISTIC-BINARY	Treatment/medication code: hydroxocobalamin	100000	UK Biobank Assessment Centre	100071	Verbal interview	100075	Medications	100075	UK Biobank Assessment Centre > Verbal interview > Medications
20003#1141175684	CAT-MUL	156880/327(157207)	0.0237087	0.00385189	0.0441752	0.00300442	LOGISTIC-BINARY	Treatment/medication code: risedronate sodium	100000	UK Biobank Assessment Centre	100071	Verbal interview	100075	Medications	100075	UK Biobank Assessment Centre > Verbal interview > Medications
132580	DATE	157099/127(157226)	0.0298344	-0.00992188	0.0476478	0.00303773	LOGISTIC-BINARY	Date Q85 first reported (phakomatoses, not elsewhere classified)	100091	Health-related outcomes	1712	First occurrences	2417	Congenital disruptions and chromosomal abnormalities	2417	Health-related outcomes > First occurrences > Congenital disruptions and chromosomal abnormalities
20003#1140874420	CAT-MUL	156167/1040(157207)	0.0244458	0.00764707	0.0483251	0.00304901	LOGISTIC-BINARY	Treatment/medication code: quinine	100000	UK Biobank Assessment Centre	100071	Verbal interview	100075	Medications	100075	UK Biobank Assessment Centre > Verbal interview > Medications
20003#1140910766	CAT-MUL	156778/429(157207)	-0.239192	-0.401546	-0.0849552	0.00310805	LOGISTIC-BINARY	Treatment/medication code: nicorandil	100000	UK Biobank Assessment Centre	100071	Verbal interview	100075	Medications	100075	UK Biobank Assessment Centre > Verbal interview > Medications
20003#1140911750	CAT-MUL	157171/36(157207)	0.0337265	-0.0123079	0.0543347	0.00316959	LOGISTIC-BINARY	Treatment/medication code: deep relief ibuprofen gel	100000	UK Biobank Assessment Centre	100071	Verbal interview	100075	Medications	100075	UK Biobank Assessment Centre > Verbal interview > Medications
40013#2340	CAT-MUL	157156/70(157226)	-0.698628	-1.18013	-0.253857	0.00320709	LOGISTIC-BINARY	Type of cancer: ICD9: 2340 Carcinoma in situ of eye	100091	Health-related outcomes	100092	Cancer register	100092	Cancer register	100092	Health-related outcomes > Cancer register
23470	CONTINUOUS	38231	-0.00983656	-0.0164545	-0.00321864	0.00357853	LINEAR	Glucose	100078	Biological samples	100080	Blood assays	220	NMR metabolomics	220	Biological samples > Blood assays > NMR metabolomics
30640	CONTINUOUS	149892	-0.00746453	-0.0124876	-0.00244151	0.00358426	LINEAR	Apolipoprotein B	100078	Biological samples	100080	Assay results	17518	Blood assays	17518	Biological samples > Assay results > Blood assays > Blood biochemistry
132086	DATE	155941/1285(157226)	-0.131041	-0.221348	-0.0441151	0.00381255	LOGISTIC-BINARY	Date N47 first reported (redundant prepuce, phimosis and paraphimosis)	100091	Health-related outcomes	1712	First occurrences	2414	Genitourinary system disorders	2414	Health-related outcomes > First occurrences > Genitourinary system disorders
2010	CAT-SIN	119409/32260(151669)	0.0221845	0.00823106	0.0375173	0.00385851	LOGISTIC-BINARY	Suffer from 'nerves'	100000	UK Biobank Assessment Centre	100025	Touchscreen	100059	Psychosocial factors	100060	UK Biobank Assessment Centre > Touchscreen > Psychosocial factors > Mental health
4012	INTEGER	2944	0.0541957	0.0173574	0.0910341	0.00394761	LINEAR	Age deep-vein thrombosis (DVT, blood clot in leg) diagnosed	100000	UK Biobank Assessment Centre	100025	Touchscreen	100036	Health and medical history	100044	UK Biobank Assessment Centre > Touchscreen > Health and medical history > Medical conditions
1170	CAT-SIN	157053	-0.0143457	-0.0251191	-0.00357229	0.00396304	ORDERED-LOGISTIC	Getting up in morning	100000	UK Biobank Assessment Centre	100025	Touchscreen	100050	Lifestyle and environment	100057	UK Biobank Assessment Centre > Touchscreen > Lifestyle and environment > Sleep
20003#1140872198	CAT-MUL	157080/127(157207)	-0.485422	-0.82641	-0.167253	0.0039731	LOGISTIC-BINARY	Treatment/medication code: sodium valproate	100000	UK Biobank Assessment Centre	100071	Verbal interview	100075	Medications	100075	UK Biobank Assessment Centre > Verbal interview > Medications
131290	DATE	156628/598(157226)	0.0247342	0.00770462	0.0523241	0.00406806	LOGISTIC-BINARY	Date I12 first reported (hypertensive renal disease)	100091	Health-related outcomes	1712	First occurrences	2409	Circulatory system disorders	2409	Health-related outcomes > First occurrences > Circulatory system disorders
5463	CAT-SIN	8241/3860(12101)	-0.0887064	-0.150183	-0.0291711	0.00409126	LOGISTIC-BINARY	Leg pain in calf/calves	100000	UK Biobank Assessment Centre	100025	Touchscreen	100036	Health and medical history	100038	UK Biobank Assessment Centre > Touchscreen > Health and medical history > Claudication and peripheral artery disease
20003#1141186750	CAT-MUL	157185/22(157207)	0.0928647	-0.0087221	0.150857	0.00410855	LOGISTIC-BINARY	Treatment/medication code: biotene oralbalance oral gel	100000	UK Biobank Assessment Centre	100071	Verbal interview	100075	Medications	100075	UK Biobank Assessment Centre > Verbal interview > Medications
20003#1141172838	CAT-MUL	157165/42(157207)	-0.946887	-1.6204	-0.329694	0.00416881	LOGISTIC-BINARY	Treatment/medication code: depakote 250mg e/c tablet	100000	UK Biobank Assessment Centre	100071	Verbal interview	100075	Medications	100075	UK Biobank Assessment Centre > Verbal interview > Medications
130670	DATE	156347/879(157226)	0.0229173	0.00557572	0.0457847	0.0042935	LOGISTIC-BINARY	Date D75 first reported (other diseases of blood and blood-forming organs)	100091	Health-related outcomes	1712	First occurrences	2403	Blood, blood-forming organs and certain immune disorders	2403	Health-related outcomes > First occurrences > Blood, blood-forming organs and certain immune disorders
20003#1140869180	CAT-MUL	156967/240(157207)	0.0675028		0.099026	0.00440655	LOGISTIC-BINARY	Treatment/medication code: microgynon 30 tablet	100000	UK Biobank Assessment Centre	100071	Verbal interview	100075	Medications	100075	UK Biobank Assessment Centre > Verbal interview > Medications
20453	CAT-SIN	52644	-0.0463809	-0.0789465	-0.0138153	0.00461082	ORDERED-LOGISTIC	Ever taken cannabis	100089	Online follow-up	136	Mental health	143	Cannabis use	143	Online follow-up > Mental health > Cannabis use
30610	CONTINUOUS	150621	0.00710673	0.00218256	0.0120309	0.00467423	LINEAR	Alkaline phosphatase	100078	Biological samples	100080	Assay results	17518	Blood assays	17518	Biological samples > Assay results > Blood assays > Blood biochemistry
40009	INTEGER	37785	0.0162689	0.00523982	0.0272979	0.00492861	ORDERED-LOGISTIC	Reported occurrences of cancer	100091	Health-related outcomes	100092	Cancer register	100092	Cancer register	100092	Health-related outcomes > Cancer register
20003#1140864752	CAT-MUL	151676/5531(157207)	0.03729	0.0142604	0.062998	0.00498544	LOGISTIC-BINARY	Treatment/medication code: lansoprazole	100000	UK Biobank Assessment Centre	100071	Verbal interview	100075	Medications	100075	UK Biobank Assessment Centre > Verbal interview > Medications
20003#1141194794	CAT-MUL	148220/8987(157207)	-0.0457767	-0.0781947	-0.0144881	0.004998	LOGISTIC-BINARY	Treatment/medication code: bendroflumethiazide	100000	UK Biobank Assessment Centre	100071	Verbal interview	100075	Medications	100075	UK Biobank Assessment Centre > Verbal interview > Medications
131104	DATE	157032/194(157226)	0.0253231	-0.00664815	0.0427263	0.00505658	LOGISTIC-BINARY	Date G82 first reported (paraplegia and tetraplegia)	100091	Health-related outcomes	1712	First occurrences	2406	Nervous system disorders	2406	Health-related outcomes > First occurrences > Nervous system disorders
6145#100	CAT-MUL	68176/88250(156426)	-0.0188545	-0.0323069	-0.00629733	0.00512619	LOGISTIC-BINARY	Illness, injury, bereavement, stress in last 2 years	100000	UK Biobank Assessment Centre	100025	Touchscreen	100059	Psychosocial factors	100060	UK Biobank Assessment Centre > Touchscreen > Psychosocial factors > Mental health
132540	DATE	157124/102(157226)	0.0274913	-0.00904344	0.045708	0.0053753	LOGISTIC-BINARY	Date Q65 first reported (congenital deformities of hip)	100091	Health-related outcomes	1712	First occurrences	2417	Congenital disruptions and chromosomal abnormalities	2417	Health-related outcomes > First occurrences > Congenital disruptions and chromosomal abnormalities
131830	DATE	157022/204(157226)	0.0232406	-0.00206477	0.0413511	0.00538154	LOGISTIC-BINARY	Date L94 first reported (other localised connective tissue disorders)	100091	Health-related outcomes	1712	First occurrences	2412	Skin and subcutaneous tissue disorders	2412	Health-related outcomes > First occurrences > Skin and subcutaneous tissue disorders
132104	DATE	152879/4347(157226)	-0.068745	-0.117888	-0.0211263	0.0054784	LOGISTIC-BINARY	Date N64 first reported (other disorders of breast)	100091	Health-related outcomes	1712	First occurrences	2414	Genitourinary system disorders	2414	Health-related outcomes > First occurrences > Genitourinary system disorders
3731	CAT-SIN	4736/5140(9876)	-0.0785534	-0.134519	-0.0233274	0.00557757	LOGISTIC-BINARY	Former alcohol drinker	100000	UK Biobank Assessment Centre	100025	Touchscreen	100050	Lifestyle and environment	100051	UK Biobank Assessment Centre > Touchscreen > Lifestyle and environment > Alcohol
24019	CONTINUOUS	154808	0.00485957	0.00142107	0.00829806	0.00560621	LINEAR	Particulate matter air pollution (pm10); 2007	100088	Additional exposures	113	Local environment	114	Residential air pollution	114	Additional exposures > Local environment > Residential air pollution
20003#1140860954	CAT-MUL	156785/422(157207)	-0.225932	-0.389747	-0.0705135	0.00561872	LOGISTIC-BINARY	Treatment/medication code: isosorbide mononitrate	100000	UK Biobank Assessment Centre	100071	Verbal interview	100075	Medications	100075	UK Biobank Assessment Centre > Verbal interview > Medications
20127	INTEGER	127828	0.0172372	0.00495901	0.0295154	0.00575755	ORDERED-LOGISTIC	Neuroticism score	100000	UK Biobank Assessment Centre	100025	Touchscreen	100059	Psychosocial factors	100060	UK Biobank Assessment Centre > Touchscreen > Psychosocial factors > Mental health
131528	DATE	155975/1251(157226)	0.0219185	0.00488526	0.0442544	0.00593003	LOGISTIC-BINARY	Date J84 first reported (other interstitial pulmonary diseases)	100091	Health-related outcomes	1712	First occurrences	2410	Respiratory system disorders	2410	Health-related outcomes > First occurrences > Respiratory system disorders
20003#1140868458	CAT-MUL	157140/67(157207)	-0.667278	-1.16339	-0.20971	0.00624362	LOGISTIC-BINARY	Treatment/medication code: hormonin tablet	100000	UK Biobank Assessment Centre	100071	Verbal interview	100075	Medications	100075	UK Biobank Assessment Centre > Verbal interview > Medications
20003#1140879540	CAT-MUL	155372/1835(157207)	0.0213009	0.00437544	0.0423401	0.00628765	LOGISTIC-BINARY	Treatment/medication code: fluoxetine	100000	UK Biobank Assessment Centre	100071	Verbal interview	100075	Medications	100075	UK Biobank Assessment Centre > Verbal interview > Medications
4631	CAT-SIN	35293/20182(55475)	-0.035325	-0.0612643	-0.0109029	0.00632891	LOGISTIC-BINARY	Ever unenthusiastic/disinterested for a whole week	100000	UK Biobank Assessment Centre	100025	Touchscreen	100059	Psychosocial factors	100060	UK Biobank Assessment Centre > Touchscreen > Psychosocial factors > Mental health
6159#8	CAT-MUL	154564/2406(156970)	0.0214927	0.00519141	0.0428488	0.00633709	LOGISTIC-BINARY	Pain type(s) experienced in last month: Pain all over the body	100000	UK Biobank Assessment Centre	100025	Touchscreen	100036	Health and medical history	100048	UK Biobank Assessment Centre > Touchscreen > Health and medical history > Pain
131538	DATE	156362/864(157226)	0.022758	-0.0038622	0.0396568	0.00669128	LOGISTIC-BINARY	Date J92 first reported (pleural plaque)	100091	Health-related outcomes	1712	First occurrences	2410	Respiratory system disorders	2410	Health-related outcomes > First occurrences > Respiratory system disorders
131550	DATE	157041/185(157226)	0.0227181	-0.00314337	0.0407681	0.00679739	LOGISTIC-BINARY	Date J99 first reported (respiratory disorders in diseases classified elsewhere)	100091	Health-related outcomes	1712	First occurrences	2410	Respiratory system disorders	2410	Health-related outcomes > First occurrences > Respiratory system disorders
24007	CONTINUOUS	145121	0.00614799	0.00168779	0.0106082	0.00690028	LINEAR	Particulate matter air pollution (pm2.5) absorbance; 2010	100088	Additional exposures	113	Local environment	114	Residential air pollution	114	Additional exposures > Local environment > Residential air pollution
6157#3	CAT-MUL	13642/23128(36770)	-0.03043	-0.0528496	-0.00866092	0.0069347	LOGISTIC-BINARY	Why stopped smoking: Health precaution	100000	UK Biobank Assessment Centre	100025	Touchscreen	100050	Lifestyle and environment	100058	UK Biobank Assessment Centre > Touchscreen > Lifestyle and environment > Smoking
40006#C20	CAT-MUL	156562/664(157226)	0.0211719	-0.000421726	0.0395006	0.00708324	LOGISTIC-BINARY	Type of cancer: ICD10: C20 Malignant neoplasm of rectum	100091	Health-related outcomes	100092	Cancer register	100092	Cancer register	100092	Health-related outcomes > Cancer register
130624	DATE	156082/1144(157226)	0.0210192	0.00325874	0.0420379	0.00714869	LOGISTIC-BINARY	Date D51 first reported (vitamin b12 deficiency anaemia)	100091	Health-related outcomes	1712	First occurrences	2403	Blood, blood-forming organs and certain immune disorders	2403	Health-related outcomes > First occurrences > Blood, blood-forming organs and certain immune disorders
132122	DATE	153946/3280(157226)	-0.0761589	-0.1325	-0.0215686	0.00725319	LOGISTIC-BINARY	Date N80 first reported (endometriosis)	100091	Health-related outcomes	1712	First occurrences	2414	Genitourinary system disorders	2414	Health-related outcomes > First occurrences > Genitourinary system disorders
131300	DATE	156996/230(157226)	-0.307372	-0.539469	-0.0898363	0.00750248	LOGISTIC-BINARY	Date I22 first reported (subsequent myocardial infarction)	100091	Health-related outcomes	1712	First occurrences	2409	Circulatory system disorders	2409	Health-related outcomes > First occurrences > Circulatory system disorders
20001#1058	CAT-MUL	157193/14(157207)	0.108186	-0.0510021	0.168866	0.00753886	LOGISTIC-BINARY	Cancer code, self-reported: other haematological malignancy	100000	UK Biobank Assessment Centre	100071	Verbal interview	100074	Medical conditions	100074	UK Biobank Assessment Centre > Verbal interview > Medical conditions
20003#1140860840	CAT-MUL	157060/147(157207)	-0.393691	-0.691889	-0.11543	0.00756671	LOGISTIC-BINARY	Treatment/medication code: nitrolingual 400micrograms spray	100000	UK Biobank Assessment Centre	100071	Verbal interview	100075	Medications	100075	UK Biobank Assessment Centre > Verbal interview > Medications
40006#D45	CAT-MUL	157169/57(157226)	0.0287351	-0.015975	0.0473257	0.00769124	LOGISTIC-BINARY	Type of cancer: ICD10: D45 Polycythaemia vera	100091	Health-related outcomes	100092	Cancer register	100092	Cancer register	100092	Health-related outcomes > Cancer register
20001#1023	CAT-MUL	157088/119(157207)	0.0249484	-0.00984194	0.0424535	0.00792461	LOGISTIC-BINARY	Cancer code, self-reported: rectal cancer	100000	UK Biobank Assessment Centre	100071	Verbal interview	100074	Medical conditions	100074	UK Biobank Assessment Centre > Verbal interview > Medical conditions
5832-3	CAT-SIN	6671/7745	-999	-999	-999	0.00793145	MULTINOMIAL-LOGISTIC	Which eye(s) affected by hypermetropia (long sight)	100000	UK Biobank Assessment Centre	100025	Touchscreen	100036	Health and medical history	100041	UK Biobank Assessment Centre > Touchscreen > Health and medical history > Eyesight
131892	DATE	156573/653(157226)	0.020772	0.00176757	0.0412484	0.00794289	LOGISTIC-BINARY	Date M31 first reported (other necrotising vasculopathies)	100091	Health-related outcomes	1712	First occurrences	2413	Musculoskeletal system and connective tissue disorders	2413	Health-related outcomes > First occurrences > Musculoskeletal system and connective tissue disorders
20401	CAT-SIN	49302/2862(52164)	-0.0820064	-0.143535	-0.0225837	0.00797336	LOGISTIC-BINARY	Ever addicted to any substance or behaviour	100089	Online follow-up	136	Mental health	141	Addictions	141	Online follow-up > Mental health > Addictions
40012#1	CAT-MUL	156268/958(157226)	0.0552304	0.0203385	0.0917112	0.00809811	LOGISTIC-BINARY	Behaviour of cancer tumour: Uncertain whether benign or malignant	100091	Health-related outcomes	100092	Cancer register	100092	Cancer register	100092	Health-related outcomes > Cancer register
23062	CAT-SIN	2217/827(3044)	-0.165724	-0.291272	-0.0467702	0.00813194	LOGISTIC-BINARY	T. gondii seropositivity for Toxoplasma gondii	100078	Biological samples	100080	Assay results	51428	Blood assays	51428	Biological samples > Assay results > Blood assays > Infectious Diseases
3761	INTEGER	31784	-0.0202192	-0.035193	-0.00524544	0.00813323	LINEAR	Age hay fever, rhinitis or eczema diagnosed	100000	UK Biobank Assessment Centre	100025	Touchscreen	100036	Health and medical history	100044	UK Biobank Assessment Centre > Touchscreen > Health and medical history > Medical conditions
40011#8041	CAT-MUL	157126/100(157226)	-0.489014	-0.86423	-0.14199	0.00813608	LOGISTIC-BINARY	Histology of cancer tumour: Small cell carcinoma, NOS	100091	Health-related outcomes	100092	Cancer register	100092	Cancer register	100092	Health-related outcomes > Cancer register
131502	DATE	156976/250(157226)	0.0292601	-0.0188557	0.0469593	0.0083139	LOGISTIC-BINARY	Date J61 first reported (pneumoconiosis due to asbestos and other mineral fibres)	100091	Health-related outcomes	1712	First occurrences	2410	Respiratory system disorders	2410	Health-related outcomes > First occurrences > Respiratory system disorders
131518	DATE	156186/1040(157226)	0.0206251	0.00267906	0.0418817	0.00840084	LOGISTIC-BINARY	Date J69 first reported (pneumonitis due to solids and liquids)	100091	Health-related outcomes	1712	First occurrences	2410	Respiratory system disorders	2410	Health-related outcomes > First occurrences > Respiratory system disorders
131912	DATE	156582/644(157226)	0.0208363	-0.00147984	0.0389567	0.00854384	LOGISTIC-BINARY	Date M45 first reported (ankylosing spondylitis)	100091	Health-related outcomes	1712	First occurrences	2413	Musculoskeletal system and connective tissue disorders	2413	Health-related outcomes > First occurrences > Musculoskeletal system and connective tissue disorders
5264	CONTINUOUS	39184	-0.00849462	-0.0148323	-0.00215697	0.00861485	LINEAR	Corneal hysteresis (left)	100000	UK Biobank Assessment Centre	100006	Physical measures	100013	Eye measures	100015	UK Biobank Assessment Centre > Physical measures > Eye measures > Intraocular pressure
20003#99999	CAT-MUL	152168/5039(157207)	0.023468	0.00825749	0.0465672	0.00867046	LOGISTIC-BINARY	Treatment/medication code: Free-text entry, unable to be coded	100000	UK Biobank Assessment Centre	100071	Verbal interview	100075	Medications	100075	UK Biobank Assessment Centre > Verbal interview > Medications
130770	DATE	155915/1311(157226)	0.0211763	0.00426292	0.0443817	0.00878428	LOGISTIC-BINARY	Date E53 first reported (deficiency of other b group vitamins)	100091	Health-related outcomes	1712	First occurrences	2404	Endocrine, nutritional and metabolic diseases	2404	Health-related outcomes > First occurrences > Endocrine, nutritional and metabolic diseases
40013#2331	CAT-MUL	156696/530(157226)	-0.191845	-0.339036	-0.0513205	0.00909025	LOGISTIC-BINARY	Type of cancer: ICD9: 2331 Carcinoma in situ of cervix uteri	100091	Health-related outcomes	100092	Cancer register	100092	Cancer register	100092	Health-related outcomes > Cancer register
20003#1141181868	CAT-MUL	157044/163(157207)	-0.367609	-0.652918	-0.101428	0.00914733	LOGISTIC-BINARY	Treatment/medication code: omacor 1g capsule	100000	UK Biobank Assessment Centre	100071	Verbal interview	100075	Medications	100075	UK Biobank Assessment Centre > Verbal interview > Medications
20003#1140926606	CAT-MUL	156243/964(157207)	0.0209884	-0.00306808	0.037979	0.00944842	LOGISTIC-BINARY	Treatment/medication code: salbutamol 100micrograms spacehaler	100000	UK Biobank Assessment Centre	100071	Verbal interview	100075	Medications	100075	UK Biobank Assessment Centre > Verbal interview > Medications
131852	DATE	156768/458(157226)	0.0211466	-0.00344382	0.0388681	0.00950966	LOGISTIC-BINARY	Date M07 first reported (psoriatic and enteropathic arthropathies)	100091	Health-related outcomes	1712	First occurrences	2413	Musculoskeletal system and connective tissue disorders	2413	Health-related outcomes > First occurrences > Musculoskeletal system and connective tissue disorders
6144#5	CAT-MUL	35102/121739(156841)	0.0222202	0.0059065	0.0392799	0.00955055	LOGISTIC-BINARY	Never eat eggs, dairy, wheat, sugar: I eat all of the above	100000	UK Biobank Assessment Centre	100025	Touchscreen	100050	Lifestyle and environment	100052	UK Biobank Assessment Centre > Touchscreen > Lifestyle and environment > Diet
132126	DATE	157100/126(157226)	0.0239813	-0.0088398	0.0418455	0.0100342	LOGISTIC-BINARY	Date N82 first reported (fistulae involving female genital tract)	100091	Health-related outcomes	1712	First occurrences	2414	Genitourinary system disorders	2414	Health-related outcomes > First occurrences > Genitourinary system disorders
20001#1053	CAT-MUL	156916/291(157207)	0.0211022	-0.00366963	0.039074	0.0100473	LOGISTIC-BINARY	Cancer code, self-reported: non-hodgkins lymphoma	100000	UK Biobank Assessment Centre	100071	Verbal interview	100074	Medical conditions	100074	UK Biobank Assessment Centre > Verbal interview > Medical conditions
131690	DATE	156186/1040(157226)	0.0201771	0.00226436	0.0417449	0.0102387	LOGISTIC-BINARY	Date K91 first reported (postprocedural disorders of digestive system, not elsewhere classified)	100091	Health-related outcomes	1712	First occurrences	2411	Digestive system disorders	2411	Health-related outcomes > First occurrences > Digestive system disorders
20003#1140876146	CAT-MUL	157143/64(157207)	0.0806603	-0.0275582	0.131661	0.0105288	LOGISTIC-BINARY	Treatment/medication code: rhinocort 50micrograms nasal spray	100000	UK Biobank Assessment Centre	100071	Verbal interview	100075	Medications	100075	UK Biobank Assessment Centre > Verbal interview > Medications
21054	CAT-SIN	58246	0.018726	0.00526221	0.0321897	0.0110138	ORDERED-LOGISTIC	Degree bothered by fainting spells in the last 3 months	100089	Online follow-up	153	Digestive health	153	Digestive health	153	Online follow-up > Digestive health
20003#1140872072	CAT-MUL	156886/321(157207)	0.0214305	-0.0056105	0.0389247	0.0110496	LOGISTIC-BINARY	Treatment/medication code: tegretol 100mg tablet	100000	UK Biobank Assessment Centre	100071	Verbal interview	100075	Medications	100075	UK Biobank Assessment Centre > Verbal interview > Medications
2296	CAT-SIN	156948	0.0169857	0.00217691	0.0317945	0.0111404	ORDERED-LOGISTIC	Falls in the last year	100000	UK Biobank Assessment Centre	100025	Touchscreen	100036	Health and medical history	100042	UK Biobank Assessment Centre > Touchscreen > Health and medical history > General health
1588	INTEGER	113041	0.0217343	0.00502461	0.038444	0.0114853	ORDERED-LOGISTIC	Average weekly beer plus cider intake	100000	UK Biobank Assessment Centre	100025	Touchscreen	100050	Lifestyle and environment	100051	UK Biobank Assessment Centre > Touchscreen > Lifestyle and environment > Alcohol
130688	DATE	156975/251(157226)	0.0212685	-0.00568351	0.0388437	0.0116802	LOGISTIC-BINARY	Date D89 first reported (other disorders involving the immune mechanism, not elsewhere classified)	100091	Health-related outcomes	1712	First occurrences	2403	Blood, blood-forming organs and certain immune disorders	2403	Health-related outcomes > First occurrences > Blood, blood-forming organs and certain immune disorders
20001#1072	CAT-MUL	156623/584(157207)	-0.188655	-0.338635	-0.0454423	0.0118146	LOGISTIC-BINARY	Cancer code, self-reported: cin/pre-cancer cells cervix	100000	UK Biobank Assessment Centre	100071	Verbal interview	100074	Medical conditions	100074	UK Biobank Assessment Centre > Verbal interview > Medical conditions
131834	DATE	156173/1053(157226)	0.0195624	0.00138359	0.0402853	0.0119139	LOGISTIC-BINARY	Date L97 first reported (ulcer of lower limb, not elsewhere classified)	100091	Health-related outcomes	1712	First occurrences	2412	Skin and subcutaneous tissue disorders	2412	Health-related outcomes > First occurrences > Skin and subcutaneous tissue disorders
20003#1141157126	CAT-MUL	156935/272(157207)	0.0243004	-0.0118353	0.0418568	0.0119261	LOGISTIC-BINARY	Treatment/medication code: montelukast product	100000	UK Biobank Assessment Centre	100071	Verbal interview	100075	Medications	100075	UK Biobank Assessment Centre > Verbal interview > Medications
20003#1141188146	CAT-MUL	156971/236(157207)	-0.283753	-0.511917	-0.0699214	0.0120712	LOGISTIC-BINARY	Treatment/medication code: simvador 10mg tablet	100000	UK Biobank Assessment Centre	100071	Verbal interview	100075	Medications	100075	UK Biobank Assessment Centre > Verbal interview > Medications
131426	DATE	149081/8145(157226)	-0.0443585	-0.079494	-0.0104594	0.0120832	LOGISTIC-BINARY	Date J01 first reported (acute sinusitis)	100091	Health-related outcomes	1712	First occurrences	2410	Respiratory system disorders	2410	Health-related outcomes > First occurrences > Respiratory system disorders
1468-3	CAT-SIN	33872/131947	-999	-999	-999	0.0122961	MULTINOMIAL-LOGISTIC	Cereal type	100000	UK Biobank Assessment Centre	100025	Touchscreen	100050	Lifestyle and environment	100052	UK Biobank Assessment Centre > Touchscreen > Lifestyle and environment > Diet
132112	DATE	155606/1620(157226)	-0.102127	-0.183436	-0.0237929	0.0123577	LOGISTIC-BINARY	Date N73 first reported (other female pelvic inflammatory diseases)	100091	Health-related outcomes	1712	First occurrences	2414	Genitourinary system disorders	2414	Health-related outcomes > First occurrences > Genitourinary system disorders
20003#1140865588	CAT-MUL	157096/111(157207)	0.0243169	-0.0133808	0.0419935	0.0127633	LOGISTIC-BINARY	Treatment/medication code: pentasa sr 250mg m/r tablet	100000	UK Biobank Assessment Centre	100071	Verbal interview	100075	Medications	100075	UK Biobank Assessment Centre > Verbal interview > Medications
130212	DATE	157119/107(157226)	-0.452803	-0.822846	-0.112326	0.0128077	LOGISTIC-BINARY	Date B24 first reported (unspecified human immunodeficiency virus [hiv] disease)	100091	Health-related outcomes	1712	First occurrences	2401	Certain infectious and parasitic diseases	2401	Health-related outcomes > First occurrences > Certain infectious and parasitic diseases
132456	DATE	157125/101(157226)	-0.464426	-0.844086	-0.113358	0.0129732	LOGISTIC-BINARY	Date Q14 first reported (congenital malformations of posterior segment of eye)	100091	Health-related outcomes	1712	First occurrences	2417	Congenital disruptions and chromosomal abnormalities	2417	Health-related outcomes > First occurrences > Congenital disruptions and chromosomal abnormalities
20003#1140926934	CAT-MUL	155933/1274(157207)	0.0316187	-0.0121442	0.0509717	0.0130009	LOGISTIC-BINARY	Treatment/medication code: tamsulosin	100000	UK Biobank Assessment Centre	100071	Verbal interview	100075	Medications	100075	UK Biobank Assessment Centre > Verbal interview > Medications
132004	DATE	156868/358(157226)	0.0208023	-0.0057482	0.038288	0.0131706	LOGISTIC-BINARY	Date N03 first reported (chronic nephritic syndrome)	100091	Health-related outcomes	1712	First occurrences	2414	Genitourinary system disorders	2414	Health-related outcomes > First occurrences > Genitourinary system disorders
1677	CAT-SIN	34094/85944(120038)	-0.0198857	-0.0363767	-0.0059776	0.0132829	LOGISTIC-BINARY	Breastfed as a baby	100000	UK Biobank Assessment Centre	100025	Touchscreen	100033	Early life factors	100033	UK Biobank Assessment Centre > Touchscreen > Early life factors
20003#1140865654	CAT-MUL	157146/61(157207)	0.0871842	-0.0422529	0.139981	0.0133146	LOGISTIC-BINARY	Treatment/medication code: codeine phosphate+kaolin 10mg/3g/10ml mixture	100000	UK Biobank Assessment Centre	100071	Verbal interview	100075	Medications	100075	UK Biobank Assessment Centre > Verbal interview > Medications
20003#1140917448	CAT-MUL	157188/19(157207)	0.0288628	-0.0208206	0.0488028	0.0136335	LOGISTIC-BINARY	Treatment/medication code: oestradiol 1.25g/dose gel	100000	UK Biobank Assessment Centre	100071	Verbal interview	100075	Medications	100075	UK Biobank Assessment Centre > Verbal interview > Medications
20003#1140911642	CAT-MUL	157150/57(157207)	0.0286026		0.046905	0.0139648	LOGISTIC-BINARY	Treatment/medication code: tacrolimus	100000	UK Biobank Assessment Centre	100071	Verbal interview	100075	Medications	100075	UK Biobank Assessment Centre > Verbal interview > Medications
20003#1140865578	CAT-MUL	157003/204(157207)	0.021494	-0.00844256	0.0388515	0.0140208	LOGISTIC-BINARY	Treatment/medication code: mesalazine	100000	UK Biobank Assessment Centre	100071	Verbal interview	100075	Medications	100075	UK Biobank Assessment Centre > Verbal interview > Medications
24006	CONTINUOUS	145121	0.00597248	0.00119648	0.0107485	0.0142473	LINEAR	Particulate matter air pollution (pm2.5); 2010	100088	Additional exposures	113	Local environment	114	Residential air pollution	114	Additional exposures > Local environment > Residential air pollution
131634	DATE	154057/3169(157226)	0.0399069	0.0125406	0.0698217	0.0142971	LOGISTIC-BINARY	Date K56 first reported (paralytic ileus and intestinal obstruction without hernia)	100091	Health-related outcomes	1712	First occurrences	2411	Digestive system disorders	2411	Health-related outcomes > First occurrences > Digestive system disorders
20003#1140851812	CAT-MUL	156885/322(157207)	-0.225725	-0.411305	-0.0507782	0.0143101	LOGISTIC-BINARY	Treatment/medication code: gtn 400micrograms spray	100000	UK Biobank Assessment Centre	100071	Verbal interview	100075	Medications	100075	UK Biobank Assessment Centre > Verbal interview > Medications
131956	DATE	154573/2653(157226)	-0.0759562	-0.137767	-0.0164557	0.014417	LOGISTIC-BINARY	Date M76 first reported (enthesopathies of lower limb, excluding foot)	100091	Health-related outcomes	1712	First occurrences	2413	Musculoskeletal system and connective tissue disorders	2413	Health-related outcomes > First occurrences > Musculoskeletal system and connective tissue disorders
130336	DATE	154589/2637(157226)	0.0421036	0.0144825	0.0733119	0.0144336	LOGISTIC-BINARY	Date B95 first reported (streptococcus and staphylococcus as the cause of diseases classified to other chapters)	100091	Health-related outcomes	1712	First occurrences	2401	Certain infectious and parasitic diseases	2401	Health-related outcomes > First occurrences > Certain infectious and parasitic diseases
5263	CONTINUOUS	39184	0.00796472	0.00155274	0.0143767	0.0149098	LINEAR	Intra-ocular pressure, Goldmann-correlated (left)	100000	UK Biobank Assessment Centre	100006	Physical measures	100013	Eye measures	100015	UK Biobank Assessment Centre > Physical measures > Eye measures > Intraocular pressure
20003#1141174520	CAT-MUL	156273/934(157207)	0.0188232	-0.000473377	0.0384493	0.0151583	LOGISTIC-BINARY	Treatment/medication code: symbicort 100/6 turbohaler	100000	UK Biobank Assessment Centre	100071	Verbal interview	100075	Medications	100075	UK Biobank Assessment Centre > Verbal interview > Medications
131640	DATE	146267/10959(157226)	0.0263244	0.00781137	0.0477069	0.0153717	LOGISTIC-BINARY	Date K59 first reported (other functional intestinal disorders)	100091	Health-related outcomes	1712	First occurrences	2411	Digestive system disorders	2411	Health-related outcomes > First occurrences > Digestive system disorders
20003#1141157252	CAT-MUL	157087/120(157207)	-0.391687	-0.720155	-0.0881285	0.0154602	LOGISTIC-BINARY	Treatment/medication code: glyceryl trinitrate product	100000	UK Biobank Assessment Centre	100071	Verbal interview	100075	Medications	100075	UK Biobank Assessment Centre > Verbal interview > Medications
20003#1140870956	CAT-MUL	157087/120(157207)	0.0252434	-0.018057	0.0430617	0.0155369	LOGISTIC-BINARY	Treatment/medication code: alfacalcidol	100000	UK Biobank Assessment Centre	100071	Verbal interview	100075	Medications	100075	UK Biobank Assessment Centre > Verbal interview > Medications
131586	DATE	150072/7154(157226)	0.0296001	0.0100809	0.0537181	0.0156178	LOGISTIC-BINARY	Date K22 first reported (other diseases of oesophagus)	100091	Health-related outcomes	1712	First occurrences	2411	Digestive system disorders	2411	Health-related outcomes > First occurrences > Digestive system disorders
132220	DATE	156621/605(157226)	0.0318978		0.0505398	0.0156216	LOGISTIC-BINARY	Date O34 first reported (maternal care for known or suspected abnormality of pelvic organs)	100091	Health-related outcomes	1712	First occurrences	2415	Pregnancy, childbirth and the puerperium	2415	Health-related outcomes > First occurrences > Pregnancy, childbirth and the puerperium
20003#1141164276	CAT-MUL	157096/111(157207)	-0.418835	-0.770774	-0.0934708	0.015647	LOGISTIC-BINARY	Treatment/medication code: nebivolol	100000	UK Biobank Assessment Centre	100071	Verbal interview	100075	Medications	100075	UK Biobank Assessment Centre > Verbal interview > Medications
131774	DATE	153504/3722(157226)	-0.0621257	-0.113437	-0.012778	0.0159403	LOGISTIC-BINARY	Date L60 first reported (nail disorders)	100091	Health-related outcomes	1712	First occurrences	2412	Skin and subcutaneous tissue disorders	2412	Health-related outcomes > First occurrences > Skin and subcutaneous tissue disorders
6159#4	CAT-MUL	117438/39532(156970)	-0.019624	-0.0358409	-0.00413089	0.0160842	LOGISTIC-BINARY	Pain type(s) experienced in last month: Back pain	100000	UK Biobank Assessment Centre	100025	Touchscreen	100036	Health and medical history	100048	UK Biobank Assessment Centre > Touchscreen > Health and medical history > Pain
132008	DATE	156965/261(157226)	0.0209392	-0.00885439	0.0382184	0.0164838	LOGISTIC-BINARY	Date N05 first reported (unspecified nephritic syndrome)	100091	Health-related outcomes	1712	First occurrences	2414	Genitourinary system disorders	2414	Health-related outcomes > First occurrences > Genitourinary system disorders
20003#1140861202	CAT-MUL	157154/53(157207)	0.0877285	-0.0531397	0.140524	0.016659	LOGISTIC-BINARY	Treatment/medication code: istin 5mg tablet	100000	UK Biobank Assessment Centre	100071	Verbal interview	100075	Medications	100075	UK Biobank Assessment Centre > Verbal interview > Medications
131828	DATE	157082/144(157226)	0.0235947	-0.0150833	0.0411526	0.0167133	LOGISTIC-BINARY	Date L93 first reported (lupus erythematosus)	100091	Health-related outcomes	1712	First occurrences	2412	Skin and subcutaneous tissue disorders	2412	Health-related outcomes > First occurrences > Skin and subcutaneous tissue disorders
20003#1141166294	CAT-MUL	157145/62(157207)	0.0278379	-0.0222861	0.0481928	0.0169332	LOGISTIC-BINARY	Treatment/medication code: leflunomide	100000	UK Biobank Assessment Centre	100071	Verbal interview	100075	Medications	100075	UK Biobank Assessment Centre > Verbal interview > Medications
5256	CONTINUOUS	39258	-0.00773218	-0.0140806	-0.00138377	0.0169795	LINEAR	Corneal hysteresis (right)	100000	UK Biobank Assessment Centre	100006	Physical measures	100013	Eye measures	100015	UK Biobank Assessment Centre > Physical measures > Eye measures > Intraocular pressure
131144	DATE	154380/2846(157226)	0.0399316	0.0129674	0.0712488	0.0171139	LOGISTIC-BINARY	Date H11 first reported (other disorders of conjunctiva)	100091	Health-related outcomes	1712	First occurrences	2407	Eye and adnexa disorders	2407	Health-related outcomes > First occurrences > Eye and adnexa disorders
20003#1140884488	CAT-MUL	153893/3314(157207)	0.0219408	0.00621925	0.0472134	0.0174603	LOGISTIC-BINARY	Treatment/medication code: diclofenac	100000	UK Biobank Assessment Centre	100071	Verbal interview	100075	Medications	100075	UK Biobank Assessment Centre > Verbal interview > Medications
132240	DATE	156799/427(157226)	0.0601195	-0.0384309	0.0882465	0.0179106	LOGISTIC-BINARY	Date O47 first reported (false labour)	100091	Health-related outcomes	1712	First occurrences	2415	Pregnancy, childbirth and the puerperium	2415	Health-related outcomes > First occurrences > Pregnancy, childbirth and the puerperium
40006#D013	CAT-MUL	157210/16(157226)	0.0995508	-0.0856628	0.162727	0.0183674	LOGISTIC-BINARY	Type of cancer: ICD10: D01.3 Anus and anal canal	100091	Health-related outcomes	100092	Cancer register	100092	Cancer register	100092	Health-related outcomes > Cancer register
20022	CONTINUOUS	90961	0.0102434	0.00172504	0.0187617	0.01843	LINEAR	Birth weight	100000	UK Biobank Assessment Centre	100071	Verbal interview	100072	Early life factors	100072	UK Biobank Assessment Centre > Verbal interview > Early life factors
132264	DATE	155013/2213(157226)	0.0374226	-0.0140708	0.0570859	0.0184838	LOGISTIC-BINARY	Date O70 first reported (perineal laceration during delivery)	100091	Health-related outcomes	1712	First occurrences	2415	Pregnancy, childbirth and the puerperium	2415	Health-related outcomes > First occurrences > Pregnancy, childbirth and the puerperium
20003#1140883162	CAT-MUL	157185/22(157207)	-1.07273	-2.01347	-0.22087	0.018592	LOGISTIC-BINARY	Treatment/medication code: combined oral contraceptive product	100000	UK Biobank Assessment Centre	100071	Verbal interview	100075	Medications	100075	UK Biobank Assessment Centre > Verbal interview > Medications
2887	INTEGER	34792	-0.0329609	-0.0603578	-0.00556391	0.018692	ORDERED-LOGISTIC	Number of cigarettes previously smoked daily	100000	UK Biobank Assessment Centre	100025	Touchscreen	100050	Lifestyle and environment	100058	UK Biobank Assessment Centre > Touchscreen > Lifestyle and environment > Smoking
131470	DATE	154705/2521(157226)	0.0175395	-0.000860494	0.0353422	0.0189615	LOGISTIC-BINARY	Date J33 first reported (nasal polyp)	100091	Health-related outcomes	1712	First occurrences	2410	Respiratory system disorders	2410	Health-related outcomes > First occurrences > Respiratory system disorders
40011#9950	CAT-MUL	157164/62(157226)	0.0241965	-0.0182823	0.0421533	0.0191435	LOGISTIC-BINARY	Histology of cancer tumour: Polycythemia vera	100091	Health-related outcomes	100092	Cancer register	100092	Cancer register	100092	Health-related outcomes > Cancer register
130200	DATE	157048/178(157226)	-0.310975	-0.580326	-0.0596874	0.0195046	LOGISTIC-BINARY	Date B18 first reported (chronic viral hepatitis)	100091	Health-related outcomes	1712	First occurrences	2401	Certain infectious and parasitic diseases	2401	Health-related outcomes > First occurrences > Certain infectious and parasitic diseases
6159#2	CAT-MUL	154087/2883(156970)	0.0173899	-0.00127558	0.0346978	0.0196648	LOGISTIC-BINARY	Pain type(s) experienced in last month: Facial pain	100000	UK Biobank Assessment Centre	100025	Touchscreen	100036	Health and medical history	100048	UK Biobank Assessment Centre > Touchscreen > Health and medical history > Pain
20001#1045	CAT-MUL	156933/274(157207)	0.081092	-0.0177657	0.136172	0.02015	LOGISTIC-BINARY	Cancer code, self-reported: testicular cancer	100000	UK Biobank Assessment Centre	100071	Verbal interview	100074	Medical conditions	100074	UK Biobank Assessment Centre > Verbal interview > Medical conditions
20003#1141162824	CAT-MUL	156952/255(157207)	0.0198466	-0.00793806	0.0374209	0.0201756	LOGISTIC-BINARY	Treatment/medication code: detrusitol 1mg tablet	100000	UK Biobank Assessment Centre	100071	Verbal interview	100075	Medications	100075	UK Biobank Assessment Centre > Verbal interview > Medications
40013#1809	CAT-MUL	157087/139(157226)	0.0797237	-0.0334508	0.133853	0.0202647	LOGISTIC-BINARY	Type of cancer: ICD9: 1809 Malignant neoplasm of cervix uteri, unspecified	100091	Health-related outcomes	100092	Cancer register	100092	Cancer register	100092	Health-related outcomes > Cancer register
131532	DATE	157008/218(157226)	0.022319	-0.015043	0.0395331	0.0203512	LOGISTIC-BINARY	Date J86 first reported (pyothorax)	100091	Health-related outcomes	1712	First occurrences	2410	Respiratory system disorders	2410	Health-related outcomes > First occurrences > Respiratory system disorders
20003#1141157364	CAT-MUL	157180/27(157207)	0.0965417	-0.0827838	0.157868	0.0208796	LOGISTIC-BINARY	Treatment/medication code: metronidazole product	100000	UK Biobank Assessment Centre	100071	Verbal interview	100075	Medications	100075	UK Biobank Assessment Centre > Verbal interview > Medications
40011#8140	CAT-MUL	150052/7174(157226)	0.0226659	0.00718073	0.0456322	0.0210206	LOGISTIC-BINARY	Histology of cancer tumour: Adenocarcinoma, NOS	100091	Health-related outcomes	100092	Cancer register	100092	Cancer register	100092	Health-related outcomes > Cancer register
131950	DATE	149039/8187(157226)	-0.0392121	-0.0732201	-0.00665281	0.0216061	LOGISTIC-BINARY	Date M72 first reported (fibroblastic disorders)	100091	Health-related outcomes	1712	First occurrences	2413	Musculoskeletal system and connective tissue disorders	2413	Health-related outcomes > First occurrences > Musculoskeletal system and connective tissue disorders
131390	DATE	156180/1046(157226)	0.0183493	-0.00503028	0.0355695	0.0216933	LOGISTIC-BINARY	Date I77 first reported (other disorders of arteries and arterioles)	100091	Health-related outcomes	1712	First occurrences	2409	Circulatory system disorders	2409	Health-related outcomes > First occurrences > Circulatory system disorders
20003#1141192740	CAT-MUL	156935/272(157207)	-0.236978	-0.445514	-0.0410689	0.0218013	LOGISTIC-BINARY	Treatment/medication code: ezetrol 10mg tablet	100000	UK Biobank Assessment Centre	100071	Verbal interview	100075	Medications	100075	UK Biobank Assessment Centre > Verbal interview > Medications
20003#1140881856	CAT-MUL	155457/1750(157207)	0.0175058	-0.000795647	0.0368376	0.0218024	LOGISTIC-BINARY	Treatment/medication code: salbutamol	100000	UK Biobank Assessment Centre	100071	Verbal interview	100075	Medications	100075	UK Biobank Assessment Centre > Verbal interview > Medications
20003#1141182628	CAT-MUL	156882/325(157207)	0.0199565	-0.00969223	0.0372011	0.0220745	LOGISTIC-BINARY	Treatment/medication code: tiotropium	100000	UK Biobank Assessment Centre	100071	Verbal interview	100075	Medications	100075	UK Biobank Assessment Centre > Verbal interview > Medications
20003#1141192414	CAT-MUL	157106/101(157207)	-0.41122	-0.777346	-0.069745	0.022245	LOGISTIC-BINARY	Treatment/medication code: crestor 10mg tablet	100000	UK Biobank Assessment Centre	100071	Verbal interview	100075	Medications	100075	UK Biobank Assessment Centre > Verbal interview > Medications
131582	DATE	151288/5938(157226)	0.0170598	0.00215153	0.0358511	0.0225535	LOGISTIC-BINARY	Date K20 first reported (oesophagitis)	100091	Health-related outcomes	1712	First occurrences	2411	Digestive system disorders	2411	Health-related outcomes > First occurrences > Digestive system disorders
20003#1141174032	CAT-MUL	157121/86(157207)	0.0297484		0.0503637	0.0225809	LOGISTIC-BINARY	Treatment/medication code: doublebase gel	100000	UK Biobank Assessment Centre	100071	Verbal interview	100075	Medications	100075	UK Biobank Assessment Centre > Verbal interview > Medications
20415	CAT-SIN	598/491(1089)	0.239034	0.033518	0.446606	0.0231213	LOGISTIC-BINARY	Ongoing addiction to alcohol	100089	Online follow-up	136	Mental health	141	Addictions	141	Online follow-up > Mental health > Addictions
132602	DATE	157216/10(157226)	-1.65696	-3.14134	-0.300688	0.0232227	LOGISTIC-BINARY	Date Q98 first reported (other sex chromosome abnormalities, male phenotype, not elsewhere classified)	100091	Health-related outcomes	1712	First occurrences	2417	Congenital disruptions and chromosomal abnormalities	2417	Health-related outcomes > First occurrences > Congenital disruptions and chromosomal abnormalities
20003#1140861998	CAT-MUL	152858/4349(157207)	0.0227376	0.00685742	0.0481818	0.023301	LOGISTIC-BINARY	Treatment/medication code: ventolin 100micrograms inhaler	100000	UK Biobank Assessment Centre	100071	Verbal interview	100075	Medications	100075	UK Biobank Assessment Centre > Verbal interview > Medications
131820	DATE	155693/1533(157226)	0.0186434	0.00211365	0.0426817	0.0237858	LOGISTIC-BINARY	Date L89 first reported (decubitus ulcer)	100091	Health-related outcomes	1712	First occurrences	2412	Skin and subcutaneous tissue disorders	2412	Health-related outcomes > First occurrences > Skin and subcutaneous tissue disorders
20003#1140864286	CAT-MUL	156947/260(157207)	0.021793	-0.0154172	0.039059	0.0239381	LOGISTIC-BINARY	Treatment/medication code: flixotide 25micrograms inhaler	100000	UK Biobank Assessment Centre	100071	Verbal interview	100075	Medications	100075	UK Biobank Assessment Centre > Verbal interview > Medications
20003#1203	CAT-MUL	157073/134(157207)	-0.352139	-0.669148	-0.0585669	0.0241871	LOGISTIC-BINARY	Treatment/medication code: aloe vera product	100000	UK Biobank Assessment Centre	100071	Verbal interview	100075	Medications	100075	UK Biobank Assessment Centre > Verbal interview > Medications
130082	DATE	156383/843(157226)	0.017706	-0.00416814	0.0357272	0.0243003	LOGISTIC-BINARY	Date A49 first reported (bacterial infection of unspecified site)	100091	Health-related outcomes	1712	First occurrences	2401	Certain infectious and parasitic diseases	2401	Health-related outcomes > First occurrences > Certain infectious and parasitic diseases
24012	CONTINUOUS	155160	0.00564339	0.000716109	0.0105707	0.0247802	LINEAR	Inverse distance to the nearest major road	100088	Additional exposures	113	Local environment	114	Residential air pollution	114	Additional exposures > Local environment > Residential air pollution
132034	DATE	156150/1076(157226)	0.0301764	0.0120213	0.0692755	0.0250935	LOGISTIC-BINARY	Date N19 first reported (unspecified renal failure)	100091	Health-related outcomes	1712	First occurrences	2414	Genitourinary system disorders	2414	Health-related outcomes > First occurrences > Genitourinary system disorders
131386	DATE	153308/3918(157226)	0.0171117	0.00145983	0.0369778	0.025204	LOGISTIC-BINARY	Date I73 first reported (other peripheral vascular diseases)	100091	Health-related outcomes	1712	First occurrences	2409	Circulatory system disorders	2409	Health-related outcomes > First occurrences > Circulatory system disorders
6179#3	CAT-MUL	146473/10467(156940)	0.025644	0.00622207	0.0480941	0.0252298	LOGISTIC-BINARY	Mineral and other dietary supplements: Calcium	100000	UK Biobank Assessment Centre	100025	Touchscreen	100036	Health and medical history	100045	UK Biobank Assessment Centre > Touchscreen > Health and medical history > Medication
20003#1141152590	CAT-MUL	157085/122(157207)	-0.36641	-0.699607	-0.0532907	0.0255252	LOGISTIC-BINARY	Treatment/medication code: glimepiride	100000	UK Biobank Assessment Centre	100071	Verbal interview	100075	Medications	100075	UK Biobank Assessment Centre > Verbal interview > Medications
20003#1141192736	CAT-MUL	156330/877(157207)	-0.120677	-0.229227	-0.0174689	0.0259374	LOGISTIC-BINARY	Treatment/medication code: ezetimibe	100000	UK Biobank Assessment Centre	100071	Verbal interview	100075	Medications	100075	UK Biobank Assessment Centre > Verbal interview > Medications
20003#1141153032	CAT-MUL	157148/59(157207)	0.0300544		0.0510178	0.0262838	LOGISTIC-BINARY	Treatment/medication code: zanidip 10mg tablet	100000	UK Biobank Assessment Centre	100071	Verbal interview	100075	Medications	100075	UK Biobank Assessment Centre > Verbal interview > Medications
131898	DATE	157088/138(157226)	0.0239485	-0.0219964	0.0421834	0.0267556	LOGISTIC-BINARY	Date M34 first reported (systemic sclerosis)	100091	Health-related outcomes	1712	First occurrences	2413	Musculoskeletal system and connective tissue disorders	2413	Health-related outcomes > First occurrences > Musculoskeletal system and connective tissue disorders
130660	DATE	154948/2278(157226)	0.0216882	0.00543471	0.0504009	0.0270466	LOGISTIC-BINARY	Date D70 first reported (agranulocytosis)	100091	Health-related outcomes	1712	First occurrences	2403	Blood, blood-forming organs and certain immune disorders	2403	Health-related outcomes > First occurrences > Blood, blood-forming organs and certain immune disorders
20126-0	CAT-SIN	30436/42122	-999	-999	-999	0.0275801	MULTINOMIAL-LOGISTIC	Bipolar and major depression status	100000	UK Biobank Assessment Centre	100025	Touchscreen	100059	Psychosocial factors	100060	UK Biobank Assessment Centre > Touchscreen > Psychosocial factors > Mental health
20003#1140888758	CAT-MUL	157149/58(157207)	-0.54443	-1.05036	-0.0710109	0.0277443	LOGISTIC-BINARY	Treatment/medication code: penicillin v	100000	UK Biobank Assessment Centre	100071	Verbal interview	100075	Medications	100075	UK Biobank Assessment Centre > Verbal interview > Medications
40006#D069	CAT-MUL	156199/1027(157226)	-0.112926	-0.215564	-0.0148612	0.027901	LOGISTIC-BINARY	Type of cancer: ICD10: D06.9 Cervix, unspecified	100091	Health-related outcomes	100092	Cancer register	100092	Cancer register	100092	Health-related outcomes > Cancer register
6159#5	CAT-MUL	144121/12849(156970)	0.0156179	0.00215492	0.0323592	0.027988	LOGISTIC-BINARY	Pain type(s) experienced in last month: Stomach or abdominal pain	100000	UK Biobank Assessment Centre	100025	Touchscreen	100036	Health and medical history	100048	UK Biobank Assessment Centre > Touchscreen > Health and medical history > Pain
132440	DATE	157195/31(157226)	0.0962765	-0.0838275	0.162085	0.0281913	LOGISTIC-BINARY	Date Q04 first reported (other congenital malformations of brain)	100091	Health-related outcomes	1712	First occurrences	2417	Congenital disruptions and chromosomal abnormalities	2417	Health-related outcomes > First occurrences > Congenital disruptions and chromosomal abnormalities
131742	DATE	152429/4797(157226)	0.0186412	0.00343889	0.0411129	0.0282926	LOGISTIC-BINARY	Date L40 first reported (psoriasis)	100091	Health-related outcomes	1712	First occurrences	2412	Skin and subcutaneous tissue disorders	2412	Health-related outcomes > First occurrences > Skin and subcutaneous tissue disorders
20003#1140862572	CAT-MUL	156854/353(157207)	0.0197197	-0.012176	0.0368737	0.0284638	LOGISTIC-BINARY	Treatment/medication code: budesonide	100000	UK Biobank Assessment Centre	100071	Verbal interview	100075	Medications	100075	UK Biobank Assessment Centre > Verbal interview > Medications
131546	DATE	154942/2284(157226)	0.0188998	0.00288688	0.0439471	0.0285333	LOGISTIC-BINARY	Date J96 first reported (respiratory failure, not elsewhere classified)	100091	Health-related outcomes	1712	First occurrences	2410	Respiratory system disorders	2410	Health-related outcomes > First occurrences > Respiratory system disorders
20003#1140923852	CAT-MUL	156927/280(157207)	-0.225728	-0.43337	-0.0288924	0.0286846	LOGISTIC-BINARY	Treatment/medication code: elleste-solo 1mg tablet	100000	UK Biobank Assessment Centre	100071	Verbal interview	100075	Medications	100075	UK Biobank Assessment Centre > Verbal interview > Medications
132538	DATE	157179/47(157226)	-0.603427	-1.17076	-0.0727999	0.0290999	LOGISTIC-BINARY	Date Q64 first reported (other congenital malformations of urinary system)	100091	Health-related outcomes	1712	First occurrences	2417	Congenital disruptions and chromosomal abnormalities	2417	Health-related outcomes > First occurrences > Congenital disruptions and chromosomal abnormalities
20003#1140909786	CAT-MUL	155795/1412(157207)	0.0169199	-0.00460231	0.0342159	0.02955	LOGISTIC-BINARY	Treatment/medication code: beclometasone	100000	UK Biobank Assessment Centre	100071	Verbal interview	100075	Medications	100075	UK Biobank Assessment Centre > Verbal interview > Medications
131662	DATE	156872/354(157226)	-0.193349	-0.372544	-0.0237446	0.0297273	LOGISTIC-BINARY	Date K72 first reported (hepatic failure, not elsewhere classified)	100091	Health-related outcomes	1712	First occurrences	2411	Digestive system disorders	2411	Health-related outcomes > First occurrences > Digestive system disorders
21042	INTEGER	57971	0.0183017	-0.00151387	0.0381174	0.0297387	ORDERED-LOGISTIC	Greatest number of times bowels opened per day	100089	Online follow-up	153	Digestive health	153	Digestive health	153	Online follow-up > Digestive health
130070	DATE	152479/4747(157226)	0.03058	0.00986528	0.0580609	0.0299076	LOGISTIC-BINARY	Date A41 first reported (other septicaemia)	100091	Health-related outcomes	1712	First occurrences	2401	Certain infectious and parasitic diseases	2401	Health-related outcomes > First occurrences > Certain infectious and parasitic diseases
132138	DATE	156154/1072(157226)	0.0171775	-0.00555516	0.0346839	0.030244	LOGISTIC-BINARY	Date N88 first reported (other noninflammatory disorders of cervix uteri)	100091	Health-related outcomes	1712	First occurrences	2414	Genitourinary system disorders	2414	Health-related outcomes > First occurrences > Genitourinary system disorders
20003#1141150866	CAT-MUL	157197/10(157207)	-1.69265	-3.28733	-0.212753	0.0302945	LOGISTIC-BINARY	Treatment/medication code: maxolon 5mg tablet	100000	UK Biobank Assessment Centre	100071	Verbal interview	100075	Medications	100075	UK Biobank Assessment Centre > Verbal interview > Medications
20003#1141157486	CAT-MUL	156993/214(157207)	0.0234401	-0.0235299	0.0412613	0.0307051	LOGISTIC-BINARY	Treatment/medication code: salbutamol product	100000	UK Biobank Assessment Centre	100071	Verbal interview	100075	Medications	100075	UK Biobank Assessment Centre > Verbal interview > Medications
132050	DATE	154076/3150(157226)	0.0163206	-6.67049e-05	0.035986	0.0313533	LOGISTIC-BINARY	Date N28 first reported (other disorders of kidney and ureter, not elsewhere classified)	100091	Health-related outcomes	1712	First occurrences	2414	Genitourinary system disorders	2414	Health-related outcomes > First occurrences > Genitourinary system disorders
6152#6	CAT-MUL	154716/2327(157043)	0.0161136	-0.00223204	0.0342364	0.0317908	LOGISTIC-BINARY	Blood clot, DVT, bronchitis, emphysema, asthma, rhinitis, eczema, allergy diagnosed by doctor: Emphysema/chronic bronchitis	100000	UK Biobank Assessment Centre	100025	Touchscreen	100036	Health and medical history	100044	UK Biobank Assessment Centre > Touchscreen > Health and medical history > Medical conditions
20003#1140876136	CAT-MUL	156153/1054(157207)	0.0183057	-0.00939882	0.0349729	0.0318386	LOGISTIC-BINARY	Treatment/medication code: beconase 50micrograms nasal spray	100000	UK Biobank Assessment Centre	100071	Verbal interview	100075	Medications	100075	UK Biobank Assessment Centre > Verbal interview > Medications
20003#1141179764	CAT-MUL	157172/35(157207)	-0.74252	-1.45822	-0.104567	0.0324098	LOGISTIC-BINARY	Treatment/medication code: tenofovir	100000	UK Biobank Assessment Centre	100071	Verbal interview	100075	Medications	100075	UK Biobank Assessment Centre > Verbal interview > Medications
131416	DATE	151269/5957(157226)	0.0276882	0.00794048	0.0532138	0.0324592	LOGISTIC-BINARY	Date I95 first reported (hypotension)	100091	Health-related outcomes	1712	First occurrences	2409	Circulatory system disorders	2409	Health-related outcomes > First occurrences > Circulatory system disorders
3606	CAT-SIN	19563/3907(23470)	0.0403173	0.00294308	0.0782803	0.0330166	LOGISTIC-BINARY	Chest pain or discomfort walking normally	100000	UK Biobank Assessment Centre	100025	Touchscreen	100036	Health and medical history	100039	UK Biobank Assessment Centre > Touchscreen > Health and medical history > Chest pain
4642	CAT-SIN	53462/2984(56446)	-0.0648382	-0.125848	-0.00728377	0.0333487	LOGISTIC-BINARY	Ever manic/hyper for 2 days	100000	UK Biobank Assessment Centre	100025	Touchscreen	100059	Psychosocial factors	100060	UK Biobank Assessment Centre > Touchscreen > Psychosocial factors > Mental health
131464	DATE	141056/16170(157226)	0.0143673	0.00145261	0.0298935	0.0334315	LOGISTIC-BINARY	Date J30 first reported (vasomotor and allergic rhinitis)	100091	Health-related outcomes	1712	First occurrences	2410	Respiratory system disorders	2410	Health-related outcomes > First occurrences > Respiratory system disorders
20003#2038459704	CAT-MUL	156971/236(157207)	0.0200466	-0.0161131	0.0372631	0.034255	LOGISTIC-BINARY	Treatment/medication code: carbamazepine	100000	UK Biobank Assessment Centre	100071	Verbal interview	100075	Medications	100075	UK Biobank Assessment Centre > Verbal interview > Medications
20003#1140858452	CAT-MUL	157141/66(157207)	0.0242144		0.0423545	0.034299	LOGISTIC-BINARY	Treatment/medication code: hepacon b12 1mg/1ml injection	100000	UK Biobank Assessment Centre	100071	Verbal interview	100075	Medications	100075	UK Biobank Assessment Centre > Verbal interview > Medications
131118	DATE	156634/592(157226)	0.0186694	-0.0118461	0.03558	0.0345284	LOGISTIC-BINARY	Date G95 first reported (other diseases of spinal cord)	100091	Health-related outcomes	1712	First occurrences	2406	Nervous system disorders	2406	Health-related outcomes > First occurrences > Nervous system disorders
1727	CAT-SIN	154290	0.0111814	-0.000138855	0.0225016	0.0347693	ORDERED-LOGISTIC	Ease of skin tanning	100000	UK Biobank Assessment Centre	100025	Touchscreen	100050	Lifestyle and environment	100055	UK Biobank Assessment Centre > Touchscreen > Lifestyle and environment > Sun exposure
130784	DATE	156775/451(157226)	0.017924	-0.0100823	0.0351526	0.0353094	LOGISTIC-BINARY	Date E61 first reported (deficiency of other nutrient elements)	100091	Health-related outcomes	1712	First occurrences	2404	Endocrine, nutritional and metabolic diseases	2404	Health-related outcomes > First occurrences > Endocrine, nutritional and metabolic diseases
4080	INTEGER	148751	-0.00504408	-0.00974664	-0.000341512	0.0355271	LINEAR	Systolic blood pressure, automated reading	100000	UK Biobank Assessment Centre	100006	Physical measures	100011	Blood pressure	100011	UK Biobank Assessment Centre > Physical measures > Blood pressure
1717	CAT-SIN	155261	-0.0153614	-0.030043	-0.000679719	0.0359752	ORDERED-LOGISTIC	Skin colour	100000	UK Biobank Assessment Centre	100025	Touchscreen	100050	Lifestyle and environment	100055	UK Biobank Assessment Centre > Touchscreen > Lifestyle and environment > Sun exposure
131132	DATE	151638/5588(157226)	0.0186249	0.00355295	0.0410943	0.0360363	LOGISTIC-BINARY	Date H02 first reported (other disorders of eyelid)	100091	Health-related outcomes	1712	First occurrences	2407	Eye and adnexa disorders	2407	Health-related outcomes > First occurrences > Eye and adnexa disorders
20003#1140888438	CAT-MUL	157179/28(157207)	-0.81062	-1.60657	-0.0612812	0.0362483	LOGISTIC-BINARY	Treatment/medication code: glucose product	100000	UK Biobank Assessment Centre	100071	Verbal interview	100075	Medications	100075	UK Biobank Assessment Centre > Verbal interview > Medications
20003#1140862380	CAT-MUL	157122/85(157207)	0.06569	-0.0389285	0.116419	0.0363006	LOGISTIC-BINARY	Treatment/medication code: becloforte 250micrograms inhaler	100000	UK Biobank Assessment Centre	100071	Verbal interview	100075	Medications	100075	UK Biobank Assessment Centre > Verbal interview > Medications
131722	DATE	153983/3243(157226)	0.0156165	-0.00141522	0.0342751	0.0363021	LOGISTIC-BINARY	Date L21 first reported (seborrhoeic dermatitis)	100091	Health-related outcomes	1712	First occurrences	2412	Skin and subcutaneous tissue disorders	2412	Health-related outcomes > First occurrences > Skin and subcutaneous tissue disorders
1990	CAT-SIN	126679/25875(152554)	0.015149	0.0025317	0.0305911	0.0363565	LOGISTIC-BINARY	Tense / 'highly strung'	100000	UK Biobank Assessment Centre	100025	Touchscreen	100059	Psychosocial factors	100060	UK Biobank Assessment Centre > Touchscreen > Psychosocial factors > Mental health
131412	DATE	157078/148(157226)	0.0243689		0.0425508	0.0364977	LOGISTIC-BINARY	Date I88 first reported (nonspecific lymphadenitis)	100091	Health-related outcomes	1712	First occurrences	2409	Circulatory system disorders	2409	Health-related outcomes > First occurrences > Circulatory system disorders
20003#1140862168	CAT-MUL	156874/333(157207)	0.0209524	-0.0198298	0.0381262	0.0369855	LOGISTIC-BINARY	Treatment/medication code: bricanyl 250mcg inhaler	100000	UK Biobank Assessment Centre	100071	Verbal interview	100075	Medications	100075	UK Biobank Assessment Centre > Verbal interview > Medications
130998	DATE	156448/778(157226)	-0.12079	-0.237014	-0.0100029	0.0373656	LOGISTIC-BINARY	Date G03 first reported (meningitis due to other and unspecified causes)	100091	Health-related outcomes	1712	First occurrences	2406	Nervous system disorders	2406	Health-related outcomes > First occurrences > Nervous system disorders
131806	DATE	146556/10670(157226)	-0.0310176	-0.0608179	-0.00301956	0.0376088	LOGISTIC-BINARY	Date L82 first reported (seborrhoeic keratosis)	100091	Health-related outcomes	1712	First occurrences	2412	Skin and subcutaneous tissue disorders	2412	Health-related outcomes > First occurrences > Skin and subcutaneous tissue disorders
20003#1140882694	CAT-MUL	156649/558(157207)	0.0195444	-0.015555	0.0364275	0.037805	LOGISTIC-BINARY	Treatment/medication code: betnovate cream	100000	UK Biobank Assessment Centre	100071	Verbal interview	100075	Medications	100075	UK Biobank Assessment Centre > Verbal interview > Medications
20003#1141178816	CAT-MUL	157187/20(157207)	0.0278901		0.0482271	0.038028	LOGISTIC-BINARY	Treatment/medication code: aranesp 10micrograms/0.4ml prefilled syringe	100000	UK Biobank Assessment Centre	100071	Verbal interview	100075	Medications	100075	UK Biobank Assessment Centre > Verbal interview > Medications
40011#8070	CAT-MUL	154851/2375(157226)	0.0156119	-0.00372079	0.0329269	0.0380499	LOGISTIC-BINARY	Histology of cancer tumour: Squamous cell carcinoma	100091	Health-related outcomes	100092	Cancer register	100092	Cancer register	100092	Health-related outcomes > Cancer register
20003#1140871052	CAT-MUL	157146/61(157207)	0.0236123		0.0422243	0.038067	LOGISTIC-BINARY	Treatment/medication code: calcium carbonate+cholecalciferol 1.25g/5micrograms tablet	100000	UK Biobank Assessment Centre	100071	Verbal interview	100075	Medications	100075	UK Biobank Assessment Centre > Verbal interview > Medications
20003#1141179914	CAT-MUL	157127/80(157207)	-0.430313	-0.854366	-0.0301869	0.0380964	LOGISTIC-BINARY	Treatment/medication code: bimatoprost	100000	UK Biobank Assessment Centre	100071	Verbal interview	100075	Medications	100075	UK Biobank Assessment Centre > Verbal interview > Medications
132058	DATE	150661/6565(157226)	0.0155964	0.000874033	0.0345087	0.0381782	LOGISTIC-BINARY	Date N32 first reported (other disorders of bladder)	100091	Health-related outcomes	1712	First occurrences	2414	Genitourinary system disorders	2414	Health-related outcomes > First occurrences > Genitourinary system disorders
1737	INTEGER	117512	-0.0144698	-0.0292288	0.000289316	0.0381791	ORDERED-LOGISTIC	Childhood sunburn occasions	100000	UK Biobank Assessment Centre	100025	Touchscreen	100050	Lifestyle and environment	100055	UK Biobank Assessment Centre > Touchscreen > Lifestyle and environment > Sun exposure
20003#2038459888	CAT-MUL	157187/20(157207)	0.0265914		0.0480526	0.0385271	LOGISTIC-BINARY	Treatment/medication code: cyclosporin	100000	UK Biobank Assessment Centre	100071	Verbal interview	100075	Medications	100075	UK Biobank Assessment Centre > Verbal interview > Medications
20003#1140917394	CAT-MUL	157172/35(157207)	0.0939328	-0.109617	0.157623	0.0385898	LOGISTIC-BINARY	Treatment/medication code: diclomax sr 75mg m/r capsule	100000	UK Biobank Assessment Centre	100071	Verbal interview	100075	Medications	100075	UK Biobank Assessment Centre > Verbal interview > Medications
40006#C443	CAT-MUL	155143/2083(157226)	0.0339102	0.0129869	0.0672866	0.0386662	LOGISTIC-BINARY	Type of cancer: ICD10: C44.3 Skin of other and unspecified parts of face	100091	Health-related outcomes	100092	Cancer register	100092	Cancer register	100092	Health-related outcomes > Cancer register
20003#1140875420	CAT-MUL	157045/162(157207)	0.0295384		0.0504444	0.0392983	LOGISTIC-BINARY	Treatment/medication code: baclofen	100000	UK Biobank Assessment Centre	100071	Verbal interview	100075	Medications	100075	UK Biobank Assessment Centre > Verbal interview > Medications
131840	DATE	156955/271(157226)	0.0224201	-0.0255143	0.0400078	0.0399671	LOGISTIC-BINARY	Date M00 first reported (pyogenic arthritis)	100091	Health-related outcomes	1712	First occurrences	2413	Musculoskeletal system and connective tissue disorders	2413	Health-related outcomes > First occurrences > Musculoskeletal system and connective tissue disorders
20003#1140884560	CAT-MUL	157172/35(157207)	0.0811029	-0.0803797	0.144504	0.0404108	LOGISTIC-BINARY	Treatment/medication code: nefopam	100000	UK Biobank Assessment Centre	100071	Verbal interview	100075	Medications	100075	UK Biobank Assessment Centre > Verbal interview > Medications
40006#C445	CAT-MUL	156329/897(157226)	-0.108137	-0.214044	-0.0071991	0.0408963	LOGISTIC-BINARY	Type of cancer: ICD10: C44.5 Skin of trunk	100091	Health-related outcomes	100092	Cancer register	100092	Cancer register	100092	Health-related outcomes > Cancer register
23063	CAT-SIN	2991/53(3044)	-0.513862	-1.03061	-0.0404806	0.0416538	LOGISTIC-BINARY	HTLV-1 seropositivity for Human T-Lymphotropic Virus 1	100078	Biological samples	100080	Assay results	51428	Blood assays	51428	Biological samples > Assay results > Blood assays > Infectious Diseases
131310	DATE	156394/832(157226)	0.016586	-0.00824608	0.0337587	0.0419524	LOGISTIC-BINARY	Date I27 first reported (other pulmonary heart diseases)	100091	Health-related outcomes	1712	First occurrences	2409	Circulatory system disorders	2409	Health-related outcomes > First occurrences > Circulatory system disorders
130338	DATE	151707/5519(157226)	0.0229045	0.00616031	0.0484291	0.0422103	LOGISTIC-BINARY	Date B96 first reported (other bacterial agents as the cause of diseases classified to other chapters)	100091	Health-related outcomes	1712	First occurrences	2401	Certain infectious and parasitic diseases	2401	Health-related outcomes > First occurrences > Certain infectious and parasitic diseases
1438	INTEGER	153938	0.00494034	0.000173253	0.00970742	0.0422352	LINEAR	Bread intake	100000	UK Biobank Assessment Centre	100025	Touchscreen	100050	Lifestyle and environment	100052	UK Biobank Assessment Centre > Touchscreen > Lifestyle and environment > Diet
131602	DATE	151008/6218(157226)	0.0161427	0.00141374	0.0364153	0.0425237	LOGISTIC-BINARY	Date K31 first reported (other diseases of stomach and duodenum)	100091	Health-related outcomes	1712	First occurrences	2411	Digestive system disorders	2411	Health-related outcomes > First occurrences > Digestive system disorders
130230	DATE	153416/3810(157226)	0.0194807	0.00367912	0.0453989	0.042834	LOGISTIC-BINARY	Date B37 first reported (candidiasis)	100091	Health-related outcomes	1712	First occurrences	2401	Certain infectious and parasitic diseases	2401	Health-related outcomes > First occurrences > Certain infectious and parasitic diseases
40011#8097	CAT-MUL	156888/338(157226)	-0.173978	-0.347125	-0.0109042	0.0430237	LOGISTIC-BINARY	Histology of cancer tumour: Basal cell carcinoma, nodular	100091	Health-related outcomes	100092	Cancer register	100092	Cancer register	100092	Health-related outcomes > Cancer register
6159#1	CAT-MUL	125597/31373(156970)	0.0126312	0.000976388	0.0263558	0.0433669	LOGISTIC-BINARY	Pain type(s) experienced in last month: Headache	100000	UK Biobank Assessment Centre	100025	Touchscreen	100036	Health and medical history	100048	UK Biobank Assessment Centre > Touchscreen > Health and medical history > Pain
21067	CAT-SIN	45284/7584(52868)	-0.0385317	-0.0767479	-0.00291033	0.0434367	LOGISTIC-BINARY	Long-term/recurrent antibiotics as child or teenager	100089	Online follow-up	153	Digestive health	153	Digestive health	153	Online follow-up > Digestive health
20003#1141164828	CAT-MUL	156081/1126(157207)	0.0155066	-0.00402763	0.0341731	0.0435043	LOGISTIC-BINARY	Treatment/medication code: adcal-d3 1.5g/10micrograms chewable tablet	100000	UK Biobank Assessment Centre	100071	Verbal interview	100075	Medications	100075	UK Biobank Assessment Centre > Verbal interview > Medications
20003#1140926732	CAT-MUL	156772/435(157207)	0.0191232	-0.016555	0.0361411	0.0436073	LOGISTIC-BINARY	Treatment/medication code: meloxicam	100000	UK Biobank Assessment Centre	100071	Verbal interview	100075	Medications	100075	UK Biobank Assessment Centre > Verbal interview > Medications
20003#1140925800	CAT-MUL	156713/494(157207)	0.0184451	-0.0145301	0.0354323	0.0437388	LOGISTIC-BINARY	Treatment/medication code: movicol oral powder	100000	UK Biobank Assessment Centre	100071	Verbal interview	100075	Medications	100075	UK Biobank Assessment Centre > Verbal interview > Medications
20001#1032	CAT-MUL	157140/67(157207)	0.028451		0.0495569	0.0441276	LOGISTIC-BINARY	Cancer code, self-reported: brain cancer / primary malignant brain tumour	100000	UK Biobank Assessment Centre	100071	Verbal interview	100074	Medical conditions	100074	UK Biobank Assessment Centre > Verbal interview > Medical conditions
131702	DATE	146874/10352(157226)	0.0189494	0.00384185	0.0398297	0.0443164	LOGISTIC-BINARY	Date L03 first reported (cellulitis)	100091	Health-related outcomes	1712	First occurrences	2412	Skin and subcutaneous tissue disorders	2412	Health-related outcomes > First occurrences > Skin and subcutaneous tissue disorders
20003#1140921814	CAT-MUL	156923/284(157207)	-0.204757	-0.410116	-0.00935622	0.0448516	LOGISTIC-BINARY	Treatment/medication code: mirena 52mg intrauterine system	100000	UK Biobank Assessment Centre	100071	Verbal interview	100075	Medications	100075	UK Biobank Assessment Centre > Verbal interview > Medications
20003#1140874896	CAT-MUL	156944/263(157207)	0.0196602	-0.0195238	0.0368381	0.0450275	LOGISTIC-BINARY	Treatment/medication code: hydrocortisone	100000	UK Biobank Assessment Centre	100071	Verbal interview	100075	Medications	100075	UK Biobank Assessment Centre > Verbal interview > Medications
130244	DATE	157062/164(157226)	0.0197576	-0.0199984	0.0371029	0.0450712	LOGISTIC-BINARY	Date B44 first reported (aspergillosis)	100091	Health-related outcomes	1712	First occurrences	2401	Certain infectious and parasitic diseases	2401	Health-related outcomes > First occurrences > Certain infectious and parasitic diseases
131480	DATE	155940/1286(157226)	0.0164033	-0.00869779	0.0330711	0.0453645	LOGISTIC-BINARY	Date J38 first reported (diseases of vocal cords and larynx, not elsewhere classified)	100091	Health-related outcomes	1712	First occurrences	2410	Respiratory system disorders	2410	Health-related outcomes > First occurrences > Respiratory system disorders
20003#1141177600	CAT-MUL	157005/202(157207)	0.0264736		0.0469214	0.0456163	LOGISTIC-BINARY	Treatment/medication code: rosiglitazone	100000	UK Biobank Assessment Centre	100071	Verbal interview	100075	Medications	100075	UK Biobank Assessment Centre > Verbal interview > Medications
131578	DATE	154705/2521(157226)	0.0150252	-0.0047117	0.0319349	0.0462368	LOGISTIC-BINARY	Date K13 first reported (other diseases of lip and oral mucosa)	100091	Health-related outcomes	1712	First occurrences	2411	Digestive system disorders	2411	Health-related outcomes > First occurrences > Digestive system disorders
21048	CAT-SIN	58261	-0.0162242	-0.0353407	0.00289229	0.0463644	ORDERED-LOGISTIC	Degree bothered by back pain in the past 3 months	100089	Online follow-up	153	Digestive health	153	Digestive health	153	Online follow-up > Digestive health
132030	DATE	150788/6438(157226)	0.0215666	0.0052036	0.0460504	0.0464566	LOGISTIC-BINARY	Date N17 first reported (acute renal failure)	100091	Health-related outcomes	1712	First occurrences	2414	Genitourinary system disorders	2414	Health-related outcomes > First occurrences > Genitourinary system disorders
132152	DATE	144628/12598(157226)	-0.0284378	-0.0570752	-0.00191093	0.04705	LOGISTIC-BINARY	Date N95 first reported (menopausal and other perimenopausal disorders)	100091	Health-related outcomes	1712	First occurrences	2414	Genitourinary system disorders	2414	Health-related outcomes > First occurrences > Genitourinary system disorders
132150	DATE	153232/3994(157226)	-0.0505677	-0.10131	-0.00204717	0.0471895	LOGISTIC-BINARY	Date N94 first reported (pain and other conditions associated with female genital organs and menstrual cycle)	100091	Health-related outcomes	1712	First occurrences	2414	Genitourinary system disorders	2414	Health-related outcomes > First occurrences > Genitourinary system disorders
131692	DATE	149675/7551(157226)	0.0141427	-0.000628802	0.0313767	0.0472237	LOGISTIC-BINARY	Date K92 first reported (other diseases of digestive system)	100091	Health-related outcomes	1712	First occurrences	2411	Digestive system disorders	2411	Health-related outcomes > First occurrences > Digestive system disorders
131106	DATE	156783/443(157226)	0.0180952	-0.0150414	0.0350597	0.0472484	LOGISTIC-BINARY	Date G83 first reported (other paralytic syndromes)	100091	Health-related outcomes	1712	First occurrences	2406	Nervous system disorders	2406	Health-related outcomes > First occurrences > Nervous system disorders
20003#1140862144	CAT-MUL	156787/420(157207)	0.0172645	-0.0125454	0.0344168	0.047985	LOGISTIC-BINARY	Treatment/medication code: salmeterol	100000	UK Biobank Assessment Centre	100071	Verbal interview	100075	Medications	100075	UK Biobank Assessment Centre > Verbal interview > Medications
130	INTEGER	153720	0.00403754	2.30182e-05	0.00805206	0.0487008	LINEAR	Place of birth in UK - east co-ordinate	100000	UK Biobank Assessment Centre	100071	Verbal interview	100072	Early life factors	100072	UK Biobank Assessment Centre > Verbal interview > Early life factors
132090	DATE	157050/176(157226)	-0.255533	-0.518532	-0.0120419	0.0488319	LOGISTIC-BINARY	Date N49 first reported (inflammatory disorders of male genital organs, not elsewhere classified)	100091	Health-related outcomes	1712	First occurrences	2414	Genitourinary system disorders	2414	Health-related outcomes > First occurrences > Genitourinary system disorders
131720	DATE	152893/4333(157226)	0.0152829	-0.000342932	0.0358755	0.0489724	LOGISTIC-BINARY	Date L20 first reported (atopic dermatitis)	100091	Health-related outcomes	1712	First occurrences	2412	Skin and subcutaneous tissue disorders	2412	Health-related outcomes > First occurrences > Skin and subcutaneous tissue disorders
20003#1140868422	CAT-MUL	157194/13(157207)	-1.20345	-2.46888	-0.0198798	0.0490333	LOGISTIC-BINARY	Treatment/medication code: harmogen 1.5mg tablet	100000	UK Biobank Assessment Centre	100071	Verbal interview	100075	Medications	100075	UK Biobank Assessment Centre > Verbal interview > Medications
131286	DATE	97045/60181(157226)	-0.0138192	-0.0280686	-0.00113428	0.0494012	LOGISTIC-BINARY	Date I10 first reported (essential (primary) hypertension)	100091	Health-related outcomes	1712	First occurrences	2409	Circulatory system disorders	2409	Health-related outcomes > First occurrences > Circulatory system disorders
130826	DATE	153957/3269(157226)	0.0215159	0.00494903	0.0502194	0.0498894	LOGISTIC-BINARY	Date E86 first reported (volume depletion)	100091	Health-related outcomes	1712	First occurrences	2404	Endocrine, nutritional and metabolic diseases	2404	Health-related outcomes > First occurrences > Endocrine, nutritional and metabolic diseases
132084	DATE	157044/182(157226)	0.0369592		0.0598336	0.0504029	LOGISTIC-BINARY	Date N46 first reported (male infertility)	100091	Health-related outcomes	1712	First occurrences	2414	Genitourinary system disorders	2414	Health-related outcomes > First occurrences > Genitourinary system disorders
131022	DATE	155970/1256(157226)	0.0152295	-0.00660829	0.0327143	0.0514971	LOGISTIC-BINARY	Date G20 first reported (parkinson's disease)	100091	Health-related outcomes	1712	First occurrences	2406	Nervous system disorders	2406	Health-related outcomes > First occurrences > Nervous system disorders
20003#1140862382	CAT-MUL	156299/908(157207)	0.0189418	-0.0174208	0.0356579	0.0517791	LOGISTIC-BINARY	Treatment/medication code: becotide 50 inhaler	100000	UK Biobank Assessment Centre	100071	Verbal interview	100075	Medications	100075	UK Biobank Assessment Centre > Verbal interview > Medications
6151#7	CAT-MUL	148384/8080(156464)	0.0135495	-0.00170767	0.0298472	0.0518698	LOGISTIC-BINARY	Fractured bone site(s): Other bones	100000	UK Biobank Assessment Centre	100025	Touchscreen	100036	Health and medical history	100044	UK Biobank Assessment Centre > Touchscreen > Health and medical history > Medical conditions
1428-3	CAT-SIN	83884/157077	-999	-999	-999	0.0520279	MULTINOMIAL-LOGISTIC	Spread type	100000	UK Biobank Assessment Centre	100025	Touchscreen	100050	Lifestyle and environment	100052	UK Biobank Assessment Centre > Touchscreen > Lifestyle and environment > Diet
131880	DATE	155399/1827(157226)	0.0149129	-0.00577947	0.0322571	0.0522005	LOGISTIC-BINARY	Date M21 first reported (other acquired deformities of limbs)	100091	Health-related outcomes	1712	First occurrences	2413	Musculoskeletal system and connective tissue disorders	2413	Health-related outcomes > First occurrences > Musculoskeletal system and connective tissue disorders
131688	DATE	155410/1816(157226)	0.031915	0.0116481	0.067703	0.0522012	LOGISTIC-BINARY	Date K90 first reported (intestinal malabsorption)	100091	Health-related outcomes	1712	First occurrences	2411	Digestive system disorders	2411	Health-related outcomes > First occurrences > Digestive system disorders
131940	DATE	156743/483(157226)	0.0180908	-0.0169624	0.0349829	0.0538752	LOGISTIC-BINARY	Date M66 first reported (spontaneous rupture of synovium and tendon)	100091	Health-related outcomes	1712	First occurrences	2413	Musculoskeletal system and connective tissue disorders	2413	Health-related outcomes > First occurrences > Musculoskeletal system and connective tissue disorders
20003#1141150620	CAT-MUL	157054/153(157207)	-0.27346	-0.561456	0.000827865	0.0541336	LOGISTIC-BINARY	Treatment/medication code: zolmitriptan	100000	UK Biobank Assessment Centre	100071	Verbal interview	100075	Medications	100075	UK Biobank Assessment Centre > Verbal interview > Medications
20003#1141145630	CAT-MUL	157174/33(157207)	-0.688763	-1.42768	-0.229829	0.0545581	LOGISTIC-BINARY	Treatment/medication code: nitromin 400micrograms cfc-free spray	100000	UK Biobank Assessment Centre	100071	Verbal interview	100075	Medications	100075	UK Biobank Assessment Centre > Verbal interview > Medications
5364	INTEGER	41304	-0.147136	-0.147678	-0.146595	0.0546184	ORDERED-LOGISTIC	Average weekly intake of other alcoholic drinks	100000	UK Biobank Assessment Centre	100025	Touchscreen	100050	Lifestyle and environment	100051	UK Biobank Assessment Centre > Touchscreen > Lifestyle and environment > Alcohol
6155#1	CAT-MUL	153735/2851(156586)	-0.0551768	-0.112624	-0.000641531	0.0550878	LOGISTIC-BINARY	Vitamin and mineral supplements: Vitamin A	100000	UK Biobank Assessment Centre	100025	Touchscreen	100036	Health and medical history	100045	UK Biobank Assessment Centre > Touchscreen > Health and medical history > Medication
2926	INTEGER	33655	-0.0255906	-0.0518986	0.000717302	0.0553388	ORDERED-LOGISTIC	Number of unsuccessful stop-smoking attempts	100000	UK Biobank Assessment Centre	100025	Touchscreen	100050	Lifestyle and environment	100058	UK Biobank Assessment Centre > Touchscreen > Lifestyle and environment > Smoking
20003#1141190956	CAT-MUL	157194/13(157207)	-1.14106	-2.37612	-0.138169	0.0556143	LOGISTIC-BINARY	Treatment/medication code: paracetamol+tramadol	100000	UK Biobank Assessment Centre	100071	Verbal interview	100075	Medications	100075	UK Biobank Assessment Centre > Verbal interview > Medications
132238	DATE	156954/272(157226)	0.038285		0.0619576	0.0557111	LOGISTIC-BINARY	Date O46 first reported (antepartum haemorrhage, not elsewhere classified)	100091	Health-related outcomes	1712	First occurrences	2415	Pregnancy, childbirth and the puerperium	2415	Health-related outcomes > First occurrences > Pregnancy, childbirth and the puerperium
20003#1141194810	CAT-MUL	157182/25(157207)	-0.788552	-1.64335	-0.00794074	0.0561311	LOGISTIC-BINARY	Treatment/medication code: atenolol+bendroflumethiazide	100000	UK Biobank Assessment Centre	100071	Verbal interview	100075	Medications	100075	UK Biobank Assessment Centre > Verbal interview > Medications
40006#D020	CAT-MUL	157206/20(157226)	-0.880979	-1.83538	-0.00862575	0.0562064	LOGISTIC-BINARY	Type of cancer: ICD10: D02.0 Larynx	100091	Health-related outcomes	100092	Cancer register	100092	Cancer register	100092	Health-related outcomes > Cancer register
1180	CAT-SIN	140521	-0.0101365	-0.0212049	0.000932007	0.0564147	ORDERED-LOGISTIC	Morning/evening person (chronotype)	100000	UK Biobank Assessment Centre	100025	Touchscreen	100050	Lifestyle and environment	100057	UK Biobank Assessment Centre > Touchscreen > Lifestyle and environment > Sleep
40006#C439	CAT-MUL	157188/38(157226)	-0.613522	-1.27755	0.00289258	0.0566738	LOGISTIC-BINARY	Type of cancer: ICD10: C43.9 Malignant melanoma of skin, unspecified	100091	Health-related outcomes	100092	Cancer register	100092	Cancer register	100092	Health-related outcomes > Cancer register
20003#1140909674	CAT-MUL	147896/9311(157207)	-0.0297149	-0.0608377	-3.36977e-05	0.056691	LOGISTIC-BINARY	Treatment/medication code: cod liver oil capsule	100000	UK Biobank Assessment Centre	100071	Verbal interview	100075	Medications	100075	UK Biobank Assessment Centre > Verbal interview > Medications
20003#1140878418	CAT-MUL	157193/14(157207)	0.132386		0.224261	0.0568003	LOGISTIC-BINARY	Treatment/medication code: alphosyl hc cream	100000	UK Biobank Assessment Centre	100071	Verbal interview	100075	Medications	100075	UK Biobank Assessment Centre > Verbal interview > Medications
40011#9080	CAT-MUL	157190/36(157226)	-0.620094	-1.29333	0.00980662	0.0570817	LOGISTIC-BINARY	Histology of cancer tumour: Teratoma malignant, NOS	100091	Health-related outcomes	100092	Cancer register	100092	Cancer register	100092	Health-related outcomes > Cancer register
131374	DATE	154065/3161(157226)	0.0142068	-0.00275728	0.0329815	0.0571389	LOGISTIC-BINARY	Date I67 first reported (other cerebrovascular diseases)	100091	Health-related outcomes	1712	First occurrences	2409	Circulatory system disorders	2409	Health-related outcomes > First occurrences > Circulatory system disorders
20003#1140926430	CAT-MUL	157153/54(157207)	-0.498985	-1.03843	0.0026663	0.0572886	LOGISTIC-BINARY	Treatment/medication code: climesse tablet	100000	UK Biobank Assessment Centre	100071	Verbal interview	100075	Medications	100075	UK Biobank Assessment Centre > Verbal interview > Medications
23060	CAT-SIN	2993/51(3044)	-0.500169	-1.04236	-0.0161543	0.057461	LOGISTIC-BINARY	HBV seropositivity for Hepatitis B Virus	100078	Biological samples	100080	Assay results	51428	Blood assays	51428	Biological samples > Assay results > Blood assays > Infectious Diseases
131270	DATE	156680/546(157226)	-0.13068	-0.269171	0.00129408	0.0578507	LOGISTIC-BINARY	Date I00 first reported (rheumatic fever without mention of heart involvement)	100091	Health-related outcomes	1712	First occurrences	2409	Circulatory system disorders	2409	Health-related outcomes > First occurrences > Circulatory system disorders
40006#D061	CAT-MUL	157080/146(157226)	-0.289703	-0.599757	-0.00272537	0.0579963	LOGISTIC-BINARY	Type of cancer: ICD10: D06.1 Exocervix	100091	Health-related outcomes	100092	Cancer register	100092	Cancer register	100092	Health-related outcomes > Cancer register
131930	DATE	156997/229(157226)	0.0195752	-0.0240893	0.0368912	0.0580278	LOGISTIC-BINARY	Date M60 first reported (myositis)	100091	Health-related outcomes	1712	First occurrences	2413	Musculoskeletal system and connective tissue disorders	2413	Health-related outcomes > First occurrences > Musculoskeletal system and connective tissue disorders
20003#1141182632	CAT-MUL	157045/162(157207)	0.018004	-0.0186126	0.0352929	0.0581449	LOGISTIC-BINARY	Treatment/medication code: spiriva 18micrograms inhalation capsule	100000	UK Biobank Assessment Centre	100071	Verbal interview	100075	Medications	100075	UK Biobank Assessment Centre > Verbal interview > Medications
132268	DATE	156583/643(157226)	0.0211038	-0.0267385	0.0384376	0.0585164	LOGISTIC-BINARY	Date O72 first reported (postpartum haemorrhage)	100091	Health-related outcomes	1712	First occurrences	2415	Pregnancy, childbirth and the puerperium	2415	Health-related outcomes > First occurrences > Pregnancy, childbirth and the puerperium
131548	DATE	150488/6738(157226)	0.0134869	-0.00159552	0.0307526	0.058864	LOGISTIC-BINARY	Date J98 first reported (other respiratory disorders)	100091	Health-related outcomes	1712	First occurrences	2410	Respiratory system disorders	2410	Health-related outcomes > First occurrences > Respiratory system disorders
130062	DATE	156248/978(157226)	-0.0973649	-0.200588	0.00104382	0.0588788	LOGISTIC-BINARY	Date A37 first reported (whooping cough)	100091	Health-related outcomes	1712	First occurrences	2401	Certain infectious and parasitic diseases	2401	Health-related outcomes > First occurrences > Certain infectious and parasitic diseases
20001#1050	CAT-MUL	157153/54(157207)	0.0214357		0.0395452	0.0589903	LOGISTIC-BINARY	Cancer code, self-reported: multiple myeloma	100000	UK Biobank Assessment Centre	100071	Verbal interview	100074	Medical conditions	100074	UK Biobank Assessment Centre > Verbal interview > Medical conditions
131886	DATE	155568/1658(157226)	0.0158017	-0.0104524	0.0322437	0.0591239	LOGISTIC-BINARY	Date M24 first reported (other specific joint derangements)	100091	Health-related outcomes	1712	First occurrences	2413	Musculoskeletal system and connective tissue disorders	2413	Health-related outcomes > First occurrences > Musculoskeletal system and connective tissue disorders
20003#1140888502	CAT-MUL	157076/131(157207)	0.0219895		0.0399428	0.0597343	LOGISTIC-BINARY	Treatment/medication code: amiodarone	100000	UK Biobank Assessment Centre	100071	Verbal interview	100075	Medications	100075	UK Biobank Assessment Centre > Verbal interview > Medications
131802	DATE	156841/385(157226)	0.018791	-0.0215221	0.0358188	0.0600515	LOGISTIC-BINARY	Date L80 first reported (vitiligo)	100091	Health-related outcomes	1712	First occurrences	2412	Skin and subcutaneous tissue disorders	2412	Health-related outcomes > First occurrences > Skin and subcutaneous tissue disorders
20003#1140874816	CAT-MUL	157167/40(157207)	0.0252995		0.0447276	0.060066	LOGISTIC-BINARY	Treatment/medication code: dexamethasone	100000	UK Biobank Assessment Centre	100071	Verbal interview	100075	Medications	100075	UK Biobank Assessment Centre > Verbal interview > Medications
20003#1140879824	CAT-MUL	157190/17(157207)	0.117011		0.202802	0.0604648	LOGISTIC-BINARY	Treatment/medication code: labetalol	100000	UK Biobank Assessment Centre	100071	Verbal interview	100075	Medications	100075	UK Biobank Assessment Centre > Verbal interview > Medications
20003#1141157060	CAT-MUL	157186/21(157207)	-0.839868	-1.76847	0.0156888	0.0607332	LOGISTIC-BINARY	Treatment/medication code: mizollen 10mg m/r tablet	100000	UK Biobank Assessment Centre	100071	Verbal interview	100075	Medications	100075	UK Biobank Assessment Centre > Verbal interview > Medications
1747-3	CAT-SIN	64644/156937	-999	-999	-999	0.0607703	MULTINOMIAL-LOGISTIC	Hair colour (natural, before greying)	100000	UK Biobank Assessment Centre	100025	Touchscreen	100050	Lifestyle and environment	100055	UK Biobank Assessment Centre > Touchscreen > Lifestyle and environment > Sun exposure
20003#1140868134	CAT-MUL	157188/19(157207)	0.0268367		0.0489511	0.0608641	LOGISTIC-BINARY	Treatment/medication code: ondansetron	100000	UK Biobank Assessment Centre	100071	Verbal interview	100075	Medications	100075	UK Biobank Assessment Centre > Verbal interview > Medications
4598	CAT-SIN	26343/30299(56642)	-0.0210215	-0.04391	-0.00203623	0.0609007	LOGISTIC-BINARY	Ever depressed for a whole week	100000	UK Biobank Assessment Centre	100025	Touchscreen	100059	Psychosocial factors	100060	UK Biobank Assessment Centre > Touchscreen > Psychosocial factors > Mental health
20003#1140862266	CAT-MUL	157154/53(157207)	0.0227014		0.0413798	0.0610538	LOGISTIC-BINARY	Treatment/medication code: phyllocontin continus 225mg m/r tablet	100000	UK Biobank Assessment Centre	100071	Verbal interview	100075	Medications	100075	UK Biobank Assessment Centre > Verbal interview > Medications
132014	DATE	156939/287(157226)	0.0196602	-0.0255658	0.0369351	0.0619536	LOGISTIC-BINARY	Date N08 first reported (glomerular disorders in diseases classified elsewhere)	100091	Health-related outcomes	1712	First occurrences	2414	Genitourinary system disorders	2414	Health-related outcomes > First occurrences > Genitourinary system disorders
131542	DATE	156983/243(157226)	0.0190313	-0.0234306	0.0362619	0.0619806	LOGISTIC-BINARY	Date J94 first reported (other pleural conditions)	100091	Health-related outcomes	1712	First occurrences	2410	Respiratory system disorders	2410	Health-related outcomes > First occurrences > Respiratory system disorders
20003#1140875392	CAT-MUL	157133/74(157207)	0.0223185		0.0411004	0.0621257	LOGISTIC-BINARY	Treatment/medication code: plaquenil 200mg tablet	100000	UK Biobank Assessment Centre	100071	Verbal interview	100075	Medications	100075	UK Biobank Assessment Centre > Verbal interview > Medications
130686	DATE	156619/607(157226)	0.0325248	0.0125881	0.0810843	0.0624198	LOGISTIC-BINARY	Date D86 first reported (sarcoidosis)	100091	Health-related outcomes	1712	First occurrences	2403	Blood, blood-forming organs and certain immune disorders	2403	Health-related outcomes > First occurrences > Blood, blood-forming organs and certain immune disorders
132486	DATE	157200/26(157226)	0.0781236		0.142585	0.0624427	LOGISTIC-BINARY	Date Q31 first reported (congenital malformations of larynx)	100091	Health-related outcomes	1712	First occurrences	2417	Congenital disruptions and chromosomal abnormalities	2417	Health-related outcomes > First occurrences > Congenital disruptions and chromosomal abnormalities
20003#1141168680	CAT-MUL	157021/186(157207)	-0.238341	-0.497649	0.00772168	0.0626284	LOGISTIC-BINARY	Treatment/medication code: orlistat	100000	UK Biobank Assessment Centre	100071	Verbal interview	100075	Medications	100075	UK Biobank Assessment Centre > Verbal interview > Medications
131904	DATE	156888/338(157226)	0.0182936	-0.0205857	0.0354439	0.0626474	LOGISTIC-BINARY	Date M40 first reported (kyphosis and lordosis)	100091	Health-related outcomes	1712	First occurrences	2413	Musculoskeletal system and connective tissue disorders	2413	Health-related outcomes > First occurrences > Musculoskeletal system and connective tissue disorders
40011#9970	CAT-MUL	157216/10(157226)	0.0339498		0.0592085	0.0628161	LOGISTIC-BINARY	Histology of cancer tumour: Lymphoproliferative disorder, NOS	100091	Health-related outcomes	100092	Cancer register	100092	Cancer register	100092	Health-related outcomes > Cancer register
40006#D479	CAT-MUL	157216/10(157226)	0.0339498		0.0592085	0.0628161	LOGISTIC-BINARY	Type of cancer: ICD10: D47.9 Neoplasm of uncertain or unknown behaviour of lymphoid, haematopoietic and related tissue, unspecified	100091	Health-related outcomes	100092	Cancer register	100092	Cancer register	100092	Health-related outcomes > Cancer register
132032	DATE	148754/8472(157226)	0.0141308	-4.42521e-05	0.0328424	0.0630641	LOGISTIC-BINARY	Date N18 first reported (chronic renal failure)	100091	Health-related outcomes	1712	First occurrences	2414	Genitourinary system disorders	2414	Health-related outcomes > First occurrences > Genitourinary system disorders
5255	CONTINUOUS	39258	0.00608132	-0.000336918	0.0124996	0.0632994	LINEAR	Intra-ocular pressure, Goldmann-correlated (right)	100000	UK Biobank Assessment Centre	100006	Physical measures	100013	Eye measures	100015	UK Biobank Assessment Centre > Physical measures > Eye measures > Intraocular pressure
20003#1140860750	CAT-MUL	157150/57(157207)	-0.449966	-0.948917	-0.0273572	0.0639103	LOGISTIC-BINARY	Treatment/medication code: captopril	100000	UK Biobank Assessment Centre	100071	Verbal interview	100075	Medications	100075	UK Biobank Assessment Centre > Verbal interview > Medications
20003#1140871196	CAT-MUL	157140/67(157207)	0.0879914	-0.100125	0.148389	0.0643839	LOGISTIC-BINARY	Treatment/medication code: lodine 200mg tablet	100000	UK Biobank Assessment Centre	100071	Verbal interview	100075	Medications	100075	UK Biobank Assessment Centre > Verbal interview > Medications
6154#2	CAT-MUL	132481/23262(155743)	-0.0190594	-0.0396286	0.00018511	0.0645384	LOGISTIC-BINARY	Medication for pain relief, constipation, heartburn: Ibuprofen (e.g. Nurofen)	100000	UK Biobank Assessment Centre	100025	Touchscreen	100036	Health and medical history	100045	UK Biobank Assessment Centre > Touchscreen > Health and medical history > Medication
131450	DATE	156789/437(157226)	0.0169198	-0.0166054	0.0338677	0.0645898	LOGISTIC-BINARY	Date J15 first reported (bacterial pneumonia, not elsewhere classified)	100091	Health-related outcomes	1712	First occurrences	2410	Respiratory system disorders	2410	Health-related outcomes > First occurrences > Respiratory system disorders
1687	CAT-SIN	154634	-0.00952187	-0.0204509	0.00140711	0.0651541	ORDERED-LOGISTIC	Comparative body size at age 10	100000	UK Biobank Assessment Centre	100025	Touchscreen	100033	Early life factors	100033	UK Biobank Assessment Centre > Touchscreen > Early life factors
1488	INTEGER	152372	0.00472323	-0.000298905	0.00974536	0.0652833	LINEAR	Tea intake	100000	UK Biobank Assessment Centre	100025	Touchscreen	100050	Lifestyle and environment	100052	UK Biobank Assessment Centre > Touchscreen > Lifestyle and environment > Diet
20003#1141164086	CAT-MUL	156949/258(157207)	0.0201997	-0.0280281	0.0378517	0.0660625	LOGISTIC-BINARY	Treatment/medication code: salmeterol+fluticasone propionate	100000	UK Biobank Assessment Centre	100071	Verbal interview	100075	Medications	100075	UK Biobank Assessment Centre > Verbal interview > Medications
20003#1141191312	CAT-MUL	157174/33(157207)	-0.605112	-1.28663	-0.0743685	0.0665929	LOGISTIC-BINARY	Treatment/medication code: calfovit d3 powder for oral suspension	100000	UK Biobank Assessment Centre	100071	Verbal interview	100075	Medications	100075	UK Biobank Assessment Centre > Verbal interview > Medications
20003#1140912228	CAT-MUL	157174/33(157207)	-0.622754	-1.3248	0.0218547	0.0667933	LOGISTIC-BINARY	Treatment/medication code: b12 - cyanocobalamin prep	100000	UK Biobank Assessment Centre	100071	Verbal interview	100075	Medications	100075	UK Biobank Assessment Centre > Verbal interview > Medications
131878	DATE	150128/7098(157226)	0.018033	0.00250399	0.0415637	0.0672644	LOGISTIC-BINARY	Date M20 first reported (acquired deformities of fingers and toes)	100091	Health-related outcomes	1712	First occurrences	2413	Musculoskeletal system and connective tissue disorders	2413	Health-related outcomes > First occurrences > Musculoskeletal system and connective tissue disorders
20003#1141170844	CAT-MUL	157196/11(157207)	0.0948826		0.165605	0.0673264	LOGISTIC-BINARY	Treatment/medication code: liquid paraffin product	100000	UK Biobank Assessment Centre	100071	Verbal interview	100075	Medications	100075	UK Biobank Assessment Centre > Verbal interview > Medications
131790	DATE	155213/2013(157226)	0.015465	-0.0111774	0.0317499	0.0673554	LOGISTIC-BINARY	Date L70 first reported (acne)	100091	Health-related outcomes	1712	First occurrences	2412	Skin and subcutaneous tissue disorders	2412	Health-related outcomes > First occurrences > Skin and subcutaneous tissue disorders
20003#1141151978	CAT-MUL	157189/18(157207)	0.125454		0.215838	0.0675141	LOGISTIC-BINARY	Treatment/medication code: reboxetine	100000	UK Biobank Assessment Centre	100071	Verbal interview	100075	Medications	100075	UK Biobank Assessment Centre > Verbal interview > Medications
131048	DATE	154542/2684(157226)	0.0141625	-0.00744059	0.0304619	0.0675828	LOGISTIC-BINARY	Date G40 first reported (epilepsy)	100091	Health-related outcomes	1712	First occurrences	2406	Nervous system disorders	2406	Health-related outcomes > First occurrences > Nervous system disorders
20003#1141180228	CAT-MUL	157194/13(157207)	0.124241		0.220286	0.0677088	LOGISTIC-BINARY	Treatment/medication code: amoxicillin product	100000	UK Biobank Assessment Centre	100071	Verbal interview	100075	Medications	100075	UK Biobank Assessment Centre > Verbal interview > Medications
131158	DATE	156291/935(157226)	0.016228	-0.014328	0.032846	0.067982	LOGISTIC-BINARY	Date H20 first reported (iridocyclitis)	100091	Health-related outcomes	1712	First occurrences	2407	Eye and adnexa disorders	2407	Health-related outcomes > First occurrences > Eye and adnexa disorders
20001#1052	CAT-MUL	157078/129(157207)	0.02207		0.0403007	0.0680526	LOGISTIC-BINARY	Cancer code, self-reported: hodgkins lymphoma / hodgkins disease	100000	UK Biobank Assessment Centre	100071	Verbal interview	100074	Medical conditions	100074	UK Biobank Assessment Centre > Verbal interview > Medical conditions
4700	INTEGER	2468	-0.0346993	-0.0719994	0.00260084	0.0682428	LINEAR	Age cataract diagnosed	100000	UK Biobank Assessment Centre	100025	Touchscreen	100036	Health and medical history	100041	UK Biobank Assessment Centre > Touchscreen > Health and medical history > Eyesight
131864	DATE	143661/13565(157226)	0.0128707	-0.00035216	0.0293956	0.0682712	LOGISTIC-BINARY	Date M13 first reported (other arthritis)	100091	Health-related outcomes	1712	First occurrences	2413	Musculoskeletal system and connective tissue disorders	2413	Health-related outcomes > First occurrences > Musculoskeletal system and connective tissue disorders
131498	DATE	155230/1996(157226)	0.0290398	0.00907196	0.0637964	0.0684065	LOGISTIC-BINARY	Date J47 first reported (bronchiectasis)	100091	Health-related outcomes	1712	First occurrences	2410	Respiratory system disorders	2410	Health-related outcomes > First occurrences > Respiratory system disorders
20003#1140910670	CAT-MUL	157193/14(157207)	-1.02643	-2.18994	0.0457443	0.06851	LOGISTIC-BINARY	Treatment/medication code: niacin	100000	UK Biobank Assessment Centre	100071	Verbal interview	100075	Medications	100075	UK Biobank Assessment Centre > Verbal interview > Medications
130018	DATE	149646/7580(157226)	0.0132721	-0.00129952	0.0311628	0.0685729	LOGISTIC-BINARY	Date A09 first reported (diarrhoea and gastro-enteritis of presumed infectious origin)	100091	Health-related outcomes	1712	First occurrences	2401	Certain infectious and parasitic diseases	2401	Health-related outcomes > First occurrences > Certain infectious and parasitic diseases
2247-0	CAT-SIN	111274/150939	-999	-999	-999	0.0690708	MULTINOMIAL-LOGISTIC	Hearing difficulty/problems	100000	UK Biobank Assessment Centre	100025	Touchscreen	100036	Health and medical history	100043	UK Biobank Assessment Centre > Touchscreen > Health and medical history > Hearing
20003#1141192670	CAT-MUL	157189/18(157207)	-0.958207	-2.05464	-0.123473	0.069325	LOGISTIC-BINARY	Treatment/medication code: migard 2.5mg tablet	100000	UK Biobank Assessment Centre	100071	Verbal interview	100075	Medications	100075	UK Biobank Assessment Centre > Verbal interview > Medications
131906	DATE	155889/1337(157226)	0.013952	-0.00562301	0.0327457	0.0694029	LOGISTIC-BINARY	Date M41 first reported (scoliosis)	100091	Health-related outcomes	1712	First occurrences	2413	Musculoskeletal system and connective tissue disorders	2413	Health-related outcomes > First occurrences > Musculoskeletal system and connective tissue disorders
21043	INTEGER	57579	0.0144762	-0.00413733	0.0330897	0.070168	ORDERED-LOGISTIC	Least number of times bowels opened per week	100089	Online follow-up	153	Digestive health	153	Digestive health	153	Online follow-up > Digestive health
2090	CAT-SIN	102425/53847(156272)	-0.0129959	-0.0274756	7.99171e-05	0.070286	LOGISTIC-BINARY	Seen doctor (GP) for nerves, anxiety, tension or depression	100000	UK Biobank Assessment Centre	100025	Touchscreen	100059	Psychosocial factors	100060	UK Biobank Assessment Centre > Touchscreen > Psychosocial factors > Mental health
40006#D374	CAT-MUL	157199/27(157226)	0.106206	-0.144488	0.185333	0.0704066	LOGISTIC-BINARY	Type of cancer: ICD10: D37.4 Colon	100091	Health-related outcomes	100092	Cancer register	100092	Cancer register	100092	Health-related outcomes > Cancer register
130846	DATE	155230/1996(157226)	0.0138058	-0.00633375	0.0313158	0.0705152	LOGISTIC-BINARY	Date F05 first reported (delirium, not induced by alcohol and other psychoactive substances)	100091	Health-related outcomes	1712	First occurrences	2405	Mental and behavioural disorders	2405	Health-related outcomes > First occurrences > Mental and behavioural disorders
132110	DATE	156541/685(157226)	-0.113087	-0.238481	0.00666466	0.0706002	LOGISTIC-BINARY	Date N72 first reported (inflammatory disease of cervix uteri)	100091	Health-related outcomes	1712	First occurrences	2414	Genitourinary system disorders	2414	Health-related outcomes > First occurrences > Genitourinary system disorders
20003#1140884444	CAT-MUL	156370/837(157207)	0.0200642	-0.0246515	0.0373992	0.0709451	LOGISTIC-BINARY	Treatment/medication code: codeine	100000	UK Biobank Assessment Centre	100071	Verbal interview	100075	Medications	100075	UK Biobank Assessment Centre > Verbal interview > Medications
131092	DATE	157046/180(157226)	0.0190658	-0.0273273	0.0365063	0.0713416	LOGISTIC-BINARY	Date G70 first reported (myasthenia gravis and other myoneural disorders)	100091	Health-related outcomes	1712	First occurrences	2406	Nervous system disorders	2406	Health-related outcomes > First occurrences > Nervous system disorders
132006	DATE	157089/137(157226)	0.0187105	-0.0260981	0.036132	0.0713535	LOGISTIC-BINARY	Date N04 first reported (nephrotic syndrome)	100091	Health-related outcomes	1712	First occurrences	2414	Genitourinary system disorders	2414	Health-related outcomes > First occurrences > Genitourinary system disorders
131304	DATE	155838/1388(157226)	-0.0750453	-0.158545	0.003591	0.0715677	LOGISTIC-BINARY	Date I24 first reported (other acute ischaemic heart diseases)	100091	Health-related outcomes	1712	First occurrences	2409	Circulatory system disorders	2409	Health-related outcomes > First occurrences > Circulatory system disorders
20003#1141157178	CAT-MUL	157157/50(157207)	0.0864179	-0.115426	0.148192	0.0720434	LOGISTIC-BINARY	Treatment/medication code: senna product	100000	UK Biobank Assessment Centre	100071	Verbal interview	100075	Medications	100075	UK Biobank Assessment Centre > Verbal interview > Medications
40006#C64	CAT-MUL	156740/486(157226)	0.0177341	-0.0212545	0.0346535	0.0728924	LOGISTIC-BINARY	Type of cancer: ICD10: C64 Malignant neoplasm of kidney, except renal pelvis	100091	Health-related outcomes	100092	Cancer register	100092	Cancer register	100092	Health-related outcomes > Cancer register
2463	CAT-SIN	141591/14891(156482)	0.0124553	-0.000680786	0.0285734	0.0730418	LOGISTIC-BINARY	Fractured/broken bones in last 5 years	100000	UK Biobank Assessment Centre	100025	Touchscreen	100036	Health and medical history	100044	UK Biobank Assessment Centre > Touchscreen > Health and medical history > Medical conditions
20003#1140880092	CAT-MUL	157193/14(157207)	0.0895004		0.155869	0.0731621	LOGISTIC-BINARY	Treatment/medication code: neotigason 10mg capsule	100000	UK Biobank Assessment Centre	100071	Verbal interview	100075	Medications	100075	UK Biobank Assessment Centre > Verbal interview > Medications
20001#1001	CAT-MUL	157113/94(157207)	0.020755		0.0387978	0.0732211	LOGISTIC-BINARY	Cancer code, self-reported: lung cancer	100000	UK Biobank Assessment Centre	100071	Verbal interview	100074	Medical conditions	100074	UK Biobank Assessment Centre > Verbal interview > Medical conditions
20003#1140860836	CAT-MUL	157186/21(157207)	-0.780018	-1.68523	0.0470384	0.0732529	LOGISTIC-BINARY	Treatment/medication code: coro-nitro spray 400micrograms spray	100000	UK Biobank Assessment Centre	100071	Verbal interview	100075	Medications	100075	UK Biobank Assessment Centre > Verbal interview > Medications
20003#1187	CAT-MUL	155130/2077(157207)	-0.0606092	-0.128276	0.00358349	0.0733546	LOGISTIC-BINARY	Treatment/medication code: chondroitin product	100000	UK Biobank Assessment Centre	100071	Verbal interview	100075	Medications	100075	UK Biobank Assessment Centre > Verbal interview > Medications
20003#1140909708	CAT-MUL	156121/1086(157207)	0.0157532	-0.0139931	0.0322658	0.0745762	LOGISTIC-BINARY	Treatment/medication code: furosemide	100000	UK Biobank Assessment Centre	100071	Verbal interview	100075	Medications	100075	UK Biobank Assessment Centre > Verbal interview > Medications
131396	DATE	151189/6037(157226)	0.0126706	-0.0030085	0.02965	0.0750601	LOGISTIC-BINARY	Date I80 first reported (phlebitis and thrombophlebitis)	100091	Health-related outcomes	1712	First occurrences	2409	Circulatory system disorders	2409	Health-related outcomes > First occurrences > Circulatory system disorders
20003#1140888456	CAT-MUL	157196/11(157207)	0.121651		0.211751	0.0754615	LOGISTIC-BINARY	Treatment/medication code: dioralyte product	100000	UK Biobank Assessment Centre	100071	Verbal interview	100075	Medications	100075	UK Biobank Assessment Centre > Verbal interview > Medications
20003#1140868408	CAT-MUL	156520/687(157207)	-0.110453	-0.235138	0.00756803	0.0755247	LOGISTIC-BINARY	Treatment/medication code: premarin 625micrograms tablet	100000	UK Biobank Assessment Centre	100071	Verbal interview	100075	Medications	100075	UK Biobank Assessment Centre > Verbal interview > Medications
20003#1140862148	CAT-MUL	156806/401(157207)	0.0192269	-0.0271668	0.0365547	0.0758008	LOGISTIC-BINARY	Treatment/medication code: serevent 25mcg inhaler	100000	UK Biobank Assessment Centre	100071	Verbal interview	100075	Medications	100075	UK Biobank Assessment Centre > Verbal interview > Medications
20001#1070	CAT-MUL	157167/40(157207)	0.0927191	-0.141422	0.157863	0.075874	LOGISTIC-BINARY	Cancer code, self-reported: malignant lymph node, unspecified	100000	UK Biobank Assessment Centre	100071	Verbal interview	100074	Medical conditions	100074	UK Biobank Assessment Centre > Verbal interview > Medical conditions
21074	CAT-SIN	3401/3570(6971)	-0.0661446	-0.139327	0.00682057	0.0759111	LOGISTIC-BINARY	Diarrhoea when IBS symptoms first began	100089	Online follow-up	153	Digestive health	153	Digestive health	153	Online follow-up > Digestive health
20003#1140868372	CAT-MUL	157006/201(157207)	-0.21631	-0.463348	0.00738652	0.0763477	LOGISTIC-BINARY	Treatment/medication code: climaval 1mg tablet	100000	UK Biobank Assessment Centre	100071	Verbal interview	100075	Medications	100075	UK Biobank Assessment Centre > Verbal interview > Medications
20003#1140865668	CAT-MUL	157124/83(157207)	0.0218575		0.0404304	0.0765605	LOGISTIC-BINARY	Treatment/medication code: sulphasalazine	100000	UK Biobank Assessment Centre	100071	Verbal interview	100075	Medications	100075	UK Biobank Assessment Centre > Verbal interview > Medications
132088	DATE	154742/2484(157226)	-0.0547031	-0.116544	0.00376225	0.0766978	LOGISTIC-BINARY	Date N48 first reported (other disorders of penis)	100091	Health-related outcomes	1712	First occurrences	2414	Genitourinary system disorders	2414	Health-related outcomes > First occurrences > Genitourinary system disorders
130762	DATE	157064/162(157226)	0.0192682		0.0369044	0.0774841	LOGISTIC-BINARY	Date E46 first reported (unspecified protein-energy malnutrition)	100091	Health-related outcomes	1712	First occurrences	2404	Endocrine, nutritional and metabolic diseases	2404	Health-related outcomes > First occurrences > Endocrine, nutritional and metabolic diseases
40011#8440	CAT-MUL	157199/27(157226)	-0.666275	-1.45095	-0.0690962	0.0782423	LOGISTIC-BINARY	Histology of cancer tumour: Cystadenocarcinoma, NOS	100091	Health-related outcomes	100092	Cancer register	100092	Cancer register	100092	Health-related outcomes > Cancer register
131038	DATE	156340/886(157226)	0.0159695	-0.0157845	0.0325646	0.0784122	LOGISTIC-BINARY	Date G31 first reported (other degenerative diseases of nervous system, not elsewhere classified)	100091	Health-related outcomes	1712	First occurrences	2406	Nervous system disorders	2406	Health-related outcomes > First occurrences > Nervous system disorders
40006#D090	CAT-MUL	156909/317(157226)	-0.16037	-0.344648	0.011425	0.0784809	LOGISTIC-BINARY	Type of cancer: ICD10: D09.0 Bladder	100091	Health-related outcomes	100092	Cancer register	100092	Cancer register	100092	Health-related outcomes > Cancer register
40011#8490	CAT-MUL	157175/51(157226)	-0.454387	-0.98857	-0.0352814	0.0796417	LOGISTIC-BINARY	Histology of cancer tumour: Signet ring cell carcinoma	100091	Health-related outcomes	100092	Cancer register	100092	Cancer register	100092	Health-related outcomes > Cancer register
40011#9690	CAT-MUL	157124/102(157226)	0.0235803		0.0442809	0.080595	LOGISTIC-BINARY	Histology of cancer tumour: Follicular lymphoma, NOS	100091	Health-related outcomes	100092	Cancer register	100092	Cancer register	100092	Health-related outcomes > Cancer register
20003#1140860696	CAT-MUL	152947/4260(157207)	-0.0401462	-0.0862114	0.00309486	0.0815006	LOGISTIC-BINARY	Treatment/medication code: lisinopril	100000	UK Biobank Assessment Centre	100071	Verbal interview	100075	Medications	100075	UK Biobank Assessment Centre > Verbal interview > Medications
40013#1869	CAT-MUL	157168/58(157226)	0.105692	-0.122044	0.189451	0.0815109	LOGISTIC-BINARY	Type of cancer: ICD9: 1869 Malignant neoplasm of testis, other and unspecified	100091	Health-related outcomes	100092	Cancer register	100092	Cancer register	100092	Health-related outcomes > Cancer register
131308	DATE	153503/3723(157226)	0.0127531	-0.00563692	0.0293472	0.0826625	LOGISTIC-BINARY	Date I26 first reported (pulmonary embolism)	100091	Health-related outcomes	1712	First occurrences	2409	Circulatory system disorders	2409	Health-related outcomes > First occurrences > Circulatory system disorders
131468	DATE	152737/4489(157226)	0.0126069	-0.00533093	0.0290871	0.083395	LOGISTIC-BINARY	Date J32 first reported (chronic sinusitis)	100091	Health-related outcomes	1712	First occurrences	2410	Respiratory system disorders	2410	Health-related outcomes > First occurrences > Respiratory system disorders
130092	DATE	157137/89(157226)	-0.32228	-0.705388	-0.017012	0.0850873	LOGISTIC-BINARY	Date A54 first reported (gonococcal infection)	100091	Health-related outcomes	1712	First occurrences	2401	Certain infectious and parasitic diseases	2401	Health-related outcomes > First occurrences > Certain infectious and parasitic diseases
20003#1140869162	CAT-MUL	157171/36(157207)	-0.569509	-1.25091	-0.121755	0.0851649	LOGISTIC-BINARY	Treatment/medication code: marvelon tablet	100000	UK Biobank Assessment Centre	100071	Verbal interview	100075	Medications	100075	UK Biobank Assessment Centre > Verbal interview > Medications
131884	DATE	149732/7494(157226)	-0.0299774	-0.0648424	0.00268491	0.0855589	LOGISTIC-BINARY	Date M23 first reported (internal derangement of knee)	100091	Health-related outcomes	1712	First occurrences	2413	Musculoskeletal system and connective tissue disorders	2413	Health-related outcomes > First occurrences > Musculoskeletal system and connective tissue disorders
23065	CAT-SIN	132/2912(3044)	0.253022	-0.00790293	0.55514	0.0859317	LOGISTIC-BINARY	BKV seropositivity for Human Polyomavirus BKV	100078	Biological samples	100080	Assay results	51428	Blood assays	51428	Biological samples > Assay results > Blood assays > Infectious Diseases
20003#1140860332	CAT-MUL	157191/16(157207)	-0.86805	-1.92014	0.0757719	0.0862402	LOGISTIC-BINARY	Treatment/medication code: sotalol hydrochloride+hydrochlorothiazide 80mg/12.5mg tablet	100000	UK Biobank Assessment Centre	100071	Verbal interview	100075	Medications	100075	UK Biobank Assessment Centre > Verbal interview > Medications
20003#1140883478	CAT-MUL	157174/33(157207)	0.0230135		0.0427414	0.0866081	LOGISTIC-BINARY	Treatment/medication code: pyridostigmine	100000	UK Biobank Assessment Centre	100071	Verbal interview	100075	Medications	100075	UK Biobank Assessment Centre > Verbal interview > Medications
20003#1140865716	CAT-MUL	156936/271(157207)	0.0189298	-0.0302803	0.0365403	0.0867931	LOGISTIC-BINARY	Treatment/medication code: senna	100000	UK Biobank Assessment Centre	100071	Verbal interview	100075	Medications	100075	UK Biobank Assessment Centre > Verbal interview > Medications
132070	DATE	139578/17648(157226)	0.0126274	-0.00040539	0.029329	0.0872702	LOGISTIC-BINARY	Date N39 first reported (other disorders of urinary system)	100091	Health-related outcomes	1712	First occurrences	2414	Genitourinary system disorders	2414	Health-related outcomes > First occurrences > Genitourinary system disorders
20003#1141201718	CAT-MUL	157191/16(157207)	0.1044		0.190782	0.0873434	LOGISTIC-BINARY	Treatment/medication code: nebido 1000mg/4ml solution for injection	100000	UK Biobank Assessment Centre	100071	Verbal interview	100075	Medications	100075	UK Biobank Assessment Centre > Verbal interview > Medications
20003#1140868064	CAT-MUL	157174/33(157207)	-0.579421	-1.28223	0.0497516	0.0878365	LOGISTIC-BINARY	Treatment/medication code: serc-8 tablet	100000	UK Biobank Assessment Centre	100071	Verbal interview	100075	Medications	100075	UK Biobank Assessment Centre > Verbal interview > Medications
20003#1140879616	CAT-MUL	154257/2950(157207)	0.0131922	-0.00830893	0.0292625	0.0879697	LOGISTIC-BINARY	Treatment/medication code: amitriptyline	100000	UK Biobank Assessment Centre	100071	Verbal interview	100075	Medications	100075	UK Biobank Assessment Centre > Verbal interview > Medications
130022	DATE	157048/178(157226)	0.0198855		0.0377636	0.0881072	LOGISTIC-BINARY	Date A16 first reported (respiratory tuberculosis, not confirmed bacteriologically or histologically)	100091	Health-related outcomes	1712	First occurrences	2401	Certain infectious and parasitic diseases	2401	Health-related outcomes > First occurrences > Certain infectious and parasitic diseases
131972	DATE	152206/5020(157226)	0.0191125	0.00249631	0.0460938	0.0881259	LOGISTIC-BINARY	Date M85 first reported (other disorders of bone density and structure)	100091	Health-related outcomes	1712	First occurrences	2413	Musculoskeletal system and connective tissue disorders	2413	Health-related outcomes > First occurrences > Musculoskeletal system and connective tissue disorders
40006#C829	CAT-MUL	157124/102(157226)	0.0235926		0.0444148	0.0881871	LOGISTIC-BINARY	Type of cancer: ICD10: C82.9 Follicular non-Hodgkin's lymphoma, unspecified	100091	Health-related outcomes	100092	Cancer register	100092	Cancer register	100092	Health-related outcomes > Cancer register
40011#8430	CAT-MUL	157212/14(157226)	-0.925636	-2.05969	0.0846143	0.0891131	LOGISTIC-BINARY	Histology of cancer tumour: Mucoepidermoid carcinoma	100091	Health-related outcomes	100092	Cancer register	100092	Cancer register	100092	Health-related outcomes > Cancer register
20003#1141162544	CAT-MUL	157186/21(157207)	0.0961896		0.164065	0.0895848	LOGISTIC-BINARY	Treatment/medication code: lipantil micro 67mg capsule	100000	UK Biobank Assessment Centre	100071	Verbal interview	100075	Medications	100075	UK Biobank Assessment Centre > Verbal interview > Medications
20003#1140871462	CAT-MUL	156197/1010(157207)	0.0155563	-0.0167029	0.0320824	0.0896992	LOGISTIC-BINARY	Treatment/medication code: naproxen	100000	UK Biobank Assessment Centre	100071	Verbal interview	100075	Medications	100075	UK Biobank Assessment Centre > Verbal interview > Medications
40011#8200	CAT-MUL	157203/23(157226)	0.0902491		0.156703	0.0897946	LOGISTIC-BINARY	Histology of cancer tumour: Adenoid cystic carcinoma	100091	Health-related outcomes	100092	Cancer register	100092	Cancer register	100092	Health-related outcomes > Cancer register
40011#9537	CAT-MUL	157209/17(157226)	-0.91474	-2.0401	-0.033534	0.0898863	LOGISTIC-BINARY	Histology of cancer tumour: Transitional meningioma	100091	Health-related outcomes	100092	Cancer register	100092	Cancer register	100092	Health-related outcomes > Cancer register
2080	CAT-SIN	152731	0.00943537	-0.00220924	0.02108	0.0901874	ORDERED-LOGISTIC	Frequency of tiredness / lethargy in last 2 weeks	100000	UK Biobank Assessment Centre	100025	Touchscreen	100059	Psychosocial factors	100060	UK Biobank Assessment Centre > Touchscreen > Psychosocial factors > Mental health
21040	CAT-SIN	57967	-0.0104532	-0.0230571	0.00215064	0.0904929	ORDERED-LOGISTIC	Satisfaction with bowel habits	100089	Online follow-up	153	Digestive health	153	Digestive health	153	Online follow-up > Digestive health
131110	DATE	156869/357(157226)	0.0173764	-0.025262	0.0345234	0.0907646	LOGISTIC-BINARY	Date G91 first reported (hydrocephalus)	100091	Health-related outcomes	1712	First occurrences	2406	Nervous system disorders	2406	Health-related outcomes > First occurrences > Nervous system disorders
131824	DATE	155609/1617(157226)	-0.0659684	-0.144258	0.00643169	0.0909906	LOGISTIC-BINARY	Date L91 first reported (hypertrophic disorders of skin)	100091	Health-related outcomes	1712	First occurrences	2412	Skin and subcutaneous tissue disorders	2412	Health-related outcomes > First occurrences > Skin and subcutaneous tissue disorders
131164	DATE	147689/9537(157226)	0.0140156	-0.000321531	0.0341422	0.0910969	LOGISTIC-BINARY	Date H25 first reported (senile cataract)	100091	Health-related outcomes	1712	First occurrences	2407	Eye and adnexa disorders	2407	Health-related outcomes > First occurrences > Eye and adnexa disorders
131624	DATE	156448/778(157226)	0.0157817	-0.0181951	0.0324087	0.0912828	LOGISTIC-BINARY	Date K46 first reported (unspecified abdominal hernia)	100091	Health-related outcomes	1712	First occurrences	2411	Digestive system disorders	2411	Health-related outcomes > First occurrences > Digestive system disorders
2207	CAT-SIN	16853/140243(157096)	-0.011852	-0.0253426	0.0053225	0.0912995	LOGISTIC-BINARY	Wears glasses or contact lenses	100000	UK Biobank Assessment Centre	100025	Touchscreen	100036	Health and medical history	100041	UK Biobank Assessment Centre > Touchscreen > Health and medical history > Eyesight
20003#1141177532	CAT-MUL	156934/273(157207)	-0.169143	-0.371926	0.0035945	0.0915165	LOGISTIC-BINARY	Treatment/medication code: nexium 20mg tablet	100000	UK Biobank Assessment Centre	100071	Verbal interview	100075	Medications	100075	UK Biobank Assessment Centre > Verbal interview > Medications
40006#C162	CAT-MUL	157208/18(157226)	-0.797574	-1.78197	0.00596173	0.0915631	LOGISTIC-BINARY	Type of cancer: ICD10: C16.2 Body of stomach	100091	Health-related outcomes	100092	Cancer register	100092	Cancer register	100092	Health-related outcomes > Cancer register
131754	DATE	153627/3599(157226)	-0.0436195	-0.0953242	0.00427901	0.0915993	LOGISTIC-BINARY	Date L50 first reported (urticaria)	100091	Health-related outcomes	1712	First occurrences	2412	Skin and subcutaneous tissue disorders	2412	Health-related outcomes > First occurrences > Skin and subcutaneous tissue disorders
20003#1141177526	CAT-MUL	156684/523(157207)	0.0176219	-0.0250588	0.0347403	0.0917472	LOGISTIC-BINARY	Treatment/medication code: esomeprazole	100000	UK Biobank Assessment Centre	100071	Verbal interview	100075	Medications	100075	UK Biobank Assessment Centre > Verbal interview > Medications
20003#1140878378	CAT-MUL	157180/27(157207)	0.112103		0.190232	0.0918671	LOGISTIC-BINARY	Treatment/medication code: dovonex 50micrograms/g ointment	100000	UK Biobank Assessment Centre	100071	Verbal interview	100075	Medications	100075	UK Biobank Assessment Centre > Verbal interview > Medications
3799	CAT-SIN	16511/14154(30665)	0.0245799	-0.00285987	0.0543558	0.0919849	LOGISTIC-BINARY	Headaches for 3+ months	100000	UK Biobank Assessment Centre	100025	Touchscreen	100036	Health and medical history	100048	UK Biobank Assessment Centre > Touchscreen > Health and medical history > Pain
131492	DATE	150084/7142(157226)	0.0116822	-0.00415988	0.027455	0.0922745	LOGISTIC-BINARY	Date J44 first reported (other chronic obstructive pulmonary disease)	100091	Health-related outcomes	1712	First occurrences	2410	Respiratory system disorders	2410	Health-related outcomes > First occurrences > Respiratory system disorders
20003#1140888560	CAT-MUL	155058/2149(157207)	-0.0552708	-0.121337	0.00500671	0.0934216	LOGISTIC-BINARY	Treatment/medication code: perindopril	100000	UK Biobank Assessment Centre	100071	Verbal interview	100075	Medications	100075	UK Biobank Assessment Centre > Verbal interview > Medications
20003#1140871138	CAT-MUL	157180/27(157207)	-0.629378	-1.4078	0.0793156	0.0937468	LOGISTIC-BINARY	Treatment/medication code: vitamin k product	100000	UK Biobank Assessment Centre	100071	Verbal interview	100075	Medications	100075	UK Biobank Assessment Centre > Verbal interview > Medications
20003#1140857044	CAT-MUL	157194/13(157207)	-0.98688	-2.21784	-0.00750437	0.0942459	LOGISTIC-BINARY	Treatment/medication code: tetralysal 204mg capsule	100000	UK Biobank Assessment Centre	100071	Verbal interview	100075	Medications	100075	UK Biobank Assessment Centre > Verbal interview > Medications
20003#1140923350	CAT-MUL	156221/986(157207)	0.014236	-0.0135238	0.0309823	0.0945738	LOGISTIC-BINARY	Treatment/medication code: co-dydramol	100000	UK Biobank Assessment Centre	100071	Verbal interview	100075	Medications	100075	UK Biobank Assessment Centre > Verbal interview > Medications
20003#1141192916	CAT-MUL	156904/303(157207)	0.0177711	-0.0282945	0.0350421	0.0947173	LOGISTIC-BINARY	Treatment/medication code: rino clenil 50micrograms nasal spray	100000	UK Biobank Assessment Centre	100071	Verbal interview	100075	Medications	100075	UK Biobank Assessment Centre > Verbal interview > Medications
20003#1140910036	CAT-MUL	157197/10(157207)	0.099102		0.186055	0.0952935	LOGISTIC-BINARY	Treatment/medication code: mtx - methotrexate	100000	UK Biobank Assessment Centre	100071	Verbal interview	100075	Medications	100075	UK Biobank Assessment Centre > Verbal interview > Medications
20003#1140865580	CAT-MUL	156987/220(157207)	0.0172803	-0.0271208	0.0346193	0.0954559	LOGISTIC-BINARY	Treatment/medication code: asacol 400mg e/c tablet	100000	UK Biobank Assessment Centre	100071	Verbal interview	100075	Medications	100075	UK Biobank Assessment Centre > Verbal interview > Medications
20003#1141157264	CAT-MUL	157121/86(157207)	0.0644221	-0.0850332	0.122098	0.095524	LOGISTIC-BINARY	Treatment/medication code: salmeterol product	100000	UK Biobank Assessment Centre	100071	Verbal interview	100075	Medications	100075	UK Biobank Assessment Centre > Verbal interview > Medications
20003#1140870390	CAT-MUL	156465/742(157207)	0.0427642	0.01721	0.0882264	0.0956686	LOGISTIC-BINARY	Treatment/medication code: ferrous sulphate	100000	UK Biobank Assessment Centre	100071	Verbal interview	100075	Medications	100075	UK Biobank Assessment Centre > Verbal interview > Medications
130852	DATE	157072/154(157226)	0.0227559		0.0415745	0.0958335	LOGISTIC-BINARY	Date F09 first reported (unspecified organic or symptomatic mental disorder)	100091	Health-related outcomes	1712	First occurrences	2405	Mental and behavioural disorders	2405	Health-related outcomes > First occurrences > Mental and behavioural disorders
6155#5	CAT-MUL	152236/4350(156586)	-0.0381043	-0.0839258	0.0037524	0.0961856	LOGISTIC-BINARY	Vitamin and mineral supplements: Vitamin E	100000	UK Biobank Assessment Centre	100025	Touchscreen	100036	Health and medical history	100045	UK Biobank Assessment Centre > Touchscreen > Health and medical history > Medication
130318	DATE	157121/105(157226)	-0.288291	-0.641689	-0.00633094	0.0963076	LOGISTIC-BINARY	Date B85 first reported (pediculosis and phthiriasis)	100091	Health-related outcomes	1712	First occurrences	2401	Certain infectious and parasitic diseases	2401	Health-related outcomes > First occurrences > Certain infectious and parasitic diseases
1920	CAT-SIN	84394/69235(153629)	0.00978402	-0.000919916	0.0222275	0.0966989	LOGISTIC-BINARY	Mood swings	100000	UK Biobank Assessment Centre	100025	Touchscreen	100059	Psychosocial factors	100060	UK Biobank Assessment Centre > Touchscreen > Psychosocial factors > Mental health
20001#1002	CAT-MUL	153731/3476(157207)	0.0235507	0.00463667	0.0558178	0.0969771	LOGISTIC-BINARY	Cancer code, self-reported: breast cancer	100000	UK Biobank Assessment Centre	100071	Verbal interview	100074	Medical conditions	100074	UK Biobank Assessment Centre > Verbal interview > Medical conditions
40006#C241	CAT-MUL	157193/33(157226)	0.0985273	-0.159729	0.174343	0.0971062	LOGISTIC-BINARY	Type of cancer: ICD10: C24.1 Ampulla of Vater	100091	Health-related outcomes	100092	Cancer register	100092	Cancer register	100092	Health-related outcomes > Cancer register
131934	DATE	155609/1617(157226)	0.0143098	-0.0136484	0.0306217	0.097443	LOGISTIC-BINARY	Date M62 first reported (other disorders of muscle)	100091	Health-related outcomes	1712	First occurrences	2413	Musculoskeletal system and connective tissue disorders	2413	Health-related outcomes > First occurrences > Musculoskeletal system and connective tissue disorders
2050	CAT-SIN	150578	0.00950628	-0.00189183	0.0209044	0.0977232	ORDERED-LOGISTIC	Frequency of depressed mood in last 2 weeks	100000	UK Biobank Assessment Centre	100025	Touchscreen	100059	Psychosocial factors	100060	UK Biobank Assessment Centre > Touchscreen > Psychosocial factors > Mental health
6145#4	CAT-MUL	154022/2404(156426)	0.0125082	-0.00738074	0.0296519	0.0989427	LOGISTIC-BINARY	Illness, injury, bereavement, stress in last 2 years: Death of a spouse or partner	100000	UK Biobank Assessment Centre	100025	Touchscreen	100059	Psychosocial factors	100060	UK Biobank Assessment Centre > Touchscreen > Psychosocial factors > Mental health
20003#1140862574	CAT-MUL	156969/238(157207)	0.0205065		0.0385418	0.099098	LOGISTIC-BINARY	Treatment/medication code: pulmicort ls 50micrograms inhaler	100000	UK Biobank Assessment Centre	100071	Verbal interview	100075	Medications	100075	UK Biobank Assessment Centre > Verbal interview > Medications
130178	DATE	151241/5985(157226)	0.0116763	-0.00458764	0.0281077	0.0991347	LOGISTIC-BINARY	Date B02 first reported (zoster [herpes zoster])	100091	Health-related outcomes	1712	First occurrences	2401	Certain infectious and parasitic diseases	2401	Health-related outcomes > First occurrences > Certain infectious and parasitic diseases
20003#1140879644	CAT-MUL	157165/42(157207)	0.0229547		0.0427969	0.100128	LOGISTIC-BINARY	Treatment/medication code: amantadine	100000	UK Biobank Assessment Centre	100071	Verbal interview	100075	Medications	100075	UK Biobank Assessment Centre > Verbal interview > Medications
21032	CAT-SIN	31321	-0.0230982	-0.0512463	0.00504982	0.100328	ORDERED-LOGISTIC	Frequency of harder stools when abdominal discomfort/pain started	100089	Online follow-up	153	Digestive health	153	Digestive health	153	Online follow-up > Digestive health
40011#8500	CAT-MUL	152739/4487(157226)	0.0121187	-0.0042942	0.0304906	0.100404	LOGISTIC-BINARY	Histology of cancer tumour: Duct adenocarcinoma	100091	Health-related outcomes	100092	Cancer register	100092	Cancer register	100092	Health-related outcomes > Cancer register
131682	DATE	155807/1419(157226)	-0.067466	-0.149808	0.00784835	0.100546	LOGISTIC-BINARY	Date K85 first reported (acute pancreatitis)	100091	Health-related outcomes	1712	First occurrences	2411	Digestive system disorders	2411	Health-related outcomes > First occurrences > Digestive system disorders
40006#D075	CAT-MUL	157083/143(157226)	0.0860926	-0.0774947	0.157112	0.100562	LOGISTIC-BINARY	Type of cancer: ICD10: D07.5 Prostate	100091	Health-related outcomes	100092	Cancer register	100092	Cancer register	100092	Health-related outcomes > Cancer register
20003#1141150944	CAT-MUL	156399/808(157207)	0.0150997	-0.0181553	0.0318253	0.101793	LOGISTIC-BINARY	Treatment/medication code: nasonex 0.05% aqueous nasal spray	100000	UK Biobank Assessment Centre	100071	Verbal interview	100075	Medications	100075	UK Biobank Assessment Centre > Verbal interview > Medications
131446	DATE	156897/329(157226)	0.0184741		0.0359718	0.101857	LOGISTIC-BINARY	Date J13 first reported (pneumonia due to streptococcus pneumoniae)	100091	Health-related outcomes	1712	First occurrences	2410	Respiratory system disorders	2410	Health-related outcomes > First occurrences > Respiratory system disorders
20003#1141176670	CAT-MUL	157158/49(157207)	0.0306278		0.0536068	0.101926	LOGISTIC-BINARY	Treatment/medication code: celebrex 200mg capsule	100000	UK Biobank Assessment Centre	100071	Verbal interview	100075	Medications	100075	UK Biobank Assessment Centre > Verbal interview > Medications
131328	DATE	156964/262(157226)	-0.169181	-0.378851	0.00543459	0.102157	LOGISTIC-BINARY	Date I37 first reported (pulmonary valve disorders)	100091	Health-related outcomes	1712	First occurrences	2409	Circulatory system disorders	2409	Health-related outcomes > First occurrences > Circulatory system disorders
130734	DATE	156740/486(157226)	0.016719	-0.0248834	0.0337296	0.102217	LOGISTIC-BINARY	Date E27 first reported (other disorders of adrenal gland)	100091	Health-related outcomes	1712	First occurrences	2404	Endocrine, nutritional and metabolic diseases	2404	Health-related outcomes > First occurrences > Endocrine, nutritional and metabolic diseases
24011	INTEGER	155160	-0.00410507	-0.0090318	0.000821664	0.10245	LINEAR	Traffic intensity on the nearest major road	100088	Additional exposures	113	Local environment	114	Residential air pollution	114	Additional exposures > Local environment > Residential air pollution
20003#1141157132	CAT-MUL	157106/101(157207)	0.0230513		0.0426117	0.10251	LOGISTIC-BINARY	Treatment/medication code: singulair 10mg tablet	100000	UK Biobank Assessment Centre	100071	Verbal interview	100075	Medications	100075	UK Biobank Assessment Centre > Verbal interview > Medications
4022	INTEGER	1209	0.0522391	-0.0106154	0.115094	0.103235	LINEAR	Age pulmonary embolism (blood clot in lung) diagnosed	100000	UK Biobank Assessment Centre	100025	Touchscreen	100036	Health and medical history	100044	UK Biobank Assessment Centre > Touchscreen > Health and medical history > Medical conditions
131160	DATE	156835/391(157226)	0.018269	-0.0315519	0.0357441	0.103326	LOGISTIC-BINARY	Date H21 first reported (other disorders of iris and ciliary body)	100091	Health-related outcomes	1712	First occurrences	2407	Eye and adnexa disorders	2407	Health-related outcomes > First occurrences > Eye and adnexa disorders
20003#1141157470	CAT-MUL	157183/24(157207)	0.0823669		0.15251	0.104088	LOGISTIC-BINARY	Treatment/medication code: fentanyl product	100000	UK Biobank Assessment Centre	100071	Verbal interview	100075	Medications	100075	UK Biobank Assessment Centre > Verbal interview > Medications
131400	DATE	156808/418(157226)	0.0161451	-0.0239222	0.0331767	0.104434	LOGISTIC-BINARY	Date I82 first reported (other venous embolism and thrombosis)	100091	Health-related outcomes	1712	First occurrences	2409	Circulatory system disorders	2409	Health-related outcomes > First occurrences > Circulatory system disorders
40006#C300	CAT-MUL	157216/10(157226)	0.0896991		0.170208	0.104902	LOGISTIC-BINARY	Type of cancer: ICD10: C30.0 Nasal cavity	100091	Health-related outcomes	100092	Cancer register	100092	Cancer register	100092	Health-related outcomes > Cancer register
20003#1141200878	CAT-MUL	157186/21(157207)	0.109836		0.19176	0.104918	LOGISTIC-BINARY	Treatment/medication code: oilatum bath formula liquid bath additive	100000	UK Biobank Assessment Centre	100071	Verbal interview	100075	Medications	100075	UK Biobank Assessment Centre > Verbal interview > Medications
40011#9061	CAT-MUL	157095/131(157226)	0.0811009	-0.0821701	0.148387	0.105152	LOGISTIC-BINARY	Histology of cancer tumour: Seminoma, NOS	100091	Health-related outcomes	100092	Cancer register	100092	Cancer register	100092	Health-related outcomes > Cancer register
20001#1040	CAT-MUL	156847/360(157207)	0.0149392	-0.0191546	0.0319583	0.105396	LOGISTIC-BINARY	Cancer code, self-reported: uterine/endometrial cancer	100000	UK Biobank Assessment Centre	100071	Verbal interview	100074	Medical conditions	100074	UK Biobank Assessment Centre > Verbal interview > Medical conditions
130842	DATE	155909/1317(157226)	0.0127791	-0.00980957	0.0300618	0.105743	LOGISTIC-BINARY	Date F03 first reported (unspecified dementia)	100091	Health-related outcomes	1712	First occurrences	2405	Mental and behavioural disorders	2405	Health-related outcomes > First occurrences > Mental and behavioural disorders
132482	DATE	157149/77(157226)	0.0215037		0.040308	0.107024	LOGISTIC-BINARY	Date Q28 first reported (other congenital malformations of circulatory system)	100091	Health-related outcomes	1712	First occurrences	2417	Congenital disruptions and chromosomal abnormalities	2417	Health-related outcomes > First occurrences > Congenital disruptions and chromosomal abnormalities
131462	DATE	136947/20279(157226)	0.0104428	-0.0020939	0.0251614	0.107448	LOGISTIC-BINARY	Date J22 first reported (unspecified acute lower respiratory infection)	100091	Health-related outcomes	1712	First occurrences	2410	Respiratory system disorders	2410	Health-related outcomes > First occurrences > Respiratory system disorders
131862	DATE	156994/232(157226)	0.020648		0.0389624	0.107682	LOGISTIC-BINARY	Date M12 first reported (other specific arthropathies)	100091	Health-related outcomes	1712	First occurrences	2413	Musculoskeletal system and connective tissue disorders	2413	Health-related outcomes > First occurrences > Musculoskeletal system and connective tissue disorders
131994	DATE	156837/389(157226)	0.0164877	-0.0262196	0.0336352	0.108317	LOGISTIC-BINARY	Date M96 first reported (postprocedural musculoskeletal disorders, not elsewhere classified)	100091	Health-related outcomes	1712	First occurrences	2413	Musculoskeletal system and connective tissue disorders	2413	Health-related outcomes > First occurrences > Musculoskeletal system and connective tissue disorders
20001#1030	CAT-MUL	157161/46(157207)	-0.437732	-1.00019	-0.00967114	0.108436	LOGISTIC-BINARY	Cancer code, self-reported: eye and/or adnexal cancer	100000	UK Biobank Assessment Centre	100071	Verbal interview	100074	Medical conditions	100074	UK Biobank Assessment Centre > Verbal interview > Medical conditions
20003#1141179824	CAT-MUL	157172/35(157207)	0.0634426		0.131874	0.108685	LOGISTIC-BINARY	Treatment/medication code: yasmin tablet	100000	UK Biobank Assessment Centre	100071	Verbal interview	100075	Medications	100075	UK Biobank Assessment Centre > Verbal interview > Medications
20003#1140923336	CAT-MUL	156975/232(157207)	-0.174355	-0.394981	0.00391255	0.108761	LOGISTIC-BINARY	Treatment/medication code: co-tenidone	100000	UK Biobank Assessment Centre	100071	Verbal interview	100075	Medications	100075	UK Biobank Assessment Centre > Verbal interview > Medications
20003#1141164872	CAT-MUL	157157/50(157207)	0.0239769		0.0454804	0.109543	LOGISTIC-BINARY	Treatment/medication code: sinemet-62.5 tablet	100000	UK Biobank Assessment Centre	100071	Verbal interview	100075	Medications	100075	UK Biobank Assessment Centre > Verbal interview > Medications
131136	DATE	152219/5007(157226)	0.0114709	-0.00557134	0.027946	0.109754	LOGISTIC-BINARY	Date H04 first reported (disorders of lachrymal system)	100091	Health-related outcomes	1712	First occurrences	2407	Eye and adnexa disorders	2407	Health-related outcomes > First occurrences > Eye and adnexa disorders
20003#1141171948	CAT-MUL	156742/465(157207)	0.0136103	-0.0144111	0.0308131	0.109853	LOGISTIC-BINARY	Treatment/medication code: adcal 600mg chewable tablet	100000	UK Biobank Assessment Centre	100071	Verbal interview	100075	Medications	100075	UK Biobank Assessment Centre > Verbal interview > Medications
20003#1140888142	CAT-MUL	157190/17(157207)	0.107715		0.185928	0.110112	LOGISTIC-BINARY	Treatment/medication code: metosyn 0.05% cream	100000	UK Biobank Assessment Centre	100071	Verbal interview	100075	Medications	100075	UK Biobank Assessment Centre > Verbal interview > Medications
4451	INTEGER	12598	0.00967052	-0.0012936	0.0206346	0.110456	ORDERED-LOGISTIC	Average monthly fortified wine intake	100000	UK Biobank Assessment Centre	100025	Touchscreen	100050	Lifestyle and environment	100051	UK Biobank Assessment Centre > Touchscreen > Lifestyle and environment > Alcohol
6155#7	CAT-MUL	122758/33828(156586)	-0.0132434	-0.030076	0.00151555	0.110825	LOGISTIC-BINARY	Vitamin and mineral supplements: Multivitamins +/- minerals	100000	UK Biobank Assessment Centre	100025	Touchscreen	100036	Health and medical history	100045	UK Biobank Assessment Centre > Touchscreen > Health and medical history > Medication
20003#1140870856	CAT-MUL	156846/361(157207)	0.0167122	-0.027404	0.0339795	0.110939	LOGISTIC-BINARY	Treatment/medication code: calcichew 1.25g chewable tablet	100000	UK Biobank Assessment Centre	100071	Verbal interview	100075	Medications	100075	UK Biobank Assessment Centre > Verbal interview > Medications
131962	DATE	156501/725(157226)	0.013802	-0.0153412	0.0307339	0.11096	LOGISTIC-BINARY	Date M80 first reported (osteoporosis with pathological fracture)	100091	Health-related outcomes	1712	First occurrences	2413	Musculoskeletal system and connective tissue disorders	2413	Health-related outcomes > First occurrences > Musculoskeletal system and connective tissue disorders
5934-3	CAT-SIN	351/847	-999	-999	-999	0.111235	MULTINOMIAL-LOGISTIC	Which eye(s) affected by other serious eye condition	100000	UK Biobank Assessment Centre	100025	Touchscreen	100036	Health and medical history	100041	UK Biobank Assessment Centre > Touchscreen > Health and medical history > Eyesight
20001#1027	CAT-MUL	157186/21(157207)	0.0932732		0.164229	0.111692	LOGISTIC-BINARY	Cancer code, self-reported: small cell lung cancer	100000	UK Biobank Assessment Centre	100071	Verbal interview	100074	Medical conditions	100074	UK Biobank Assessment Centre > Verbal interview > Medical conditions
131076	DATE	155423/1803(157226)	-0.0586139	-0.132414	0.00738719	0.111794	LOGISTIC-BINARY	Date G57 first reported (mononeuropathies of lower limb)	100091	Health-related outcomes	1712	First occurrences	2406	Nervous system disorders	2406	Health-related outcomes > First occurrences > Nervous system disorders
131568	DATE	155613/1613(157226)	0.014589	-0.0165964	0.030853	0.11195	LOGISTIC-BINARY	Date K08 first reported (other disorders of teeth and supporting structures)	100091	Health-related outcomes	1712	First occurrences	2411	Digestive system disorders	2411	Health-related outcomes > First occurrences > Digestive system disorders
20003#1140873634	CAT-MUL	157168/39(157207)	0.023752		0.0440937	0.112416	LOGISTIC-BINARY	Treatment/medication code: clarithromycin	100000	UK Biobank Assessment Centre	100071	Verbal interview	100075	Medications	100075	UK Biobank Assessment Centre > Verbal interview > Medications
20003#1140864734	CAT-MUL	157152/55(157207)	0.0257181		0.0476783	0.112443	LOGISTIC-BINARY	Treatment/medication code: combivent inhaler	100000	UK Biobank Assessment Centre	100071	Verbal interview	100075	Medications	100075	UK Biobank Assessment Centre > Verbal interview > Medications
132500	DATE	157023/203(157226)	0.0174664		0.0349753	0.112746	LOGISTIC-BINARY	Date Q38 first reported (other congenital malformations of tongue, mouth and pharynx)	100091	Health-related outcomes	1712	First occurrences	2417	Congenital disruptions and chromosomal abnormalities	2417	Health-related outcomes > First occurrences > Congenital disruptions and chromosomal abnormalities
131684	DATE	156184/1042(157226)	-0.0764066	-0.173173	0.00757935	0.112787	LOGISTIC-BINARY	Date K86 first reported (other diseases of pancreas)	100091	Health-related outcomes	1712	First occurrences	2411	Digestive system disorders	2411	Health-related outcomes > First occurrences > Digestive system disorders
20003#1140923022	CAT-MUL	156942/265(157207)	0.0151425	-0.0221	0.0322712	0.113005	LOGISTIC-BINARY	Treatment/medication code: arimidex 1mg tablet	100000	UK Biobank Assessment Centre	100071	Verbal interview	100075	Medications	100075	UK Biobank Assessment Centre > Verbal interview > Medications
131252	DATE	152956/4270(157226)	0.011532	-0.00634631	0.0280887	0.113257	LOGISTIC-BINARY	Date H81 first reported (disorders of vestibular function)	100091	Health-related outcomes	1712	First occurrences	2408	Ear and mastoid process disorders	2408	Health-related outcomes > First occurrences > Ear and mastoid process disorders
20003#1140879802	CAT-MUL	150910/6297(157207)	0.0111301	-0.00521416	0.0271234	0.113333	LOGISTIC-BINARY	Treatment/medication code: amlodipine	100000	UK Biobank Assessment Centre	100071	Verbal interview	100075	Medications	100075	UK Biobank Assessment Centre > Verbal interview > Medications
40011#9731	CAT-MUL	157212/14(157226)	0.0870753		0.163335	0.11419	LOGISTIC-BINARY	Histology of cancer tumour: Plasmacytoma, NOS	100091	Health-related outcomes	100092	Cancer register	100092	Cancer register	100092	Health-related outcomes > Cancer register
40006#C902	CAT-MUL	157212/14(157226)	0.0870753		0.163335	0.11419	LOGISTIC-BINARY	Type of cancer: ICD10: C90.2 Plasmacytoma, extramedullary	100091	Health-related outcomes	100092	Cancer register	100092	Cancer register	100092	Health-related outcomes > Cancer register
21063	CAT-SIN	43949/14165(58114)	-0.0221414	-0.0505072	0.00205121	0.11449	LOGISTIC-BINARY	Ever been offered/sought treatment for depression	100089	Online follow-up	153	Digestive health	153	Digestive health	153	Online follow-up > Digestive health
20003#1140862438	CAT-MUL	157134/73(157207)	0.0208785		0.0398374	0.114965	LOGISTIC-BINARY	Treatment/medication code: uniphyllin continus 200mg m/r tablet	100000	UK Biobank Assessment Centre	100071	Verbal interview	100075	Medications	100075	UK Biobank Assessment Centre > Verbal interview > Medications
132230	DATE	156817/409(157226)	0.0642569	-0.0559044	0.101048	0.115378	LOGISTIC-BINARY	Date O42 first reported (premature rupture of membranes)	100091	Health-related outcomes	1712	First occurrences	2415	Pregnancy, childbirth and the puerperium	2415	Health-related outcomes > First occurrences > Pregnancy, childbirth and the puerperium
20003#1140872228	CAT-MUL	156477/730(157207)	0.0169775	-0.0269872	0.0340513	0.115694	LOGISTIC-BINARY	Treatment/medication code: gabapentin	100000	UK Biobank Assessment Centre	100071	Verbal interview	100075	Medications	100075	UK Biobank Assessment Centre > Verbal interview > Medications
131598	DATE	138466/18760(157226)	0.0100783	-0.00257621	0.0245364	0.11578	LOGISTIC-BINARY	Date K29 first reported (gastritis and duodenitis)	100091	Health-related outcomes	1712	First occurrences	2411	Digestive system disorders	2411	Health-related outcomes > First occurrences > Digestive system disorders
131074	DATE	149116/8110(157226)	-0.0262006	-0.0596492	0.00387352	0.116309	LOGISTIC-BINARY	Date G56 first reported (mononeuropathies of upper limb)	100091	Health-related outcomes	1712	First occurrences	2406	Nervous system disorders	2406	Health-related outcomes > First occurrences > Nervous system disorders
131644	DATE	156269/957(157226)	-0.0801409	-0.182603	0.0127889	0.116425	LOGISTIC-BINARY	Date K61 first reported (abscess of anal and rectal regions)	100091	Health-related outcomes	1712	First occurrences	2411	Digestive system disorders	2411	Health-related outcomes > First occurrences > Digestive system disorders
131404	DATE	147457/9769(157226)	0.0106372	-0.00539566	0.0250543	0.117186	LOGISTIC-BINARY	Date I84 first reported (haemorrhoids)	100091	Health-related outcomes	1712	First occurrences	2409	Circulatory system disorders	2409	Health-related outcomes > First occurrences > Circulatory system disorders
1190	CAT-SIN	157180	-0.00869919	-0.0204108	0.00301246	0.117278	ORDERED-LOGISTIC	Nap during day	100000	UK Biobank Assessment Centre	100025	Touchscreen	100050	Lifestyle and environment	100057	UK Biobank Assessment Centre > Touchscreen > Lifestyle and environment > Sleep
131576	DATE	155865/1361(157226)	0.0135212	-0.0147317	0.0299392	0.117499	LOGISTIC-BINARY	Date K12 first reported (stomatitis and related lesions)	100091	Health-related outcomes	1712	First occurrences	2411	Digestive system disorders	2411	Health-related outcomes > First occurrences > Digestive system disorders
20003#1140909780	CAT-MUL	157178/29(157207)	0.0897482		0.158162	0.118794	LOGISTIC-BINARY	Treatment/medication code: colestyramine	100000	UK Biobank Assessment Centre	100071	Verbal interview	100075	Medications	100075	UK Biobank Assessment Centre > Verbal interview > Medications
20003#1140875630	CAT-MUL	157176/31(157207)	-0.526914	-1.22763	0.0381504	0.118882	LOGISTIC-BINARY	Treatment/medication code: movelat cream	100000	UK Biobank Assessment Centre	100071	Verbal interview	100075	Medications	100075	UK Biobank Assessment Centre > Verbal interview > Medications
6148#2	CAT-MUL	54134/2159(56293)	-0.0700412	-0.160342	0.00948377	0.119029	LOGISTIC-BINARY	Eye problems/disorders: Glaucoma	100000	UK Biobank Assessment Centre	100025	Touchscreen	100036	Health and medical history	100041	UK Biobank Assessment Centre > Touchscreen > Health and medical history > Eyesight
20003#1140862236	CAT-MUL	157056/151(157207)	0.0202852		0.0388042	0.119051	LOGISTIC-BINARY	Treatment/medication code: atrovent 20micrograms inhaler	100000	UK Biobank Assessment Centre	100071	Verbal interview	100075	Medications	100075	UK Biobank Assessment Centre > Verbal interview > Medications
40011#8160	CAT-MUL	157143/83(157226)	-0.301638	-0.69899	0.00513491	0.11922	LOGISTIC-BINARY	Histology of cancer tumour: Bile Duct Adenocarcinoma	100091	Health-related outcomes	100092	Cancer register	100092	Cancer register	100092	Health-related outcomes > Cancer register
20003#1140873476	CAT-MUL	157149/58(157207)	-0.373145	-0.866188	0.00309368	0.11953	LOGISTIC-BINARY	Treatment/medication code: tetralysal 300 capsule	100000	UK Biobank Assessment Centre	100071	Verbal interview	100075	Medications	100075	UK Biobank Assessment Centre > Verbal interview > Medications
20454	CAT-SIN	10598	-0.0480599	-0.108249	0.012129	0.119554	ORDERED-LOGISTIC	Maximum frequency of taking cannabis	100089	Online follow-up	136	Mental health	143	Cannabis use	143	Online follow-up > Mental health > Cannabis use
20001#1020	CAT-MUL	156968/239(157207)	0.016792	-0.0309274	0.034141	0.119563	LOGISTIC-BINARY	Cancer code, self-reported: large bowel cancer/colorectal cancer	100000	UK Biobank Assessment Centre	100071	Verbal interview	100074	Medical conditions	100074	UK Biobank Assessment Centre > Verbal interview > Medical conditions
40011#8720	CAT-MUL	156613/613(157226)	-0.100472	-0.230445	0.00812432	0.119621	LOGISTIC-BINARY	Histology of cancer tumour: Malignant melanoma, NOS	100091	Health-related outcomes	100092	Cancer register	100092	Cancer register	100092	Health-related outcomes > Cancer register
20003#1140873966	CAT-MUL	157059/148(157207)	0.0216774		0.0410556	0.120567	LOGISTIC-BINARY	Treatment/medication code: trimethoprim	100000	UK Biobank Assessment Centre	100071	Verbal interview	100075	Medications	100075	UK Biobank Assessment Centre > Verbal interview > Medications
20003#1141180392	CAT-MUL	157123/84(157207)	0.0227192		0.043904	0.120576	LOGISTIC-BINARY	Treatment/medication code: cefalexin	100000	UK Biobank Assessment Centre	100071	Verbal interview	100075	Medications	100075	UK Biobank Assessment Centre > Verbal interview > Medications
1608	INTEGER	113037	0.0201085	-0.0044884	0.0447053	0.12082	ORDERED-LOGISTIC	Average weekly fortified wine intake	100000	UK Biobank Assessment Centre	100025	Touchscreen	100050	Lifestyle and environment	100051	UK Biobank Assessment Centre > Touchscreen > Lifestyle and environment > Alcohol
132174	DATE	157046/180(157226)	-0.201397	-0.465136	0.00756331	0.120937	LOGISTIC-BINARY	Date O06 first reported (unspecified abortion)	100091	Health-related outcomes	1712	First occurrences	2415	Pregnancy, childbirth and the puerperium	2415	Health-related outcomes > First occurrences > Pregnancy, childbirth and the puerperium
20003#1140879730	CAT-MUL	157190/17(157207)	-0.75372	-1.77119	-0.0978577	0.121329	LOGISTIC-BINARY	Treatment/medication code: buspirone	100000	UK Biobank Assessment Centre	100071	Verbal interview	100075	Medications	100075	UK Biobank Assessment Centre > Verbal interview > Medications
131088	DATE	156817/409(157226)	-0.124306	-0.286528	0.00895597	0.121663	LOGISTIC-BINARY	Date G63 first reported (polyneuropathy in diseases classified elsewhere)	100091	Health-related outcomes	1712	First occurrences	2406	Nervous system disorders	2406	Health-related outcomes > First occurrences > Nervous system disorders
20003#1141180140	CAT-MUL	157066/141(157207)	0.0190804		0.0372954	0.122551	LOGISTIC-BINARY	Treatment/medication code: etoricoxib	100000	UK Biobank Assessment Centre	100071	Verbal interview	100075	Medications	100075	UK Biobank Assessment Centre > Verbal interview > Medications
131614	DATE	156697/529(157226)	0.0141796	-0.0194549	0.0310631	0.122791	LOGISTIC-BINARY	Date K41 first reported (femoral hernia)	100091	Health-related outcomes	1712	First occurrences	2411	Digestive system disorders	2411	Health-related outcomes > First occurrences > Digestive system disorders
20003#1140878226	CAT-MUL	156951/256(157207)	0.0188731		0.0368549	0.123537	LOGISTIC-BINARY	Treatment/medication code: diprobase cream	100000	UK Biobank Assessment Centre	100071	Verbal interview	100075	Medications	100075	UK Biobank Assessment Centre > Verbal interview > Medications
40011#8503	CAT-MUL	157199/27(157226)	-0.5778	-1.35821	0.0359901	0.123563	LOGISTIC-BINARY	Histology of cancer tumour: Intraductal papillary adenocarcinoma with invasion	100091	Health-related outcomes	100092	Cancer register	100092	Cancer register	100092	Health-related outcomes > Cancer register
131414	DATE	156333/893(157226)	0.0133797	-0.0158037	0.0301007	0.123685	LOGISTIC-BINARY	Date I89 first reported (other non-infective disorders of lymphatic vessels and lymph nodes)	100091	Health-related outcomes	1712	First occurrences	2409	Circulatory system disorders	2409	Health-related outcomes > First occurrences > Circulatory system disorders
20003#1141168936	CAT-MUL	156930/277(157207)	0.0300888		0.051725	0.12379	LOGISTIC-BINARY	Treatment/medication code: sildenafil	100000	UK Biobank Assessment Centre	100071	Verbal interview	100075	Medications	100075	UK Biobank Assessment Centre > Verbal interview > Medications
20003#1140862938	CAT-MUL	157195/12(157207)	0.0929635		0.171498	0.124659	LOGISTIC-BINARY	Treatment/medication code: acetylcysteine	100000	UK Biobank Assessment Centre	100071	Verbal interview	100075	Medications	100075	UK Biobank Assessment Centre > Verbal interview > Medications
20003#1140861954	CAT-MUL	157002/205(157207)	0.0198806		0.0381521	0.124704	LOGISTIC-BINARY	Treatment/medication code: fenofibrate	100000	UK Biobank Assessment Centre	100071	Verbal interview	100075	Medications	100075	UK Biobank Assessment Centre > Verbal interview > Medications
132480	DATE	157122/104(157226)	0.0230288		0.0426292	0.12494	LOGISTIC-BINARY	Date Q27 first reported (other congenital malformations of peripheral vascular system)	100091	Health-related outcomes	1712	First occurrences	2417	Congenital disruptions and chromosomal abnormalities	2417	Health-related outcomes > First occurrences > Congenital disruptions and chromosomal abnormalities
40011#8550	CAT-MUL	157126/100(157226)	0.0240383		0.043966	0.125617	LOGISTIC-BINARY	Histology of cancer tumour: Acinar cell carcinoma	100091	Health-related outcomes	100092	Cancer register	100092	Cancer register	100092	Health-related outcomes > Cancer register
132042	DATE	155430/1796(157226)	-0.0559261	-0.129194	0.0103723	0.126084	LOGISTIC-BINARY	Date N23 first reported (unspecified renal colic)	100091	Health-related outcomes	1712	First occurrences	2414	Genitourinary system disorders	2414	Health-related outcomes > First occurrences > Genitourinary system disorders
40006#C844	CAT-MUL	157204/22(157226)	0.0873188		0.15762	0.126519	LOGISTIC-BINARY	Type of cancer: ICD10: C84.4 Peripheral T-cell lymphoma	100091	Health-related outcomes	100092	Cancer register	100092	Cancer register	100092	Health-related outcomes > Cancer register
20003#1141178054	CAT-MUL	157189/18(157207)	-0.767992	-1.82201	0.0682251	0.126784	LOGISTIC-BINARY	Treatment/medication code: zapain capsule	100000	UK Biobank Assessment Centre	100071	Verbal interview	100075	Medications	100075	UK Biobank Assessment Centre > Verbal interview > Medications
20003#1140923346	CAT-MUL	153597/3610(157207)	0.0129271	-0.0121545	0.0282381	0.126854	LOGISTIC-BINARY	Treatment/medication code: co-codamol	100000	UK Biobank Assessment Centre	100071	Verbal interview	100075	Medications	100075	UK Biobank Assessment Centre > Verbal interview > Medications
20003#1141195280	CAT-MUL	157182/25(157207)	0.0736224		0.13752	0.127525	LOGISTIC-BINARY	Treatment/medication code: novolizer budesonide 200micrograms/dose cartridge+inhaler	100000	UK Biobank Assessment Centre	100071	Verbal interview	100075	Medications	100075	UK Biobank Assessment Centre > Verbal interview > Medications
130676	DATE	157072/154(157226)	0.0198867		0.0383262	0.127709	LOGISTIC-BINARY	Date D80 first reported (immunodeficiency with predominantly antibody defects)	100091	Health-related outcomes	1712	First occurrences	2403	Blood, blood-forming organs and certain immune disorders	2403	Health-related outcomes > First occurrences > Blood, blood-forming organs and certain immune disorders
130664	DATE	156726/500(157226)	0.015674	-0.0266036	0.0327205	0.127951	LOGISTIC-BINARY	Date D72 first reported (other disorders of white blood cells)	100091	Health-related outcomes	1712	First occurrences	2403	Blood, blood-forming organs and certain immune disorders	2403	Health-related outcomes > First occurrences > Blood, blood-forming organs and certain immune disorders
131826	DATE	156585/641(157226)	0.0155727	-0.0254695	0.0324905	0.128937	LOGISTIC-BINARY	Date L92 first reported (granulomatous disorders of skin and subcutaneous tissue)	100091	Health-related outcomes	1712	First occurrences	2412	Skin and subcutaneous tissue disorders	2412	Health-related outcomes > First occurrences > Skin and subcutaneous tissue disorders
131120	DATE	157046/180(157226)	0.0208258		0.0395754	0.130203	LOGISTIC-BINARY	Date G96 first reported (other disorders of central nervous system)	100091	Health-related outcomes	1712	First occurrences	2406	Nervous system disorders	2406	Health-related outcomes > First occurrences > Nervous system disorders
20003#1141178052	CAT-MUL	157161/46(157207)	0.079004	-0.145444	0.144078	0.131499	LOGISTIC-BINARY	Treatment/medication code: zapain caplet	100000	UK Biobank Assessment Centre	100071	Verbal interview	100075	Medications	100075	UK Biobank Assessment Centre > Verbal interview > Medications
20003#1140879854	CAT-MUL	156966/241(157207)	-0.159001	-0.373056	0.0114713	0.131562	LOGISTIC-BINARY	Treatment/medication code: sotalol	100000	UK Biobank Assessment Centre	100071	Verbal interview	100075	Medications	100075	UK Biobank Assessment Centre > Verbal interview > Medications
20003#1140878324	CAT-MUL	157146/61(157207)	0.0264541		0.0488569	0.132284	LOGISTIC-BINARY	Treatment/medication code: oilatum cream	100000	UK Biobank Assessment Centre	100071	Verbal interview	100075	Medications	100075	UK Biobank Assessment Centre > Verbal interview > Medications
40006#C693	CAT-MUL	157177/49(157226)	-0.382624	-0.907766	0.0565187	0.132493	LOGISTIC-BINARY	Type of cancer: ICD10: C69.3 Choroid	100091	Health-related outcomes	100092	Cancer register	100092	Cancer register	100092	Health-related outcomes > Cancer register
3005	CAT-SIN	5963/8730(14693)	-0.0306938	-0.0743265	0.00761985	0.132636	LOGISTIC-BINARY	Fracture resulting from simple fall	100000	UK Biobank Assessment Centre	100025	Touchscreen	100036	Health and medical history	100044	UK Biobank Assessment Centre > Touchscreen > Health and medical history > Medical conditions
1060	INTEGER	124331	0.0103087	-0.00433482	0.0249523	0.132959	ORDERED-LOGISTIC	Time spent outdoors in winter	100000	UK Biobank Assessment Centre	100025	Touchscreen	100050	Lifestyle and environment	100055	UK Biobank Assessment Centre > Touchscreen > Lifestyle and environment > Sun exposure
20003#1141172928	CAT-MUL	157012/195(157207)	0.0259405		0.0479445	0.133321	LOGISTIC-BINARY	Treatment/medication code: neoclarityn 5mg tablet	100000	UK Biobank Assessment Centre	100071	Verbal interview	100075	Medications	100075	UK Biobank Assessment Centre > Verbal interview > Medications
130806	DATE	157104/122(157226)	-0.232941	-0.550227	0.0138993	0.134063	LOGISTIC-BINARY	Date E74 first reported (other disorders of carbohydrate metabolism)	100091	Health-related outcomes	1712	First occurrences	2404	Endocrine, nutritional and metabolic diseases	2404	Health-related outcomes > First occurrences > Endocrine, nutritional and metabolic diseases
30890	CONTINUOUS	144004	0.00388569	-0.00119965	0.00897103	0.134236	LINEAR	Vitamin D	100078	Biological samples	100080	Assay results	17518	Blood assays	17518	Biological samples > Assay results > Blood assays > Blood biochemistry
131600	DATE	150629/6597(157226)	0.0107984	-0.00763867	0.0255115	0.134937	LOGISTIC-BINARY	Date K30 first reported (dyspepsia)	100091	Health-related outcomes	1712	First occurrences	2411	Digestive system disorders	2411	Health-related outcomes > First occurrences > Digestive system disorders
6179#100	CAT-MUL	68352/88588(156940)	0.00882643	-0.00189844	0.0213804	0.135015	LOGISTIC-BINARY	Mineral and other dietary supplements	100000	UK Biobank Assessment Centre	100025	Touchscreen	100036	Health and medical history	100045	UK Biobank Assessment Centre > Touchscreen > Health and medical history > Medication
130736	DATE	156541/685(157226)	-0.0934066	-0.218941	0.012596	0.135053	LOGISTIC-BINARY	Date E28 first reported (ovarian dysfunction)	100091	Health-related outcomes	1712	First occurrences	2404	Endocrine, nutritional and metabolic diseases	2404	Health-related outcomes > First occurrences > Endocrine, nutritional and metabolic diseases
20003#1140865670	CAT-MUL	157131/76(157207)	0.0203842		0.0398189	0.135203	LOGISTIC-BINARY	Treatment/medication code: salazopyrin 500mg tablet	100000	UK Biobank Assessment Centre	100071	Verbal interview	100075	Medications	100075	UK Biobank Assessment Centre > Verbal interview > Medications
130918	DATE	156924/302(157226)	0.0167054		0.0341702	0.135372	LOGISTIC-BINARY	Date F50 first reported (eating disorders)	100091	Health-related outcomes	1712	First occurrences	2405	Mental and behavioural disorders	2405	Health-related outcomes > First occurrences > Mental and behavioural disorders
3773	CAT-SIN	7022/25783(32805)	-0.0303456	-0.0699283	0.00980427	0.135601	LOGISTIC-BINARY	Knee pain for 3+ months	100000	UK Biobank Assessment Centre	100025	Touchscreen	100036	Health and medical history	100048	UK Biobank Assessment Centre > Touchscreen > Health and medical history > Pain
2000	CAT-SIN	78417/72433(150850)	0.00927465	-0.00190132	0.0222317	0.136611	LOGISTIC-BINARY	Worry too long after embarrassment	100000	UK Biobank Assessment Centre	100025	Touchscreen	100059	Psychosocial factors	100060	UK Biobank Assessment Centre > Touchscreen > Psychosocial factors > Mental health
131540	DATE	156113/1113(157226)	0.0142767	-0.0206472	0.0308565	0.137048	LOGISTIC-BINARY	Date J93 first reported (pneumothorax)	100091	Health-related outcomes	1712	First occurrences	2410	Respiratory system disorders	2410	Health-related outcomes > First occurrences > Respiratory system disorders
21068	CAT-SIN	56853/1058(57911)	0.0122755	-0.0135687	0.029073	0.137272	LOGISTIC-BINARY	Diagnosed with coeliac disease or gluten sensitivity	100089	Online follow-up	153	Digestive health	153	Digestive health	153	Online follow-up > Digestive health
20003#1140862476	CAT-MUL	156780/427(157207)	0.016466	-0.0322205	0.0338221	0.138117	LOGISTIC-BINARY	Treatment/medication code: beclazone 50 inhaler	100000	UK Biobank Assessment Centre	100071	Verbal interview	100075	Medications	100075	UK Biobank Assessment Centre > Verbal interview > Medications
131320	DATE	157046/180(157226)	0.0219925		0.0412509	0.138267	LOGISTIC-BINARY	Date I33 first reported (acute and subacute endocarditis)	100091	Health-related outcomes	1712	First occurrences	2409	Circulatory system disorders	2409	Health-related outcomes > First occurrences > Circulatory system disorders
20001#1011	CAT-MUL	157157/50(157207)	0.0232352		0.0436871	0.13833	LOGISTIC-BINARY	Cancer code, self-reported: tongue cancer	100000	UK Biobank Assessment Centre	100071	Verbal interview	100074	Medical conditions	100074	UK Biobank Assessment Centre > Verbal interview > Medical conditions
20003#1140868170	CAT-MUL	157013/194(157207)	-0.177696	-0.421426	0.0144047	0.138374	LOGISTIC-BINARY	Treatment/medication code: prochlorperazine	100000	UK Biobank Assessment Centre	100071	Verbal interview	100075	Medications	100075	UK Biobank Assessment Centre > Verbal interview > Medications
20003#1140874866	CAT-MUL	157083/124(157207)	0.0187276		0.0370556	0.138805	LOGISTIC-BINARY	Treatment/medication code: carbimazole	100000	UK Biobank Assessment Centre	100071	Verbal interview	100075	Medications	100075	UK Biobank Assessment Centre > Verbal interview > Medications
1050	INTEGER	142988	-0.00816099	-0.0195903	0.00326828	0.139147	ORDERED-LOGISTIC	Time spend outdoors in summer	100000	UK Biobank Assessment Centre	100025	Touchscreen	100050	Lifestyle and environment	100055	UK Biobank Assessment Centre > Touchscreen > Lifestyle and environment > Sun exposure
130840	DATE	156924/302(157226)	0.0157182	-0.0302755	0.0330125	0.139945	LOGISTIC-BINARY	Date F02 first reported (dementia in other diseases classified elsewhere)	100091	Health-related outcomes	1712	First occurrences	2405	Mental and behavioural disorders	2405	Health-related outcomes > First occurrences > Mental and behavioural disorders
131366	DATE	154345/2881(157226)	0.0121043	-0.0123158	0.0278638	0.140528	LOGISTIC-BINARY	Date I63 first reported (cerebral infarction)	100091	Health-related outcomes	1712	First occurrences	2409	Circulatory system disorders	2409	Health-related outcomes > First occurrences > Circulatory system disorders
40013#2019	CAT-MUL	157210/16(157226)	0.0964987		0.177089	0.140544	LOGISTIC-BINARY	Type of cancer: ICD9: 2019 Hodgkin's disease, unspecified	100091	Health-related outcomes	100092	Cancer register	100092	Cancer register	100092	Health-related outcomes > Cancer register
20003#1140866466	CAT-MUL	157165/42(157207)	0.0794664	-0.155576	0.143722	0.14081	LOGISTIC-BINARY	Treatment/medication code: securon 40mg tablet	100000	UK Biobank Assessment Centre	100071	Verbal interview	100075	Medications	100075	UK Biobank Assessment Centre > Verbal interview > Medications
20003#1140868514	CAT-MUL	157183/24(157207)	-0.570948	-1.37935	0.0278231	0.140925	LOGISTIC-BINARY	Treatment/medication code: trisequens tablet	100000	UK Biobank Assessment Centre	100071	Verbal interview	100075	Medications	100075	UK Biobank Assessment Centre > Verbal interview > Medications
40006#D375	CAT-MUL	157203/23(157226)	-0.595695	-1.44002	0.0484097	0.141005	LOGISTIC-BINARY	Type of cancer: ICD10: D37.5 Rectum	100091	Health-related outcomes	100092	Cancer register	100092	Cancer register	100092	Health-related outcomes > Cancer register
6194	INTEGER	550	-0.117337	-0.273804	0.0391299	0.141282	LINEAR	Age stopped smoking cigarettes (current cigar/pipe or previous cigarette smoker)	100000	UK Biobank Assessment Centre	100025	Touchscreen	100050	Lifestyle and environment	100058	UK Biobank Assessment Centre > Touchscreen > Lifestyle and environment > Smoking
40006#C182	CAT-MUL	157049/177(157226)	-0.183057	-0.437146	0.015811	0.142204	LOGISTIC-BINARY	Type of cancer: ICD10: C18.2 Ascending colon	100091	Health-related outcomes	100092	Cancer register	100092	Cancer register	100092	Health-related outcomes > Cancer register
20003#1140866804	CAT-MUL	157170/37(157207)	-0.447047	-1.07913	0.0249855	0.142538	LOGISTIC-BINARY	Treatment/medication code: inderal 10mg tablet	100000	UK Biobank Assessment Centre	100071	Verbal interview	100075	Medications	100075	UK Biobank Assessment Centre > Verbal interview > Medications
131544	DATE	156979/247(157226)	0.0161136		0.0335603	0.142636	LOGISTIC-BINARY	Date J95 first reported (postprocedural respiratory disorders, not elsewhere classified)	100091	Health-related outcomes	1712	First occurrences	2410	Respiratory system disorders	2410	Health-related outcomes > First occurrences > Respiratory system disorders
40011#8090	CAT-MUL	149077/8149(157226)	0.0100654	-0.0060072	0.0251364	0.14299	LOGISTIC-BINARY	Histology of cancer tumour: Basal cell carcinoma, NOS	100091	Health-related outcomes	100092	Cancer register	100092	Cancer register	100092	Health-related outcomes > Cancer register
20003#1140875840	CAT-MUL	157084/123(157207)	-0.220352	-0.52826	0.0177423	0.143037	LOGISTIC-BINARY	Treatment/medication code: timolol 0.25% eye drops	100000	UK Biobank Assessment Centre	100071	Verbal interview	100075	Medications	100075	UK Biobank Assessment Centre > Verbal interview > Medications
23069	CAT-SIN	2964/80(3044)	0.0694648	-0.0936583	0.151921	0.145236	LOGISTIC-BINARY	HPV 18 seropositivity for Human Papillomavirus type-18	100078	Biological samples	100080	Assay results	51428	Blood assays	51428	Biological samples > Assay results > Blood assays > Infectious Diseases
20003#1140909806	CAT-MUL	156659/548(157207)	0.0174263	-0.0362076	0.0351264	0.145277	LOGISTIC-BINARY	Treatment/medication code: dosulepin	100000	UK Biobank Assessment Centre	100071	Verbal interview	100075	Medications	100075	UK Biobank Assessment Centre > Verbal interview > Medications
30780	CONTINUOUS	150335	0.00371048	-0.0012862	0.00870716	0.145544	LINEAR	LDL direct	100078	Biological samples	100080	Assay results	17518	Blood assays	17518	Biological samples > Assay results > Blood assays > Blood biochemistry
5485	CAT-SIN	5300/6662(11962)	0.0400027	-0.0133627	0.0945412	0.14557	LOGISTIC-BINARY	Leg pain when walking normally	100000	UK Biobank Assessment Centre	100025	Touchscreen	100036	Health and medical history	100038	UK Biobank Assessment Centre > Touchscreen > Health and medical history > Claudication and peripheral artery disease
20003#1141174500	CAT-MUL	157187/20(157207)	-0.629384	-1.5349	-0.398887	0.145947	LOGISTIC-BINARY	Treatment/medication code: sibutramine	100000	UK Biobank Assessment Centre	100071	Verbal interview	100075	Medications	100075	UK Biobank Assessment Centre > Verbal interview > Medications
131958	DATE	146510/10716(157226)	-0.0213489	-0.0508189	0.00490448	0.145962	LOGISTIC-BINARY	Date M77 first reported (other enthesopathies)	100091	Health-related outcomes	1712	First occurrences	2413	Musculoskeletal system and connective tissue disorders	2413	Health-related outcomes > First occurrences > Musculoskeletal system and connective tissue disorders
131522	DATE	157103/123(157226)	0.0188141		0.0372229	0.146006	LOGISTIC-BINARY	Date J80 first reported (adult respiratory distress syndrome)	100091	Health-related outcomes	1712	First occurrences	2410	Respiratory system disorders	2410	Health-related outcomes > First occurrences > Respiratory system disorders
40011#9531	CAT-MUL	157211/15(157226)	-0.725655	-1.77419	0.0409239	0.146121	LOGISTIC-BINARY	Histology of cancer tumour: Meningothelial meningioma	100091	Health-related outcomes	100092	Cancer register	100092	Cancer register	100092	Health-related outcomes > Cancer register
20003#1140868460	CAT-MUL	157149/58(157207)	-0.33846	-0.817605	0.0250556	0.146263	LOGISTIC-BINARY	Treatment/medication code: progynova 1mg tablet	100000	UK Biobank Assessment Centre	100071	Verbal interview	100075	Medications	100075	UK Biobank Assessment Centre > Verbal interview > Medications
20003#1140871776	CAT-MUL	157195/12(157207)	-0.851835	-2.08009	-0.031585	0.14631	LOGISTIC-BINARY	Treatment/medication code: mst continus 10mg m/r tablet	100000	UK Biobank Assessment Centre	100071	Verbal interview	100075	Medications	100075	UK Biobank Assessment Centre > Verbal interview > Medications
20003#1141200748	CAT-MUL	157190/17(157207)	-0.674877	-1.64805	0.0632642	0.147204	LOGISTIC-BINARY	Treatment/medication code: care ibuprofen 10% gel	100000	UK Biobank Assessment Centre	100071	Verbal interview	100075	Medications	100075	UK Biobank Assessment Centre > Verbal interview > Medications
20003#1141156644	CAT-MUL	156884/323(157207)	0.0210846		0.0399322	0.147679	LOGISTIC-BINARY	Treatment/medication code: elleste duet conti tablet	100000	UK Biobank Assessment Centre	100071	Verbal interview	100075	Medications	100075	UK Biobank Assessment Centre > Verbal interview > Medications
131004	DATE	157136/90(157226)	0.0179862		0.0363391	0.147891	LOGISTIC-BINARY	Date G06 first reported (intracranial and intraspinal abscess and granuloma)	100091	Health-related outcomes	1712	First occurrences	2406	Nervous system disorders	2406	Health-related outcomes > First occurrences > Nervous system disorders
20003#1141157294	CAT-MUL	157094/113(157207)	0.0246315		0.0466909	0.148348	LOGISTIC-BINARY	Treatment/medication code: hydrocortisone product	100000	UK Biobank Assessment Centre	100071	Verbal interview	100075	Medications	100075	UK Biobank Assessment Centre > Verbal interview > Medications
6144#1	CAT-MUL	152943/3898(156841)	0.0117158	-0.0117373	0.0271098	0.149192	LOGISTIC-BINARY	Never eat eggs, dairy, wheat, sugar: Eggs or foods containing eggs	100000	UK Biobank Assessment Centre	100025	Touchscreen	100050	Lifestyle and environment	100052	UK Biobank Assessment Centre > Touchscreen > Lifestyle and environment > Diet
20432	CAT-SIN	333/335(668)	0.214863	-0.0757818	0.509546	0.149346	LOGISTIC-BINARY	Ongoing behavioural or miscellanous addiction	100089	Online follow-up	136	Mental health	141	Addictions	141	Online follow-up > Mental health > Addictions
132146	DATE	147722/9504(157226)	0.0103749	-0.00786958	0.0248729	0.149654	LOGISTIC-BINARY	Date N92 first reported (excessive, frequent and irregular menstruation)	100091	Health-related outcomes	1712	First occurrences	2414	Genitourinary system disorders	2414	Health-related outcomes > First occurrences > Genitourinary system disorders
20003#1140888074	CAT-MUL	157168/39(157207)	0.0680212		0.13048	0.150166	LOGISTIC-BINARY	Treatment/medication code: clobetasol	100000	UK Biobank Assessment Centre	100071	Verbal interview	100075	Medications	100075	UK Biobank Assessment Centre > Verbal interview > Medications
20003#1140909578	CAT-MUL	157101/106(157207)	0.0678939	-0.107045	0.126372	0.150552	LOGISTIC-BINARY	Treatment/medication code: losec 10mg capsule	100000	UK Biobank Assessment Centre	100071	Verbal interview	100075	Medications	100075	UK Biobank Assessment Centre > Verbal interview > Medications
132438	DATE	157210/16(157226)	0.0978815		0.176969	0.150706	LOGISTIC-BINARY	Date Q03 first reported (congenital hydrocephalus)	100091	Health-related outcomes	1712	First occurrences	2417	Congenital disruptions and chromosomal abnormalities	2417	Health-related outcomes > First occurrences > Congenital disruptions and chromosomal abnormalities
20003#1140857620	CAT-MUL	157078/129(157207)	-0.218682	-0.527619	0.0451536	0.150897	LOGISTIC-BINARY	Treatment/medication code: depo-provera 50mg/1ml injection	100000	UK Biobank Assessment Centre	100071	Verbal interview	100075	Medications	100075	UK Biobank Assessment Centre > Verbal interview > Medications
20003#1140870570	CAT-MUL	156722/485(157207)	0.0149905	-0.028286	0.0321083	0.150971	LOGISTIC-BINARY	Treatment/medication code: vitamin b12 preparation	100000	UK Biobank Assessment Centre	100071	Verbal interview	100075	Medications	100075	UK Biobank Assessment Centre > Verbal interview > Medications
131100	DATE	157123/103(157226)	0.0242016		0.044547	0.151404	LOGISTIC-BINARY	Date G80 first reported (infantile cerebral palsy)	100091	Health-related outcomes	1712	First occurrences	2406	Nervous system disorders	2406	Health-related outcomes > First occurrences > Nervous system disorders
20003#1140871542	CAT-MUL	157041/166(157207)	0.0305639		0.0528374	0.151947	LOGISTIC-BINARY	Treatment/medication code: mefenamic acid	100000	UK Biobank Assessment Centre	100071	Verbal interview	100075	Medications	100075	UK Biobank Assessment Centre > Verbal interview > Medications
20003#1140862944	CAT-MUL	157123/84(157207)	0.0182352		0.036931	0.15249	LOGISTIC-BINARY	Treatment/medication code: carbocisteine	100000	UK Biobank Assessment Centre	100071	Verbal interview	100075	Medications	100075	UK Biobank Assessment Centre > Verbal interview > Medications
132148	DATE	153618/3608(157226)	0.0117993	-0.0126853	0.0274106	0.152743	LOGISTIC-BINARY	Date N93 first reported (other abnormal uterine and vaginal bleeding)	100091	Health-related outcomes	1712	First occurrences	2414	Genitourinary system disorders	2414	Health-related outcomes > First occurrences > Genitourinary system disorders
20003#1140879430	CAT-MUL	156910/297(157207)	0.0160037		0.0334553	0.153273	LOGISTIC-BINARY	Treatment/medication code: domperidone	100000	UK Biobank Assessment Centre	100071	Verbal interview	100075	Medications	100075	UK Biobank Assessment Centre > Verbal interview > Medications
132446	DATE	157172/54(157226)	-0.357495	-0.874177	0.0321188	0.15351	LOGISTIC-BINARY	Date Q07 first reported (other congenital malformations of nervous system)	100091	Health-related outcomes	1712	First occurrences	2417	Congenital disruptions and chromosomal abnormalities	2417	Health-related outcomes > First occurrences > Congenital disruptions and chromosomal abnormalities
1940	CAT-SIN	108396/41956(150352)	0.00798186	-0.00305064	0.0199801	0.153655	LOGISTIC-BINARY	Irritability	100000	UK Biobank Assessment Centre	100025	Touchscreen	100059	Psychosocial factors	100060	UK Biobank Assessment Centre > Touchscreen > Psychosocial factors > Mental health
6144#3	CAT-MUL	152827/4014(156841)	0.0109581	-0.0101268	0.0265335	0.153658	LOGISTIC-BINARY	Never eat eggs, dairy, wheat, sugar: Wheat products	100000	UK Biobank Assessment Centre	100025	Touchscreen	100050	Lifestyle and environment	100052	UK Biobank Assessment Centre > Touchscreen > Lifestyle and environment > Diet
20003#1140888184	CAT-MUL	157186/21(157207)	0.10052		0.186379	0.153933	LOGISTIC-BINARY	Treatment/medication code: mometasone furoate 0.1% lotion	100000	UK Biobank Assessment Centre	100071	Verbal interview	100075	Medications	100075	UK Biobank Assessment Centre > Verbal interview > Medications
20003#1140870788	CAT-MUL	156281/926(157207)	0.0135687	-0.0213526	0.0302124	0.154202	LOGISTIC-BINARY	Treatment/medication code: calcium salts	100000	UK Biobank Assessment Centre	100071	Verbal interview	100075	Medications	100075	UK Biobank Assessment Centre > Verbal interview > Medications
131208	DATE	153328/3898(157226)	-0.0340389	-0.0821545	0.00772923	0.154437	LOGISTIC-BINARY	Date H52 first reported (disorders of refraction and accommodation)	100091	Health-related outcomes	1712	First occurrences	2407	Eye and adnexa disorders	2407	Health-related outcomes > First occurrences > Eye and adnexa disorders
20003#1140911736	CAT-MUL	156977/230(157207)	0.0538628	-0.0691035	0.107405	0.154712	LOGISTIC-BINARY	Treatment/medication code: ginseng product	100000	UK Biobank Assessment Centre	100071	Verbal interview	100075	Medications	100075	UK Biobank Assessment Centre > Verbal interview > Medications
131408	DATE	156542/684(157226)	-0.0853105	-0.20635	0.0166814	0.155568	LOGISTIC-BINARY	Date I86 first reported (varicose veins of other sites)	100091	Health-related outcomes	1712	First occurrences	2409	Circulatory system disorders	2409	Health-related outcomes > First occurrences > Circulatory system disorders
132036	DATE	153487/3739(157226)	-0.0347214	-0.0837666	0.00924299	0.155619	LOGISTIC-BINARY	Date N20 first reported (calculus of kidney and ureter)	100091	Health-related outcomes	1712	First occurrences	2414	Genitourinary system disorders	2414	Health-related outcomes > First occurrences > Genitourinary system disorders
20003#1140882272	CAT-MUL	157177/30(157207)	0.0771721		0.142299	0.156097	LOGISTIC-BINARY	Treatment/medication code: oramorph 10mg/5ml oral solution	100000	UK Biobank Assessment Centre	100071	Verbal interview	100075	Medications	100075	UK Biobank Assessment Centre > Verbal interview > Medications
20001#1017	CAT-MUL	157147/60(157207)	0.0230021		0.0433519	0.15629	LOGISTIC-BINARY	Cancer code, self-reported: oesophageal cancer	100000	UK Biobank Assessment Centre	100071	Verbal interview	100074	Medical conditions	100074	UK Biobank Assessment Centre > Verbal interview > Medical conditions
131580	DATE	155979/1247(157226)	0.0137052	-0.0213497	0.0301687	0.158162	LOGISTIC-BINARY	Date K14 first reported (diseases of tongue)	100091	Health-related outcomes	1712	First occurrences	2411	Digestive system disorders	2411	Health-related outcomes > First occurrences > Digestive system disorders
20003#1141167594	CAT-MUL	156593/614(157207)	0.0157118	-0.0313866	0.0329388	0.158324	LOGISTIC-BINARY	Treatment/medication code: qvar 50 inhaler	100000	UK Biobank Assessment Centre	100071	Verbal interview	100075	Medications	100075	UK Biobank Assessment Centre > Verbal interview > Medications
131128	DATE	153179/4047(157226)	-0.0335448	-0.0813598	0.00804382	0.158656	LOGISTIC-BINARY	Date H00 first reported (hordeolum and chalazion)	100091	Health-related outcomes	1712	First occurrences	2407	Eye and adnexa disorders	2407	Health-related outcomes > First occurrences > Eye and adnexa disorders
20003#1141171104	CAT-MUL	157187/20(157207)	0.0878645		0.167949	0.158775	LOGISTIC-BINARY	Treatment/medication code: aromasin 25mg tablet	100000	UK Biobank Assessment Centre	100071	Verbal interview	100075	Medications	100075	UK Biobank Assessment Centre > Verbal interview > Medications
20003#1140884654	CAT-MUL	156594/613(157207)	0.0143879	-0.0266764	0.0313702	0.158944	LOGISTIC-BINARY	Treatment/medication code: beclomethasone	100000	UK Biobank Assessment Centre	100071	Verbal interview	100075	Medications	100075	UK Biobank Assessment Centre > Verbal interview > Medications
20003#1140853200	CAT-MUL	157174/33(157207)	0.0768913		0.146689	0.159122	LOGISTIC-BINARY	Treatment/medication code: bromelains	100000	UK Biobank Assessment Centre	100071	Verbal interview	100075	Medications	100075	UK Biobank Assessment Centre > Verbal interview > Medications
20003#1140874746	CAT-MUL	157191/16(157207)	-0.687865	-1.71646	0.012362	0.159261	LOGISTIC-BINARY	Treatment/medication code: diamicron 80mg tablet	100000	UK Biobank Assessment Centre	100071	Verbal interview	100075	Medications	100075	UK Biobank Assessment Centre > Verbal interview > Medications
4462	INTEGER	12619	-0.0993814	-0.244557	0.045794	0.159429	ORDERED-LOGISTIC	Average monthly intake of other alcoholic drinks	100000	UK Biobank Assessment Centre	100025	Touchscreen	100050	Lifestyle and environment	100051	UK Biobank Assessment Centre > Touchscreen > Lifestyle and environment > Alcohol
130854	DATE	153435/3791(157226)	0.0123511	-0.014203	0.0278634	0.160159	LOGISTIC-BINARY	Date F10 first reported (mental and behavioural disorders due to use of alcohol)	100091	Health-related outcomes	1712	First occurrences	2405	Mental and behavioural disorders	2405	Health-related outcomes > First occurrences > Mental and behavioural disorders
20003#1141146428	CAT-MUL	156658/549(157207)	0.0145305	-0.0278537	0.0315522	0.160233	LOGISTIC-BINARY	Treatment/medication code: fexofenadine	100000	UK Biobank Assessment Centre	100071	Verbal interview	100075	Medications	100075	UK Biobank Assessment Centre > Verbal interview > Medications
20003#1140877600	CAT-MUL	157190/17(157207)	-0.667116	-1.66623	0.101	0.160343	LOGISTIC-BINARY	Treatment/medication code: halibut-liver oil capsule	100000	UK Biobank Assessment Centre	100071	Verbal interview	100075	Medications	100075	UK Biobank Assessment Centre > Verbal interview > Medications
131918	DATE	152076/5150(157226)	0.0103969	-0.00903057	0.025674	0.160619	LOGISTIC-BINARY	Date M48 first reported (other spondylopathies)	100091	Health-related outcomes	1712	First occurrences	2413	Musculoskeletal system and connective tissue disorders	2413	Health-related outcomes > First occurrences > Musculoskeletal system and connective tissue disorders
20003#1141192248	CAT-MUL	157164/43(157207)	0.0736151	-0.141316	0.145821	0.162021	LOGISTIC-BINARY	Treatment/medication code: vardenafil	100000	UK Biobank Assessment Centre	100071	Verbal interview	100075	Medications	100075	UK Biobank Assessment Centre > Verbal interview > Medications
20003#1140916890	CAT-MUL	157191/16(157207)	-0.707823	-1.76751	-0.056764	0.162198	LOGISTIC-BINARY	Treatment/medication code: valaciclovir	100000	UK Biobank Assessment Centre	100071	Verbal interview	100075	Medications	100075	UK Biobank Assessment Centre > Verbal interview > Medications
30660	CONTINUOUS	128071	0.00508391	-0.00206994	0.0122378	0.163662	LINEAR	Direct bilirubin	100078	Biological samples	100080	Assay results	17518	Blood assays	17518	Biological samples > Assay results > Blood assays > Blood biochemistry
20001#1024	CAT-MUL	157158/49(157207)	0.0214921		0.041535	0.163848	LOGISTIC-BINARY	Cancer code, self-reported: liver/hepatocellular cancer	100000	UK Biobank Assessment Centre	100071	Verbal interview	100074	Medical conditions	100074	UK Biobank Assessment Centre > Verbal interview > Medical conditions
5496	CAT-SIN	4153/2317(6470)	-0.0526835	-0.12903	0.0194179	0.164052	LOGISTIC-BINARY	Leg pain when walking ever disappears while walking	100000	UK Biobank Assessment Centre	100025	Touchscreen	100036	Health and medical history	100038	UK Biobank Assessment Centre > Touchscreen > Health and medical history > Claudication and peripheral artery disease
20117-2	CAT-SIN	147225/157101	-999	-999	-999	0.164185	MULTINOMIAL-LOGISTIC	Alcohol drinker status	100000	UK Biobank Assessment Centre	100025	Touchscreen	100050	Lifestyle and environment	100051	UK Biobank Assessment Centre > Touchscreen > Lifestyle and environment > Alcohol
130724	DATE	156856/370(157226)	0.0146385	-0.0301402	0.0318382	0.164321	LOGISTIC-BINARY	Date E22 first reported (hyperfunction of pituitary gland)	100091	Health-related outcomes	1712	First occurrences	2404	Endocrine, nutritional and metabolic diseases	2404	Health-related outcomes > First occurrences > Endocrine, nutritional and metabolic diseases
23053	CAT-SIN	156/2888(3044)	-0.0507657	-0.136524	0.0386671	0.164486	LOGISTIC-BINARY	EBV seropositivity for Epstein-Barr Virus	100078	Biological samples	100080	Assay results	51428	Blood assays	51428	Biological samples > Assay results > Blood assays > Infectious Diseases
6158#100	CAT-MUL	3067/1309(4376)	0.0466505	-0.0195571	0.112486	0.165143	LOGISTIC-BINARY	Why reduced smoking	100000	UK Biobank Assessment Centre	100025	Touchscreen	100050	Lifestyle and environment	100058	UK Biobank Assessment Centre > Touchscreen > Lifestyle and environment > Smoking
130342	DATE	155939/1287(157226)	-0.0597113	-0.146392	0.0143084	0.165799	LOGISTIC-BINARY	Date B98 first reported (other specified infectious agents as the cause of diseases classified to other chapters)	100091	Health-related outcomes	1712	First occurrences	2401	Certain infectious and parasitic diseases	2401	Health-related outcomes > First occurrences > Certain infectious and parasitic diseases
20003#1140927730	CAT-MUL	157121/86(157207)	0.0226382		0.0444682	0.16594	LOGISTIC-BINARY	Treatment/medication code: epaderm ointment	100000	UK Biobank Assessment Centre	100071	Verbal interview	100075	Medications	100075	UK Biobank Assessment Centre > Verbal interview > Medications
20003#1140872036	CAT-MUL	157146/61(157207)	0.02703		0.0501221	0.166034	LOGISTIC-BINARY	Treatment/medication code: paramax tablet	100000	UK Biobank Assessment Centre	100071	Verbal interview	100075	Medications	100075	UK Biobank Assessment Centre > Verbal interview > Medications
3894	INTEGER	2430	0.0322726	-0.0134526	0.0779978	0.166475	LINEAR	Age heart attack diagnosed	100000	UK Biobank Assessment Centre	100025	Touchscreen	100036	Health and medical history	100044	UK Biobank Assessment Centre > Touchscreen > Health and medical history > Medical conditions
20003#1141200004	CAT-MUL	156907/300(157207)	-0.13208	-0.326205	0.0208556	0.167994	LOGISTIC-BINARY	Treatment/medication code: pregabalin	100000	UK Biobank Assessment Centre	100071	Verbal interview	100075	Medications	100075	UK Biobank Assessment Centre > Verbal interview > Medications
40011#8071	CAT-MUL	157098/128(157226)	0.0198543		0.038982	0.16801	LOGISTIC-BINARY	Histology of cancer tumour: Squamous cell carcinoma, keratinizing	100091	Health-related outcomes	100092	Cancer register	100092	Cancer register	100092	Health-related outcomes > Cancer register
131988	DATE	156924/302(157226)	-0.130497	-0.322737	0.0213458	0.169201	LOGISTIC-BINARY	Date M93 first reported (other osteochondropathies)	100091	Health-related outcomes	1712	First occurrences	2413	Musculoskeletal system and connective tissue disorders	2413	Health-related outcomes > First occurrences > Musculoskeletal system and connective tissue disorders
130016	DATE	155488/1738(157226)	0.0122254	-0.0172697	0.0284627	0.169313	LOGISTIC-BINARY	Date A08 first reported (viral and other specified intestinal infections)	100091	Health-related outcomes	1712	First occurrences	2401	Certain infectious and parasitic diseases	2401	Health-related outcomes > First occurrences > Certain infectious and parasitic diseases
20003#1140871666	CAT-MUL	157155/52(157207)	0.0786628	-0.169435	0.144201	0.169415	LOGISTIC-BINARY	Treatment/medication code: piroxicam	100000	UK Biobank Assessment Centre	100071	Verbal interview	100075	Medications	100075	UK Biobank Assessment Centre > Verbal interview > Medications
131428	DATE	149268/7958(157226)	-0.0234197	-0.0576872	0.00681549	0.169494	LOGISTIC-BINARY	Date J02 first reported (acute pharyngitis)	100091	Health-related outcomes	1712	First occurrences	2410	Respiratory system disorders	2410	Health-related outcomes > First occurrences > Respiratory system disorders
20003#1140855380	CAT-MUL	157177/30(157207)	0.0745843		0.146673	0.170186	LOGISTIC-BINARY	Treatment/medication code: salbuvent 100micrograms inhaler	100000	UK Biobank Assessment Centre	100071	Verbal interview	100075	Medications	100075	UK Biobank Assessment Centre > Verbal interview > Medications
20003#1140871050	CAT-MUL	155689/1518(157207)	0.0308777	0.00633977	0.0725464	0.170197	LOGISTIC-BINARY	Treatment/medication code: calcichew d3 tablet	100000	UK Biobank Assessment Centre	100071	Verbal interview	100075	Medications	100075	UK Biobank Assessment Centre > Verbal interview > Medications
20003#1140882542	CAT-MUL	157181/26(157207)	0.080296		0.154721	0.170743	LOGISTIC-BINARY	Treatment/medication code: fucidin cream	100000	UK Biobank Assessment Centre	100071	Verbal interview	100075	Medications	100075	UK Biobank Assessment Centre > Verbal interview > Medications
20003#1141168318	CAT-MUL	156349/858(157207)	0.015024	-0.0287291	0.0320415	0.170807	LOGISTIC-BINARY	Treatment/medication code: clopidogrel	100000	UK Biobank Assessment Centre	100071	Verbal interview	100075	Medications	100075	UK Biobank Assessment Centre > Verbal interview > Medications
6152#7	CAT-MUL	155787/1256(157043)	0.0127264	-0.0198828	0.0291654	0.170929	LOGISTIC-BINARY	Blood clot, DVT, bronchitis, emphysema, asthma, rhinitis, eczema, allergy diagnosed by doctor: Blood clot in the lung	100000	UK Biobank Assessment Centre	100025	Touchscreen	100036	Health and medical history	100044	UK Biobank Assessment Centre > Touchscreen > Health and medical history > Medical conditions
130644	DATE	157091/135(157226)	0.0203202		0.0397679	0.171299	LOGISTIC-BINARY	Date D62 first reported (acute posthaemorrhagic anaemia)	100091	Health-related outcomes	1712	First occurrences	2403	Blood, blood-forming organs and certain immune disorders	2403	Health-related outcomes > First occurrences > Blood, blood-forming organs and certain immune disorders
20003#1140911728	CAT-MUL	157184/23(157207)	-0.533649	-1.34988	0.0785456	0.171307	LOGISTIC-BINARY	Treatment/medication code: beta-carotene product	100000	UK Biobank Assessment Centre	100071	Verbal interview	100075	Medications	100075	UK Biobank Assessment Centre > Verbal interview > Medications
20003#1140869370	CAT-MUL	157151/56(157207)	-0.330622	-0.827306	0.0484758	0.171368	LOGISTIC-BINARY	Treatment/medication code: norgeston tablet	100000	UK Biobank Assessment Centre	100071	Verbal interview	100075	Medications	100075	UK Biobank Assessment Centre > Verbal interview > Medications
20003#1140865010	CAT-MUL	156852/355(157207)	0.0192998		0.0385437	0.172384	LOGISTIC-BINARY	Treatment/medication code: viscotears liquid eye gel	100000	UK Biobank Assessment Centre	100071	Verbal interview	100075	Medications	100075	UK Biobank Assessment Centre > Verbal interview > Medications
21075	CAT-SIN	3164/393(3557)	0.106138	-0.0506736	0.255285	0.173153	LOGISTIC-BINARY	Bloody diarrhoea when IBS symptoms first began	100089	Online follow-up	153	Digestive health	153	Digestive health	153	Online follow-up > Digestive health
132442	DATE	157098/128(157226)	0.0213859		0.0410015	0.173637	LOGISTIC-BINARY	Date Q05 first reported (spina bifida)	100091	Health-related outcomes	1712	First occurrences	2417	Congenital disruptions and chromosomal abnormalities	2417	Health-related outcomes > First occurrences > Congenital disruptions and chromosomal abnormalities
20003#1140879620	CAT-MUL	157118/89(157207)	0.0218492		0.0435594	0.174247	LOGISTIC-BINARY	Treatment/medication code: clomipramine	100000	UK Biobank Assessment Centre	100071	Verbal interview	100075	Medications	100075	UK Biobank Assessment Centre > Verbal interview > Medications
20003#1140875684	CAT-MUL	157192/15(157207)	0.0943574		0.173038	0.174258	LOGISTIC-BINARY	Treatment/medication code: minims prednisolone 0.5% single-use eye drops	100000	UK Biobank Assessment Centre	100071	Verbal interview	100075	Medications	100075	UK Biobank Assessment Centre > Verbal interview > Medications
132526	DATE	157182/44(157226)	-0.372644	-0.942739	0.0484661	0.175031	LOGISTIC-BINARY	Date Q55 first reported (other congenital malformations of male genital organs)	100091	Health-related outcomes	1712	First occurrences	2417	Congenital disruptions and chromosomal abnormalities	2417	Health-related outcomes > First occurrences > Congenital disruptions and chromosomal abnormalities
132512	DATE	157143/83(157226)	0.0186666		0.0377864	0.175125	LOGISTIC-BINARY	Date Q44 first reported (congenital malformations of gallbladder, bile ducts and liver)	100091	Health-related outcomes	1712	First occurrences	2417	Congenital disruptions and chromosomal abnormalities	2417	Health-related outcomes > First occurrences > Congenital disruptions and chromosomal abnormalities
131108	DATE	156990/236(157226)	0.0150128		0.0324789	0.175948	LOGISTIC-BINARY	Date G90 first reported (disorders of autonomic nervous system)	100091	Health-related outcomes	1712	First occurrences	2406	Nervous system disorders	2406	Health-related outcomes > First occurrences > Nervous system disorders
20003#1140879464	CAT-MUL	156689/518(157207)	0.01491	-0.0324112	0.0321645	0.17615	LOGISTIC-BINARY	Treatment/medication code: loperamide	100000	UK Biobank Assessment Centre	100071	Verbal interview	100075	Medications	100075	UK Biobank Assessment Centre > Verbal interview > Medications
20003#1141168948	CAT-MUL	157160/47(157207)	-0.342749	-0.868032	0.0846292	0.176269	LOGISTIC-BINARY	Treatment/medication code: viagra 100mg tablet	100000	UK Biobank Assessment Centre	100071	Verbal interview	100075	Medications	100075	UK Biobank Assessment Centre > Verbal interview > Medications
131378	DATE	156198/1028(157226)	0.0134699	-0.0238484	0.03014	0.176666	LOGISTIC-BINARY	Date I69 first reported (sequelae of cerebrovascular disease)	100091	Health-related outcomes	1712	First occurrences	2409	Circulatory system disorders	2409	Health-related outcomes > First occurrences > Circulatory system disorders
40011#9680	CAT-MUL	156959/267(157226)	0.0179731		0.0365331	0.177013	LOGISTIC-BINARY	Histology of cancer tumour: Malignant lymphoma, large B-cell, diffuse	100091	Health-related outcomes	100092	Cancer register	100092	Cancer register	100092	Health-related outcomes > Cancer register
20003#1140928274	CAT-MUL	157097/110(157207)	0.0177876		0.0363364	0.177285	LOGISTIC-BINARY	Treatment/medication code: ropinirole	100000	UK Biobank Assessment Centre	100071	Verbal interview	100075	Medications	100075	UK Biobank Assessment Centre > Verbal interview > Medications
130820	DATE	154458/2768(157226)	0.0106334	-0.0119886	0.0267507	0.177999	LOGISTIC-BINARY	Date E83 first reported (disorders of mineral metabolism)	100091	Health-related outcomes	1712	First occurrences	2404	Endocrine, nutritional and metabolic diseases	2404	Health-related outcomes > First occurrences > Endocrine, nutritional and metabolic diseases
20003#1140909726	CAT-MUL	155247/1960(157207)	-0.0459198	-0.114457	0.0145984	0.1782	LOGISTIC-BINARY	Treatment/medication code: vitamin c product	100000	UK Biobank Assessment Centre	100071	Verbal interview	100075	Medications	100075	UK Biobank Assessment Centre > Verbal interview > Medications
132106	DATE	156885/341(157226)	-0.119562	-0.299172	0.0223609	0.178665	LOGISTIC-BINARY	Date N70 first reported (salpingitis and oophoritis)	100091	Health-related outcomes	1712	First occurrences	2414	Genitourinary system disorders	2414	Health-related outcomes > First occurrences > Genitourinary system disorders
131738	DATE	153220/4006(157226)	0.0103982	-0.0110122	0.025972	0.178707	LOGISTIC-BINARY	Date L29 first reported (pruritus)	100091	Health-related outcomes	1712	First occurrences	2412	Skin and subcutaneous tissue disorders	2412	Health-related outcomes > First occurrences > Skin and subcutaneous tissue disorders
3404	CAT-SIN	10952/24182(35134)	-0.0186661	-0.0463369	0.00900553	0.178711	LOGISTIC-BINARY	Neck/shoulder pain for 3+ months	100000	UK Biobank Assessment Centre	100025	Touchscreen	100036	Health and medical history	100048	UK Biobank Assessment Centre > Touchscreen > Health and medical history > Pain
20003#1140874138	CAT-MUL	157144/63(157207)	0.0204693		0.0401517	0.178769	LOGISTIC-BINARY	Treatment/medication code: ciprofloxacin	100000	UK Biobank Assessment Centre	100071	Verbal interview	100075	Medications	100075	UK Biobank Assessment Centre > Verbal interview > Medications
20003#1141145812	CAT-MUL	156870/337(157207)	-0.118742	-0.297883	0.0234442	0.179726	LOGISTIC-BINARY	Treatment/medication code: minerals - magnesium	100000	UK Biobank Assessment Centre	100071	Verbal interview	100075	Medications	100075	UK Biobank Assessment Centre > Verbal interview > Medications
131756	DATE	157118/108(157226)	-0.216059	-0.54672	0.0316475	0.1805	LOGISTIC-BINARY	Date L51 first reported (erythema multiforme)	100091	Health-related outcomes	1712	First occurrences	2412	Skin and subcutaneous tissue disorders	2412	Health-related outcomes > First occurrences > Skin and subcutaneous tissue disorders
20003#1141174756	CAT-MUL	157196/11(157207)	-0.801287	-2.06457	0.194445	0.181708	LOGISTIC-BINARY	Treatment/medication code: oxactin 20mg capsule	100000	UK Biobank Assessment Centre	100071	Verbal interview	100075	Medications	100075	UK Biobank Assessment Centre > Verbal interview > Medications
40006#C509	CAT-MUL	155148/2078(157226)	0.0103541	-0.0111985	0.0273114	0.181978	LOGISTIC-BINARY	Type of cancer: ICD10: C50.9 Breast, unspecified	100091	Health-related outcomes	100092	Cancer register	100092	Cancer register	100092	Health-related outcomes > Cancer register
131052	DATE	148575/8651(157226)	0.00955745	-0.00851798	0.0238704	0.182069	LOGISTIC-BINARY	Date G43 first reported (migraine)	100091	Health-related outcomes	1712	First occurrences	2406	Nervous system disorders	2406	Health-related outcomes > First occurrences > Nervous system disorders
30860	CONTINUOUS	137990	-0.00347594	-0.00858345	0.00163156	0.182246	LINEAR	Total protein	100078	Biological samples	100080	Assay results	17518	Blood assays	17518	Biological samples > Assay results > Blood assays > Blood biochemistry
20003#1140883548	CAT-MUL	157047/160(157207)	0.0201138		0.0399112	0.182411	LOGISTIC-BINARY	Treatment/medication code: ipratropium	100000	UK Biobank Assessment Centre	100071	Verbal interview	100075	Medications	100075	UK Biobank Assessment Centre > Verbal interview > Medications
40006#C719	CAT-MUL	157173/53(157226)	0.0230353		0.0453745	0.182488	LOGISTIC-BINARY	Type of cancer: ICD10: C71.9 Brain, unspecified	100091	Health-related outcomes	100092	Cancer register	100092	Cancer register	100092	Health-related outcomes > Cancer register
132586	DATE	157100/126(157226)	-0.203001	-0.514252	0.0301718	0.18267	LOGISTIC-BINARY	Date Q89 first reported (other congenital malformations, not elsewhere classified)	100091	Health-related outcomes	1712	First occurrences	2417	Congenital disruptions and chromosomal abnormalities	2417	Health-related outcomes > First occurrences > Congenital disruptions and chromosomal abnormalities
20003#1140862742	CAT-MUL	157196/11(157207)	-0.854747	-2.20615	0.140155	0.182809	LOGISTIC-BINARY	Treatment/medication code: vallergan 10mg tablet	100000	UK Biobank Assessment Centre	100071	Verbal interview	100075	Medications	100075	UK Biobank Assessment Centre > Verbal interview > Medications
20003#1140923572	CAT-MUL	157150/57(157207)	-0.313669	-0.801802	0.0653596	0.183229	LOGISTIC-BINARY	Treatment/medication code: adipine mr 10 m/r tablet	100000	UK Biobank Assessment Centre	100071	Verbal interview	100075	Medications	100075	UK Biobank Assessment Centre > Verbal interview > Medications
20003#1140928338	CAT-MUL	157183/24(157207)	0.0272157		0.0511463	0.183245	LOGISTIC-BINARY	Treatment/medication code: requip 0.25mg tablet	100000	UK Biobank Assessment Centre	100071	Verbal interview	100075	Medications	100075	UK Biobank Assessment Centre > Verbal interview > Medications
20003#1141152998	CAT-MUL	156091/1116(157207)	0.0119014	-0.018796	0.0284178	0.18363	LOGISTIC-BINARY	Treatment/medication code: irbesartan	100000	UK Biobank Assessment Centre	100071	Verbal interview	100075	Medications	100075	UK Biobank Assessment Centre > Verbal interview > Medications
20003#1141168684	CAT-MUL	157096/111(157207)	-0.215853	-0.54829	0.0333308	0.184114	LOGISTIC-BINARY	Treatment/medication code: xenical 120mg capsule	100000	UK Biobank Assessment Centre	100071	Verbal interview	100075	Medications	100075	UK Biobank Assessment Centre > Verbal interview > Medications
130838	DATE	156674/552(157226)	0.0148075	-0.0328376	0.0321049	0.184366	LOGISTIC-BINARY	Date F01 first reported (vascular dementia)	100091	Health-related outcomes	1712	First occurrences	2405	Mental and behavioural disorders	2405	Health-related outcomes > First occurrences > Mental and behavioural disorders
40006#C770	CAT-MUL	157202/24(157226)	0.0872053		0.166222	0.184493	LOGISTIC-BINARY	Type of cancer: ICD10: C77.0 Lymph nodes of head, face and neck	100091	Health-related outcomes	100092	Cancer register	100092	Cancer register	100092	Health-related outcomes > Cancer register
40006#C446	CAT-MUL	156792/434(157226)	-0.0996104	-0.251976	0.0214507	0.185857	LOGISTIC-BINARY	Type of cancer: ICD10: C44.6 Skin of upper limb, including shoulder	100091	Health-related outcomes	100092	Cancer register	100092	Cancer register	100092	Health-related outcomes > Cancer register
40006#C833	CAT-MUL	156965/261(157226)	0.0178722		0.0365128	0.185905	LOGISTIC-BINARY	Type of cancer: ICD10: C83.3 Large cell (diffuse)	100091	Health-related outcomes	100092	Cancer register	100092	Cancer register	100092	Health-related outcomes > Cancer register
132116	DATE	156445/781(157226)	-0.0761521	-0.191964	0.0177791	0.186141	LOGISTIC-BINARY	Date N75 first reported (diseases of bartholin's gland)	100091	Health-related outcomes	1712	First occurrences	2414	Genitourinary system disorders	2414	Health-related outcomes > First occurrences > Genitourinary system disorders
20003#1140867490	CAT-MUL	157050/157(157207)	0.0166148		0.0347774	0.1878	LOGISTIC-BINARY	Treatment/medication code: lithium product	100000	UK Biobank Assessment Centre	100071	Verbal interview	100075	Medications	100075	UK Biobank Assessment Centre > Verbal interview > Medications
131812	DATE	155942/1284(157226)	0.0121419	-0.0200901	0.0285675	0.188358	LOGISTIC-BINARY	Date L85 first reported (other epidermal thickening)	100091	Health-related outcomes	1712	First occurrences	2412	Skin and subcutaneous tissue disorders	2412	Health-related outcomes > First occurrences > Skin and subcutaneous tissue disorders
131496	DATE	157035/191(157226)	0.0178887		0.0366211	0.188519	LOGISTIC-BINARY	Date J46 first reported (status asthmaticus)	100091	Health-related outcomes	1712	First occurrences	2410	Respiratory system disorders	2410	Health-related outcomes > First occurrences > Respiratory system disorders
132124	DATE	150097/7129(157226)	0.0092625	-0.00660844	0.0257628	0.188632	LOGISTIC-BINARY	Date N81 first reported (female genital prolapse)	100091	Health-related outcomes	1712	First occurrences	2414	Genitourinary system disorders	2414	Health-related outcomes > First occurrences > Genitourinary system disorders
132532	DATE	156925/301(157226)	0.0161105		0.0339686	0.188779	LOGISTIC-BINARY	Date Q61 first reported (cystic kidney disease)	100091	Health-related outcomes	1712	First occurrences	2417	Congenital disruptions and chromosomal abnormalities	2417	Health-related outcomes > First occurrences > Congenital disruptions and chromosomal abnormalities
20003#1141180662	CAT-MUL	157170/37(157207)	-0.399592	-1.03094	-0.0209417	0.188889	LOGISTIC-BINARY	Treatment/medication code: zirtek allergy 10mg tablet	100000	UK Biobank Assessment Centre	100071	Verbal interview	100075	Medications	100075	UK Biobank Assessment Centre > Verbal interview > Medications
131482	DATE	156633/593(157226)	0.0152357	-0.035665	0.0326666	0.189147	LOGISTIC-BINARY	Date J39 first reported (other diseases of upper respiratory tract)	100091	Health-related outcomes	1712	First occurrences	2410	Respiratory system disorders	2410	Health-related outcomes > First occurrences > Respiratory system disorders
20001#1021	CAT-MUL	157185/22(157207)	0.0227883		0.0446063	0.189174	LOGISTIC-BINARY	Cancer code, self-reported: anal cancer	100000	UK Biobank Assessment Centre	100071	Verbal interview	100074	Medical conditions	100074	UK Biobank Assessment Centre > Verbal interview > Medical conditions
40006#C674	CAT-MUL	157206/20(157226)	-0.543731	-1.41647	0.0999375	0.189661	LOGISTIC-BINARY	Type of cancer: ICD10: C67.4 Posterior wall of bladder	100091	Health-related outcomes	100092	Cancer register	100092	Cancer register	100092	Health-related outcomes > Cancer register
132296	DATE	157143/83(157226)	0.0327852		0.0594788	0.189799	LOGISTIC-BINARY	Date O90 first reported (complications of the puerperium, not elsewhere classified)	100091	Health-related outcomes	1712	First occurrences	2415	Pregnancy, childbirth and the puerperium	2415	Health-related outcomes > First occurrences > Pregnancy, childbirth and the puerperium
40011#9440	CAT-MUL	157048/178(157226)	0.019807		0.0391773	0.190006	LOGISTIC-BINARY	Histology of cancer tumour: Glioblastoma, NOS	100091	Health-related outcomes	100092	Cancer register	100092	Cancer register	100092	Health-related outcomes > Cancer register
131676	DATE	155211/2015(157226)	-0.0439386	-0.111477	0.0125039	0.190837	LOGISTIC-BINARY	Date K81 first reported (cholecystitis)	100091	Health-related outcomes	1712	First occurrences	2411	Digestive system disorders	2411	Health-related outcomes > First occurrences > Digestive system disorders
40006#D010	CAT-MUL	157154/72(157226)	-0.271747	-0.70031	0.0110715	0.190951	LOGISTIC-BINARY	Type of cancer: ICD10: D01.0 Colon	100091	Health-related outcomes	100092	Cancer register	100092	Cancer register	100092	Health-related outcomes > Cancer register
20003#1141167744	CAT-MUL	157189/18(157207)	0.0248753		0.0476694	0.193518	LOGISTIC-BINARY	Treatment/medication code: neoral 10mg capsule	100000	UK Biobank Assessment Centre	100071	Verbal interview	100075	Medications	100075	UK Biobank Assessment Centre > Verbal interview > Medications
40012#2	CAT-MUL	153175/4051(157226)	-0.0307234	-0.07816	0.00961236	0.193522	LOGISTIC-BINARY	Behaviour of cancer tumour: Carcinoma in situ	100091	Health-related outcomes	100092	Cancer register	100092	Cancer register	100092	Health-related outcomes > Cancer register
20003#1140879392	CAT-MUL	157154/53(157207)	0.0811892	-0.179461	0.152307	0.193793	LOGISTIC-BINARY	Treatment/medication code: manevac granules	100000	UK Biobank Assessment Centre	100071	Verbal interview	100075	Medications	100075	UK Biobank Assessment Centre > Verbal interview > Medications
131928	DATE	132394/24832(157226)	-0.0123432	-0.0316248	0.00427555	0.19407	LOGISTIC-BINARY	Date M54 first reported (dorsalgia)	100091	Health-related outcomes	1712	First occurrences	2413	Musculoskeletal system and connective tissue disorders	2413	Health-related outcomes > First occurrences > Musculoskeletal system and connective tissue disorders
20003#1141172924	CAT-MUL	157012/195(157207)	0.0235547		0.045835	0.194514	LOGISTIC-BINARY	Treatment/medication code: desloratadine	100000	UK Biobank Assessment Centre	100071	Verbal interview	100075	Medications	100075	UK Biobank Assessment Centre > Verbal interview > Medications
6148#1	CAT-MUL	55341/952(56293)	-0.0878884	-0.224871	0.0213693	0.194555	LOGISTIC-BINARY	Eye problems/disorders: Diabetes related eye disease	100000	UK Biobank Assessment Centre	100025	Touchscreen	100036	Health and medical history	100041	UK Biobank Assessment Centre > Touchscreen > Health and medical history > Eyesight
20003#1140874104	CAT-MUL	157188/19(157207)	0.0278407		0.0525642	0.195142	LOGISTIC-BINARY	Treatment/medication code: dapsone	100000	UK Biobank Assessment Centre	100071	Verbal interview	100075	Medications	100075	UK Biobank Assessment Centre > Verbal interview > Medications
130848	DATE	156794/432(157226)	0.0129634	-0.0274936	0.0299994	0.195475	LOGISTIC-BINARY	Date F06 first reported (other mental disorders due to brain damage and dysfunction and to physical disease)	100091	Health-related outcomes	1712	First occurrences	2405	Mental and behavioural disorders	2405	Health-related outcomes > First occurrences > Mental and behavioural disorders
20003#1141153026	CAT-MUL	156839/368(157207)	0.0155575		0.0333083	0.195587	LOGISTIC-BINARY	Treatment/medication code: lercanidipine	100000	UK Biobank Assessment Centre	100071	Verbal interview	100075	Medications	100075	UK Biobank Assessment Centre > Verbal interview > Medications
20003#1140881414	CAT-MUL	157171/36(157207)	-0.400222	-1.04493	-0.0270479	0.195941	LOGISTIC-BINARY	Treatment/medication code: gastrocote liquid	100000	UK Biobank Assessment Centre	100071	Verbal interview	100075	Medications	100075	UK Biobank Assessment Centre > Verbal interview > Medications
23071	CAT-SIN	2374/71(2445)	-0.251596	-0.653452	0.036398	0.196074	LOGISTIC-BINARY	C. trachomatis Definition II seropositivity for Chlamydia trachomatis	100078	Biological samples	100080	Assay results	51428	Blood assays	51428	Biological samples > Assay results > Blood assays > Infectious Diseases
131384	DATE	156745/481(157226)	-0.0927618	-0.237992	0.0208319	0.196317	LOGISTIC-BINARY	Date I72 first reported (other aneurysm)	100091	Health-related outcomes	1712	First occurrences	2409	Circulatory system disorders	2409	Health-related outcomes > First occurrences > Circulatory system disorders
20003#1140879778	CAT-MUL	155474/1733(157207)	0.0122036	-0.0199251	0.028372	0.196462	LOGISTIC-BINARY	Treatment/medication code: doxazosin	100000	UK Biobank Assessment Centre	100071	Verbal interview	100075	Medications	100075	UK Biobank Assessment Centre > Verbal interview > Medications
20003#1140877988	CAT-MUL	157172/35(157207)	-0.386603	-1.01034	0.0860348	0.197036	LOGISTIC-BINARY	Treatment/medication code: teoptic 1% eye drops	100000	UK Biobank Assessment Centre	100071	Verbal interview	100075	Medications	100075	UK Biobank Assessment Centre > Verbal interview > Medications
131256	DATE	153266/3960(157226)	-0.0310339	-0.0794858	0.00958104	0.197657	LOGISTIC-BINARY	Date H83 first reported (other diseases of inner ear)	100091	Health-related outcomes	1712	First occurrences	2408	Ear and mastoid process disorders	2408	Health-related outcomes > First occurrences > Ear and mastoid process disorders
21049	CAT-SIN	58256	-0.00777285	-0.0206107	0.00506497	0.198006	ORDERED-LOGISTIC	Degree bothered by pain in arms/legs/joints in the past 3 months	100089	Online follow-up	153	Digestive health	153	Digestive health	153	Online follow-up > Digestive health
2316	CAT-SIN	123731/30772(154503)	-0.0108973	-0.028102	0.00405795	0.198028	LOGISTIC-BINARY	Wheeze or whistling in the chest in last year	100000	UK Biobank Assessment Centre	100025	Touchscreen	100036	Health and medical history	100037	UK Biobank Assessment Centre > Touchscreen > Health and medical history > Breathing
131124	DATE	156530/696(157226)	0.0143806	-0.0325443	0.0316048	0.198042	LOGISTIC-BINARY	Date G98 first reported (other disorders of nervous system, not elsewhere classified)	100091	Health-related outcomes	1712	First occurrences	2406	Nervous system disorders	2406	Health-related outcomes > First occurrences > Nervous system disorders
1568	INTEGER	112832	-0.00972969	-0.024441	0.00498163	0.198105	ORDERED-LOGISTIC	Average weekly red wine intake	100000	UK Biobank Assessment Centre	100025	Touchscreen	100050	Lifestyle and environment	100051	UK Biobank Assessment Centre > Touchscreen > Lifestyle and environment > Alcohol
131362	DATE	156555/671(157226)	0.0137263	-0.0299576	0.0307758	0.198236	LOGISTIC-BINARY	Date I61 first reported (intracerebral haemorrhage)	100091	Health-related outcomes	1712	First occurrences	2409	Circulatory system disorders	2409	Health-related outcomes > First occurrences > Circulatory system disorders
6155#100	CAT-MUL	49023/107563(156586)	-0.00772851	-0.0204935	0.00323237	0.198489	LOGISTIC-BINARY	Vitamin and mineral supplements	100000	UK Biobank Assessment Centre	100025	Touchscreen	100036	Health and medical history	100045	UK Biobank Assessment Centre > Touchscreen > Health and medical history > Medication
24023	CONTINUOUS	155160	0.00326202	-0.00172482	0.00824886	0.199819	LINEAR	Average 16-hour sound level of noise pollution	100088	Additional exposures	113	Local environment	115	Residential noise pollution	115	Additional exposures > Local environment > Residential noise pollution
20003#1140910814	CAT-MUL	157129/78(157207)	-0.255813	-0.666883	-0.00616085	0.200145	LOGISTIC-BINARY	Treatment/medication code: sodium thyroxine	100000	UK Biobank Assessment Centre	100071	Verbal interview	100075	Medications	100075	UK Biobank Assessment Centre > Verbal interview > Medications
24024	CONTINUOUS	155160	0.00325658	-0.00173025	0.00824341	0.200569	LINEAR	Average 24-hour sound level of noise pollution	100088	Additional exposures	113	Local environment	115	Residential noise pollution	115	Additional exposures > Local environment > Residential noise pollution
131086	DATE	155629/1597(157226)	0.0114571	-0.0185373	0.0277616	0.200731	LOGISTIC-BINARY	Date G62 first reported (other polyneuropathies)	100091	Health-related outcomes	1712	First occurrences	2406	Nervous system disorders	2406	Health-related outcomes > First occurrences > Nervous system disorders
20003#1140882782	CAT-MUL	156951/256(157207)	0.0152927		0.0330565	0.200771	LOGISTIC-BINARY	Treatment/medication code: dermovate cream	100000	UK Biobank Assessment Centre	100071	Verbal interview	100075	Medications	100075	UK Biobank Assessment Centre > Verbal interview > Medications
20003#1140872290	CAT-MUL	157018/189(157207)	0.0187833		0.0377701	0.201322	LOGISTIC-BINARY	Treatment/medication code: lamotrigine	100000	UK Biobank Assessment Centre	100071	Verbal interview	100075	Medications	100075	UK Biobank Assessment Centre > Verbal interview > Medications
20003#1140862998	CAT-MUL	157195/12(157207)	-0.771592	-2.04566	0.163667	0.201494	LOGISTIC-BINARY	Treatment/medication code: sudafed co tablet	100000	UK Biobank Assessment Centre	100071	Verbal interview	100075	Medications	100075	UK Biobank Assessment Centre > Verbal interview > Medications
132560	DATE	157213/13(157226)	0.0979958		0.185486	0.201608	LOGISTIC-BINARY	Date Q75 first reported (other congenital malformations of skull and face bones)	100091	Health-related outcomes	1712	First occurrences	2417	Congenital disruptions and chromosomal abnormalities	2417	Health-related outcomes > First occurrences > Congenital disruptions and chromosomal abnormalities
24020	CONTINUOUS	155160	0.00324899	-0.00173802	0.008236	0.201637	LINEAR	Average daytime sound level of noise pollution	100088	Additional exposures	113	Local environment	115	Residential noise pollution	115	Additional exposures > Local environment > Residential noise pollution
20003#1141168946	CAT-MUL	157153/54(157207)	-0.298304	-0.782306	0.0899586	0.201673	LOGISTIC-BINARY	Treatment/medication code: viagra 50mg tablet	100000	UK Biobank Assessment Centre	100071	Verbal interview	100075	Medications	100075	UK Biobank Assessment Centre > Verbal interview > Medications
20003#1141176662	CAT-MUL	157048/159(157207)	0.0169775		0.0354711	0.201856	LOGISTIC-BINARY	Treatment/medication code: celecoxib	100000	UK Biobank Assessment Centre	100071	Verbal interview	100075	Medications	100075	UK Biobank Assessment Centre > Verbal interview > Medications
20003#1140868508	CAT-MUL	157188/19(157207)	-0.560916	-1.48236	-0.0447948	0.201987	LOGISTIC-BINARY	Treatment/medication code: cyclo-progynova 1mg tablet	100000	UK Biobank Assessment Centre	100071	Verbal interview	100075	Medications	100075	UK Biobank Assessment Centre > Verbal interview > Medications
24022	CONTINUOUS	155160	0.00324368	-0.00174335	0.00823072	0.202376	LINEAR	Average night-time sound level of noise pollution	100088	Additional exposures	113	Local environment	115	Residential noise pollution	115	Additional exposures > Local environment > Residential noise pollution
20003#1140869362	CAT-MUL	157084/123(157207)	-0.196019	-0.509686	0.050195	0.202464	LOGISTIC-BINARY	Treatment/medication code: femulen tablet	100000	UK Biobank Assessment Centre	100071	Verbal interview	100075	Medications	100075	UK Biobank Assessment Centre > Verbal interview > Medications
131922	DATE	155712/1514(157226)	-0.050634	-0.130572	0.0148161	0.202758	LOGISTIC-BINARY	Date M50 first reported (cervical disk disorders)	100091	Health-related outcomes	1712	First occurrences	2413	Musculoskeletal system and connective tissue disorders	2413	Health-related outcomes > First occurrences > Musculoskeletal system and connective tissue disorders
20003#1140923348	CAT-MUL	157096/111(157207)	0.0224285		0.0446693	0.202774	LOGISTIC-BINARY	Treatment/medication code: co-proxamol	100000	UK Biobank Assessment Centre	100071	Verbal interview	100075	Medications	100075	UK Biobank Assessment Centre > Verbal interview > Medications
132546	DATE	157183/43(157226)	-0.361399	-0.950552	-0.0151016	0.2033	LOGISTIC-BINARY	Date Q68 first reported (other congenital musculoskeletal deformities)	100091	Health-related outcomes	1712	First occurrences	2417	Congenital disruptions and chromosomal abnormalities	2417	Health-related outcomes > First occurrences > Congenital disruptions and chromosomal abnormalities
24021	CONTINUOUS	155160	0.00323629	-0.00175059	0.00822316	0.203393	LINEAR	Average evening sound level of noise pollution	100088	Additional exposures	113	Local environment	115	Residential noise pollution	115	Additional exposures > Local environment > Residential noise pollution
20003#1140879494	CAT-MUL	157028/179(157207)	0.0171845		0.0357703	0.204369	LOGISTIC-BINARY	Treatment/medication code: metoclopramide	100000	UK Biobank Assessment Centre	100071	Verbal interview	100075	Medications	100075	UK Biobank Assessment Centre > Verbal interview > Medications
20003#1141180314	CAT-MUL	157056/151(157207)	0.0158543		0.0340382	0.205961	LOGISTIC-BINARY	Treatment/medication code: ibandronic acid	100000	UK Biobank Assessment Centre	100071	Verbal interview	100075	Medications	100075	UK Biobank Assessment Centre > Verbal interview > Medications
131910	DATE	155039/2187(157226)	0.0110253	-0.0169029	0.0270619	0.206385	LOGISTIC-BINARY	Date M43 first reported (other deforming dorsopathies)	100091	Health-related outcomes	1712	First occurrences	2413	Musculoskeletal system and connective tissue disorders	2413	Health-related outcomes > First occurrences > Musculoskeletal system and connective tissue disorders
20003#1140929012	CAT-MUL	156922/285(157207)	0.0175196		0.0361392	0.206401	LOGISTIC-BINARY	Treatment/medication code: pantoprazole	100000	UK Biobank Assessment Centre	100071	Verbal interview	100075	Medications	100075	UK Biobank Assessment Centre > Verbal interview > Medications
132162	DATE	156905/321(157226)	-0.117508	-0.306143	0.0212777	0.207826	LOGISTIC-BINARY	Date O00 first reported (ectopic pregnancy)	100091	Health-related outcomes	1712	First occurrences	2415	Pregnancy, childbirth and the puerperium	2415	Health-related outcomes > First occurrences > Pregnancy, childbirth and the puerperium
40006#D067	CAT-MUL	157190/36(157226)	-0.402396	-1.06581	0.14653	0.208071	LOGISTIC-BINARY	Type of cancer: ICD10: D06.7 Other parts of cervix	100091	Health-related outcomes	100092	Cancer register	100092	Cancer register	100092	Health-related outcomes > Cancer register
20003#1140888098	CAT-MUL	156521/686(157207)	0.0131941	-0.0292986	0.0301869	0.208775	LOGISTIC-BINARY	Treatment/medication code: fluticasone	100000	UK Biobank Assessment Centre	100071	Verbal interview	100075	Medications	100075	UK Biobank Assessment Centre > Verbal interview > Medications
20003#1141151474	CAT-MUL	157175/32(157207)	-0.394167	-1.04992	-0.0183148	0.209202	LOGISTIC-BINARY	Treatment/medication code: viazem xl 120mg m/r capsule	100000	UK Biobank Assessment Centre	100071	Verbal interview	100075	Medications	100075	UK Biobank Assessment Centre > Verbal interview > Medications
20001#1056	CAT-MUL	157177/30(157207)	-0.414206	-1.10467	-0.0225355	0.210105	LOGISTIC-BINARY	Cancer code, self-reported: chronic myeloid	100000	UK Biobank Assessment Centre	100071	Verbal interview	100074	Medical conditions	100074	UK Biobank Assessment Centre > Verbal interview > Medical conditions
1220	CAT-SIN	156696	-0.00865626	-0.0232017	0.00588916	0.210312	ORDERED-LOGISTIC	Daytime dozing / sleeping (narcolepsy)	100000	UK Biobank Assessment Centre	100025	Touchscreen	100050	Lifestyle and environment	100057	UK Biobank Assessment Centre > Touchscreen > Lifestyle and environment > Sleep
40013#2251	CAT-MUL	157216/10(157226)	-0.848048	-2.27908	0.0525818	0.210528	LOGISTIC-BINARY	Type of cancer: ICD9: 2251 Benign neoplasm of cranial nerves	100091	Health-related outcomes	100092	Cancer register	100092	Cancer register	100092	Health-related outcomes > Cancer register
20003#1140878248	CAT-MUL	157184/23(157207)	0.0244929		0.0483267	0.211224	LOGISTIC-BINARY	Treatment/medication code: oilatum emollient bath additive	100000	UK Biobank Assessment Centre	100071	Verbal interview	100075	Medications	100075	UK Biobank Assessment Centre > Verbal interview > Medications
20003#1140862772	CAT-MUL	156039/1168(157207)	0.0127624	-0.0255782	0.0294355	0.211603	LOGISTIC-BINARY	Treatment/medication code: loratadine	100000	UK Biobank Assessment Centre	100071	Verbal interview	100075	Medications	100075	UK Biobank Assessment Centre > Verbal interview > Medications
40011#8250	CAT-MUL	157216/10(157226)	-0.832368	-2.23807	0.115649	0.211974	LOGISTIC-BINARY	Histology of cancer tumour: Bronchiolo-alveolar adenocarcinoma	100091	Health-related outcomes	100092	Cancer register	100092	Cancer register	100092	Health-related outcomes > Cancer register
131316	DATE	156171/1055(157226)	0.0126104	-0.0253472	0.029275	0.212129	LOGISTIC-BINARY	Date I31 first reported (other diseases of pericardium)	100091	Health-related outcomes	1712	First occurrences	2409	Circulatory system disorders	2409	Health-related outcomes > First occurrences > Circulatory system disorders
20003#1205	CAT-MUL	157026/181(157207)	0.0310842		0.05634	0.212234	LOGISTIC-BINARY	Treatment/medication code: saw palmetto product	100000	UK Biobank Assessment Centre	100071	Verbal interview	100075	Medications	100075	UK Biobank Assessment Centre > Verbal interview > Medications
131364	DATE	156814/412(157226)	0.0147862		0.0324185	0.212458	LOGISTIC-BINARY	Date I62 first reported (other nontraumatic intracranial haemorrhage)	100091	Health-related outcomes	1712	First occurrences	2409	Circulatory system disorders	2409	Health-related outcomes > First occurrences > Circulatory system disorders
132208	DATE	157178/48(157226)	-0.323439	-0.859261	0.106242	0.21282	LOGISTIC-BINARY	Date O28 first reported (abnormal findings on antenatal screening of mother)	100091	Health-related outcomes	1712	First occurrences	2415	Pregnancy, childbirth and the puerperium	2415	Health-related outcomes > First occurrences > Pregnancy, childbirth and the puerperium
20003#1140863244	CAT-MUL	157192/15(157207)	-0.623598	-1.6803	-0.0563548	0.212926	LOGISTIC-BINARY	Treatment/medication code: valium 2mg tablet	100000	UK Biobank Assessment Centre	100071	Verbal interview	100075	Medications	100075	UK Biobank Assessment Centre > Verbal interview > Medications
20003#1141189008	CAT-MUL	157195/12(157207)	-0.727684	-1.97046	0.166031	0.21378	LOGISTIC-BINARY	Treatment/medication code: solpadeine plus capsule	100000	UK Biobank Assessment Centre	100071	Verbal interview	100075	Medications	100075	UK Biobank Assessment Centre > Verbal interview > Medications
20001#1063	CAT-MUL	157167/40(157207)	0.0226459		0.0440987	0.213985	LOGISTIC-BINARY	Cancer code, self-reported: primary bone cancer	100000	UK Biobank Assessment Centre	100071	Verbal interview	100074	Medical conditions	100074	UK Biobank Assessment Centre > Verbal interview > Medical conditions
20003#1140880460	CAT-MUL	157196/11(157207)	0.0940757		0.181164	0.215066	LOGISTIC-BINARY	Treatment/medication code: tioconazole	100000	UK Biobank Assessment Centre	100071	Verbal interview	100075	Medications	100075	UK Biobank Assessment Centre > Verbal interview > Medications
131246	DATE	156928/298(157226)	-0.116705	-0.307952	0.0265893	0.215716	LOGISTIC-BINARY	Date H74 first reported (other disorders of middle ear and mastoid)	100091	Health-related outcomes	1712	First occurrences	2408	Ear and mastoid process disorders	2408	Health-related outcomes > First occurrences > Ear and mastoid process disorders
131046	DATE	157007/219(157226)	0.0196832		0.0391601	0.215957	LOGISTIC-BINARY	Date G37 first reported (other demyelinating diseases of central nervous system)	100091	Health-related outcomes	1712	First occurrences	2406	Nervous system disorders	2406	Health-related outcomes > First occurrences > Nervous system disorders
23052	CAT-SIN	225/2819(3044)	0.137276	-0.043626	0.363308	0.21599	LOGISTIC-BINARY	VZV seropositivity for Varicella Zoster Virus	100078	Biological samples	100080	Assay results	51428	Blood assays	51428	Biological samples > Assay results > Blood assays > Infectious Diseases
21041	CAT-SIN	57976	-0.00848621	-0.0234632	0.00649073	0.217493	ORDERED-LOGISTIC	Degree to which abdominal pain/discomfort/altered bowel habits affect/interfere with life in general	100089	Online follow-up	153	Digestive health	153	Digestive health	153	Online follow-up > Digestive health
20003#1140879782	CAT-MUL	157175/32(157207)	-0.404867	-1.08986	0.106229	0.217576	LOGISTIC-BINARY	Treatment/medication code: indoramin	100000	UK Biobank Assessment Centre	100071	Verbal interview	100075	Medications	100075	UK Biobank Assessment Centre > Verbal interview > Medications
20003#1141191044	CAT-MUL	150867/6340(157207)	0.00884207	-0.0091048	0.0241645	0.217995	LOGISTIC-BINARY	Treatment/medication code: levothyroxine sodium	100000	UK Biobank Assessment Centre	100071	Verbal interview	100075	Medications	100075	UK Biobank Assessment Centre > Verbal interview > Medications
20003#1141188594	CAT-MUL	157168/39(157207)	-0.360976	-0.972622	-0.0111497	0.219182	LOGISTIC-BINARY	Treatment/medication code: humira 40mg injection solution 0.8ml prefilled syringe	100000	UK Biobank Assessment Centre	100071	Verbal interview	100075	Medications	100075	UK Biobank Assessment Centre > Verbal interview > Medications
131440	DATE	156734/492(157226)	0.0136835	-0.0349632	0.0309871	0.219676	LOGISTIC-BINARY	Date J10 first reported (influenza due to identified influenza virus)	100091	Health-related outcomes	1712	First occurrences	2410	Respiratory system disorders	2410	Health-related outcomes > First occurrences > Respiratory system disorders
40006#C714	CAT-MUL	157210/16(157226)	0.123805		0.241189	0.219745	LOGISTIC-BINARY	Type of cancer: ICD10: C71.4 Occipital lobe	100091	Health-related outcomes	100092	Cancer register	100092	Cancer register	100092	Health-related outcomes > Cancer register
20003#1140871188	CAT-MUL	157110/97(157207)	0.0199169		0.0416683	0.219787	LOGISTIC-BINARY	Treatment/medication code: etodolac	100000	UK Biobank Assessment Centre	100071	Verbal interview	100075	Medications	100075	UK Biobank Assessment Centre > Verbal interview > Medications
40006#D036	CAT-MUL	157114/112(157226)	-0.195308	-0.521337	0.0112096	0.21986	LOGISTIC-BINARY	Type of cancer: ICD10: D03.6 Melanoma in situ of upper limb, including shoulder	100091	Health-related outcomes	100092	Cancer register	100092	Cancer register	100092	Health-related outcomes > Cancer register
131000	DATE	156975/251(157226)	0.0160515		0.0343169	0.222362	LOGISTIC-BINARY	Date G04 first reported (encephalitis, myelitis and encephalomyelitis)	100091	Health-related outcomes	1712	First occurrences	2406	Nervous system disorders	2406	Health-related outcomes > First occurrences > Nervous system disorders
20003#1140868080	CAT-MUL	157157/50(157207)	0.0223846		0.0451976	0.222422	LOGISTIC-BINARY	Treatment/medication code: cyclizine	100000	UK Biobank Assessment Centre	100071	Verbal interview	100075	Medications	100075	UK Biobank Assessment Centre > Verbal interview > Medications
40006#C541	CAT-MUL	156618/608(157226)	0.0121412	-0.027214	0.0290261	0.222594	LOGISTIC-BINARY	Type of cancer: ICD10: C54.1 Endometrium	100091	Health-related outcomes	100092	Cancer register	100092	Cancer register	100092	Health-related outcomes > Cancer register
40011#9530	CAT-MUL	157100/126(157226)	0.0224301		0.0448577	0.222911	LOGISTIC-BINARY	Histology of cancer tumour: Meningioma, malignant	100091	Health-related outcomes	100092	Cancer register	100092	Cancer register	100092	Health-related outcomes > Cancer register
20003#1140928880	CAT-MUL	157177/30(157207)	0.0723955		0.143539	0.223537	LOGISTIC-BINARY	Treatment/medication code: geltears gel	100000	UK Biobank Assessment Centre	100071	Verbal interview	100075	Medications	100075	UK Biobank Assessment Centre > Verbal interview > Medications
131794	DATE	152109/5117(157226)	-0.0250362	-0.0665223	0.0102332	0.223744	LOGISTIC-BINARY	Date L72 first reported (follicular cysts of skin and subcutaneous tissue)	100091	Health-related outcomes	1712	First occurrences	2412	Skin and subcutaneous tissue disorders	2412	Health-related outcomes > First occurrences > Skin and subcutaneous tissue disorders
40006#C66	CAT-MUL	157208/18(157226)	-0.555091	-1.51688	-0.0403637	0.224331	LOGISTIC-BINARY	Type of cancer: ICD10: C66 Malignant neoplasm of ureter	100091	Health-related outcomes	100092	Cancer register	100092	Cancer register	100092	Health-related outcomes > Cancer register
131184	DATE	156002/1224(157226)	-0.0528864	-0.140868	0.0160586	0.224582	LOGISTIC-BINARY	Date H36 first reported (retinal disorders in diseases classified elsewhere)	100091	Health-related outcomes	1712	First occurrences	2407	Eye and adnexa disorders	2407	Health-related outcomes > First occurrences > Eye and adnexa disorders
131216	DATE	154563/2663(157226)	0.0105125	-0.0166991	0.0262894	0.226271	LOGISTIC-BINARY	Date H57 first reported (other disorders of eye and adnexa)	100091	Health-related outcomes	1712	First occurrences	2407	Eye and adnexa disorders	2407	Health-related outcomes > First occurrences > Eye and adnexa disorders
20003#1140888390	CAT-MUL	157158/49(157207)	0.0185749		0.0385724	0.226749	LOGISTIC-BINARY	Treatment/medication code: ferrous salt product	100000	UK Biobank Assessment Centre	100071	Verbal interview	100075	Medications	100075	UK Biobank Assessment Centre > Verbal interview > Medications
131560	DATE	154721/2505(157226)	-0.0365177	-0.0973412	0.0134817	0.227217	LOGISTIC-BINARY	Date K04 first reported (diseases of pulp and periapical tissues)	100091	Health-related outcomes	1712	First occurrences	2411	Digestive system disorders	2411	Health-related outcomes > First occurrences > Digestive system disorders
2267	CAT-SIN	156366	-0.00550375	-0.014776	0.0037685	0.228504	ORDERED-LOGISTIC	Use of sun/uv protection	100000	UK Biobank Assessment Centre	100025	Touchscreen	100050	Lifestyle and environment	100055	UK Biobank Assessment Centre > Touchscreen > Lifestyle and environment > Sun exposure
20003#1140879404	CAT-MUL	157082/125(157207)	0.0193601		0.0396494	0.228801	LOGISTIC-BINARY	Treatment/medication code: docusate sodium	100000	UK Biobank Assessment Centre	100071	Verbal interview	100075	Medications	100075	UK Biobank Assessment Centre > Verbal interview > Medications
40011#8312	CAT-MUL	157007/219(157226)	0.0168585		0.0354735	0.22923	LOGISTIC-BINARY	Histology of cancer tumour: Renal cell carcinoma	100091	Health-related outcomes	100092	Cancer register	100092	Cancer register	100092	Health-related outcomes > Cancer register
132166	DATE	156507/719(157226)	0.016991		0.0354826	0.229406	LOGISTIC-BINARY	Date O02 first reported (other abnormal products of conception)	100091	Health-related outcomes	1712	First occurrences	2415	Pregnancy, childbirth and the puerperium	2415	Health-related outcomes > First occurrences > Pregnancy, childbirth and the puerperium
20003#1140916608	CAT-MUL	157192/15(157207)	-0.61786	-1.70558	-0.0405605	0.229661	LOGISTIC-BINARY	Treatment/medication code: rozex 0.75% gel	100000	UK Biobank Assessment Centre	100071	Verbal interview	100075	Medications	100075	UK Biobank Assessment Centre > Verbal interview > Medications
131948	DATE	156035/1191(157226)	0.0119229	-0.0248259	0.0285292	0.2302	LOGISTIC-BINARY	Date M71 first reported (other bursopathies)	100091	Health-related outcomes	1712	First occurrences	2413	Musculoskeletal system and connective tissue disorders	2413	Health-related outcomes > First occurrences > Musculoskeletal system and connective tissue disorders
131472	DATE	151506/5720(157226)	0.00971485	-0.0128794	0.0245523	0.230396	LOGISTIC-BINARY	Date J34 first reported (other disorders of nose and nasal sinuses)	100091	Health-related outcomes	1712	First occurrences	2410	Respiratory system disorders	2410	Health-related outcomes > First occurrences > Respiratory system disorders
131664	DATE	157128/98(157226)	0.0184552		0.0380764	0.231326	LOGISTIC-BINARY	Date K73 first reported (chronic hepatitis, not elsewhere classified)	100091	Health-related outcomes	1712	First occurrences	2411	Digestive system disorders	2411	Health-related outcomes > First occurrences > Digestive system disorders
20003#1140876052	CAT-MUL	157181/26(157207)	-0.449627	-1.23838	0.0963504	0.231937	LOGISTIC-BINARY	Treatment/medication code: syntaris 25micrograms nasal spray	100000	UK Biobank Assessment Centre	100071	Verbal interview	100075	Medications	100075	UK Biobank Assessment Centre > Verbal interview > Medications
40006#D472	CAT-MUL	157196/30(157226)	0.0244229		0.0482111	0.232842	LOGISTIC-BINARY	Type of cancer: ICD10: D47.2 Monoclonal gammopathy	100091	Health-related outcomes	100092	Cancer register	100092	Cancer register	100092	Health-related outcomes > Cancer register
24010	CONTINUOUS	155160	0.00303266	-0.00196142	0.00802674	0.233969	LINEAR	Inverse distance to the nearest road	100088	Additional exposures	113	Local environment	114	Residential air pollution	114	Additional exposures > Local environment > Residential air pollution
130920	DATE	157038/188(157226)	-0.142187	-0.385946	0.0114822	0.234451	LOGISTIC-BINARY	Date F51 first reported (nonorganic sleep disorders)	100091	Health-related outcomes	1712	First occurrences	2405	Mental and behavioural disorders	2405	Health-related outcomes > First occurrences > Mental and behavioural disorders
20003#1140917034	CAT-MUL	157143/64(157207)	0.0694114	-0.173501	0.13746	0.234513	LOGISTIC-BINARY	Treatment/medication code: airomir 100micrograms cfc-free inhaler	100000	UK Biobank Assessment Centre	100071	Verbal interview	100075	Medications	100075	UK Biobank Assessment Centre > Verbal interview > Medications
40006#C672	CAT-MUL	157205/21(157226)	-0.467396	-1.29574	0.106608	0.234582	LOGISTIC-BINARY	Type of cancer: ICD10: C67.2 Lateral wall of bladder	100091	Health-related outcomes	100092	Cancer register	100092	Cancer register	100092	Health-related outcomes > Cancer register
20003#1140921822	CAT-MUL	156934/273(157207)	-0.117875	-0.318965	0.0411611	0.235182	LOGISTIC-BINARY	Treatment/medication code: mirena 20mcg/24hrs intrauterine system	100000	UK Biobank Assessment Centre	100071	Verbal interview	100075	Medications	100075	UK Biobank Assessment Centre > Verbal interview > Medications
20003#1140869270	CAT-MUL	157181/26(157207)	-0.433497	-1.2007	-0.0159665	0.236647	LOGISTIC-BINARY	Treatment/medication code: medroxyprogesterone	100000	UK Biobank Assessment Centre	100071	Verbal interview	100075	Medications	100075	UK Biobank Assessment Centre > Verbal interview > Medications
130712	DATE	157067/159(157226)	0.0175925		0.036795	0.236885	LOGISTIC-BINARY	Date E13 first reported (other specified diabetes mellitus)	100091	Health-related outcomes	1712	First occurrences	2404	Endocrine, nutritional and metabolic diseases	2404	Health-related outcomes > First occurrences > Endocrine, nutritional and metabolic diseases
20003#1140852976	CAT-MUL	152279/4928(157207)	-0.0248588	-0.0671168	0.0135377	0.236988	LOGISTIC-BINARY	Treatment/medication code: multivitamins	100000	UK Biobank Assessment Centre	100071	Verbal interview	100075	Medications	100075	UK Biobank Assessment Centre > Verbal interview > Medications
20003#1140863302	CAT-MUL	157164/43(157207)	0.0236918		0.0470301	0.237045	LOGISTIC-BINARY	Treatment/medication code: lorazepam	100000	UK Biobank Assessment Centre	100071	Verbal interview	100075	Medications	100075	UK Biobank Assessment Centre > Verbal interview > Medications
20003#1140879810	CAT-MUL	157193/14(157207)	-0.63257	-1.76282	0.111747	0.237457	LOGISTIC-BINARY	Treatment/medication code: nicardipine	100000	UK Biobank Assessment Centre	100071	Verbal interview	100075	Medications	100075	UK Biobank Assessment Centre > Verbal interview > Medications
6151#3	CAT-MUL	156204/260(156464)	0.0149485		0.0330217	0.237468	LOGISTIC-BINARY	Fractured bone site(s): Hip	100000	UK Biobank Assessment Centre	100025	Touchscreen	100036	Health and medical history	100044	UK Biobank Assessment Centre > Touchscreen > Health and medical history > Medical conditions
6158#3	CAT-MUL	2267/2109(4376)	-0.037099	-0.0990356	0.0242502	0.237503	LOGISTIC-BINARY	Why reduced smoking: Health precaution	100000	UK Biobank Assessment Centre	100025	Touchscreen	100050	Lifestyle and environment	100058	UK Biobank Assessment Centre > Touchscreen > Lifestyle and environment > Smoking
30800	CONTINUOUS	23881	0.00795116	-0.00524305	0.0211454	0.237541	LINEAR	Oestradiol	100078	Biological samples	100080	Assay results	17518	Blood assays	17518	Biological samples > Assay results > Blood assays > Blood biochemistry
131594	DATE	156671/555(157226)	0.0178094		0.0368253	0.238347	LOGISTIC-BINARY	Date K27 first reported (peptic ulcer, site unspecified)	100091	Health-related outcomes	1712	First occurrences	2411	Digestive system disorders	2411	Health-related outcomes > First occurrences > Digestive system disorders
130700	DATE	154672/2554(157226)	0.0101192	-0.0166555	0.0259815	0.238636	LOGISTIC-BINARY	Date E05 first reported (thyrotoxicosis [hyperthyroidism])	100091	Health-related outcomes	1712	First occurrences	2404	Endocrine, nutritional and metabolic diseases	2404	Health-related outcomes > First occurrences > Endocrine, nutritional and metabolic diseases
20003#1140928742	CAT-MUL	157196/11(157207)	-0.744893	-2.08532	0.0999941	0.239009	LOGISTIC-BINARY	Treatment/medication code: zamadol 50mg capsule	100000	UK Biobank Assessment Centre	100071	Verbal interview	100075	Medications	100075	UK Biobank Assessment Centre > Verbal interview > Medications
20001#1074	CAT-MUL	157195/12(157207)	-0.709023	-1.9841	-0.0428734	0.239785	LOGISTIC-BINARY	Cancer code, self-reported: acute myeloid leukaemia	100000	UK Biobank Assessment Centre	100071	Verbal interview	100074	Medical conditions	100074	UK Biobank Assessment Centre > Verbal interview > Medical conditions
20003#1141172686	CAT-MUL	157171/36(157207)	0.023041		0.0448423	0.240273	LOGISTIC-BINARY	Treatment/medication code: coaprovel 150mg/12.5mg tablet	100000	UK Biobank Assessment Centre	100071	Verbal interview	100075	Medications	100075	UK Biobank Assessment Centre > Verbal interview > Medications
20001#1035	CAT-MUL	156863/344(157207)	0.0149911		0.0330179	0.240843	LOGISTIC-BINARY	Cancer code, self-reported: bladder cancer	100000	UK Biobank Assessment Centre	100071	Verbal interview	100074	Medical conditions	100074	UK Biobank Assessment Centre > Verbal interview > Medical conditions
20003#1140862086	CAT-MUL	156721/486(157207)	0.0144459		0.0322314	0.241273	LOGISTIC-BINARY	Treatment/medication code: salamol 100micrograms inhaler	100000	UK Biobank Assessment Centre	100071	Verbal interview	100075	Medications	100075	UK Biobank Assessment Centre > Verbal interview > Medications
130658	DATE	155510/1716(157226)	-0.0423189	-0.115375	0.0151568	0.242123	LOGISTIC-BINARY	Date D69 first reported (purpura and other haemorrhagic conditions)	100091	Health-related outcomes	1712	First occurrences	2403	Blood, blood-forming organs and certain immune disorders	2403	Health-related outcomes > First occurrences > Blood, blood-forming organs and certain immune disorders
20003#1140910494	CAT-MUL	157085/122(157207)	0.0209995		0.0433345	0.242305	LOGISTIC-BINARY	Treatment/medication code: b12 - hydroxocobalamin prep	100000	UK Biobank Assessment Centre	100071	Verbal interview	100075	Medications	100075	UK Biobank Assessment Centre > Verbal interview > Medications
131102	DATE	155882/1344(157226)	0.0115492	-0.0243017	0.0280874	0.242585	LOGISTIC-BINARY	Date G81 first reported (hemiplegia)	100091	Health-related outcomes	1712	First occurrences	2406	Nervous system disorders	2406	Health-related outcomes > First occurrences > Nervous system disorders
20003#1140873642	CAT-MUL	157168/39(157207)	0.0185208		0.0386843	0.242758	LOGISTIC-BINARY	Treatment/medication code: azithromycin	100000	UK Biobank Assessment Centre	100071	Verbal interview	100075	Medications	100075	UK Biobank Assessment Centre > Verbal interview > Medications
20003#1141169530	CAT-MUL	157196/11(157207)	-0.696282	-1.95707	-0.0777247	0.242929	LOGISTIC-BINARY	Treatment/medication code: brexidol 20mg tablet	100000	UK Biobank Assessment Centre	100071	Verbal interview	100075	Medications	100075	UK Biobank Assessment Centre > Verbal interview > Medications
20003#1140880090	CAT-MUL	157190/17(157207)	0.0942436		0.180256	0.242993	LOGISTIC-BINARY	Treatment/medication code: acitretin	100000	UK Biobank Assessment Centre	100071	Verbal interview	100075	Medications	100075	UK Biobank Assessment Centre > Verbal interview > Medications
20003#1140865336	CAT-MUL	157118/89(157207)	-0.212137	-0.585244	0.0830667	0.243057	LOGISTIC-BINARY	Treatment/medication code: spasmonal 60mg capsule	100000	UK Biobank Assessment Centre	100071	Verbal interview	100075	Medications	100075	UK Biobank Assessment Centre > Verbal interview > Medications
20003#1140868550	CAT-MUL	156693/514(157207)	0.023907	-0.0630364	0.0457364	0.243357	LOGISTIC-BINARY	Treatment/medication code: finasteride	100000	UK Biobank Assessment Centre	100071	Verbal interview	100075	Medications	100075	UK Biobank Assessment Centre > Verbal interview > Medications
40006#C676	CAT-MUL	157214/12(157226)	0.0837467		0.166166	0.243885	LOGISTIC-BINARY	Type of cancer: ICD10: C67.6 Ureteric orifice	100091	Health-related outcomes	100092	Cancer register	100092	Cancer register	100092	Health-related outcomes > Cancer register
130626	DATE	156966/260(157226)	0.0157992		0.0342298	0.244331	LOGISTIC-BINARY	Date D52 first reported (folate deficiency anaemia)	100091	Health-related outcomes	1712	First occurrences	2403	Blood, blood-forming organs and certain immune disorders	2403	Health-related outcomes > First occurrences > Blood, blood-forming organs and certain immune disorders
40006#C099	CAT-MUL	157148/78(157226)	0.0224374		0.0436859	0.245172	LOGISTIC-BINARY	Type of cancer: ICD10: C09.9 Tonsil, unspecified	100091	Health-related outcomes	100092	Cancer register	100092	Cancer register	100092	Health-related outcomes > Cancer register
132018	DATE	157135/91(157226)	0.0189592		0.0389639	0.245319	LOGISTIC-BINARY	Date N11 first reported (chronic tubulo-interstitial nephritis)	100091	Health-related outcomes	1712	First occurrences	2414	Genitourinary system disorders	2414	Health-related outcomes > First occurrences > Genitourinary system disorders
20003#1141172918	CAT-MUL	157105/102(157207)	0.0151363		0.0336712	0.245797	LOGISTIC-BINARY	Treatment/medication code: celluvisc 1% single-use eye drops	100000	UK Biobank Assessment Centre	100071	Verbal interview	100075	Medications	100075	UK Biobank Assessment Centre > Verbal interview > Medications
20003#1140910884	CAT-MUL	157180/27(157207)	-0.402961	-1.13051	-0.00436231	0.246078	LOGISTIC-BINARY	Treatment/medication code: dovonex scalp solution	100000	UK Biobank Assessment Centre	100071	Verbal interview	100075	Medications	100075	UK Biobank Assessment Centre > Verbal interview > Medications
131758	DATE	157118/108(157226)	0.0182269		0.0378673	0.246104	LOGISTIC-BINARY	Date L52 first reported (erythema nodosum)	100091	Health-related outcomes	1712	First occurrences	2412	Skin and subcutaneous tissue disorders	2412	Health-related outcomes > First occurrences > Skin and subcutaneous tissue disorders
40011#8380	CAT-MUL	156737/489(157226)	0.0127229	-0.0349991	0.0299763	0.246313	LOGISTIC-BINARY	Histology of cancer tumour: Endometrioid carcinoma	100091	Health-related outcomes	100092	Cancer register	100092	Cancer register	100092	Health-related outcomes > Cancer register
6155#3	CAT-MUL	143379/13207(156586)	-0.0145927	-0.0401305	0.00642563	0.24635	LOGISTIC-BINARY	Vitamin and mineral supplements: Vitamin C	100000	UK Biobank Assessment Centre	100025	Touchscreen	100036	Health and medical history	100045	UK Biobank Assessment Centre > Touchscreen > Health and medical history > Medication
21053	CAT-SIN	58257	-0.0113392	-0.0338095	0.011131	0.247038	ORDERED-LOGISTIC	Degree bothered by dizziness in the last 3 months	100089	Online follow-up	153	Digestive health	153	Digestive health	153	Online follow-up > Digestive health
130888	DATE	157048/178(157226)	0.0177625		0.0371446	0.248314	LOGISTIC-BINARY	Date F29 first reported (unspecified nonorganic psychosis)	100091	Health-related outcomes	1712	First occurrences	2405	Mental and behavioural disorders	2405	Health-related outcomes > First occurrences > Mental and behavioural disorders
20003#1141171932	CAT-MUL	157142/65(157207)	0.0242561		0.0460755	0.248837	LOGISTIC-BINARY	Treatment/medication code: levetiracetam	100000	UK Biobank Assessment Centre	100071	Verbal interview	100075	Medications	100075	UK Biobank Assessment Centre > Verbal interview > Medications
132100	DATE	156504/722(157226)	-0.0670295	-0.184942	0.0228005	0.25068	LOGISTIC-BINARY	Date N62 first reported (hypertrophy of breast)	100091	Health-related outcomes	1712	First occurrences	2414	Genitourinary system disorders	2414	Health-related outcomes > First occurrences > Genitourinary system disorders
131264	DATE	151109/6117(157226)	0.00880014	-0.0118882	0.023577	0.251261	LOGISTIC-BINARY	Date H93 first reported (other disorders of ear, not elsewhere classified)	100091	Health-related outcomes	1712	First occurrences	2408	Ear and mastoid process disorders	2408	Health-related outcomes > First occurrences > Ear and mastoid process disorders
40006#D012	CAT-MUL	157167/59(157226)	-0.255416	-0.717077	0.011312	0.251474	LOGISTIC-BINARY	Type of cancer: ICD10: D01.2 Rectum	100091	Health-related outcomes	100092	Cancer register	100092	Cancer register	100092	Health-related outcomes > Cancer register
3446-1	CAT-SIN	6797/10025	-999	-999	-999	0.251882	MULTINOMIAL-LOGISTIC	Type of tobacco currently smoked	100000	UK Biobank Assessment Centre	100025	Touchscreen	100050	Lifestyle and environment	100058	UK Biobank Assessment Centre > Touchscreen > Lifestyle and environment > Smoking
20003#1141167096	CAT-MUL	157185/22(157207)	-0.456999	-1.29708	-0.0102226	0.252032	LOGISTIC-BINARY	Treatment/medication code: loperamide hydrochloride+simethicone	100000	UK Biobank Assessment Centre	100071	Verbal interview	100075	Medications	100075	UK Biobank Assessment Centre > Verbal interview > Medications
131954	DATE	146291/10935(157226)	-0.0159526	-0.0441831	0.00736637	0.252228	LOGISTIC-BINARY	Date M75 first reported (shoulder lesions)	100091	Health-related outcomes	1712	First occurrences	2413	Musculoskeletal system and connective tissue disorders	2413	Health-related outcomes > First occurrences > Musculoskeletal system and connective tissue disorders
20003#1141173212	CAT-MUL	157197/10(157207)	-0.726305	-2.08102	0.109953	0.25248	LOGISTIC-BINARY	Treatment/medication code: benadryl plus capsule	100000	UK Biobank Assessment Centre	100071	Verbal interview	100075	Medications	100075	UK Biobank Assessment Centre > Verbal interview > Medications
131150	DATE	156661/565(157226)	0.0144996		0.0323874	0.253501	LOGISTIC-BINARY	Date H16 first reported (keratitis)	100091	Health-related outcomes	1712	First occurrences	2407	Eye and adnexa disorders	2407	Health-related outcomes > First occurrences > Eye and adnexa disorders
20003#1140878052	CAT-MUL	157195/12(157207)	0.102966		0.204668	0.254999	LOGISTIC-BINARY	Treatment/medication code: fml eye drops	100000	UK Biobank Assessment Centre	100071	Verbal interview	100075	Medications	100075	UK Biobank Assessment Centre > Verbal interview > Medications
131592	DATE	154189/3037(157226)	-0.030377	-0.0841465	0.0143072	0.255404	LOGISTIC-BINARY	Date K26 first reported (duodenal ulcer)	100091	Health-related outcomes	1712	First occurrences	2411	Digestive system disorders	2411	Health-related outcomes > First occurrences > Digestive system disorders
20003#1140881026	CAT-MUL	157197/10(157207)	0.0821158		0.169653	0.256007	LOGISTIC-BINARY	Treatment/medication code: meptazinol	100000	UK Biobank Assessment Centre	100071	Verbal interview	100075	Medications	100075	UK Biobank Assessment Centre > Verbal interview > Medications
131222	DATE	150150/7076(157226)	-0.0199349	-0.0554373	0.00953983	0.256506	LOGISTIC-BINARY	Date H60 first reported (otitis externa)	100091	Health-related outcomes	1712	First occurrences	2408	Ear and mastoid process disorders	2408	Health-related outcomes > First occurrences > Ear and mastoid process disorders
20003#1140868772	CAT-MUL	157147/60(157207)	0.0162824		0.036034	0.257851	LOGISTIC-BINARY	Treatment/medication code: didronel 200mg tablet	100000	UK Biobank Assessment Centre	100071	Verbal interview	100075	Medications	100075	UK Biobank Assessment Centre > Verbal interview > Medications
24015	CONTINUOUS	155160	0.00694779	-0.00491828	0.0188139	0.257971	ORDERED-LOGISTIC	Sum of road length of major roads within 100m	100088	Additional exposures	113	Local environment	114	Residential air pollution	114	Additional exposures > Local environment > Residential air pollution
20003#1140923018	CAT-MUL	157071/136(157207)	0.0138358		0.0318647	0.258002	LOGISTIC-BINARY	Treatment/medication code: anastrozole	100000	UK Biobank Assessment Centre	100071	Verbal interview	100075	Medications	100075	UK Biobank Assessment Centre > Verbal interview > Medications
130642	DATE	156787/439(157226)	0.014091		0.0319387	0.258348	LOGISTIC-BINARY	Date D61 first reported (other aplastic anaemias)	100091	Health-related outcomes	1712	First occurrences	2403	Blood, blood-forming organs and certain immune disorders	2403	Health-related outcomes > First occurrences > Blood, blood-forming organs and certain immune disorders
20003#1140877826	CAT-MUL	157167/40(157207)	0.0182915		0.0385838	0.258769	LOGISTIC-BINARY	Treatment/medication code: sodium bicarbonate	100000	UK Biobank Assessment Centre	100071	Verbal interview	100075	Medications	100075	UK Biobank Assessment Centre > Verbal interview > Medications
20003#1140861778	CAT-MUL	156935/272(157207)	0.0156632		0.0342245	0.259932	LOGISTIC-BINARY	Treatment/medication code: dipyridamole	100000	UK Biobank Assessment Centre	100071	Verbal interview	100075	Medications	100075	UK Biobank Assessment Centre > Verbal interview > Medications
20003#1140927320	CAT-MUL	157163/44(157207)	0.0208356		0.0436871	0.260257	LOGISTIC-BINARY	Treatment/medication code: dermol 500 lotion	100000	UK Biobank Assessment Centre	100071	Verbal interview	100075	Medications	100075	UK Biobank Assessment Centre > Verbal interview > Medications
20003#1140884074	CAT-MUL	157197/10(157207)	-0.702698	-2.03213	-0.0491609	0.261264	LOGISTIC-BINARY	Treatment/medication code: gentisone hc ear drops	100000	UK Biobank Assessment Centre	100071	Verbal interview	100075	Medications	100075	UK Biobank Assessment Centre > Verbal interview > Medications
131926	DATE	155105/2121(157226)	-0.0372808	-0.104197	0.0156818	0.261313	LOGISTIC-BINARY	Date M53 first reported (other dorsopathies, not elsewhere classified)	100091	Health-related outcomes	1712	First occurrences	2413	Musculoskeletal system and connective tissue disorders	2413	Health-related outcomes > First occurrences > Musculoskeletal system and connective tissue disorders
131392	DATE	156274/952(157226)	0.0116353	-0.0288786	0.028477	0.262536	LOGISTIC-BINARY	Date I78 first reported (diseases of capillaries)	100091	Health-related outcomes	1712	First occurrences	2409	Circulatory system disorders	2409	Health-related outcomes > First occurrences > Circulatory system disorders
30790	CONTINUOUS	119882	0.00304775	-0.00228378	0.00837928	0.262538	LINEAR	Lipoprotein A	100078	Biological samples	100080	Assay results	17518	Blood assays	17518	Biological samples > Assay results > Blood assays > Blood biochemistry
131636	DATE	135570/21656(157226)	0.00678986	-0.00596573	0.0198848	0.26263	LOGISTIC-BINARY	Date K57 first reported (diverticular disease of intestine)	100091	Health-related outcomes	1712	First occurrences	2411	Digestive system disorders	2411	Health-related outcomes > First occurrences > Digestive system disorders
132576	DATE	157184/42(157226)	-0.302012	-0.862548	0.118129	0.262844	LOGISTIC-BINARY	Date Q83 first reported (congenital malformations of breast)	100091	Health-related outcomes	1712	First occurrences	2417	Congenital disruptions and chromosomal abnormalities	2417	Health-related outcomes > First occurrences > Congenital disruptions and chromosomal abnormalities
40006#C340	CAT-MUL	157203/23(157226)	-0.433748	-1.25198	0.0032672	0.263472	LOGISTIC-BINARY	Type of cancer: ICD10: C34.0 Main bronchus	100091	Health-related outcomes	100092	Cancer register	100092	Cancer register	100092	Health-related outcomes > Cancer register
21031	CAT-SIN	31334	-0.0142458	-0.0395889	0.0110972	0.264276	ORDERED-LOGISTIC	Stools looser when abdominal discomfort/pain started	100089	Online follow-up	153	Digestive health	153	Digestive health	153	Online follow-up > Digestive health
40011#9765	CAT-MUL	157190/36(157226)	0.0225403		0.0460625	0.264764	LOGISTIC-BINARY	Histology of cancer tumour: Monoclonal gammopathy of undetermined significance	100091	Health-related outcomes	100092	Cancer register	100092	Cancer register	100092	Health-related outcomes > Cancer register
6156#100	CAT-MUL	7158/4204(11362)	0.0231488	-0.0178245	0.0662494	0.264793	LOGISTIC-BINARY	Manic/hyper symptoms	100000	UK Biobank Assessment Centre	100025	Touchscreen	100059	Psychosocial factors	100060	UK Biobank Assessment Centre > Touchscreen > Psychosocial factors > Mental health
1279	INTEGER	135112	-0.00957386	-0.0273774	0.0082297	0.265668	ORDERED-LOGISTIC	Exposure to tobacco smoke outside home	100000	UK Biobank Assessment Centre	100025	Touchscreen	100050	Lifestyle and environment	100058	UK Biobank Assessment Centre > Touchscreen > Lifestyle and environment > Smoking
2335	CAT-SIN	132101/23684(155785)	0.00665421	-0.00647161	0.0189626	0.266095	LOGISTIC-BINARY	Chest pain or discomfort	100000	UK Biobank Assessment Centre	100025	Touchscreen	100036	Health and medical history	100039	UK Biobank Assessment Centre > Touchscreen > Health and medical history > Chest pain
20003#1140867640	CAT-MUL	157196/11(157207)	-0.626719	-1.82809	0.314561	0.266363	LOGISTIC-BINARY	Treatment/medication code: doxepin	100000	UK Biobank Assessment Centre	100071	Verbal interview	100075	Medications	100075	UK Biobank Assessment Centre > Verbal interview > Medications
130916	DATE	156844/382(157226)	0.0159691		0.0346775	0.266368	LOGISTIC-BINARY	Date F48 first reported (other neurotic disorders)	100091	Health-related outcomes	1712	First occurrences	2405	Mental and behavioural disorders	2405	Health-related outcomes > First occurrences > Mental and behavioural disorders
40006#D034	CAT-MUL	157203/23(157226)	-0.426662	-1.23513	0.00470256	0.266426	LOGISTIC-BINARY	Type of cancer: ICD10: D03.4 Melanoma in situ of scalp and neck	100091	Health-related outcomes	100092	Cancer register	100092	Cancer register	100092	Health-related outcomes > Cancer register
20003#1141173888	CAT-MUL	157191/16(157207)	-0.50847	-1.47945	0.166481	0.266509	LOGISTIC-BINARY	Treatment/medication code: xismox xl 60 m/r tablet	100000	UK Biobank Assessment Centre	100071	Verbal interview	100075	Medications	100075	UK Biobank Assessment Centre > Verbal interview > Medications
6156#15	CAT-MUL	10281/1081(11362)	-0.0481219	-0.135701	0.0274668	0.266571	LOGISTIC-BINARY	Manic/hyper symptoms: All of the above	100000	UK Biobank Assessment Centre	100025	Touchscreen	100059	Psychosocial factors	100060	UK Biobank Assessment Centre > Touchscreen > Psychosocial factors > Mental health
21033	CAT-SIN	58241	-0.00758948	-0.0222335	0.0070545	0.267284	ORDERED-LOGISTIC	Frequency of hard/lumpy stools in the last 3 months	100089	Online follow-up	153	Digestive health	153	Digestive health	153	Online follow-up > Digestive health
132262	DATE	156974/252(157226)	0.0551039	-0.11054	0.0932531	0.268101	LOGISTIC-BINARY	Date O69 first reported (labour and delivery complicated by umbilical cord complications)	100091	Health-related outcomes	1712	First occurrences	2415	Pregnancy, childbirth and the puerperium	2415	Health-related outcomes > First occurrences > Pregnancy, childbirth and the puerperium
1309	INTEGER	151843	-0.00610505	-0.017474	0.00526391	0.268607	ORDERED-LOGISTIC	Fresh fruit intake	100000	UK Biobank Assessment Centre	100025	Touchscreen	100050	Lifestyle and environment	100052	UK Biobank Assessment Centre > Touchscreen > Lifestyle and environment > Diet
20001#1065	CAT-MUL	157067/140(157207)	0.0174278		0.0371092	0.270276	LOGISTIC-BINARY	Cancer code, self-reported: thyroid cancer	100000	UK Biobank Assessment Centre	100071	Verbal interview	100074	Medical conditions	100074	UK Biobank Assessment Centre > Verbal interview > Medical conditions
130190	DATE	156854/372(157226)	0.0153452		0.0338384	0.270538	LOGISTIC-BINARY	Date B08 first reported (other viral infections characterised by skin and mucous membrane lesions, not elsewhere classified)	100091	Health-related outcomes	1712	First occurrences	2401	Certain infectious and parasitic diseases	2401	Health-related outcomes > First occurrences > Certain infectious and parasitic diseases
131016	DATE	156989/237(157226)	0.0171814		0.0365174	0.271473	LOGISTIC-BINARY	Date G12 first reported (spinal muscular atrophy and related syndromes)	100091	Health-related outcomes	1712	First occurrences	2406	Nervous system disorders	2406	Health-related outcomes > First occurrences > Nervous system disorders
20003#1141156836	CAT-MUL	155496/1711(157207)	0.010143	-0.02112	0.0263291	0.271683	LOGISTIC-BINARY	Treatment/medication code: candesartan cilexetil	100000	UK Biobank Assessment Centre	100071	Verbal interview	100075	Medications	100075	UK Biobank Assessment Centre > Verbal interview > Medications
189	CONTINUOUS	157025	0.0026721	-0.00209421	0.0074384	0.271853	LINEAR	Townsend deprivation index at recruitment	1	Population characteristics	100094	Baseline characteristics	100094	Baseline characteristics	100094	Population characteristics > Baseline characteristics
131224	DATE	146971/10255(157226)	0.00758984	-0.00920144	0.0218018	0.27186	LOGISTIC-BINARY	Date H61 first reported (other disorders of external ear)	100091	Health-related outcomes	1712	First occurrences	2408	Ear and mastoid process disorders	2408	Health-related outcomes > First occurrences > Ear and mastoid process disorders
20001#1007	CAT-MUL	157194/13(157207)	0.0274338		0.0544499	0.272445	LOGISTIC-BINARY	Cancer code, self-reported: nasal cavity cancer	100000	UK Biobank Assessment Centre	100071	Verbal interview	100074	Medical conditions	100074	UK Biobank Assessment Centre > Verbal interview > Medical conditions
131354	DATE	152005/5221(157226)	0.00876433	-0.0134454	0.0236501	0.272528	LOGISTIC-BINARY	Date I50 first reported (heart failure)	100091	Health-related outcomes	1712	First occurrences	2409	Circulatory system disorders	2409	Health-related outcomes > First occurrences > Circulatory system disorders
2060	CAT-SIN	152340	0.00676187	-0.00473109	0.0182548	0.272562	ORDERED-LOGISTIC	Frequency of unenthusiasm / disinterest in last 2 weeks	100000	UK Biobank Assessment Centre	100025	Touchscreen	100059	Psychosocial factors	100060	UK Biobank Assessment Centre > Touchscreen > Psychosocial factors > Mental health
20003#1140878328	CAT-MUL	157183/24(157207)	-0.419254	-1.22285	0.0784726	0.272758	LOGISTIC-BINARY	Treatment/medication code: hydromol cream	100000	UK Biobank Assessment Centre	100071	Verbal interview	100075	Medications	100075	UK Biobank Assessment Centre > Verbal interview > Medications
40013#1725	CAT-MUL	157210/16(157226)	-0.500787	-1.46842	0.0824124	0.273394	LOGISTIC-BINARY	Type of cancer: ICD9: 1725 Malignant melanoma of trunk, except scrotum	100091	Health-related outcomes	100092	Cancer register	100092	Cancer register	100092	Health-related outcomes > Cancer register
20003#1140874360	CAT-MUL	157195/12(157207)	0.090334		0.17798	0.273416	LOGISTIC-BINARY	Treatment/medication code: nystatin	100000	UK Biobank Assessment Centre	100071	Verbal interview	100075	Medications	100075	UK Biobank Assessment Centre > Verbal interview > Medications
20003#1140879502	CAT-MUL	157188/19(157207)	0.0807692		0.159203	0.273914	LOGISTIC-BINARY	Treatment/medication code: olsalazine	100000	UK Biobank Assessment Centre	100071	Verbal interview	100075	Medications	100075	UK Biobank Assessment Centre > Verbal interview > Medications
20003#1140879668	CAT-MUL	157175/32(157207)	0.0816725		0.15902	0.273941	LOGISTIC-BINARY	Treatment/medication code: selegiline	100000	UK Biobank Assessment Centre	100071	Verbal interview	100075	Medications	100075	UK Biobank Assessment Centre > Verbal interview > Medications
20003#1140927328	CAT-MUL	156895/312(157207)	0.0141681		0.0322929	0.274474	LOGISTIC-BINARY	Treatment/medication code: terbinafine	100000	UK Biobank Assessment Centre	100071	Verbal interview	100075	Medications	100075	UK Biobank Assessment Centre > Verbal interview > Medications
40011#8148	CAT-MUL	157208/18(157226)	-0.459832	-1.35633	0.00682855	0.275079	LOGISTIC-BINARY	Histology of cancer tumour: Glandular intraepithelial neoplasia, grade III	100091	Health-related outcomes	100092	Cancer register	100092	Cancer register	100092	Health-related outcomes > Cancer register
20003#1140923670	CAT-MUL	156983/224(157207)	-0.115021	-0.330096	0.0211882	0.275468	LOGISTIC-BINARY	Treatment/medication code: gtn - glyceryl trinitrate	100000	UK Biobank Assessment Centre	100071	Verbal interview	100075	Medications	100075	UK Biobank Assessment Centre > Verbal interview > Medications
40013#1820	CAT-MUL	157207/19(157226)	0.0709034		0.151253	0.275844	LOGISTIC-BINARY	Type of cancer: ICD9: 1820 Malignant neoplasm of corpus uteri, except isthmus	100091	Health-related outcomes	100092	Cancer register	100092	Cancer register	100092	Health-related outcomes > Cancer register
130892	DATE	156449/777(157226)	0.0134515	-0.0398128	0.0311001	0.276155	LOGISTIC-BINARY	Date F31 first reported (bipolar affective disorder)	100091	Health-related outcomes	1712	First occurrences	2405	Mental and behavioural disorders	2405	Health-related outcomes > First occurrences > Mental and behavioural disorders
131982	DATE	156947/279(157226)	0.0134114		0.031289	0.277149	LOGISTIC-BINARY	Date M90 first reported (osteopathies in diseases classified elsewhere)	100091	Health-related outcomes	1712	First occurrences	2413	Musculoskeletal system and connective tissue disorders	2413	Health-related outcomes > First occurrences > Musculoskeletal system and connective tissue disorders
130320	DATE	156452/774(157226)	0.014297	-0.0434421	0.0323043	0.277263	LOGISTIC-BINARY	Date B86 first reported (scabies)	100091	Health-related outcomes	1712	First occurrences	2401	Certain infectious and parasitic diseases	2401	Health-related outcomes > First occurrences > Certain infectious and parasitic diseases
20003#1141151288	CAT-MUL	157103/104(157207)	-0.181375	-0.524098	0.0190971	0.277599	LOGISTIC-BINARY	Treatment/medication code: naramig 2.5mg tablet	100000	UK Biobank Assessment Centre	100071	Verbal interview	100075	Medications	100075	UK Biobank Assessment Centre > Verbal interview > Medications
20003#1140911680	CAT-MUL	156958/249(157207)	0.0213466		0.0440782	0.277765	LOGISTIC-BINARY	Treatment/medication code: starflower oil	100000	UK Biobank Assessment Centre	100071	Verbal interview	100075	Medications	100075	UK Biobank Assessment Centre > Verbal interview > Medications
131868	DATE	152289/4937(157226)	0.00883716	-0.0142593	0.0238151	0.278374	LOGISTIC-BINARY	Date M15 first reported (polyarthrosis)	100091	Health-related outcomes	1712	First occurrences	2413	Musculoskeletal system and connective tissue disorders	2413	Health-related outcomes > First occurrences > Musculoskeletal system and connective tissue disorders
131474	DATE	156620/606(157226)	-0.070067	-0.200924	0.0242946	0.27914	LOGISTIC-BINARY	Date J35 first reported (chronic diseases of tonsils and adenoids)	100091	Health-related outcomes	1712	First occurrences	2410	Respiratory system disorders	2410	Health-related outcomes > First occurrences > Respiratory system disorders
20003#1140878098	CAT-MUL	157186/21(157207)	-0.436532	-1.28873	0.0136032	0.280139	LOGISTIC-BINARY	Treatment/medication code: betagan eye drops	100000	UK Biobank Assessment Centre	100071	Verbal interview	100075	Medications	100075	UK Biobank Assessment Centre > Verbal interview > Medications
132062	DATE	156868/358(157226)	-0.0914554	-0.2634	0.0200314	0.28014	LOGISTIC-BINARY	Date N34 first reported (urethritis and urethral syndrome)	100091	Health-related outcomes	1712	First occurrences	2414	Genitourinary system disorders	2414	Health-related outcomes > First occurrences > Genitourinary system disorders
40006#C01	CAT-MUL	157174/52(157226)	0.0225759		0.0446394	0.281464	LOGISTIC-BINARY	Type of cancer: ICD10: C01 Malignant neoplasm of base of tongue	100091	Health-related outcomes	100092	Cancer register	100092	Cancer register	100092	Health-related outcomes > Cancer register
20003#1140876404	CAT-MUL	157080/127(157207)	0.0180055		0.0380562	0.281836	LOGISTIC-BINARY	Treatment/medication code: aqueous cream bp	100000	UK Biobank Assessment Centre	100071	Verbal interview	100075	Medications	100075	UK Biobank Assessment Centre > Verbal interview > Medications
40006#C021	CAT-MUL	157199/27(157226)	-0.371709	-1.09757	0.130913	0.281988	LOGISTIC-BINARY	Type of cancer: ICD10: C02.1 Border of tongue	100091	Health-related outcomes	100092	Cancer register	100092	Cancer register	100092	Health-related outcomes > Cancer register
20003#1140864992	CAT-MUL	155568/1639(157207)	0.011996	-0.0289185	0.0288957	0.282455	LOGISTIC-BINARY	Treatment/medication code: tramadol	100000	UK Biobank Assessment Centre	100071	Verbal interview	100075	Medications	100075	UK Biobank Assessment Centre > Verbal interview > Medications
21061	CAT-SIN	58256	-0.00699226	-0.0203776	0.00639313	0.282483	ORDERED-LOGISTIC	Degree bothered by trouble sleeping in the last 3 months	100089	Online follow-up	153	Digestive health	153	Digestive health	153	Online follow-up > Digestive health
130832	DATE	156160/1066(157226)	0.0108381	-0.0275124	0.0275712	0.2831	LOGISTIC-BINARY	Date E89 first reported (postprocedural endocrine and metabolic disorders, not elsewhere classified)	100091	Health-related outcomes	1712	First occurrences	2404	Endocrine, nutritional and metabolic diseases	2404	Health-related outcomes > First occurrences > Endocrine, nutritional and metabolic diseases
131836	DATE	141004/16222(157226)	0.00682855	-0.00706184	0.0206798	0.283597	LOGISTIC-BINARY	Date L98 first reported (other disorders of skin and subcutaneous tissue, not elsewhere classified)	100091	Health-related outcomes	1712	First occurrences	2412	Skin and subcutaneous tissue disorders	2412	Health-related outcomes > First occurrences > Skin and subcutaneous tissue disorders
131330	DATE	156888/338(157226)	0.01408		0.0322708	0.284004	LOGISTIC-BINARY	Date I38 first reported (endocarditis, valve unspecified)	100091	Health-related outcomes	1712	First occurrences	2409	Circulatory system disorders	2409	Health-related outcomes > First occurrences > Circulatory system disorders
20003#1140909788	CAT-MUL	157080/127(157207)	0.0180941		0.038352	0.284268	LOGISTIC-BINARY	Treatment/medication code: sodium cromoglicate	100000	UK Biobank Assessment Centre	100071	Verbal interview	100075	Medications	100075	UK Biobank Assessment Centre > Verbal interview > Medications
20003#1140876384	CAT-MUL	157170/37(157207)	0.0195179		0.041016	0.284956	LOGISTIC-BINARY	Treatment/medication code: glandosane plain spray	100000	UK Biobank Assessment Centre	100071	Verbal interview	100075	Medications	100075	UK Biobank Assessment Centre > Verbal interview > Medications
40011#9702	CAT-MUL	157212/14(157226)	0.0757128		0.163057	0.285308	LOGISTIC-BINARY	Histology of cancer tumour: Mature T-cell lymphoma, NOS	100091	Health-related outcomes	100092	Cancer register	100092	Cancer register	100092	Health-related outcomes > Cancer register
20003#1140862628	CAT-MUL	156967/240(157207)	0.0166713		0.0360076	0.285463	LOGISTIC-BINARY	Treatment/medication code: piriton 4mg tablet	100000	UK Biobank Assessment Centre	100071	Verbal interview	100075	Medications	100075	UK Biobank Assessment Centre > Verbal interview > Medications
40011#8744	CAT-MUL	157216/10(157226)	0.111183		0.217885	0.286424	LOGISTIC-BINARY	Histology of cancer tumour: Acral lentiginous melanoma	100091	Health-related outcomes	100092	Cancer register	100092	Cancer register	100092	Health-related outcomes > Cancer register
20003#1140870556	CAT-MUL	157186/21(157207)	0.0841737		0.168762	0.286777	LOGISTIC-BINARY	Treatment/medication code: slow-k 600mg m/r tablet	100000	UK Biobank Assessment Centre	100071	Verbal interview	100075	Medications	100075	UK Biobank Assessment Centre > Verbal interview > Medications
20003#1140880140	CAT-MUL	157197/10(157207)	0.042082		0.0826526	0.286925	LOGISTIC-BINARY	Treatment/medication code: zineryt topical solution	100000	UK Biobank Assessment Centre	100071	Verbal interview	100075	Medications	100075	UK Biobank Assessment Centre > Verbal interview > Medications
3571	CAT-SIN	12284/26889(39173)	-0.0136246	-0.0389008	0.0121133	0.287236	LOGISTIC-BINARY	Back pain for 3+ months	100000	UK Biobank Assessment Centre	100025	Touchscreen	100036	Health and medical history	100048	UK Biobank Assessment Centre > Touchscreen > Health and medical history > Pain
20003#1141156846	CAT-MUL	157042/165(157207)	0.0149703		0.0337033	0.28742	LOGISTIC-BINARY	Treatment/medication code: amias 2mg tablet	100000	UK Biobank Assessment Centre	100071	Verbal interview	100075	Medications	100075	UK Biobank Assessment Centre > Verbal interview > Medications
132558	DATE	157136/90(157226)	0.0186016		0.038875	0.287576	LOGISTIC-BINARY	Date Q74 first reported (other congenital malformations of limb(s))	100091	Health-related outcomes	1712	First occurrences	2417	Congenital disruptions and chromosomal abnormalities	2417	Health-related outcomes > First occurrences > Congenital disruptions and chromosomal abnormalities
20003#1141168660	CAT-MUL	157186/21(157207)	-0.419064	-1.25126	0.0196842	0.288192	LOGISTIC-BINARY	Treatment/medication code: repaglinide	100000	UK Biobank Assessment Centre	100071	Verbal interview	100075	Medications	100075	UK Biobank Assessment Centre > Verbal interview > Medications
6144#2	CAT-MUL	153556/3285(156841)	0.00955718	-0.0184153	0.0252375	0.289098	LOGISTIC-BINARY	Never eat eggs, dairy, wheat, sugar: Dairy products	100000	UK Biobank Assessment Centre	100025	Touchscreen	100050	Lifestyle and environment	100052	UK Biobank Assessment Centre > Touchscreen > Lifestyle and environment > Diet
6157#4	CAT-MUL	27595/9175(36770)	-0.0135042	-0.0391815	0.0107757	0.289434	LOGISTIC-BINARY	Why stopped smoking: Financial reasons	100000	UK Biobank Assessment Centre	100025	Touchscreen	100050	Lifestyle and environment	100058	UK Biobank Assessment Centre > Touchscreen > Lifestyle and environment > Smoking
20003#1141188658	CAT-MUL	157144/63(157207)	0.0202426		0.041813	0.289938	LOGISTIC-BINARY	Treatment/medication code: asacol mr 400mg e/c tablet	100000	UK Biobank Assessment Centre	100071	Verbal interview	100075	Medications	100075	UK Biobank Assessment Centre > Verbal interview > Medications
20003#1141171152	CAT-MUL	157084/123(157207)	-0.153695	-0.453682	0.0211424	0.29168	LOGISTIC-BINARY	Treatment/medication code: cardicor 1.25mg tablet	100000	UK Biobank Assessment Centre	100071	Verbal interview	100075	Medications	100075	UK Biobank Assessment Centre > Verbal interview > Medications
20003#1140871336	CAT-MUL	157122/85(157207)	0.0216811		0.0436724	0.292222	LOGISTIC-BINARY	Treatment/medication code: indomethacin	100000	UK Biobank Assessment Centre	100071	Verbal interview	100075	Medications	100075	UK Biobank Assessment Centre > Verbal interview > Medications
20003#1140871734	CAT-MUL	157194/13(157207)	-0.561384	-1.69849	0.0372731	0.292671	LOGISTIC-BINARY	Treatment/medication code: temgesic 200mcg sublingual tablet	100000	UK Biobank Assessment Centre	100071	Verbal interview	100075	Medications	100075	UK Biobank Assessment Centre > Verbal interview > Medications
132108	DATE	157060/166(157226)	0.0165774		0.0359634	0.29279	LOGISTIC-BINARY	Date N71 first reported (inflammatory disease of uterus, except cervix)	100091	Health-related outcomes	1712	First occurrences	2414	Genitourinary system disorders	2414	Health-related outcomes > First occurrences > Genitourinary system disorders
40006#C508	CAT-MUL	156875/351(157226)	0.0145069		0.0330867	0.293218	LOGISTIC-BINARY	Type of cancer: ICD10: C50.8 Overlapping lesion of breast	100091	Health-related outcomes	100092	Cancer register	100092	Cancer register	100092	Health-related outcomes > Cancer register
20003#1141173814	CAT-MUL	157183/24(157207)	0.0200934		0.0435781	0.293485	LOGISTIC-BINARY	Treatment/medication code: zoledronic acid	100000	UK Biobank Assessment Centre	100071	Verbal interview	100075	Medications	100075	UK Biobank Assessment Centre > Verbal interview > Medications
20001#1022	CAT-MUL	156731/476(157207)	0.0131974		0.0310605	0.293557	LOGISTIC-BINARY	Cancer code, self-reported: colon cancer/sigmoid cancer	100000	UK Biobank Assessment Centre	100071	Verbal interview	100074	Medical conditions	100074	UK Biobank Assessment Centre > Verbal interview > Medical conditions
20003#1141172492	CAT-MUL	157164/43(157207)	-0.27581	-0.823236	0.103102	0.293887	LOGISTIC-BINARY	Treatment/medication code: micardis 20mg tablet	100000	UK Biobank Assessment Centre	100071	Verbal interview	100075	Medications	100075	UK Biobank Assessment Centre > Verbal interview > Medications
20003#1140926922	CAT-MUL	157085/122(157207)	0.0586639	-0.13703	0.123653	0.295646	LOGISTIC-BINARY	Treatment/medication code: antihistamine 60mg tablet	100000	UK Biobank Assessment Centre	100071	Verbal interview	100075	Medications	100075	UK Biobank Assessment Centre > Verbal interview > Medications
20001#1077	CAT-MUL	157194/13(157207)	0.0229281		0.0481733	0.295672	LOGISTIC-BINARY	Cancer code, self-reported: mouth cancer	100000	UK Biobank Assessment Centre	100071	Verbal interview	100074	Medical conditions	100074	UK Biobank Assessment Centre > Verbal interview > Medical conditions
21052	CAT-SIN	58249	-0.0159698	-0.0493936	0.0174539	0.295679	ORDERED-LOGISTIC	Degree bothered by chest pain in the last 3 months	100089	Online follow-up	153	Digestive health	153	Digestive health	153	Online follow-up > Digestive health
40006#D352	CAT-MUL	157148/78(157226)	-0.201337	-0.59957	0.0237427	0.296738	LOGISTIC-BINARY	Type of cancer: ICD10: D35.2 Pituitary gland	100091	Health-related outcomes	100092	Cancer register	100092	Cancer register	100092	Health-related outcomes > Cancer register
131054	DATE	155333/1893(157226)	-0.0367427	-0.107766	0.0179967	0.297014	LOGISTIC-BINARY	Date G44 first reported (other headache syndromes)	100091	Health-related outcomes	1712	First occurrences	2406	Nervous system disorders	2406	Health-related outcomes > First occurrences > Nervous system disorders
1930	CAT-SIN	88426/66317(154743)	-0.00640559	-0.0193369	0.0046149	0.29703	LOGISTIC-BINARY	Miserableness	100000	UK Biobank Assessment Centre	100025	Touchscreen	100059	Psychosocial factors	100060	UK Biobank Assessment Centre > Touchscreen > Psychosocial factors > Mental health
20003#1140909368	CAT-MUL	157125/82(157207)	0.0184022		0.0388579	0.297361	LOGISTIC-BINARY	Treatment/medication code: carvedilol	100000	UK Biobank Assessment Centre	100071	Verbal interview	100075	Medications	100075	UK Biobank Assessment Centre > Verbal interview > Medications
131036	DATE	156186/1040(157226)	0.0102469	-0.0265463	0.0269378	0.299013	LOGISTIC-BINARY	Date G30 first reported (alzheimer's disease)	100091	Health-related outcomes	1712	First occurrences	2406	Nervous system disorders	2406	Health-related outcomes > First occurrences > Nervous system disorders
20003#1141164148	CAT-MUL	157196/11(157207)	-0.598126	-1.82846	0.137211	0.29902	LOGISTIC-BINARY	Treatment/medication code: imidapril hydrochloride	100000	UK Biobank Assessment Centre	100071	Verbal interview	100075	Medications	100075	UK Biobank Assessment Centre > Verbal interview > Medications
40013#1735	CAT-MUL	157193/33(157226)	-0.314617	-0.952285	0.108709	0.299303	LOGISTIC-BINARY	Type of cancer: ICD9: 1735 Other malignant neoplasm of skin of trunk, except scrotum	100091	Health-related outcomes	100092	Cancer register	100092	Cancer register	100092	Health-related outcomes > Cancer register
131698	DATE	156729/497(157226)	-0.0736174	-0.217447	0.0218351	0.299393	LOGISTIC-BINARY	Date L01 first reported (impetigo)	100091	Health-related outcomes	1712	First occurrences	2412	Skin and subcutaneous tissue disorders	2412	Health-related outcomes > First occurrences > Skin and subcutaneous tissue disorders
20003#1140883664	CAT-MUL	156970/237(157207)	-0.108604	-0.321721	0.0232165	0.29949	LOGISTIC-BINARY	Treatment/medication code: pizotifen	100000	UK Biobank Assessment Centre	100071	Verbal interview	100075	Medications	100075	UK Biobank Assessment Centre > Verbal interview > Medications
20003#1141189064	CAT-MUL	157189/18(157207)	0.114896		0.227996	0.299522	LOGISTIC-BINARY	Treatment/medication code: solpadeine plus soluble effervescent tablet	100000	UK Biobank Assessment Centre	100071	Verbal interview	100075	Medications	100075	UK Biobank Assessment Centre > Verbal interview > Medications
131648	DATE	145997/11229(157226)	0.00710274	-0.00954629	0.0208124	0.300219	LOGISTIC-BINARY	Date K63 first reported (other diseases of intestine)	100091	Health-related outcomes	1712	First occurrences	2411	Digestive system disorders	2411	Health-related outcomes > First occurrences > Digestive system disorders
20003#1141168590	CAT-MUL	157107/100(157207)	-0.16871	-0.504594	0.0865019	0.300731	LOGISTIC-BINARY	Treatment/medication code: pariet 10mg e/c tablet	100000	UK Biobank Assessment Centre	100071	Verbal interview	100075	Medications	100075	UK Biobank Assessment Centre > Verbal interview > Medications
130008	DATE	154651/2575(157226)	0.0100312	-0.0219244	0.026112	0.300961	LOGISTIC-BINARY	Date A04 first reported (other bacterial intestinal infections)	100091	Health-related outcomes	1712	First occurrences	2401	Certain infectious and parasitic diseases	2401	Health-related outcomes > First occurrences > Certain infectious and parasitic diseases
131748	DATE	156377/849(157226)	0.0115629	-0.0341548	0.028681	0.301348	LOGISTIC-BINARY	Date L43 first reported (lichen planus)	100091	Health-related outcomes	1712	First occurrences	2412	Skin and subcutaneous tissue disorders	2412	Health-related outcomes > First occurrences > Skin and subcutaneous tissue disorders
20003#1140881938	CAT-MUL	157168/39(157207)	0.0213555		0.0449835	0.301712	LOGISTIC-BINARY	Treatment/medication code: beclomethasone dipropionate+salbutamol	100000	UK Biobank Assessment Centre	100071	Verbal interview	100075	Medications	100075	UK Biobank Assessment Centre > Verbal interview > Medications
21038	CAT-SIN	44682/13471(58153)	-0.0137409	-0.0418021	0.00636017	0.302313	LOGISTIC-BINARY	Currently suffer from abdominal distension	100089	Online follow-up	153	Digestive health	153	Digestive health	153	Online follow-up > Digestive health
40006#D051	CAT-MUL	156489/737(157226)	0.0112066	-0.0338547	0.0283017	0.302411	LOGISTIC-BINARY	Type of cancer: ICD10: D05.1 Intraductal carcinoma in situ	100091	Health-related outcomes	100092	Cancer register	100092	Cancer register	100092	Health-related outcomes > Cancer register
20003#1141178036	CAT-MUL	157170/37(157207)	-0.302944	-0.916525	0.0293037	0.302746	LOGISTIC-BINARY	Treatment/medication code: eltroxin 25micrograms tablet	100000	UK Biobank Assessment Centre	100071	Verbal interview	100075	Medications	100075	UK Biobank Assessment Centre > Verbal interview > Medications
40011#8246	CAT-MUL	157169/57(157226)	0.021337		0.0431791	0.303283	LOGISTIC-BINARY	Histology of cancer tumour: Neuroendocrine carcinoma	100091	Health-related outcomes	100092	Cancer register	100092	Cancer register	100092	Health-related outcomes > Cancer register
130836	DATE	156513/713(157226)	0.0111834	-0.0336431	0.0283115	0.30371	LOGISTIC-BINARY	Date F00 first reported (dementia in alzheimer's disease)	100091	Health-related outcomes	1712	First occurrences	2405	Mental and behavioural disorders	2405	Health-related outcomes > First occurrences > Mental and behavioural disorders
40006#C713	CAT-MUL	157192/34(157226)	0.066927		0.136366	0.304012	LOGISTIC-BINARY	Type of cancer: ICD10: C71.3 Parietal lobe	100091	Health-related outcomes	100092	Cancer register	100092	Cancer register	100092	Health-related outcomes > Cancer register
40006#C491	CAT-MUL	157216/10(157226)	-0.63432	-1.9549	0.107747	0.304323	LOGISTIC-BINARY	Type of cancer: ICD10: C49.1 Connective and soft tissue of upper limb, including shoulder	100091	Health-related outcomes	100092	Cancer register	100092	Cancer register	100092	Health-related outcomes > Cancer register
20003#1140868804	CAT-MUL	157196/11(157207)	0.0185435		0.0425841	0.304568	LOGISTIC-BINARY	Treatment/medication code: bonefos 400mg capsule	100000	UK Biobank Assessment Centre	100071	Verbal interview	100075	Medications	100075	UK Biobank Assessment Centre > Verbal interview > Medications
20003#1140872112	CAT-MUL	157073/134(157207)	-0.144078	-0.432391	0.027837	0.304957	LOGISTIC-BINARY	Treatment/medication code: epanutin 25mg capsule	100000	UK Biobank Assessment Centre	100071	Verbal interview	100075	Medications	100075	UK Biobank Assessment Centre > Verbal interview > Medications
131282	DATE	154885/2341(157226)	0.0095678	-0.0206794	0.025468	0.304997	LOGISTIC-BINARY	Date I08 first reported (multiple valve diseases)	100091	Health-related outcomes	1712	First occurrences	2409	Circulatory system disorders	2409	Health-related outcomes > First occurrences > Circulatory system disorders
20003#1140928212	CAT-MUL	157184/23(157207)	-0.380989	-1.1663	0.135195	0.305425	LOGISTIC-BINARY	Treatment/medication code: plendil 2.5mg m/r tablet	100000	UK Biobank Assessment Centre	100071	Verbal interview	100075	Medications	100075	UK Biobank Assessment Centre > Verbal interview > Medications
6156#14	CAT-MUL	9976/1386(11362)	-0.0385549	-0.115677	0.0261716	0.305743	LOGISTIC-BINARY	Manic/hyper symptoms: I was more creative or had more ideas than usual	100000	UK Biobank Assessment Centre	100025	Touchscreen	100059	Psychosocial factors	100060	UK Biobank Assessment Centre > Touchscreen > Psychosocial factors > Mental health
40011#8130	CAT-MUL	156538/688(157226)	-0.0588107	-0.175238	0.0221713	0.305956	LOGISTIC-BINARY	Histology of cancer tumour: Papillary transitional cell carcinoma	100091	Health-related outcomes	100092	Cancer register	100092	Cancer register	100092	Health-related outcomes > Cancer register
20001#1018	CAT-MUL	157157/50(157207)	0.0227103		0.0467202	0.30629	LOGISTIC-BINARY	Cancer code, self-reported: stomach cancer	100000	UK Biobank Assessment Centre	100071	Verbal interview	100074	Medical conditions	100074	UK Biobank Assessment Centre > Verbal interview > Medical conditions
4429	INTEGER	12598	-0.0186515	-0.0600623	0.0227593	0.306391	ORDERED-LOGISTIC	Average monthly beer plus cider intake	100000	UK Biobank Assessment Centre	100025	Touchscreen	100050	Lifestyle and environment	100051	UK Biobank Assessment Centre > Touchscreen > Lifestyle and environment > Alcohol
20001#99999	CAT-MUL	157059/148(157207)	0.0189542		0.0400607	0.307217	LOGISTIC-BINARY	Cancer code, self-reported: unclassifiable	100000	UK Biobank Assessment Centre	100071	Verbal interview	100074	Medical conditions	100074	UK Biobank Assessment Centre > Verbal interview > Medical conditions
132266	DATE	157144/82(157226)	-0.196353	-0.592239	0.0310886	0.308845	LOGISTIC-BINARY	Date O71 first reported (other obstetric trauma)	100091	Health-related outcomes	1712	First occurrences	2415	Pregnancy, childbirth and the puerperium	2415	Health-related outcomes > First occurrences > Pregnancy, childbirth and the puerperium
20003#1140879822	CAT-MUL	157194/13(157207)	0.0933866		0.20088	0.309335	LOGISTIC-BINARY	Treatment/medication code: carteolol	100000	UK Biobank Assessment Centre	100071	Verbal interview	100075	Medications	100075	UK Biobank Assessment Centre > Verbal interview > Medications
132524	DATE	157134/92(157226)	-0.176851	-0.53705	0.0996909	0.30996	LOGISTIC-BINARY	Date Q54 first reported (hypospadias)	100091	Health-related outcomes	1712	First occurrences	2417	Congenital disruptions and chromosomal abnormalities	2417	Health-related outcomes > First occurrences > Congenital disruptions and chromosomal abnormalities
40012#6	CAT-MUL	157053/173(157226)	0.0158469		0.0351736	0.310434	LOGISTIC-BINARY	Behaviour of cancer tumour: Malignant, metastatic site	100091	Health-related outcomes	100092	Cancer register	100092	Cancer register	100092	Health-related outcomes > Cancer register
20003#1141164616	CAT-MUL	157174/33(157207)	-0.310652	-0.953055	0.03285	0.311349	LOGISTIC-BINARY	Treatment/medication code: protium 20mg e/c tablet	100000	UK Biobank Assessment Centre	100071	Verbal interview	100075	Medications	100075	UK Biobank Assessment Centre > Verbal interview > Medications
20003#1140883030	CAT-MUL	157184/23(157207)	0.0654581		0.139494	0.311611	LOGISTIC-BINARY	Treatment/medication code: pred forte 1% eye drops	100000	UK Biobank Assessment Centre	100071	Verbal interview	100075	Medications	100075	UK Biobank Assessment Centre > Verbal interview > Medications
132130	DATE	151230/5996(157226)	0.00746868	-0.0118169	0.0227137	0.312165	LOGISTIC-BINARY	Date N84 first reported (polyp of female genital tract)	100091	Health-related outcomes	1712	First occurrences	2414	Genitourinary system disorders	2414	Health-related outcomes > First occurrences > Genitourinary system disorders
20003#1140869164	CAT-MUL	157161/46(157207)	-0.261526	-0.798592	0.0634178	0.313068	LOGISTIC-BINARY	Treatment/medication code: mercilon tablet	100000	UK Biobank Assessment Centre	100071	Verbal interview	100075	Medications	100075	UK Biobank Assessment Centre > Verbal interview > Medications
20003#1141176284	CAT-MUL	157148/59(157207)	0.0236472		0.0479966	0.31389	LOGISTIC-BINARY	Treatment/medication code: brinzolamide	100000	UK Biobank Assessment Centre	100071	Verbal interview	100075	Medications	100075	UK Biobank Assessment Centre > Verbal interview > Medications
40006#C442	CAT-MUL	156978/248(157226)	0.0196307		0.0405596	0.31396	LOGISTIC-BINARY	Type of cancer: ICD10: C44.2 Skin of ear and external auricular canal	100091	Health-related outcomes	100092	Cancer register	100092	Cancer register	100092	Health-related outcomes > Cancer register
40006#C329	CAT-MUL	157216/10(157226)	0.026276		0.0545092	0.314548	LOGISTIC-BINARY	Type of cancer: ICD10: C32.9 Larynx, unspecified	100091	Health-related outcomes	100092	Cancer register	100092	Cancer register	100092	Health-related outcomes > Cancer register
130656	DATE	156443/783(157226)	0.0112647	-0.0353942	0.0284292	0.314986	LOGISTIC-BINARY	Date D68 first reported (other coagulation defects)	100091	Health-related outcomes	1712	First occurrences	2403	Blood, blood-forming organs and certain immune disorders	2403	Health-related outcomes > First occurrences > Blood, blood-forming organs and certain immune disorders
40006#C227	CAT-MUL	157216/10(157226)	0.0962174		0.191973	0.315484	LOGISTIC-BINARY	Type of cancer: ICD10: C22.7 Other specified carcinomas of liver	100091	Health-related outcomes	100092	Cancer register	100092	Cancer register	100092	Health-related outcomes > Cancer register
130696	DATE	145122/12104(157226)	0.00664525	-0.00851307	0.02095	0.316366	LOGISTIC-BINARY	Date E03 first reported (other hypothyroidism)	100091	Health-related outcomes	1712	First occurrences	2404	Endocrine, nutritional and metabolic diseases	2404	Health-related outcomes > First occurrences > Endocrine, nutritional and metabolic diseases
131810	DATE	156053/1173(157226)	0.0106249	-0.0301785	0.0274645	0.316817	LOGISTIC-BINARY	Date L84 first reported (corns and callosities)	100091	Health-related outcomes	1712	First occurrences	2412	Skin and subcutaneous tissue disorders	2412	Health-related outcomes > First occurrences > Skin and subcutaneous tissue disorders
131138	DATE	156829/397(157226)	0.0137223		0.0320748	0.31704	LOGISTIC-BINARY	Date H05 first reported (disorders of orbit)	100091	Health-related outcomes	1712	First occurrences	2407	Eye and adnexa disorders	2407	Health-related outcomes > First occurrences > Eye and adnexa disorders
20003#1140879792	CAT-MUL	156980/227(157207)	0.0152223		0.0345057	0.317219	LOGISTIC-BINARY	Treatment/medication code: terbutaline	100000	UK Biobank Assessment Centre	100071	Verbal interview	100075	Medications	100075	UK Biobank Assessment Centre > Verbal interview > Medications
40011#9085	CAT-MUL	157206/20(157226)	0.122166	-0.354063	0.253601	0.317254	LOGISTIC-BINARY	Histology of cancer tumour: Mixed germ cell tumor	100091	Health-related outcomes	100092	Cancer register	100092	Cancer register	100092	Health-related outcomes > Cancer register
20003#1140862560	CAT-MUL	157194/13(157207)	0.0865708		0.185953	0.317492	LOGISTIC-BINARY	Treatment/medication code: ventide inhaler	100000	UK Biobank Assessment Centre	100071	Verbal interview	100075	Medications	100075	UK Biobank Assessment Centre > Verbal interview > Medications
6145#3	CAT-MUL	123392/33034(156426)	-0.00798929	-0.0244985	0.00586287	0.31783	LOGISTIC-BINARY	Illness, injury, bereavement, stress in last 2 years: Death of a close relative	100000	UK Biobank Assessment Centre	100025	Touchscreen	100059	Psychosocial factors	100060	UK Biobank Assessment Centre > Touchscreen > Psychosocial factors > Mental health
131618	DATE	154900/2326(157226)	0.0096841	-0.0227317	0.025827	0.317923	LOGISTIC-BINARY	Date K43 first reported (ventral hernia)	100091	Health-related outcomes	1712	First occurrences	2411	Digestive system disorders	2411	Health-related outcomes > First occurrences > Digestive system disorders
20003#1140862162	CAT-MUL	157196/11(157207)	0.0246648		0.0512991	0.317946	LOGISTIC-BINARY	Treatment/medication code: bricanyl 5mg tablet	100000	UK Biobank Assessment Centre	100071	Verbal interview	100075	Medications	100075	UK Biobank Assessment Centre > Verbal interview > Medications
130922	DATE	156455/771(157226)	-0.0557355	-0.168766	0.0215734	0.31847	LOGISTIC-BINARY	Date F52 first reported (sexual dysfunction, not caused by organic disorder or disease)	100091	Health-related outcomes	1712	First occurrences	2405	Mental and behavioural disorders	2405	Health-related outcomes > First occurrences > Mental and behavioural disorders
20003#1141145660	CAT-MUL	156467/740(157207)	0.0122917	-0.0408912	0.0299517	0.318666	LOGISTIC-BINARY	Treatment/medication code: valsartan	100000	UK Biobank Assessment Centre	100071	Verbal interview	100075	Medications	100075	UK Biobank Assessment Centre > Verbal interview > Medications
20003#1140861120	CAT-MUL	157067/140(157207)	0.0179056		0.0387996	0.318953	LOGISTIC-BINARY	Treatment/medication code: coracten sr 10mg m/r capsule	100000	UK Biobank Assessment Centre	100071	Verbal interview	100075	Medications	100075	UK Biobank Assessment Centre > Verbal interview > Medications
20431	CAT-SIN	2138/685(2823)	-0.0700838	-0.212532	0.0632722	0.319782	LOGISTIC-BINARY	Ever addicted to a behaviour or miscellanous	100089	Online follow-up	136	Mental health	141	Addictions	141	Online follow-up > Mental health > Addictions
20003#1141169700	CAT-MUL	157194/13(157207)	0.0881802		0.178956	0.320021	LOGISTIC-BINARY	Treatment/medication code: entacapone	100000	UK Biobank Assessment Centre	100071	Verbal interview	100075	Medications	100075	UK Biobank Assessment Centre > Verbal interview > Medications
40006#D420	CAT-MUL	157210/16(157226)	0.0808139		0.163802	0.320112	LOGISTIC-BINARY	Type of cancer: ICD10: D42.0 Cerebral meninges	100091	Health-related outcomes	100092	Cancer register	100092	Cancer register	100092	Health-related outcomes > Cancer register
131080	DATE	157127/99(157226)	0.0217554		0.0441437	0.32108	LOGISTIC-BINARY	Date G59 first reported (mononeuropathy in diseases classified elsewhere)	100091	Health-related outcomes	1712	First occurrences	2406	Nervous system disorders	2406	Health-related outcomes > First occurrences > Nervous system disorders
20003#1140870932	CAT-MUL	157177/30(157207)	-0.309593	-0.966872	0.124719	0.321751	LOGISTIC-BINARY	Treatment/medication code: ascorbic acid product	100000	UK Biobank Assessment Centre	100071	Verbal interview	100075	Medications	100075	UK Biobank Assessment Centre > Verbal interview > Medications
20003#1140862526	CAT-MUL	157161/46(157207)	0.0214707		0.0453556	0.322845	LOGISTIC-BINARY	Treatment/medication code: sodium cromoglycate	100000	UK Biobank Assessment Centre	100071	Verbal interview	100075	Medications	100075	UK Biobank Assessment Centre > Verbal interview > Medications
131174	DATE	156919/307(157226)	-0.089383	-0.273819	0.0228433	0.323124	LOGISTIC-BINARY	Date H31 first reported (other disorders of choroid)	100091	Health-related outcomes	1712	First occurrences	2407	Eye and adnexa disorders	2407	Health-related outcomes > First occurrences > Eye and adnexa disorders
40011#8046	CAT-MUL	157145/81(157226)	-0.178917	-0.55392	0.0323151	0.323438	LOGISTIC-BINARY	Histology of cancer tumour: Non-small cell carcinoma	100091	Health-related outcomes	100092	Cancer register	100092	Cancer register	100092	Health-related outcomes > Cancer register
131250	DATE	156881/345(157226)	0.0146965		0.0336098	0.324626	LOGISTIC-BINARY	Date H80 first reported (otosclerosis)	100091	Health-related outcomes	1712	First occurrences	2408	Ear and mastoid process disorders	2408	Health-related outcomes > First occurrences > Ear and mastoid process disorders
20003#1140857636	CAT-MUL	156989/218(157207)	0.0155561		0.0349301	0.324628	LOGISTIC-BINARY	Treatment/medication code: prempak 0.625 tablet	100000	UK Biobank Assessment Centre	100071	Verbal interview	100075	Medications	100075	UK Biobank Assessment Centre > Verbal interview > Medications
6151#2	CAT-MUL	155492/972(156464)	0.0115296	-0.036529	0.0288781	0.326557	LOGISTIC-BINARY	Fractured bone site(s): Leg	100000	UK Biobank Assessment Centre	100025	Touchscreen	100036	Health and medical history	100044	UK Biobank Assessment Centre > Touchscreen > Health and medical history > Medical conditions
131356	DATE	150530/6696(157226)	-0.0168943	-0.0519787	0.0113603	0.326728	LOGISTIC-BINARY	Date I51 first reported (complications and ill-defined descriptions of heart disease)	100091	Health-related outcomes	1712	First occurrences	2409	Circulatory system disorders	2409	Health-related outcomes > First occurrences > Circulatory system disorders
20003#1141187818	CAT-MUL	157156/51(157207)	0.0688446	-0.21252	0.151433	0.327552	LOGISTIC-BINARY	Treatment/medication code: cialis 20mg tablet	100000	UK Biobank Assessment Centre	100071	Verbal interview	100075	Medications	100075	UK Biobank Assessment Centre > Verbal interview > Medications
130704	DATE	156325/901(157226)	0.0106299	-0.033136	0.0276522	0.32812	LOGISTIC-BINARY	Date E07 first reported (other disorders of thyroid)	100091	Health-related outcomes	1712	First occurrences	2404	Endocrine, nutritional and metabolic diseases	2404	Health-related outcomes > First occurrences > Endocrine, nutritional and metabolic diseases
20003#1141152736	CAT-MUL	157188/19(157207)	-0.411908	-1.30631	0.110994	0.328779	LOGISTIC-BINARY	Treatment/medication code: zispin 30mg tablet	100000	UK Biobank Assessment Centre	100071	Verbal interview	100075	Medications	100075	UK Biobank Assessment Centre > Verbal interview > Medications
131360	DATE	156633/593(157226)	0.0131469		0.031348	0.32947	LOGISTIC-BINARY	Date I60 first reported (subarachnoid haemorrhage)	100091	Health-related outcomes	1712	First occurrences	2409	Circulatory system disorders	2409	Health-related outcomes > First occurrences > Circulatory system disorders
40013#1737	CAT-MUL	157209/17(157226)	0.0702212		0.1533	0.32966	LOGISTIC-BINARY	Type of cancer: ICD9: 1737 Other malignant neoplasm of skin of lower limb, including hip	100091	Health-related outcomes	100092	Cancer register	100092	Cancer register	100092	Health-related outcomes > Cancer register
21036	CAT-SIN	16803	-0.0143706	-0.0440235	0.0152824	0.330081	ORDERED-LOGISTIC	Severity of current abdominal pain	100089	Online follow-up	153	Digestive health	153	Digestive health	153	Online follow-up > Digestive health
131212	DATE	156064/1162(157226)	0.0111025	-0.0337773	0.0282389	0.330979	LOGISTIC-BINARY	Date H54 first reported (blindness and low vision)	100091	Health-related outcomes	1712	First occurrences	2407	Eye and adnexa disorders	2407	Health-related outcomes > First occurrences > Eye and adnexa disorders
132476	DATE	157149/77(157226)	0.0202454		0.0423354	0.33125	LOGISTIC-BINARY	Date Q25 first reported (congenital malformations of great arteries)	100091	Health-related outcomes	1712	First occurrences	2417	Congenital disruptions and chromosomal abnormalities	2417	Health-related outcomes > First occurrences > Congenital disruptions and chromosomal abnormalities
20003#1140871732	CAT-MUL	157125/82(157207)	-0.181337	-0.566734	0.0349216	0.331275	LOGISTIC-BINARY	Treatment/medication code: buprenorphine	100000	UK Biobank Assessment Centre	100071	Verbal interview	100075	Medications	100075	UK Biobank Assessment Centre > Verbal interview > Medications
20003#1140868192	CAT-MUL	157169/38(157207)	0.0240016		0.0489852	0.33129	LOGISTIC-BINARY	Treatment/medication code: buccastem 3mg tablet	100000	UK Biobank Assessment Centre	100071	Verbal interview	100075	Medications	100075	UK Biobank Assessment Centre > Verbal interview > Medications
131422	DATE	157049/177(157226)	0.0170257		0.0372408	0.331968	LOGISTIC-BINARY	Date I99 first reported (other and unspecified disorders of circulatory system)	100091	Health-related outcomes	1712	First occurrences	2409	Circulatory system disorders	2409	Health-related outcomes > First occurrences > Circulatory system disorders
129	INTEGER	153720	-0.00178703	-0.00539826	0.0018242	0.332097	LINEAR	Place of birth in UK - north co-ordinate	100000	UK Biobank Assessment Centre	100071	Verbal interview	100072	Early life factors	100072	UK Biobank Assessment Centre > Verbal interview > Early life factors
40006#D481	CAT-MUL	157195/31(157226)	-0.303744	-0.964129	0.0981901	0.332496	LOGISTIC-BINARY	Type of cancer: ICD10: D48.1 Connective and other soft tissue	100091	Health-related outcomes	100092	Cancer register	100092	Cancer register	100092	Health-related outcomes > Cancer register
5408-2	CAT-SIN	847/1495	-999	-999	-999	0.332515	MULTINOMIAL-LOGISTIC	Which eye(s) affected by amblyopia (lazy eye)	100000	UK Biobank Assessment Centre	100025	Touchscreen	100036	Health and medical history	100041	UK Biobank Assessment Centre > Touchscreen > Health and medical history > Eyesight
20003#1140911682	CAT-MUL	156980/227(157207)	0.0206507		0.0439812	0.332843	LOGISTIC-BINARY	Treatment/medication code: selenium ace tablet	100000	UK Biobank Assessment Centre	100071	Verbal interview	100075	Medications	100075	UK Biobank Assessment Centre > Verbal interview > Medications
20003#1140867726	CAT-MUL	157088/119(157207)	0.0157401		0.0357606	0.333171	LOGISTIC-BINARY	Treatment/medication code: lofepramine	100000	UK Biobank Assessment Centre	100071	Verbal interview	100075	Medications	100075	UK Biobank Assessment Centre > Verbal interview > Medications
20003#1140861128	CAT-MUL	156934/273(157207)	0.0160476		0.0358206	0.333516	LOGISTIC-BINARY	Treatment/medication code: tildiem 60mg m/r tablet	100000	UK Biobank Assessment Centre	100071	Verbal interview	100075	Medications	100075	UK Biobank Assessment Centre > Verbal interview > Medications
20003#1140868902	CAT-MUL	157194/13(157207)	-0.513454	-1.64925	0.0587836	0.333628	LOGISTIC-BINARY	Treatment/medication code: acarbose	100000	UK Biobank Assessment Centre	100071	Verbal interview	100075	Medications	100075	UK Biobank Assessment Centre > Verbal interview > Medications
23066	CAT-SIN	1330/1714(3044)	0.0415463	-0.027763	0.138413	0.333638	LOGISTIC-BINARY	JCV seropositivity for Human Polyomavirus JCV	100078	Biological samples	100080	Assay results	51428	Blood assays	51428	Biological samples > Assay results > Blood assays > Infectious Diseases
40006#C172	CAT-MUL	157194/32(157226)	0.0203288		0.044195	0.333648	LOGISTIC-BINARY	Type of cancer: ICD10: C17.2 Ileum	100091	Health-related outcomes	100092	Cancer register	100092	Cancer register	100092	Health-related outcomes > Cancer register
6151#5	CAT-MUL	153405/3059(156464)	0.00837271	-0.0183948	0.0241243	0.334145	LOGISTIC-BINARY	Fractured bone site(s): Wrist	100000	UK Biobank Assessment Centre	100025	Touchscreen	100036	Health and medical history	100044	UK Biobank Assessment Centre > Touchscreen > Health and medical history > Medical conditions
20003#1140881334	CAT-MUL	157190/17(157207)	0.0944324		0.196396	0.335328	LOGISTIC-BINARY	Treatment/medication code: co-phenotrope	100000	UK Biobank Assessment Centre	100071	Verbal interview	100075	Medications	100075	UK Biobank Assessment Centre > Verbal interview > Medications
5529	CAT-SIN	11810/450(12260)	0.0571906	-0.0710479	0.164114	0.337216	LOGISTIC-BINARY	Surgery on leg arteries (other than for varicose veins)	100000	UK Biobank Assessment Centre	100025	Touchscreen	100036	Health and medical history	100038	UK Biobank Assessment Centre > Touchscreen > Health and medical history > Claudication and peripheral artery disease
20001#1062	CAT-MUL	157014/193(157207)	0.0153443		0.0348716	0.338277	LOGISTIC-BINARY	Cancer code, self-reported: squamous cell carcinoma	100000	UK Biobank Assessment Centre	100071	Verbal interview	100074	Medical conditions	100074	UK Biobank Assessment Centre > Verbal interview > Medical conditions
20003#1140888432	CAT-MUL	157178/29(157207)	-0.318426	-1.01858	0.0487906	0.338296	LOGISTIC-BINARY	Treatment/medication code: potassium product	100000	UK Biobank Assessment Centre	100071	Verbal interview	100075	Medications	100075	UK Biobank Assessment Centre > Verbal interview > Medications
20003#1140865840	CAT-MUL	157191/16(157207)	0.0246936		0.050968	0.33836	LOGISTIC-BINARY	Treatment/medication code: predfoam 20mg enema	100000	UK Biobank Assessment Centre	100071	Verbal interview	100075	Medications	100075	UK Biobank Assessment Centre > Verbal interview > Medications
131782	DATE	156249/977(157226)	-0.0473158	-0.147502	0.0180821	0.339454	LOGISTIC-BINARY	Date L65 first reported (other nonscarring hair loss)	100091	Health-related outcomes	1712	First occurrences	2412	Skin and subcutaneous tissue disorders	2412	Health-related outcomes > First occurrences > Skin and subcutaneous tissue disorders
40011#9401	CAT-MUL	157213/13(157226)	0.0228718		0.0488257	0.339513	LOGISTIC-BINARY	Histology of cancer tumour: Astrocytoma, anaplastic	100091	Health-related outcomes	100092	Cancer register	100092	Cancer register	100092	Health-related outcomes > Cancer register
40006#D485	CAT-MUL	157190/36(157226)	0.0648174		0.136305	0.339556	LOGISTIC-BINARY	Type of cancer: ICD10: D48.5 Skin	100091	Health-related outcomes	100092	Cancer register	100092	Cancer register	100092	Health-related outcomes > Cancer register
20003#1141157494	CAT-MUL	157154/53(157207)	-0.22296	-0.709614	0.0885198	0.339679	LOGISTIC-BINARY	Treatment/medication code: ispaghula husk product	100000	UK Biobank Assessment Centre	100071	Verbal interview	100075	Medications	100075	UK Biobank Assessment Centre > Verbal interview > Medications
20003#1141193290	CAT-MUL	157178/29(157207)	0.0711412		0.147883	0.340519	LOGISTIC-BINARY	Treatment/medication code: lyrinel xl 5mg m/r tablet	100000	UK Biobank Assessment Centre	100071	Verbal interview	100075	Medications	100075	UK Biobank Assessment Centre > Verbal interview > Medications
131368	DATE	154262/2964(157226)	0.00921865	-0.0216678	0.0251479	0.340634	LOGISTIC-BINARY	Date I64 first reported (stroke, not specified as haemorrhage or infarction)	100091	Health-related outcomes	1712	First occurrences	2409	Circulatory system disorders	2409	Health-related outcomes > First occurrences > Circulatory system disorders
20003#1140871266	CAT-MUL	156995/212(157207)	0.0131364		0.0316833	0.341952	LOGISTIC-BINARY	Treatment/medication code: arthrotec tablet	100000	UK Biobank Assessment Centre	100071	Verbal interview	100075	Medications	100075	UK Biobank Assessment Centre > Verbal interview > Medications
131704	DATE	156980/246(157226)	-0.0982922	-0.309303	0.0271127	0.342261	LOGISTIC-BINARY	Date L04 first reported (acute lymphadenitis)	100091	Health-related outcomes	1712	First occurrences	2412	Skin and subcutaneous tissue disorders	2412	Health-related outcomes > First occurrences > Skin and subcutaneous tissue disorders
20003#1140928284	CAT-MUL	157073/134(157207)	0.0214906		0.0453488	0.344126	LOGISTIC-BINARY	Treatment/medication code: moxonidine	100000	UK Biobank Assessment Centre	100071	Verbal interview	100075	Medications	100075	UK Biobank Assessment Centre > Verbal interview > Medications
20003#1140880234	CAT-MUL	157184/23(157207)	-0.374791	-1.20904	0.208042	0.344635	LOGISTIC-BINARY	Treatment/medication code: dianette tablet	100000	UK Biobank Assessment Centre	100071	Verbal interview	100075	Medications	100075	UK Biobank Assessment Centre > Verbal interview > Medications
20003#1140868580	CAT-MUL	157113/94(157207)	0.0203079		0.0422276	0.344826	LOGISTIC-BINARY	Treatment/medication code: norethisterone	100000	UK Biobank Assessment Centre	100071	Verbal interview	100075	Medications	100075	UK Biobank Assessment Centre > Verbal interview > Medications
5257	CONTINUOUS	39258	-0.00307894	-0.0094873	0.00332942	0.346349	LINEAR	Corneal resistance factor (right)	100000	UK Biobank Assessment Centre	100006	Physical measures	100013	Eye measures	100015	UK Biobank Assessment Centre > Physical measures > Eye measures > Intraocular pressure
20003#1140882142	CAT-MUL	157184/23(157207)	-0.345847	-1.12358	0.0598918	0.346812	LOGISTIC-BINARY	Treatment/medication code: pseudoephedrine	100000	UK Biobank Assessment Centre	100071	Verbal interview	100075	Medications	100075	UK Biobank Assessment Centre > Verbal interview > Medications
132076	DATE	156125/1101(157226)	0.0287951	-0.042069	0.0800448	0.346817	LOGISTIC-BINARY	Date N42 first reported (other disorders of prostate)	100091	Health-related outcomes	1712	First occurrences	2414	Genitourinary system disorders	2414	Health-related outcomes > First occurrences > Genitourinary system disorders
20003#1140860802	CAT-MUL	157155/52(157207)	-0.214141	-0.688526	0.0442827	0.346894	LOGISTIC-BINARY	Treatment/medication code: coversyl 2mg tablet	100000	UK Biobank Assessment Centre	100071	Verbal interview	100075	Medications	100075	UK Biobank Assessment Centre > Verbal interview > Medications
1757	CAT-SIN	144406	-0.00690696	-0.0219701	0.00815622	0.347058	ORDERED-LOGISTIC	Facial ageing	100000	UK Biobank Assessment Centre	100025	Touchscreen	100050	Lifestyle and environment	100055	UK Biobank Assessment Centre > Touchscreen > Lifestyle and environment > Sun exposure
40006#C320	CAT-MUL	157154/72(157226)	0.0206614		0.0428889	0.347145	LOGISTIC-BINARY	Type of cancer: ICD10: C32.0 Glottis	100091	Health-related outcomes	100092	Cancer register	100092	Cancer register	100092	Health-related outcomes > Cancer register
20003#1140911698	CAT-MUL	157145/62(157207)	0.0213948		0.0454946	0.348666	LOGISTIC-BINARY	Treatment/medication code: slozem 120mg m/r capsule	100000	UK Biobank Assessment Centre	100071	Verbal interview	100075	Medications	100075	UK Biobank Assessment Centre > Verbal interview > Medications
20003#1140865628	CAT-MUL	157192/15(157207)	0.0703696		0.154296	0.348968	LOGISTIC-BINARY	Treatment/medication code: misoprostol	100000	UK Biobank Assessment Centre	100071	Verbal interview	100075	Medications	100075	UK Biobank Assessment Centre > Verbal interview > Medications
20003#1140866236	CAT-MUL	156968/239(157207)	0.013279		0.0319267	0.349794	LOGISTIC-BINARY	Treatment/medication code: spironolactone	100000	UK Biobank Assessment Centre	100071	Verbal interview	100075	Medications	100075	UK Biobank Assessment Centre > Verbal interview > Medications
20003#1140865786	CAT-MUL	157152/55(157207)	0.0182556		0.0399847	0.349873	LOGISTIC-BINARY	Treatment/medication code: bisacodyl	100000	UK Biobank Assessment Centre	100071	Verbal interview	100075	Medications	100075	UK Biobank Assessment Centre > Verbal interview > Medications
6159#6	CAT-MUL	139607/17363(156970)	-0.00992885	-0.0318941	0.00751111	0.349918	LOGISTIC-BINARY	Pain type(s) experienced in last month: Hip pain	100000	UK Biobank Assessment Centre	100025	Touchscreen	100036	Health and medical history	100048	UK Biobank Assessment Centre > Touchscreen > Health and medical history > Pain
20003#1140875336	CAT-MUL	157133/74(157207)	0.0165552		0.0371827	0.350185	LOGISTIC-BINARY	Treatment/medication code: nabumetone	100000	UK Biobank Assessment Centre	100071	Verbal interview	100075	Medications	100075	UK Biobank Assessment Centre > Verbal interview > Medications
5265	CONTINUOUS	39184	-0.00305383	-0.00946234	0.00335468	0.350307	LINEAR	Corneal resistance factor (left)	100000	UK Biobank Assessment Centre	100006	Physical measures	100013	Eye measures	100015	UK Biobank Assessment Centre > Physical measures > Eye measures > Intraocular pressure
5674	CAT-SIN	7215/2740(9955)	0.0257511	-0.0292447	0.0839618	0.350855	LOGISTIC-BINARY	Severity of manic/irritable episodes	100000	UK Biobank Assessment Centre	100025	Touchscreen	100059	Psychosocial factors	100060	UK Biobank Assessment Centre > Touchscreen > Psychosocial factors > Mental health
20003#1141164280	CAT-MUL	157188/19(157207)	-0.385562	-1.26305	-0.185155	0.3514	LOGISTIC-BINARY	Treatment/medication code: nebilet 5mg tablet	100000	UK Biobank Assessment Centre	100071	Verbal interview	100075	Medications	100075	UK Biobank Assessment Centre > Verbal interview > Medications
40006#C504	CAT-MUL	155822/1404(157226)	0.00949832	-0.0282836	0.0261515	0.351689	LOGISTIC-BINARY	Type of cancer: ICD10: C50.4 Upper-outer quadrant of breast	100091	Health-related outcomes	100092	Cancer register	100092	Cancer register	100092	Health-related outcomes > Cancer register
20003#1140873450	CAT-MUL	157160/47(157207)	0.0196106		0.0415418	0.352015	LOGISTIC-BINARY	Treatment/medication code: tetracycline	100000	UK Biobank Assessment Centre	100071	Verbal interview	100075	Medications	100075	UK Biobank Assessment Centre > Verbal interview > Medications
20003#1140875990	CAT-MUL	156936/271(157207)	0.0134068		0.0322443	0.352932	LOGISTIC-BINARY	Treatment/medication code: hypromellose	100000	UK Biobank Assessment Centre	100071	Verbal interview	100075	Medications	100075	UK Biobank Assessment Centre > Verbal interview > Medications
40013#2273	CAT-MUL	157210/16(157226)	-0.417572	-1.37431	0.0567814	0.353443	LOGISTIC-BINARY	Type of cancer: ICD9: 2273 Benign neoplasm of pituitary gland and craniopharyngeal duct	100091	Health-related outcomes	100092	Cancer register	100092	Cancer register	100092	Health-related outcomes > Cancer register
20003#1140861924	CAT-MUL	157068/139(157207)	0.0142034		0.0334809	0.354437	LOGISTIC-BINARY	Treatment/medication code: bezafibrate	100000	UK Biobank Assessment Centre	100071	Verbal interview	100075	Medications	100075	UK Biobank Assessment Centre > Verbal interview > Medications
20003#1140876312	CAT-MUL	157182/25(157207)	0.0226318		0.0463804	0.354465	LOGISTIC-BINARY	Treatment/medication code: emulsifying ointment bp	100000	UK Biobank Assessment Centre	100071	Verbal interview	100075	Medications	100075	UK Biobank Assessment Centre > Verbal interview > Medications
20003#1140866078	CAT-MUL	156730/477(157207)	0.0101253	-0.0372292	0.0273463	0.354579	LOGISTIC-BINARY	Treatment/medication code: indapamide	100000	UK Biobank Assessment Centre	100071	Verbal interview	100075	Medications	100075	UK Biobank Assessment Centre > Verbal interview > Medications
1508-2	CAT-SIN	69537/123971	-999	-999	-999	0.354583	MULTINOMIAL-LOGISTIC	Coffee type	100000	UK Biobank Assessment Centre	100025	Touchscreen	100050	Lifestyle and environment	100052	UK Biobank Assessment Centre > Touchscreen > Lifestyle and environment > Diet
40011#9650	CAT-MUL	157196/30(157226)	0.0204804		0.0435808	0.354667	LOGISTIC-BINARY	Histology of cancer tumour: Hodgkin lymphoma, NOS	100091	Health-related outcomes	100092	Cancer register	100092	Cancer register	100092	Health-related outcomes > Cancer register
130014	DATE	157046/180(157226)	0.0154298		0.0350395	0.355547	LOGISTIC-BINARY	Date A07 first reported (other protozoal intestinal diseases)	100091	Health-related outcomes	1712	First occurrences	2401	Certain infectious and parasitic diseases	2401	Health-related outcomes > First occurrences > Certain infectious and parasitic diseases
40011#8120	CAT-MUL	156906/320(157226)	-0.0787087	-0.25302	0.0263284	0.356658	LOGISTIC-BINARY	Histology of cancer tumour: Transitional cell carcinoma	100091	Health-related outcomes	100092	Cancer register	100092	Cancer register	100092	Health-related outcomes > Cancer register
20003#1141150754	CAT-MUL	157181/26(157207)	-0.314303	-1.03626	0.0536185	0.356756	LOGISTIC-BINARY	Treatment/medication code: alphagan 0.2% eye drops	100000	UK Biobank Assessment Centre	100071	Verbal interview	100075	Medications	100075	UK Biobank Assessment Centre > Verbal interview > Medications
131974	DATE	156392/834(157226)	0.0117562	-0.0428718	0.0295648	0.357453	LOGISTIC-BINARY	Date M86 first reported (osteomyelitis)	100091	Health-related outcomes	1712	First occurrences	2413	Musculoskeletal system and connective tissue disorders	2413	Health-related outcomes > First occurrences > Musculoskeletal system and connective tissue disorders
40006#C621	CAT-MUL	157181/45(157226)	0.0944024	-0.274166	0.195202	0.358301	LOGISTIC-BINARY	Type of cancer: ICD10: C62.1 Descended testis	100091	Health-related outcomes	100092	Cancer register	100092	Cancer register	100092	Health-related outcomes > Cancer register
20001#1060	CAT-MUL	156982/225(157207)	0.0145611		0.0339552	0.359441	LOGISTIC-BINARY	Cancer code, self-reported: non-melanoma skin cancer	100000	UK Biobank Assessment Centre	100071	Verbal interview	100074	Medical conditions	100074	UK Biobank Assessment Centre > Verbal interview > Medical conditions
20003#1140852756	CAT-MUL	157162/45(157207)	0.0626799		0.135456	0.359709	LOGISTIC-BINARY	Treatment/medication code: vitamin a	100000	UK Biobank Assessment Centre	100071	Verbal interview	100075	Medications	100075	UK Biobank Assessment Centre > Verbal interview > Medications
131352	DATE	152905/4321(157226)	0.00768828	-0.0167531	0.0228685	0.360121	LOGISTIC-BINARY	Date I49 first reported (other cardiac arrhythmias)	100091	Health-related outcomes	1712	First occurrences	2409	Circulatory system disorders	2409	Health-related outcomes > First occurrences > Circulatory system disorders
131466	DATE	155021/2205(157226)	-0.0287027	-0.0924194	0.017036	0.360179	LOGISTIC-BINARY	Date J31 first reported (chronic rhinitis, nasopharyngitis and pharyngitis)	100091	Health-related outcomes	1712	First occurrences	2410	Respiratory system disorders	2410	Health-related outcomes > First occurrences > Respiratory system disorders
5474	CAT-SIN	3726/8107(11833)	0.0272317	-0.0302435	0.0866372	0.360863	LOGISTIC-BINARY	Leg pain when walking uphill or hurrying	100000	UK Biobank Assessment Centre	100025	Touchscreen	100036	Health and medical history	100038	UK Biobank Assessment Centre > Touchscreen > Health and medical history > Claudication and peripheral artery disease
20003#1140870958	CAT-MUL	157191/16(157207)	-0.443655	-1.47717	0.133629	0.36095	LOGISTIC-BINARY	Treatment/medication code: one-alpha 250nanograms capsule	100000	UK Biobank Assessment Centre	100071	Verbal interview	100075	Medications	100075	UK Biobank Assessment Centre > Verbal interview > Medications
6148#6	CAT-MUL	53484/2809(56293)	0.0120654	-0.0301269	0.0337578	0.361021	LOGISTIC-BINARY	Eye problems/disorders: Other serious eye condition	100000	UK Biobank Assessment Centre	100025	Touchscreen	100036	Health and medical history	100041	UK Biobank Assessment Centre > Touchscreen > Health and medical history > Eyesight
40006#D047	CAT-MUL	157097/129(157226)	-0.127575	-0.415671	0.0350864	0.36112	LOGISTIC-BINARY	Type of cancer: ICD10: D04.7 Skin of lower limb, including hip	100091	Health-related outcomes	100092	Cancer register	100092	Cancer register	100092	Health-related outcomes > Cancer register
132452	DATE	157127/99(157226)	0.02094		0.0449383	0.362347	LOGISTIC-BINARY	Date Q12 first reported (congenital lens malformations)	100091	Health-related outcomes	1712	First occurrences	2417	Congenital disruptions and chromosomal abnormalities	2417	Health-related outcomes > First occurrences > Congenital disruptions and chromosomal abnormalities
132184	DATE	157155/71(157226)	0.0237184		0.0479652	0.362381	LOGISTIC-BINARY	Date O12 first reported (gestational [pregnancy-induced] oedema and proteinuria without hypertension)	100091	Health-related outcomes	1712	First occurrences	2415	Pregnancy, childbirth and the puerperium	2415	Health-related outcomes > First occurrences > Pregnancy, childbirth and the puerperium
20003#1140883468	CAT-MUL	157015/192(157207)	-0.105866	-0.343876	0.0329223	0.363174	LOGISTIC-BINARY	Treatment/medication code: clonidine	100000	UK Biobank Assessment Centre	100071	Verbal interview	100075	Medications	100075	UK Biobank Assessment Centre > Verbal interview > Medications
6152#5	CAT-MUL	153853/3190(157043)	0.00813979	-0.0196767	0.0238163	0.363178	LOGISTIC-BINARY	Blood clot, DVT, bronchitis, emphysema, asthma, rhinitis, eczema, allergy diagnosed by doctor: Blood clot in the leg (DVT)	100000	UK Biobank Assessment Centre	100025	Touchscreen	100036	Health and medical history	100044	UK Biobank Assessment Centre > Touchscreen > Health and medical history > Medical conditions
132216	DATE	156716/510(157226)	-0.06438	-0.209346	0.0306122	0.364844	LOGISTIC-BINARY	Date O32 first reported (maternal care for known or suspected malpresentation of foetus)	100091	Health-related outcomes	1712	First occurrences	2415	Pregnancy, childbirth and the puerperium	2415	Health-related outcomes > First occurrences > Pregnancy, childbirth and the puerperium
20003#1141171940	CAT-MUL	157159/48(157207)	0.020719		0.0434278	0.366153	LOGISTIC-BINARY	Treatment/medication code: keppra 250mg tablet	100000	UK Biobank Assessment Centre	100071	Verbal interview	100075	Medications	100075	UK Biobank Assessment Centre > Verbal interview > Medications
20003#1140865382	CAT-MUL	157166/41(157207)	0.0739365	-0.287581	0.154317	0.366657	LOGISTIC-BINARY	Treatment/medication code: merbentyl 10mg tablet	100000	UK Biobank Assessment Centre	100071	Verbal interview	100075	Medications	100075	UK Biobank Assessment Centre > Verbal interview > Medications
20003#1140888770	CAT-MUL	157191/16(157207)	0.0585194		0.140307	0.367003	LOGISTIC-BINARY	Treatment/medication code: epinephrine	100000	UK Biobank Assessment Centre	100071	Verbal interview	100075	Medications	100075	UK Biobank Assessment Centre > Verbal interview > Medications
20003#1140868456	CAT-MUL	157173/34(157207)	-0.281373	-0.935234	-0.0137282	0.367408	LOGISTIC-BINARY	Treatment/medication code: oestradiol product	100000	UK Biobank Assessment Centre	100071	Verbal interview	100075	Medications	100075	UK Biobank Assessment Centre > Verbal interview > Medications
131458	DATE	155518/1708(157226)	-0.0323809	-0.105798	0.0171487	0.3677	LOGISTIC-BINARY	Date J20 first reported (acute bronchitis)	100091	Health-related outcomes	1712	First occurrences	2410	Respiratory system disorders	2410	Health-related outcomes > First occurrences > Respiratory system disorders
20003#1141157418	CAT-MUL	157166/41(157207)	0.0715379	-0.275535	0.152001	0.367829	LOGISTIC-BINARY	Treatment/medication code: budesonide product	100000	UK Biobank Assessment Centre	100071	Verbal interview	100075	Medications	100075	UK Biobank Assessment Centre > Verbal interview > Medications
20003#1141195232	CAT-MUL	157115/92(157207)	0.0148767		0.0348114	0.367892	LOGISTIC-BINARY	Treatment/medication code: budesonide+formoterol	100000	UK Biobank Assessment Centre	100071	Verbal interview	100075	Medications	100075	UK Biobank Assessment Centre > Verbal interview > Medications
20003#1140860728	CAT-MUL	157131/76(157207)	-0.169666	-0.561015	0.0442862	0.368258	LOGISTIC-BINARY	Treatment/medication code: quinapril	100000	UK Biobank Assessment Centre	100071	Verbal interview	100075	Medications	100075	UK Biobank Assessment Centre > Verbal interview > Medications
21034	CAT-SIN	58241	-0.00600326	-0.0199113	0.00790474	0.368452	ORDERED-LOGISTIC	Frequency of loose/mushy/watery stools in the last 3 months	100089	Online follow-up	153	Digestive health	153	Digestive health	153	Online follow-up > Digestive health
20003#1141180036	CAT-MUL	156856/351(157207)	0.0159896		0.0363837	0.370469	LOGISTIC-BINARY	Treatment/medication code: fybogel orange s/f granules	100000	UK Biobank Assessment Centre	100071	Verbal interview	100075	Medications	100075	UK Biobank Assessment Centre > Verbal interview > Medications
20003#1140873394	CAT-MUL	157067/140(157207)	-0.120851	-0.397919	0.037268	0.370671	LOGISTIC-BINARY	Treatment/medication code: doxycycline	100000	UK Biobank Assessment Centre	100071	Verbal interview	100075	Medications	100075	UK Biobank Assessment Centre > Verbal interview > Medications
20003#1141174508	CAT-MUL	157168/39(157207)	-0.24995	-0.833503	0.110692	0.370736	LOGISTIC-BINARY	Treatment/medication code: reductil 10mg capsule	100000	UK Biobank Assessment Centre	100071	Verbal interview	100075	Medications	100075	UK Biobank Assessment Centre > Verbal interview > Medications
20003#1141150624	CAT-MUL	157063/144(157207)	0.0182908		0.0396248	0.37096	LOGISTIC-BINARY	Treatment/medication code: zomig 2.5mg tablet	100000	UK Biobank Assessment Centre	100071	Verbal interview	100075	Medications	100075	UK Biobank Assessment Centre > Verbal interview > Medications
24008	CONTINUOUS	145121	-0.00227685	-0.00726879	0.00271508	0.371345	LINEAR	Particulate matter air pollution 2.5-10um; 2010	100088	Additional exposures	113	Local environment	114	Residential air pollution	114	Additional exposures > Local environment > Residential air pollution
40006#C441	CAT-MUL	156922/304(157226)	-0.0796569	-0.261603	0.029491	0.371688	LOGISTIC-BINARY	Type of cancer: ICD10: C44.1 Skin of eyelid, including canthus	100091	Health-related outcomes	100092	Cancer register	100092	Cancer register	100092	Health-related outcomes > Cancer register
24013	INTEGER	155160	0.00563744	-0.00640471	0.0176796	0.373089	ORDERED-LOGISTIC	Total traffic load on major roads	100088	Additional exposures	113	Local environment	114	Residential air pollution	114	Additional exposures > Local environment > Residential air pollution
20003#1141190960	CAT-MUL	157160/47(157207)	-0.223061	-0.74744	0.049066	0.373341	LOGISTIC-BINARY	Treatment/medication code: tramacet 325mg/37.5mg tablet	100000	UK Biobank Assessment Centre	100071	Verbal interview	100075	Medications	100075	UK Biobank Assessment Centre > Verbal interview > Medications
20003#1141190158	CAT-MUL	157079/128(157207)	-0.132684	-0.439218	0.0421268	0.374119	LOGISTIC-BINARY	Treatment/medication code: cipralex 5mg tablet	100000	UK Biobank Assessment Centre	100071	Verbal interview	100075	Medications	100075	UK Biobank Assessment Centre > Verbal interview > Medications
20003#1140883600	CAT-MUL	157196/11(157207)	0.0884024		0.183365	0.374364	LOGISTIC-BINARY	Treatment/medication code: diphenhydramine product	100000	UK Biobank Assessment Centre	100071	Verbal interview	100075	Medications	100075	UK Biobank Assessment Centre > Verbal interview > Medications
131314	DATE	157006/220(157226)	0.0154674		0.0353837	0.376069	LOGISTIC-BINARY	Date I30 first reported (acute pericarditis)	100091	Health-related outcomes	1712	First occurrences	2409	Circulatory system disorders	2409	Health-related outcomes > First occurrences > Circulatory system disorders
3680	INTEGER	5814	0.0151643	-0.0184198	0.0487485	0.376099	LINEAR	Age when last ate meat	100000	UK Biobank Assessment Centre	100025	Touchscreen	100050	Lifestyle and environment	100052	UK Biobank Assessment Centre > Touchscreen > Lifestyle and environment > Diet
20003#1141200640	CAT-MUL	157182/25(157207)	0.0600067		0.133666	0.376552	LOGISTIC-BINARY	Treatment/medication code: easyhaler salbutamol 100mcg breath-actuated dry powder inh	100000	UK Biobank Assessment Centre	100071	Verbal interview	100075	Medications	100075	UK Biobank Assessment Centre > Verbal interview > Medications
20003#1140870196	CAT-MUL	157114/93(157207)	0.0156085		0.0358268	0.377086	LOGISTIC-BINARY	Treatment/medication code: zoladex 3.6mg implant	100000	UK Biobank Assessment Centre	100071	Verbal interview	100075	Medications	100075	UK Biobank Assessment Centre > Verbal interview > Medications
132454	DATE	157211/15(157226)	0.0960736		0.1988	0.377828	LOGISTIC-BINARY	Date Q13 first reported (congenital malformations of anterior segment of eye)	100091	Health-related outcomes	1712	First occurrences	2417	Congenital disruptions and chromosomal abnormalities	2417	Health-related outcomes > First occurrences > Congenital disruptions and chromosomal abnormalities
20003#1140861138	CAT-MUL	157078/129(157207)	-0.124839	-0.416742	0.03863	0.378812	LOGISTIC-BINARY	Treatment/medication code: adizem-60 m/r tablet	100000	UK Biobank Assessment Centre	100071	Verbal interview	100075	Medications	100075	UK Biobank Assessment Centre > Verbal interview > Medications
20003#1140882464	CAT-MUL	157180/27(157207)	0.0280157		0.0556199	0.378998	LOGISTIC-BINARY	Treatment/medication code: daktarin 2% cream	100000	UK Biobank Assessment Centre	100071	Verbal interview	100075	Medications	100075	UK Biobank Assessment Centre > Verbal interview > Medications
131152	DATE	157082/144(157226)	0.0152091		0.0351254	0.379027	LOGISTIC-BINARY	Date H17 first reported (corneal scars and opacities)	100091	Health-related outcomes	1712	First occurrences	2407	Eye and adnexa disorders	2407	Health-related outcomes > First occurrences > Eye and adnexa disorders
131584	DATE	132718/24508(157226)	0.00525128	-0.00791316	0.0174261	0.379338	LOGISTIC-BINARY	Date K21 first reported (gastro-oesophageal reflux disease)	100091	Health-related outcomes	1712	First occurrences	2411	Digestive system disorders	2411	Health-related outcomes > First occurrences > Digestive system disorders
20003#1140872338	CAT-MUL	157160/47(157207)	0.0176241		0.0396136	0.379351	LOGISTIC-BINARY	Treatment/medication code: madopar 62.5 capsule	100000	UK Biobank Assessment Centre	100071	Verbal interview	100075	Medications	100075	UK Biobank Assessment Centre > Verbal interview > Medications
40006#C914	CAT-MUL	157200/26(157226)	0.0244561		0.0497365	0.380115	LOGISTIC-BINARY	Type of cancer: ICD10: C91.4 Hairy-cell leukaemia	100091	Health-related outcomes	100092	Cancer register	100092	Cancer register	100092	Health-related outcomes > Cancer register
130990	DATE	157105/121(157226)	0.0144054		0.0341231	0.380157	LOGISTIC-BINARY	Date F99 first reported (mental disorder, not otherwise specified)	100091	Health-related outcomes	1712	First occurrences	2405	Mental and behavioural disorders	2405	Health-related outcomes > First occurrences > Mental and behavioural disorders
20003#2038460076	CAT-MUL	157070/137(157207)	0.0165826		0.0371317	0.380218	LOGISTIC-BINARY	Treatment/medication code: phenytoin	100000	UK Biobank Assessment Centre	100071	Verbal interview	100075	Medications	100075	UK Biobank Assessment Centre > Verbal interview > Medications
20003#1140862412	CAT-MUL	157186/21(157207)	-0.335186	-1.14625	0.139161	0.380471	LOGISTIC-BINARY	Treatment/medication code: theophylline product	100000	UK Biobank Assessment Centre	100071	Verbal interview	100075	Medications	100075	UK Biobank Assessment Centre > Verbal interview > Medications
20003#1141200570	CAT-MUL	157195/12(157207)	0.0199471		0.0454841	0.380891	LOGISTIC-BINARY	Treatment/medication code: yentreve 20mg gastro-resistant capsule	100000	UK Biobank Assessment Centre	100071	Verbal interview	100075	Medications	100075	UK Biobank Assessment Centre > Verbal interview > Medications
131996	DATE	157042/184(157226)	0.015658		0.0359215	0.381707	LOGISTIC-BINARY	Date M99 first reported (biomechanical lesions, not elsewhere classified)	100091	Health-related outcomes	1712	First occurrences	2413	Musculoskeletal system and connective tissue disorders	2413	Health-related outcomes > First occurrences > Musculoskeletal system and connective tissue disorders
131210	DATE	153049/4177(157226)	0.00747411	-0.0178368	0.0228323	0.382006	LOGISTIC-BINARY	Date H53 first reported (visual disturbances)	100091	Health-related outcomes	1712	First occurrences	2407	Eye and adnexa disorders	2407	Health-related outcomes > First occurrences > Eye and adnexa disorders
131168	DATE	157023/203(157226)	-0.0961919	-0.322032	0.0352881	0.382311	LOGISTIC-BINARY	Date H27 first reported (other disorders of lens)	100091	Health-related outcomes	1712	First occurrences	2407	Eye and adnexa disorders	2407	Health-related outcomes > First occurrences > Eye and adnexa disorders
20003#1141195974	CAT-MUL	157197/10(157207)	-0.532984	-1.84552	-0.0628241	0.382328	LOGISTIC-BINARY	Treatment/medication code: aripiprazole	100000	UK Biobank Assessment Centre	100071	Verbal interview	100075	Medications	100075	UK Biobank Assessment Centre > Verbal interview > Medications
20003#1140864184	CAT-MUL	157135/72(157207)	0.0234116		0.0487734	0.383481	LOGISTIC-BINARY	Treatment/medication code: dovonex 50micrograms/g cream	100000	UK Biobank Assessment Centre	100071	Verbal interview	100075	Medications	100075	UK Biobank Assessment Centre > Verbal interview > Medications
20003#1141164068	CAT-MUL	157164/43(157207)	0.0217332		0.0467114	0.383693	LOGISTIC-BINARY	Treatment/medication code: mirapexin 0.088mg tablet	100000	UK Biobank Assessment Centre	100071	Verbal interview	100075	Medications	100075	UK Biobank Assessment Centre > Verbal interview > Medications
20003#1140876088	CAT-MUL	157194/13(157207)	-0.4421	-1.52874	0.190128	0.383875	LOGISTIC-BINARY	Treatment/medication code: sudafed 0.05% nasal spray	100000	UK Biobank Assessment Centre	100071	Verbal interview	100075	Medications	100075	UK Biobank Assessment Centre > Verbal interview > Medications
1960	CAT-SIN	92063/62090(154153)	-0.00543554	-0.0185463	0.0057273	0.384183	LOGISTIC-BINARY	Fed-up feelings	100000	UK Biobank Assessment Centre	100025	Touchscreen	100059	Psychosocial factors	100060	UK Biobank Assessment Centre > Touchscreen > Psychosocial factors > Mental health
20003#1141176570	CAT-MUL	157020/187(157207)	0.0160075		0.0366897	0.384485	LOGISTIC-BINARY	Treatment/medication code: fosamax 5mg tablet	100000	UK Biobank Assessment Centre	100071	Verbal interview	100075	Medications	100075	UK Biobank Assessment Centre > Verbal interview > Medications
20003#1140922714	CAT-MUL	157171/36(157207)	0.0168308		0.0399999	0.384528	LOGISTIC-BINARY	Treatment/medication code: dorzolamide	100000	UK Biobank Assessment Centre	100071	Verbal interview	100075	Medications	100075	UK Biobank Assessment Centre > Verbal interview > Medications
30820	CONTINUOUS	13320	0.00844703	-0.010602	0.0274961	0.384754	LINEAR	Rheumatoid factor	100078	Biological samples	100080	Assay results	17518	Blood assays	17518	Biological samples > Assay results > Blood assays > Blood biochemistry
132054	DATE	151045/6181(157226)	-0.0158268	-0.0534611	0.00979022	0.384889	LOGISTIC-BINARY	Date N30 first reported (cystitis)	100091	Health-related outcomes	1712	First occurrences	2414	Genitourinary system disorders	2414	Health-related outcomes > First occurrences > Genitourinary system disorders
20003#1140868794	CAT-MUL	157197/10(157207)	-0.515027	-1.79273	-0.064208	0.384916	LOGISTIC-BINARY	Treatment/medication code: sodium clodronate	100000	UK Biobank Assessment Centre	100071	Verbal interview	100075	Medications	100075	UK Biobank Assessment Centre > Verbal interview > Medications
20003#1140882498	CAT-MUL	157124/83(157207)	-0.155465	-0.526411	0.0444495	0.38494	LOGISTIC-BINARY	Treatment/medication code: penicillin	100000	UK Biobank Assessment Centre	100071	Verbal interview	100075	Medications	100075	UK Biobank Assessment Centre > Verbal interview > Medications
20003#1141185326	CAT-MUL	157108/99(157207)	-0.143049	-0.484387	0.0403419	0.385184	LOGISTIC-BINARY	Treatment/medication code: travatan 40micrograms/ml eye drops	100000	UK Biobank Assessment Centre	100071	Verbal interview	100075	Medications	100075	UK Biobank Assessment Centre > Verbal interview > Medications
20003#1140865752	CAT-MUL	157057/150(157207)	0.0163203		0.0371744	0.385238	LOGISTIC-BINARY	Treatment/medication code: ispaghula husk	100000	UK Biobank Assessment Centre	100071	Verbal interview	100075	Medications	100075	UK Biobank Assessment Centre > Verbal interview > Medications
131680	DATE	155541/1685(157226)	0.00922732	-0.0293586	0.0259159	0.386293	LOGISTIC-BINARY	Date K83 first reported (other diseases of biliary tract)	100091	Health-related outcomes	1712	First occurrences	2411	Digestive system disorders	2411	Health-related outcomes > First occurrences > Digestive system disorders
20003#1140871700	CAT-MUL	157194/13(157207)	-0.472654	-1.64528	0.14502	0.386309	LOGISTIC-BINARY	Treatment/medication code: sevredol 10mg tablet	100000	UK Biobank Assessment Centre	100071	Verbal interview	100075	Medications	100075	UK Biobank Assessment Centre > Verbal interview > Medications
20003#1141157254	CAT-MUL	157187/20(157207)	0.12878	-0.426036	0.278895	0.386462	LOGISTIC-BINARY	Treatment/medication code: isosorbide mononitrate product	100000	UK Biobank Assessment Centre	100071	Verbal interview	100075	Medications	100075	UK Biobank Assessment Centre > Verbal interview > Medications
6158#2	CAT-MUL	3795/581(4376)	-0.0418071	-0.138408	0.0507467	0.386545	LOGISTIC-BINARY	Why reduced smoking: Doctor's advice	100000	UK Biobank Assessment Centre	100025	Touchscreen	100050	Lifestyle and environment	100058	UK Biobank Assessment Centre > Touchscreen > Lifestyle and environment > Smoking
131566	DATE	156371/855(157226)	-0.045107	-0.151145	0.0224272	0.386693	LOGISTIC-BINARY	Date K07 first reported (dentofacial anomalies [including malocclusion])	100091	Health-related outcomes	1712	First occurrences	2411	Digestive system disorders	2411	Health-related outcomes > First occurrences > Digestive system disorders
20003#1141179982	CAT-MUL	157195/12(157207)	-0.473367	-1.64615	0.140879	0.387312	LOGISTIC-BINARY	Treatment/medication code: betamethasone+calcipotriol	100000	UK Biobank Assessment Centre	100071	Verbal interview	100075	Medications	100075	UK Biobank Assessment Centre > Verbal interview > Medications
131324	DATE	154673/2553(157226)	0.00872829	-0.0245222	0.0249116	0.387448	LOGISTIC-BINARY	Date I35 first reported (nonrheumatic aortic valve disorders)	100091	Health-related outcomes	1712	First occurrences	2409	Circulatory system disorders	2409	Health-related outcomes > First occurrences > Circulatory system disorders
20001#1026	CAT-MUL	157180/27(157207)	0.0745958		0.155794	0.387553	LOGISTIC-BINARY	Cancer code, self-reported: pancreas cancer	100000	UK Biobank Assessment Centre	100071	Verbal interview	100074	Medical conditions	100074	UK Biobank Assessment Centre > Verbal interview > Medical conditions
20003#1140876154	CAT-MUL	157187/20(157207)	0.0670101		0.146496	0.387752	LOGISTIC-BINARY	Treatment/medication code: flunisolide	100000	UK Biobank Assessment Centre	100071	Verbal interview	100075	Medications	100075	UK Biobank Assessment Centre > Verbal interview > Medications
40011#8851	CAT-MUL	157210/16(157226)	-0.396847	-1.37803	-0.0192284	0.387994	LOGISTIC-BINARY	Histology of cancer tumour: Liposarcoma, well differentiated	100091	Health-related outcomes	100092	Cancer register	100092	Cancer register	100092	Health-related outcomes > Cancer register
20003#1140861090	CAT-MUL	156837/370(157207)	0.0143137		0.0338655	0.388456	LOGISTIC-BINARY	Treatment/medication code: adalat 5mg capsule	100000	UK Biobank Assessment Centre	100071	Verbal interview	100075	Medications	100075	UK Biobank Assessment Centre > Verbal interview > Medications
20003#1140860834	CAT-MUL	156810/397(157207)	-0.0655206	-0.220799	0.0281914	0.38925	LOGISTIC-BINARY	Treatment/medication code: glyceryl trinitrate	100000	UK Biobank Assessment Centre	100071	Verbal interview	100075	Medications	100075	UK Biobank Assessment Centre > Verbal interview > Medications
20003#1141168584	CAT-MUL	156923/284(157207)	0.0182036		0.0414155	0.390032	LOGISTIC-BINARY	Treatment/medication code: rabeprazole sodium	100000	UK Biobank Assessment Centre	100071	Verbal interview	100075	Medications	100075	UK Biobank Assessment Centre > Verbal interview > Medications
[truncated: 1,329 more rows]
