# Supplementary material for: Ribosomal DNA copy number variation associates with hematological profiles and renal function in the UK Biobank
Source: Cell Genom. 2024 May 14;4(6):100562. doi: 10.1016/j.xgen.2024.100562 (PMC11228893; doi:10.1016/j.xgen.2024.100562)
Supplement: Table S8. Results of a PHESANT phenome-wide screen of SII associations in White British individuals from the first UKB WGS release, related to Figure 3 [file mmc9.xlsx]

## Sheet: S8 - PHESANT SII
Table S8 - Results of a PHESANT phenome-wide screen of SII associations in white British individuals from the first UKB WGS release; Related to Figure 3
varName	varType	n	beta	lower	upper	pvalue	resType	description	Cat1_ID	Cat1_Title	Cat2_ID	Cat2_Title	Cat3_ID	Cat3_Title	Category	Path
102	INTEGER	148752	0.166563	0.161542	0.171584	0	LINEAR	Pulse rate, automated reading	100000	UK Biobank Assessment Centre	100006	Physical measures	100011	Blood pressure	100011	UK Biobank Assessment Centre > Physical measures > Blood pressure
30710	CONTINUOUS	150292	0.178733	0.173707	0.18376	0	LINEAR	C-reactive protein	100078	Biological samples	100080	Assay results	17518	Blood assays	17518	Biological samples > Assay results > Blood assays > Blood biochemistry
2178	CAT-SIN	156684	0.203922	0.193161	0.214682	1.98912e-294	ORDERED-LOGISTIC	Overall health rating	100000	UK Biobank Assessment Centre	100025	Touchscreen	100036	Health and medical history	100042	UK Biobank Assessment Centre > Touchscreen > Health and medical history > General health
20003#1140874930	CAT-MUL	156281/926(157207)	0.501924	0.473005	0.531009	3.40353e-252	LOGISTIC-BINARY	Treatment/medication code: prednisolone	100000	UK Biobank Assessment Centre	100071	Verbal interview	100075	Medications	100075	UK Biobank Assessment Centre > Verbal interview > Medications
2188	CAT-SIN	104688/49064(153752)	0.205326	0.193109	0.217594	5.69206e-237	LOGISTIC-BINARY	Long-standing illness, disability or infirmity	100000	UK Biobank Assessment Centre	100025	Touchscreen	100036	Health and medical history	100042	UK Biobank Assessment Centre > Touchscreen > Health and medical history > General health
137	INTEGER	157207	0.176944	0.165863	0.188025	6.95872e-233	ORDERED-LOGISTIC	Number of treatments/medications taken	100000	UK Biobank Assessment Centre	100071	Verbal interview	100075	Medications	100075	UK Biobank Assessment Centre > Verbal interview > Medications
30610	CONTINUOUS	150621	0.077477	0.0724889	0.082465	6.3074e-203	LINEAR	Alkaline phosphatase	100078	Biological samples	100080	Assay results	17518	Blood assays	17518	Biological samples > Assay results > Blood assays > Blood biochemistry
2492	CAT-SIN	83994/72835(156829)	0.16933	0.157297	0.181425	1.33868e-166	LOGISTIC-BINARY	Taking other prescription medications	100000	UK Biobank Assessment Centre	100025	Touchscreen	100036	Health and medical history	100045	UK Biobank Assessment Centre > Touchscreen > Health and medical history > Medication
30650	CONTINUOUS	150163	-0.0667246	-0.0716243	-0.0618249	1.41813e-156	LINEAR	Aspartate aminotransferase	100078	Biological samples	100080	Assay results	17518	Blood assays	17518	Biological samples > Assay results > Blood assays > Blood biochemistry
135	INTEGER	157207	0.132004	0.120883	0.143124	1.07685e-128	ORDERED-LOGISTIC	Number of self-reported non-cancer illnesses	100000	UK Biobank Assessment Centre	100071	Verbal interview	100074	Medical conditions	100074	UK Biobank Assessment Centre > Verbal interview > Medical conditions
2316	CAT-SIN	123731/30772(154503)	0.155186	0.142578	0.167839	3.98069e-128	LOGISTIC-BINARY	Wheeze or whistling in the chest in last year	100000	UK Biobank Assessment Centre	100025	Touchscreen	100036	Health and medical history	100037	UK Biobank Assessment Centre > Touchscreen > Health and medical history > Breathing
2473	CAT-SIN	123226/31296(154522)	0.148109	0.135523	0.160746	3.12256e-117	LOGISTIC-BINARY	Other serious medical condition/disability diagnosed by doctor	100000	UK Biobank Assessment Centre	100025	Touchscreen	100036	Health and medical history	100044	UK Biobank Assessment Centre > Touchscreen > Health and medical history > Medical conditions
30720	CONTINUOUS	150617	0.054177	0.0495496	0.0588044	2.52624e-116	LINEAR	Cystatin C	100078	Biological samples	100080	Assay results	17518	Blood assays	17518	Biological samples > Assay results > Blood assays > Blood biochemistry
131286	DATE	97045/60181(157226)	0.137522	0.125509	0.149601	6.76806e-111	LOGISTIC-BINARY	Date I10 first reported (essential (primary) hypertension)	100091	Health-related outcomes	1712	First occurrences	2409	Circulatory system disorders	2409	Health-related outcomes > First occurrences > Circulatory system disorders
131492	DATE	150084/7142(157226)	0.199325	0.181283	0.217399	8.33383e-104	LOGISTIC-BINARY	Date J44 first reported (other chronic obstructive pulmonary disease)	100091	Health-related outcomes	1712	First occurrences	2410	Respiratory system disorders	2410	Health-related outcomes > First occurrences > Respiratory system disorders
30840	CONTINUOUS	150077	-0.0527112	-0.0575841	-0.0478383	1.30275e-99	LINEAR	Total bilirubin	100078	Biological samples	100080	Assay results	17518	Blood assays	17518	Biological samples > Assay results > Blood assays > Blood biochemistry
1329	CAT-SIN	156503	-0.102967	-0.112951	-0.092984	2.04566e-95	ORDERED-LOGISTIC	Oily fish intake	100000	UK Biobank Assessment Centre	100025	Touchscreen	100050	Lifestyle and environment	100052	UK Biobank Assessment Centre > Touchscreen > Lifestyle and environment > Diet
1448-3	CAT-SIN	88628/152067	-999	-999	-999	1.43448e-94	MULTINOMIAL-LOGISTIC	Bread type	100000	UK Biobank Assessment Centre	100025	Touchscreen	100050	Lifestyle and environment	100052	UK Biobank Assessment Centre > Touchscreen > Lifestyle and environment > Diet
30600	CONTINUOUS	138181	-0.0542951	-0.0594718	-0.0491185	9.24776e-94	LINEAR	Albumin	100078	Biological samples	100080	Assay results	17518	Blood assays	17518	Biological samples > Assay results > Blood assays > Blood biochemistry
130622	DATE	148127/9099(157226)	0.175318	0.158373	0.192304	3.40518e-91	LOGISTIC-BINARY	Date D50 first reported (iron deficiency anaemia)	100091	Health-related outcomes	1712	First occurrences	2403	Blood, blood-forming organs and certain immune disorders	2403	Health-related outcomes > First occurrences > Blood, blood-forming organs and certain immune disorders
6145#1	CAT-MUL	142303/14123(156426)	0.153359	0.138345	0.168418	6.75604e-89	LOGISTIC-BINARY	Illness, injury, bereavement, stress in last 2 years: Serious illness, injury or assault to yourself	100000	UK Biobank Assessment Centre	100025	Touchscreen	100059	Psychosocial factors	100060	UK Biobank Assessment Centre > Touchscreen > Psychosocial factors > Mental health
130648	DATE	147586/9640(157226)	0.168193	0.151522	0.184903	7.94566e-87	LOGISTIC-BINARY	Date D64 first reported (other anaemias)	100091	Health-related outcomes	1712	First occurrences	2403	Blood, blood-forming organs and certain immune disorders	2403	Health-related outcomes > First occurrences > Blood, blood-forming organs and certain immune disorders
30620	CONTINUOUS	150571	-0.0473701	-0.0521733	-0.042567	3.81627e-83	LINEAR	Alanine aminotransferase	100078	Biological samples	100080	Assay results	17518	Blood assays	17518	Biological samples > Assay results > Blood assays > Blood biochemistry
50	CONTINUOUS	156859	-0.0341714	-0.0376722	-0.0306706	1.72212e-81	LINEAR	Standing height	100000	UK Biobank Assessment Centre	100006	Physical measures	100008	Anthropometry	100010	UK Biobank Assessment Centre > Physical measures > Anthropometry > Body size measures
2080	CAT-SIN	152731	0.0974261	0.0872654	0.107587	1.5315e-80	ORDERED-LOGISTIC	Frequency of tiredness / lethargy in last 2 weeks	100000	UK Biobank Assessment Centre	100025	Touchscreen	100059	Psychosocial factors	100060	UK Biobank Assessment Centre > Touchscreen > Psychosocial factors > Mental health
131494	DATE	135177/22049(157226)	0.129368	0.11602	0.142764	3.5832e-80	LOGISTIC-BINARY	Date J45 first reported (asthma)	100091	Health-related outcomes	1712	First occurrences	2410	Respiratory system disorders	2410	Health-related outcomes > First occurrences > Respiratory system disorders
20015	CONTINUOUS	156882	-0.0365768	-0.0403662	-0.0327874	9.93984e-80	LINEAR	Sitting height	100000	UK Biobank Assessment Centre	100006	Physical measures	100008	Anthropometry	100010	UK Biobank Assessment Centre > Physical measures > Anthropometry > Body size measures
6152#8	CAT-MUL	139325/17718(157043)	0.135634	0.121499	0.149817	1.18838e-78	LOGISTIC-BINARY	Blood clot, DVT, bronchitis, emphysema, asthma, rhinitis, eczema, allergy diagnosed by doctor: Asthma	100000	UK Biobank Assessment Centre	100025	Touchscreen	100036	Health and medical history	100044	UK Biobank Assessment Centre > Touchscreen > Health and medical history > Medical conditions
6150#4	CAT-MUL	114954/42030(156984)	0.111642	0.0997206	0.123623	7.07666e-75	LOGISTIC-BINARY	Vascular/heart problems diagnosed by doctor: High blood pressure	100000	UK Biobank Assessment Centre	100025	Touchscreen	100036	Health and medical history	100044	UK Biobank Assessment Centre > Touchscreen > Health and medical history > Medical conditions
131456	DATE	146195/11031(157226)	0.149647	0.133611	0.165724	1.5102e-74	LOGISTIC-BINARY	Date J18 first reported (pneumonia, organism unspecified)	100091	Health-related outcomes	1712	First occurrences	2410	Respiratory system disorders	2410	Health-related outcomes > First occurrences > Respiratory system disorders
131850	DATE	153432/3794(157226)	0.193993	0.173027	0.215015	2.81518e-73	LOGISTIC-BINARY	Date M06 first reported (other rheumatoid arthritis)	100091	Health-related outcomes	1712	First occurrences	2413	Musculoskeletal system and connective tissue disorders	2413	Health-related outcomes > First occurrences > Musculoskeletal system and connective tissue disorders
30740	CONTINUOUS	138012	0.0470562	0.0418696	0.0522429	1.17317e-70	LINEAR	Glucose	100078	Biological samples	100080	Assay results	17518	Blood assays	17518	Biological samples > Assay results > Blood assays > Blood biochemistry
6150#100	CAT-MUL	45737/111247(156984)	-0.106888	-0.118805	-0.0950331	1.56392e-69	LOGISTIC-BINARY	Vascular/heart problems diagnosed by doctor	100000	UK Biobank Assessment Centre	100025	Touchscreen	100036	Health and medical history	100044	UK Biobank Assessment Centre > Touchscreen > Health and medical history > Medical conditions
30890	CONTINUOUS	144004	-0.0461498	-0.0513338	-0.0409659	4.15795e-68	LINEAR	Vitamin D	100078	Biological samples	100080	Assay results	17518	Blood assays	17518	Biological samples > Assay results > Blood assays > Blood biochemistry
130828	DATE	149949/7277(157226)	0.158048	0.140171	0.175927	2.7707e-67	LOGISTIC-BINARY	Date E87 first reported (other disorders of fluid, electrolyte and acid-base balance)	100091	Health-related outcomes	1712	First occurrences	2404	Endocrine, nutritional and metabolic diseases	2404	Health-related outcomes > First occurrences > Endocrine, nutritional and metabolic diseases
1319	INTEGER	143382	-0.102512	-0.114571	-0.0904523	5.09819e-67	ORDERED-LOGISTIC	Dried fruit intake	100000	UK Biobank Assessment Centre	100025	Touchscreen	100050	Lifestyle and environment	100052	UK Biobank Assessment Centre > Touchscreen > Lifestyle and environment > Diet
1538-0	CAT-SIN	97120/156926	-999	-999	-999	3.14496e-63	MULTINOMIAL-LOGISTIC	Major dietary changes in the last 5 years	100000	UK Biobank Assessment Centre	100025	Touchscreen	100050	Lifestyle and environment	100052	UK Biobank Assessment Centre > Touchscreen > Lifestyle and environment > Diet
189	CONTINUOUS	157025	0.040309	0.0355403	0.0450776	1.35521e-61	LINEAR	Townsend deprivation index at recruitment	1	Population characteristics	100094	Baseline characteristics	100094	Baseline characteristics	100094	Population characteristics > Baseline characteristics
51	CONTINUOUS	156882	-0.0320143	-0.0358042	-0.0282244	1.62952e-61	LINEAR	Seated height	100000	UK Biobank Assessment Centre	100006	Physical measures	100008	Anthropometry	100010	UK Biobank Assessment Centre > Physical measures > Anthropometry > Body size measures
1468-3	CAT-SIN	33872/131947	-999	-999	-999	4.1206e-61	MULTINOMIAL-LOGISTIC	Cereal type	100000	UK Biobank Assessment Centre	100025	Touchscreen	100050	Lifestyle and environment	100052	UK Biobank Assessment Centre > Touchscreen > Lifestyle and environment > Diet
30770	CONTINUOUS	149809	0.041201	0.0362732	0.0461289	2.67216e-60	LINEAR	IGF-1	100078	Biological samples	100080	Assay results	17518	Blood assays	17518	Biological samples > Assay results > Blood assays > Blood biochemistry
30500	CONTINUOUS	46813	0.0648631	0.0570655	0.0726607	1.362e-59	LINEAR	Microalbumin in urine	100078	Biological samples	100083	Assay results	100083	Assay results	100083	Biological samples > Assay results > Urine assays
40006#C911	CAT-MUL	156997/229(157226)	-2.98311	-3.34839	-2.62638	5.79003e-59	LOGISTIC-BINARY	Type of cancer: ICD10: C91.1 Chronic lymphocytic leukaemia	100091	Health-related outcomes	100092	Cancer register	100092	Cancer register	100092	Health-related outcomes > Cancer register
40011#9823	CAT-MUL	156992/234(157226)	-2.90482	-3.26318	-2.55498	3.90244e-58	LOGISTIC-BINARY	Histology of cancer tumour: Chronic lymphocytic leukemia/small lymphocytic lymphoma	100091	Health-related outcomes	100092	Cancer register	100092	Cancer register	100092	Health-related outcomes > Cancer register
20003#1140922174	CAT-MUL	155324/1883(157207)	0.198786	0.174006	0.223439	4.26106e-56	LOGISTIC-BINARY	Treatment/medication code: alendronate sodium	100000	UK Biobank Assessment Centre	100071	Verbal interview	100075	Medications	100075	UK Biobank Assessment Centre > Verbal interview > Medications
6154#100	CAT-MUL	68734/87009(155743)	-0.0876093	-0.0987741	-0.0765223	9.88928e-54	LOGISTIC-BINARY	Medication for pain relief, constipation, heartburn	100000	UK Biobank Assessment Centre	100025	Touchscreen	100036	Health and medical history	100045	UK Biobank Assessment Centre > Touchscreen > Health and medical history > Medication
132030	DATE	150788/6438(157226)	0.145511	0.126956	0.164003	1.6287e-53	LOGISTIC-BINARY	Date N17 first reported (acute renal failure)	100091	Health-related outcomes	1712	First occurrences	2414	Genitourinary system disorders	2414	Health-related outcomes > First occurrences > Genitourinary system disorders
131900	DATE	154957/2269(157226)	0.181095	0.157937	0.204285	4.82928e-53	LOGISTIC-BINARY	Date M35 first reported (other systemic involvement of connective tissue)	100091	Health-related outcomes	1712	First occurrences	2413	Musculoskeletal system and connective tissue disorders	2413	Health-related outcomes > First occurrences > Musculoskeletal system and connective tissue disorders
6179#1	CAT-MUL	106622/50318(156940)	-0.0972816	-0.110046	-0.0846339	6.79717e-51	LOGISTIC-BINARY	Mineral and other dietary supplements: Fish oil (including cod liver oil)	100000	UK Biobank Assessment Centre	100025	Touchscreen	100036	Health and medical history	100045	UK Biobank Assessment Centre > Touchscreen > Health and medical history > Medication
132032	DATE	148754/8472(157226)	0.133771	0.116147	0.151341	3.19199e-50	LOGISTIC-BINARY	Date N18 first reported (chronic renal failure)	100091	Health-related outcomes	1712	First occurrences	2414	Genitourinary system disorders	2414	Health-related outcomes > First occurrences > Genitourinary system disorders
131462	DATE	136947/20279(157226)	0.106237	0.0922046	0.120314	1.18002e-49	LOGISTIC-BINARY	Date J22 first reported (unspecified acute lower respiratory infection)	100091	Health-related outcomes	1712	First occurrences	2410	Respiratory system disorders	2410	Health-related outcomes > First occurrences > Respiratory system disorders
20003#1140869930	CAT-MUL	156911/296(157207)	0.246524	0.213958	0.279647	4.77005e-49	LOGISTIC-BINARY	Treatment/medication code: azathioprine	100000	UK Biobank Assessment Centre	100071	Verbal interview	100075	Medications	100075	UK Biobank Assessment Centre > Verbal interview > Medications
20003#1140865634	CAT-MUL	148040/9167(157207)	0.12312	0.106366	0.139885	5.06366e-47	LOGISTIC-BINARY	Treatment/medication code: omeprazole	100000	UK Biobank Assessment Centre	100071	Verbal interview	100075	Medications	100075	UK Biobank Assessment Centre > Verbal interview > Medications
20003#1140869848	CAT-MUL	156334/873(157207)	0.19724	0.170067	0.224563	6.94414e-46	LOGISTIC-BINARY	Treatment/medication code: methotrexate	100000	UK Biobank Assessment Centre	100071	Verbal interview	100075	Medications	100075	UK Biobank Assessment Centre > Verbal interview > Medications
1568	INTEGER	112832	-0.0852512	-0.0975519	-0.0729505	3.72774e-44	ORDERED-LOGISTIC	Average weekly red wine intake	100000	UK Biobank Assessment Centre	100025	Touchscreen	100050	Lifestyle and environment	100051	UK Biobank Assessment Centre > Touchscreen > Lifestyle and environment > Alcohol
6154#5	CAT-MUL	146451/9292(155743)	0.119044	0.1023	0.135797	3.9507e-44	LOGISTIC-BINARY	Medication for pain relief, constipation, heartburn: Omeprazole (e.g. Zanprol)	100000	UK Biobank Assessment Centre	100025	Touchscreen	100036	Health and medical history	100045	UK Biobank Assessment Centre > Touchscreen > Health and medical history > Medication
131546	DATE	154942/2284(157226)	0.165637	0.14206	0.189028	1.55697e-43	LOGISTIC-BINARY	Date J96 first reported (respiratory failure, not elsewhere classified)	100091	Health-related outcomes	1712	First occurrences	2410	Respiratory system disorders	2410	Health-related outcomes > First occurrences > Respiratory system disorders
131498	DATE	155230/1996(157226)	0.16751	0.143545	0.191366	5.44072e-43	LOGISTIC-BINARY	Date J47 first reported (bronchiectasis)	100091	Health-related outcomes	1712	First occurrences	2410	Respiratory system disorders	2410	Health-related outcomes > First occurrences > Respiratory system disorders
2335	CAT-SIN	132101/23684(155785)	0.0897715	0.0768538	0.102744	4.50869e-42	LOGISTIC-BINARY	Chest pain or discomfort	100000	UK Biobank Assessment Centre	100025	Touchscreen	100036	Health and medical history	100039	UK Biobank Assessment Centre > Touchscreen > Health and medical history > Chest pain
1418-2	CAT-SIN	102446/157154	-999	-999	-999	1.47471e-41	MULTINOMIAL-LOGISTIC	Milk type used	100000	UK Biobank Assessment Centre	100025	Touchscreen	100050	Lifestyle and environment	100052	UK Biobank Assessment Centre > Touchscreen > Lifestyle and environment > Diet
20003#2038460150	CAT-MUL	128162/29045(157207)	0.0849492	0.0726393	0.0973292	1.87747e-41	LOGISTIC-BINARY	Treatment/medication code: paracetamol	100000	UK Biobank Assessment Centre	100071	Verbal interview	100075	Medications	100075	UK Biobank Assessment Centre > Verbal interview > Medications
131964	DATE	149483/7743(157226)	0.124656	0.10651	0.142808	2.57692e-41	LOGISTIC-BINARY	Date M81 first reported (osteoporosis without pathological fracture)	100091	Health-related outcomes	1712	First occurrences	2413	Musculoskeletal system and connective tissue disorders	2413	Health-related outcomes > First occurrences > Musculoskeletal system and connective tissue disorders
6154#3	CAT-MUL	121519/34224(155743)	0.0820378	0.0701122	0.0940306	3.32227e-41	LOGISTIC-BINARY	Medication for pain relief, constipation, heartburn: Paracetamol	100000	UK Biobank Assessment Centre	100025	Touchscreen	100036	Health and medical history	100045	UK Biobank Assessment Centre > Touchscreen > Health and medical history > Medication
6152#100	CAT-MUL	50308/106735(157043)	-0.0757831	-0.0868681	-0.0647708	3.39829e-41	LOGISTIC-BINARY	Blood clot, DVT, bronchitis, emphysema, asthma, rhinitis, eczema, allergy diagnosed by doctor	100000	UK Biobank Assessment Centre	100025	Touchscreen	100036	Health and medical history	100044	UK Biobank Assessment Centre > Touchscreen > Health and medical history > Medical conditions
131534	DATE	152422/4804(157226)	0.134597	0.114704	0.154368	2.1041e-40	LOGISTIC-BINARY	Date J90 first reported (pleural effusion, not elsewhere classified)	100091	Health-related outcomes	1712	First occurrences	2410	Respiratory system disorders	2410	Health-related outcomes > First occurrences > Respiratory system disorders
30510	CONTINUOUS	152941	0.032019	0.0272598	0.0367783	1.10755e-39	LINEAR	Creatinine (enzymatic) in urine	100078	Biological samples	100083	Assay results	100083	Assay results	100083	Biological samples > Assay results > Urine assays
2060	CAT-SIN	152340	0.0806661	0.0683849	0.0929473	3.89844e-39	ORDERED-LOGISTIC	Frequency of unenthusiasm / disinterest in last 2 weeks	100000	UK Biobank Assessment Centre	100025	Touchscreen	100059	Psychosocial factors	100060	UK Biobank Assessment Centre > Touchscreen > Psychosocial factors > Mental health
20003#1141176832	CAT-MUL	155435/1772(157207)	0.16174	0.13745	0.186002	4.17945e-39	LOGISTIC-BINARY	Treatment/medication code: seretide 50 evohaler	100000	UK Biobank Assessment Centre	100071	Verbal interview	100075	Medications	100075	UK Biobank Assessment Centre > Verbal interview > Medications
1309	INTEGER	151843	-0.0700963	-0.0808204	-0.0593722	1.73017e-38	ORDERED-LOGISTIC	Fresh fruit intake	100000	UK Biobank Assessment Centre	100025	Touchscreen	100050	Lifestyle and environment	100052	UK Biobank Assessment Centre > Touchscreen > Lifestyle and environment > Diet
20003#1140870422	CAT-MUL	155892/1315(157207)	0.16691	0.141568	0.192207	2.33355e-38	LOGISTIC-BINARY	Treatment/medication code: folic acid product	100000	UK Biobank Assessment Centre	100071	Verbal interview	100075	Medications	100075	UK Biobank Assessment Centre > Verbal interview > Medications
130336	DATE	154589/2637(157226)	0.147761	0.12536	0.170126	2.43509e-38	LOGISTIC-BINARY	Date B95 first reported (streptococcus and staphylococcus as the cause of diseases classified to other chapters)	100091	Health-related outcomes	1712	First occurrences	2401	Certain infectious and parasitic diseases	2401	Health-related outcomes > First occurrences > Certain infectious and parasitic diseases
4717	CAT-SIN	51267/5593(56860)	0.167593	0.142228	0.193167	4.79609e-38	LOGISTIC-BINARY	Shortness of breath walking on level ground	100000	UK Biobank Assessment Centre	100025	Touchscreen	100036	Health and medical history	100037	UK Biobank Assessment Centre > Touchscreen > Health and medical history > Breathing
130338	DATE	151707/5519(157226)	0.121723	0.102714	0.140698	3.34055e-36	LOGISTIC-BINARY	Date B96 first reported (other bacterial agents as the cause of diseases classified to other chapters)	100091	Health-related outcomes	1712	First occurrences	2401	Certain infectious and parasitic diseases	2401	Health-related outcomes > First occurrences > Certain infectious and parasitic diseases
30730	CONTINUOUS	150549	0.0303689	0.025624	0.0351138	4.44093e-36	LINEAR	Gamma glutamyltransferase	100078	Biological samples	100080	Assay results	17518	Blood assays	17518	Biological samples > Assay results > Blood assays > Blood biochemistry
1618	CAT-SIN	25920/55432(81352)	-0.10683	-0.123836	-0.0898974	5.57812e-35	LOGISTIC-BINARY	Alcohol usually taken with meals	100000	UK Biobank Assessment Centre	100025	Touchscreen	100050	Lifestyle and environment	100051	UK Biobank Assessment Centre > Touchscreen > Lifestyle and environment > Alcohol
131626	DATE	156213/1013(157226)	0.167563	0.140725	0.194159	6.97896e-35	LOGISTIC-BINARY	Date K50 first reported (crohn's disease [regional enteritis])	100091	Health-related outcomes	1712	First occurrences	2411	Digestive system disorders	2411	Health-related outcomes > First occurrences > Digestive system disorders
20003#1140879802	CAT-MUL	150910/6297(157207)	0.118717	0.0997809	0.137573	7.65657e-35	LOGISTIC-BINARY	Treatment/medication code: amlodipine	100000	UK Biobank Assessment Centre	100071	Verbal interview	100075	Medications	100075	UK Biobank Assessment Centre > Verbal interview > Medications
6152#6	CAT-MUL	154716/2327(157043)	0.145023	0.12169	0.168171	1.86354e-34	LOGISTIC-BINARY	Blood clot, DVT, bronchitis, emphysema, asthma, rhinitis, eczema, allergy diagnosed by doctor: Emphysema/chronic bronchitis	100000	UK Biobank Assessment Centre	100025	Touchscreen	100036	Health and medical history	100044	UK Biobank Assessment Centre > Touchscreen > Health and medical history > Medical conditions
131630	DATE	148211/9015(157226)	0.103611	0.0869194	0.12031	4.79172e-34	LOGISTIC-BINARY	Date K52 first reported (other non-infective gastro-enteritis and colitis)	100091	Health-related outcomes	1712	First occurrences	2411	Digestive system disorders	2411	Health-related outcomes > First occurrences > Digestive system disorders
1458	INTEGER	150598	-0.0600397	-0.0699999	-0.0500795	2.27621e-33	ORDERED-LOGISTIC	Cereal intake	100000	UK Biobank Assessment Centre	100025	Touchscreen	100050	Lifestyle and environment	100052	UK Biobank Assessment Centre > Touchscreen > Lifestyle and environment > Diet
6155#6	CAT-MUL	153309/3277(156586)	0.129673	0.108388	0.150873	4.86363e-33	LOGISTIC-BINARY	Vitamin and mineral supplements: Folic acid or Folate (Vit B9)	100000	UK Biobank Assessment Centre	100025	Touchscreen	100036	Health and medical history	100045	UK Biobank Assessment Centre > Touchscreen > Health and medical history > Medication
6179#2	CAT-MUL	125696/31244(156940)	-0.0928929	-0.108197	-0.0777736	5.23571e-33	LOGISTIC-BINARY	Mineral and other dietary supplements: Glucosamine	100000	UK Biobank Assessment Centre	100025	Touchscreen	100036	Health and medical history	100045	UK Biobank Assessment Centre > Touchscreen > Health and medical history > Medication
20003#1140861998	CAT-MUL	152858/4349(157207)	0.122933	0.102686	0.143119	9.1491e-33	LOGISTIC-BINARY	Treatment/medication code: ventolin 100micrograms inhaler	100000	UK Biobank Assessment Centre	100071	Verbal interview	100075	Medications	100075	UK Biobank Assessment Centre > Verbal interview > Medications
30780	CONTINUOUS	150335	-0.0306212	-0.035697	-0.0255453	3.03539e-32	LINEAR	LDL direct	100078	Biological samples	100080	Assay results	17518	Blood assays	17518	Biological samples > Assay results > Blood assays > Blood biochemistry
21056	CAT-SIN	58264	0.117446	0.0979585	0.136934	4.84964e-32	ORDERED-LOGISTIC	Degree bothered by shortness of breath in the last 3 months	100089	Online follow-up	153	Digestive health	153	Digestive health	153	Online follow-up > Digestive health
6145#100	CAT-MUL	68176/88250(156426)	-0.064347	-0.0751619	-0.0536203	1.15596e-31	LOGISTIC-BINARY	Illness, injury, bereavement, stress in last 2 years	100000	UK Biobank Assessment Centre	100025	Touchscreen	100059	Psychosocial factors	100060	UK Biobank Assessment Centre > Touchscreen > Psychosocial factors > Mental health
30690	CONTINUOUS	150612	-0.0298253	-0.0348299	-0.0248208	1.65104e-31	LINEAR	Cholesterol	100078	Biological samples	100080	Assay results	17518	Blood assays	17518	Biological samples > Assay results > Blood assays > Blood biochemistry
6159#8	CAT-MUL	154564/2406(156970)	0.134901	0.111807	0.157837	1.31203e-30	LOGISTIC-BINARY	Pain type(s) experienced in last month: Pain all over the body	100000	UK Biobank Assessment Centre	100025	Touchscreen	100036	Health and medical history	100048	UK Biobank Assessment Centre > Touchscreen > Health and medical history > Pain
130070	DATE	152479/4747(157226)	0.116165	0.0961218	0.136107	4.96617e-30	LOGISTIC-BINARY	Date A41 first reported (other septicaemia)	100091	Health-related outcomes	1712	First occurrences	2401	Certain infectious and parasitic diseases	2401	Health-related outcomes > First occurrences > Certain infectious and parasitic diseases
131628	DATE	155248/1978(157226)	0.137827	0.113864	0.161624	1.06749e-29	LOGISTIC-BINARY	Date K51 first reported (ulcerative colitis)	100091	Health-related outcomes	1712	First occurrences	2411	Digestive system disorders	2411	Health-related outcomes > First occurrences > Digestive system disorders
20003#1140864752	CAT-MUL	151676/5531(157207)	0.111211	0.0917619	0.130587	2.95376e-29	LOGISTIC-BINARY	Treatment/medication code: lansoprazole	100000	UK Biobank Assessment Centre	100071	Verbal interview	100075	Medications	100075	UK Biobank Assessment Centre > Verbal interview > Medications
132034	DATE	156150/1076(157226)	0.154409	0.127247	0.181318	4.27078e-29	LOGISTIC-BINARY	Date N19 first reported (unspecified renal failure)	100091	Health-related outcomes	1712	First occurrences	2414	Genitourinary system disorders	2414	Health-related outcomes > First occurrences > Genitourinary system disorders
131416	DATE	151269/5957(157226)	0.108049	0.0890011	0.126988	7.36211e-29	LOGISTIC-BINARY	Date I95 first reported (hypotension)	100091	Health-related outcomes	1712	First occurrences	2409	Circulatory system disorders	2409	Health-related outcomes > First occurrences > Circulatory system disorders
1299	INTEGER	147996	-0.0581508	-0.0685163	-0.0477852	8.34741e-29	ORDERED-LOGISTIC	Salad / raw vegetable intake	100000	UK Biobank Assessment Centre	100025	Touchscreen	100050	Lifestyle and environment	100052	UK Biobank Assessment Centre > Touchscreen > Lifestyle and environment > Diet
131354	DATE	152005/5221(157226)	0.113168	0.0930956	0.133131	1.66736e-28	LOGISTIC-BINARY	Date I50 first reported (heart failure)	100091	Health-related outcomes	1712	First occurrences	2409	Circulatory system disorders	2409	Health-related outcomes > First occurrences > Circulatory system disorders
20162	CONTINUOUS	44138	0.0511717	0.0421139	0.0602296	1.85392e-28	LINEAR	Pack years adult smoking as proportion of life span exposed to smoking	100000	UK Biobank Assessment Centre	100025	Touchscreen	100050	Lifestyle and environment	100058	UK Biobank Assessment Centre > Touchscreen > Lifestyle and environment > Smoking
1190	CAT-SIN	157180	0.0567116	0.0466105	0.0668128	1.8847e-28	ORDERED-LOGISTIC	Nap during day	100000	UK Biobank Assessment Centre	100025	Touchscreen	100050	Lifestyle and environment	100057	UK Biobank Assessment Centre > Touchscreen > Lifestyle and environment > Sleep
4080	INTEGER	148751	0.0268231	0.0220574	0.0315888	2.76261e-28	LINEAR	Systolic blood pressure, automated reading	100000	UK Biobank Assessment Centre	100006	Physical measures	100011	Blood pressure	100011	UK Biobank Assessment Centre > Physical measures > Blood pressure
6157#1	CAT-MUL	32886/3884(36770)	0.168728	0.138637	0.198882	4.83886e-28	LOGISTIC-BINARY	Why stopped smoking: Illness or ill health	100000	UK Biobank Assessment Centre	100025	Touchscreen	100050	Lifestyle and environment	100058	UK Biobank Assessment Centre > Touchscreen > Lifestyle and environment > Smoking
20161	CONTINUOUS	44138	0.049912	0.0409837	0.0588404	6.68934e-28	LINEAR	Pack years of smoking	100000	UK Biobank Assessment Centre	100025	Touchscreen	100050	Lifestyle and environment	100058	UK Biobank Assessment Centre > Touchscreen > Lifestyle and environment > Smoking
6179#100	CAT-MUL	68352/88588(156940)	0.0624165	0.0512167	0.0737265	1.63559e-27	LOGISTIC-BINARY	Mineral and other dietary supplements	100000	UK Biobank Assessment Centre	100025	Touchscreen	100036	Health and medical history	100045	UK Biobank Assessment Centre > Touchscreen > Health and medical history > Medication
130826	DATE	153957/3269(157226)	0.122208	0.100098	0.144177	1.82184e-27	LOGISTIC-BINARY	Date E86 first reported (volume depletion)	100091	Health-related outcomes	1712	First occurrences	2404	Endocrine, nutritional and metabolic diseases	2404	Health-related outcomes > First occurrences > Endocrine, nutritional and metabolic diseases
1960	CAT-SIN	92063/62090(154153)	0.059898	0.0491131	0.0707723	2.23178e-27	LOGISTIC-BINARY	Fed-up feelings	100000	UK Biobank Assessment Centre	100025	Touchscreen	100059	Psychosocial factors	100060	UK Biobank Assessment Centre > Touchscreen > Psychosocial factors > Mental health
131548	DATE	150488/6738(157226)	0.102394	0.0838111	0.12089	2.71349e-27	LOGISTIC-BINARY	Date J98 first reported (other respiratory disorders)	100091	Health-related outcomes	1712	First occurrences	2410	Respiratory system disorders	2410	Health-related outcomes > First occurrences > Respiratory system disorders
2654-7	CAT-SIN	28449/83677	-999	-999	-999	5.4012e-27	MULTINOMIAL-LOGISTIC	Non-butter spread type details	100000	UK Biobank Assessment Centre	100025	Touchscreen	100050	Lifestyle and environment	100052	UK Biobank Assessment Centre > Touchscreen > Lifestyle and environment > Diet
131834	DATE	156173/1053(157226)	0.151842	0.123661	0.179466	1.56026e-26	LOGISTIC-BINARY	Date L97 first reported (ulcer of lower limb, not elsewhere classified)	100091	Health-related outcomes	1712	First occurrences	2412	Skin and subcutaneous tissue disorders	2412	Health-related outcomes > First occurrences > Skin and subcutaneous tissue disorders
1339	CAT-SIN	156689	-0.0528389	-0.0626488	-0.043029	1.82601e-26	ORDERED-LOGISTIC	Non-oily fish intake	100000	UK Biobank Assessment Centre	100025	Touchscreen	100050	Lifestyle and environment	100052	UK Biobank Assessment Centre > Touchscreen > Lifestyle and environment > Diet
3606	CAT-SIN	19563/3907(23470)	0.154455	0.126148	0.183132	2.24046e-26	LOGISTIC-BINARY	Chest pain or discomfort walking normally	100000	UK Biobank Assessment Centre	100025	Touchscreen	100036	Health and medical history	100039	UK Biobank Assessment Centre > Touchscreen > Health and medical history > Chest pain
2050	CAT-SIN	150578	0.0623014	0.0507831	0.0738196	1.23202e-25	ORDERED-LOGISTIC	Frequency of depressed mood in last 2 weeks	100000	UK Biobank Assessment Centre	100025	Touchscreen	100059	Psychosocial factors	100060	UK Biobank Assessment Centre > Touchscreen > Psychosocial factors > Mental health
1349	CAT-SIN	157013	0.048827	0.0395078	0.0581462	1.78483e-25	ORDERED-LOGISTIC	Processed meat intake	100000	UK Biobank Assessment Centre	100025	Touchscreen	100050	Lifestyle and environment	100052	UK Biobank Assessment Centre > Touchscreen > Lifestyle and environment > Diet
132070	DATE	139578/17648(157226)	0.0742582	0.0602812	0.088289	2.63424e-25	LOGISTIC-BINARY	Date N39 first reported (other disorders of urinary system)	100091	Health-related outcomes	1712	First occurrences	2414	Genitourinary system disorders	2414	Health-related outcomes > First occurrences > Genitourinary system disorders
1200	CAT-SIN	157117	0.0510805	0.0412553	0.0609057	5.29401e-25	ORDERED-LOGISTIC	Sleeplessness / insomnia	100000	UK Biobank Assessment Centre	100025	Touchscreen	100050	Lifestyle and environment	100057	UK Biobank Assessment Centre > Touchscreen > Lifestyle and environment > Sleep
20003#1140871050	CAT-MUL	155689/1518(157207)	0.140724	0.113917	0.167323	6.20116e-25	LOGISTIC-BINARY	Treatment/medication code: calcichew d3 tablet	100000	UK Biobank Assessment Centre	100071	Verbal interview	100075	Medications	100075	UK Biobank Assessment Centre > Verbal interview > Medications
131636	DATE	135570/21656(157226)	0.0698895	0.0565655	0.0832509	1.00689e-24	LOGISTIC-BINARY	Date K57 first reported (diverticular disease of intestine)	100091	Health-related outcomes	1712	First occurrences	2411	Digestive system disorders	2411	Health-related outcomes > First occurrences > Digestive system disorders
20003#1140881856	CAT-MUL	155457/1750(157207)	0.128486	0.103792	0.152972	1.59384e-24	LOGISTIC-BINARY	Treatment/medication code: salbutamol	100000	UK Biobank Assessment Centre	100071	Verbal interview	100075	Medications	100075	UK Biobank Assessment Centre > Verbal interview > Medications
20003#1140870390	CAT-MUL	156465/742(157207)	0.15018	0.121069	0.178745	2.16362e-24	LOGISTIC-BINARY	Treatment/medication code: ferrous sulphate	100000	UK Biobank Assessment Centre	100071	Verbal interview	100075	Medications	100075	UK Biobank Assessment Centre > Verbal interview > Medications
30810	CONTINUOUS	137914	-0.0262965	-0.0313684	-0.0212245	2.99476e-24	LINEAR	Phosphate	100078	Biological samples	100080	Assay results	17518	Blood assays	17518	Biological samples > Assay results > Blood assays > Blood biochemistry
1970	CAT-SIN	117011/36266(153277)	0.0593022	0.047771	0.0709006	9.08967e-24	LOGISTIC-BINARY	Nervous feelings	100000	UK Biobank Assessment Centre	100025	Touchscreen	100059	Psychosocial factors	100060	UK Biobank Assessment Centre > Touchscreen > Psychosocial factors > Mental health
131640	DATE	146267/10959(157226)	0.0818578	0.0658915	0.0978262	9.49257e-24	LOGISTIC-BINARY	Date K59 first reported (other functional intestinal disorders)	100091	Health-related outcomes	1712	First occurrences	2411	Digestive system disorders	2411	Health-related outcomes > First occurrences > Digestive system disorders
132050	DATE	154076/3150(157226)	0.112539	0.090528	0.134439	1.05443e-23	LOGISTIC-BINARY	Date N28 first reported (other disorders of kidney and ureter, not elsewhere classified)	100091	Health-related outcomes	1712	First occurrences	2414	Genitourinary system disorders	2414	Health-related outcomes > First occurrences > Genitourinary system disorders
131702	DATE	146874/10352(157226)	0.0832077	0.0669588	0.0995094	1.27781e-23	LOGISTIC-BINARY	Date L03 first reported (cellulitis)	100091	Health-related outcomes	1712	First occurrences	2412	Skin and subcutaneous tissue disorders	2412	Health-related outcomes > First occurrences > Skin and subcutaneous tissue disorders
1920	CAT-SIN	84394/69235(153629)	0.0550971	0.0443525	0.0659394	1.46207e-23	LOGISTIC-BINARY	Mood swings	100000	UK Biobank Assessment Centre	100025	Touchscreen	100059	Psychosocial factors	100060	UK Biobank Assessment Centre > Touchscreen > Psychosocial factors > Mental health
131490	DATE	155839/1387(157226)	0.1375	0.110222	0.164387	3.07883e-23	LOGISTIC-BINARY	Date J43 first reported (emphysema)	100091	Health-related outcomes	1712	First occurrences	2410	Respiratory system disorders	2410	Health-related outcomes > First occurrences > Respiratory system disorders
131620	DATE	139021/18205(157226)	0.0700136	0.0561006	0.0839561	6.68229e-23	LOGISTIC-BINARY	Date K44 first reported (diaphragmatic hernia)	100091	Health-related outcomes	1712	First occurrences	2411	Digestive system disorders	2411	Health-related outcomes > First occurrences > Digestive system disorders
1428-3	CAT-SIN	83884/157077	-999	-999	-999	7.05086e-23	MULTINOMIAL-LOGISTIC	Spread type	100000	UK Biobank Assessment Centre	100025	Touchscreen	100050	Lifestyle and environment	100052	UK Biobank Assessment Centre > Touchscreen > Lifestyle and environment > Diet
131634	DATE	154057/3169(157226)	0.107588	0.0858665	0.129226	2.48867e-22	LOGISTIC-BINARY	Date K56 first reported (paralytic ileus and intestinal obstruction without hernia)	100091	Health-related outcomes	1712	First occurrences	2411	Digestive system disorders	2411	Health-related outcomes > First occurrences > Digestive system disorders
130230	DATE	153416/3810(157226)	0.103728	0.0827975	0.124685	3.02797e-22	LOGISTIC-BINARY	Date B37 first reported (candidiasis)	100091	Health-related outcomes	1712	First occurrences	2401	Certain infectious and parasitic diseases	2401	Health-related outcomes > First occurrences > Certain infectious and parasitic diseases
1578	INTEGER	112755	-0.0610158	-0.0736328	-0.0483988	5.69619e-22	ORDERED-LOGISTIC	Average weekly champagne plus white wine intake	100000	UK Biobank Assessment Centre	100025	Touchscreen	100050	Lifestyle and environment	100051	UK Biobank Assessment Centre > Touchscreen > Lifestyle and environment > Alcohol
131386	DATE	153308/3918(157226)	0.102395	0.0814012	0.123346	1.17196e-21	LOGISTIC-BINARY	Date I73 first reported (other peripheral vascular diseases)	100091	Health-related outcomes	1712	First occurrences	2409	Circulatory system disorders	2409	Health-related outcomes > First occurrences > Circulatory system disorders
2020	CAT-SIN	127976/26917(154893)	0.0604427	0.0480711	0.0728645	1.19525e-21	LOGISTIC-BINARY	Loneliness, isolation	100000	UK Biobank Assessment Centre	100025	Touchscreen	100059	Psychosocial factors	100060	UK Biobank Assessment Centre > Touchscreen > Psychosocial factors > Mental health
20117-2	CAT-SIN	147225/157101	-999	-999	-999	3.95552e-21	MULTINOMIAL-LOGISTIC	Alcohol drinker status	100000	UK Biobank Assessment Centre	100025	Touchscreen	100050	Lifestyle and environment	100051	UK Biobank Assessment Centre > Touchscreen > Lifestyle and environment > Alcohol
1588	INTEGER	113041	0.0646668	0.0510688	0.0782649	4.38204e-21	ORDERED-LOGISTIC	Average weekly beer plus cider intake	100000	UK Biobank Assessment Centre	100025	Touchscreen	100050	Lifestyle and environment	100051	UK Biobank Assessment Centre > Touchscreen > Lifestyle and environment > Alcohol
131290	DATE	156628/598(157226)	0.148037	0.117378	0.178754	5.99583e-21	LOGISTIC-BINARY	Date I12 first reported (hypertensive renal disease)	100091	Health-related outcomes	1712	First occurrences	2409	Circulatory system disorders	2409	Health-related outcomes > First occurrences > Circulatory system disorders
40012#1	CAT-MUL	156268/958(157226)	0.135916	0.107464	0.164052	6.52614e-21	LOGISTIC-BINARY	Behaviour of cancer tumour: Uncertain whether benign or malignant	100091	Health-related outcomes	100092	Cancer register	100092	Cancer register	100092	Health-related outcomes > Cancer register
131820	DATE	155693/1533(157226)	0.128969	0.10193	0.155695	7.17924e-21	LOGISTIC-BINARY	Date L89 first reported (decubitus ulcer)	100091	Health-related outcomes	1712	First occurrences	2412	Skin and subcutaneous tissue disorders	2412	Health-related outcomes > First occurrences > Skin and subcutaneous tissue disorders
30860	CONTINUOUS	137990	0.0250082	0.019747	0.0302695	1.22083e-20	LINEAR	Total protein	100078	Biological samples	100080	Assay results	17518	Blood assays	17518	Biological samples > Assay results > Blood assays > Blood biochemistry
20127	INTEGER	127828	0.0459193	0.0362089	0.0556297	1.40774e-20	ORDERED-LOGISTIC	Neuroticism score	100000	UK Biobank Assessment Centre	100025	Touchscreen	100059	Psychosocial factors	100060	UK Biobank Assessment Centre > Touchscreen > Psychosocial factors > Mental health
131528	DATE	155975/1251(157226)	0.134048	0.105644	0.161901	1.50508e-20	LOGISTIC-BINARY	Date J84 first reported (other interstitial pulmonary diseases)	100091	Health-related outcomes	1712	First occurrences	2410	Respiratory system disorders	2410	Health-related outcomes > First occurrences > Respiratory system disorders
21002	CONTINUOUS	156753	-0.0206332	-0.0250256	-0.0162407	3.39748e-20	LINEAR	Weight	100000	UK Biobank Assessment Centre	100006	Physical measures	100008	Anthropometry	100010	UK Biobank Assessment Centre > Physical measures > Anthropometry > Body size measures
131848	DATE	156813/413(157226)	0.154036	0.121775	0.186627	3.43804e-20	LOGISTIC-BINARY	Date M05 first reported (seropositive rheumatoid arthritis)	100091	Health-related outcomes	1712	First occurrences	2413	Musculoskeletal system and connective tissue disorders	2413	Health-related outcomes > First occurrences > Musculoskeletal system and connective tissue disorders
1508-2	CAT-SIN	69537/123971	-999	-999	-999	4.016e-20	MULTINOMIAL-LOGISTIC	Coffee type	100000	UK Biobank Assessment Centre	100025	Touchscreen	100050	Lifestyle and environment	100052	UK Biobank Assessment Centre > Touchscreen > Lifestyle and environment > Diet
20003#1141194794	CAT-MUL	148220/8987(157207)	0.0801957	0.063094	0.0973296	4.35989e-20	LOGISTIC-BINARY	Treatment/medication code: bendroflumethiazide	100000	UK Biobank Assessment Centre	100071	Verbal interview	100075	Medications	100075	UK Biobank Assessment Centre > Verbal interview > Medications
130868	DATE	144678/12548(157226)	0.0731453	0.0573992	0.0889597	1.06269e-19	LOGISTIC-BINARY	Date F17 first reported (mental and behavioural disorders due to use of tobacco)	100091	Health-related outcomes	1712	First occurrences	2405	Mental and behavioural disorders	2405	Health-related outcomes > First occurrences > Mental and behavioural disorders
20003#1141174520	CAT-MUL	156273/934(157207)	0.129256	0.101262	0.157041	1.46124e-19	LOGISTIC-BINARY	Treatment/medication code: symbicort 100/6 turbohaler	100000	UK Biobank Assessment Centre	100071	Verbal interview	100075	Medications	100075	UK Biobank Assessment Centre > Verbal interview > Medications
2296	CAT-SIN	156948	0.0548668	0.0431323	0.0666013	1.57804e-19	ORDERED-LOGISTIC	Falls in the last year	100000	UK Biobank Assessment Centre	100025	Touchscreen	100036	Health and medical history	100042	UK Biobank Assessment Centre > Touchscreen > Health and medical history > General health
5255	CONTINUOUS	39258	0.0419447	0.0327409	0.0511485	4.34786e-19	LINEAR	Intra-ocular pressure, Goldmann-correlated (right)	100000	UK Biobank Assessment Centre	100006	Physical measures	100013	Eye measures	100015	UK Biobank Assessment Centre > Physical measures > Eye measures > Intraocular pressure
20003#1140909708	CAT-MUL	156121/1086(157207)	0.12899	0.100726	0.157284	5.70451e-19	LOGISTIC-BINARY	Treatment/medication code: furosemide	100000	UK Biobank Assessment Centre	100071	Verbal interview	100075	Medications	100075	UK Biobank Assessment Centre > Verbal interview > Medications
1239	CAT-SIN	157141	0.0683683	0.0538436	0.0828931	7.45306e-19	ORDERED-LOGISTIC	Current tobacco smoking	100000	UK Biobank Assessment Centre	100025	Touchscreen	100050	Lifestyle and environment	100058	UK Biobank Assessment Centre > Touchscreen > Lifestyle and environment > Smoking
130894	DATE	138337/18889(157226)	0.0613157	0.0476692	0.0749759	1.28268e-18	LOGISTIC-BINARY	Date F32 first reported (depressive episode)	100091	Health-related outcomes	1712	First occurrences	2405	Mental and behavioural disorders	2405	Health-related outcomes > First occurrences > Mental and behavioural disorders
131306	DATE	142308/14918(157226)	0.0682301	0.0530189	0.0834836	1.67582e-18	LOGISTIC-BINARY	Date I25 first reported (chronic ischaemic heart disease)	100091	Health-related outcomes	1712	First occurrences	2409	Circulatory system disorders	2409	Health-related outcomes > First occurrences > Circulatory system disorders
21060	CAT-SIN	58255	0.0772702	0.0594953	0.0950451	3.87516e-18	ORDERED-LOGISTIC	Degree bothered by feeling tired all the time in the last 3 months	100089	Online follow-up	153	Digestive health	153	Digestive health	153	Online follow-up > Digestive health
130018	DATE	149646/7580(157226)	0.078081	0.0604489	0.0957109	3.96097e-18	LOGISTIC-BINARY	Date A09 first reported (diarrhoea and gastro-enteritis of presumed infectious origin)	100091	Health-related outcomes	1712	First occurrences	2401	Certain infectious and parasitic diseases	2401	Health-related outcomes > First occurrences > Certain infectious and parasitic diseases
6159#100	CAT-MUL	93404/63566(156970)	-0.0490703	-0.060224	-0.0380443	4.27411e-18	LOGISTIC-BINARY	Pain type(s) experienced in last month	100000	UK Biobank Assessment Centre	100025	Touchscreen	100036	Health and medical history	100048	UK Biobank Assessment Centre > Touchscreen > Health and medical history > Pain
130854	DATE	153435/3791(157226)	0.0931127	0.0720086	0.114309	5.85004e-18	LOGISTIC-BINARY	Date F10 first reported (mental and behavioural disorders due to use of alcohol)	100091	Health-related outcomes	1712	First occurrences	2405	Mental and behavioural disorders	2405	Health-related outcomes > First occurrences > Mental and behavioural disorders
20003#1140923346	CAT-MUL	153597/3610(157207)	0.0943344	0.0729052	0.115733	5.9623e-18	LOGISTIC-BINARY	Treatment/medication code: co-codamol	100000	UK Biobank Assessment Centre	100071	Verbal interview	100075	Medications	100075	UK Biobank Assessment Centre > Verbal interview > Medications
131390	DATE	156180/1046(157226)	0.122466	0.0948382	0.150348	6.74183e-18	LOGISTIC-BINARY	Date I77 first reported (other disorders of arteries and arterioles)	100091	Health-related outcomes	1712	First occurrences	2409	Circulatory system disorders	2409	Health-related outcomes > First occurrences > Circulatory system disorders
2453	CAT-SIN	144623/12200(156823)	0.0681572	0.0526406	0.0836772	7.35469e-18	LOGISTIC-BINARY	Cancer diagnosed by doctor	100000	UK Biobank Assessment Centre	100025	Touchscreen	100036	Health and medical history	100044	UK Biobank Assessment Centre > Touchscreen > Health and medical history > Medical conditions
5263	CONTINUOUS	39184	0.0405697	0.0313114	0.0498281	9.12061e-18	LINEAR	Intra-ocular pressure, Goldmann-correlated (left)	100000	UK Biobank Assessment Centre	100006	Physical measures	100013	Eye measures	100015	UK Biobank Assessment Centre > Physical measures > Eye measures > Intraocular pressure
131310	DATE	156394/832(157226)	0.130267	0.100719	0.159991	1.13644e-17	LOGISTIC-BINARY	Date I27 first reported (other pulmonary heart diseases)	100091	Health-related outcomes	1712	First occurrences	2409	Circulatory system disorders	2409	Health-related outcomes > First occurrences > Circulatory system disorders
20003#1141175684	CAT-MUL	156880/327(157207)	0.14692	0.113151	0.180359	1.28924e-17	LOGISTIC-BINARY	Treatment/medication code: risedronate sodium	100000	UK Biobank Assessment Centre	100071	Verbal interview	100075	Medications	100075	UK Biobank Assessment Centre > Verbal interview > Medications
130670	DATE	156347/879(157226)	0.124974	0.0963402	0.153772	2.12731e-17	LOGISTIC-BINARY	Date D75 first reported (other diseases of blood and blood-forming organs)	100091	Health-related outcomes	1712	First occurrences	2403	Blood, blood-forming organs and certain immune disorders	2403	Health-related outcomes > First occurrences > Blood, blood-forming organs and certain immune disorders
6179#5	CAT-MUL	152268/4672(156940)	0.0860549	0.0659449	0.106007	3.15163e-17	LOGISTIC-BINARY	Mineral and other dietary supplements: Iron	100000	UK Biobank Assessment Centre	100025	Touchscreen	100036	Health and medical history	100045	UK Biobank Assessment Centre > Touchscreen > Health and medical history > Medication
6155#7	CAT-MUL	122758/33828(156586)	-0.060561	-0.0747261	-0.0465954	3.24824e-17	LOGISTIC-BINARY	Vitamin and mineral supplements: Multivitamins +/- minerals	100000	UK Biobank Assessment Centre	100025	Touchscreen	100036	Health and medical history	100045	UK Biobank Assessment Centre > Touchscreen > Health and medical history > Medication
131598	DATE	138466/18760(157226)	0.0593234	0.0455566	0.0731242	3.2621e-17	LOGISTIC-BINARY	Date K29 first reported (gastritis and duodenitis)	100091	Health-related outcomes	1712	First occurrences	2411	Digestive system disorders	2411	Health-related outcomes > First occurrences > Digestive system disorders
20116-0	CAT-SIN	86481/156629	-999	-999	-999	3.58388e-17	MULTINOMIAL-LOGISTIC	Smoking status	100000	UK Biobank Assessment Centre	100025	Touchscreen	100050	Lifestyle and environment	100058	UK Biobank Assessment Centre > Touchscreen > Lifestyle and environment > Smoking
131586	DATE	150072/7154(157226)	0.0772679	0.059298	0.0952623	3.69134e-17	LOGISTIC-BINARY	Date K22 first reported (other diseases of oesophagus)	100091	Health-related outcomes	1712	First occurrences	2411	Digestive system disorders	2411	Health-related outcomes > First occurrences > Digestive system disorders
130686	DATE	156619/607(157226)	0.129617	0.0995206	0.159769	5.07075e-17	LOGISTIC-BINARY	Date D86 first reported (sarcoidosis)	100091	Health-related outcomes	1712	First occurrences	2403	Blood, blood-forming organs and certain immune disorders	2403	Health-related outcomes > First occurrences > Blood, blood-forming organs and certain immune disorders
20003#1141182628	CAT-MUL	156882/325(157207)	0.142264	0.109731	0.176098	6.44254e-17	LOGISTIC-BINARY	Treatment/medication code: tiotropium	100000	UK Biobank Assessment Centre	100071	Verbal interview	100075	Medications	100075	UK Biobank Assessment Centre > Verbal interview > Medications
131648	DATE	145997/11229(157226)	0.0671675	0.0512392	0.0831112	1.42999e-16	LOGISTIC-BINARY	Date K63 first reported (other diseases of intestine)	100091	Health-related outcomes	1712	First occurrences	2411	Digestive system disorders	2411	Health-related outcomes > First occurrences > Digestive system disorders
20003#1140925978	CAT-MUL	157153/54(157207)	0.179212	0.137726	0.222843	1.53701e-16	LOGISTIC-BINARY	Treatment/medication code: mycophenolate	100000	UK Biobank Assessment Centre	100071	Verbal interview	100075	Medications	100075	UK Biobank Assessment Centre > Verbal interview > Medications
1438	INTEGER	153938	0.0202147	0.0154058	0.0250235	1.74993e-16	LINEAR	Bread intake	100000	UK Biobank Assessment Centre	100025	Touchscreen	100050	Lifestyle and environment	100052	UK Biobank Assessment Centre > Touchscreen > Lifestyle and environment > Diet
130820	DATE	154458/2768(157226)	0.0947023	0.0720411	0.117339	2.37162e-16	LOGISTIC-BINARY	Date E83 first reported (disorders of mineral metabolism)	100091	Health-related outcomes	1712	First occurrences	2404	Endocrine, nutritional and metabolic diseases	2404	Health-related outcomes > First occurrences > Endocrine, nutritional and metabolic diseases
6159#5	CAT-MUL	144121/12849(156970)	0.0630325	0.0479038	0.0780832	2.38592e-16	LOGISTIC-BINARY	Pain type(s) experienced in last month: Stomach or abdominal pain	100000	UK Biobank Assessment Centre	100025	Touchscreen	100036	Health and medical history	100048	UK Biobank Assessment Centre > Touchscreen > Health and medical history > Pain
20003#1140874420	CAT-MUL	156167/1040(157207)	0.118483	0.0902644	0.146855	2.53124e-16	LOGISTIC-BINARY	Treatment/medication code: quinine	100000	UK Biobank Assessment Centre	100071	Verbal interview	100075	Medications	100075	UK Biobank Assessment Centre > Verbal interview > Medications
20003#1140868364	CAT-MUL	157115/92(157207)	0.155165	0.119154	0.194139	3.44259e-16	LOGISTIC-BINARY	Treatment/medication code: prednisone	100000	UK Biobank Assessment Centre	100071	Verbal interview	100075	Medications	100075	UK Biobank Assessment Centre > Verbal interview > Medications
30800	CONTINUOUS	23881	0.0439735	0.0333966	0.0545503	3.85167e-16	LINEAR	Oestradiol	100078	Biological samples	100080	Assay results	17518	Blood assays	17518	Biological samples > Assay results > Blood assays > Blood biochemistry
30640	CONTINUOUS	149892	-0.0212001	-0.0263246	-0.0160757	5.16086e-16	LINEAR	Apolipoprotein B	100078	Biological samples	100080	Assay results	17518	Blood assays	17518	Biological samples > Assay results > Blood assays > Blood biochemistry
1677	CAT-SIN	34094/85944(120038)	-0.0549254	-0.0682904	-0.0416507	6.30739e-16	LOGISTIC-BINARY	Breastfed as a baby	100000	UK Biobank Assessment Centre	100025	Touchscreen	100033	Early life factors	100033	UK Biobank Assessment Centre > Touchscreen > Early life factors
40011#9962	CAT-MUL	157154/72(157226)	0.155826	0.118117	0.195875	9.2615e-16	LOGISTIC-BINARY	Histology of cancer tumour: Essential thrombocythemia	100091	Health-related outcomes	100092	Cancer register	100092	Cancer register	100092	Health-related outcomes > Cancer register
5254	CONTINUOUS	39258	0.0367352	0.0276125	0.0458578	3.03694e-15	LINEAR	Intra-ocular pressure, corneal-compensated (right)	100000	UK Biobank Assessment Centre	100006	Physical measures	100013	Eye measures	100015	UK Biobank Assessment Centre > Physical measures > Eye measures > Intraocular pressure
134	INTEGER	157198	0.0626914	0.0476109	0.0777719	3.13307e-15	ORDERED-LOGISTIC	Number of self-reported cancers	100000	UK Biobank Assessment Centre	100071	Verbal interview	100074	Medical conditions	100074	UK Biobank Assessment Centre > Verbal interview > Medical conditions
131892	DATE	156573/653(157226)	0.122028	0.0919675	0.152541	3.90505e-15	LOGISTIC-BINARY	Date M31 first reported (other necrotising vasculopathies)	100091	Health-related outcomes	1712	First occurrences	2413	Musculoskeletal system and connective tissue disorders	2413	Health-related outcomes > First occurrences > Musculoskeletal system and connective tissue disorders
20003#1140909786	CAT-MUL	155795/1412(157207)	0.104283	0.0781981	0.130517	5.28479e-15	LOGISTIC-BINARY	Treatment/medication code: beclometasone	100000	UK Biobank Assessment Centre	100071	Verbal interview	100075	Medications	100075	UK Biobank Assessment Centre > Verbal interview > Medications
131550	DATE	157041/185(157226)	0.14377	0.106971	0.179554	6.30578e-15	LOGISTIC-BINARY	Date J99 first reported (respiratory disorders in diseases classified elsewhere)	100091	Health-related outcomes	1712	First occurrences	2410	Respiratory system disorders	2410	Health-related outcomes > First occurrences > Respiratory system disorders
131742	DATE	152429/4797(157226)	0.0781137	0.0584077	0.0977796	6.42553e-15	LOGISTIC-BINARY	Date L40 first reported (psoriasis)	100091	Health-related outcomes	1712	First occurrences	2412	Skin and subcutaneous tissue disorders	2412	Health-related outcomes > First occurrences > Skin and subcutaneous tissue disorders
131518	DATE	156186/1040(157226)	0.109262	0.0816221	0.13698	7.50398e-15	LOGISTIC-BINARY	Date J69 first reported (pneumonitis due to solids and liquids)	100091	Health-related outcomes	1712	First occurrences	2410	Respiratory system disorders	2410	Health-related outcomes > First occurrences > Respiratory system disorders
2010	CAT-SIN	119409/32260(151669)	0.0470037	0.0351487	0.0589046	8.55897e-15	LOGISTIC-BINARY	Suffer from 'nerves'	100000	UK Biobank Assessment Centre	100025	Touchscreen	100059	Psychosocial factors	100060	UK Biobank Assessment Centre > Touchscreen > Psychosocial factors > Mental health
20003#1140926606	CAT-MUL	156243/964(157207)	0.111861	0.0835952	0.140219	9.22999e-15	LOGISTIC-BINARY	Treatment/medication code: salbutamol 100micrograms spacehaler	100000	UK Biobank Assessment Centre	100071	Verbal interview	100075	Medications	100075	UK Biobank Assessment Centre > Verbal interview > Medications
1990	CAT-SIN	126679/25875(152554)	0.049237	0.0367316	0.0617636	1.20792e-14	LOGISTIC-BINARY	Tense / 'highly strung'	100000	UK Biobank Assessment Centre	100025	Touchscreen	100059	Psychosocial factors	100060	UK Biobank Assessment Centre > Touchscreen > Psychosocial factors > Mental health
20003#1140884488	CAT-MUL	153893/3314(157207)	0.0842261	0.0624553	0.105721	2.01782e-14	LOGISTIC-BINARY	Treatment/medication code: diclofenac	100000	UK Biobank Assessment Centre	100071	Verbal interview	100075	Medications	100075	UK Biobank Assessment Centre > Verbal interview > Medications
20003#99999	CAT-MUL	152168/5039(157207)	0.0761445	0.0562679	0.0954813	2.0195e-14	LOGISTIC-BINARY	Treatment/medication code: Free-text entry, unable to be coded	100000	UK Biobank Assessment Centre	100071	Verbal interview	100075	Medications	100075	UK Biobank Assessment Centre > Verbal interview > Medications
131894	DATE	156941/285(157226)	0.135689	0.100662	0.170953	2.07133e-14	LOGISTIC-BINARY	Date M32 first reported (systemic lupus erythematosus)	100091	Health-related outcomes	1712	First occurrences	2413	Musculoskeletal system and connective tissue disorders	2413	Health-related outcomes > First occurrences > Musculoskeletal system and connective tissue disorders
40006#D473	CAT-MUL	157163/63(157226)	0.152244	0.113514	0.194131	2.73812e-14	LOGISTIC-BINARY	Type of cancer: ICD10: D47.3 Essential (haemorrhagic) thrombocythaemia	100091	Health-related outcomes	100092	Cancer register	100092	Cancer register	100092	Health-related outcomes > Cancer register
20003#1140879540	CAT-MUL	155372/1835(157207)	0.0978076	0.0722398	0.12297	2.97053e-14	LOGISTIC-BINARY	Treatment/medication code: fluoxetine	100000	UK Biobank Assessment Centre	100071	Verbal interview	100075	Medications	100075	UK Biobank Assessment Centre > Verbal interview > Medications
20003#1140860806	CAT-MUL	150075/7132(157207)	0.0707983	0.0524545	0.0892283	4.50056e-14	LOGISTIC-BINARY	Treatment/medication code: ramipril	100000	UK Biobank Assessment Centre	100071	Verbal interview	100075	Medications	100075	UK Biobank Assessment Centre > Verbal interview > Medications
23405	CONTINUOUS	38307	-0.0405624	-0.0511263	-0.0299984	5.35246e-14	LINEAR	LDL Cholesterol	100078	Biological samples	100080	Blood assays	220	NMR metabolomics	220	Biological samples > Blood assays > NMR metabolomics
24006	CONTINUOUS	145121	0.0187016	0.0138196	0.0235836	6.03179e-14	LINEAR	Particulate matter air pollution (pm2.5); 2010	100088	Additional exposures	113	Local environment	114	Residential air pollution	114	Additional exposures > Local environment > Residential air pollution
131350	DATE	145266/11960(157226)	0.0612909	0.0453002	0.0773309	6.25347e-14	LOGISTIC-BINARY	Date I48 first reported (atrial fibrillation and flutter)	100091	Health-related outcomes	1712	First occurrences	2409	Circulatory system disorders	2409	Health-related outcomes > First occurrences > Circulatory system disorders
30660	CONTINUOUS	128071	-0.0204877	-0.0259055	-0.0150699	1.25347e-13	LINEAR	Direct bilirubin	100078	Biological samples	100080	Assay results	17518	Blood assays	17518	Biological samples > Assay results > Blood assays > Blood biochemistry
24004	CONTINUOUS	155160	0.0175674	0.0129118	0.0222231	1.41348e-13	LINEAR	Nitrogen oxides air pollution; 2010	100088	Additional exposures	113	Local environment	114	Residential air pollution	114	Additional exposures > Local environment > Residential air pollution
30830	CONTINUOUS	136906	-0.0182427	-0.0230859	-0.0133995	1.56058e-13	LINEAR	SHBG	100078	Biological samples	100080	Assay results	17518	Blood assays	17518	Biological samples > Assay results > Blood assays > Blood biochemistry
20003#1141164828	CAT-MUL	156081/1126(157207)	0.110571	0.0807422	0.139622	1.68628e-13	LOGISTIC-BINARY	Treatment/medication code: adcal-d3 1.5g/10micrograms chewable tablet	100000	UK Biobank Assessment Centre	100071	Verbal interview	100075	Medications	100075	UK Biobank Assessment Centre > Verbal interview > Medications
131584	DATE	132718/24508(157226)	0.0476345	0.0349256	0.0603707	2.11252e-13	LOGISTIC-BINARY	Date K21 first reported (gastro-oesophageal reflux disease)	100091	Health-related outcomes	1712	First occurrences	2411	Digestive system disorders	2411	Health-related outcomes > First occurrences > Digestive system disorders
130770	DATE	155915/1311(157226)	0.0968534	0.0706152	0.122923	2.78907e-13	LOGISTIC-BINARY	Date E53 first reported (deficiency of other b group vitamins)	100091	Health-related outcomes	1712	First occurrences	2404	Endocrine, nutritional and metabolic diseases	2404	Health-related outcomes > First occurrences > Endocrine, nutritional and metabolic diseases
131308	DATE	153503/3723(157226)	0.0787788	0.0575264	0.0999704	3.12301e-13	LOGISTIC-BINARY	Date I26 first reported (pulmonary embolism)	100091	Health-related outcomes	1712	First occurrences	2409	Circulatory system disorders	2409	Health-related outcomes > First occurrences > Circulatory system disorders
20003#1140864992	CAT-MUL	155568/1639(157207)	0.0929648	0.067546	0.118189	4.32003e-13	LOGISTIC-BINARY	Treatment/medication code: tramadol	100000	UK Biobank Assessment Centre	100071	Verbal interview	100075	Medications	100075	UK Biobank Assessment Centre > Verbal interview > Medications
20022	CONTINUOUS	90961	-0.0243473	-0.0309476	-0.0177469	4.86922e-13	LINEAR	Birth weight	100000	UK Biobank Assessment Centre	100071	Verbal interview	100072	Early life factors	100072	UK Biobank Assessment Centre > Verbal interview > Early life factors
131918	DATE	152076/5150(157226)	0.0721732	0.0524611	0.0917896	5.68743e-13	LOGISTIC-BINARY	Date M48 first reported (other spondylopathies)	100091	Health-related outcomes	1712	First occurrences	2413	Musculoskeletal system and connective tissue disorders	2413	Health-related outcomes > First occurrences > Musculoskeletal system and connective tissue disorders
131104	DATE	157032/194(157226)	0.124032	0.0889486	0.158315	6.30289e-13	LOGISTIC-BINARY	Date G82 first reported (paraplegia and tetraplegia)	100091	Health-related outcomes	1712	First occurrences	2406	Nervous system disorders	2406	Health-related outcomes > First occurrences > Nervous system disorders
130846	DATE	155230/1996(157226)	0.089309	0.0648902	0.113875	6.49804e-13	LOGISTIC-BINARY	Date F05 first reported (delirium, not induced by alcohol and other psychoactive substances)	100091	Health-related outcomes	1712	First occurrences	2405	Mental and behavioural disorders	2405	Health-related outcomes > First occurrences > Mental and behavioural disorders
20003#1141195044	CAT-MUL	157147/60(157207)	0.144108	0.104489	0.185592	7.20402e-13	LOGISTIC-BINARY	Treatment/medication code: hydroxycarbamide	100000	UK Biobank Assessment Centre	100071	Verbal interview	100075	Medications	100075	UK Biobank Assessment Centre > Verbal interview > Medications
20003#1141182632	CAT-MUL	157045/162(157207)	0.127998	0.0923859	0.16392	7.30779e-13	LOGISTIC-BINARY	Treatment/medication code: spiriva 18micrograms inhalation capsule	100000	UK Biobank Assessment Centre	100071	Verbal interview	100075	Medications	100075	UK Biobank Assessment Centre > Verbal interview > Medications
2267	CAT-SIN	156366	-0.0346599	-0.0442085	-0.0251114	8.53639e-13	ORDERED-LOGISTIC	Use of sun/uv protection	100000	UK Biobank Assessment Centre	100025	Touchscreen	100050	Lifestyle and environment	100055	UK Biobank Assessment Centre > Touchscreen > Lifestyle and environment > Sun exposure
2070	CAT-SIN	151459	0.0420256	0.0306328	0.0534185	8.64408e-13	ORDERED-LOGISTIC	Frequency of tenseness / restlessness in last 2 weeks	100000	UK Biobank Assessment Centre	100025	Touchscreen	100059	Psychosocial factors	100060	UK Biobank Assessment Centre > Touchscreen > Psychosocial factors > Mental health
131690	DATE	156186/1040(157226)	0.099924	0.0720432	0.127605	1.11541e-12	LOGISTIC-BINARY	Date K91 first reported (postprocedural disorders of digestive system, not elsewhere classified)	100091	Health-related outcomes	1712	First occurrences	2411	Digestive system disorders	2411	Health-related outcomes > First occurrences > Digestive system disorders
20003#1141188442	CAT-MUL	146459/10748(157207)	-0.0884679	-0.113099	-0.0643686	1.12746e-12	LOGISTIC-BINARY	Treatment/medication code: glucosamine product	100000	UK Biobank Assessment Centre	100071	Verbal interview	100075	Medications	100075	UK Biobank Assessment Centre > Verbal interview > Medications
6157#3	CAT-MUL	13642/23128(36770)	-0.0831268	-0.106181	-0.0603565	1.16977e-12	LOGISTIC-BINARY	Why stopped smoking: Health precaution	100000	UK Biobank Assessment Centre	100025	Touchscreen	100050	Lifestyle and environment	100058	UK Biobank Assessment Centre > Touchscreen > Lifestyle and environment > Smoking
130708	DATE	145180/12046(157226)	0.0563115	0.0406546	0.0719598	1.70451e-12	LOGISTIC-BINARY	Date E11 first reported (non-insulin-dependent diabetes mellitus)	100091	Health-related outcomes	1712	First occurrences	2404	Endocrine, nutritional and metabolic diseases	2404	Health-related outcomes > First occurrences > Endocrine, nutritional and metabolic diseases
130082	DATE	156383/843(157226)	0.100684	0.0723645	0.128937	1.82385e-12	LOGISTIC-BINARY	Date A49 first reported (bacterial infection of unspecified site)	100091	Health-related outcomes	1712	First occurrences	2401	Certain infectious and parasitic diseases	2401	Health-related outcomes > First occurrences > Certain infectious and parasitic diseases
24019	CONTINUOUS	154808	0.0124063	0.00895154	0.015861	1.95172e-12	LINEAR	Particulate matter air pollution (pm10); 2007	100088	Additional exposures	113	Local environment	114	Residential air pollution	114	Additional exposures > Local environment > Residential air pollution
131368	DATE	154262/2964(157226)	0.0794462	0.0571446	0.101722	2.32981e-12	LOGISTIC-BINARY	Date I64 first reported (stroke, not specified as haemorrhage or infarction)	100091	Health-related outcomes	1712	First occurrences	2409	Circulatory system disorders	2409	Health-related outcomes > First occurrences > Circulatory system disorders
132004	DATE	156868/358(157226)	0.115857	0.0829464	0.148698	2.71578e-12	LOGISTIC-BINARY	Date N03 first reported (chronic nephritic syndrome)	100091	Health-related outcomes	1712	First occurrences	2414	Genitourinary system disorders	2414	Health-related outcomes > First occurrences > Genitourinary system disorders
23400	CONTINUOUS	38307	-0.0365285	-0.0468019	-0.0262551	3.24122e-12	LINEAR	Total Cholesterol	100078	Biological samples	100080	Blood assays	220	NMR metabolomics	220	Biological samples > Blood assays > NMR metabolomics
30750	CONTINUOUS	150231	0.017278	0.0124119	0.022144	3.43446e-12	LINEAR	Glycated haemoglobin (HbA1c)	100078	Biological samples	100080	Assay results	17518	Blood assays	17518	Biological samples > Assay results > Blood assays > Blood biochemistry
131692	DATE	149675/7551(157226)	0.0621865	0.0444954	0.0796934	3.81204e-12	LOGISTIC-BINARY	Date K92 first reported (other diseases of digestive system)	100091	Health-related outcomes	1712	First occurrences	2411	Digestive system disorders	2411	Health-related outcomes > First occurrences > Digestive system disorders
1170	CAT-SIN	157053	-0.034454	-0.0441622	-0.0247459	4.11076e-12	ORDERED-LOGISTIC	Getting up in morning	100000	UK Biobank Assessment Centre	100025	Touchscreen	100050	Lifestyle and environment	100057	UK Biobank Assessment Centre > Touchscreen > Lifestyle and environment > Sleep
20003#1140860696	CAT-MUL	152947/4260(157207)	0.0719924	0.051318	0.0923466	4.85033e-12	LOGISTIC-BINARY	Treatment/medication code: lisinopril	100000	UK Biobank Assessment Centre	100071	Verbal interview	100075	Medications	100075	UK Biobank Assessment Centre > Verbal interview > Medications
131602	DATE	151008/6218(157226)	0.0661107	0.0471921	0.0848453	5.23944e-12	LOGISTIC-BINARY	Date K31 first reported (other diseases of stomach and duodenum)	100091	Health-related outcomes	1712	First occurrences	2411	Digestive system disorders	2411	Health-related outcomes > First occurrences > Digestive system disorders
131582	DATE	151288/5938(157226)	0.0658865	0.0469769	0.0846181	5.82477e-12	LOGISTIC-BINARY	Date K20 first reported (oesophagitis)	100091	Health-related outcomes	1712	First occurrences	2411	Digestive system disorders	2411	Health-related outcomes > First occurrences > Digestive system disorders
1478	CAT-SIN	157208	0.0339559	0.0243225	0.0435892	6.0842e-12	ORDERED-LOGISTIC	Salt added to food	100000	UK Biobank Assessment Centre	100025	Touchscreen	100050	Lifestyle and environment	100052	UK Biobank Assessment Centre > Touchscreen > Lifestyle and environment > Diet
20003#1140862572	CAT-MUL	156854/353(157207)	0.112826	0.0797754	0.145497	6.22823e-12	LOGISTIC-BINARY	Treatment/medication code: budesonide	100000	UK Biobank Assessment Centre	100071	Verbal interview	100075	Medications	100075	UK Biobank Assessment Centre > Verbal interview > Medications
40006#D471	CAT-MUL	157166/60(157226)	0.180221	0.132464	0.233681	6.3486e-12	LOGISTIC-BINARY	Type of cancer: ICD10: D47.1 Chronic myeloproliferative disease	100091	Health-related outcomes	100092	Cancer register	100092	Cancer register	100092	Health-related outcomes > Cancer register
20003#1140884444	CAT-MUL	156370/837(157207)	0.101072	0.0711125	0.12997	6.68464e-12	LOGISTIC-BINARY	Treatment/medication code: codeine	100000	UK Biobank Assessment Centre	100071	Verbal interview	100075	Medications	100075	UK Biobank Assessment Centre > Verbal interview > Medications
1737	INTEGER	117512	-0.0420372	-0.0542658	-0.0298086	7.28264e-12	ORDERED-LOGISTIC	Childhood sunburn occasions	100000	UK Biobank Assessment Centre	100025	Touchscreen	100050	Lifestyle and environment	100055	UK Biobank Assessment Centre > Touchscreen > Lifestyle and environment > Sun exposure
130244	DATE	157062/164(157226)	0.124298	0.0865222	0.159912	7.46024e-12	LOGISTIC-BINARY	Date B44 first reported (aspergillosis)	100091	Health-related outcomes	1712	First occurrences	2401	Certain infectious and parasitic diseases	2401	Health-related outcomes > First occurrences > Certain infectious and parasitic diseases
20003#1140862144	CAT-MUL	156787/420(157207)	0.109007	0.0766483	0.14049	7.74858e-12	LOGISTIC-BINARY	Treatment/medication code: salmeterol	100000	UK Biobank Assessment Centre	100071	Verbal interview	100075	Medications	100075	UK Biobank Assessment Centre > Verbal interview > Medications
23470	CONTINUOUS	38231	-0.0363256	-0.0467327	-0.0259186	7.96078e-12	LINEAR	Glucose	100078	Biological samples	100080	Blood assays	220	NMR metabolomics	220	Biological samples > Blood assays > NMR metabolomics
5262	CONTINUOUS	39184	0.0319744	0.0228091	0.0411397	8.16265e-12	LINEAR	Intra-ocular pressure, corneal-compensated (left)	100000	UK Biobank Assessment Centre	100006	Physical measures	100013	Eye measures	100015	UK Biobank Assessment Centre > Physical measures > Eye measures > Intraocular pressure
130646	DATE	156724/502(157226)	0.106758	0.0760884	0.138223	8.52844e-12	LOGISTIC-BINARY	Date D63 first reported (anaemia in chronic diseases classified elsewhere)	100091	Health-related outcomes	1712	First occurrences	2403	Blood, blood-forming organs and certain immune disorders	2403	Health-related outcomes > First occurrences > Blood, blood-forming organs and certain immune disorders
131876	DATE	129202/28024(157226)	0.0436174	0.0311116	0.0561647	8.66212e-12	LOGISTIC-BINARY	Date M19 first reported (other arthrosis)	100091	Health-related outcomes	1712	First occurrences	2413	Musculoskeletal system and connective tissue disorders	2413	Health-related outcomes > First occurrences > Musculoskeletal system and connective tissue disorders
131356	DATE	150530/6696(157226)	0.0646175	0.0460033	0.0831813	8.8727e-12	LOGISTIC-BINARY	Date I51 first reported (complications and ill-defined descriptions of heart disease)	100091	Health-related outcomes	1712	First occurrences	2409	Circulatory system disorders	2409	Health-related outcomes > First occurrences > Circulatory system disorders
40012#3	CAT-MUL	126519/30707(157226)	0.0421985	0.0300944	0.0543479	8.97238e-12	LOGISTIC-BINARY	Behaviour of cancer tumour: Malignant, primary site	100091	Health-related outcomes	100092	Cancer register	100092	Cancer register	100092	Health-related outcomes > Cancer register
131830	DATE	157022/204(157226)	0.128314	0.0885469	0.16369	9.35558e-12	LOGISTIC-BINARY	Date L94 first reported (other localised connective tissue disorders)	100091	Health-related outcomes	1712	First occurrences	2412	Skin and subcutaneous tissue disorders	2412	Health-related outcomes > First occurrences > Skin and subcutaneous tissue disorders
24016	CONTINUOUS	155160	0.013984	0.0099587	0.0180092	9.85977e-12	LINEAR	Nitrogen dioxide air pollution; 2005	100088	Additional exposures	113	Local environment	114	Residential air pollution	114	Additional exposures > Local environment > Residential air pollution
20003#1140865588	CAT-MUL	157096/111(157207)	0.124392	0.0842156	0.159736	1.00731e-11	LOGISTIC-BINARY	Treatment/medication code: pentasa sr 250mg m/r tablet	100000	UK Biobank Assessment Centre	100071	Verbal interview	100075	Medications	100075	UK Biobank Assessment Centre > Verbal interview > Medications
20003#1140874896	CAT-MUL	156944/263(157207)	0.113872	0.0790884	0.14714	1.19407e-11	LOGISTIC-BINARY	Treatment/medication code: hydrocortisone	100000	UK Biobank Assessment Centre	100071	Verbal interview	100075	Medications	100075	UK Biobank Assessment Centre > Verbal interview > Medications
131912	DATE	156582/644(157226)	0.104223	0.073229	0.134105	1.24381e-11	LOGISTIC-BINARY	Date M45 first reported (ankylosing spondylitis)	100091	Health-related outcomes	1712	First occurrences	2413	Musculoskeletal system and connective tissue disorders	2413	Health-related outcomes > First occurrences > Musculoskeletal system and connective tissue disorders
131366	DATE	154345/2881(157226)	0.0778497	0.0551984	0.100458	1.24587e-11	LOGISTIC-BINARY	Date I63 first reported (cerebral infarction)	100091	Health-related outcomes	1712	First occurrences	2409	Circulatory system disorders	2409	Health-related outcomes > First occurrences > Circulatory system disorders
24018	CONTINUOUS	155160	0.0136113	0.00966728	0.0175554	1.34624e-11	LINEAR	Nitrogen dioxide air pollution; 2007	100088	Additional exposures	113	Local environment	114	Residential air pollution	114	Additional exposures > Local environment > Residential air pollution
2443	CAT-SIN	149722/7164(156886)	0.0621849	0.0440796	0.0802277	1.43042e-11	LOGISTIC-BINARY	Diabetes diagnosed by doctor	100000	UK Biobank Assessment Centre	100025	Touchscreen	100036	Health and medical history	100044	UK Biobank Assessment Centre > Touchscreen > Health and medical history > Medical conditions
131740	DATE	141302/15924(157226)	0.0493487	0.0348672	0.0637438	1.92457e-11	LOGISTIC-BINARY	Date L30 first reported (other dermatitis)	100091	Health-related outcomes	1712	First occurrences	2412	Skin and subcutaneous tissue disorders	2412	Health-related outcomes > First occurrences > Skin and subcutaneous tissue disorders
20003#1140884308	CAT-MUL	156994/213(157207)	0.125316	0.0872715	0.162288	1.95852e-11	LOGISTIC-BINARY	Treatment/medication code: hydroxychloroquine	100000	UK Biobank Assessment Centre	100071	Verbal interview	100075	Medications	100075	UK Biobank Assessment Centre > Verbal interview > Medications
20003#1141171948	CAT-MUL	156742/465(157207)	0.111644	0.0782699	0.144528	2.06913e-11	LOGISTIC-BINARY	Treatment/medication code: adcal 600mg chewable tablet	100000	UK Biobank Assessment Centre	100071	Verbal interview	100075	Medications	100075	UK Biobank Assessment Centre > Verbal interview > Medications
48	CONTINUOUS	156943	0.015012	0.0106175	0.0194066	2.15829e-11	LINEAR	Waist circumference	100000	UK Biobank Assessment Centre	100006	Physical measures	100008	Anthropometry	100010	UK Biobank Assessment Centre > Physical measures > Anthropometry > Body size measures
20003#1140883066	CAT-MUL	155787/1420(157207)	0.0885669	0.0622333	0.11459	2.2766e-11	LOGISTIC-BINARY	Treatment/medication code: insulin product	100000	UK Biobank Assessment Centre	100071	Verbal interview	100075	Medications	100075	UK Biobank Assessment Centre > Verbal interview > Medications
40011#9960	CAT-MUL	157173/53(157226)	0.180972	0.132032	0.237007	2.2772e-11	LOGISTIC-BINARY	Histology of cancer tumour: Chronic myeloproliferative disease, NOS	100091	Health-related outcomes	100092	Cancer register	100092	Cancer register	100092	Health-related outcomes > Cancer register
1628	CAT-SIN	146396	0.0348619	0.0244831	0.0452408	2.31915e-11	ORDERED-LOGISTIC	Alcohol intake versus 10 years previously	100000	UK Biobank Assessment Centre	100025	Touchscreen	100050	Lifestyle and environment	100051	UK Biobank Assessment Centre > Touchscreen > Lifestyle and environment > Alcohol
24017	CONTINUOUS	155160	0.013912	0.00982744	0.0179965	2.46898e-11	LINEAR	Nitrogen dioxide air pollution; 2006	100088	Additional exposures	113	Local environment	114	Residential air pollution	114	Additional exposures > Local environment > Residential air pollution
24003	CONTINUOUS	155160	0.0151418	0.0106899	0.0195937	2.63152e-11	LINEAR	Nitrogen dioxide air pollution; 2010	100088	Additional exposures	113	Local environment	114	Residential air pollution	114	Additional exposures > Local environment > Residential air pollution
3751	CAT-SIN	14136/4925(19061)	0.107809	0.0762889	0.139918	3.14334e-11	LOGISTIC-BINARY	Chest pain or discomfort when walking uphill or hurrying	100000	UK Biobank Assessment Centre	100025	Touchscreen	100036	Health and medical history	100039	UK Biobank Assessment Centre > Touchscreen > Health and medical history > Chest pain
130714	DATE	150199/7027(157226)	0.0613993	0.0431377	0.079575	3.636e-11	LOGISTIC-BINARY	Date E14 first reported (unspecified diabetes mellitus)	100091	Health-related outcomes	1712	First occurrences	2404	Endocrine, nutritional and metabolic diseases	2404	Health-related outcomes > First occurrences > Endocrine, nutritional and metabolic diseases
40006#D45	CAT-MUL	157169/57(157226)	0.133682	0.0906626	0.17352	4.02298e-11	LOGISTIC-BINARY	Type of cancer: ICD10: D45 Polycythaemia vera	100091	Health-related outcomes	100092	Cancer register	100092	Cancer register	100092	Health-related outcomes > Cancer register
20003#1140911642	CAT-MUL	157150/57(157207)	0.145561	0.0940635	0.186737	4.3137e-11	LOGISTIC-BINARY	Treatment/medication code: tacrolimus	100000	UK Biobank Assessment Centre	100071	Verbal interview	100075	Medications	100075	UK Biobank Assessment Centre > Verbal interview > Medications
132008	DATE	156965/261(157226)	0.113867	0.0793794	0.148948	5.81762e-11	LOGISTIC-BINARY	Date N05 first reported (unspecified nephritic syndrome)	100091	Health-related outcomes	1712	First occurrences	2414	Genitourinary system disorders	2414	Health-related outcomes > First occurrences > Genitourinary system disorders
1930	CAT-SIN	88426/66317(154743)	0.0351087	0.0246352	0.0456679	5.95897e-11	LOGISTIC-BINARY	Miserableness	100000	UK Biobank Assessment Centre	100025	Touchscreen	100059	Psychosocial factors	100060	UK Biobank Assessment Centre > Touchscreen > Psychosocial factors > Mental health
40011#9950	CAT-MUL	157164/62(157226)	0.134894	0.0916168	0.17581	7.53417e-11	LOGISTIC-BINARY	Histology of cancer tumour: Polycythemia vera	100091	Health-related outcomes	100092	Cancer register	100092	Cancer register	100092	Health-related outcomes > Cancer register
20003#1141157126	CAT-MUL	156935/272(157207)	0.112079	0.0757768	0.145724	8.22534e-11	LOGISTIC-BINARY	Treatment/medication code: montelukast product	100000	UK Biobank Assessment Centre	100071	Verbal interview	100075	Medications	100075	UK Biobank Assessment Centre > Verbal interview > Medications
131930	DATE	156997/229(157226)	0.1105	0.074809	0.144146	9.50908e-11	LOGISTIC-BINARY	Date M60 first reported (myositis)	100091	Health-related outcomes	1712	First occurrences	2413	Musculoskeletal system and connective tissue disorders	2413	Health-related outcomes > First occurrences > Musculoskeletal system and connective tissue disorders
130734	DATE	156740/486(157226)	0.101968	0.0695596	0.13309	1.07419e-10	LOGISTIC-BINARY	Date E27 first reported (other disorders of adrenal gland)	100091	Health-related outcomes	1712	First occurrences	2404	Endocrine, nutritional and metabolic diseases	2404	Health-related outcomes > First occurrences > Endocrine, nutritional and metabolic diseases
20003#1140862944	CAT-MUL	157123/84(157207)	0.119485	0.0784233	0.155596	1.44427e-10	LOGISTIC-BINARY	Treatment/medication code: carbocisteine	100000	UK Biobank Assessment Centre	100071	Verbal interview	100075	Medications	100075	UK Biobank Assessment Centre > Verbal interview > Medications
131674	DATE	146533/10693(157226)	0.0529867	0.0366187	0.0691244	1.50882e-10	LOGISTIC-BINARY	Date K80 first reported (cholelithiasis)	100091	Health-related outcomes	1712	First occurrences	2411	Digestive system disorders	2411	Health-related outcomes > First occurrences > Digestive system disorders
20003#1140879616	CAT-MUL	154257/2950(157207)	0.074746	0.0512569	0.0974234	1.56411e-10	LOGISTIC-BINARY	Treatment/medication code: amitriptyline	100000	UK Biobank Assessment Centre	100071	Verbal interview	100075	Medications	100075	UK Biobank Assessment Centre > Verbal interview > Medications
131864	DATE	143661/13565(157226)	0.0499542	0.034587	0.0653116	1.77307e-10	LOGISTIC-BINARY	Date M13 first reported (other arthritis)	100091	Health-related outcomes	1712	First occurrences	2413	Musculoskeletal system and connective tissue disorders	2413	Health-related outcomes > First occurrences > Musculoskeletal system and connective tissue disorders
131556	DATE	155484/1742(157226)	0.0817149	0.0556407	0.106648	1.80538e-10	LOGISTIC-BINARY	Date K02 first reported (dental caries)	100091	Health-related outcomes	1712	First occurrences	2411	Digestive system disorders	2411	Health-related outcomes > First occurrences > Digestive system disorders
131960	DATE	129291/27935(157226)	0.0407393	0.0281774	0.0533168	2.0424e-10	LOGISTIC-BINARY	Date M79 first reported (other soft tissue disorders, not elsewhere classified)	100091	Health-related outcomes	1712	First occurrences	2413	Musculoskeletal system and connective tissue disorders	2413	Health-related outcomes > First occurrences > Musculoskeletal system and connective tissue disorders
131380	DATE	156107/1119(157226)	0.089283	0.061471	0.117248	2.28289e-10	LOGISTIC-BINARY	Date I70 first reported (atherosclerosis)	100091	Health-related outcomes	1712	First occurrences	2409	Circulatory system disorders	2409	Health-related outcomes > First occurrences > Circulatory system disorders
20003#1140862148	CAT-MUL	156806/401(157207)	0.105745	0.0709991	0.138237	2.43601e-10	LOGISTIC-BINARY	Treatment/medication code: serevent 25mcg inhaler	100000	UK Biobank Assessment Centre	100071	Verbal interview	100075	Medications	100075	UK Biobank Assessment Centre > Verbal interview > Medications
131532	DATE	157008/218(157226)	0.107397	0.0714052	0.140729	2.47192e-10	LOGISTIC-BINARY	Date J86 first reported (pyothorax)	100091	Health-related outcomes	1712	First occurrences	2410	Respiratory system disorders	2410	Health-related outcomes > First occurrences > Respiratory system disorders
131374	DATE	154065/3161(157226)	0.071262	0.0488988	0.0933358	2.50478e-10	LOGISTIC-BINARY	Date I67 first reported (other cerebrovascular diseases)	100091	Health-related outcomes	1712	First occurrences	2409	Circulatory system disorders	2409	Health-related outcomes > First occurrences > Circulatory system disorders
20003#1140888646	CAT-MUL	155816/1391(157207)	0.0879206	0.0607237	0.11575	3.02138e-10	LOGISTIC-BINARY	Treatment/medication code: felodipine	100000	UK Biobank Assessment Centre	100071	Verbal interview	100075	Medications	100075	UK Biobank Assessment Centre > Verbal interview > Medications
6145#6	CAT-MUL	139266/17160(156426)	0.0465792	0.0318862	0.0610057	3.27767e-10	LOGISTIC-BINARY	Illness, injury, bereavement, stress in last 2 years: Financial difficulties	100000	UK Biobank Assessment Centre	100025	Touchscreen	100059	Psychosocial factors	100060	UK Biobank Assessment Centre > Touchscreen > Psychosocial factors > Mental health
20003#1141156836	CAT-MUL	155496/1711(157207)	0.0811149	0.0555093	0.106731	3.76482e-10	LOGISTIC-BINARY	Treatment/medication code: candesartan cilexetil	100000	UK Biobank Assessment Centre	100071	Verbal interview	100075	Medications	100075	UK Biobank Assessment Centre > Verbal interview > Medications
3446-1	CAT-SIN	6797/10025	-999	-999	-999	5.13256e-10	MULTINOMIAL-LOGISTIC	Type of tobacco currently smoked	100000	UK Biobank Assessment Centre	100025	Touchscreen	100050	Lifestyle and environment	100058	UK Biobank Assessment Centre > Touchscreen > Lifestyle and environment > Smoking
20003#1140909702	CAT-MUL	156900/307(157207)	0.105369	0.0696392	0.138497	5.42181e-10	LOGISTIC-BINARY	Treatment/medication code: sulfasalazine	100000	UK Biobank Assessment Centre	100071	Verbal interview	100075	Medications	100075	UK Biobank Assessment Centre > Verbal interview > Medications
131972	DATE	152206/5020(157226)	0.0665128	0.0449533	0.0871398	5.45882e-10	LOGISTIC-BINARY	Date M85 first reported (other disorders of bone density and structure)	100091	Health-related outcomes	1712	First occurrences	2413	Musculoskeletal system and connective tissue disorders	2413	Health-related outcomes > First occurrences > Musculoskeletal system and connective tissue disorders
130016	DATE	155488/1738(157226)	0.0792169	0.0532023	0.104073	5.54605e-10	LOGISTIC-BINARY	Date A08 first reported (viral and other specified intestinal infections)	100091	Health-related outcomes	1712	First occurrences	2401	Certain infectious and parasitic diseases	2401	Health-related outcomes > First occurrences > Certain infectious and parasitic diseases
131450	DATE	156789/437(157226)	0.0977554	0.064683	0.128528	5.8895e-10	LOGISTIC-BINARY	Date J15 first reported (bacterial pneumonia, not elsewhere classified)	100091	Health-related outcomes	1712	First occurrences	2410	Respiratory system disorders	2410	Health-related outcomes > First occurrences > Respiratory system disorders
20003#1141157486	CAT-MUL	156993/214(157207)	0.115433	0.0746777	0.151046	6.21934e-10	LOGISTIC-BINARY	Treatment/medication code: salbutamol product	100000	UK Biobank Assessment Centre	100071	Verbal interview	100075	Medications	100075	UK Biobank Assessment Centre > Verbal interview > Medications
20003#1140862266	CAT-MUL	157154/53(157207)	0.143566	0.0943193	0.187639	6.79727e-10	LOGISTIC-BINARY	Treatment/medication code: phyllocontin continus 225mg m/r tablet	100000	UK Biobank Assessment Centre	100071	Verbal interview	100075	Medications	100075	UK Biobank Assessment Centre > Verbal interview > Medications
130706	DATE	155822/1404(157226)	0.0826527	0.0554247	0.108719	7.45461e-10	LOGISTIC-BINARY	Date E10 first reported (insulin-dependent diabetes mellitus)	100091	Health-related outcomes	1712	First occurrences	2404	Endocrine, nutritional and metabolic diseases	2404	Health-related outcomes > First occurrences > Endocrine, nutritional and metabolic diseases
40007	CONTINUOUS	11188	-0.0209914	-0.0276728	-0.0143099	7.60905e-10	LINEAR	Age at death	100091	Health-related outcomes	100093	Death register	100093	Death register	100093	Health-related outcomes > Death register
20001#1001	CAT-MUL	157113/94(157207)	0.119063	0.0762616	0.156339	9.19812e-10	LOGISTIC-BINARY	Cancer code, self-reported: lung cancer	100000	UK Biobank Assessment Centre	100071	Verbal interview	100074	Medical conditions	100074	UK Biobank Assessment Centre > Verbal interview > Medical conditions
20003#1141164086	CAT-MUL	156949/258(157207)	0.106217	0.070445	0.140318	1.05403e-09	LOGISTIC-BINARY	Treatment/medication code: salmeterol+fluticasone propionate	100000	UK Biobank Assessment Centre	100071	Verbal interview	100075	Medications	100075	UK Biobank Assessment Centre > Verbal interview > Medications
131852	DATE	156768/458(157226)	0.0987261	0.0642465	0.130268	1.15237e-09	LOGISTIC-BINARY	Date M07 first reported (psoriatic and enteropathic arthropathies)	100091	Health-related outcomes	1712	First occurrences	2413	Musculoskeletal system and connective tissue disorders	2413	Health-related outcomes > First occurrences > Musculoskeletal system and connective tissue disorders
130624	DATE	156082/1144(157226)	0.0868178	0.0578156	0.114451	1.15238e-09	LOGISTIC-BINARY	Date D51 first reported (vitamin b12 deficiency anaemia)	100091	Health-related outcomes	1712	First occurrences	2403	Blood, blood-forming organs and certain immune disorders	2403	Health-related outcomes > First occurrences > Blood, blood-forming organs and certain immune disorders
2100	CAT-SIN	139149/17502(156651)	0.0432213	0.0291672	0.0570897	1.20052e-09	LOGISTIC-BINARY	Seen a psychiatrist for nerves, anxiety, tension or depression	100000	UK Biobank Assessment Centre	100025	Touchscreen	100059	Psychosocial factors	100060	UK Biobank Assessment Centre > Touchscreen > Psychosocial factors > Mental health
20003#1141157402	CAT-MUL	157157/50(157207)	0.142065	0.0914788	0.189099	1.29919e-09	LOGISTIC-BINARY	Treatment/medication code: prednisolone product	100000	UK Biobank Assessment Centre	100071	Verbal interview	100075	Medications	100075	UK Biobank Assessment Centre > Verbal interview > Medications
131858	DATE	151068/6158(157226)	0.059232	0.0399005	0.0783933	1.45662e-09	LOGISTIC-BINARY	Date M10 first reported (gout)	100091	Health-related outcomes	1712	First occurrences	2413	Musculoskeletal system and connective tissue disorders	2413	Health-related outcomes > First occurrences > Musculoskeletal system and connective tissue disorders
131906	DATE	155889/1337(157226)	0.0825328	0.0545442	0.10916	1.62173e-09	LOGISTIC-BINARY	Date M41 first reported (scoliosis)	100091	Health-related outcomes	1712	First occurrences	2413	Musculoskeletal system and connective tissue disorders	2413	Health-related outcomes > First occurrences > Musculoskeletal system and connective tissue disorders
40011#8070	CAT-MUL	154851/2375(157226)	0.0726213	0.0484804	0.0961607	1.68488e-09	LOGISTIC-BINARY	Histology of cancer tumour: Squamous cell carcinoma	100091	Health-related outcomes	100092	Cancer register	100092	Cancer register	100092	Health-related outcomes > Cancer register
20003#1140866236	CAT-MUL	156968/239(157207)	0.103391	0.0660267	0.136446	1.6887e-09	LOGISTIC-BINARY	Treatment/medication code: spironolactone	100000	UK Biobank Assessment Centre	100071	Verbal interview	100075	Medications	100075	UK Biobank Assessment Centre > Verbal interview > Medications
20003#2038459888	CAT-MUL	157187/20(157207)	0.158965	0.102346	0.210544	1.90995e-09	LOGISTIC-BINARY	Treatment/medication code: cyclosporin	100000	UK Biobank Assessment Centre	100071	Verbal interview	100075	Medications	100075	UK Biobank Assessment Centre > Verbal interview > Medications
131086	DATE	155629/1597(157226)	0.0788172	0.0520286	0.104474	2.41464e-09	LOGISTIC-BINARY	Date G62 first reported (other polyneuropathies)	100091	Health-related outcomes	1712	First occurrences	2406	Nervous system disorders	2406	Health-related outcomes > First occurrences > Nervous system disorders
6150#3	CAT-MUL	154699/2285(156984)	0.0716756	0.0475147	0.0952623	2.71783e-09	LOGISTIC-BINARY	Vascular/heart problems diagnosed by doctor: Stroke	100000	UK Biobank Assessment Centre	100025	Touchscreen	100036	Health and medical history	100044	UK Biobank Assessment Centre > Touchscreen > Health and medical history > Medical conditions
2023-01-21	CAT-SIN	154507/157062	-999	-999	-999	2.97815e-09	MULTINOMIAL-LOGISTIC	Weight method	100000	UK Biobank Assessment Centre	100006	Physical measures	100008	Anthropometry	100010	UK Biobank Assessment Centre > Physical measures > Anthropometry > Body size measures
4079	INTEGER	148752	0.0151612	0.0101398	0.0201826	3.26925e-09	LINEAR	Diastolic blood pressure, automated reading	100000	UK Biobank Assessment Centre	100006	Physical measures	100011	Blood pressure	100011	UK Biobank Assessment Centre > Physical measures > Blood pressure
20003#1140864286	CAT-MUL	156947/260(157207)	0.104427	0.0665814	0.138384	3.31218e-09	LOGISTIC-BINARY	Treatment/medication code: flixotide 25micrograms inhaler	100000	UK Biobank Assessment Centre	100071	Verbal interview	100075	Medications	100075	UK Biobank Assessment Centre > Verbal interview > Medications
20003#1140862168	CAT-MUL	156874/333(157207)	0.100865	0.0629548	0.1331	3.47897e-09	LOGISTIC-BINARY	Treatment/medication code: bricanyl 250mcg inhaler	100000	UK Biobank Assessment Centre	100071	Verbal interview	100075	Medications	100075	UK Biobank Assessment Centre > Verbal interview > Medications
49	CONTINUOUS	156924	-0.0150402	-0.020052	-0.0100283	4.06694e-09	LINEAR	Hip circumference	100000	UK Biobank Assessment Centre	100006	Physical measures	100008	Anthropometry	100010	UK Biobank Assessment Centre > Physical measures > Anthropometry > Body size measures
20003#1140867490	CAT-MUL	157050/157(157207)	0.110032	0.0683035	0.145826	4.08807e-09	LOGISTIC-BINARY	Treatment/medication code: lithium product	100000	UK Biobank Assessment Centre	100071	Verbal interview	100075	Medications	100075	UK Biobank Assessment Centre > Verbal interview > Medications
131590	DATE	153524/3702(157226)	0.0641776	0.0421785	0.0853906	4.3478e-09	LOGISTIC-BINARY	Date K25 first reported (gastric ulcer)	100091	Health-related outcomes	1712	First occurrences	2411	Digestive system disorders	2411	Health-related outcomes > First occurrences > Digestive system disorders
20003#1140865578	CAT-MUL	157003/204(157207)	0.105669	0.0662204	0.140375	4.64192e-09	LOGISTIC-BINARY	Treatment/medication code: mesalazine	100000	UK Biobank Assessment Centre	100071	Verbal interview	100075	Medications	100075	UK Biobank Assessment Centre > Verbal interview > Medications
40011#8140	CAT-MUL	150052/7174(157226)	0.0551192	0.0365559	0.0735374	4.67565e-09	LOGISTIC-BINARY	Histology of cancer tumour: Adenocarcinoma, NOS	100091	Health-related outcomes	100092	Cancer register	100092	Cancer register	100092	Health-related outcomes > Cancer register
5507	CAT-SIN	12089	-0.0987988	-0.133487	-0.0641105	4.81732e-09	ORDERED-LOGISTIC	Leg pain on walking : action taken	100000	UK Biobank Assessment Centre	100025	Touchscreen	100036	Health and medical history	100038	UK Biobank Assessment Centre > Touchscreen > Health and medical history > Claudication and peripheral artery disease
131700	DATE	153466/3760(157226)	0.0640376	0.0416877	0.0852163	5.67593e-09	LOGISTIC-BINARY	Date L02 first reported (cutaneous abscess, furuncle and carbuncle)	100091	Health-related outcomes	1712	First occurrences	2412	Skin and subcutaneous tissue disorders	2412	Health-related outcomes > First occurrences > Skin and subcutaneous tissue disorders
20003#1140868226	CAT-MUL	137261/19946(157207)	0.0407299	0.027007	0.0544529	5.79322e-09	LOGISTIC-BINARY	Treatment/medication code: aspirin	100000	UK Biobank Assessment Centre	100071	Verbal interview	100075	Medications	100075	UK Biobank Assessment Centre > Verbal interview > Medications
20003#1141167594	CAT-MUL	156593/614(157207)	0.0966694	0.0630269	0.128973	6.07244e-09	LOGISTIC-BINARY	Treatment/medication code: qvar 50 inhaler	100000	UK Biobank Assessment Centre	100071	Verbal interview	100075	Medications	100075	UK Biobank Assessment Centre > Verbal interview > Medications
131680	DATE	155541/1685(157226)	0.0766424	0.0496655	0.102157	6.41306e-09	LOGISTIC-BINARY	Date K83 first reported (other diseases of biliary tract)	100091	Health-related outcomes	1712	First occurrences	2411	Digestive system disorders	2411	Health-related outcomes > First occurrences > Digestive system disorders
6157#2	CAT-MUL	34440/2330(36770)	0.10175	0.0674627	0.13613	6.72736e-09	LOGISTIC-BINARY	Why stopped smoking: Doctor's advice	100000	UK Biobank Assessment Centre	100025	Touchscreen	100050	Lifestyle and environment	100058	UK Biobank Assessment Centre > Touchscreen > Lifestyle and environment > Smoking
130718	DATE	155910/1316(157226)	0.0784399	0.0507268	0.104738	7.02649e-09	LOGISTIC-BINARY	Date E16 first reported (other disorders of pancreatic internal secretion)	100091	Health-related outcomes	1712	First occurrences	2404	Endocrine, nutritional and metabolic diseases	2404	Health-related outcomes > First occurrences > Endocrine, nutritional and metabolic diseases
131414	DATE	156333/893(157226)	0.0851623	0.0543658	0.113673	7.32608e-09	LOGISTIC-BINARY	Date I89 first reported (other non-infective disorders of lymphatic vessels and lymph nodes)	100091	Health-related outcomes	1712	First occurrences	2409	Circulatory system disorders	2409	Health-related outcomes > First occurrences > Circulatory system disorders
6159#6	CAT-MUL	139607/17363(156970)	0.0412295	0.0271271	0.0551822	7.86931e-09	LOGISTIC-BINARY	Pain type(s) experienced in last month: Hip pain	100000	UK Biobank Assessment Centre	100025	Touchscreen	100036	Health and medical history	100048	UK Biobank Assessment Centre > Touchscreen > Health and medical history > Pain
131962	DATE	156501/725(157226)	0.0894322	0.0559799	0.118956	8.36356e-09	LOGISTIC-BINARY	Date M80 first reported (osteoporosis with pathological fracture)	100091	Health-related outcomes	1712	First occurrences	2413	Musculoskeletal system and connective tissue disorders	2413	Health-related outcomes > First occurrences > Musculoskeletal system and connective tissue disorders
130892	DATE	156449/777(157226)	0.0875421	0.0552665	0.116795	8.69703e-09	LOGISTIC-BINARY	Date F31 first reported (bipolar affective disorder)	100091	Health-related outcomes	1712	First occurrences	2405	Mental and behavioural disorders	2405	Health-related outcomes > First occurrences > Mental and behavioural disorders
6159#1	CAT-MUL	125597/31373(156970)	0.0353021	0.0231832	0.0473146	9.38325e-09	LOGISTIC-BINARY	Pain type(s) experienced in last month: Headache	100000	UK Biobank Assessment Centre	100025	Touchscreen	100036	Health and medical history	100048	UK Biobank Assessment Centre > Touchscreen > Health and medical history > Pain
131470	DATE	154705/2521(157226)	0.0682844	0.0440504	0.0913718	1.03399e-08	LOGISTIC-BINARY	Date J33 first reported (nasal polyp)	100091	Health-related outcomes	1712	First occurrences	2410	Respiratory system disorders	2410	Health-related outcomes > First occurrences > Respiratory system disorders
131440	DATE	156734/492(157226)	0.0929226	0.0589027	0.124493	1.07531e-08	LOGISTIC-BINARY	Date J10 first reported (influenza due to identified influenza virus)	100091	Health-related outcomes	1712	First occurrences	2410	Respiratory system disorders	2410	Health-related outcomes > First occurrences > Respiratory system disorders
131840	DATE	156955/271(157226)	0.10163	0.0618489	0.135034	1.17388e-08	LOGISTIC-BINARY	Date M00 first reported (pyogenic arthritis)	100091	Health-related outcomes	1712	First occurrences	2413	Musculoskeletal system and connective tissue disorders	2413	Health-related outcomes > First occurrences > Musculoskeletal system and connective tissue disorders
20003#1140873634	CAT-MUL	157168/39(157207)	0.140738	0.0834275	0.186237	1.19023e-08	LOGISTIC-BINARY	Treatment/medication code: clarithromycin	100000	UK Biobank Assessment Centre	100071	Verbal interview	100075	Medications	100075	UK Biobank Assessment Centre > Verbal interview > Medications
20003#1140873780	CAT-MUL	157190/17(157207)	0.142197	0.0821888	0.188357	1.22977e-08	LOGISTIC-BINARY	Treatment/medication code: co-trimoxazole	100000	UK Biobank Assessment Centre	100071	Verbal interview	100075	Medications	100075	UK Biobank Assessment Centre > Verbal interview > Medications
20003#1140909674	CAT-MUL	147896/9311(157207)	-0.0736982	-0.0993881	-0.0486622	1.25466e-08	LOGISTIC-BINARY	Treatment/medication code: cod liver oil capsule	100000	UK Biobank Assessment Centre	100071	Verbal interview	100075	Medications	100075	UK Biobank Assessment Centre > Verbal interview > Medications
130176	DATE	150910/6316(157226)	-0.0934647	-0.12605	-0.0617036	1.26305e-08	LOGISTIC-BINARY	Date B01 first reported (varicella [chickenpox])	100091	Health-related outcomes	1712	First occurrences	2401	Certain infectious and parasitic diseases	2401	Health-related outcomes > First occurrences > Certain infectious and parasitic diseases
132006	DATE	157089/137(157226)	0.108494	0.0653955	0.144677	1.30481e-08	LOGISTIC-BINARY	Date N04 first reported (nephrotic syndrome)	100091	Health-related outcomes	1712	First occurrences	2414	Genitourinary system disorders	2414	Health-related outcomes > First occurrences > Genitourinary system disorders
132058	DATE	150661/6565(157226)	0.053703	0.0348773	0.0720898	1.34352e-08	LOGISTIC-BINARY	Date N32 first reported (other disorders of bladder)	100091	Health-related outcomes	1712	First occurrences	2414	Genitourinary system disorders	2414	Health-related outcomes > First occurrences > Genitourinary system disorders
1279	INTEGER	135112	0.0380588	0.0253359	0.0507817	1.36386e-08	ORDERED-LOGISTIC	Exposure to tobacco smoke outside home	100000	UK Biobank Assessment Centre	100025	Touchscreen	100050	Lifestyle and environment	100058	UK Biobank Assessment Centre > Touchscreen > Lifestyle and environment > Smoking
20003#1140862438	CAT-MUL	157134/73(157207)	0.124909	0.0785325	0.167447	1.41338e-08	LOGISTIC-BINARY	Treatment/medication code: uniphyllin continus 200mg m/r tablet	100000	UK Biobank Assessment Centre	100071	Verbal interview	100075	Medications	100075	UK Biobank Assessment Centre > Verbal interview > Medications
131542	DATE	156983/243(157226)	0.0971832	0.0601678	0.130414	1.47349e-08	LOGISTIC-BINARY	Date J94 first reported (other pleural conditions)	100091	Health-related outcomes	1712	First occurrences	2410	Respiratory system disorders	2410	Health-related outcomes > First occurrences > Respiratory system disorders
131618	DATE	154900/2326(157226)	0.0689474	0.0441063	0.0925414	1.54726e-08	LOGISTIC-BINARY	Date K43 first reported (ventral hernia)	100091	Health-related outcomes	1712	First occurrences	2411	Digestive system disorders	2411	Health-related outcomes > First occurrences > Digestive system disorders
20003#1140862086	CAT-MUL	156721/486(157207)	0.0951885	0.0600165	0.127681	1.65866e-08	LOGISTIC-BINARY	Treatment/medication code: salamol 100micrograms inhaler	100000	UK Biobank Assessment Centre	100071	Verbal interview	100075	Medications	100075	UK Biobank Assessment Centre > Verbal interview > Medications
131102	DATE	155882/1344(157226)	0.0766719	0.0487164	0.102937	1.70038e-08	LOGISTIC-BINARY	Date G81 first reported (hemiplegia)	100091	Health-related outcomes	1712	First occurrences	2406	Nervous system disorders	2406	Health-related outcomes > First occurrences > Nervous system disorders
132580	DATE	157099/127(157226)	0.114111	0.0697984	0.153218	1.86927e-08	LOGISTIC-BINARY	Date Q85 first reported (phakomatoses, not elsewhere classified)	100091	Health-related outcomes	1712	First occurrences	2417	Congenital disruptions and chromosomal abnormalities	2417	Health-related outcomes > First occurrences > Congenital disruptions and chromosomal abnormalities
20003#1141153242	CAT-MUL	157161/46(157207)	0.129011	0.0745151	0.171949	1.89216e-08	LOGISTIC-BINARY	Treatment/medication code: balsalazide disodium	100000	UK Biobank Assessment Centre	100071	Verbal interview	100075	Medications	100075	UK Biobank Assessment Centre > Verbal interview > Medications
131538	DATE	156362/864(157226)	0.086633	0.0555703	0.116567	1.92156e-08	LOGISTIC-BINARY	Date J92 first reported (pleural plaque)	100091	Health-related outcomes	1712	First occurrences	2410	Respiratory system disorders	2410	Health-related outcomes > First occurrences > Respiratory system disorders
130688	DATE	156975/251(157226)	0.0989678	0.0604448	0.133124	2.23442e-08	LOGISTIC-BINARY	Date D89 first reported (other disorders involving the immune mechanism, not elsewhere classified)	100091	Health-related outcomes	1712	First occurrences	2403	Blood, blood-forming organs and certain immune disorders	2403	Health-related outcomes > First occurrences > Blood, blood-forming organs and certain immune disorders
1727	CAT-SIN	154290	0.0269153	0.0174824	0.0363482	2.43357e-08	ORDERED-LOGISTIC	Ease of skin tanning	100000	UK Biobank Assessment Centre	100025	Touchscreen	100050	Lifestyle and environment	100055	UK Biobank Assessment Centre > Touchscreen > Lifestyle and environment > Sun exposure
6144#1	CAT-MUL	152943/3898(156841)	0.0606067	0.0385356	0.0816121	2.60239e-08	LOGISTIC-BINARY	Never eat eggs, dairy, wheat, sugar: Eggs or foods containing eggs	100000	UK Biobank Assessment Centre	100025	Touchscreen	100050	Lifestyle and environment	100052	UK Biobank Assessment Centre > Touchscreen > Lifestyle and environment > Diet
3456	INTEGER	9003	0.113873	0.0731209	0.154625	2.64334e-08	ORDERED-LOGISTIC	Number of cigarettes currently smoked daily (current cigarette smokers)	100000	UK Biobank Assessment Centre	100025	Touchscreen	100050	Lifestyle and environment	100058	UK Biobank Assessment Centre > Touchscreen > Lifestyle and environment > Smoking
131568	DATE	155613/1613(157226)	0.0748689	0.0470764	0.100686	2.65433e-08	LOGISTIC-BINARY	Date K08 first reported (other disorders of teeth and supporting structures)	100091	Health-related outcomes	1712	First occurrences	2411	Digestive system disorders	2411	Health-related outcomes > First occurrences > Digestive system disorders
131664	DATE	157128/98(157226)	0.111225	0.064629	0.149076	2.65571e-08	LOGISTIC-BINARY	Date K73 first reported (chronic hepatitis, not elsewhere classified)	100091	Health-related outcomes	1712	First occurrences	2411	Digestive system disorders	2411	Health-related outcomes > First occurrences > Digestive system disorders
6145#4	CAT-MUL	154022/2404(156426)	0.0684102	0.0433687	0.0922536	2.712e-08	LOGISTIC-BINARY	Illness, injury, bereavement, stress in last 2 years: Death of a spouse or partner	100000	UK Biobank Assessment Centre	100025	Touchscreen	100059	Psychosocial factors	100060	UK Biobank Assessment Centre > Touchscreen > Psychosocial factors > Mental health
131612	DATE	146955/10271(157226)	0.0490192	0.0316653	0.066283	2.77069e-08	LOGISTIC-BINARY	Date K40 first reported (inguinal hernia)	100091	Health-related outcomes	1712	First occurrences	2411	Digestive system disorders	2411	Health-related outcomes > First occurrences > Digestive system disorders
30670	CONTINUOUS	150514	-0.0138817	-0.0187804	-0.00898289	2.79697e-08	LINEAR	Urea	100078	Biological samples	100080	Assay results	17518	Blood assays	17518	Biological samples > Assay results > Blood assays > Blood biochemistry
1289	INTEGER	152689	-0.0277633	-0.0375927	-0.0179339	2.89043e-08	ORDERED-LOGISTIC	Cooked vegetable intake	100000	UK Biobank Assessment Centre	100025	Touchscreen	100050	Lifestyle and environment	100052	UK Biobank Assessment Centre > Touchscreen > Lifestyle and environment > Diet
131396	DATE	151189/6037(157226)	0.0536244	0.0342615	0.0723852	2.89902e-08	LOGISTIC-BINARY	Date I80 first reported (phlebitis and thrombophlebitis)	100091	Health-related outcomes	1712	First occurrences	2409	Circulatory system disorders	2409	Health-related outcomes > First occurrences > Circulatory system disorders
6154#1	CAT-MUL	134862/20881(155743)	0.0381487	0.0245647	0.0517186	3.53758e-08	LOGISTIC-BINARY	Medication for pain relief, constipation, heartburn: Aspirin	100000	UK Biobank Assessment Centre	100025	Touchscreen	100036	Health and medical history	100045	UK Biobank Assessment Centre > Touchscreen > Health and medical history > Medication
20003#1140888552	CAT-MUL	156058/1149(157207)	0.0770567	0.047897	0.104238	4.46171e-08	LOGISTIC-BINARY	Treatment/medication code: enalapril	100000	UK Biobank Assessment Centre	100071	Verbal interview	100075	Medications	100075	UK Biobank Assessment Centre > Verbal interview > Medications
20003#1140884600	CAT-MUL	153491/3716(157207)	0.060471	0.0383971	0.0820308	4.51061e-08	LOGISTIC-BINARY	Treatment/medication code: metformin	100000	UK Biobank Assessment Centre	100071	Verbal interview	100075	Medications	100075	UK Biobank Assessment Centre > Verbal interview > Medications
5474	CAT-SIN	3726/8107(11833)	0.129822	0.083962	0.177153	4.85699e-08	LOGISTIC-BINARY	Leg pain when walking uphill or hurrying	100000	UK Biobank Assessment Centre	100025	Touchscreen	100036	Health and medical history	100038	UK Biobank Assessment Centre > Touchscreen > Health and medical history > Claudication and peripheral artery disease
20003#1141152998	CAT-MUL	156091/1116(157207)	0.0795676	0.0494866	0.107412	5.01386e-08	LOGISTIC-BINARY	Treatment/medication code: irbesartan	100000	UK Biobank Assessment Centre	100071	Verbal interview	100075	Medications	100075	UK Biobank Assessment Centre > Verbal interview > Medications
21044	INTEGER	57768	0.052913	0.0340436	0.0717823	5.55598e-08	ORDERED-LOGISTIC	Average number of times bowels opened per day	100089	Online follow-up	153	Digestive health	153	Digestive health	153	Online follow-up > Digestive health
20003#1140862476	CAT-MUL	156780/427(157207)	0.093612	0.0547437	0.125668	5.90899e-08	LOGISTIC-BINARY	Treatment/medication code: beclazone 50 inhaler	100000	UK Biobank Assessment Centre	100071	Verbal interview	100075	Medications	100075	UK Biobank Assessment Centre > Verbal interview > Medications
130842	DATE	155909/1317(157226)	0.0750748	0.0465841	0.101798	6.05204e-08	LOGISTIC-BINARY	Date F03 first reported (unspecified dementia)	100091	Health-related outcomes	1712	First occurrences	2405	Mental and behavioural disorders	2405	Health-related outcomes > First occurrences > Mental and behavioural disorders
4728	CAT-SIN	44906/12303(57209)	0.0529512	0.0340597	0.0723898	6.21487e-08	LOGISTIC-BINARY	Leg pain on walking	100000	UK Biobank Assessment Centre	100025	Touchscreen	100036	Health and medical history	100038	UK Biobank Assessment Centre > Touchscreen > Health and medical history > Claudication and peripheral artery disease
131540	DATE	156113/1113(157226)	0.0780682	0.0477041	0.105604	7.0893e-08	LOGISTIC-BINARY	Date J93 first reported (pneumothorax)	100091	Health-related outcomes	1712	First occurrences	2410	Respiratory system disorders	2410	Health-related outcomes > First occurrences > Respiratory system disorders
132014	DATE	156939/287(157226)	0.0961876	0.057404	0.130241	7.1331e-08	LOGISTIC-BINARY	Date N08 first reported (glomerular disorders in diseases classified elsewhere)	100091	Health-related outcomes	1712	First occurrences	2414	Genitourinary system disorders	2414	Health-related outcomes > First occurrences > Genitourinary system disorders
20003#1140862236	CAT-MUL	157056/151(157207)	0.104917	0.0632271	0.142539	7.75721e-08	LOGISTIC-BINARY	Treatment/medication code: atrovent 20micrograms inhaler	100000	UK Biobank Assessment Centre	100071	Verbal interview	100075	Medications	100075	UK Biobank Assessment Centre > Verbal interview > Medications
40006#C341	CAT-MUL	156782/444(157226)	0.09224	0.0557848	0.124782	7.77476e-08	LOGISTIC-BINARY	Type of cancer: ICD10: C34.1 Upper lobe, bronchus or lung	100091	Health-related outcomes	100092	Cancer register	100092	Cancer register	100092	Health-related outcomes > Cancer register
131378	DATE	156198/1028(157226)	0.077815	0.04771	0.105644	8.25411e-08	LOGISTIC-BINARY	Date I69 first reported (sequelae of cerebrovascular disease)	100091	Health-related outcomes	1712	First occurrences	2409	Circulatory system disorders	2409	Health-related outcomes > First occurrences > Circulatory system disorders
131688	DATE	155410/1816(157226)	0.0712594	0.0433998	0.0966522	8.90151e-08	LOGISTIC-BINARY	Date K90 first reported (intestinal malabsorption)	100091	Health-related outcomes	1712	First occurrences	2411	Digestive system disorders	2411	Health-related outcomes > First occurrences > Digestive system disorders
130774	DATE	155574/1652(157226)	0.0715896	0.0436101	0.0972211	9.2365e-08	LOGISTIC-BINARY	Date E55 first reported (vitamin d deficiency)	100091	Health-related outcomes	1712	First occurrences	2404	Endocrine, nutritional and metabolic diseases	2404	Health-related outcomes > First occurrences > Endocrine, nutritional and metabolic diseases
20003#1140871462	CAT-MUL	156197/1010(157207)	0.0778492	0.0473142	0.106101	9.51637e-08	LOGISTIC-BINARY	Treatment/medication code: naproxen	100000	UK Biobank Assessment Centre	100071	Verbal interview	100075	Medications	100075	UK Biobank Assessment Centre > Verbal interview > Medications
20003#1140868134	CAT-MUL	157188/19(157207)	0.155622	0.0907534	0.213801	1.03027e-07	LOGISTIC-BINARY	Treatment/medication code: ondansetron	100000	UK Biobank Assessment Centre	100071	Verbal interview	100075	Medications	100075	UK Biobank Assessment Centre > Verbal interview > Medications
131928	DATE	132394/24832(157226)	0.0346145	0.021801	0.0473443	1.03841e-07	LOGISTIC-BINARY	Date M54 first reported (dorsalgia)	100091	Health-related outcomes	1712	First occurrences	2413	Musculoskeletal system and connective tissue disorders	2413	Health-related outcomes > First occurrences > Musculoskeletal system and connective tissue disorders
20003#1140873642	CAT-MUL	157168/39(157207)	0.129026	0.0693432	0.172853	1.07856e-07	LOGISTIC-BINARY	Treatment/medication code: azithromycin	100000	UK Biobank Assessment Centre	100071	Verbal interview	100075	Medications	100075	UK Biobank Assessment Centre > Verbal interview > Medications
20003#1140888098	CAT-MUL	156521/686(157207)	0.0827484	0.04972	0.1126	1.09384e-07	LOGISTIC-BINARY	Treatment/medication code: fluticasone	100000	UK Biobank Assessment Centre	100071	Verbal interview	100075	Medications	100075	UK Biobank Assessment Centre > Verbal interview > Medications
30530	CONTINUOUS	152625	0.0131875	0.00830597	0.0180691	1.19257e-07	LINEAR	Sodium in urine	100078	Biological samples	100083	Assay results	100083	Assay results	100083	Biological samples > Assay results > Urine assays
20003#1140888386	CAT-MUL	156740/467(157207)	0.0935934	0.0531647	0.125765	1.19784e-07	LOGISTIC-BINARY	Treatment/medication code: iron product	100000	UK Biobank Assessment Centre	100071	Verbal interview	100075	Medications	100075	UK Biobank Assessment Centre > Verbal interview > Medications
131484	DATE	154095/3131(157226)	0.061515	0.0376423	0.0837955	1.23004e-07	LOGISTIC-BINARY	Date J40 first reported (bronchitis, not specified as acute or chronic)	100091	Health-related outcomes	1712	First occurrences	2410	Respiratory system disorders	2410	Health-related outcomes > First occurrences > Respiratory system disorders
131898	DATE	157088/138(157226)	0.111441	0.061098	0.149848	1.45132e-07	LOGISTIC-BINARY	Date M34 first reported (systemic sclerosis)	100091	Health-related outcomes	1712	First occurrences	2413	Musculoskeletal system and connective tissue disorders	2413	Health-related outcomes > First occurrences > Musculoskeletal system and connective tissue disorders
131828	DATE	157082/144(157226)	0.106232	0.0587472	0.143491	1.51907e-07	LOGISTIC-BINARY	Date L93 first reported (lupus erythematosus)	100091	Health-related outcomes	1712	First occurrences	2412	Skin and subcutaneous tissue disorders	2412	Health-related outcomes > First occurrences > Skin and subcutaneous tissue disorders
20003#1141146234	CAT-MUL	152758/4449(157207)	0.0556996	0.034477	0.0763691	1.60127e-07	LOGISTIC-BINARY	Treatment/medication code: atorvastatin	100000	UK Biobank Assessment Centre	100071	Verbal interview	100075	Medications	100075	UK Biobank Assessment Centre > Verbal interview > Medications
20003#1140865580	CAT-MUL	156987/220(157207)	0.102117	0.0574819	0.138097	1.6373e-07	LOGISTIC-BINARY	Treatment/medication code: asacol 400mg e/c tablet	100000	UK Biobank Assessment Centre	100071	Verbal interview	100075	Medications	100075	UK Biobank Assessment Centre > Verbal interview > Medications
131544	DATE	156979/247(157226)	0.0951392	0.0548847	0.129587	1.70467e-07	LOGISTIC-BINARY	Date J95 first reported (postprocedural respiratory disorders, not elsewhere classified)	100091	Health-related outcomes	1712	First occurrences	2410	Respiratory system disorders	2410	Health-related outcomes > First occurrences > Respiratory system disorders
130874	DATE	156890/336(157226)	0.0957638	0.0550317	0.130151	1.72707e-07	LOGISTIC-BINARY	Date F20 first reported (schizophrenia)	100091	Health-related outcomes	1712	First occurrences	2405	Mental and behavioural disorders	2405	Health-related outcomes > First occurrences > Mental and behavioural disorders
20003#1140874816	CAT-MUL	157167/40(157207)	0.131961	0.065016	0.176085	1.90214e-07	LOGISTIC-BINARY	Treatment/medication code: dexamethasone	100000	UK Biobank Assessment Centre	100071	Verbal interview	100075	Medications	100075	UK Biobank Assessment Centre > Verbal interview > Medications
20003#1140923350	CAT-MUL	156221/986(157207)	0.0772901	0.0451662	0.105226	1.96363e-07	LOGISTIC-BINARY	Treatment/medication code: co-dydramol	100000	UK Biobank Assessment Centre	100071	Verbal interview	100075	Medications	100075	UK Biobank Assessment Centre > Verbal interview > Medications
20003#1193	CAT-MUL	151160/6047(157207)	-0.0838962	-0.115966	-0.0527681	1.98911e-07	LOGISTIC-BINARY	Treatment/medication code: omega-3/fish oil supplement	100000	UK Biobank Assessment Centre	100071	Verbal interview	100075	Medications	100075	UK Biobank Assessment Centre > Verbal interview > Medications
20003#1141166294	CAT-MUL	157145/62(157207)	0.125885	0.0621221	0.167724	2.00449e-07	LOGISTIC-BINARY	Treatment/medication code: leflunomide	100000	UK Biobank Assessment Centre	100071	Verbal interview	100075	Medications	100075	UK Biobank Assessment Centre > Verbal interview > Medications
24007	CONTINUOUS	145121	0.0120688	0.00750915	0.0166285	2.13107e-07	LINEAR	Particulate matter air pollution (pm2.5) absorbance; 2010	100088	Additional exposures	113	Local environment	114	Residential air pollution	114	Additional exposures > Local environment > Residential air pollution
20003#1140879792	CAT-MUL	156980/227(157207)	0.101241	0.0574853	0.137818	2.21972e-07	LOGISTIC-BINARY	Treatment/medication code: terbutaline	100000	UK Biobank Assessment Centre	100071	Verbal interview	100075	Medications	100075	UK Biobank Assessment Centre > Verbal interview > Medications
21041	CAT-SIN	57976	0.0441719	0.0272612	0.0610826	2.26896e-07	ORDERED-LOGISTIC	Degree to which abdominal pain/discomfort/altered bowel habits affect/interfere with life in general	100089	Online follow-up	153	Digestive health	153	Digestive health	153	Online follow-up > Digestive health
20003#1187	CAT-MUL	155130/2077(157207)	-0.153596	-0.212808	-0.0965661	2.27367e-07	LOGISTIC-BINARY	Treatment/medication code: chondroitin product	100000	UK Biobank Assessment Centre	100071	Verbal interview	100075	Medications	100075	UK Biobank Assessment Centre > Verbal interview > Medications
20003#1141191044	CAT-MUL	150867/6340(157207)	0.0521726	0.031712	0.0716333	2.60413e-07	LOGISTIC-BINARY	Treatment/medication code: levothyroxine sodium	100000	UK Biobank Assessment Centre	100071	Verbal interview	100075	Medications	100075	UK Biobank Assessment Centre > Verbal interview > Medications
131106	DATE	156783/443(157226)	0.0874445	0.0491325	0.118984	2.61222e-07	LOGISTIC-BINARY	Date G83 first reported (other paralytic syndromes)	100091	Health-related outcomes	1712	First occurrences	2406	Nervous system disorders	2406	Health-related outcomes > First occurrences > Nervous system disorders
131868	DATE	152289/4937(157226)	0.0538641	0.032886	0.0742162	2.66693e-07	LOGISTIC-BINARY	Date M15 first reported (polyarthrosis)	100091	Health-related outcomes	1712	First occurrences	2413	Musculoskeletal system and connective tissue disorders	2413	Health-related outcomes > First occurrences > Musculoskeletal system and connective tissue disorders
130712	DATE	157067/159(157226)	0.0999414	0.0544958	0.136052	2.81566e-07	LOGISTIC-BINARY	Date E13 first reported (other specified diabetes mellitus)	100091	Health-related outcomes	1712	First occurrences	2404	Endocrine, nutritional and metabolic diseases	2404	Health-related outcomes > First occurrences > Endocrine, nutritional and metabolic diseases
20003#1140871052	CAT-MUL	157146/61(157207)	0.109947	0.0602148	0.150999	3.07091e-07	LOGISTIC-BINARY	Treatment/medication code: calcium carbonate+cholecalciferol 1.25g/5micrograms tablet	100000	UK Biobank Assessment Centre	100071	Verbal interview	100075	Medications	100075	UK Biobank Assessment Centre > Verbal interview > Medications
131468	DATE	152737/4489(157226)	0.0551737	0.0330611	0.0758173	3.34212e-07	LOGISTIC-BINARY	Date J32 first reported (chronic sinusitis)	100091	Health-related outcomes	1712	First occurrences	2410	Respiratory system disorders	2410	Health-related outcomes > First occurrences > Respiratory system disorders
131324	DATE	154673/2553(157226)	0.062135	0.0374525	0.0856726	3.36903e-07	LOGISTIC-BINARY	Date I35 first reported (nonrheumatic aortic valve disorders)	100091	Health-related outcomes	1712	First occurrences	2409	Circulatory system disorders	2409	Health-related outcomes > First occurrences > Circulatory system disorders
131388	DATE	156641/585(157226)	0.0813414	0.0469464	0.111576	3.65842e-07	LOGISTIC-BINARY	Date I74 first reported (arterial embolism and thrombosis)	100091	Health-related outcomes	1712	First occurrences	2409	Circulatory system disorders	2409	Health-related outcomes > First occurrences > Circulatory system disorders
20003#1140883548	CAT-MUL	157047/160(157207)	0.0976098	0.0552673	0.134209	3.7204e-07	LOGISTIC-BINARY	Treatment/medication code: ipratropium	100000	UK Biobank Assessment Centre	100071	Verbal interview	100075	Medications	100075	UK Biobank Assessment Centre > Verbal interview > Medications
20003#1141192916	CAT-MUL	156904/303(157207)	0.0910055	0.0502259	0.124342	3.75362e-07	LOGISTIC-BINARY	Treatment/medication code: rino clenil 50micrograms nasal spray	100000	UK Biobank Assessment Centre	100071	Verbal interview	100075	Medications	100075	UK Biobank Assessment Centre > Verbal interview > Medications
131316	DATE	156171/1055(157226)	0.0740209	0.0436817	0.102147	3.87087e-07	LOGISTIC-BINARY	Date I31 first reported (other diseases of pericardium)	100091	Health-related outcomes	1712	First occurrences	2409	Circulatory system disorders	2409	Health-related outcomes > First occurrences > Circulatory system disorders
131296	DATE	146602/10624(157226)	0.0428389	0.0261605	0.0593733	4.03745e-07	LOGISTIC-BINARY	Date I20 first reported (angina pectoris)	100091	Health-related outcomes	1712	First occurrences	2409	Circulatory system disorders	2409	Health-related outcomes > First occurrences > Circulatory system disorders
131282	DATE	154885/2341(157226)	0.0638639	0.0384184	0.088497	4.67623e-07	LOGISTIC-BINARY	Date I08 first reported (multiple valve diseases)	100091	Health-related outcomes	1712	First occurrences	2409	Circulatory system disorders	2409	Health-related outcomes > First occurrences > Circulatory system disorders
130664	DATE	156726/500(157226)	0.0852535	0.047261	0.116595	4.68495e-07	LOGISTIC-BINARY	Date D72 first reported (other disorders of white blood cells)	100091	Health-related outcomes	1712	First occurrences	2403	Blood, blood-forming organs and certain immune disorders	2403	Health-related outcomes > First occurrences > Blood, blood-forming organs and certain immune disorders
131592	DATE	154189/3037(157226)	0.0587866	0.0348245	0.0811129	4.70148e-07	LOGISTIC-BINARY	Date K26 first reported (duodenal ulcer)	100091	Health-related outcomes	1712	First occurrences	2411	Digestive system disorders	2411	Health-related outcomes > First occurrences > Digestive system disorders
20003#1141156644	CAT-MUL	156884/323(157207)	0.125072	0.0692561	0.173124	4.84447e-07	LOGISTIC-BINARY	Treatment/medication code: elleste duet conti tablet	100000	UK Biobank Assessment Centre	100071	Verbal interview	100075	Medications	100075	UK Biobank Assessment Centre > Verbal interview > Medications
20003#1140884654	CAT-MUL	156594/613(157207)	0.082785	0.0462378	0.113404	4.88657e-07	LOGISTIC-BINARY	Treatment/medication code: beclomethasone	100000	UK Biobank Assessment Centre	100071	Verbal interview	100075	Medications	100075	UK Biobank Assessment Centre > Verbal interview > Medications
1269	INTEGER	144245	0.0502602	0.0321475	0.0683729	5.02452e-07	ORDERED-LOGISTIC	Exposure to tobacco smoke at home	100000	UK Biobank Assessment Centre	100025	Touchscreen	100050	Lifestyle and environment	100058	UK Biobank Assessment Centre > Touchscreen > Lifestyle and environment > Smoking
131522	DATE	157103/123(157226)	0.10341	0.0567269	0.142211	5.48654e-07	LOGISTIC-BINARY	Date J80 first reported (adult respiratory distress syndrome)	100091	Health-related outcomes	1712	First occurrences	2410	Respiratory system disorders	2410	Health-related outcomes > First occurrences > Respiratory system disorders
131940	DATE	156743/483(157226)	0.0834811	0.0462123	0.114767	5.84119e-07	LOGISTIC-BINARY	Date M66 first reported (spontaneous rupture of synovium and tendon)	100091	Health-related outcomes	1712	First occurrences	2413	Musculoskeletal system and connective tissue disorders	2413	Health-related outcomes > First occurrences > Musculoskeletal system and connective tissue disorders
131480	DATE	155940/1286(157226)	0.0709522	0.0409279	0.0979296	6.00503e-07	LOGISTIC-BINARY	Date J38 first reported (diseases of vocal cords and larynx, not elsewhere classified)	100091	Health-related outcomes	1712	First occurrences	2410	Respiratory system disorders	2410	Health-related outcomes > First occurrences > Respiratory system disorders
20003#1140879430	CAT-MUL	156910/297(157207)	0.0924756	0.0507475	0.127525	6.21718e-07	LOGISTIC-BINARY	Treatment/medication code: domperidone	100000	UK Biobank Assessment Centre	100071	Verbal interview	100075	Medications	100075	UK Biobank Assessment Centre > Verbal interview > Medications
1980	CAT-SIN	66321/86930(153251)	0.0271811	0.0165413	0.037951	6.45114e-07	LOGISTIC-BINARY	Worrier / anxious feelings	100000	UK Biobank Assessment Centre	100025	Touchscreen	100059	Psychosocial factors	100060	UK Biobank Assessment Centre > Touchscreen > Psychosocial factors > Mental health
21055	CAT-SIN	58263	0.0492402	0.0297275	0.0687529	6.66748e-07	ORDERED-LOGISTIC	Degree bothered by feeling heart pound/race in the last 3 months	100089	Online follow-up	153	Digestive health	153	Digestive health	153	Online follow-up > Digestive health
20003#1140872228	CAT-MUL	156477/730(157207)	0.078544	0.0436538	0.108222	7.10441e-07	LOGISTIC-BINARY	Treatment/medication code: gabapentin	100000	UK Biobank Assessment Centre	100071	Verbal interview	100075	Medications	100075	UK Biobank Assessment Centre > Verbal interview > Medications
20003#1140866122	CAT-MUL	156400/807(157207)	0.0824968	0.0456986	0.113222	7.20447e-07	LOGISTIC-BINARY	Treatment/medication code: bendrofluazide	100000	UK Biobank Assessment Centre	100071	Verbal interview	100075	Medications	100075	UK Biobank Assessment Centre > Verbal interview > Medications
20003#1140865716	CAT-MUL	156936/271(157207)	0.092598	0.0505979	0.1277	7.24736e-07	LOGISTIC-BINARY	Treatment/medication code: senna	100000	UK Biobank Assessment Centre	100071	Verbal interview	100075	Medications	100075	UK Biobank Assessment Centre > Verbal interview > Medications
6152#7	CAT-MUL	155787/1256(157043)	0.0706424	0.0404048	0.0978069	7.56201e-07	LOGISTIC-BINARY	Blood clot, DVT, bronchitis, emphysema, asthma, rhinitis, eczema, allergy diagnosed by doctor: Blood clot in the lung	100000	UK Biobank Assessment Centre	100025	Touchscreen	100036	Health and medical history	100044	UK Biobank Assessment Centre > Touchscreen > Health and medical history > Medical conditions
20003#1140862952	CAT-MUL	157142/65(157207)	0.10984	0.0555033	0.149841	7.70526e-07	LOGISTIC-BINARY	Treatment/medication code: mucodyne 375mg capsule	100000	UK Biobank Assessment Centre	100071	Verbal interview	100075	Medications	100075	UK Biobank Assessment Centre > Verbal interview > Medications
20003#1140879464	CAT-MUL	156689/518(157207)	0.0827583	0.0452389	0.113979	8.06423e-07	LOGISTIC-BINARY	Treatment/medication code: loperamide	100000	UK Biobank Assessment Centre	100071	Verbal interview	100075	Medications	100075	UK Biobank Assessment Centre > Verbal interview > Medications
20003#1140874744	CAT-MUL	155964/1243(157207)	0.0694818	0.0401227	0.0966336	8.44468e-07	LOGISTIC-BINARY	Treatment/medication code: gliclazide	100000	UK Biobank Assessment Centre	100071	Verbal interview	100075	Medications	100075	UK Biobank Assessment Centre > Verbal interview > Medications
20003#1140909806	CAT-MUL	156659/548(157207)	0.0863916	0.0466549	0.118662	8.45269e-07	LOGISTIC-BINARY	Treatment/medication code: dosulepin	100000	UK Biobank Assessment Centre	100071	Verbal interview	100075	Medications	100075	UK Biobank Assessment Centre > Verbal interview > Medications
131184	DATE	156002/1224(157226)	0.0701994	0.0406802	0.0977619	8.90394e-07	LOGISTIC-BINARY	Date H36 first reported (retinal disorders in diseases classified elsewhere)	100091	Health-related outcomes	1712	First occurrences	2407	Eye and adnexa disorders	2407	Health-related outcomes > First occurrences > Eye and adnexa disorders
40006#C64	CAT-MUL	156740/486(157226)	0.0819901	0.0450252	0.113538	1.01391e-06	LOGISTIC-BINARY	Type of cancer: ICD10: C64 Malignant neoplasm of kidney, except renal pelvis	100091	Health-related outcomes	100092	Cancer register	100092	Cancer register	100092	Health-related outcomes > Cancer register
131916	DATE	145941/11285(157226)	0.0403772	0.023952	0.056484	1.05157e-06	LOGISTIC-BINARY	Date M47 first reported (spondylosis)	100091	Health-related outcomes	1712	First occurrences	2413	Musculoskeletal system and connective tissue disorders	2413	Health-related outcomes > First occurrences > Musculoskeletal system and connective tissue disorders
20003#1140870956	CAT-MUL	157087/120(157207)	0.106791	0.0601217	0.147546	1.18616e-06	LOGISTIC-BINARY	Treatment/medication code: alfacalcidol	100000	UK Biobank Assessment Centre	100071	Verbal interview	100075	Medications	100075	UK Biobank Assessment Centre > Verbal interview > Medications
20003#1140869604	CAT-MUL	157195/12(157207)	0.195802	0.107221	0.277731	1.21776e-06	LOGISTIC-BINARY	Treatment/medication code: cyclophosphamide	100000	UK Biobank Assessment Centre	100071	Verbal interview	100075	Medications	100075	UK Biobank Assessment Centre > Verbal interview > Medications
5265	CONTINUOUS	39184	0.0229193	0.0136605	0.0321782	1.22805e-06	LINEAR	Corneal resistance factor (left)	100000	UK Biobank Assessment Centre	100006	Physical measures	100013	Eye measures	100015	UK Biobank Assessment Centre > Physical measures > Eye measures > Intraocular pressure
6152#5	CAT-MUL	153853/3190(157043)	0.0568497	0.0327007	0.0792606	1.25481e-06	LOGISTIC-BINARY	Blood clot, DVT, bronchitis, emphysema, asthma, rhinitis, eczema, allergy diagnosed by doctor: Blood clot in the leg (DVT)	100000	UK Biobank Assessment Centre	100025	Touchscreen	100036	Health and medical history	100044	UK Biobank Assessment Centre > Touchscreen > Health and medical history > Medical conditions
6159#2	CAT-MUL	154087/2883(156970)	0.0612914	0.0347568	0.0850359	1.28056e-06	LOGISTIC-BINARY	Pain type(s) experienced in last month: Facial pain	100000	UK Biobank Assessment Centre	100025	Touchscreen	100036	Health and medical history	100048	UK Biobank Assessment Centre > Touchscreen > Health and medical history > Pain
20003#1140861090	CAT-MUL	156837/370(157207)	0.0897234	0.0478241	0.123729	1.29583e-06	LOGISTIC-BINARY	Treatment/medication code: adalat 5mg capsule	100000	UK Biobank Assessment Centre	100071	Verbal interview	100075	Medications	100075	UK Biobank Assessment Centre > Verbal interview > Medications
6159#3	CAT-MUL	121465/35505(156970)	0.0281435	0.0166995	0.039533	1.32125e-06	LOGISTIC-BINARY	Pain type(s) experienced in last month: Neck or shoulder pain	100000	UK Biobank Assessment Centre	100025	Touchscreen	100036	Health and medical history	100048	UK Biobank Assessment Centre > Touchscreen > Health and medical history > Pain
21058	CAT-SIN	58235	0.0430325	0.025618	0.060447	1.42576e-06	ORDERED-LOGISTIC	Degree bothered by urinary frequency/bladder irritability in the last 3 months	100089	Online follow-up	153	Digestive health	153	Digestive health	153	Online follow-up > Digestive health
130666	DATE	156853/373(157226)	0.0852258	0.0445761	0.117799	1.48735e-06	LOGISTIC-BINARY	Date D73 first reported (diseases of spleen)	100091	Health-related outcomes	1712	First occurrences	2403	Blood, blood-forming organs and certain immune disorders	2403	Health-related outcomes > First occurrences > Blood, blood-forming organs and certain immune disorders
131342	DATE	153457/3769(157226)	0.0539439	0.0313899	0.0756591	1.51821e-06	LOGISTIC-BINARY	Date I44 first reported (atrioventricular and left bundle-branch block)	100091	Health-related outcomes	1712	First occurrences	2409	Circulatory system disorders	2409	Health-related outcomes > First occurrences > Circulatory system disorders
131092	DATE	157046/180(157226)	0.0980527	0.0500466	0.135098	1.58581e-06	LOGISTIC-BINARY	Date G70 first reported (myasthenia gravis and other myoneural disorders)	100091	Health-related outcomes	1712	First occurrences	2406	Nervous system disorders	2406	Health-related outcomes > First occurrences > Nervous system disorders
20003#1141153032	CAT-MUL	157148/59(157207)	0.11476	0.0534404	0.156626	1.63899e-06	LOGISTIC-BINARY	Treatment/medication code: zanidip 10mg tablet	100000	UK Biobank Assessment Centre	100071	Verbal interview	100075	Medications	100075	UK Biobank Assessment Centre > Verbal interview > Medications
132442	DATE	157098/128(157226)	0.104027	0.0484232	0.141886	1.70502e-06	LOGISTIC-BINARY	Date Q05 first reported (spina bifida)	100091	Health-related outcomes	1712	First occurrences	2417	Congenital disruptions and chromosomal abnormalities	2417	Health-related outcomes > First occurrences > Congenital disruptions and chromosomal abnormalities
2897	INTEGER	36875	0.0237229	0.0139872	0.0334586	1.79527e-06	LINEAR	Age stopped smoking	100000	UK Biobank Assessment Centre	100025	Touchscreen	100050	Lifestyle and environment	100058	UK Biobank Assessment Centre > Touchscreen > Lifestyle and environment > Smoking
130858	DATE	157123/103(157226)	0.120198	0.0520143	0.163199	2.07055e-06	LOGISTIC-BINARY	Date F12 first reported (mental and behavioural disorders due to use of cannabinoids)	100091	Health-related outcomes	1712	First occurrences	2405	Mental and behavioural disorders	2405	Health-related outcomes > First occurrences > Mental and behavioural disorders
130722	DATE	156404/822(157226)	0.0774441	0.0416207	0.108054	2.32741e-06	LOGISTIC-BINARY	Date E21 first reported (hyperparathyroidism and other disorders of parathyroid gland)	100091	Health-related outcomes	1712	First occurrences	2404	Endocrine, nutritional and metabolic diseases	2404	Health-related outcomes > First occurrences > Endocrine, nutritional and metabolic diseases
130784	DATE	156775/451(157226)	0.0850947	0.0434616	0.117896	2.38164e-06	LOGISTIC-BINARY	Date E61 first reported (deficiency of other nutrient elements)	100091	Health-related outcomes	1712	First occurrences	2404	Endocrine, nutritional and metabolic diseases	2404	Health-related outcomes > First occurrences > Endocrine, nutritional and metabolic diseases
131080	DATE	157127/99(157226)	0.106696	0.0500129	0.146864	2.46258e-06	LOGISTIC-BINARY	Date G59 first reported (mononeuropathy in diseases classified elsewhere)	100091	Health-related outcomes	1712	First occurrences	2406	Nervous system disorders	2406	Health-related outcomes > First occurrences > Nervous system disorders
131496	DATE	157035/191(157226)	0.095638	0.0455117	0.131308	2.49093e-06	LOGISTIC-BINARY	Date J46 first reported (status asthmaticus)	100091	Health-related outcomes	1712	First occurrences	2410	Respiratory system disorders	2410	Health-related outcomes > First occurrences > Respiratory system disorders
20003#1140869842	CAT-MUL	157188/19(157207)	0.123079	0.0543416	0.169612	2.54049e-06	LOGISTIC-BINARY	Treatment/medication code: mercaptopurine	100000	UK Biobank Assessment Centre	100071	Verbal interview	100075	Medications	100075	UK Biobank Assessment Centre > Verbal interview > Medications
20003#1141178816	CAT-MUL	157187/20(157207)	0.153051	0.0825265	0.220278	2.55052e-06	LOGISTIC-BINARY	Treatment/medication code: aranesp 10micrograms/0.4ml prefilled syringe	100000	UK Biobank Assessment Centre	100071	Verbal interview	100075	Medications	100075	UK Biobank Assessment Centre > Verbal interview > Medications
1757	CAT-SIN	144406	0.027791	0.0163247	0.0392572	2.59012e-06	ORDERED-LOGISTIC	Facial ageing	100000	UK Biobank Assessment Centre	100025	Touchscreen	100050	Lifestyle and environment	100055	UK Biobank Assessment Centre > Touchscreen > Lifestyle and environment > Sun exposure
131632	DATE	156257/969(157226)	0.0704854	0.0382888	0.098839	2.59017e-06	LOGISTIC-BINARY	Date K55 first reported (vascular disorders of intestine)	100091	Health-related outcomes	1712	First occurrences	2411	Digestive system disorders	2411	Health-related outcomes > First occurrences > Digestive system disorders
130216	DATE	154299/2927(157226)	-0.11418	-0.162784	-0.0672271	2.87049e-06	LOGISTIC-BINARY	Date B26 first reported (mumps)	100091	Health-related outcomes	1712	First occurrences	2401	Certain infectious and parasitic diseases	2401	Health-related outcomes > First occurrences > Certain infectious and parasitic diseases
131158	DATE	156291/935(157226)	0.073598	0.0388915	0.102669	2.96971e-06	LOGISTIC-BINARY	Date H20 first reported (iridocyclitis)	100091	Health-related outcomes	1712	First occurrences	2407	Eye and adnexa disorders	2407	Health-related outcomes > First occurrences > Eye and adnexa disorders
20003#1140868080	CAT-MUL	157157/50(157207)	0.130431	0.0496912	0.17656	3.38363e-06	LOGISTIC-BINARY	Treatment/medication code: cyclizine	100000	UK Biobank Assessment Centre	100071	Verbal interview	100075	Medications	100075	UK Biobank Assessment Centre > Verbal interview > Medications
20003#1140923920	CAT-MUL	157181/26(157207)	0.131815	0.0633912	0.186714	3.40266e-06	LOGISTIC-BINARY	Treatment/medication code: volsaid retard 75mg m/r tablet	100000	UK Biobank Assessment Centre	100071	Verbal interview	100075	Medications	100075	UK Biobank Assessment Centre > Verbal interview > Medications
5485	CAT-SIN	5300/6662(11962)	0.0949496	0.0556456	0.135674	3.41137e-06	LOGISTIC-BINARY	Leg pain when walking normally	100000	UK Biobank Assessment Centre	100025	Touchscreen	100036	Health and medical history	100038	UK Biobank Assessment Centre > Touchscreen > Health and medical history > Claudication and peripheral artery disease
131880	DATE	155399/1827(157226)	0.0634553	0.0345278	0.0891858	3.47627e-06	LOGISTIC-BINARY	Date M21 first reported (other acquired deformities of limbs)	100091	Health-related outcomes	1712	First occurrences	2413	Musculoskeletal system and connective tissue disorders	2413	Health-related outcomes > First occurrences > Musculoskeletal system and connective tissue disorders
131298	DATE	151193/6033(157226)	0.0462668	0.0263537	0.0656606	3.59569e-06	LOGISTIC-BINARY	Date I21 first reported (acute myocardial infarction)	100091	Health-related outcomes	1712	First occurrences	2409	Circulatory system disorders	2409	Health-related outcomes > First occurrences > Circulatory system disorders
131338	DATE	156203/1023(157226)	0.0705075	0.038101	0.0993173	3.74299e-06	LOGISTIC-BINARY	Date I42 first reported (cardiomyopathy)	100091	Health-related outcomes	1712	First occurrences	2409	Circulatory system disorders	2409	Health-related outcomes > First occurrences > Circulatory system disorders
20003#1141146428	CAT-MUL	156658/549(157207)	0.0810094	0.0411527	0.11323	3.74868e-06	LOGISTIC-BINARY	Treatment/medication code: fexofenadine	100000	UK Biobank Assessment Centre	100071	Verbal interview	100075	Medications	100075	UK Biobank Assessment Centre > Verbal interview > Medications
1940	CAT-SIN	108396/41956(150352)	0.0262557	0.0150971	0.0374018	3.86483e-06	LOGISTIC-BINARY	Irritability	100000	UK Biobank Assessment Centre	100025	Touchscreen	100059	Psychosocial factors	100060	UK Biobank Assessment Centre > Touchscreen > Psychosocial factors > Mental health
131974	DATE	156392/834(157226)	0.0738953	0.0383312	0.103339	3.99893e-06	LOGISTIC-BINARY	Date M86 first reported (osteomyelitis)	100091	Health-related outcomes	1712	First occurrences	2413	Musculoskeletal system and connective tissue disorders	2413	Health-related outcomes > First occurrences > Musculoskeletal system and connective tissue disorders
130184	DATE	152710/4516(157226)	-0.0886532	-0.126912	-0.0515902	4.03014e-06	LOGISTIC-BINARY	Date B05 first reported (measles)	100091	Health-related outcomes	1712	First occurrences	2401	Certain infectious and parasitic diseases	2401	Health-related outcomes > First occurrences > Certain infectious and parasitic diseases
20001#1006	CAT-MUL	157103/104(157207)	0.10815	0.0553745	0.151821	4.03174e-06	LOGISTIC-BINARY	Cancer code, self-reported: larynx/throat cancer	100000	UK Biobank Assessment Centre	100071	Verbal interview	100074	Medical conditions	100074	UK Biobank Assessment Centre > Verbal interview > Medical conditions
20003#1140875392	CAT-MUL	157133/74(157207)	0.118946	0.0474402	0.162237	4.06342e-06	LOGISTIC-BINARY	Treatment/medication code: plaquenil 200mg tablet	100000	UK Biobank Assessment Centre	100071	Verbal interview	100075	Medications	100075	UK Biobank Assessment Centre > Verbal interview > Medications
131888	DATE	127915/29311(157226)	0.028961	0.0165841	0.041269	4.12717e-06	LOGISTIC-BINARY	Date M25 first reported (other joint disorders, not elsewhere classified)	100091	Health-related outcomes	1712	First occurrences	2413	Musculoskeletal system and connective tissue disorders	2413	Health-related outcomes > First occurrences > Musculoskeletal system and connective tissue disorders
131652	DATE	156056/1170(157226)	0.0694858	0.0369622	0.0977755	4.2433e-06	LOGISTIC-BINARY	Date K65 first reported (peritonitis)	100091	Health-related outcomes	1712	First occurrences	2411	Digestive system disorders	2411	Health-related outcomes > First occurrences > Digestive system disorders
2976	INTEGER	6713	-0.0424987	-0.0606218	-0.0243755	4.36793e-06	LINEAR	Age diabetes diagnosed	100000	UK Biobank Assessment Centre	100025	Touchscreen	100036	Health and medical history	100044	UK Biobank Assessment Centre > Touchscreen > Health and medical history > Medical conditions
130008	DATE	154651/2575(157226)	0.0575729	0.031328	0.0812173	4.37071e-06	LOGISTIC-BINARY	Date A04 first reported (other bacterial intestinal infections)	100091	Health-related outcomes	1712	First occurrences	2401	Certain infectious and parasitic diseases	2401	Health-related outcomes > First occurrences > Certain infectious and parasitic diseases
131668	DATE	156288/938(157226)	0.0718848	0.0374385	0.100898	4.44485e-06	LOGISTIC-BINARY	Date K75 first reported (other inflammatory liver diseases)	100091	Health-related outcomes	1712	First occurrences	2411	Digestive system disorders	2411	Health-related outcomes > First occurrences > Digestive system disorders
20003#1141162824	CAT-MUL	156952/255(157207)	0.0904224	0.0437589	0.126098	4.50764e-06	LOGISTIC-BINARY	Treatment/medication code: detrusitol 1mg tablet	100000	UK Biobank Assessment Centre	100071	Verbal interview	100075	Medications	100075	UK Biobank Assessment Centre > Verbal interview > Medications
20003#1140868772	CAT-MUL	157147/60(157207)	0.111017	0.0498402	0.15567	4.51922e-06	LOGISTIC-BINARY	Treatment/medication code: didronel 200mg tablet	100000	UK Biobank Assessment Centre	100071	Verbal interview	100075	Medications	100075	UK Biobank Assessment Centre > Verbal interview > Medications
20003#1140926732	CAT-MUL	156772/435(157207)	0.082173	0.0407251	0.115006	4.89251e-06	LOGISTIC-BINARY	Treatment/medication code: meloxicam	100000	UK Biobank Assessment Centre	100071	Verbal interview	100075	Medications	100075	UK Biobank Assessment Centre > Verbal interview > Medications
5257	CONTINUOUS	39258	0.021398	0.0122015	0.0305944	5.11853e-06	LINEAR	Corneal resistance factor (right)	100000	UK Biobank Assessment Centre	100006	Physical measures	100013	Eye measures	100015	UK Biobank Assessment Centre > Physical measures > Eye measures > Intraocular pressure
20003#1140879778	CAT-MUL	155474/1733(157207)	0.0610895	0.033433	0.0868448	5.12908e-06	LOGISTIC-BINARY	Treatment/medication code: doxazosin	100000	UK Biobank Assessment Centre	100071	Verbal interview	100075	Medications	100075	UK Biobank Assessment Centre > Verbal interview > Medications
131524	DATE	156904/322(157226)	0.0865476	0.0437121	0.121385	5.27287e-06	LOGISTIC-BINARY	Date J81 first reported (pulmonary oedema)	100091	Health-related outcomes	1712	First occurrences	2410	Respiratory system disorders	2410	Health-related outcomes > First occurrences > Respiratory system disorders
1259	CAT-SIN	146985	0.0372881	0.0220688	0.0525074	5.51075e-06	ORDERED-LOGISTIC	Smoking/smokers in household	100000	UK Biobank Assessment Centre	100025	Touchscreen	100050	Lifestyle and environment	100058	UK Biobank Assessment Centre > Touchscreen > Lifestyle and environment > Smoking
131400	DATE	156808/418(157226)	0.084164	0.0406749	0.117465	5.51773e-06	LOGISTIC-BINARY	Date I82 first reported (other venous embolism and thrombosis)	100091	Health-related outcomes	1712	First occurrences	2409	Circulatory system disorders	2409	Health-related outcomes > First occurrences > Circulatory system disorders
20003#1140872200	CAT-MUL	156950/257(157207)	-0.465719	-0.672847	-0.27138	5.56981e-06	LOGISTIC-BINARY	Treatment/medication code: epilim 100mg crushable tablet	100000	UK Biobank Assessment Centre	100071	Verbal interview	100075	Medications	100075	UK Biobank Assessment Centre > Verbal interview > Medications
131502	DATE	156976/250(157226)	0.0936945	0.0510868	0.132682	5.64288e-06	LOGISTIC-BINARY	Date J61 first reported (pneumoconiosis due to asbestos and other mineral fibres)	100091	Health-related outcomes	1712	First occurrences	2410	Respiratory system disorders	2410	Health-related outcomes > First occurrences > Respiratory system disorders
130932	DATE	157010/216(157226)	0.100976	0.0435524	0.138498	5.77585e-06	LOGISTIC-BINARY	Date F60 first reported (specific personality disorders)	100091	Health-related outcomes	1712	First occurrences	2405	Mental and behavioural disorders	2405	Health-related outcomes > First occurrences > Mental and behavioural disorders
40011#9970	CAT-MUL	157216/10(157226)	0.205279	0.103138	0.302159	6.54441e-06	LOGISTIC-BINARY	Histology of cancer tumour: Lymphoproliferative disorder, NOS	100091	Health-related outcomes	100092	Cancer register	100092	Cancer register	100092	Health-related outcomes > Cancer register
40006#D479	CAT-MUL	157216/10(157226)	0.205279	0.103138	0.302159	6.54441e-06	LOGISTIC-BINARY	Type of cancer: ICD10: D47.9 Neoplasm of uncertain or unknown behaviour of lymphoid, haematopoietic and related tissue, unspecified	100091	Health-related outcomes	100092	Cancer register	100092	Cancer register	100092	Health-related outcomes > Cancer register
20003#1140861778	CAT-MUL	156935/272(157207)	0.0829981	0.0407842	0.117072	6.59191e-06	LOGISTIC-BINARY	Treatment/medication code: dipyridamole	100000	UK Biobank Assessment Centre	100071	Verbal interview	100075	Medications	100075	UK Biobank Assessment Centre > Verbal interview > Medications
21059	CAT-SIN	58259	0.0539993	0.0304568	0.0775418	7.2154e-06	ORDERED-LOGISTIC	Degree bothered by nausea in the last 3 months	100089	Online follow-up	153	Digestive health	153	Digestive health	153	Online follow-up > Digestive health
20003#1140870856	CAT-MUL	156846/361(157207)	0.0892952	0.0435532	0.12694	7.4644e-06	LOGISTIC-BINARY	Treatment/medication code: calcichew 1.25g chewable tablet	100000	UK Biobank Assessment Centre	100071	Verbal interview	100075	Medications	100075	UK Biobank Assessment Centre > Verbal interview > Medications
20003#1140872492	CAT-MUL	157152/55(157207)	0.115582	0.0468815	0.160579	7.63694e-06	LOGISTIC-BINARY	Treatment/medication code: nicotine product	100000	UK Biobank Assessment Centre	100071	Verbal interview	100075	Medications	100075	UK Biobank Assessment Centre > Verbal interview > Medications
6179#3	CAT-MUL	146473/10467(156940)	0.0399615	0.022034	0.0571679	7.75165e-06	LOGISTIC-BINARY	Mineral and other dietary supplements: Calcium	100000	UK Biobank Assessment Centre	100025	Touchscreen	100036	Health and medical history	100045	UK Biobank Assessment Centre > Touchscreen > Health and medical history > Medication
20003#1140882782	CAT-MUL	156951/256(157207)	0.0914774	0.0408786	0.127492	8.0563e-06	LOGISTIC-BINARY	Treatment/medication code: dermovate cream	100000	UK Biobank Assessment Centre	100071	Verbal interview	100075	Medications	100075	UK Biobank Assessment Centre > Verbal interview > Medications
1210	CAT-SIN	54564/92004(146568)	0.0259119	0.0145914	0.0374072	8.50346e-06	LOGISTIC-BINARY	Snoring	100000	UK Biobank Assessment Centre	100025	Touchscreen	100050	Lifestyle and environment	100057	UK Biobank Assessment Centre > Touchscreen > Lifestyle and environment > Sleep
20003#1199	CAT-MUL	156574/633(157207)	-0.261364	-0.379313	-0.149377	8.5583e-06	LOGISTIC-BINARY	Treatment/medication code: food supplement/plant/herbal extract	100000	UK Biobank Assessment Centre	100071	Verbal interview	100075	Medications	100075	UK Biobank Assessment Centre > Verbal interview > Medications
20003#1141145660	CAT-MUL	156467/740(157207)	0.0735305	0.0364857	0.103892	8.98612e-06	LOGISTIC-BINARY	Treatment/medication code: valsartan	100000	UK Biobank Assessment Centre	100071	Verbal interview	100075	Medications	100075	UK Biobank Assessment Centre > Verbal interview > Medications
131578	DATE	154705/2521(157226)	0.0583096	0.0308156	0.0829377	9.03261e-06	LOGISTIC-BINARY	Date K13 first reported (other diseases of lip and oral mucosa)	100091	Health-related outcomes	1712	First occurrences	2411	Digestive system disorders	2411	Health-related outcomes > First occurrences > Digestive system disorders
20003#1140862574	CAT-MUL	156969/238(157207)	0.0943359	0.0424719	0.131873	9.16176e-06	LOGISTIC-BINARY	Treatment/medication code: pulmicort ls 50micrograms inhaler	100000	UK Biobank Assessment Centre	100071	Verbal interview	100075	Medications	100075	UK Biobank Assessment Centre > Verbal interview > Medications
20003#1141153026	CAT-MUL	156839/368(157207)	0.0805119	0.0379186	0.113475	9.8967e-06	LOGISTIC-BINARY	Treatment/medication code: lercanidipine	100000	UK Biobank Assessment Centre	100071	Verbal interview	100075	Medications	100075	UK Biobank Assessment Centre > Verbal interview > Medications
20003#1141177526	CAT-MUL	156684/523(157207)	0.0776396	0.0382566	0.110342	1.03864e-05	LOGISTIC-BINARY	Treatment/medication code: esomeprazole	100000	UK Biobank Assessment Centre	100071	Verbal interview	100075	Medications	100075	UK Biobank Assessment Centre > Verbal interview > Medications
20003#1140858452	CAT-MUL	157141/66(157207)	0.113175	0.0439541	0.156919	1.06721e-05	LOGISTIC-BINARY	Treatment/medication code: hepacon b12 1mg/1ml injection	100000	UK Biobank Assessment Centre	100071	Verbal interview	100075	Medications	100075	UK Biobank Assessment Centre > Verbal interview > Medications
21052	CAT-SIN	58249	0.0541556	0.0304779	0.0778332	1.0977e-05	ORDERED-LOGISTIC	Degree bothered by chest pain in the last 3 months	100089	Online follow-up	153	Digestive health	153	Digestive health	153	Online follow-up > Digestive health
20003#1140861832	CAT-MUL	157012/195(157207)	0.144025	0.063531	0.198555	1.12826e-05	LOGISTIC-BINARY	Treatment/medication code: tranexamic acid	100000	UK Biobank Assessment Centre	100071	Verbal interview	100075	Medications	100075	UK Biobank Assessment Centre > Verbal interview > Medications
40011#8090	CAT-MUL	149077/8149(157226)	-0.0587447	-0.0853686	-0.0329745	1.13124e-05	LOGISTIC-BINARY	Histology of cancer tumour: Basal cell carcinoma, NOS	100091	Health-related outcomes	100092	Cancer register	100092	Cancer register	100092	Health-related outcomes > Cancer register
132482	DATE	157149/77(157226)	0.104062	0.0400943	0.144257	1.1664e-05	LOGISTIC-BINARY	Date Q28 first reported (other congenital malformations of circulatory system)	100091	Health-related outcomes	1712	First occurrences	2417	Congenital disruptions and chromosomal abnormalities	2417	Health-related outcomes > First occurrences > Congenital disruptions and chromosomal abnormalities
20003#1140917056	CAT-MUL	157077/130(157207)	0.126463	0.0603994	0.183908	1.21822e-05	LOGISTIC-BINARY	Treatment/medication code: kliofem tablet	100000	UK Biobank Assessment Centre	100071	Verbal interview	100075	Medications	100075	UK Biobank Assessment Centre > Verbal interview > Medications
20003#1140884672	CAT-MUL	157149/58(157207)	0.114338	0.0426534	0.160122	1.32323e-05	LOGISTIC-BINARY	Treatment/medication code: fludrocortisone	100000	UK Biobank Assessment Centre	100071	Verbal interview	100075	Medications	100075	UK Biobank Assessment Centre > Verbal interview > Medications
131934	DATE	155609/1617(157226)	0.0622514	0.0311724	0.0885196	1.4038e-05	LOGISTIC-BINARY	Date M62 first reported (other disorders of muscle)	100091	Health-related outcomes	1712	First occurrences	2413	Musculoskeletal system and connective tissue disorders	2413	Health-related outcomes > First occurrences > Musculoskeletal system and connective tissue disorders
131210	DATE	153049/4177(157226)	0.0485505	0.0255105	0.0697983	1.42562e-05	LOGISTIC-BINARY	Date H53 first reported (visual disturbances)	100091	Health-related outcomes	1712	First occurrences	2407	Eye and adnexa disorders	2407	Health-related outcomes > First occurrences > Eye and adnexa disorders
20003#1140864734	CAT-MUL	157152/55(157207)	0.121557	0.0462065	0.170483	1.43522e-05	LOGISTIC-BINARY	Treatment/medication code: combivent inhaler	100000	UK Biobank Assessment Centre	100071	Verbal interview	100075	Medications	100075	UK Biobank Assessment Centre > Verbal interview > Medications
131022	DATE	155970/1256(157226)	0.0640215	0.0326876	0.091771	1.44015e-05	LOGISTIC-BINARY	Date G20 first reported (parkinson's disease)	100091	Health-related outcomes	1712	First occurrences	2406	Nervous system disorders	2406	Health-related outcomes > First occurrences > Nervous system disorders
132532	DATE	156925/301(157226)	0.08585	0.037782	0.120572	1.45758e-05	LOGISTIC-BINARY	Date Q61 first reported (cystic kidney disease)	100091	Health-related outcomes	1712	First occurrences	2417	Congenital disruptions and chromosomal abnormalities	2417	Health-related outcomes > First occurrences > Congenital disruptions and chromosomal abnormalities
131924	DATE	148389/8837(157226)	0.0389513	0.0208406	0.0562616	1.48698e-05	LOGISTIC-BINARY	Date M51 first reported (other intervertebral disk disorders)	100091	Health-related outcomes	1712	First occurrences	2413	Musculoskeletal system and connective tissue disorders	2413	Health-related outcomes > First occurrences > Musculoskeletal system and connective tissue disorders
131110	DATE	156869/357(157226)	0.0815818	0.0367831	0.115468	1.58797e-05	LOGISTIC-BINARY	Date G91 first reported (hydrocephalus)	100091	Health-related outcomes	1712	First occurrences	2406	Nervous system disorders	2406	Health-related outcomes > First occurrences > Nervous system disorders
20001#1048	CAT-MUL	157139/68(157207)	-1.03817	-1.53013	-0.588805	1.5951e-05	LOGISTIC-BINARY	Cancer code, self-reported: leukaemia	100000	UK Biobank Assessment Centre	100071	Verbal interview	100074	Medical conditions	100074	UK Biobank Assessment Centre > Verbal interview > Medical conditions
131910	DATE	155039/2187(157226)	0.057983	0.029307	0.0830999	1.70441e-05	LOGISTIC-BINARY	Date M43 first reported (other deforming dorsopathies)	100091	Health-related outcomes	1712	First occurrences	2413	Musculoskeletal system and connective tissue disorders	2413	Health-related outcomes > First occurrences > Musculoskeletal system and connective tissue disorders
130696	DATE	145122/12104(157226)	0.0365585	0.0195373	0.0529417	1.70831e-05	LOGISTIC-BINARY	Date E03 first reported (other hypothyroidism)	100091	Health-related outcomes	1712	First occurrences	2404	Endocrine, nutritional and metabolic diseases	2404	Health-related outcomes > First occurrences > Endocrine, nutritional and metabolic diseases
6144#3	CAT-MUL	152827/4014(156841)	0.0494628	0.0256758	0.0712325	1.7115e-05	LOGISTIC-BINARY	Never eat eggs, dairy, wheat, sugar: Wheat products	100000	UK Biobank Assessment Centre	100025	Touchscreen	100050	Lifestyle and environment	100052	UK Biobank Assessment Centre > Touchscreen > Lifestyle and environment > Diet
21034	CAT-SIN	58241	0.0372501	0.0202522	0.054248	1.80596e-05	ORDERED-LOGISTIC	Frequency of loose/mushy/watery stools in the last 3 months	100089	Online follow-up	153	Digestive health	153	Digestive health	153	Online follow-up > Digestive health
130906	DATE	144945/12281(157226)	0.035576	0.0189667	0.0516056	1.81786e-05	LOGISTIC-BINARY	Date F41 first reported (other anxiety disorders)	100091	Health-related outcomes	1712	First occurrences	2405	Mental and behavioural disorders	2405	Health-related outcomes > First occurrences > Mental and behavioural disorders
20001#1024	CAT-MUL	157158/49(157207)	0.112277	0.0396953	0.156187	1.83816e-05	LOGISTIC-BINARY	Cancer code, self-reported: liver/hepatocellular cancer	100000	UK Biobank Assessment Centre	100071	Verbal interview	100074	Medical conditions	100074	UK Biobank Assessment Centre > Verbal interview > Medical conditions
20003#1140861088	CAT-MUL	156850/357(157207)	0.0809941	0.0367499	0.114957	1.85587e-05	LOGISTIC-BINARY	Treatment/medication code: nifedipine	100000	UK Biobank Assessment Centre	100071	Verbal interview	100075	Medications	100075	UK Biobank Assessment Centre > Verbal interview > Medications
2463	CAT-SIN	141591/14891(156482)	0.03272	0.0174297	0.0475212	1.92746e-05	LOGISTIC-BINARY	Fractured/broken bones in last 5 years	100000	UK Biobank Assessment Centre	100025	Touchscreen	100036	Health and medical history	100044	UK Biobank Assessment Centre > Touchscreen > Health and medical history > Medical conditions
131420	DATE	157046/180(157226)	-0.532789	-0.786535	-0.296991	2.04541e-05	LOGISTIC-BINARY	Date I98 first reported (other disorders of circulatory system in diseases classified elsewhere)	100091	Health-related outcomes	1712	First occurrences	2409	Circulatory system disorders	2409	Health-related outcomes > First occurrences > Circulatory system disorders
131720	DATE	152893/4333(157226)	0.0494057	0.0254332	0.0712337	2.06897e-05	LOGISTIC-BINARY	Date L20 first reported (atopic dermatitis)	100091	Health-related outcomes	1712	First occurrences	2412	Skin and subcutaneous tissue disorders	2412	Health-related outcomes > First occurrences > Skin and subcutaneous tissue disorders
21025	CAT-SIN	58212	0.0357613	0.0191487	0.0523738	2.11767e-05	ORDERED-LOGISTIC	Frequency of discomfort/pain in abdomen in last 3 months	100089	Online follow-up	153	Digestive health	153	Digestive health	153	Online follow-up > Digestive health
20003#1140862382	CAT-MUL	156299/908(157207)	0.0759427	0.0348869	0.107358	2.2353e-05	LOGISTIC-BINARY	Treatment/medication code: becotide 50 inhaler	100000	UK Biobank Assessment Centre	100071	Verbal interview	100075	Medications	100075	UK Biobank Assessment Centre > Verbal interview > Medications
131996	DATE	157042/184(157226)	0.0934579	0.0370901	0.131273	2.26519e-05	LOGISTIC-BINARY	Date M99 first reported (biomechanical lesions, not elsewhere classified)	100091	Health-related outcomes	1712	First occurrences	2413	Musculoskeletal system and connective tissue disorders	2413	Health-related outcomes > First occurrences > Musculoskeletal system and connective tissue disorders
131616	DATE	154531/2695(157226)	0.0533937	0.0272177	0.0773512	2.34252e-05	LOGISTIC-BINARY	Date K42 first reported (umbilical hernia)	100091	Health-related outcomes	1712	First occurrences	2411	Digestive system disorders	2411	Health-related outcomes > First occurrences > Digestive system disorders
20003#1140874976	CAT-MUL	157197/10(157207)	0.208096	0.0900018	0.304522	2.52109e-05	LOGISTIC-BINARY	Treatment/medication code: methylprednisolone	100000	UK Biobank Assessment Centre	100071	Verbal interview	100075	Medications	100075	UK Biobank Assessment Centre > Verbal interview > Medications
6155#5	CAT-MUL	152236/4350(156586)	-0.0798359	-0.117609	-0.0433953	2.5223e-05	LOGISTIC-BINARY	Vitamin and mineral supplements: Vitamin E	100000	UK Biobank Assessment Centre	100025	Touchscreen	100036	Health and medical history	100045	UK Biobank Assessment Centre > Touchscreen > Health and medical history > Medication
20003#1141157132	CAT-MUL	157106/101(157207)	0.104618	0.0418118	0.148636	2.57617e-05	LOGISTIC-BINARY	Treatment/medication code: singulair 10mg tablet	100000	UK Biobank Assessment Centre	100071	Verbal interview	100075	Medications	100075	UK Biobank Assessment Centre > Verbal interview > Medications
1220	CAT-SIN	156696	0.0244039	0.0131778	0.0356301	2.59812e-05	ORDERED-LOGISTIC	Daytime dozing / sleeping (narcolepsy)	100000	UK Biobank Assessment Centre	100025	Touchscreen	100050	Lifestyle and environment	100057	UK Biobank Assessment Centre > Touchscreen > Lifestyle and environment > Sleep
20001#1028	CAT-MUL	157189/18(157207)	0.144165	0.0511072	0.206395	2.64497e-05	LOGISTIC-BINARY	Cancer code, self-reported: non-small cell lung cancer	100000	UK Biobank Assessment Centre	100071	Verbal interview	100074	Medical conditions	100074	UK Biobank Assessment Centre > Verbal interview > Medical conditions
20003#1140888502	CAT-MUL	157076/131(157207)	0.0917624	0.0368497	0.129992	2.8499e-05	LOGISTIC-BINARY	Treatment/medication code: amiodarone	100000	UK Biobank Assessment Centre	100071	Verbal interview	100075	Medications	100075	UK Biobank Assessment Centre > Verbal interview > Medications
132108	DATE	157060/166(157226)	0.119562	0.0510362	0.175014	2.87505e-05	LOGISTIC-BINARY	Date N71 first reported (inflammatory disease of uterus, except cervix)	100091	Health-related outcomes	1712	First occurrences	2414	Genitourinary system disorders	2414	Health-related outcomes > First occurrences > Genitourinary system disorders
40006#C20	CAT-MUL	156562/664(157226)	0.0708476	0.0329309	0.101988	2.87668e-05	LOGISTIC-BINARY	Type of cancer: ICD10: C20 Malignant neoplasm of rectum	100091	Health-related outcomes	100092	Cancer register	100092	Cancer register	100092	Health-related outcomes > Cancer register
20003#1140875408	CAT-MUL	155469/1738(157207)	0.058944	0.029977	0.0860016	2.88145e-05	LOGISTIC-BINARY	Treatment/medication code: allopurinol	100000	UK Biobank Assessment Centre	100071	Verbal interview	100075	Medications	100075	UK Biobank Assessment Centre > Verbal interview > Medications
20003#1140875420	CAT-MUL	157045/162(157207)	0.0947771	0.0354308	0.133582	3.02538e-05	LOGISTIC-BINARY	Treatment/medication code: baclofen	100000	UK Biobank Assessment Centre	100071	Verbal interview	100075	Medications	100075	UK Biobank Assessment Centre > Verbal interview > Medications
20003#1140868804	CAT-MUL	157196/11(157207)	0.219548	0.0785253	0.310345	3.12021e-05	LOGISTIC-BINARY	Treatment/medication code: bonefos 400mg capsule	100000	UK Biobank Assessment Centre	100071	Verbal interview	100075	Medications	100075	UK Biobank Assessment Centre > Verbal interview > Medications
130832	DATE	156160/1066(157226)	0.069298	0.03234	0.09969	3.1413e-05	LOGISTIC-BINARY	Date E89 first reported (postprocedural endocrine and metabolic disorders, not elsewhere classified)	100091	Health-related outcomes	1712	First occurrences	2404	Endocrine, nutritional and metabolic diseases	2404	Health-related outcomes > First occurrences > Endocrine, nutritional and metabolic diseases
130792	DATE	142280/14946(157226)	0.0319967	0.0166448	0.0469697	3.35789e-05	LOGISTIC-BINARY	Date E66 first reported (obesity)	100091	Health-related outcomes	1712	First occurrences	2404	Endocrine, nutritional and metabolic diseases	2404	Health-related outcomes > First occurrences > Endocrine, nutritional and metabolic diseases
20003#1140888266	CAT-MUL	155751/1456(157207)	0.0593555	0.0292434	0.0865027	3.50791e-05	LOGISTIC-BINARY	Treatment/medication code: warfarin	100000	UK Biobank Assessment Centre	100071	Verbal interview	100075	Medications	100075	UK Biobank Assessment Centre > Verbal interview > Medications
132126	DATE	157100/126(157226)	0.120219	0.0485855	0.175689	3.64697e-05	LOGISTIC-BINARY	Date N82 first reported (fistulae involving female genital tract)	100091	Health-related outcomes	1712	First occurrences	2414	Genitourinary system disorders	2414	Health-related outcomes > First occurrences > Genitourinary system disorders
6148#1	CAT-MUL	55341/952(56293)	0.0681388	0.0330451	0.0995552	3.71935e-05	LOGISTIC-BINARY	Eye problems/disorders: Diabetes related eye disease	100000	UK Biobank Assessment Centre	100025	Touchscreen	100036	Health and medical history	100041	UK Biobank Assessment Centre > Touchscreen > Health and medical history > Eyesight
20001#1023	CAT-MUL	157088/119(157207)	0.0910727	0.0348537	0.129598	3.72076e-05	LOGISTIC-BINARY	Cancer code, self-reported: rectal cancer	100000	UK Biobank Assessment Centre	100071	Verbal interview	100074	Medical conditions	100074	UK Biobank Assessment Centre > Verbal interview > Medical conditions
130762	DATE	157064/162(157226)	0.0905406	0.0373499	0.129846	3.87589e-05	LOGISTIC-BINARY	Date E46 first reported (unspecified protein-energy malnutrition)	100091	Health-related outcomes	1712	First occurrences	2404	Endocrine, nutritional and metabolic diseases	2404	Health-related outcomes > First occurrences > Endocrine, nutritional and metabolic diseases
2090	CAT-SIN	102425/53847(156272)	0.0222534	0.0116402	0.0328621	3.898e-05	LOGISTIC-BINARY	Seen doctor (GP) for nerves, anxiety, tension or depression	100000	UK Biobank Assessment Centre	100025	Touchscreen	100059	Psychosocial factors	100060	UK Biobank Assessment Centre > Touchscreen > Psychosocial factors > Mental health
20003#1140866078	CAT-MUL	156730/477(157207)	0.0737939	0.0323369	0.106279	3.9082e-05	LOGISTIC-BINARY	Treatment/medication code: indapamide	100000	UK Biobank Assessment Centre	100071	Verbal interview	100075	Medications	100075	UK Biobank Assessment Centre > Verbal interview > Medications
132558	DATE	157136/90(157226)	0.103419	0.0339114	0.145357	3.92623e-05	LOGISTIC-BINARY	Date Q74 first reported (other congenital malformations of limb(s))	100091	Health-related outcomes	1712	First occurrences	2417	Congenital disruptions and chromosomal abnormalities	2417	Health-related outcomes > First occurrences > Congenital disruptions and chromosomal abnormalities
6179#4	CAT-MUL	150705/6235(156940)	-0.064148	-0.0952021	-0.0340978	3.93607e-05	LOGISTIC-BINARY	Mineral and other dietary supplements: Zinc	100000	UK Biobank Assessment Centre	100025	Touchscreen	100036	Health and medical history	100045	UK Biobank Assessment Centre > Touchscreen > Health and medical history > Medication
20003#1141174032	CAT-MUL	157121/86(157207)	0.096464	0.0363472	0.137701	4.01382e-05	LOGISTIC-BINARY	Treatment/medication code: doublebase gel	100000	UK Biobank Assessment Centre	100071	Verbal interview	100075	Medications	100075	UK Biobank Assessment Centre > Verbal interview > Medications
23054	CAT-SIN	1327/1717(3044)	-0.173727	-0.258923	-0.0930377	4.0507e-05	LOGISTIC-BINARY	CMV seropositivity for Human Cytomegalovirus	100078	Biological samples	100080	Assay results	51428	Blood assays	51428	Biological samples > Assay results > Blood assays > Infectious Diseases
20003#1140868580	CAT-MUL	157113/94(157207)	0.133563	0.0463351	0.193634	4.0552e-05	LOGISTIC-BINARY	Treatment/medication code: norethisterone	100000	UK Biobank Assessment Centre	100071	Verbal interview	100075	Medications	100075	UK Biobank Assessment Centre > Verbal interview > Medications
20003#1140862260	CAT-MUL	157175/32(157207)	0.120169	0.0396102	0.171934	4.13293e-05	LOGISTIC-BINARY	Treatment/medication code: aminophylline	100000	UK Biobank Assessment Centre	100071	Verbal interview	100075	Medications	100075	UK Biobank Assessment Centre > Verbal interview > Medications
131060	DATE	151188/6038(157226)	0.0417056	0.0209582	0.0611237	4.15751e-05	LOGISTIC-BINARY	Date G47 first reported (sleep disorders)	100091	Health-related outcomes	1712	First occurrences	2406	Nervous system disorders	2406	Health-related outcomes > First occurrences > Nervous system disorders
3466	CAT-SIN	9053	-0.0776064	-0.11526	-0.0399526	4.55373e-05	ORDERED-LOGISTIC	Time from waking to first cigarette	100000	UK Biobank Assessment Centre	100025	Touchscreen	100050	Lifestyle and environment	100058	UK Biobank Assessment Centre > Touchscreen > Lifestyle and environment > Smoking
20003#1140878226	CAT-MUL	156951/256(157207)	0.0843499	0.0325868	0.119904	4.60224e-05	LOGISTIC-BINARY	Treatment/medication code: diprobase cream	100000	UK Biobank Assessment Centre	100071	Verbal interview	100075	Medications	100075	UK Biobank Assessment Centre > Verbal interview > Medications
131038	DATE	156340/886(157226)	0.0648147	0.0301547	0.0944072	4.63922e-05	LOGISTIC-BINARY	Date G31 first reported (other degenerative diseases of nervous system, not elsewhere classified)	100091	Health-related outcomes	1712	First occurrences	2406	Nervous system disorders	2406	Health-related outcomes > First occurrences > Nervous system disorders
21035	CAT-SIN	41292/16866(58158)	0.0415743	0.0216662	0.0616953	4.66923e-05	LOGISTIC-BINARY	Currently (in last 3 months) suffer from abdominal pain	100089	Online follow-up	153	Digestive health	153	Digestive health	153	Online follow-up > Digestive health
20003#1141167744	CAT-MUL	157189/18(157207)	0.123327	0.0347824	0.174685	4.69406e-05	LOGISTIC-BINARY	Treatment/medication code: neoral 10mg capsule	100000	UK Biobank Assessment Centre	100071	Verbal interview	100075	Medications	100075	UK Biobank Assessment Centre > Verbal interview > Medications
131404	DATE	147457/9769(157226)	0.0357859	0.0180915	0.0526936	4.7099e-05	LOGISTIC-BINARY	Date I84 first reported (haemorrhoids)	100091	Health-related outcomes	1712	First occurrences	2409	Circulatory system disorders	2409	Health-related outcomes > First occurrences > Circulatory system disorders
20003#1140888560	CAT-MUL	155058/2149(157207)	0.0560307	0.0276274	0.0823007	4.7745e-05	LOGISTIC-BINARY	Treatment/medication code: perindopril	100000	UK Biobank Assessment Centre	100071	Verbal interview	100075	Medications	100075	UK Biobank Assessment Centre > Verbal interview > Medications
20003#1140879806	CAT-MUL	156926/281(157207)	0.0784791	0.0327129	0.113403	4.85084e-05	LOGISTIC-BINARY	Treatment/medication code: diltiazem	100000	UK Biobank Assessment Centre	100071	Verbal interview	100075	Medications	100075	UK Biobank Assessment Centre > Verbal interview > Medications
131412	DATE	157078/148(157226)	0.0967665	0.0327575	0.136265	5.33092e-05	LOGISTIC-BINARY	Date I88 first reported (nonspecific lymphadenitis)	100091	Health-related outcomes	1712	First occurrences	2409	Circulatory system disorders	2409	Health-related outcomes > First occurrences > Circulatory system disorders
131370	DATE	156390/836(157226)	0.0646032	0.0297916	0.0943929	5.37123e-05	LOGISTIC-BINARY	Date I65 first reported (occlusion and stenosis of precerebral arteries, not resulting in cerebral infarction)	100091	Health-related outcomes	1712	First occurrences	2409	Circulatory system disorders	2409	Health-related outcomes > First occurrences > Circulatory system disorders
130340	DATE	156126/1100(157226)	0.0640464	0.029029	0.0931278	5.39114e-05	LOGISTIC-BINARY	Date B97 first reported (viral agents as the cause of diseases classified to other chapters)	100091	Health-related outcomes	1712	First occurrences	2401	Certain infectious and parasitic diseases	2401	Health-related outcomes > First occurrences > Certain infectious and parasitic diseases
20003#1141173348	CAT-MUL	157089/118(157207)	0.0931312	0.0339417	0.133989	5.96805e-05	LOGISTIC-BINARY	Treatment/medication code: hydroxocobalamin	100000	UK Biobank Assessment Centre	100071	Verbal interview	100075	Medications	100075	UK Biobank Assessment Centre > Verbal interview > Medications
130888	DATE	157048/178(157226)	0.0875466	0.0316425	0.125255	6.07326e-05	LOGISTIC-BINARY	Date F29 first reported (unspecified nonorganic psychosis)	100091	Health-related outcomes	1712	First occurrences	2405	Mental and behavioural disorders	2405	Health-related outcomes > First occurrences > Mental and behavioural disorders
20003#1140871188	CAT-MUL	157110/97(157207)	0.101205	0.0345154	0.1452	6.72419e-05	LOGISTIC-BINARY	Treatment/medication code: etodolac	100000	UK Biobank Assessment Centre	100071	Verbal interview	100075	Medications	100075	UK Biobank Assessment Centre > Verbal interview > Medications
20003#1140865668	CAT-MUL	157124/83(157207)	0.106229	0.0321943	0.151084	7.48527e-05	LOGISTIC-BINARY	Treatment/medication code: sulphasalazine	100000	UK Biobank Assessment Centre	100071	Verbal interview	100075	Medications	100075	UK Biobank Assessment Centre > Verbal interview > Medications
131870	DATE	148449/8777(157226)	0.0358091	0.0175837	0.0532599	7.69915e-05	LOGISTIC-BINARY	Date M16 first reported (coxarthrosis [arthrosis of hip])	100091	Health-related outcomes	1712	First occurrences	2413	Musculoskeletal system and connective tissue disorders	2413	Health-related outcomes > First occurrences > Musculoskeletal system and connective tissue disorders
6159#4	CAT-MUL	117438/39532(156970)	0.0224284	0.0112703	0.0335339	7.72209e-05	LOGISTIC-BINARY	Pain type(s) experienced in last month: Back pain	100000	UK Biobank Assessment Centre	100025	Touchscreen	100036	Health and medical history	100048	UK Biobank Assessment Centre > Touchscreen > Health and medical history > Pain
20003#1141195232	CAT-MUL	157115/92(157207)	0.0954776	0.0314292	0.137139	7.78723e-05	LOGISTIC-BINARY	Treatment/medication code: budesonide+formoterol	100000	UK Biobank Assessment Centre	100071	Verbal interview	100075	Medications	100075	UK Biobank Assessment Centre > Verbal interview > Medications
130626	DATE	156966/260(157226)	0.0825059	0.0307968	0.118653	7.80269e-05	LOGISTIC-BINARY	Date D52 first reported (folate deficiency anaemia)	100091	Health-related outcomes	1712	First occurrences	2403	Blood, blood-forming organs and certain immune disorders	2403	Health-related outcomes > First occurrences > Blood, blood-forming organs and certain immune disorders
131646	DATE	142517/14709(157226)	0.0302483	0.0149489	0.0451019	8.04578e-05	LOGISTIC-BINARY	Date K62 first reported (other diseases of anus and rectum)	100091	Health-related outcomes	1712	First occurrences	2411	Digestive system disorders	2411	Health-related outcomes > First occurrences > Digestive system disorders
131446	DATE	156897/329(157226)	0.0784679	0.0296441	0.113064	8.19202e-05	LOGISTIC-BINARY	Date J13 first reported (pneumonia due to streptococcus pneumoniae)	100091	Health-related outcomes	1712	First occurrences	2410	Respiratory system disorders	2410	Health-related outcomes > First occurrences > Respiratory system disorders
20003#1140882694	CAT-MUL	156649/558(157207)	0.0759171	0.0299943	0.109412	8.22507e-05	LOGISTIC-BINARY	Treatment/medication code: betnovate cream	100000	UK Biobank Assessment Centre	100071	Verbal interview	100075	Medications	100075	UK Biobank Assessment Centre > Verbal interview > Medications
1359	CAT-SIN	156983	-0.0189619	-0.0283979	-0.00952595	8.30335e-05	ORDERED-LOGISTIC	Poultry intake	100000	UK Biobank Assessment Centre	100025	Touchscreen	100050	Lifestyle and environment	100052	UK Biobank Assessment Centre > Touchscreen > Lifestyle and environment > Diet
20003#1140876404	CAT-MUL	157080/127(157207)	0.0961203	0.0330776	0.138991	8.36208e-05	LOGISTIC-BINARY	Treatment/medication code: aqueous cream bp	100000	UK Biobank Assessment Centre	100071	Verbal interview	100075	Medications	100075	UK Biobank Assessment Centre > Verbal interview > Medications
20003#1141168318	CAT-MUL	156349/858(157207)	0.0633071	0.0282204	0.0932231	8.65447e-05	LOGISTIC-BINARY	Treatment/medication code: clopidogrel	100000	UK Biobank Assessment Centre	100071	Verbal interview	100075	Medications	100075	UK Biobank Assessment Centre > Verbal interview > Medications
20003#1140916356	CAT-MUL	155837/1370(157207)	0.058647	0.026425	0.0865223	8.86644e-05	LOGISTIC-BINARY	Treatment/medication code: losartan	100000	UK Biobank Assessment Centre	100071	Verbal interview	100075	Medications	100075	UK Biobank Assessment Centre > Verbal interview > Medications
132544	DATE	157125/101(157226)	0.0998527	0.0286726	0.141321	8.97223e-05	LOGISTIC-BINARY	Date Q67 first reported (congenital musculoskeletal deformities of head, face, spine and chest)	100091	Health-related outcomes	1712	First occurrences	2417	Congenital disruptions and chromosomal abnormalities	2417	Health-related outcomes > First occurrences > Congenital disruptions and chromosomal abnormalities
6151#3	CAT-MUL	156204/260(156464)	0.0840439	0.0297922	0.120572	8.97535e-05	LOGISTIC-BINARY	Fractured bone site(s): Hip	100000	UK Biobank Assessment Centre	100025	Touchscreen	100036	Health and medical history	100044	UK Biobank Assessment Centre > Touchscreen > Health and medical history > Medical conditions
131118	DATE	156634/592(157226)	0.0709855	0.0287205	0.103321	9.35426e-05	LOGISTIC-BINARY	Date G95 first reported (other diseases of spinal cord)	100091	Health-related outcomes	1712	First occurrences	2406	Nervous system disorders	2406	Health-related outcomes > First occurrences > Nervous system disorders
20003#1140866116	CAT-MUL	156971/236(157207)	0.0804541	0.0295311	0.11667	9.49592e-05	LOGISTIC-BINARY	Treatment/medication code: frusemide	100000	UK Biobank Assessment Centre	100071	Verbal interview	100075	Medications	100075	UK Biobank Assessment Centre > Verbal interview > Medications
131994	DATE	156837/389(157226)	0.0799507	0.0300656	0.115465	9.55159e-05	LOGISTIC-BINARY	Date M96 first reported (postprocedural musculoskeletal disorders, not elsewhere classified)	100091	Health-related outcomes	1712	First occurrences	2413	Musculoskeletal system and connective tissue disorders	2413	Health-related outcomes > First occurrences > Musculoskeletal system and connective tissue disorders
3436	INTEGER	9878	-0.0387946	-0.058288	-0.0193012	9.64107e-05	LINEAR	Age started smoking in current smokers	100000	UK Biobank Assessment Centre	100025	Touchscreen	100050	Lifestyle and environment	100058	UK Biobank Assessment Centre > Touchscreen > Lifestyle and environment > Smoking
132440	DATE	157195/31(157226)	0.136992	0.0328519	0.195799	0.000101296	LOGISTIC-BINARY	Date Q04 first reported (other congenital malformations of brain)	100091	Health-related outcomes	1712	First occurrences	2417	Congenital disruptions and chromosomal abnormalities	2417	Health-related outcomes > First occurrences > Congenital disruptions and chromosomal abnormalities
131126	DATE	156447/779(157226)	0.0669796	0.0277384	0.0980715	0.000103029	LOGISTIC-BINARY	Date G99 first reported (other disorders of nervous system in diseases classified elsewhere)	100091	Health-related outcomes	1712	First occurrences	2406	Nervous system disorders	2406	Health-related outcomes > First occurrences > Nervous system disorders
131072	DATE	154445/2781(157226)	0.0510362	0.0232271	0.0755428	0.000106232	LOGISTIC-BINARY	Date G55 first reported (nerve root and plexus compressions in diseases classified elsewhere)	100091	Health-related outcomes	1712	First occurrences	2406	Nervous system disorders	2406	Health-related outcomes > First occurrences > Nervous system disorders
131166	DATE	142585/14641(157226)	0.0300433	0.014671	0.0451548	0.000107176	LOGISTIC-BINARY	Date H26 first reported (other cataract)	100091	Health-related outcomes	1712	First occurrences	2407	Eye and adnexa disorders	2407	Health-related outcomes > First occurrences > Eye and adnexa disorders
131138	DATE	156829/397(157226)	0.0771196	0.0285919	0.111728	0.000113254	LOGISTIC-BINARY	Date H05 first reported (disorders of orbit)	100091	Health-related outcomes	1712	First occurrences	2407	Eye and adnexa disorders	2407	Health-related outcomes > First occurrences > Eye and adnexa disorders
6179#6	CAT-MUL	153270/3670(156940)	-0.0790706	-0.120009	-0.0397299	0.000115279	LOGISTIC-BINARY	Mineral and other dietary supplements: Selenium	100000	UK Biobank Assessment Centre	100025	Touchscreen	100036	Health and medical history	100045	UK Biobank Assessment Centre > Touchscreen > Health and medical history > Medication
20003#1140883478	CAT-MUL	157174/33(157207)	0.103232	0.0406359	0.156485	0.000119819	LOGISTIC-BINARY	Treatment/medication code: pyridostigmine	100000	UK Biobank Assessment Centre	100071	Verbal interview	100075	Medications	100075	UK Biobank Assessment Centre > Verbal interview > Medications
20003#1140909844	CAT-MUL	157187/20(157207)	0.134666	0.0284178	0.194905	0.000119902	LOGISTIC-BINARY	Treatment/medication code: ciclosporin	100000	UK Biobank Assessment Centre	100071	Verbal interview	100075	Medications	100075	UK Biobank Assessment Centre > Verbal interview > Medications
20003#1140888366	CAT-MUL	157008/199(157207)	0.0894368	0.0307145	0.130758	0.000124261	LOGISTIC-BINARY	Treatment/medication code: thiamine preparation	100000	UK Biobank Assessment Centre	100071	Verbal interview	100075	Medications	100075	UK Biobank Assessment Centre > Verbal interview > Medications
20003#1141157470	CAT-MUL	157183/24(157207)	0.134438	0.0396363	0.200102	0.000127266	LOGISTIC-BINARY	Treatment/medication code: fentanyl product	100000	UK Biobank Assessment Centre	100071	Verbal interview	100075	Medications	100075	UK Biobank Assessment Centre > Verbal interview > Medications
131914	DATE	155695/1531(157226)	0.0573097	0.0248114	0.0849058	0.000128171	LOGISTIC-BINARY	Date M46 first reported (other inflammatory spondylopathies)	100091	Health-related outcomes	1712	First occurrences	2413	Musculoskeletal system and connective tissue disorders	2413	Health-related outcomes > First occurrences > Musculoskeletal system and connective tissue disorders
132540	DATE	157124/102(157226)	0.10428	0.027838	0.148573	0.000129238	LOGISTIC-BINARY	Date Q65 first reported (congenital deformities of hip)	100091	Health-related outcomes	1712	First occurrences	2417	Congenital disruptions and chromosomal abnormalities	2417	Health-related outcomes > First occurrences > Congenital disruptions and chromosomal abnormalities
20003#1140882374	CAT-MUL	157175/32(157207)	0.126	0.0234833	0.180178	0.000132802	LOGISTIC-BINARY	Treatment/medication code: co-amoxiclav	100000	UK Biobank Assessment Centre	100071	Verbal interview	100075	Medications	100075	UK Biobank Assessment Centre > Verbal interview > Medications
20003#1140875990	CAT-MUL	156936/271(157207)	0.0762557	0.0286021	0.112587	0.000133064	LOGISTIC-BINARY	Treatment/medication code: hypromellose	100000	UK Biobank Assessment Centre	100071	Verbal interview	100075	Medications	100075	UK Biobank Assessment Centre > Verbal interview > Medications
20003#1140877826	CAT-MUL	157167/40(157207)	0.102164	0.02978	0.149059	0.000135372	LOGISTIC-BINARY	Treatment/medication code: sodium bicarbonate	100000	UK Biobank Assessment Centre	100071	Verbal interview	100075	Medications	100075	UK Biobank Assessment Centre > Verbal interview > Medications
20003#1140888390	CAT-MUL	157158/49(157207)	0.117001	0.0245449	0.16727	0.000140569	LOGISTIC-BINARY	Treatment/medication code: ferrous salt product	100000	UK Biobank Assessment Centre	100071	Verbal interview	100075	Medications	100075	UK Biobank Assessment Centre > Verbal interview > Medications
131346	DATE	156389/837(157226)	0.0626809	0.0262895	0.0930003	0.000143167	LOGISTIC-BINARY	Date I46 first reported (cardiac arrest)	100091	Health-related outcomes	1712	First occurrences	2409	Circulatory system disorders	2409	Health-related outcomes > First occurrences > Circulatory system disorders
131676	DATE	155211/2015(157226)	0.0543083	0.0234848	0.0806167	0.000148283	LOGISTIC-BINARY	Date K81 first reported (cholecystitis)	100091	Health-related outcomes	1712	First occurrences	2411	Digestive system disorders	2411	Health-related outcomes > First occurrences > Digestive system disorders
131654	DATE	154528/2698(157226)	0.0505343	0.0223458	0.0753208	0.000149251	LOGISTIC-BINARY	Date K66 first reported (other disorders of peritoneum)	100091	Health-related outcomes	1712	First occurrences	2411	Digestive system disorders	2411	Health-related outcomes > First occurrences > Digestive system disorders
20003#1140867878	CAT-MUL	156572/635(157207)	0.0725476	0.0272332	0.106248	0.000163455	LOGISTIC-BINARY	Treatment/medication code: sertraline	100000	UK Biobank Assessment Centre	100071	Verbal interview	100075	Medications	100075	UK Biobank Assessment Centre > Verbal interview > Medications
20003#1141168936	CAT-MUL	156930/277(157207)	0.0791889	0.0298924	0.11797	0.000182282	LOGISTIC-BINARY	Treatment/medication code: sildenafil	100000	UK Biobank Assessment Centre	100071	Verbal interview	100075	Medications	100075	UK Biobank Assessment Centre > Verbal interview > Medications
6148#4	CAT-MUL	51267/5026(56293)	0.0449293	0.020829	0.0683684	0.000183249	LOGISTIC-BINARY	Eye problems/disorders: Cataract	100000	UK Biobank Assessment Centre	100025	Touchscreen	100036	Health and medical history	100041	UK Biobank Assessment Centre > Touchscreen > Health and medical history > Eyesight
131600	DATE	150629/6597(157226)	0.0378859	0.0173059	0.0572951	0.000186436	LOGISTIC-BINARY	Date K30 first reported (dyspepsia)	100091	Health-related outcomes	1712	First occurrences	2411	Digestive system disorders	2411	Health-related outcomes > First occurrences > Digestive system disorders
20001#1052	CAT-MUL	157078/129(157207)	0.0916946	0.0244279	0.132174	0.000193609	LOGISTIC-BINARY	Cancer code, self-reported: hodgkins lymphoma / hodgkins disease	100000	UK Biobank Assessment Centre	100071	Verbal interview	100074	Medical conditions	100074	UK Biobank Assessment Centre > Verbal interview > Medical conditions
40006#C343	CAT-MUL	156968/258(157226)	0.0763094	0.0265303	0.11246	0.000194352	LOGISTIC-BINARY	Type of cancer: ICD10: C34.3 Lower lobe, bronchus or lung	100091	Health-related outcomes	100092	Cancer register	100092	Cancer register	100092	Health-related outcomes > Cancer register
131212	DATE	156064/1162(157226)	0.0598375	0.0239895	0.0888162	0.000196792	LOGISTIC-BINARY	Date H54 first reported (blindness and low vision)	100091	Health-related outcomes	1712	First occurrences	2407	Eye and adnexa disorders	2407	Health-related outcomes > First occurrences > Eye and adnexa disorders
131160	DATE	156835/391(157226)	0.0753126	0.0270766	0.111154	0.000197241	LOGISTIC-BINARY	Date H21 first reported (other disorders of iris and ciliary body)	100091	Health-related outcomes	1712	First occurrences	2407	Eye and adnexa disorders	2407	Health-related outcomes > First occurrences > Eye and adnexa disorders
130676	DATE	157072/154(157226)	0.0892135	0.0248304	0.128853	0.000206121	LOGISTIC-BINARY	Date D80 first reported (immunodeficiency with predominantly antibody defects)	100091	Health-related outcomes	1712	First occurrences	2403	Blood, blood-forming organs and certain immune disorders	2403	Health-related outcomes > First occurrences > Blood, blood-forming organs and certain immune disorders
20003#1140863144	CAT-MUL	156678/529(157207)	0.0716986	0.026103	0.10602	0.000209743	LOGISTIC-BINARY	Treatment/medication code: zopiclone	100000	UK Biobank Assessment Centre	100071	Verbal interview	100075	Medications	100075	UK Biobank Assessment Centre > Verbal interview > Medications
2227	CAT-SIN	134521/22334(156855)	0.0248556	0.011561	0.0379431	0.000215934	LOGISTIC-BINARY	Other eye problems	100000	UK Biobank Assessment Centre	100025	Touchscreen	100036	Health and medical history	100041	UK Biobank Assessment Centre > Touchscreen > Health and medical history > Eyesight
20003#1141174388	CAT-MUL	157188/19(157207)	0.135647	0.0211444	0.196709	0.000217321	LOGISTIC-BINARY	Treatment/medication code: calcitriol	100000	UK Biobank Assessment Centre	100071	Verbal interview	100075	Medications	100075	UK Biobank Assessment Centre > Verbal interview > Medications
2867	INTEGER	36879	-0.0185269	-0.0283675	-0.00868634	0.000224442	LINEAR	Age started smoking in former smokers	100000	UK Biobank Assessment Centre	100025	Touchscreen	100050	Lifestyle and environment	100058	UK Biobank Assessment Centre > Touchscreen > Lifestyle and environment > Smoking
130656	DATE	156443/783(157226)	0.0652856	0.0243901	0.0968037	0.000232434	LOGISTIC-BINARY	Date D68 first reported (other coagulation defects)	100091	Health-related outcomes	1712	First occurrences	2403	Blood, blood-forming organs and certain immune disorders	2403	Health-related outcomes > First occurrences > Blood, blood-forming organs and certain immune disorders
20001#1002	CAT-MUL	153731/3476(157207)	0.0531579	0.0237702	0.0810582	0.000247035	LOGISTIC-BINARY	Cancer code, self-reported: breast cancer	100000	UK Biobank Assessment Centre	100071	Verbal interview	100074	Medical conditions	100074	UK Biobank Assessment Centre > Verbal interview > Medical conditions
131904	DATE	156888/338(157226)	0.0775011	0.0244341	0.113634	0.000266969	LOGISTIC-BINARY	Date M40 first reported (kyphosis and lordosis)	100091	Health-related outcomes	1712	First occurrences	2413	Musculoskeletal system and connective tissue disorders	2413	Health-related outcomes > First occurrences > Musculoskeletal system and connective tissue disorders
6154#4	CAT-MUL	152804/2939(155743)	0.0473268	0.0198937	0.0714366	0.000267702	LOGISTIC-BINARY	Medication for pain relief, constipation, heartburn: Ranitidine (e.g. Zantac)	100000	UK Biobank Assessment Centre	100025	Touchscreen	100036	Health and medical history	100045	UK Biobank Assessment Centre > Touchscreen > Health and medical history > Medication
130830	DATE	156735/491(157226)	0.0713892	0.0242178	0.105216	0.000270203	LOGISTIC-BINARY	Date E88 first reported (other metabolic disorders)	100091	Health-related outcomes	1712	First occurrences	2404	Endocrine, nutritional and metabolic diseases	2404	Health-related outcomes > First occurrences > Endocrine, nutritional and metabolic diseases
131422	DATE	157049/177(157226)	0.0848681	0.0232516	0.124187	0.000273083	LOGISTIC-BINARY	Date I99 first reported (other and unspecified disorders of circulatory system)	100091	Health-related outcomes	1712	First occurrences	2409	Circulatory system disorders	2409	Health-related outcomes > First occurrences > Circulatory system disorders
40009	INTEGER	37785	0.035654	0.0165611	0.0547469	0.000273861	ORDERED-LOGISTIC	Reported occurrences of cancer	100091	Health-related outcomes	100092	Cancer register	100092	Cancer register	100092	Health-related outcomes > Cancer register
1379	CAT-SIN	156381	-0.0183025	-0.0281594	-0.00844564	0.000274032	ORDERED-LOGISTIC	Lamb/mutton intake	100000	UK Biobank Assessment Centre	100025	Touchscreen	100050	Lifestyle and environment	100052	UK Biobank Assessment Centre > Touchscreen > Lifestyle and environment > Diet
20003#1141180140	CAT-MUL	157066/141(157207)	0.0877047	0.0280218	0.130713	0.000278797	LOGISTIC-BINARY	Treatment/medication code: etoricoxib	100000	UK Biobank Assessment Centre	100071	Verbal interview	100075	Medications	100075	UK Biobank Assessment Centre > Verbal interview > Medications
20003#1140927730	CAT-MUL	157121/86(157207)	0.0948074	0.0248213	0.139868	0.000281653	LOGISTIC-BINARY	Treatment/medication code: epaderm ointment	100000	UK Biobank Assessment Centre	100071	Verbal interview	100075	Medications	100075	UK Biobank Assessment Centre > Verbal interview > Medications
20003#1140926780	CAT-MUL	157105/102(157207)	0.0972051	0.0278107	0.144793	0.000291618	LOGISTIC-BINARY	Treatment/medication code: adizem-xl plus m/r capsule	100000	UK Biobank Assessment Centre	100071	Verbal interview	100075	Medications	100075	UK Biobank Assessment Centre > Verbal interview > Medications
20003#1140928916	CAT-MUL	157044/163(157207)	0.0942688	0.0224967	0.136178	0.000296168	LOGISTIC-BINARY	Treatment/medication code: olanzapine	100000	UK Biobank Assessment Centre	100071	Verbal interview	100075	Medications	100075	UK Biobank Assessment Centre > Verbal interview > Medications
20001#1044	CAT-MUL	156053/1154(157207)	0.0569578	0.0238581	0.0873339	0.000296992	LOGISTIC-BINARY	Cancer code, self-reported: prostate cancer	100000	UK Biobank Assessment Centre	100071	Verbal interview	100074	Medical conditions	100074	UK Biobank Assessment Centre > Verbal interview > Medical conditions
20003#1140928274	CAT-MUL	157097/110(157207)	0.0849838	0.0237296	0.12605	0.000313261	LOGISTIC-BINARY	Treatment/medication code: ropinirole	100000	UK Biobank Assessment Centre	100071	Verbal interview	100075	Medications	100075	UK Biobank Assessment Centre > Verbal interview > Medications
132480	DATE	157122/104(157226)	0.0958175	0.0202453	0.138443	0.000315338	LOGISTIC-BINARY	Date Q27 first reported (other congenital malformations of peripheral vascular system)	100091	Health-related outcomes	1712	First occurrences	2417	Congenital disruptions and chromosomal abnormalities	2417	Health-related outcomes > First occurrences > Congenital disruptions and chromosomal abnormalities
130884	DATE	157123/103(157226)	0.0996163	0.0193113	0.143347	0.000317052	LOGISTIC-BINARY	Date F25 first reported (schizoaffective disorders)	100091	Health-related outcomes	1712	First occurrences	2405	Mental and behavioural disorders	2405	Health-related outcomes > First occurrences > Mental and behavioural disorders
130726	DATE	156844/382(157226)	0.0728928	0.0236312	0.108389	0.000317754	LOGISTIC-BINARY	Date E23 first reported (hypofunction and other disorders of pituitary gland)	100091	Health-related outcomes	1712	First occurrences	2404	Endocrine, nutritional and metabolic diseases	2404	Health-related outcomes > First occurrences > Endocrine, nutritional and metabolic diseases
130224	DATE	153353/3873(157226)	0.0444634	0.018624	0.0675344	0.000329601	LOGISTIC-BINARY	Date B34 first reported (viral infection of unspecified site)	100091	Health-related outcomes	1712	First occurrences	2401	Certain infectious and parasitic diseases	2401	Health-related outcomes > First occurrences > Certain infectious and parasitic diseases
2217	INTEGER	135658	-0.00963695	-0.014917	-0.00435689	0.000347312	LINEAR	Age started wearing glasses or contact lenses	100000	UK Biobank Assessment Centre	100025	Touchscreen	100036	Health and medical history	100041	UK Biobank Assessment Centre > Touchscreen > Health and medical history > Eyesight
131084	DATE	156992/234(157226)	0.0824218	0.0224062	0.120779	0.000349515	LOGISTIC-BINARY	Date G61 first reported (inflammatory polyneuropathy)	100091	Health-related outcomes	1712	First occurrences	2406	Nervous system disorders	2406	Health-related outcomes > First occurrences > Nervous system disorders
21064	CAT-SIN	41024/12236(53260)	0.0393586	0.0178063	0.0610812	0.000359339	LOGISTIC-BINARY	Sensitive stomach	100089	Online follow-up	153	Digestive health	153	Digestive health	153	Online follow-up > Digestive health
130910	DATE	152434/4792(157226)	0.0431197	0.018207	0.0658531	0.000359859	LOGISTIC-BINARY	Date F43 first reported (reaction to severe stress, and adjustment disorders)	100091	Health-related outcomes	1712	First occurrences	2405	Mental and behavioural disorders	2405	Health-related outcomes > First occurrences > Mental and behavioural disorders
20003#1140872112	CAT-MUL	157073/134(157207)	-0.512514	-0.806955	-0.242531	0.000382157	LOGISTIC-BINARY	Treatment/medication code: epanutin 25mg capsule	100000	UK Biobank Assessment Centre	100071	Verbal interview	100075	Medications	100075	UK Biobank Assessment Centre > Verbal interview > Medications
20003#1140879644	CAT-MUL	157165/42(157207)	0.113577	0.0120223	0.163255	0.000386854	LOGISTIC-BINARY	Treatment/medication code: amantadine	100000	UK Biobank Assessment Centre	100071	Verbal interview	100075	Medications	100075	UK Biobank Assessment Centre > Verbal interview > Medications
20003#1140861202	CAT-MUL	157154/53(157207)	0.102637	0.0153175	0.149454	0.000393919	LOGISTIC-BINARY	Treatment/medication code: istin 5mg tablet	100000	UK Biobank Assessment Centre	100071	Verbal interview	100075	Medications	100075	UK Biobank Assessment Centre > Verbal interview > Medications
132018	DATE	157135/91(157226)	0.102001	0.0160635	0.147233	0.000404738	LOGISTIC-BINARY	Date N11 first reported (chronic tubulo-interstitial nephritis)	100091	Health-related outcomes	1712	First occurrences	2414	Genitourinary system disorders	2414	Health-related outcomes > First occurrences > Genitourinary system disorders
20003#1140870570	CAT-MUL	156722/485(157207)	0.0732929	0.0227275	0.10868	0.000410182	LOGISTIC-BINARY	Treatment/medication code: vitamin b12 preparation	100000	UK Biobank Assessment Centre	100071	Verbal interview	100075	Medications	100075	UK Biobank Assessment Centre > Verbal interview > Medications
131728	DATE	156880/346(157226)	0.0704512	0.0218629	0.105748	0.000433891	LOGISTIC-BINARY	Date L24 first reported (irritant contact dermatitis)	100091	Health-related outcomes	1712	First occurrences	2412	Skin and subcutaneous tissue disorders	2412	Health-related outcomes > First occurrences > Skin and subcutaneous tissue disorders
20003#1141146606	CAT-MUL	156941/266(157207)	0.0777426	0.022296	0.116791	0.000439824	LOGISTIC-BINARY	Treatment/medication code: calcium carbonate+cholecalciferol 1.25g/200iu tablet	100000	UK Biobank Assessment Centre	100071	Verbal interview	100075	Medications	100075	UK Biobank Assessment Centre > Verbal interview > Medications
21049	CAT-SIN	58256	0.031436	0.0138588	0.0490132	0.000452806	ORDERED-LOGISTIC	Degree bothered by pain in arms/legs/joints in the past 3 months	100089	Online follow-up	153	Digestive health	153	Digestive health	153	Online follow-up > Digestive health
20003#1140867504	CAT-MUL	157113/94(157207)	0.0912877	0.0176961	0.134249	0.000456153	LOGISTIC-BINARY	Treatment/medication code: priadel 200mg m/r tablet	100000	UK Biobank Assessment Centre	100071	Verbal interview	100075	Medications	100075	UK Biobank Assessment Centre > Verbal interview > Medications
20001#1035	CAT-MUL	156863/344(157207)	0.0707591	0.0222765	0.106278	0.000462979	LOGISTIC-BINARY	Cancer code, self-reported: bladder cancer	100000	UK Biobank Assessment Centre	100071	Verbal interview	100074	Medical conditions	100074	UK Biobank Assessment Centre > Verbal interview > Medical conditions
132022	DATE	155018/2208(157226)	0.0485729	0.0188947	0.0742985	0.000478837	LOGISTIC-BINARY	Date N13 first reported (obstructive and reflux uropathy)	100091	Health-related outcomes	1712	First occurrences	2414	Genitourinary system disorders	2414	Health-related outcomes > First occurrences > Genitourinary system disorders
130964	DATE	157086/140(157226)	0.0973831	0.017735	0.141679	0.000490328	LOGISTIC-BINARY	Date F81 first reported (specific developmental disorders of scholastic skills)	100091	Health-related outcomes	1712	First occurrences	2405	Mental and behavioural disorders	2405	Health-related outcomes > First occurrences > Mental and behavioural disorders
20003#1140861166	CAT-MUL	157146/61(157207)	0.0971061	0.0160425	0.143262	0.000491927	LOGISTIC-BINARY	Treatment/medication code: dilzem sr 60mg long acting m/r capsule	100000	UK Biobank Assessment Centre	100071	Verbal interview	100075	Medications	100075	UK Biobank Assessment Centre > Verbal interview > Medications
20003#1141169520	CAT-MUL	157068/139(157207)	-0.48225	-0.765119	-0.223553	0.000496261	LOGISTIC-BINARY	Treatment/medication code: cosopt 2%/0.5% eye drops	100000	UK Biobank Assessment Centre	100071	Verbal interview	100075	Medications	100075	UK Biobank Assessment Centre > Verbal interview > Medications
20003#1140879406	CAT-MUL	154708/2499(157207)	0.0481659	0.0185713	0.0735151	0.000498348	LOGISTIC-BINARY	Treatment/medication code: ranitidine	100000	UK Biobank Assessment Centre	100071	Verbal interview	100075	Medications	100075	UK Biobank Assessment Centre > Verbal interview > Medications
21061	CAT-SIN	58256	0.0310063	0.013508	0.0485046	0.000501684	ORDERED-LOGISTIC	Degree bothered by trouble sleeping in the last 3 months	100089	Online follow-up	153	Digestive health	153	Digestive health	153	Online follow-up > Digestive health
20003#1140874138	CAT-MUL	157144/63(157207)	0.093801	0.016543	0.13883	0.000502147	LOGISTIC-BINARY	Treatment/medication code: ciprofloxacin	100000	UK Biobank Assessment Centre	100071	Verbal interview	100075	Medications	100075	UK Biobank Assessment Centre > Verbal interview > Medications
20003#1141157264	CAT-MUL	157121/86(157207)	0.0975783	0.0202919	0.144554	0.000508202	LOGISTIC-BINARY	Treatment/medication code: salmeterol product	100000	UK Biobank Assessment Centre	100071	Verbal interview	100075	Medications	100075	UK Biobank Assessment Centre > Verbal interview > Medications
21040	CAT-SIN	57967	0.0280553	0.0121001	0.0440104	0.00051574	ORDERED-LOGISTIC	Satisfaction with bowel habits	100089	Online follow-up	153	Digestive health	153	Digestive health	153	Online follow-up > Digestive health
20003#1141150944	CAT-MUL	156399/808(157207)	0.0638029	0.0213021	0.0961394	0.000518627	LOGISTIC-BINARY	Treatment/medication code: nasonex 0.05% aqueous nasal spray	100000	UK Biobank Assessment Centre	100071	Verbal interview	100075	Medications	100075	UK Biobank Assessment Centre > Verbal interview > Medications
40006#D013	CAT-MUL	157210/16(157226)	0.121684	0.00635118	0.17758	0.000520615	LOGISTIC-BINARY	Type of cancer: ICD10: D01.3 Anus and anal canal	100091	Health-related outcomes	100092	Cancer register	100092	Cancer register	100092	Health-related outcomes > Cancer register
20003#1140864966	CAT-MUL	157182/25(157207)	0.132262	0.00549386	0.192659	0.000522118	LOGISTIC-BINARY	Treatment/medication code: salbutamol+ipratropium 100micrograms/20micrograms inhaler	100000	UK Biobank Assessment Centre	100071	Verbal interview	100075	Medications	100075	UK Biobank Assessment Centre > Verbal interview > Medications
20003#1141176570	CAT-MUL	157020/187(157207)	0.0877532	0.0202014	0.130294	0.000527317	LOGISTIC-BINARY	Treatment/medication code: fosamax 5mg tablet	100000	UK Biobank Assessment Centre	100071	Verbal interview	100075	Medications	100075	UK Biobank Assessment Centre > Verbal interview > Medications
20003#1140876384	CAT-MUL	157170/37(157207)	0.114962	0.00873737	0.166711	0.000536758	LOGISTIC-BINARY	Treatment/medication code: glandosane plain spray	100000	UK Biobank Assessment Centre	100071	Verbal interview	100075	Medications	100075	UK Biobank Assessment Centre > Verbal interview > Medications
20003#1140879494	CAT-MUL	157028/179(157207)	0.0844167	0.0182971	0.12424	0.000538421	LOGISTIC-BINARY	Treatment/medication code: metoclopramide	100000	UK Biobank Assessment Centre	100071	Verbal interview	100075	Medications	100075	UK Biobank Assessment Centre > Verbal interview > Medications
21054	CAT-SIN	58246	0.0701512	0.0332371	0.107065	0.000556092	ORDERED-LOGISTIC	Degree bothered by fainting spells in the last 3 months	100089	Online follow-up	153	Digestive health	153	Digestive health	153	Online follow-up > Digestive health
131472	DATE	151506/5720(157226)	0.0369088	0.014889	0.0571476	0.000570702	LOGISTIC-BINARY	Date J34 first reported (other disorders of nose and nasal sinuses)	100091	Health-related outcomes	1712	First occurrences	2410	Respiratory system disorders	2410	Health-related outcomes > First occurrences > Respiratory system disorders
132130	DATE	151230/5996(157226)	0.0422259	0.0176086	0.0659765	0.000582899	LOGISTIC-BINARY	Date N84 first reported (polyp of female genital tract)	100091	Health-related outcomes	1712	First occurrences	2414	Genitourinary system disorders	2414	Health-related outcomes > First occurrences > Genitourinary system disorders
132146	DATE	147722/9504(157226)	0.0376447	0.0158245	0.0588828	0.000584154	LOGISTIC-BINARY	Date N92 first reported (excessive, frequent and irregular menstruation)	100091	Health-related outcomes	1712	First occurrences	2414	Genitourinary system disorders	2414	Health-related outcomes > First occurrences > Genitourinary system disorders
20003#1141200708	CAT-MUL	157162/45(157207)	0.11956	0.00613702	0.17294	0.000602273	LOGISTIC-BINARY	Treatment/medication code: strontium product	100000	UK Biobank Assessment Centre	100071	Verbal interview	100075	Medications	100075	UK Biobank Assessment Centre > Verbal interview > Medications
20003#1141180226	CAT-MUL	157090/117(157207)	0.0945007	0.0161855	0.138393	0.00061021	LOGISTIC-BINARY	Treatment/medication code: amoxicillin	100000	UK Biobank Assessment Centre	100071	Verbal interview	100075	Medications	100075	UK Biobank Assessment Centre > Verbal interview > Medications
131872	DATE	142755/14471(157226)	0.0266534	0.0111537	0.0417308	0.000611267	LOGISTIC-BINARY	Date M17 first reported (gonarthrosis [arthrosis of knee])	100091	Health-related outcomes	1712	First occurrences	2413	Musculoskeletal system and connective tissue disorders	2413	Health-related outcomes > First occurrences > Musculoskeletal system and connective tissue disorders
1717	CAT-SIN	155261	-0.0198748	-0.0312649	-0.00848474	0.000619076	ORDERED-LOGISTIC	Skin colour	100000	UK Biobank Assessment Centre	100025	Touchscreen	100050	Lifestyle and environment	100055	UK Biobank Assessment Centre > Touchscreen > Lifestyle and environment > Sun exposure
40008	CONTINUOUS	37794	-0.0113442	-0.0178701	-0.00481833	0.000657032	LINEAR	Age at cancer diagnosis	100091	Health-related outcomes	100092	Cancer register	100092	Cancer register	100092	Health-related outcomes > Cancer register
6145#5	CAT-MUL	151770/4656(156426)	0.0428906	0.0167504	0.0662158	0.000658377	LOGISTIC-BINARY	Illness, injury, bereavement, stress in last 2 years: Marital separation/divorce	100000	UK Biobank Assessment Centre	100025	Touchscreen	100059	Psychosocial factors	100060	UK Biobank Assessment Centre > Touchscreen > Psychosocial factors > Mental health
6158#3	CAT-MUL	2267/2109(4376)	-0.111046	-0.175837	-0.0479361	0.000660745	LOGISTIC-BINARY	Why reduced smoking: Health precaution	100000	UK Biobank Assessment Centre	100025	Touchscreen	100050	Lifestyle and environment	100058	UK Biobank Assessment Centre > Touchscreen > Lifestyle and environment > Smoking
131352	DATE	152905/4321(157226)	0.0388072	0.0153217	0.0604694	0.000676438	LOGISTIC-BINARY	Date I49 first reported (other cardiac arrhythmias)	100091	Health-related outcomes	1712	First occurrences	2409	Circulatory system disorders	2409	Health-related outcomes > First occurrences > Circulatory system disorders
20003#1140879842	CAT-MUL	156144/1063(157207)	-0.140869	-0.224616	-0.0615389	0.000725546	LOGISTIC-BINARY	Treatment/medication code: propranolol	100000	UK Biobank Assessment Centre	100071	Verbal interview	100075	Medications	100075	UK Biobank Assessment Centre > Verbal interview > Medications
130852	DATE	157072/154(157226)	0.091504	0.0151354	0.134058	0.000761369	LOGISTIC-BINARY	Date F09 first reported (unspecified organic or symptomatic mental disorder)	100091	Health-related outcomes	1712	First occurrences	2405	Mental and behavioural disorders	2405	Health-related outcomes > First occurrences > Mental and behavioural disorders
40006#C541	CAT-MUL	156618/608(157226)	0.0791224	0.0280685	0.12524	0.000797573	LOGISTIC-BINARY	Type of cancer: ICD10: C54.1 Endometrium	100091	Health-related outcomes	100092	Cancer register	100092	Cancer register	100092	Health-related outcomes > Cancer register
20003#1140870306	CAT-MUL	157136/71(157207)	0.102138	0.00857843	0.149689	0.000827126	LOGISTIC-BINARY	Treatment/medication code: iron+folic acid	100000	UK Biobank Assessment Centre	100071	Verbal interview	100075	Medications	100075	UK Biobank Assessment Centre > Verbal interview > Medications
132202	DATE	157011/215(157226)	0.0950842	0.0199688	0.141715	0.000827629	LOGISTIC-BINARY	Date O24 first reported (diabetes mellitus in pregnancy)	100091	Health-related outcomes	1712	First occurrences	2415	Pregnancy, childbirth and the puerperium	2415	Health-related outcomes > First occurrences > Pregnancy, childbirth and the puerperium
130840	DATE	156924/302(157226)	0.0699985	0.0197036	0.106979	0.000831098	LOGISTIC-BINARY	Date F02 first reported (dementia in other diseases classified elsewhere)	100091	Health-related outcomes	1712	First occurrences	2405	Mental and behavioural disorders	2405	Health-related outcomes > First occurrences > Mental and behavioural disorders
20003#1140872214	CAT-MUL	157191/16(157207)	-2.33352	-3.7728	-1.05319	0.000839669	LOGISTIC-BINARY	Treatment/medication code: valproic acid	100000	UK Biobank Assessment Centre	100071	Verbal interview	100075	Medications	100075	UK Biobank Assessment Centre > Verbal interview > Medications
132486	DATE	157200/26(157226)	0.112051	0.00951593	0.168789	0.000843054	LOGISTIC-BINARY	Date Q31 first reported (congenital malformations of larynx)	100091	Health-related outcomes	1712	First occurrences	2417	Congenital disruptions and chromosomal abnormalities	2417	Health-related outcomes > First occurrences > Congenital disruptions and chromosomal abnormalities
40011#8170	CAT-MUL	157148/78(157226)	-0.661557	-1.0695	-0.293531	0.000859259	LOGISTIC-BINARY	Histology of cancer tumour: Hepatocellular carcinoma	100091	Health-related outcomes	100092	Cancer register	100092	Cancer register	100092	Health-related outcomes > Cancer register
20003#1140861128	CAT-MUL	156934/273(157207)	0.0715927	0.0197082	0.109538	0.000859372	LOGISTIC-BINARY	Treatment/medication code: tildiem 60mg m/r tablet	100000	UK Biobank Assessment Centre	100071	Verbal interview	100075	Medications	100075	UK Biobank Assessment Centre > Verbal interview > Medications
20003#1140922714	CAT-MUL	157171/36(157207)	0.0998162	0.00990865	0.148978	0.000900887	LOGISTIC-BINARY	Treatment/medication code: dorzolamide	100000	UK Biobank Assessment Centre	100071	Verbal interview	100075	Medications	100075	UK Biobank Assessment Centre > Verbal interview > Medications
40011#8500	CAT-MUL	152739/4487(157226)	0.0444596	0.0170393	0.0701194	0.000955031	LOGISTIC-BINARY	Histology of cancer tumour: Duct adenocarcinoma	100091	Health-related outcomes	100092	Cancer register	100092	Cancer register	100092	Health-related outcomes > Cancer register
21051	CAT-SIN	58272	0.031031	0.0126742	0.0493878	0.000975674	ORDERED-LOGISTIC	Degree bothered by headaches in the last 3 months	100089	Online follow-up	153	Digestive health	153	Digestive health	153	Online follow-up > Digestive health
131078	DATE	156330/896(157226)	0.0586655	0.0177701	0.0902819	0.000996307	LOGISTIC-BINARY	Date G58 first reported (other mononeuropathies)	100091	Health-related outcomes	1712	First occurrences	2406	Nervous system disorders	2406	Health-related outcomes > First occurrences > Nervous system disorders
130916	DATE	156844/382(157226)	0.0707663	0.0168015	0.107005	0.00100163	LOGISTIC-BINARY	Date F48 first reported (other neurotic disorders)	100091	Health-related outcomes	1712	First occurrences	2405	Mental and behavioural disorders	2405	Health-related outcomes > First occurrences > Mental and behavioural disorders
132500	DATE	157023/203(157226)	0.0792972	0.0156855	0.118556	0.00100202	LOGISTIC-BINARY	Date Q38 first reported (other congenital malformations of tongue, mouth and pharynx)	100091	Health-related outcomes	1712	First occurrences	2417	Congenital disruptions and chromosomal abnormalities	2417	Health-related outcomes > First occurrences > Congenital disruptions and chromosomal abnormalities
20003#1140852976	CAT-MUL	152279/4928(157207)	-0.0565951	-0.0909457	-0.0236056	0.00100352	LOGISTIC-BINARY	Treatment/medication code: multivitamins	100000	UK Biobank Assessment Centre	100071	Verbal interview	100075	Medications	100075	UK Biobank Assessment Centre > Verbal interview > Medications
20003#1140865670	CAT-MUL	157131/76(157207)	0.097832	0.00910846	0.146017	0.00102639	LOGISTIC-BINARY	Treatment/medication code: salazopyrin 500mg tablet	100000	UK Biobank Assessment Centre	100071	Verbal interview	100075	Medications	100075	UK Biobank Assessment Centre > Verbal interview > Medications
20003#1140883504	CAT-MUL	155461/1746(157207)	0.0522305	0.0173478	0.0808296	0.00103386	LOGISTIC-BINARY	Treatment/medication code: cetirizine	100000	UK Biobank Assessment Centre	100071	Verbal interview	100075	Medications	100075	UK Biobank Assessment Centre > Verbal interview > Medications
21039	CAT-SIN	13429	0.0558559	0.0227999	0.088912	0.0010518	ORDERED-LOGISTIC	Severity of current abdominal distension/tightness	100089	Online follow-up	153	Digestive health	153	Digestive health	153	Online follow-up > Digestive health
40011#8312	CAT-MUL	157007/219(157226)	0.0766845	0.0152111	0.115931	0.0010888	LOGISTIC-BINARY	Histology of cancer tumour: Renal cell carcinoma	100091	Health-related outcomes	100092	Cancer register	100092	Cancer register	100092	Health-related outcomes > Cancer register
20003#1141171646	CAT-MUL	156889/318(157207)	0.067086	0.0167198	0.102938	0.00109576	LOGISTIC-BINARY	Treatment/medication code: pioglitazone	100000	UK Biobank Assessment Centre	100071	Verbal interview	100075	Medications	100075	UK Biobank Assessment Centre > Verbal interview > Medications
131004	DATE	157136/90(157226)	0.0902305	0.0107927	0.135392	0.00111883	LOGISTIC-BINARY	Date G06 first reported (intracranial and intraspinal abscess and granuloma)	100091	Health-related outcomes	1712	First occurrences	2406	Nervous system disorders	2406	Health-related outcomes > First occurrences > Nervous system disorders
20003#1141170844	CAT-MUL	157196/11(157207)	0.12035	0.00473894	0.184053	0.00112032	LOGISTIC-BINARY	Treatment/medication code: liquid paraffin product	100000	UK Biobank Assessment Centre	100071	Verbal interview	100075	Medications	100075	UK Biobank Assessment Centre > Verbal interview > Medications
20003#1140857636	CAT-MUL	156989/218(157207)	0.103025	0.0203006	0.157128	0.00113192	LOGISTIC-BINARY	Treatment/medication code: prempak 0.625 tablet	100000	UK Biobank Assessment Centre	100071	Verbal interview	100075	Medications	100075	UK Biobank Assessment Centre > Verbal interview > Medications
131322	DATE	154893/2333(157226)	0.0445676	0.0155846	0.0700869	0.0011343	LOGISTIC-BINARY	Date I34 first reported (nonrheumatic mitral valve disorders)	100091	Health-related outcomes	1712	First occurrences	2409	Circulatory system disorders	2409	Health-related outcomes > First occurrences > Circulatory system disorders
20003#1140865354	CAT-MUL	156366/841(157207)	0.0581807	0.0171149	0.0900147	0.00115276	LOGISTIC-BINARY	Treatment/medication code: gaviscon liquid	100000	UK Biobank Assessment Centre	100071	Verbal interview	100075	Medications	100075	UK Biobank Assessment Centre > Verbal interview > Medications
20001#1053	CAT-MUL	156916/291(157207)	0.073195	0.015765	0.111219	0.00119134	LOGISTIC-BINARY	Cancer code, self-reported: non-hodgkins lymphoma	100000	UK Biobank Assessment Centre	100071	Verbal interview	100074	Medical conditions	100074	UK Biobank Assessment Centre > Verbal interview > Medical conditions
131344	DATE	154950/2276(157226)	0.0447089	0.0156025	0.070626	0.00124002	LOGISTIC-BINARY	Date I45 first reported (other conduction disorders)	100091	Health-related outcomes	1712	First occurrences	2409	Circulatory system disorders	2409	Health-related outcomes > First occurrences > Circulatory system disorders
131330	DATE	156888/338(157226)	0.0671879	0.0163299	0.103631	0.00125342	LOGISTIC-BINARY	Date I38 first reported (endocarditis, valve unspecified)	100091	Health-related outcomes	1712	First occurrences	2409	Circulatory system disorders	2409	Health-related outcomes > First occurrences > Circulatory system disorders
131758	DATE	157118/108(157226)	0.0974209	0.00877165	0.144658	0.00130171	LOGISTIC-BINARY	Date L52 first reported (erythema nodosum)	100091	Health-related outcomes	1712	First occurrences	2412	Skin and subcutaneous tissue disorders	2412	Health-related outcomes > First occurrences > Skin and subcutaneous tissue disorders
20003#1140925800	CAT-MUL	156713/494(157207)	0.0694457	0.016424	0.105921	0.00130913	LOGISTIC-BINARY	Treatment/medication code: movicol oral powder	100000	UK Biobank Assessment Centre	100071	Verbal interview	100075	Medications	100075	UK Biobank Assessment Centre > Verbal interview > Medications
131144	DATE	154380/2846(157226)	0.043338	0.0146776	0.068201	0.00132416	LOGISTIC-BINARY	Date H11 first reported (other disorders of conjunctiva)	100091	Health-related outcomes	1712	First occurrences	2407	Eye and adnexa disorders	2407	Health-related outcomes > First occurrences > Eye and adnexa disorders
130848	DATE	156794/432(157226)	0.068937	0.0163556	0.105481	0.00138362	LOGISTIC-BINARY	Date F06 first reported (other mental disorders due to brain damage and dysfunction and to physical disease)	100091	Health-related outcomes	1712	First occurrences	2405	Mental and behavioural disorders	2405	Health-related outcomes > First occurrences > Mental and behavioural disorders
20003#1141177600	CAT-MUL	157005/202(157207)	0.079916	0.0144664	0.122042	0.00139272	LOGISTIC-BINARY	Treatment/medication code: rosiglitazone	100000	UK Biobank Assessment Centre	100071	Verbal interview	100075	Medications	100075	UK Biobank Assessment Centre > Verbal interview > Medications
132002	DATE	156754/472(157226)	0.0718604	0.0163275	0.109124	0.00140892	LOGISTIC-BINARY	Date N02 first reported (recurrent and persistent haematuria)	100091	Health-related outcomes	1712	First occurrences	2414	Genitourinary system disorders	2414	Health-related outcomes > First occurrences > Genitourinary system disorders
20003#1141145812	CAT-MUL	156870/337(157207)	-0.257652	-0.421272	-0.105372	0.00142303	LOGISTIC-BINARY	Treatment/medication code: minerals - magnesium	100000	UK Biobank Assessment Centre	100071	Verbal interview	100075	Medications	100075	UK Biobank Assessment Centre > Verbal interview > Medications
131488	DATE	156984/242(157226)	0.0774664	0.0135977	0.116702	0.0014369	LOGISTIC-BINARY	Date J42 first reported (unspecified chronic bronchitis)	100091	Health-related outcomes	1712	First occurrences	2410	Respiratory system disorders	2410	Health-related outcomes > First occurrences > Respiratory system disorders
20003#1140872134	CAT-MUL	157182/25(157207)	-1.36665	-2.25765	-0.582037	0.00145954	LOGISTIC-BINARY	Treatment/medication code: mysoline 250mg tablet	100000	UK Biobank Assessment Centre	100071	Verbal interview	100075	Medications	100075	UK Biobank Assessment Centre > Verbal interview > Medications
20001#1020	CAT-MUL	156968/239(157207)	0.0703401	0.013017	0.107851	0.00151906	LOGISTIC-BINARY	Cancer code, self-reported: large bowel cancer/colorectal cancer	100000	UK Biobank Assessment Centre	100071	Verbal interview	100074	Medical conditions	100074	UK Biobank Assessment Centre > Verbal interview > Medical conditions
20003#1140873608	CAT-MUL	157087/120(157207)	0.090451	0.00747678	0.134989	0.00154216	LOGISTIC-BINARY	Treatment/medication code: erythromycin	100000	UK Biobank Assessment Centre	100071	Verbal interview	100075	Medications	100075	UK Biobank Assessment Centre > Verbal interview > Medications
131036	DATE	156186/1040(157226)	0.0552929	0.0161344	0.0864722	0.00154547	LOGISTIC-BINARY	Date G30 first reported (alzheimer's disease)	100091	Health-related outcomes	1712	First occurrences	2406	Nervous system disorders	2406	Health-related outcomes > First occurrences > Nervous system disorders
20003#1140876136	CAT-MUL	156153/1054(157207)	0.0598965	0.0166216	0.0926178	0.00154866	LOGISTIC-BINARY	Treatment/medication code: beconase 50micrograms nasal spray	100000	UK Biobank Assessment Centre	100071	Verbal interview	100075	Medications	100075	UK Biobank Assessment Centre > Verbal interview > Medications
20003#1141176662	CAT-MUL	157048/159(157207)	0.0835508	0.00946451	0.126146	0.00157978	LOGISTIC-BINARY	Treatment/medication code: celecoxib	100000	UK Biobank Assessment Centre	100071	Verbal interview	100075	Medications	100075	UK Biobank Assessment Centre > Verbal interview > Medications
20003#1140861120	CAT-MUL	157067/140(157207)	0.0833701	0.0110033	0.126694	0.00161154	LOGISTIC-BINARY	Treatment/medication code: coracten sr 10mg m/r capsule	100000	UK Biobank Assessment Centre	100071	Verbal interview	100075	Medications	100075	UK Biobank Assessment Centre > Verbal interview > Medications
131976	DATE	156876/350(157226)	0.0758969	0.0143788	0.115295	0.00162803	LOGISTIC-BINARY	Date M87 first reported (osteonecrosis)	100091	Health-related outcomes	1712	First occurrences	2413	Musculoskeletal system and connective tissue disorders	2413	Health-related outcomes > First occurrences > Musculoskeletal system and connective tissue disorders
20003#1141180342	CAT-MUL	157115/92(157207)	0.104531	0.00324756	0.154917	0.00163536	LOGISTIC-BINARY	Treatment/medication code: beclometasone dipropionate+salbutamol	100000	UK Biobank Assessment Centre	100071	Verbal interview	100075	Medications	100075	UK Biobank Assessment Centre > Verbal interview > Medications
132036	DATE	153487/3739(157226)	0.0392056	0.0130702	0.0624362	0.0016992	LOGISTIC-BINARY	Date N20 first reported (calculus of kidney and ureter)	100091	Health-related outcomes	1712	First occurrences	2414	Genitourinary system disorders	2414	Health-related outcomes > First occurrences > Genitourinary system disorders
131812	DATE	155942/1284(157226)	0.0528598	0.0150632	0.0828174	0.00173912	LOGISTIC-BINARY	Date L85 first reported (other epidermal thickening)	100091	Health-related outcomes	1712	First occurrences	2412	Skin and subcutaneous tissue disorders	2412	Health-related outcomes > First occurrences > Skin and subcutaneous tissue disorders
20003#1140882626	CAT-MUL	157156/51(157207)	0.106606	-0.00545533	0.157776	0.00177491	LOGISTIC-BINARY	Treatment/medication code: betnesol 0.1% eye/ear/nose drops	100000	UK Biobank Assessment Centre	100071	Verbal interview	100075	Medications	100075	UK Biobank Assessment Centre > Verbal interview > Medications
131884	DATE	149732/7494(157226)	-0.0428259	-0.0701789	-0.0165273	0.00178421	LOGISTIC-BINARY	Date M23 first reported (internal derangement of knee)	100091	Health-related outcomes	1712	First occurrences	2413	Musculoskeletal system and connective tissue disorders	2413	Health-related outcomes > First occurrences > Musculoskeletal system and connective tissue disorders
6151#7	CAT-MUL	148384/8080(156464)	0.0309939	0.0107297	0.0498123	0.00183279	LOGISTIC-BINARY	Fractured bone site(s): Other bones	100000	UK Biobank Assessment Centre	100025	Touchscreen	100036	Health and medical history	100044	UK Biobank Assessment Centre > Touchscreen > Health and medical history > Medical conditions
131402	DATE	149136/8090(157226)	-0.0408041	-0.0669571	-0.0156741	0.00184598	LOGISTIC-BINARY	Date I83 first reported (varicose veins of lower extremities)	100091	Health-related outcomes	1712	First occurrences	2409	Circulatory system disorders	2409	Health-related outcomes > First occurrences > Circulatory system disorders
21069-4	CAT-SIN	380/1048	-999	-999	-999	0.00185824	MULTINOMIAL-LOGISTIC	Method of coeliac disease/gluten sensitivity diagnosis	100089	Online follow-up	153	Digestive health	153	Digestive health	153	Online follow-up > Digestive health
20003#1140911750	CAT-MUL	157171/36(157207)	0.102413	-0.00238959	0.154894	0.0018692	LOGISTIC-BINARY	Treatment/medication code: deep relief ibuprofen gel	100000	UK Biobank Assessment Centre	100071	Verbal interview	100075	Medications	100075	UK Biobank Assessment Centre > Verbal interview > Medications
20003#1140868518	CAT-MUL	157154/53(157207)	0.132166	-0.00395164	0.204193	0.00189355	LOGISTIC-BINARY	Treatment/medication code: nuvelle tablet	100000	UK Biobank Assessment Centre	100071	Verbal interview	100075	Medications	100075	UK Biobank Assessment Centre > Verbal interview > Medications
40011#8380	CAT-MUL	156737/489(157226)	0.07766	0.0201764	0.124894	0.0019094	LOGISTIC-BINARY	Histology of cancer tumour: Endometrioid carcinoma	100091	Health-related outcomes	100092	Cancer register	100092	Cancer register	100092	Health-related outcomes > Cancer register
130022	DATE	157048/178(157226)	0.0878105	0.0108139	0.131554	0.0019754	LOGISTIC-BINARY	Date A16 first reported (respiratory tuberculosis, not confirmed bacteriologically or histologically)	100091	Health-related outcomes	1712	First occurrences	2401	Certain infectious and parasitic diseases	2401	Health-related outcomes > First occurrences > Certain infectious and parasitic diseases
20003#1140909368	CAT-MUL	157125/82(157207)	0.0882716	0.00562967	0.134711	0.00198822	LOGISTIC-BINARY	Treatment/medication code: carvedilol	100000	UK Biobank Assessment Centre	100071	Verbal interview	100075	Medications	100075	UK Biobank Assessment Centre > Verbal interview > Medications
20003#1140888172	CAT-MUL	156905/302(157207)	0.0670114	0.0127338	0.104443	0.00200903	LOGISTIC-BINARY	Treatment/medication code: mometasone	100000	UK Biobank Assessment Centre	100071	Verbal interview	100075	Medications	100075	UK Biobank Assessment Centre > Verbal interview > Medications
131580	DATE	155979/1247(157226)	0.0529663	0.0142647	0.0835145	0.00210341	LOGISTIC-BINARY	Date K14 first reported (diseases of tongue)	100091	Health-related outcomes	1712	First occurrences	2411	Digestive system disorders	2411	Health-related outcomes > First occurrences > Digestive system disorders
20003#1141173872	CAT-MUL	157179/28(157207)	0.114534	-0.0107196	0.174247	0.00210597	LOGISTIC-BINARY	Treatment/medication code: cetraben cream	100000	UK Biobank Assessment Centre	100071	Verbal interview	100075	Medications	100075	UK Biobank Assessment Centre > Verbal interview > Medications
40006#C679	CAT-MUL	156924/302(157226)	0.0670975	0.0127162	0.104731	0.00218871	LOGISTIC-BINARY	Type of cancer: ICD10: C67.9 Bladder, unspecified	100091	Health-related outcomes	100092	Cancer register	100092	Cancer register	100092	Health-related outcomes > Cancer register
20003#1141153236	CAT-MUL	157177/30(157207)	0.114246	-0.00997725	0.174053	0.00219663	LOGISTIC-BINARY	Treatment/medication code: oxis 6micrograms turbohaler	100000	UK Biobank Assessment Centre	100071	Verbal interview	100075	Medications	100075	UK Biobank Assessment Centre > Verbal interview > Medications
20003#1141156846	CAT-MUL	157042/165(157207)	0.0782952	0.00766231	0.119249	0.00220773	LOGISTIC-BINARY	Treatment/medication code: amias 2mg tablet	100000	UK Biobank Assessment Centre	100071	Verbal interview	100075	Medications	100075	UK Biobank Assessment Centre > Verbal interview > Medications
20455	INTEGER	10993	0.0345269	0.0124176	0.0566363	0.00221065	LINEAR	Age when last took cannabis	100089	Online follow-up	136	Mental health	143	Cannabis use	143	Online follow-up > Mental health > Cannabis use
20003#1140862772	CAT-MUL	156039/1168(157207)	0.0540917	0.0138429	0.0852086	0.00223061	LOGISTIC-BINARY	Treatment/medication code: loratadine	100000	UK Biobank Assessment Centre	100071	Verbal interview	100075	Medications	100075	UK Biobank Assessment Centre > Verbal interview > Medications
131046	DATE	157007/219(157226)	0.0868423	0.00880614	0.130577	0.00223089	LOGISTIC-BINARY	Date G37 first reported (other demyelinating diseases of central nervous system)	100091	Health-related outcomes	1712	First occurrences	2406	Nervous system disorders	2406	Health-related outcomes > First occurrences > Nervous system disorders
131056	DATE	154056/3170(157226)	0.0385814	0.0119436	0.0621819	0.00233966	LOGISTIC-BINARY	Date G45 first reported (transient cerebral ischaemic attacks and related syndromes)	100091	Health-related outcomes	1712	First occurrences	2406	Nervous system disorders	2406	Health-related outcomes > First occurrences > Nervous system disorders
20003#1140868816	CAT-MUL	157167/40(157207)	0.104482	-0.0106539	0.157281	0.00235108	LOGISTIC-BINARY	Treatment/medication code: desmopressin	100000	UK Biobank Assessment Centre	100071	Verbal interview	100075	Medications	100075	UK Biobank Assessment Centre > Verbal interview > Medications
20003#1140879658	CAT-MUL	157157/50(157207)	0.107513	-0.0108706	0.15985	0.00238197	LOGISTIC-BINARY	Treatment/medication code: chlorpromazine	100000	UK Biobank Assessment Centre	100071	Verbal interview	100075	Medications	100075	UK Biobank Assessment Centre > Verbal interview > Medications
130838	DATE	156674/552(157226)	0.0605178	0.0142931	0.0959242	0.00240037	LOGISTIC-BINARY	Date F01 first reported (vascular dementia)	100091	Health-related outcomes	1712	First occurrences	2405	Mental and behavioural disorders	2405	Health-related outcomes > First occurrences > Mental and behavioural disorders
40006#C449	CAT-MUL	152453/4773(157226)	-0.0521139	-0.0864784	-0.0192858	0.00241375	LOGISTIC-BINARY	Type of cancer: ICD10: C44.9 Malignant neoplasm of skin, unspecified	100091	Health-related outcomes	100092	Cancer register	100092	Cancer register	100092	Health-related outcomes > Cancer register
131260	DATE	151293/5933(157226)	0.0320575	0.0103423	0.0520901	0.00248142	LOGISTIC-BINARY	Date H91 first reported (other hearing loss)	100091	Health-related outcomes	1712	First occurrences	2408	Ear and mastoid process disorders	2408	Health-related outcomes > First occurrences > Ear and mastoid process disorders
3077	CAT-SIN	156882	-0.0223492	-0.0366925	-0.00800592	0.00248423	ORDERED-LOGISTIC	Seating box height	100000	UK Biobank Assessment Centre	100006	Physical measures	100008	Anthropometry	100010	UK Biobank Assessment Centre > Physical measures > Anthropometry > Body size measures
132512	DATE	157143/83(157226)	0.094323	-0.00214705	0.141278	0.00255614	LOGISTIC-BINARY	Date Q44 first reported (congenital malformations of gallbladder, bile ducts and liver)	100091	Health-related outcomes	1712	First occurrences	2417	Congenital disruptions and chromosomal abnormalities	2417	Health-related outcomes > First occurrences > Congenital disruptions and chromosomal abnormalities
1687	CAT-SIN	154634	-0.0151754	-0.0250399	-0.00531079	0.00259164	ORDERED-LOGISTIC	Comparative body size at age 10	100000	UK Biobank Assessment Centre	100025	Touchscreen	100033	Early life factors	100033	UK Biobank Assessment Centre > Touchscreen > Early life factors
20003#1140884464	CAT-MUL	156698/509(157207)	0.0638902	0.0120376	0.100135	0.00259806	LOGISTIC-BINARY	Treatment/medication code: dihydrocodeine	100000	UK Biobank Assessment Centre	100071	Verbal interview	100075	Medications	100075	UK Biobank Assessment Centre > Verbal interview > Medications
24005	CONTINUOUS	145121	0.00776438	0.00270924	0.0128195	0.00260944	LINEAR	Particulate matter air pollution (pm10); 2010	100088	Additional exposures	113	Local environment	114	Residential air pollution	114	Additional exposures > Local environment > Residential air pollution
130062	DATE	156248/978(157226)	-0.127919	-0.213663	-0.0471894	0.00265764	LOGISTIC-BINARY	Date A37 first reported (whooping cough)	100091	Health-related outcomes	1712	First occurrences	2401	Certain infectious and parasitic diseases	2401	Health-related outcomes > First occurrences > Certain infectious and parasitic diseases
132132	DATE	154439/2787(157226)	0.0490486	0.0149183	0.079816	0.00275258	LOGISTIC-BINARY	Date N85 first reported (other noninflammatory disorders of uterus, except cervix)	100091	Health-related outcomes	1712	First occurrences	2414	Genitourinary system disorders	2414	Health-related outcomes > First occurrences > Genitourinary system disorders
130990	DATE	157105/121(157226)	0.0848539	0.000940331	0.129042	0.00281959	LOGISTIC-BINARY	Date F99 first reported (mental disorder, not otherwise specified)	100091	Health-related outcomes	1712	First occurrences	2405	Mental and behavioural disorders	2405	Health-related outcomes > First occurrences > Mental and behavioural disorders
20003#1140881702	CAT-MUL	157093/114(157207)	0.0862473	0.00212151	0.131215	0.00284736	LOGISTIC-BINARY	Treatment/medication code: adalate 10mg capsule	100000	UK Biobank Assessment Centre	100071	Verbal interview	100075	Medications	100075	UK Biobank Assessment Centre > Verbal interview > Medications
40006#C220	CAT-MUL	157151/75(157226)	-0.585371	-0.991545	-0.221877	0.00296221	LOGISTIC-BINARY	Type of cancer: ICD10: C22.0 Liver cell carcinoma	100091	Health-related outcomes	100092	Cancer register	100092	Cancer register	100092	Health-related outcomes > Cancer register
20003#1140917448	CAT-MUL	157188/19(157207)	0.127761	-0.0125539	0.204986	0.00309672	LOGISTIC-BINARY	Treatment/medication code: oestradiol 1.25g/dose gel	100000	UK Biobank Assessment Centre	100071	Verbal interview	100075	Medications	100075	UK Biobank Assessment Centre > Verbal interview > Medications
20003#1140866406	CAT-MUL	157182/25(157207)	0.103342	-0.0120061	0.161753	0.00313754	LOGISTIC-BINARY	Treatment/medication code: frumil tablet	100000	UK Biobank Assessment Centre	100071	Verbal interview	100075	Medications	100075	UK Biobank Assessment Centre > Verbal interview > Medications
131088	DATE	156817/409(157226)	0.0651588	0.0108135	0.103155	0.00326482	LOGISTIC-BINARY	Date G63 first reported (polyneuropathy in diseases classified elsewhere)	100091	Health-related outcomes	1712	First occurrences	2406	Nervous system disorders	2406	Health-related outcomes > First occurrences > Nervous system disorders
20003#1140916282	CAT-MUL	156564/643(157207)	0.0649464	0.0113967	0.101566	0.00334158	LOGISTIC-BINARY	Treatment/medication code: venlafaxine	100000	UK Biobank Assessment Centre	100071	Verbal interview	100075	Medications	100075	UK Biobank Assessment Centre > Verbal interview > Medications
130878	DATE	157057/169(157226)	0.0809534	0.00319974	0.123629	0.00334186	LOGISTIC-BINARY	Date F22 first reported (persistent delusional disorders)	100091	Health-related outcomes	1712	First occurrences	2405	Mental and behavioural disorders	2405	Health-related outcomes > First occurrences > Mental and behavioural disorders
20001#1011	CAT-MUL	157157/50(157207)	0.093255	-0.00667489	0.142729	0.00337974	LOGISTIC-BINARY	Cancer code, self-reported: tongue cancer	100000	UK Biobank Assessment Centre	100071	Verbal interview	100074	Medical conditions	100074	UK Biobank Assessment Centre > Verbal interview > Medical conditions
131562	DATE	156602/624(157226)	0.0643121	0.011223	0.100776	0.00348797	LOGISTIC-BINARY	Date K05 first reported (gingivitis and periodontal diseases)	100091	Health-related outcomes	1712	First occurrences	2411	Digestive system disorders	2411	Health-related outcomes > First occurrences > Digestive system disorders
131560	DATE	154721/2505(157226)	0.0432026	0.0113976	0.069978	0.00353626	LOGISTIC-BINARY	Date K04 first reported (diseases of pulp and periapical tissues)	100091	Health-related outcomes	1712	First occurrences	2411	Digestive system disorders	2411	Health-related outcomes > First occurrences > Digestive system disorders
20003#1141195224	CAT-MUL	157165/42(157207)	0.0988733	-0.00911315	0.151894	0.00354774	LOGISTIC-BINARY	Treatment/medication code: formoterol	100000	UK Biobank Assessment Centre	100071	Verbal interview	100075	Medications	100075	UK Biobank Assessment Centre > Verbal interview > Medications
20003#1140878304	CAT-MUL	157109/98(157207)	0.088131	-0.00193776	0.134527	0.00371752	LOGISTIC-BINARY	Treatment/medication code: e45 cream	100000	UK Biobank Assessment Centre	100071	Verbal interview	100075	Medications	100075	UK Biobank Assessment Centre > Verbal interview > Medications
20003#1141180314	CAT-MUL	157056/151(157207)	0.0847715	0.00190617	0.131702	0.00372047	LOGISTIC-BINARY	Treatment/medication code: ibandronic acid	100000	UK Biobank Assessment Centre	100071	Verbal interview	100075	Medications	100075	UK Biobank Assessment Centre > Verbal interview > Medications
21053	CAT-SIN	58257	0.02943	0.00963041	0.0492296	0.00374654	ORDERED-LOGISTIC	Degree bothered by dizziness in the last 3 months	100089	Online follow-up	153	Digestive health	153	Digestive health	153	Online follow-up > Digestive health
131100	DATE	157123/103(157226)	0.0867604	-0.00393578	0.1323	0.00375542	LOGISTIC-BINARY	Date G80 first reported (infantile cerebral palsy)	100091	Health-related outcomes	1712	First occurrences	2406	Nervous system disorders	2406	Health-related outcomes > First occurrences > Nervous system disorders
20003#1140862380	CAT-MUL	157122/85(157207)	0.0876099	-0.000120981	0.136443	0.00376531	LOGISTIC-BINARY	Treatment/medication code: becloforte 250micrograms inhaler	100000	UK Biobank Assessment Centre	100071	Verbal interview	100075	Medications	100075	UK Biobank Assessment Centre > Verbal interview > Medications
1548	CAT-SIN	156864	0.0146475	0.00474515	0.0245499	0.00378219	ORDERED-LOGISTIC	Variation in diet	100000	UK Biobank Assessment Centre	100025	Touchscreen	100050	Lifestyle and environment	100052	UK Biobank Assessment Centre > Touchscreen > Lifestyle and environment > Diet
20003#1140874014	CAT-MUL	157154/53(157207)	0.0994757	-0.0133839	0.152315	0.00379833	LOGISTIC-BINARY	Treatment/medication code: metronidazole	100000	UK Biobank Assessment Centre	100071	Verbal interview	100075	Medications	100075	UK Biobank Assessment Centre > Verbal interview > Medications
20003#1140878248	CAT-MUL	157184/23(157207)	0.116104	-0.0156978	0.17988	0.00380175	LOGISTIC-BINARY	Treatment/medication code: oilatum emollient bath additive	100000	UK Biobank Assessment Centre	100071	Verbal interview	100075	Medications	100075	UK Biobank Assessment Centre > Verbal interview > Medications
20003#1141172924	CAT-MUL	157012/195(157207)	0.0750034	0.00325443	0.11684	0.00391228	LOGISTIC-BINARY	Treatment/medication code: desloratadine	100000	UK Biobank Assessment Centre	100071	Verbal interview	100075	Medications	100075	UK Biobank Assessment Centre > Verbal interview > Medications
131722	DATE	153983/3243(157226)	0.0394406	0.0105298	0.0644827	0.00393892	LOGISTIC-BINARY	Date L21 first reported (seborrhoeic dermatitis)	100091	Health-related outcomes	1712	First occurrences	2412	Skin and subcutaneous tissue disorders	2412	Health-related outcomes > First occurrences > Skin and subcutaneous tissue disorders
20003#1141186750	CAT-MUL	157185/22(157207)	0.100761	-0.0167176	0.155476	0.00396405	LOGISTIC-BINARY	Treatment/medication code: biotene oralbalance oral gel	100000	UK Biobank Assessment Centre	100071	Verbal interview	100075	Medications	100075	UK Biobank Assessment Centre > Verbal interview > Medications
20003#1140879620	CAT-MUL	157118/89(157207)	0.08527	-0.00458334	0.131892	0.00396604	LOGISTIC-BINARY	Treatment/medication code: clomipramine	100000	UK Biobank Assessment Centre	100071	Verbal interview	100075	Medications	100075	UK Biobank Assessment Centre > Verbal interview > Medications
131280	DATE	156674/552(157226)	0.0575797	0.010106	0.0925599	0.00400246	LOGISTIC-BINARY	Date I07 first reported (rheumatic tricuspid valve diseases)	100091	Health-related outcomes	1712	First occurrences	2409	Circulatory system disorders	2409	Health-related outcomes > First occurrences > Circulatory system disorders
20003#1140923402	CAT-MUL	157072/135(157207)	0.0744599	0.00215457	0.116974	0.00403921	LOGISTIC-BINARY	Treatment/medication code: co-amilofruse	100000	UK Biobank Assessment Centre	100071	Verbal interview	100075	Medications	100075	UK Biobank Assessment Centre > Verbal interview > Medications
20501	CAT-SIN	49428/2129(51557)	0.0600683	0.0170571	0.0993196	0.00408495	LOGISTIC-BINARY	Ever had period of mania / excitability	100089	Online follow-up	136	Mental health	139	Mania	139	Online follow-up > Mental health > Mania
21028	CAT-SIN	31318	-0.0311954	-0.0523491	-0.0100418	0.00411446	ORDERED-LOGISTIC	Frequency of discomfort/pain getting better or stopping after a bowel movement	100089	Online follow-up	153	Digestive health	153	Digestive health	153	Online follow-up > Digestive health
20001#99999	CAT-MUL	157059/148(157207)	0.0891198	-0.000709139	0.136033	0.00414617	LOGISTIC-BINARY	Cancer code, self-reported: unclassifiable	100000	UK Biobank Assessment Centre	100071	Verbal interview	100074	Medical conditions	100074	UK Biobank Assessment Centre > Verbal interview > Medical conditions
130890	DATE	157073/153(157226)	0.0785856	0.000938138	0.12189	0.00419807	LOGISTIC-BINARY	Date F30 first reported (manic episode)	100091	Health-related outcomes	1712	First occurrences	2405	Mental and behavioural disorders	2405	Health-related outcomes > First occurrences > Mental and behavioural disorders
131708	DATE	152293/4933(157226)	0.03375	0.00928144	0.0557899	0.00428019	LOGISTIC-BINARY	Date L08 first reported (other local infections of skin and subcutaneous tissue)	100091	Health-related outcomes	1712	First occurrences	2412	Skin and subcutaneous tissue disorders	2412	Health-related outcomes > First occurrences > Skin and subcutaneous tissue disorders
20003#1140863202	CAT-MUL	156920/287(157207)	0.0757316	0.00589058	0.11746	0.0042893	LOGISTIC-BINARY	Treatment/medication code: temazepam	100000	UK Biobank Assessment Centre	100071	Verbal interview	100075	Medications	100075	UK Biobank Assessment Centre > Verbal interview > Medications
20003#1140870504	CAT-MUL	157182/25(157207)	0.106864	-0.0220558	0.166911	0.00441088	LOGISTIC-BINARY	Treatment/medication code: hydroxocobalamin product	100000	UK Biobank Assessment Centre	100071	Verbal interview	100075	Medications	100075	UK Biobank Assessment Centre > Verbal interview > Medications
130704	DATE	156325/901(157226)	0.0565662	0.0104248	0.0909899	0.00448133	LOGISTIC-BINARY	Date E07 first reported (other disorders of thyroid)	100091	Health-related outcomes	1712	First occurrences	2404	Endocrine, nutritional and metabolic diseases	2404	Health-related outcomes > First occurrences > Endocrine, nutritional and metabolic diseases
130644	DATE	157091/135(157226)	0.0795786	-0.00197291	0.123372	0.00449874	LOGISTIC-BINARY	Date D62 first reported (acute posthaemorrhagic anaemia)	100091	Health-related outcomes	1712	First occurrences	2403	Blood, blood-forming organs and certain immune disorders	2403	Health-related outcomes > First occurrences > Blood, blood-forming organs and certain immune disorders
24010	CONTINUOUS	155160	0.00726691	0.0022504	0.0122834	0.00452293	LINEAR	Inverse distance to the nearest road	100088	Additional exposures	113	Local environment	114	Residential air pollution	114	Additional exposures > Local environment > Residential air pollution
20003#1141157294	CAT-MUL	157094/113(157207)	0.0933186	-0.00419305	0.142224	0.00461429	LOGISTIC-BINARY	Treatment/medication code: hydrocortisone product	100000	UK Biobank Assessment Centre	100071	Verbal interview	100075	Medications	100075	UK Biobank Assessment Centre > Verbal interview > Medications
30880	CONTINUOUS	150437	0.00627091	0.00193204	0.0106098	0.00461579	LINEAR	Urate	100078	Biological samples	100080	Assay results	17518	Blood assays	17518	Biological samples > Assay results > Blood assays > Blood biochemistry
20003#1140867444	CAT-MUL	157145/62(157207)	0.0886167	-0.00691882	0.137203	0.00465507	LOGISTIC-BINARY	Treatment/medication code: risperidone	100000	UK Biobank Assessment Centre	100071	Verbal interview	100075	Medications	100075	UK Biobank Assessment Centre > Verbal interview > Medications
131624	DATE	156448/778(157226)	0.0520727	0.00923219	0.0842593	0.00466529	LOGISTIC-BINARY	Date K46 first reported (unspecified abdominal hernia)	100091	Health-related outcomes	1712	First occurrences	2411	Digestive system disorders	2411	Health-related outcomes > First occurrences > Digestive system disorders
20003#1141201718	CAT-MUL	157191/16(157207)	0.109681	-0.0153065	0.176156	0.00472409	LOGISTIC-BINARY	Treatment/medication code: nebido 1000mg/4ml solution for injection	100000	UK Biobank Assessment Centre	100071	Verbal interview	100075	Medications	100075	UK Biobank Assessment Centre > Verbal interview > Medications
20003#1140863182	CAT-MUL	157106/101(157207)	0.082856	-0.00484827	0.128154	0.00483269	LOGISTIC-BINARY	Treatment/medication code: nitrazepam	100000	UK Biobank Assessment Centre	100071	Verbal interview	100075	Medications	100075	UK Biobank Assessment Centre > Verbal interview > Medications
131362	DATE	156555/671(157226)	0.0562198	0.00889459	0.0904274	0.00488226	LOGISTIC-BINARY	Date I61 first reported (intracerebral haemorrhage)	100091	Health-related outcomes	1712	First occurrences	2409	Circulatory system disorders	2409	Health-related outcomes > First occurrences > Circulatory system disorders
20126-0	CAT-SIN	30436/42122	-999	-999	-999	0.00489254	MULTINOMIAL-LOGISTIC	Bipolar and major depression status	100000	UK Biobank Assessment Centre	100025	Touchscreen	100059	Psychosocial factors	100060	UK Biobank Assessment Centre > Touchscreen > Psychosocial factors > Mental health
20003#1141200570	CAT-MUL	157195/12(157207)	0.155037	-0.0385924	0.247287	0.00493662	LOGISTIC-BINARY	Treatment/medication code: yentreve 20mg gastro-resistant capsule	100000	UK Biobank Assessment Centre	100071	Verbal interview	100075	Medications	100075	UK Biobank Assessment Centre > Verbal interview > Medications
21038	CAT-SIN	44682/13471(58153)	0.030178	0.00903048	0.051422	0.00516111	LOGISTIC-BINARY	Currently suffer from abdominal distension	100089	Online follow-up	153	Digestive health	153	Digestive health	153	Online follow-up > Digestive health
20003#1140909790	CAT-MUL	157122/85(157207)	0.0859097	-0.0080118	0.134232	0.00524365	LOGISTIC-BINARY	Treatment/medication code: chlorphenamine	100000	UK Biobank Assessment Centre	100071	Verbal interview	100075	Medications	100075	UK Biobank Assessment Centre > Verbal interview > Medications
2207	CAT-SIN	16853/140243(157096)	-0.0245809	-0.0415184	-0.00694132	0.00533692	LOGISTIC-BINARY	Wears glasses or contact lenses	100000	UK Biobank Assessment Centre	100025	Touchscreen	100036	Health and medical history	100041	UK Biobank Assessment Centre > Touchscreen > Health and medical history > Eyesight
20003#1140866280	CAT-MUL	157112/95(157207)	0.0816643	0.00040995	0.132708	0.00534007	LOGISTIC-BINARY	Treatment/medication code: bumetanide	100000	UK Biobank Assessment Centre	100071	Verbal interview	100075	Medications	100075	UK Biobank Assessment Centre > Verbal interview > Medications
6148#100	CAT-MUL	11374/44919(56293)	-0.0288493	-0.049129	-0.0082957	0.00534089	LOGISTIC-BINARY	Eye problems/disorders	100000	UK Biobank Assessment Centre	100025	Touchscreen	100036	Health and medical history	100041	UK Biobank Assessment Centre > Touchscreen > Health and medical history > Eyesight
40006#C349	CAT-MUL	157059/167(157226)	0.0764951	-4.99188e-05	0.120807	0.00534364	LOGISTIC-BINARY	Type of cancer: ICD10: C34.9 Bronchus or lung, unspecified	100091	Health-related outcomes	100092	Cancer register	100092	Cancer register	100092	Health-related outcomes > Cancer register
130836	DATE	156513/713(157226)	0.0553881	0.00911316	0.0900283	0.00538327	LOGISTIC-BINARY	Date F00 first reported (dementia in alzheimer's disease)	100091	Health-related outcomes	1712	First occurrences	2405	Mental and behavioural disorders	2405	Health-related outcomes > First occurrences > Mental and behavioural disorders
20003#1140875316	CAT-MUL	157195/12(157207)	0.140433	-0.0494981	0.224678	0.00543499	LOGISTIC-BINARY	Treatment/medication code: penicillamine	100000	UK Biobank Assessment Centre	100071	Verbal interview	100075	Medications	100075	UK Biobank Assessment Centre > Verbal interview > Medications
20003#1140868532	CAT-MUL	157111/96(157207)	0.0837607	-0.00753658	0.130682	0.00554372	LOGISTIC-BINARY	Treatment/medication code: testosterone product	100000	UK Biobank Assessment Centre	100071	Verbal interview	100075	Medications	100075	UK Biobank Assessment Centre > Verbal interview > Medications
1488	INTEGER	152372	0.00714123	0.00208136	0.0122011	0.00567185	LINEAR	Tea intake	100000	UK Biobank Assessment Centre	100025	Touchscreen	100050	Lifestyle and environment	100052	UK Biobank Assessment Centre > Touchscreen > Lifestyle and environment > Diet
20003#1140866738	CAT-MUL	151470/5737(157207)	-0.0417977	-0.0720597	-0.0129599	0.00567485	LOGISTIC-BINARY	Treatment/medication code: atenolol	100000	UK Biobank Assessment Centre	100071	Verbal interview	100075	Medications	100075	UK Biobank Assessment Centre > Verbal interview > Medications
131070	DATE	156791/435(157226)	0.0635691	0.00554096	0.101312	0.00570491	LOGISTIC-BINARY	Date G54 first reported (nerve root and plexus disorders)	100091	Health-related outcomes	1712	First occurrences	2406	Nervous system disorders	2406	Health-related outcomes > First occurrences > Nervous system disorders
20003#1140865426	CAT-MUL	157100/107(157207)	0.0939865	-0.00740715	0.14563	0.00577354	LOGISTIC-BINARY	Treatment/medication code: cimetidine	100000	UK Biobank Assessment Centre	100071	Verbal interview	100075	Medications	100075	UK Biobank Assessment Centre > Verbal interview > Medications
131114	DATE	155057/2169(157226)	0.0435457	0.00928081	0.0717969	0.00583306	LOGISTIC-BINARY	Date G93 first reported (other disorders of brain)	100091	Health-related outcomes	1712	First occurrences	2406	Nervous system disorders	2406	Health-related outcomes > First occurrences > Nervous system disorders
20003#1141179992	CAT-MUL	157037/170(157207)	0.0775535	-0.00204507	0.120866	0.00585821	LOGISTIC-BINARY	Treatment/medication code: dovobet ointment	100000	UK Biobank Assessment Centre	100071	Verbal interview	100075	Medications	100075	UK Biobank Assessment Centre > Verbal interview > Medications
131982	DATE	156947/279(157226)	0.0674366	0.00247451	0.107479	0.0061239	LOGISTIC-BINARY	Date M90 first reported (osteopathies in diseases classified elsewhere)	100091	Health-related outcomes	1712	First occurrences	2413	Musculoskeletal system and connective tissue disorders	2413	Health-related outcomes > First occurrences > Musculoskeletal system and connective tissue disorders
20003#1140928284	CAT-MUL	157073/134(157207)	0.0764066	-0.00155619	0.122077	0.00618463	LOGISTIC-BINARY	Treatment/medication code: moxonidine	100000	UK Biobank Assessment Centre	100071	Verbal interview	100075	Medications	100075	UK Biobank Assessment Centre > Verbal interview > Medications
130700	DATE	154672/2554(157226)	0.0418597	0.00919299	0.0696127	0.00619862	LOGISTIC-BINARY	Date E05 first reported (thyrotoxicosis [hyperthyroidism])	100091	Health-related outcomes	1712	First occurrences	2404	Endocrine, nutritional and metabolic diseases	2404	Health-related outcomes > First occurrences > Endocrine, nutritional and metabolic diseases
20003#1140923022	CAT-MUL	156942/265(157207)	0.0822444	0.00536805	0.13604	0.0062961	LOGISTIC-BINARY	Treatment/medication code: arimidex 1mg tablet	100000	UK Biobank Assessment Centre	100071	Verbal interview	100075	Medications	100075	UK Biobank Assessment Centre > Verbal interview > Medications
131886	DATE	155568/1658(157226)	0.047567	0.00899751	0.078179	0.00632711	LOGISTIC-BINARY	Date M24 first reported (other specific joint derangements)	100091	Health-related outcomes	1712	First occurrences	2413	Musculoskeletal system and connective tissue disorders	2413	Health-related outcomes > First occurrences > Musculoskeletal system and connective tissue disorders
40013#2019	CAT-MUL	157210/16(157226)	0.131433	-0.0487625	0.202443	0.0063789	LOGISTIC-BINARY	Type of cancer: ICD9: 2019 Hodgkin's disease, unspecified	100091	Health-related outcomes	100092	Cancer register	100092	Cancer register	100092	Health-related outcomes > Cancer register
20003#1140871112	CAT-MUL	156630/577(157207)	-0.152014	-0.264902	-0.0469607	0.00641786	LOGISTIC-BINARY	Treatment/medication code: vitamin e product	100000	UK Biobank Assessment Centre	100071	Verbal interview	100075	Medications	100075	UK Biobank Assessment Centre > Verbal interview > Medications
20003#1141188658	CAT-MUL	157144/63(157207)	0.0897337	-0.0167939	0.138746	0.00645504	LOGISTIC-BINARY	Treatment/medication code: asacol mr 400mg e/c tablet	100000	UK Biobank Assessment Centre	100071	Verbal interview	100075	Medications	100075	UK Biobank Assessment Centre > Verbal interview > Medications
130212	DATE	157119/107(157226)	-0.430397	-0.75591	-0.138499	0.00648727	LOGISTIC-BINARY	Date B24 first reported (unspecified human immunodeficiency virus [hiv] disease)	100091	Health-related outcomes	1712	First occurrences	2401	Certain infectious and parasitic diseases	2401	Health-related outcomes > First occurrences > Certain infectious and parasitic diseases
21042	INTEGER	57971	0.023834	0.00654488	0.0411231	0.0065194	ORDERED-LOGISTIC	Greatest number of times bowels opened per day	100089	Online follow-up	153	Digestive health	153	Digestive health	153	Online follow-up > Digestive health
6155#1	CAT-MUL	153735/2851(156586)	-0.0611549	-0.106276	-0.0183446	0.00653916	LOGISTIC-BINARY	Vitamin and mineral supplements: Vitamin A	100000	UK Biobank Assessment Centre	100025	Touchscreen	100036	Health and medical history	100045	UK Biobank Assessment Centre > Touchscreen > Health and medical history > Medication
131738	DATE	153220/4006(157226)	0.0350144	0.00804519	0.0588532	0.0066419	LOGISTIC-BINARY	Date L29 first reported (pruritus)	100091	Health-related outcomes	1712	First occurrences	2412	Skin and subcutaneous tissue disorders	2412	Health-related outcomes > First occurrences > Skin and subcutaneous tissue disorders
20003#1141194852	CAT-MUL	157172/35(157207)	0.106944	-0.0300391	0.166807	0.00667092	LOGISTIC-BINARY	Treatment/medication code: dicycloverine	100000	UK Biobank Assessment Centre	100071	Verbal interview	100075	Medications	100075	UK Biobank Assessment Centre > Verbal interview > Medications
131320	DATE	157046/180(157226)	0.0707292	-7.16844e-05	0.113115	0.00668385	LOGISTIC-BINARY	Date I33 first reported (acute and subacute endocarditis)	100091	Health-related outcomes	1712	First occurrences	2409	Circulatory system disorders	2409	Health-related outcomes > First occurrences > Circulatory system disorders
2887	INTEGER	34792	0.0290261	0.00775853	0.0502937	0.00672124	ORDERED-LOGISTIC	Number of cigarettes previously smoked daily	100000	UK Biobank Assessment Centre	100025	Touchscreen	100050	Lifestyle and environment	100058	UK Biobank Assessment Centre > Touchscreen > Lifestyle and environment > Smoking
40011#8097	CAT-MUL	156888/338(157226)	-0.195111	-0.341995	-0.0605028	0.00674161	LOGISTIC-BINARY	Histology of cancer tumour: Basal cell carcinoma, nodular	100091	Health-related outcomes	100092	Cancer register	100092	Cancer register	100092	Health-related outcomes > Cancer register
6151#1	CAT-MUL	154335/2129(156464)	0.0431499	0.00855182	0.0716354	0.00674806	LOGISTIC-BINARY	Fractured bone site(s): Ankle	100000	UK Biobank Assessment Centre	100025	Touchscreen	100036	Health and medical history	100044	UK Biobank Assessment Centre > Touchscreen > Health and medical history > Medical conditions
20003#1140888074	CAT-MUL	157168/39(157207)	0.0928833	-0.0229406	0.146533	0.00677914	LOGISTIC-BINARY	Treatment/medication code: clobetasol	100000	UK Biobank Assessment Centre	100071	Verbal interview	100075	Medications	100075	UK Biobank Assessment Centre > Verbal interview > Medications
20003#1140865000	CAT-MUL	157166/41(157207)	0.0984698	-0.0285744	0.151219	0.00684544	LOGISTIC-BINARY	Treatment/medication code: zydol 50mg capsule	100000	UK Biobank Assessment Centre	100071	Verbal interview	100075	Medications	100075	UK Biobank Assessment Centre > Verbal interview > Medications
40011#8510	CAT-MUL	157196/30(157226)	0.122575	-0.0480157	0.186666	0.00688086	LOGISTIC-BINARY	Histology of cancer tumour: Medullary carcinoma, NOS	100091	Health-related outcomes	100092	Cancer register	100092	Cancer register	100092	Health-related outcomes > Cancer register
131576	DATE	155865/1361(157226)	0.0487992	0.0082797	0.0802141	0.00689668	LOGISTIC-BINARY	Date K12 first reported (stomatitis and related lesions)	100091	Health-related outcomes	1712	First occurrences	2411	Digestive system disorders	2411	Health-related outcomes > First occurrences > Digestive system disorders
20003#1140888648	CAT-MUL	156491/716(157207)	0.051104	0.00765043	0.0848337	0.00691766	LOGISTIC-BINARY	Treatment/medication code: pravastatin	100000	UK Biobank Assessment Centre	100071	Verbal interview	100075	Medications	100075	UK Biobank Assessment Centre > Verbal interview > Medications
20003#1140909726	CAT-MUL	155247/1960(157207)	-0.0750903	-0.130962	-0.0222022	0.00694143	LOGISTIC-BINARY	Treatment/medication code: vitamin c product	100000	UK Biobank Assessment Centre	100071	Verbal interview	100075	Medications	100075	UK Biobank Assessment Centre > Verbal interview > Medications
131124	DATE	156530/696(157226)	0.0581153	0.0066301	0.0940411	0.00697344	LOGISTIC-BINARY	Date G98 first reported (other disorders of nervous system, not elsewhere classified)	100091	Health-related outcomes	1712	First occurrences	2406	Nervous system disorders	2406	Health-related outcomes > First occurrences > Nervous system disorders
131482	DATE	156633/593(157226)	0.0591448	0.00563905	0.0956844	0.00698742	LOGISTIC-BINARY	Date J39 first reported (other diseases of upper respiratory tract)	100091	Health-related outcomes	1712	First occurrences	2410	Respiratory system disorders	2410	Health-related outcomes > First occurrences > Respiratory system disorders
20003#1140870164	CAT-MUL	156699/508(157207)	-0.167373	-0.29292	-0.0504108	0.00698803	LOGISTIC-BINARY	Treatment/medication code: tamoxifen	100000	UK Biobank Assessment Centre	100071	Verbal interview	100075	Medications	100075	UK Biobank Assessment Centre > Verbal interview > Medications
20003#1140872198	CAT-MUL	157080/127(157207)	-0.378638	-0.666731	-0.118304	0.00699502	LOGISTIC-BINARY	Treatment/medication code: sodium valproate	100000	UK Biobank Assessment Centre	100071	Verbal interview	100075	Medications	100075	UK Biobank Assessment Centre > Verbal interview > Medications
20003#1140865752	CAT-MUL	157057/150(157207)	0.0786011	-0.00406202	0.124944	0.00704827	LOGISTIC-BINARY	Treatment/medication code: ispaghula husk	100000	UK Biobank Assessment Centre	100071	Verbal interview	100075	Medications	100075	UK Biobank Assessment Centre > Verbal interview > Medications
20003#1140869180	CAT-MUL	156967/240(157207)	0.116552	0.0199223	0.196494	0.00708103	LOGISTIC-BINARY	Treatment/medication code: microgynon 30 tablet	100000	UK Biobank Assessment Centre	100071	Verbal interview	100075	Medications	100075	UK Biobank Assessment Centre > Verbal interview > Medications
20001#1040	CAT-MUL	156847/360(157207)	0.0743428	0.00767076	0.126261	0.00729845	LOGISTIC-BINARY	Cancer code, self-reported: uterine/endometrial cancer	100000	UK Biobank Assessment Centre	100071	Verbal interview	100074	Medical conditions	100074	UK Biobank Assessment Centre > Verbal interview > Medical conditions
20003#1140910494	CAT-MUL	157085/122(157207)	0.0843668	-0.00984544	0.133236	0.00744549	LOGISTIC-BINARY	Treatment/medication code: b12 - hydroxocobalamin prep	100000	UK Biobank Assessment Centre	100071	Verbal interview	100075	Medications	100075	UK Biobank Assessment Centre > Verbal interview > Medications
20003#1140867998	CAT-MUL	157157/50(157207)	0.0898443	-0.0220265	0.140872	0.00746998	LOGISTIC-BINARY	Treatment/medication code: motilium 10mg tablet	100000	UK Biobank Assessment Centre	100071	Verbal interview	100075	Medications	100075	UK Biobank Assessment Centre > Verbal interview > Medications
131642	DATE	155136/2090(157226)	0.0425071	0.00790171	0.0708862	0.00760904	LOGISTIC-BINARY	Date K60 first reported (fissure and fistula of anal and rectal regions)	100091	Health-related outcomes	1712	First occurrences	2411	Digestive system disorders	2411	Health-related outcomes > First occurrences > Digestive system disorders
20003#1141180392	CAT-MUL	157123/84(157207)	0.0860194	-0.0154224	0.134706	0.00769255	LOGISTIC-BINARY	Treatment/medication code: cefalexin	100000	UK Biobank Assessment Centre	100071	Verbal interview	100075	Medications	100075	UK Biobank Assessment Centre > Verbal interview > Medications
130020	DATE	156446/780(157226)	0.0546205	0.0065849	0.0894585	0.00772236	LOGISTIC-BINARY	Date A15 first reported (respiratory tuberculosis, bacteriologically and histologically confirmed)	100091	Health-related outcomes	1712	First occurrences	2401	Certain infectious and parasitic diseases	2401	Health-related outcomes > First occurrences > Certain infectious and parasitic diseases
20003#1140860470	CAT-MUL	157188/19(157207)	0.11058	-0.044769	0.172405	0.00778255	LOGISTIC-BINARY	Treatment/medication code: methyldopa	100000	UK Biobank Assessment Centre	100071	Verbal interview	100075	Medications	100075	UK Biobank Assessment Centre > Verbal interview > Medications
20003#1140871168	CAT-MUL	157030/177(157207)	0.0741738	-0.0047287	0.118373	0.00779127	LOGISTIC-BINARY	Treatment/medication code: voltarol 25mg e/c tablet	100000	UK Biobank Assessment Centre	100071	Verbal interview	100075	Medications	100075	UK Biobank Assessment Centre > Verbal interview > Medications
20003#1140882730	CAT-MUL	157196/11(157207)	0.140096	-0.0582777	0.231485	0.0079354	LOGISTIC-BINARY	Treatment/medication code: colifoam 10% foam	100000	UK Biobank Assessment Centre	100071	Verbal interview	100075	Medications	100075	UK Biobank Assessment Centre > Verbal interview > Medications
20453	CAT-SIN	52644	-0.0343024	-0.060009	-0.0085958	0.00804903	ORDERED-LOGISTIC	Ever taken cannabis	100089	Online follow-up	136	Mental health	143	Cannabis use	143	Online follow-up > Mental health > Cannabis use
21063	CAT-SIN	43949/14165(58114)	0.0278078	0.00721007	0.048451	0.00807023	LOGISTIC-BINARY	Ever been offered/sought treatment for depression	100089	Online follow-up	153	Digestive health	153	Digestive health	153	Online follow-up > Digestive health
131196	DATE	157050/176(157226)	0.0835965	-0.00619719	0.130187	0.0080939	LOGISTIC-BINARY	Date H46 first reported (optic neuritis)	100091	Health-related outcomes	1712	First occurrences	2407	Eye and adnexa disorders	2407	Health-related outcomes > First occurrences > Eye and adnexa disorders
20001#1050	CAT-MUL	157153/54(157207)	0.0861029	-0.0170659	0.135071	0.00814406	LOGISTIC-BINARY	Cancer code, self-reported: multiple myeloma	100000	UK Biobank Assessment Centre	100071	Verbal interview	100074	Medical conditions	100074	UK Biobank Assessment Centre > Verbal interview > Medical conditions
20003#1140873966	CAT-MUL	157059/148(157207)	0.0774521	-0.00734362	0.123092	0.00820102	LOGISTIC-BINARY	Treatment/medication code: trimethoprim	100000	UK Biobank Assessment Centre	100071	Verbal interview	100075	Medications	100075	UK Biobank Assessment Centre > Verbal interview > Medications
20003#1140865786	CAT-MUL	157152/55(157207)	0.100489	-0.0283205	0.155239	0.00822159	LOGISTIC-BINARY	Treatment/medication code: bisacodyl	100000	UK Biobank Assessment Centre	100071	Verbal interview	100075	Medications	100075	UK Biobank Assessment Centre > Verbal interview > Medications
20003#1140866466	CAT-MUL	157165/42(157207)	0.097492	-0.025959	0.151358	0.00831272	LOGISTIC-BINARY	Treatment/medication code: securon 40mg tablet	100000	UK Biobank Assessment Centre	100071	Verbal interview	100075	Medications	100075	UK Biobank Assessment Centre > Verbal interview > Medications
131032	DATE	155327/1899(157226)	0.0426133	0.00726592	0.0715048	0.00844509	LOGISTIC-BINARY	Date G25 first reported (other extrapyramidal and movement disorders)	100091	Health-related outcomes	1712	First occurrences	2406	Nervous system disorders	2406	Health-related outcomes > First occurrences > Nervous system disorders
40006#C444	CAT-MUL	156794/432(157226)	0.0582303	0.00372722	0.0953726	0.00848234	LOGISTIC-BINARY	Type of cancer: ICD10: C44.4 Skin of scalp and neck	100091	Health-related outcomes	100092	Cancer register	100092	Cancer register	100092	Health-related outcomes > Cancer register
20003#1140865654	CAT-MUL	157146/61(157207)	0.0863151	-0.0165822	0.138164	0.00851602	LOGISTIC-BINARY	Treatment/medication code: codeine phosphate+kaolin 10mg/3g/10ml mixture	100000	UK Biobank Assessment Centre	100071	Verbal interview	100075	Medications	100075	UK Biobank Assessment Centre > Verbal interview > Medications
20003#1140860834	CAT-MUL	156810/397(157207)	0.0587371	0.00320332	0.0961143	0.00854336	LOGISTIC-BINARY	Treatment/medication code: glyceryl trinitrate	100000	UK Biobank Assessment Centre	100071	Verbal interview	100075	Medications	100075	UK Biobank Assessment Centre > Verbal interview > Medications
20003#1140888762	CAT-MUL	157118/89(157207)	0.0764164	-0.00873232	0.122992	0.0085658	LOGISTIC-BINARY	Treatment/medication code: ismn - isosorbide mononitrate	100000	UK Biobank Assessment Centre	100071	Verbal interview	100075	Medications	100075	UK Biobank Assessment Centre > Verbal interview > Medications
131806	DATE	146556/10670(157226)	-0.0295147	-0.0520309	-0.00789201	0.00886768	LOGISTIC-BINARY	Date L82 first reported (seborrhoeic keratosis)	100091	Health-related outcomes	1712	First occurrences	2412	Skin and subcutaneous tissue disorders	2412	Health-related outcomes > First occurrences > Skin and subcutaneous tissue disorders
21048	CAT-SIN	58261	0.022844	0.00574259	0.0399453	0.00892634	ORDERED-LOGISTIC	Degree bothered by back pain in the past 3 months	100089	Online follow-up	153	Digestive health	153	Digestive health	153	Online follow-up > Digestive health
20003#1140878324	CAT-MUL	157146/61(157207)	0.0837071	-0.0188638	0.134216	0.00902411	LOGISTIC-BINARY	Treatment/medication code: oilatum cream	100000	UK Biobank Assessment Centre	100071	Verbal interview	100075	Medications	100075	UK Biobank Assessment Centre > Verbal interview > Medications
1050	INTEGER	142988	0.0140017	0.00344054	0.0245629	0.0090646	ORDERED-LOGISTIC	Time spend outdoors in summer	100000	UK Biobank Assessment Centre	100025	Touchscreen	100050	Lifestyle and environment	100055	UK Biobank Assessment Centre > Touchscreen > Lifestyle and environment > Sun exposure
131164	DATE	147689/9537(157226)	0.0244863	0.00558649	0.0425016	0.00906795	LOGISTIC-BINARY	Date H25 first reported (senile cataract)	100091	Health-related outcomes	1712	First occurrences	2407	Eye and adnexa disorders	2407	Health-related outcomes > First occurrences > Eye and adnexa disorders
20001#1063	CAT-MUL	157167/40(157207)	0.0939247	-0.0316271	0.145693	0.00911867	LOGISTIC-BINARY	Cancer code, self-reported: primary bone cancer	100000	UK Biobank Assessment Centre	100071	Verbal interview	100074	Medical conditions	100074	UK Biobank Assessment Centre > Verbal interview > Medical conditions
20003#1141172918	CAT-MUL	157105/102(157207)	0.0807165	-0.0112607	0.129556	0.00920633	LOGISTIC-BINARY	Treatment/medication code: celluvisc 1% single-use eye drops	100000	UK Biobank Assessment Centre	100071	Verbal interview	100075	Medications	100075	UK Biobank Assessment Centre > Verbal interview > Medications
20003#1141168574	CAT-MUL	157104/103(157207)	0.0927597	-0.0105663	0.154391	0.00932405	LOGISTIC-BINARY	Treatment/medication code: raloxifene hydrochloride	100000	UK Biobank Assessment Centre	100071	Verbal interview	100075	Medications	100075	UK Biobank Assessment Centre > Verbal interview > Medications
131074	DATE	149116/8110(157226)	0.0261653	0.00565741	0.0452391	0.00937519	LOGISTIC-BINARY	Date G56 first reported (mononeuropathies of upper limb)	100091	Health-related outcomes	1712	First occurrences	2406	Nervous system disorders	2406	Health-related outcomes > First occurrences > Nervous system disorders
131348	DATE	154745/2481(157226)	0.0376299	0.00649246	0.0640392	0.0094885	LOGISTIC-BINARY	Date I47 first reported (paroxysmal tachycardia)	100091	Health-related outcomes	1712	First occurrences	2409	Circulatory system disorders	2409	Health-related outcomes > First occurrences > Circulatory system disorders
131136	DATE	152219/5007(157226)	0.0308898	0.00627893	0.0532414	0.00955743	LOGISTIC-BINARY	Date H04 first reported (disorders of lachrymal system)	100091	Health-related outcomes	1712	First occurrences	2407	Eye and adnexa disorders	2407	Health-related outcomes > First occurrences > Eye and adnexa disorders
20003#1140861138	CAT-MUL	157078/129(157207)	0.0785898	-0.0107151	0.125403	0.00960411	LOGISTIC-BINARY	Treatment/medication code: adizem-60 m/r tablet	100000	UK Biobank Assessment Centre	100071	Verbal interview	100075	Medications	100075	UK Biobank Assessment Centre > Verbal interview > Medications
20003#1140927320	CAT-MUL	157163/44(157207)	0.0865961	-0.0217489	0.140186	0.00972943	LOGISTIC-BINARY	Treatment/medication code: dermol 500 lotion	100000	UK Biobank Assessment Centre	100071	Verbal interview	100075	Medications	100075	UK Biobank Assessment Centre > Verbal interview > Medications
20003#1140874104	CAT-MUL	157188/19(157207)	0.128783	-0.0740165	0.198803	0.0097852	LOGISTIC-BINARY	Treatment/medication code: dapsone	100000	UK Biobank Assessment Centre	100071	Verbal interview	100075	Medications	100075	UK Biobank Assessment Centre > Verbal interview > Medications
131208	DATE	153328/3898(157226)	-0.048792	-0.0867416	-0.0129159	0.0098146	LOGISTIC-BINARY	Date H52 first reported (disorders of refraction and accommodation)	100091	Health-related outcomes	1712	First occurrences	2407	Eye and adnexa disorders	2407	Health-related outcomes > First occurrences > Eye and adnexa disorders
2277	INTEGER	148735	-0.0364592	-0.0646849	-0.00823349	0.0098163	ORDERED-LOGISTIC	Frequency of solarium/sunlamp use	100000	UK Biobank Assessment Centre	100025	Touchscreen	100050	Lifestyle and environment	100055	UK Biobank Assessment Centre > Touchscreen > Lifestyle and environment > Sun exposure
6152#9	CAT-MUL	120295/36748(157043)	0.0153394	0.00356295	0.0269302	0.010007	LOGISTIC-BINARY	Blood clot, DVT, bronchitis, emphysema, asthma, rhinitis, eczema, allergy diagnosed by doctor: Hayfever, allergic rhinitis or eczema	100000	UK Biobank Assessment Centre	100025	Touchscreen	100036	Health and medical history	100044	UK Biobank Assessment Centre > Touchscreen > Health and medical history > Medical conditions
20003#1140872694	CAT-MUL	157159/48(157207)	0.101223	-0.0369595	0.156194	0.010047	LOGISTIC-BINARY	Treatment/medication code: flucloxacillin	100000	UK Biobank Assessment Centre	100071	Verbal interview	100075	Medications	100075	UK Biobank Assessment Centre > Verbal interview > Medications
20003#1141179914	CAT-MUL	157127/80(157207)	-0.474044	-0.855292	-0.135964	0.0100894	LOGISTIC-BINARY	Treatment/medication code: bimatoprost	100000	UK Biobank Assessment Centre	100071	Verbal interview	100075	Medications	100075	UK Biobank Assessment Centre > Verbal interview > Medications
20003#2038459814	CAT-MUL	156839/368(157207)	0.0569842	0.00250174	0.0951608	0.0101366	LOGISTIC-BINARY	Treatment/medication code: digoxin	100000	UK Biobank Assessment Centre	100071	Verbal interview	100075	Medications	100075	UK Biobank Assessment Centre > Verbal interview > Medications
21024	CAT-SIN	49477/7176(56653)	0.032956	0.00745663	0.0580557	0.0102043	LOGISTIC-BINARY	Ever diagnosed with IBS	100089	Online follow-up	153	Digestive health	153	Digestive health	153	Online follow-up > Digestive health
131536	DATE	157069/157(157226)	0.0795394	-0.00577545	0.127173	0.0102653	LOGISTIC-BINARY	Date J91 first reported (pleural effusion in conditions classified elsewhere)	100091	Health-related outcomes	1712	First occurrences	2410	Respiratory system disorders	2410	Health-related outcomes > First occurrences > Respiratory system disorders
20003#1140868794	CAT-MUL	157197/10(157207)	-1.98127	-3.60678	-0.606585	0.0102917	LOGISTIC-BINARY	Treatment/medication code: sodium clodronate	100000	UK Biobank Assessment Centre	100071	Verbal interview	100075	Medications	100075	UK Biobank Assessment Centre > Verbal interview > Medications
20003#1140884560	CAT-MUL	157172/35(157207)	0.101109	-0.034246	0.162236	0.0103619	LOGISTIC-BINARY	Treatment/medication code: nefopam	100000	UK Biobank Assessment Centre	100071	Verbal interview	100075	Medications	100075	UK Biobank Assessment Centre > Verbal interview > Medications
20001#1058	CAT-MUL	157193/14(157207)	0.0997335	-0.0373305	0.161554	0.0104601	LOGISTIC-BINARY	Cancer code, self-reported: other haematological malignancy	100000	UK Biobank Assessment Centre	100071	Verbal interview	100074	Medical conditions	100074	UK Biobank Assessment Centre > Verbal interview > Medical conditions
131946	DATE	151661/5565(157226)	0.0292	0.00563696	0.0505826	0.0106063	LOGISTIC-BINARY	Date M70 first reported (soft tissue disorders related to use, overuse and pressure)	100091	Health-related outcomes	1712	First occurrences	2413	Musculoskeletal system and connective tissue disorders	2413	Health-related outcomes > First occurrences > Musculoskeletal system and connective tissue disorders
131096	DATE	157088/138(157226)	0.0767621	-0.0107012	0.122359	0.010696	LOGISTIC-BINARY	Date G72 first reported (other myopathies)	100091	Health-related outcomes	1712	First occurrences	2406	Nervous system disorders	2406	Health-related outcomes > First occurrences > Nervous system disorders
20003#1141164872	CAT-MUL	157157/50(157207)	0.0788779	-0.0101668	0.133726	0.0109565	LOGISTIC-BINARY	Treatment/medication code: sinemet-62.5 tablet	100000	UK Biobank Assessment Centre	100071	Verbal interview	100075	Medications	100075	UK Biobank Assessment Centre > Verbal interview > Medications
20003#1141172686	CAT-MUL	157171/36(157207)	0.0814453	-0.0218716	0.132407	0.0109991	LOGISTIC-BINARY	Treatment/medication code: coaprovel 150mg/12.5mg tablet	100000	UK Biobank Assessment Centre	100071	Verbal interview	100075	Medications	100075	UK Biobank Assessment Centre > Verbal interview > Medications
20003#1203	CAT-MUL	157073/134(157207)	-0.342826	-0.620897	-0.0924017	0.0113208	LOGISTIC-BINARY	Treatment/medication code: aloe vera product	100000	UK Biobank Assessment Centre	100071	Verbal interview	100075	Medications	100075	UK Biobank Assessment Centre > Verbal interview > Medications
131216	DATE	154563/2663(157226)	0.0371184	0.00574871	0.0637822	0.0113273	LOGISTIC-BINARY	Date H57 first reported (other disorders of eye and adnexa)	100091	Health-related outcomes	1712	First occurrences	2407	Eye and adnexa disorders	2407	Health-related outcomes > First occurrences > Eye and adnexa disorders
131730	DATE	156152/1074(157226)	0.0523618	0.00537258	0.0874278	0.0113393	LOGISTIC-BINARY	Date L25 first reported (unspecified contact dermatitis)	100091	Health-related outcomes	1712	First occurrences	2412	Skin and subcutaneous tissue disorders	2412	Health-related outcomes > First occurrences > Skin and subcutaneous tissue disorders
132020	DATE	156410/816(157226)	0.0546289	0.00379949	0.0909877	0.0113512	LOGISTIC-BINARY	Date N12 first reported (tubulo-interstitial nephritis, not specified as acute or chronic)	100091	Health-related outcomes	1712	First occurrences	2414	Genitourinary system disorders	2414	Health-related outcomes > First occurrences > Genitourinary system disorders
131788	DATE	157067/159(157226)	0.0891167	-0.00974201	0.147069	0.0115721	LOGISTIC-BINARY	Date L68 first reported (hypertrichosis)	100091	Health-related outcomes	1712	First occurrences	2412	Skin and subcutaneous tissue disorders	2412	Health-related outcomes > First occurrences > Skin and subcutaneous tissue disorders
30760	CONTINUOUS	138111	-0.00616492	-0.010953	-0.00137689	0.0116168	LINEAR	HDL cholesterol	100078	Biological samples	100080	Assay results	17518	Blood assays	17518	Biological samples > Assay results > Blood assays > Blood biochemistry
4012	INTEGER	2944	0.0298046	0.0066346	0.0529746	0.0117145	LINEAR	Age deep-vein thrombosis (DVT, blood clot in leg) diagnosed	100000	UK Biobank Assessment Centre	100025	Touchscreen	100036	Health and medical history	100044	UK Biobank Assessment Centre > Touchscreen > Health and medical history > Medical conditions
40011#8000	CAT-MUL	156613/613(157226)	0.0565582	0.00247589	0.0938256	0.0117447	LOGISTIC-BINARY	Histology of cancer tumour: Neoplasm	100091	Health-related outcomes	100092	Cancer register	100092	Cancer register	100092	Health-related outcomes > Cancer register
20003#1141195280	CAT-MUL	157182/25(157207)	0.093354	-0.0400008	0.147832	0.0119617	LOGISTIC-BINARY	Treatment/medication code: novolizer budesonide 200micrograms/dose cartridge+inhaler	100000	UK Biobank Assessment Centre	100071	Verbal interview	100075	Medications	100075	UK Biobank Assessment Centre > Verbal interview > Medications
131204	DATE	156332/894(157226)	0.0529691	0.00365056	0.088306	0.0121421	LOGISTIC-BINARY	Date H50 first reported (other strabismus)	100091	Health-related outcomes	1712	First occurrences	2407	Eye and adnexa disorders	2407	Health-related outcomes > First occurrences > Eye and adnexa disorders
20003#1140910832	CAT-MUL	157088/119(157207)	0.0700128	-0.00995629	0.114838	0.0122922	LOGISTIC-BINARY	Treatment/medication code: sodium warfarin	100000	UK Biobank Assessment Centre	100071	Verbal interview	100075	Medications	100075	UK Biobank Assessment Centre > Verbal interview > Medications
20003#1141172838	CAT-MUL	157165/42(157207)	-0.707564	-1.29789	-0.192265	0.0125016	LOGISTIC-BINARY	Treatment/medication code: depakote 250mg e/c tablet	100000	UK Biobank Assessment Centre	100071	Verbal interview	100075	Medications	100075	UK Biobank Assessment Centre > Verbal interview > Medications
131614	DATE	156697/529(157226)	0.0584433	0.000455547	0.0968062	0.0125788	LOGISTIC-BINARY	Date K41 first reported (femoral hernia)	100091	Health-related outcomes	1712	First occurrences	2411	Digestive system disorders	2411	Health-related outcomes > First occurrences > Digestive system disorders
20003#1140888184	CAT-MUL	157186/21(157207)	0.103954	-0.0517718	0.167671	0.0127657	LOGISTIC-BINARY	Treatment/medication code: mometasone furoate 0.1% lotion	100000	UK Biobank Assessment Centre	100071	Verbal interview	100075	Medications	100075	UK Biobank Assessment Centre > Verbal interview > Medications
131678	DATE	155808/1418(157226)	0.0459658	0.0046062	0.0783166	0.012851	LOGISTIC-BINARY	Date K82 first reported (other diseases of gallbladder)	100091	Health-related outcomes	1712	First occurrences	2411	Digestive system disorders	2411	Health-related outcomes > First occurrences > Digestive system disorders
131594	DATE	156671/555(157226)	0.0559351	0.000991846	0.0930101	0.0128579	LOGISTIC-BINARY	Date K27 first reported (peptic ulcer, site unspecified)	100091	Health-related outcomes	1712	First occurrences	2411	Digestive system disorders	2411	Health-related outcomes > First occurrences > Digestive system disorders
20003#1140882776	CAT-MUL	157116/91(157207)	0.0835586	-0.0227608	0.132933	0.0132773	LOGISTIC-BINARY	Treatment/medication code: fucibet cream	100000	UK Biobank Assessment Centre	100071	Verbal interview	100075	Medications	100075	UK Biobank Assessment Centre > Verbal interview > Medications
132122	DATE	153946/3280(157226)	-0.0536346	-0.097067	-0.0121177	0.0135121	LOGISTIC-BINARY	Date N80 first reported (endometriosis)	100091	Health-related outcomes	1712	First occurrences	2414	Genitourinary system disorders	2414	Health-related outcomes > First occurrences > Genitourinary system disorders
6144#2	CAT-MUL	153556/3285(156841)	0.0343412	0.004939	0.0597093	0.0135144	LOGISTIC-BINARY	Never eat eggs, dairy, wheat, sugar: Dairy products	100000	UK Biobank Assessment Centre	100025	Touchscreen	100050	Lifestyle and environment	100052	UK Biobank Assessment Centre > Touchscreen > Lifestyle and environment > Diet
20003#1140881922	CAT-MUL	157194/13(157207)	0.215286	-0.0610752	0.34788	0.0136775	LOGISTIC-BINARY	Treatment/medication code: becodisks 100micrograms disks+diskhaler	100000	UK Biobank Assessment Centre	100071	Verbal interview	100075	Medications	100075	UK Biobank Assessment Centre > Verbal interview > Medications
20003#1140926778	CAT-MUL	157185/22(157207)	0.111303	-0.0609242	0.184451	0.0136969	LOGISTIC-BINARY	Treatment/medication code: diltiazem hcl+hydrochlorothiazide 150mg/12.5mg m/r capsule	100000	UK Biobank Assessment Centre	100071	Verbal interview	100075	Medications	100075	UK Biobank Assessment Centre > Verbal interview > Medications
23060	CAT-SIN	2993/51(3044)	-0.609762	-1.1235	-0.159591	0.0137036	LOGISTIC-BINARY	HBV seropositivity for Hepatitis B Virus	100078	Biological samples	100080	Assay results	51428	Blood assays	51428	Biological samples > Assay results > Blood assays > Infectious Diseases
20003#1140875336	CAT-MUL	157133/74(157207)	0.0886032	-0.0294504	0.141045	0.0138627	LOGISTIC-BINARY	Treatment/medication code: nabumetone	100000	UK Biobank Assessment Centre	100071	Verbal interview	100075	Medications	100075	UK Biobank Assessment Centre > Verbal interview > Medications
6158#1	CAT-MUL	3831/545(4376)	0.104678	0.0184432	0.18587	0.0138802	LOGISTIC-BINARY	Why reduced smoking: Illness or ill health	100000	UK Biobank Assessment Centre	100025	Touchscreen	100050	Lifestyle and environment	100058	UK Biobank Assessment Centre > Touchscreen > Lifestyle and environment > Smoking
20003#1140921600	CAT-MUL	154592/2615(157207)	0.0388226	0.00495448	0.067152	0.0139925	LOGISTIC-BINARY	Treatment/medication code: citalopram	100000	UK Biobank Assessment Centre	100071	Verbal interview	100075	Medications	100075	UK Biobank Assessment Centre > Verbal interview > Medications
20003#1141179764	CAT-MUL	157172/35(157207)	-0.792806	-1.47005	-0.20922	0.0141837	LOGISTIC-BINARY	Treatment/medication code: tenofovir	100000	UK Biobank Assessment Centre	100071	Verbal interview	100075	Medications	100075	UK Biobank Assessment Centre > Verbal interview > Medications
20001#1017	CAT-MUL	157147/60(157207)	0.0758882	-0.0170611	0.126496	0.0142328	LOGISTIC-BINARY	Cancer code, self-reported: oesophageal cancer	100000	UK Biobank Assessment Centre	100071	Verbal interview	100074	Medical conditions	100074	UK Biobank Assessment Centre > Verbal interview > Medical conditions
21067	CAT-SIN	45284/7584(52868)	0.0309854	0.00578088	0.0556851	0.0143142	LOGISTIC-BINARY	Long-term/recurrent antibiotics as child or teenager	100089	Online follow-up	153	Digestive health	153	Digestive health	153	Online follow-up > Digestive health
20003#1140879628	CAT-MUL	157152/55(157207)	0.103536	-0.0428012	0.162779	0.0143968	LOGISTIC-BINARY	Treatment/medication code: dothiepin	100000	UK Biobank Assessment Centre	100071	Verbal interview	100075	Medications	100075	UK Biobank Assessment Centre > Verbal interview > Medications
5496	CAT-SIN	4153/2317(6470)	-0.0642982	-0.117772	-0.0152104	0.0144063	LOGISTIC-BINARY	Leg pain when walking ever disappears while walking	100000	UK Biobank Assessment Centre	100025	Touchscreen	100036	Health and medical history	100038	UK Biobank Assessment Centre > Touchscreen > Health and medical history > Claudication and peripheral artery disease
132016	DATE	156717/509(157226)	0.0611796	-0.000383299	0.102307	0.0145899	LOGISTIC-BINARY	Date N10 first reported (acute tubulo-interstitial nephritis)	100091	Health-related outcomes	1712	First occurrences	2414	Genitourinary system disorders	2414	Health-related outcomes > First occurrences > Genitourinary system disorders
20003#1141180228	CAT-MUL	157194/13(157207)	0.118601	-0.0683441	0.198042	0.0147841	LOGISTIC-BINARY	Treatment/medication code: amoxicillin product	100000	UK Biobank Assessment Centre	100071	Verbal interview	100075	Medications	100075	UK Biobank Assessment Centre > Verbal interview > Medications
20003#1140875684	CAT-MUL	157192/15(157207)	0.107557	-0.0673611	0.174042	0.0150445	LOGISTIC-BINARY	Treatment/medication code: minims prednisolone 0.5% single-use eye drops	100000	UK Biobank Assessment Centre	100071	Verbal interview	100075	Medications	100075	UK Biobank Assessment Centre > Verbal interview > Medications
131288	DATE	156958/268(157226)	0.0617417	-0.00504319	0.102841	0.0150588	LOGISTIC-BINARY	Date I11 first reported (hypertensive heart disease)	100091	Health-related outcomes	1712	First occurrences	2409	Circulatory system disorders	2409	Health-related outcomes > First occurrences > Circulatory system disorders
21074	CAT-SIN	3401/3570(6971)	0.0646457	0.0130024	0.117687	0.0153616	LOGISTIC-BINARY	Diarrhoea when IBS symptoms first began	100089	Online follow-up	153	Digestive health	153	Digestive health	153	Online follow-up > Digestive health
20003#1140928338	CAT-MUL	157183/24(157207)	0.103147	-0.0553356	0.162536	0.0154045	LOGISTIC-BINARY	Treatment/medication code: requip 0.25mg tablet	100000	UK Biobank Assessment Centre	100071	Verbal interview	100075	Medications	100075	UK Biobank Assessment Centre > Verbal interview > Medications
131276	DATE	156964/262(157226)	0.0610974	-0.00621765	0.101919	0.0154855	LOGISTIC-BINARY	Date I05 first reported (rheumatic mitral valve diseases)	100091	Health-related outcomes	1712	First occurrences	2409	Circulatory system disorders	2409	Health-related outcomes > First occurrences > Circulatory system disorders
20001#1041	CAT-MUL	156559/648(157207)	0.0662939	0.0025614	0.113213	0.0156502	LOGISTIC-BINARY	Cancer code, self-reported: cervical cancer	100000	UK Biobank Assessment Centre	100071	Verbal interview	100074	Medical conditions	100074	UK Biobank Assessment Centre > Verbal interview > Medical conditions
20003#1140869278	CAT-MUL	157093/114(157207)	0.126117	-0.00843255	0.204612	0.015689	LOGISTIC-BINARY	Treatment/medication code: noriday tablet	100000	UK Biobank Assessment Centre	100071	Verbal interview	100075	Medications	100075	UK Biobank Assessment Centre > Verbal interview > Medications
131878	DATE	150128/7098(157226)	0.0267265	0.00419037	0.0476539	0.0157122	LOGISTIC-BINARY	Date M20 first reported (acquired deformities of fingers and toes)	100091	Health-related outcomes	1712	First occurrences	2413	Musculoskeletal system and connective tissue disorders	2413	Health-related outcomes > First occurrences > Musculoskeletal system and connective tissue disorders
20003#1141150620	CAT-MUL	157054/153(157207)	-0.295322	-0.546049	-0.0681688	0.0158208	LOGISTIC-BINARY	Treatment/medication code: zolmitriptan	100000	UK Biobank Assessment Centre	100071	Verbal interview	100075	Medications	100075	UK Biobank Assessment Centre > Verbal interview > Medications
131364	DATE	156814/412(157226)	0.0581132	-0.00174147	0.0984839	0.0158521	LOGISTIC-BINARY	Date I62 first reported (other nontraumatic intracranial haemorrhage)	100091	Health-related outcomes	1712	First occurrences	2409	Circulatory system disorders	2409	Health-related outcomes > First occurrences > Circulatory system disorders
20003#1140871688	CAT-MUL	157078/129(157207)	0.0778331	-0.0200362	0.12558	0.0158817	LOGISTIC-BINARY	Treatment/medication code: solpadol caplet	100000	UK Biobank Assessment Centre	100071	Verbal interview	100075	Medications	100075	UK Biobank Assessment Centre > Verbal interview > Medications
21043	INTEGER	57579	0.0210579	0.0038791	0.0382368	0.0161174	ORDERED-LOGISTIC	Least number of times bowels opened per week	100089	Online follow-up	153	Digestive health	153	Digestive health	153	Online follow-up > Digestive health
20003#1141151978	CAT-MUL	157189/18(157207)	0.122588	-0.0745363	0.197597	0.0162622	LOGISTIC-BINARY	Treatment/medication code: reboxetine	100000	UK Biobank Assessment Centre	100071	Verbal interview	100075	Medications	100075	UK Biobank Assessment Centre > Verbal interview > Medications
20003#1140881938	CAT-MUL	157168/39(157207)	0.0928286	-0.0457806	0.148136	0.0163497	LOGISTIC-BINARY	Treatment/medication code: beclomethasone dipropionate+salbutamol	100000	UK Biobank Assessment Centre	100071	Verbal interview	100075	Medications	100075	UK Biobank Assessment Centre > Verbal interview > Medications
2966	INTEGER	37658	-0.00906855	-0.016475	-0.00166212	0.016405	LINEAR	Age high blood pressure diagnosed	100000	UK Biobank Assessment Centre	100025	Touchscreen	100036	Health and medical history	100044	UK Biobank Assessment Centre > Touchscreen > Health and medical history > Medical conditions
20003#1140888538	CAT-MUL	156162/1045(157207)	-0.0932951	-0.171882	-0.0199257	0.0164926	LOGISTIC-BINARY	Treatment/medication code: zinc product	100000	UK Biobank Assessment Centre	100071	Verbal interview	100075	Medications	100075	UK Biobank Assessment Centre > Verbal interview > Medications
40011#9670	CAT-MUL	157192/34(157226)	-0.762682	-1.43274	-0.186812	0.0170293	LOGISTIC-BINARY	Histology of cancer tumour: Malignant lymphoma, small B lymphocytic, NOS	100091	Health-related outcomes	100092	Cancer register	100092	Cancer register	100092	Health-related outcomes > Cancer register
20003#1140860714	CAT-MUL	157181/26(157207)	0.122379	-0.0693995	0.195276	0.0171103	LOGISTIC-BINARY	Treatment/medication code: zestril 2.5mg tablet	100000	UK Biobank Assessment Centre	100071	Verbal interview	100075	Medications	100075	UK Biobank Assessment Centre > Verbal interview > Medications
40006#C445	CAT-MUL	156329/897(157226)	-0.099471	-0.183949	-0.0209387	0.0172162	LOGISTIC-BINARY	Type of cancer: ICD10: C44.5 Skin of trunk	100091	Health-related outcomes	100092	Cancer register	100092	Cancer register	100092	Health-related outcomes > Cancer register
4653	CAT-SIN	46664/9906(56570)	0.0247488	0.00386307	0.0448244	0.0172355	LOGISTIC-BINARY	Ever highly irritable/argumentative for 2 days	100000	UK Biobank Assessment Centre	100025	Touchscreen	100059	Psychosocial factors	100060	UK Biobank Assessment Centre > Touchscreen > Psychosocial factors > Mental health
20003#1140874790	CAT-MUL	156974/233(157207)	0.0664883	-0.0101919	0.10951	0.0172821	LOGISTIC-BINARY	Treatment/medication code: betamethasone	100000	UK Biobank Assessment Centre	100071	Verbal interview	100075	Medications	100075	UK Biobank Assessment Centre > Verbal interview > Medications
20003#1140882272	CAT-MUL	157177/30(157207)	0.0929343	-0.0529212	0.148414	0.0173306	LOGISTIC-BINARY	Treatment/medication code: oramorph 10mg/5ml oral solution	100000	UK Biobank Assessment Centre	100071	Verbal interview	100075	Medications	100075	UK Biobank Assessment Centre > Verbal interview > Medications
20003#1140880086	CAT-MUL	157111/96(157207)	0.0749833	-0.0222926	0.122792	0.0175339	LOGISTIC-BINARY	Treatment/medication code: calcipotriol	100000	UK Biobank Assessment Centre	100071	Verbal interview	100075	Medications	100075	UK Biobank Assessment Centre > Verbal interview > Medications
20003#1141164652	CAT-MUL	157187/20(157207)	0.0930479	-0.054165	0.15159	0.0177699	LOGISTIC-BINARY	Treatment/medication code: unguentum m cream	100000	UK Biobank Assessment Centre	100071	Verbal interview	100075	Medications	100075	UK Biobank Assessment Centre > Verbal interview > Medications
20003#1140882104	CAT-MUL	157193/14(157207)	0.137311	-0.115318	0.221885	0.0178286	LOGISTIC-BINARY	Treatment/medication code: hyoscine	100000	UK Biobank Assessment Centre	100071	Verbal interview	100075	Medications	100075	UK Biobank Assessment Centre > Verbal interview > Medications
131670	DATE	152837/4389(157226)	0.0299583	0.00356242	0.0533597	0.0179358	LOGISTIC-BINARY	Date K76 first reported (other diseases of liver)	100091	Health-related outcomes	1712	First occurrences	2411	Digestive system disorders	2411	Health-related outcomes > First occurrences > Digestive system disorders
20003#1140888176	CAT-MUL	157177/30(157207)	0.0956401	-0.0491954	0.155487	0.0180024	LOGISTIC-BINARY	Treatment/medication code: mometasone furoate 0.1% ointment	100000	UK Biobank Assessment Centre	100071	Verbal interview	100075	Medications	100075	UK Biobank Assessment Centre > Verbal interview > Medications
20003#1140879630	CAT-MUL	157121/86(157207)	0.0853891	-0.0311952	0.136452	0.0180074	LOGISTIC-BINARY	Treatment/medication code: imipramine	100000	UK Biobank Assessment Centre	100071	Verbal interview	100075	Medications	100075	UK Biobank Assessment Centre > Verbal interview > Medications
40013#1809	CAT-MUL	157087/139(157226)	0.0968262	-0.021214	0.162316	0.0181509	LOGISTIC-BINARY	Type of cancer: ICD9: 1809 Malignant neoplasm of cervix uteri, unspecified	100091	Health-related outcomes	100092	Cancer register	100092	Cancer register	100092	Health-related outcomes > Cancer register
130698	DATE	155514/1712(157226)	0.042883	0.0031386	0.0751698	0.0181628	LOGISTIC-BINARY	Date E04 first reported (other non-toxic goitre)	100091	Health-related outcomes	1712	First occurrences	2404	Endocrine, nutritional and metabolic diseases	2404	Health-related outcomes > First occurrences > Endocrine, nutritional and metabolic diseases
20003#1141168326	CAT-MUL	156867/340(157207)	0.0766731	-0.00591945	0.130495	0.0186213	LOGISTIC-BINARY	Treatment/medication code: kliovance 1mg/0.5mg tablet	100000	UK Biobank Assessment Centre	100071	Verbal interview	100075	Medications	100075	UK Biobank Assessment Centre > Verbal interview > Medications
131860	DATE	156829/397(157226)	0.0584641	-0.00487639	0.0987082	0.0190303	LOGISTIC-BINARY	Date M11 first reported (other crystal arthropathies)	100091	Health-related outcomes	1712	First occurrences	2413	Musculoskeletal system and connective tissue disorders	2413	Health-related outcomes > First occurrences > Musculoskeletal system and connective tissue disorders
20003#1140923670	CAT-MUL	156983/224(157207)	0.0634111	-0.010156	0.10683	0.0194429	LOGISTIC-BINARY	Treatment/medication code: gtn - glyceryl trinitrate	100000	UK Biobank Assessment Centre	100071	Verbal interview	100075	Medications	100075	UK Biobank Assessment Centre > Verbal interview > Medications
6158#2	CAT-MUL	3795/581(4376)	0.0967346	0.0132672	0.176129	0.0195005	LOGISTIC-BINARY	Why reduced smoking: Doctor's advice	100000	UK Biobank Assessment Centre	100025	Touchscreen	100050	Lifestyle and environment	100058	UK Biobank Assessment Centre > Touchscreen > Lifestyle and environment > Smoking
20003#1140872338	CAT-MUL	157160/47(157207)	0.0852472	-0.041155	0.138038	0.019536	LOGISTIC-BINARY	Treatment/medication code: madopar 62.5 capsule	100000	UK Biobank Assessment Centre	100071	Verbal interview	100075	Medications	100075	UK Biobank Assessment Centre > Verbal interview > Medications
20003#1140883828	CAT-MUL	157196/11(157207)	0.114988	-0.0832764	0.192037	0.0196143	LOGISTIC-BINARY	Treatment/medication code: polytar af liquid	100000	UK Biobank Assessment Centre	100071	Verbal interview	100075	Medications	100075	UK Biobank Assessment Centre > Verbal interview > Medications
3506	CAT-SIN	10020	-0.0433128	-0.0794747	-0.0071509	0.0197549	ORDERED-LOGISTIC	Smoking compared to 10 years previous	100000	UK Biobank Assessment Centre	100025	Touchscreen	100050	Lifestyle and environment	100058	UK Biobank Assessment Centre > Touchscreen > Lifestyle and environment > Smoking
131108	DATE	156990/236(157226)	0.0679191	-0.0121315	0.112048	0.0198126	LOGISTIC-BINARY	Date G90 first reported (disorders of autonomic nervous system)	100091	Health-related outcomes	1712	First occurrences	2406	Nervous system disorders	2406	Health-related outcomes > First occurrences > Nervous system disorders
20003#1141157254	CAT-MUL	157187/20(157207)	0.163362	-0.0615089	0.264616	0.0199501	LOGISTIC-BINARY	Treatment/medication code: isosorbide mononitrate product	100000	UK Biobank Assessment Centre	100071	Verbal interview	100075	Medications	100075	UK Biobank Assessment Centre > Verbal interview > Medications
84	INTEGER	13253	0.0170048	0.00263558	0.031374	0.0203739	LINEAR	Cancer year/age first occurred	100000	UK Biobank Assessment Centre	100071	Verbal interview	100074	Medical conditions	100074	UK Biobank Assessment Centre > Verbal interview > Medical conditions
20003#1140883524	CAT-MUL	157119/88(157207)	0.0778623	-0.030075	0.127614	0.0204557	LOGISTIC-BINARY	Treatment/medication code: cinnarizine	100000	UK Biobank Assessment Centre	100071	Verbal interview	100075	Medications	100075	UK Biobank Assessment Centre > Verbal interview > Medications
131948	DATE	156035/1191(157226)	0.045054	0.00083804	0.0783309	0.0205168	LOGISTIC-BINARY	Date M71 first reported (other bursopathies)	100091	Health-related outcomes	1712	First occurrences	2413	Musculoskeletal system and connective tissue disorders	2413	Health-related outcomes > First occurrences > Musculoskeletal system and connective tissue disorders
20003#1140929012	CAT-MUL	156922/285(157207)	0.0567389	-0.00807422	0.0972425	0.0206795	LOGISTIC-BINARY	Treatment/medication code: pantoprazole	100000	UK Biobank Assessment Centre	100071	Verbal interview	100075	Medications	100075	UK Biobank Assessment Centre > Verbal interview > Medications
20003#1140865800	CAT-MUL	156819/388(157207)	0.0583626	-0.00659437	0.0986834	0.0209116	LOGISTIC-BINARY	Treatment/medication code: lactulose product	100000	UK Biobank Assessment Centre	100071	Verbal interview	100075	Medications	100075	UK Biobank Assessment Centre > Verbal interview > Medications
20003#1140909936	CAT-MUL	157112/95(157207)	0.0791268	-0.0280232	0.129092	0.0209824	LOGISTIC-BINARY	Treatment/medication code: indometacin	100000	UK Biobank Assessment Centre	100071	Verbal interview	100075	Medications	100075	UK Biobank Assessment Centre > Verbal interview > Medications
20003#1140867420	CAT-MUL	157197/10(157207)	0.117107	-0.0851949	0.204974	0.0211739	LOGISTIC-BINARY	Treatment/medication code: clozapine	100000	UK Biobank Assessment Centre	100071	Verbal interview	100075	Medications	100075	UK Biobank Assessment Centre > Verbal interview > Medications
20003#1140916890	CAT-MUL	157191/16(157207)	-1.23187	-2.35787	-0.279215	0.0212278	LOGISTIC-BINARY	Treatment/medication code: valaciclovir	100000	UK Biobank Assessment Centre	100071	Verbal interview	100075	Medications	100075	UK Biobank Assessment Centre > Verbal interview > Medications
20003#1140862938	CAT-MUL	157195/12(157207)	0.108555	-0.0862162	0.1804	0.0212668	LOGISTIC-BINARY	Treatment/medication code: acetylcysteine	100000	UK Biobank Assessment Centre	100071	Verbal interview	100075	Medications	100075	UK Biobank Assessment Centre > Verbal interview > Medications
131970	DATE	155893/1333(157226)	0.045565	0.00143897	0.0795142	0.0213278	LOGISTIC-BINARY	Date M84 first reported (disorders of continuity of bone)	100091	Health-related outcomes	1712	First occurrences	2413	Musculoskeletal system and connective tissue disorders	2413	Health-related outcomes > First occurrences > Musculoskeletal system and connective tissue disorders
20003#1140923018	CAT-MUL	157071/136(157207)	0.083404	-0.0217331	0.141593	0.0213609	LOGISTIC-BINARY	Treatment/medication code: anastrozole	100000	UK Biobank Assessment Centre	100071	Verbal interview	100075	Medications	100075	UK Biobank Assessment Centre > Verbal interview > Medications
131458	DATE	155518/1708(157226)	0.0423683	0.00217606	0.0746515	0.0214399	LOGISTIC-BINARY	Date J20 first reported (acute bronchitis)	100091	Health-related outcomes	1712	First occurrences	2410	Respiratory system disorders	2410	Health-related outcomes > First occurrences > Respiratory system disorders
20003#1140911754	CAT-MUL	157090/117(157207)	0.0766804	-0.0249803	0.126129	0.0214687	LOGISTIC-BINARY	Treatment/medication code: anadin tablet	100000	UK Biobank Assessment Centre	100071	Verbal interview	100075	Medications	100075	UK Biobank Assessment Centre > Verbal interview > Medications
20003#1140875840	CAT-MUL	157084/123(157207)	-0.305504	-0.580198	-0.061288	0.0216705	LOGISTIC-BINARY	Treatment/medication code: timolol 0.25% eye drops	100000	UK Biobank Assessment Centre	100071	Verbal interview	100075	Medications	100075	UK Biobank Assessment Centre > Verbal interview > Medications
130814	DATE	120062/37164(157226)	0.0139661	0.00200723	0.0258999	0.0218338	LOGISTIC-BINARY	Date E78 first reported (disorders of lipoprotein metabolism and other lipidaemias)	100091	Health-related outcomes	1712	First occurrences	2404	Endocrine, nutritional and metabolic diseases	2404	Health-related outcomes > First occurrences > Endocrine, nutritional and metabolic diseases
6151#2	CAT-MUL	155492/972(156464)	0.0472489	-0.000748274	0.0821413	0.0223724	LOGISTIC-BINARY	Fractured bone site(s): Leg	100000	UK Biobank Assessment Centre	100025	Touchscreen	100036	Health and medical history	100044	UK Biobank Assessment Centre > Touchscreen > Health and medical history > Medical conditions
40011#8071	CAT-MUL	157098/128(157226)	0.0669419	-0.0189714	0.112253	0.0223927	LOGISTIC-BINARY	Histology of cancer tumour: Squamous cell carcinoma, keratinizing	100091	Health-related outcomes	100092	Cancer register	100092	Cancer register	100092	Health-related outcomes > Cancer register
20502	CAT-SIN	37956/13146(51102)	-0.0273059	-0.0510151	-0.00412095	0.0224419	LOGISTIC-BINARY	Ever had period extreme irritability	100089	Online follow-up	136	Mental health	139	Mania	139	Online follow-up > Mental health > Mania
132104	DATE	152879/4347(157226)	-0.0425544	-0.0799383	-0.00679836	0.0228512	LOGISTIC-BINARY	Date N64 first reported (other disorders of breast)	100091	Health-related outcomes	1712	First occurrences	2414	Genitourinary system disorders	2414	Health-related outcomes > First occurrences > Genitourinary system disorders
20003#1140865396	CAT-MUL	157052/155(157207)	0.0771905	-0.0232185	0.126554	0.0233164	LOGISTIC-BINARY	Treatment/medication code: buscopan 10mg tablet	100000	UK Biobank Assessment Centre	100071	Verbal interview	100075	Medications	100075	UK Biobank Assessment Centre > Verbal interview > Medications
20003#1140878244	CAT-MUL	157191/16(157207)	0.105744	-0.0813162	0.173221	0.0233783	LOGISTIC-BINARY	Treatment/medication code: balneum bath oil	100000	UK Biobank Assessment Centre	100071	Verbal interview	100075	Medications	100075	UK Biobank Assessment Centre > Verbal interview > Medications
20003#1141150866	CAT-MUL	157197/10(157207)	-1.79578	-3.47741	-0.38191	0.0235073	LOGISTIC-BINARY	Treatment/medication code: maxolon 5mg tablet	100000	UK Biobank Assessment Centre	100071	Verbal interview	100075	Medications	100075	UK Biobank Assessment Centre > Verbal interview > Medications
20001#1026	CAT-MUL	157180/27(157207)	0.106269	-0.0693143	0.171723	0.0236767	LOGISTIC-BINARY	Cancer code, self-reported: pancreas cancer	100000	UK Biobank Assessment Centre	100071	Verbal interview	100074	Medical conditions	100074	UK Biobank Assessment Centre > Verbal interview > Medical conditions
1950	CAT-SIN	67727/85047(152774)	0.0121972	0.00166081	0.0228142	0.0237263	LOGISTIC-BINARY	Sensitivity / hurt feelings	100000	UK Biobank Assessment Centre	100025	Touchscreen	100059	Psychosocial factors	100060	UK Biobank Assessment Centre > Touchscreen > Psychosocial factors > Mental health
20003#1140872132	CAT-MUL	157186/21(157207)	-0.957075	-1.8512	-0.202095	0.0237467	LOGISTIC-BINARY	Treatment/medication code: primidone	100000	UK Biobank Assessment Centre	100071	Verbal interview	100075	Medications	100075	UK Biobank Assessment Centre > Verbal interview > Medications
20003#1141152986	CAT-MUL	157195/12(157207)	0.118781	-0.111672	0.195388	0.0237808	LOGISTIC-BINARY	Treatment/medication code: zomorph 10mg m/r capsule	100000	UK Biobank Assessment Centre	100071	Verbal interview	100075	Medications	100075	UK Biobank Assessment Centre > Verbal interview > Medications
20003#1140855380	CAT-MUL	157177/30(157207)	0.10616	-0.061795	0.176934	0.0238197	LOGISTIC-BINARY	Treatment/medication code: salbuvent 100micrograms inhaler	100000	UK Biobank Assessment Centre	100071	Verbal interview	100075	Medications	100075	UK Biobank Assessment Centre > Verbal interview > Medications
20003#1141191748	CAT-MUL	157121/86(157207)	0.0785566	-0.0331972	0.128436	0.0239112	LOGISTIC-BINARY	Treatment/medication code: respiratory mometasone	100000	UK Biobank Assessment Centre	100071	Verbal interview	100075	Medications	100075	UK Biobank Assessment Centre > Verbal interview > Medications
40006#C329	CAT-MUL	157216/10(157226)	0.132884	-0.124918	0.218629	0.0239773	LOGISTIC-BINARY	Type of cancer: ICD10: C32.9 Larynx, unspecified	100091	Health-related outcomes	100092	Cancer register	100092	Cancer register	100092	Health-related outcomes > Cancer register
40006#C320	CAT-MUL	157154/72(157226)	0.0741425	-0.0258796	0.128941	0.0240864	LOGISTIC-BINARY	Type of cancer: ICD10: C32.0 Glottis	100091	Health-related outcomes	100092	Cancer register	100092	Cancer register	100092	Health-related outcomes > Cancer register
131150	DATE	156661/565(157226)	0.0567146	-0.00445545	0.0970236	0.024223	LOGISTIC-BINARY	Date H16 first reported (keratitis)	100091	Health-related outcomes	1712	First occurrences	2407	Eye and adnexa disorders	2407	Health-related outcomes > First occurrences > Eye and adnexa disorders
20003#1140863302	CAT-MUL	157164/43(157207)	0.0897516	-0.0535997	0.144815	0.0243455	LOGISTIC-BINARY	Treatment/medication code: lorazepam	100000	UK Biobank Assessment Centre	100071	Verbal interview	100075	Medications	100075	UK Biobank Assessment Centre > Verbal interview > Medications
20003#1140888770	CAT-MUL	157191/16(157207)	0.112223	-0.0857154	0.186912	0.0243542	LOGISTIC-BINARY	Treatment/medication code: epinephrine	100000	UK Biobank Assessment Centre	100071	Verbal interview	100075	Medications	100075	UK Biobank Assessment Centre > Verbal interview > Medications
6154#6	CAT-MUL	151242/4501(155743)	0.0295001	0.00222739	0.053774	0.0246372	LOGISTIC-BINARY	Medication for pain relief, constipation, heartburn: Laxatives (e.g. Dulcolax, Senokot)	100000	UK Biobank Assessment Centre	100025	Touchscreen	100036	Health and medical history	100045	UK Biobank Assessment Centre > Touchscreen > Health and medical history > Medication
132452	DATE	157127/99(157226)	0.0811294	-0.0324869	0.133544	0.0248078	LOGISTIC-BINARY	Date Q12 first reported (congenital lens malformations)	100091	Health-related outcomes	1712	First occurrences	2417	Congenital disruptions and chromosomal abnormalities	2417	Health-related outcomes > First occurrences > Congenital disruptions and chromosomal abnormalities
20003#1141181700	CAT-MUL	156922/285(157207)	0.0739026	-0.0121346	0.128523	0.0251951	LOGISTIC-BINARY	Treatment/medication code: estradiol product	100000	UK Biobank Assessment Centre	100071	Verbal interview	100075	Medications	100075	UK Biobank Assessment Centre > Verbal interview > Medications
130908	DATE	156935/291(157226)	0.0637725	-0.0131262	0.107585	0.0252869	LOGISTIC-BINARY	Date F42 first reported (obsessive-compulsive disorder)	100091	Health-related outcomes	1712	First occurrences	2405	Mental and behavioural disorders	2405	Health-related outcomes > First occurrences > Mental and behavioural disorders
40006#D090	CAT-MUL	156909/317(157226)	-0.166062	-0.317865	-0.0282936	0.0253563	LOGISTIC-BINARY	Type of cancer: ICD10: D09.0 Bladder	100091	Health-related outcomes	100092	Cancer register	100092	Cancer register	100092	Health-related outcomes > Cancer register
131408	DATE	156542/684(157226)	-0.108544	-0.207063	-0.0176704	0.0253866	LOGISTIC-BINARY	Date I86 first reported (varicose veins of other sites)	100091	Health-related outcomes	1712	First occurrences	2409	Circulatory system disorders	2409	Health-related outcomes > First occurrences > Circulatory system disorders
131574	DATE	156028/1198(157226)	0.0448541	-0.000735704	0.0792016	0.025682	LOGISTIC-BINARY	Date K11 first reported (diseases of salivary glands)	100091	Health-related outcomes	1712	First occurrences	2411	Digestive system disorders	2411	Health-related outcomes > First occurrences > Digestive system disorders
20003#1140862628	CAT-MUL	156967/240(157207)	0.0703733	-0.0166773	0.117369	0.026049	LOGISTIC-BINARY	Treatment/medication code: piriton 4mg tablet	100000	UK Biobank Assessment Centre	100071	Verbal interview	100075	Medications	100075	UK Biobank Assessment Centre > Verbal interview > Medications
40006#C719	CAT-MUL	157173/53(157226)	0.0849695	-0.0445938	0.141958	0.0267116	LOGISTIC-BINARY	Type of cancer: ICD10: C71.9 Brain, unspecified	100091	Health-related outcomes	100092	Cancer register	100092	Cancer register	100092	Health-related outcomes > Cancer register
130320	DATE	156452/774(157226)	0.0520625	-0.00301389	0.0910106	0.0267703	LOGISTIC-BINARY	Date B86 first reported (scabies)	100091	Health-related outcomes	1712	First occurrences	2401	Certain infectious and parasitic diseases	2401	Health-related outcomes > First occurrences > Certain infectious and parasitic diseases
20003#1140882908	CAT-MUL	157186/21(157207)	0.115716	-0.0782029	0.18769	0.0270915	LOGISTIC-BINARY	Treatment/medication code: hydrocortisone+miconazole	100000	UK Biobank Assessment Centre	100071	Verbal interview	100075	Medications	100075	UK Biobank Assessment Centre > Verbal interview > Medications
131430	DATE	150962/6264(157226)	-0.0331918	-0.0632992	-0.0045129	0.0272532	LOGISTIC-BINARY	Date J03 first reported (acute tonsillitis)	100091	Health-related outcomes	1712	First occurrences	2410	Respiratory system disorders	2410	Health-related outcomes > First occurrences > Respiratory system disorders
40006#C830	CAT-MUL	157190/36(157226)	-0.659004	-1.28655	-0.123089	0.0273065	LOGISTIC-BINARY	Type of cancer: ICD10: C83.0 Small cell (diffuse)	100091	Health-related outcomes	100092	Cancer register	100092	Cancer register	100092	Health-related outcomes > Cancer register
40006#C509	CAT-MUL	155148/2078(157226)	0.0415386	0.00152254	0.0761385	0.0273921	LOGISTIC-BINARY	Type of cancer: ICD10: C50.9 Breast, unspecified	100091	Health-related outcomes	100092	Cancer register	100092	Cancer register	100092	Health-related outcomes > Cancer register
40011#9440	CAT-MUL	157048/178(157226)	0.0682085	-0.0200851	0.114679	0.0274024	LOGISTIC-BINARY	Histology of cancer tumour: Glioblastoma, NOS	100091	Health-related outcomes	100092	Cancer register	100092	Cancer register	100092	Health-related outcomes > Cancer register
20003#1141193346	CAT-MUL	157113/94(157207)	0.0812761	-0.0355321	0.13771	0.0276746	LOGISTIC-BINARY	Treatment/medication code: olmetec 10mg tablet	100000	UK Biobank Assessment Centre	100071	Verbal interview	100075	Medications	100075	UK Biobank Assessment Centre > Verbal interview > Medications
131682	DATE	155807/1419(157226)	0.04091	-0.000657179	0.073113	0.0277645	LOGISTIC-BINARY	Date K85 first reported (acute pancreatitis)	100091	Health-related outcomes	1712	First occurrences	2411	Digestive system disorders	2411	Health-related outcomes > First occurrences > Digestive system disorders
20003#1141179920	CAT-MUL	157111/96(157207)	0.0681203	-0.0271986	0.115036	0.0282435	LOGISTIC-BINARY	Treatment/medication code: lumigan 0.3mg/ml eye drops	100000	UK Biobank Assessment Centre	100071	Verbal interview	100075	Medications	100075	UK Biobank Assessment Centre > Verbal interview > Medications
129	INTEGER	153720	-0.00405689	-0.00768155	-0.000432223	0.0282587	LINEAR	Place of birth in UK - north co-ordinate	100000	UK Biobank Assessment Centre	100071	Verbal interview	100072	Early life factors	100072	UK Biobank Assessment Centre > Verbal interview > Early life factors
20001#1045	CAT-MUL	156933/274(157207)	0.0659082	-0.0147252	0.1126	0.0284198	LOGISTIC-BINARY	Cancer code, self-reported: testicular cancer	100000	UK Biobank Assessment Centre	100071	Verbal interview	100074	Medical conditions	100074	UK Biobank Assessment Centre > Verbal interview > Medical conditions
131650	DATE	142181/15045(157226)	-0.0204677	-0.0390974	-0.00252246	0.0284323	LOGISTIC-BINARY	Date K64 first reported (haemorrhoids and perianal venous thrombosis)	100091	Health-related outcomes	1712	First occurrences	2411	Digestive system disorders	2411	Health-related outcomes > First occurrences > Digestive system disorders
40011#9530	CAT-MUL	157100/126(157226)	0.0738977	-0.0280167	0.124756	0.0285946	LOGISTIC-BINARY	Histology of cancer tumour: Meningioma, malignant	100091	Health-related outcomes	100092	Cancer register	100092	Cancer register	100092	Health-related outcomes > Cancer register
20003#1140909578	CAT-MUL	157101/106(157207)	0.0783538	-0.0328148	0.129491	0.0289471	LOGISTIC-BINARY	Treatment/medication code: losec 10mg capsule	100000	UK Biobank Assessment Centre	100071	Verbal interview	100075	Medications	100075	UK Biobank Assessment Centre > Verbal interview > Medications
131956	DATE	154573/2653(157226)	-0.0507311	-0.0975136	-0.00670136	0.0291084	LOGISTIC-BINARY	Date M76 first reported (enthesopathies of lower limb, excluding foot)	100091	Health-related outcomes	1712	First occurrences	2413	Musculoskeletal system and connective tissue disorders	2413	Health-related outcomes > First occurrences > Musculoskeletal system and connective tissue disorders
131802	DATE	156841/385(157226)	0.0596217	-0.0106182	0.102681	0.0292357	LOGISTIC-BINARY	Date L80 first reported (vitiligo)	100091	Health-related outcomes	1712	First occurrences	2412	Skin and subcutaneous tissue disorders	2412	Health-related outcomes > First occurrences > Skin and subcutaneous tissue disorders
20003#1140888456	CAT-MUL	157196/11(157207)	0.112483	-0.108885	0.188558	0.0293003	LOGISTIC-BINARY	Treatment/medication code: dioralyte product	100000	UK Biobank Assessment Centre	100071	Verbal interview	100075	Medications	100075	UK Biobank Assessment Centre > Verbal interview > Medications
20003#1141189064	CAT-MUL	157189/18(157207)	0.124314	-0.11746	0.208208	0.0295258	LOGISTIC-BINARY	Treatment/medication code: solpadeine plus soluble effervescent tablet	100000	UK Biobank Assessment Centre	100071	Verbal interview	100075	Medications	100075	UK Biobank Assessment Centre > Verbal interview > Medications
131922	DATE	155712/1514(157226)	0.0406693	-0.00114531	0.0731384	0.0302814	LOGISTIC-BINARY	Date M50 first reported (cervical disk disorders)	100091	Health-related outcomes	1712	First occurrences	2413	Musculoskeletal system and connective tissue disorders	2413	Health-related outcomes > First occurrences > Musculoskeletal system and connective tissue disorders
4620	INTEGER	22038	0.0282585	0.00237505	0.054142	0.0304261	ORDERED-LOGISTIC	Number of depression episodes	100000	UK Biobank Assessment Centre	100025	Touchscreen	100059	Psychosocial factors	100060	UK Biobank Assessment Centre > Touchscreen > Psychosocial factors > Mental health
6155#3	CAT-MUL	143379/13207(156586)	-0.0214027	-0.0411409	-0.0023824	0.030615	LOGISTIC-BINARY	Vitamin and mineral supplements: Vitamin C	100000	UK Biobank Assessment Centre	100025	Touchscreen	100036	Health and medical history	100045	UK Biobank Assessment Centre > Touchscreen > Health and medical history > Medication
5386	INTEGER	14430	0.0360907	0.00295066	0.0692307	0.0306296	ORDERED-LOGISTIC	Number of unenthusiastic/disinterested episodes	100000	UK Biobank Assessment Centre	100025	Touchscreen	100059	Psychosocial factors	100060	UK Biobank Assessment Centre > Touchscreen > Psychosocial factors > Mental health
20003#1141168584	CAT-MUL	156923/284(157207)	0.0580425	-0.0137238	0.100302	0.0309626	LOGISTIC-BINARY	Treatment/medication code: rabeprazole sodium	100000	UK Biobank Assessment Centre	100071	Verbal interview	100075	Medications	100075	UK Biobank Assessment Centre > Verbal interview > Medications
20003#1140923272	CAT-MUL	157197/10(157207)	0.116778	-0.12036	0.196699	0.0313926	LOGISTIC-BINARY	Treatment/medication code: co-triamterzide	100000	UK Biobank Assessment Centre	100071	Verbal interview	100075	Medications	100075	UK Biobank Assessment Centre > Verbal interview > Medications
130914	DATE	156203/1023(157226)	0.0470946	-0.00333205	0.0839892	0.0321558	LOGISTIC-BINARY	Date F45 first reported (somatoform disorders)	100091	Health-related outcomes	1712	First occurrences	2405	Mental and behavioural disorders	2405	Health-related outcomes > First occurrences > Mental and behavioural disorders
20003#1141146198	CAT-MUL	156775/432(157207)	-0.134297	-0.262149	-0.017937	0.032157	LOGISTIC-BINARY	Treatment/medication code: xalatan 0.005% eye drops	100000	UK Biobank Assessment Centre	100071	Verbal interview	100075	Medications	100075	UK Biobank Assessment Centre > Verbal interview > Medications
5674	CAT-SIN	7215/2740(9955)	0.0460284	0.00523933	0.0896336	0.0321912	LOGISTIC-BINARY	Severity of manic/irritable episodes	100000	UK Biobank Assessment Centre	100025	Touchscreen	100059	Psychosocial factors	100060	UK Biobank Assessment Centre > Touchscreen > Psychosocial factors > Mental health
20003#1140870946	CAT-MUL	157196/11(157207)	-1.40591	-2.79544	-0.228613	0.0328153	LOGISTIC-BINARY	Treatment/medication code: redoxon 25mg tablet	100000	UK Biobank Assessment Centre	100071	Verbal interview	100075	Medications	100075	UK Biobank Assessment Centre > Verbal interview > Medications
20003#1141192740	CAT-MUL	156935/272(157207)	-0.174012	-0.341158	-0.0235346	0.0328328	LOGISTIC-BINARY	Treatment/medication code: ezetrol 10mg tablet	100000	UK Biobank Assessment Centre	100071	Verbal interview	100075	Medications	100075	UK Biobank Assessment Centre > Verbal interview > Medications
20003#1140872290	CAT-MUL	157018/189(157207)	0.0693779	-0.02518	0.116776	0.0329863	LOGISTIC-BINARY	Treatment/medication code: lamotrigine	100000	UK Biobank Assessment Centre	100071	Verbal interview	100075	Medications	100075	UK Biobank Assessment Centre > Verbal interview > Medications
131760	DATE	156678/548(157226)	0.0520881	-0.008404	0.0917104	0.0331901	LOGISTIC-BINARY	Date L53 first reported (other erythematous conditions)	100091	Health-related outcomes	1712	First occurrences	2412	Skin and subcutaneous tissue disorders	2412	Health-related outcomes > First occurrences > Skin and subcutaneous tissue disorders
131048	DATE	154542/2684(157226)	0.0326982	-0.000225491	0.0603649	0.0336425	LOGISTIC-BINARY	Date G40 first reported (epilepsy)	100091	Health-related outcomes	1712	First occurrences	2406	Nervous system disorders	2406	Health-related outcomes > First occurrences > Nervous system disorders
20003#1140871542	CAT-MUL	157041/166(157207)	0.101191	-0.02292	0.169425	0.0338077	LOGISTIC-BINARY	Treatment/medication code: mefenamic acid	100000	UK Biobank Assessment Centre	100071	Verbal interview	100075	Medications	100075	UK Biobank Assessment Centre > Verbal interview > Medications
20003#1141157178	CAT-MUL	157157/50(157207)	0.0939431	-0.0662327	0.152521	0.034075	LOGISTIC-BINARY	Treatment/medication code: senna product	100000	UK Biobank Assessment Centre	100071	Verbal interview	100075	Medications	100075	UK Biobank Assessment Centre > Verbal interview > Medications
20003#1140910766	CAT-MUL	156778/429(157207)	0.0506509	-0.008902	0.0897379	0.0342686	LOGISTIC-BINARY	Treatment/medication code: nicorandil	100000	UK Biobank Assessment Centre	100071	Verbal interview	100075	Medications	100075	UK Biobank Assessment Centre > Verbal interview > Medications
2877-1	CAT-SIN	32819/37030	-999	-999	-999	0.034548	MULTINOMIAL-LOGISTIC	Type of tobacco previously smoked	100000	UK Biobank Assessment Centre	100025	Touchscreen	100050	Lifestyle and environment	100058	UK Biobank Assessment Centre > Touchscreen > Lifestyle and environment > Smoking
131000	DATE	156975/251(157226)	0.0638491	-0.0190874	0.109134	0.0345502	LOGISTIC-BINARY	Date G04 first reported (encephalitis, myelitis and encephalomyelitis)	100091	Health-related outcomes	1712	First occurrences	2406	Nervous system disorders	2406	Health-related outcomes > First occurrences > Nervous system disorders
40006#C61	CAT-MUL	153312/3914(157226)	0.0268455	0.000613416	0.0508804	0.0345601	LOGISTIC-BINARY	Type of cancer: ICD10: C61 Malignant neoplasm of prostate	100091	Health-related outcomes	100092	Cancer register	100092	Cancer register	100092	Health-related outcomes > Cancer register
40006#C827	CAT-MUL	157216/10(157226)	0.200169	-0.136696	0.335489	0.0346664	LOGISTIC-BINARY	Type of cancer: ICD10: C82.7 Other types of follicular non-Hodgkin's lymphoma	100091	Health-related outcomes	100092	Cancer register	100092	Cancer register	100092	Health-related outcomes > Cancer register
132476	DATE	157149/77(157226)	0.0834856	-0.0501424	0.137537	0.0347706	LOGISTIC-BINARY	Date Q25 first reported (congenital malformations of great arteries)	100091	Health-related outcomes	1712	First occurrences	2417	Congenital disruptions and chromosomal abnormalities	2417	Health-related outcomes > First occurrences > Congenital disruptions and chromosomal abnormalities
20001#1018	CAT-MUL	157157/50(157207)	0.0796147	-0.050347	0.13303	0.0351799	LOGISTIC-BINARY	Cancer code, self-reported: stomach cancer	100000	UK Biobank Assessment Centre	100071	Verbal interview	100074	Medical conditions	100074	UK Biobank Assessment Centre > Verbal interview > Medical conditions
6150#2	CAT-MUL	152474/4510(156984)	0.0250824	0.000497254	0.0474945	0.0352064	LOGISTIC-BINARY	Vascular/heart problems diagnosed by doctor: Angina	100000	UK Biobank Assessment Centre	100025	Touchscreen	100036	Health and medical history	100044	UK Biobank Assessment Centre > Touchscreen > Health and medical history > Medical conditions
20003#1140861282	CAT-MUL	157195/12(157207)	0.0994133	-0.0961414	0.165904	0.0354501	LOGISTIC-BINARY	Treatment/medication code: motens 2mg tablet	100000	UK Biobank Assessment Centre	100071	Verbal interview	100075	Medications	100075	UK Biobank Assessment Centre > Verbal interview > Medications
20003#1141163114	CAT-MUL	157178/29(157207)	0.0949511	-0.0809287	0.157154	0.035954	LOGISTIC-BINARY	Treatment/medication code: modafinil	100000	UK Biobank Assessment Centre	100071	Verbal interview	100075	Medications	100075	UK Biobank Assessment Centre > Verbal interview > Medications
20003#1140868172	CAT-MUL	157116/91(157207)	0.0820317	-0.0443993	0.137545	0.0360903	LOGISTIC-BINARY	Treatment/medication code: stemetil 5mg tablet	100000	UK Biobank Assessment Centre	100071	Verbal interview	100075	Medications	100075	UK Biobank Assessment Centre > Verbal interview > Medications
40013#1869	CAT-MUL	157168/58(157226)	0.0945122	-0.0576256	0.160587	0.0362923	LOGISTIC-BINARY	Type of cancer: ICD9: 1869 Malignant neoplasm of testis, other and unspecified	100091	Health-related outcomes	100092	Cancer register	100092	Cancer register	100092	Health-related outcomes > Cancer register
40006#C099	CAT-MUL	157148/78(157226)	0.0777951	-0.0453877	0.129666	0.0365994	LOGISTIC-BINARY	Type of cancer: ICD10: C09.9 Tonsil, unspecified	100091	Health-related outcomes	100092	Cancer register	100092	Cancer register	100092	Health-related outcomes > Cancer register
20003#1140917428	CAT-MUL	157162/45(157207)	0.0792346	-0.0542544	0.131716	0.0369371	LOGISTIC-BINARY	Treatment/medication code: angitil sr 90 m/r capsule	100000	UK Biobank Assessment Centre	100071	Verbal interview	100075	Medications	100075	UK Biobank Assessment Centre > Verbal interview > Medications
20003#1140880092	CAT-MUL	157193/14(157207)	0.0883254	-0.0818873	0.151596	0.0370702	LOGISTIC-BINARY	Treatment/medication code: neotigason 10mg capsule	100000	UK Biobank Assessment Centre	100071	Verbal interview	100075	Medications	100075	UK Biobank Assessment Centre > Verbal interview > Medications
20003#1140876146	CAT-MUL	157143/64(157207)	0.0786505	-0.0517327	0.131648	0.0374128	LOGISTIC-BINARY	Treatment/medication code: rhinocort 50micrograms nasal spray	100000	UK Biobank Assessment Centre	100071	Verbal interview	100075	Medications	100075	UK Biobank Assessment Centre > Verbal interview > Medications
20401	CAT-SIN	49302/2862(52164)	0.040282	0.000864154	0.0768175	0.0374193	LOGISTIC-BINARY	Ever addicted to any substance or behaviour	100089	Online follow-up	136	Mental health	141	Addictions	141	Online follow-up > Mental health > Addictions
20003#1141171038	CAT-MUL	157179/28(157207)	0.0955436	-0.0795197	0.159107	0.0384494	LOGISTIC-BINARY	Treatment/medication code: oxycodone hydrochloride	100000	UK Biobank Assessment Centre	100071	Verbal interview	100075	Medications	100075	UK Biobank Assessment Centre > Verbal interview > Medications
132502	DATE	157134/92(157226)	0.077067	-0.0419421	0.129081	0.0396289	LOGISTIC-BINARY	Date Q39 first reported (congenital malformations of oesophagus)	100091	Health-related outcomes	1712	First occurrences	2417	Congenital disruptions and chromosomal abnormalities	2417	Health-related outcomes > First occurrences > Congenital disruptions and chromosomal abnormalities
20003#1141192248	CAT-MUL	157164/43(157207)	0.0740539	-0.0477863	0.130322	0.0396384	LOGISTIC-BINARY	Treatment/medication code: vardenafil	100000	UK Biobank Assessment Centre	100071	Verbal interview	100075	Medications	100075	UK Biobank Assessment Centre > Verbal interview > Medications
40011#8046	CAT-MUL	157145/81(157226)	0.0795092	-0.0464794	0.13373	0.0397028	LOGISTIC-BINARY	Histology of cancer tumour: Non-small cell carcinoma	100091	Health-related outcomes	100092	Cancer register	100092	Cancer register	100092	Health-related outcomes > Cancer register
20003#1141176732	CAT-MUL	157088/119(157207)	0.0715599	-0.03649	0.121332	0.0399717	LOGISTIC-BINARY	Treatment/medication code: carbomers	100000	UK Biobank Assessment Centre	100071	Verbal interview	100075	Medications	100075	UK Biobank Assessment Centre > Verbal interview > Medications
21062	CAT-SIN	44946/13183(58129)	0.021887	0.000841669	0.0427538	0.0399967	LOGISTIC-BINARY	Ever been offered/sought treatment for anxiety	100089	Online follow-up	153	Digestive health	153	Digestive health	153	Online follow-up > Digestive health
40006#C80	CAT-MUL	157155/71(157226)	0.0809363	-0.0502197	0.137157	0.0400422	LOGISTIC-BINARY	Type of cancer: ICD10: C80 Malignant neoplasm without specification of site	100091	Health-related outcomes	100092	Cancer register	100092	Cancer register	100092	Health-related outcomes > Cancer register
6151#6	CAT-MUL	154873/1591(156464)	0.0392333	-0.00311175	0.0724294	0.0407107	LOGISTIC-BINARY	Fractured bone site(s): Arm	100000	UK Biobank Assessment Centre	100025	Touchscreen	100036	Health and medical history	100044	UK Biobank Assessment Centre > Touchscreen > Health and medical history > Medical conditions
20003#1141167334	CAT-MUL	157020/187(157207)	0.0694422	-0.0284113	0.118363	0.0407336	LOGISTIC-BINARY	Treatment/medication code: colofac-100 tablet	100000	UK Biobank Assessment Centre	100071	Verbal interview	100075	Medications	100075	UK Biobank Assessment Centre > Verbal interview > Medications
20003#1140925806	CAT-MUL	157196/11(157207)	0.1558		0.257914	0.0409398	LOGISTIC-BINARY	Treatment/medication code: aceclofenac	100000	UK Biobank Assessment Centre	100071	Verbal interview	100075	Medications	100075	UK Biobank Assessment Centre > Verbal interview > Medications
20003#1140880288	CAT-MUL	157170/37(157207)	0.0868925	-0.0734457	0.146582	0.0411001	LOGISTIC-BINARY	Treatment/medication code: clotrimazole	100000	UK Biobank Assessment Centre	100071	Verbal interview	100075	Medications	100075	UK Biobank Assessment Centre > Verbal interview > Medications
20003#1140868482	CAT-MUL	156931/276(157207)	0.0721236	-0.0213412	0.128592	0.0423281	LOGISTIC-BINARY	Treatment/medication code: tibolone	100000	UK Biobank Assessment Centre	100071	Verbal interview	100075	Medications	100075	UK Biobank Assessment Centre > Verbal interview > Medications
40011#8310	CAT-MUL	156956/270(157226)	0.0595977	-0.020153	0.103925	0.0423897	LOGISTIC-BINARY	Histology of cancer tumour: Clear cell adenocarcinoma	100091	Health-related outcomes	100092	Cancer register	100092	Cancer register	100092	Health-related outcomes > Cancer register
4631	CAT-SIN	35293/20182(55475)	0.0172736	0.0005148	0.0340339	0.042534	LOGISTIC-BINARY	Ever unenthusiastic/disinterested for a whole week	100000	UK Biobank Assessment Centre	100025	Touchscreen	100059	Psychosocial factors	100060	UK Biobank Assessment Centre > Touchscreen > Psychosocial factors > Mental health
131202	DATE	156946/280(157226)	0.0590572	-0.0197886	0.103137	0.0425472	LOGISTIC-BINARY	Date H49 first reported (paralytic strabismus)	100091	Health-related outcomes	1712	First occurrences	2407	Eye and adnexa disorders	2407	Health-related outcomes > First occurrences > Eye and adnexa disorders
132242	DATE	156785/441(157226)	-0.127208	-0.254146	-0.00919235	0.0426446	LOGISTIC-BINARY	Date O48 first reported (prolonged pregnancy)	100091	Health-related outcomes	1712	First occurrences	2415	Pregnancy, childbirth and the puerperium	2415	Health-related outcomes > First occurrences > Pregnancy, childbirth and the puerperium
130896	DATE	156024/1202(157226)	0.0427952	-0.00503042	0.0785105	0.042711	LOGISTIC-BINARY	Date F33 first reported (recurrent depressive disorder)	100091	Health-related outcomes	1712	First occurrences	2405	Mental and behavioural disorders	2405	Health-related outcomes > First occurrences > Mental and behavioural disorders
131826	DATE	156585/641(157226)	0.0493538	-0.00969973	0.0889251	0.0430678	LOGISTIC-BINARY	Date L92 first reported (granulomatous disorders of skin and subcutaneous tissue)	100091	Health-related outcomes	1712	First occurrences	2412	Skin and subcutaneous tissue disorders	2412	Health-related outcomes > First occurrences > Skin and subcutaneous tissue disorders
6144#4	CAT-MUL	127736/29105(156841)	-0.013738	-0.0272613	-0.000567087	0.043681	LOGISTIC-BINARY	Never eat eggs, dairy, wheat, sugar: Sugar or foods/drinks containing sugar	100000	UK Biobank Assessment Centre	100025	Touchscreen	100050	Lifestyle and environment	100052	UK Biobank Assessment Centre > Touchscreen > Lifestyle and environment > Diet
20003#1141153186	CAT-MUL	157190/17(157207)	0.123034	-0.133401	0.209968	0.0437192	LOGISTIC-BINARY	Treatment/medication code: tizanidine	100000	UK Biobank Assessment Centre	100071	Verbal interview	100075	Medications	100075	UK Biobank Assessment Centre > Verbal interview > Medications
1747-3	CAT-SIN	64644/156937	-999	-999	-999	0.0437305	MULTINOMIAL-LOGISTIC	Hair colour (natural, before greying)	100000	UK Biobank Assessment Centre	100025	Touchscreen	100050	Lifestyle and environment	100055	UK Biobank Assessment Centre > Touchscreen > Lifestyle and environment > Sun exposure
40011#9690	CAT-MUL	157124/102(157226)	0.0711037	-0.0406495	0.121776	0.0444009	LOGISTIC-BINARY	Histology of cancer tumour: Follicular lymphoma, NOS	100091	Health-related outcomes	100092	Cancer register	100092	Cancer register	100092	Health-related outcomes > Cancer register
20003#1140862560	CAT-MUL	157194/13(157207)	0.108365	-0.130217	0.189986	0.0449646	LOGISTIC-BINARY	Treatment/medication code: ventide inhaler	100000	UK Biobank Assessment Centre	100071	Verbal interview	100075	Medications	100075	UK Biobank Assessment Centre > Verbal interview > Medications
20003#1140882910	CAT-MUL	157104/103(157207)	0.0734922	-0.0404292	0.126303	0.0453001	LOGISTIC-BINARY	Treatment/medication code: daktacort cream	100000	UK Biobank Assessment Centre	100071	Verbal interview	100075	Medications	100075	UK Biobank Assessment Centre > Verbal interview > Medications
131958	DATE	146510/10716(157226)	-0.0223097	-0.0446215	-0.000936435	0.0456348	LOGISTIC-BINARY	Date M77 first reported (other enthesopathies)	100091	Health-related outcomes	1712	First occurrences	2413	Musculoskeletal system and connective tissue disorders	2413	Health-related outcomes > First occurrences > Musculoskeletal system and connective tissue disorders
40011#8010	CAT-MUL	156237/989(157226)	0.0485901	-0.00613546	0.0889466	0.0457082	LOGISTIC-BINARY	Histology of cancer tumour: Carcinoma, NOS	100091	Health-related outcomes	100092	Cancer register	100092	Cancer register	100092	Health-related outcomes > Cancer register
130	INTEGER	153720	0.00410738	7.78803e-05	0.00813688	0.0457335	LINEAR	Place of birth in UK - east co-ordinate	100000	UK Biobank Assessment Centre	100071	Verbal interview	100072	Early life factors	100072	UK Biobank Assessment Centre > Verbal interview > Early life factors
20003#1140871266	CAT-MUL	156995/212(157207)	0.0647396	-0.0258987	0.112219	0.0459996	LOGISTIC-BINARY	Treatment/medication code: arthrotec tablet	100000	UK Biobank Assessment Centre	100071	Verbal interview	100075	Medications	100075	UK Biobank Assessment Centre > Verbal interview > Medications
20003#1140882618	CAT-MUL	157153/54(157207)	0.0887634	-0.0657291	0.149053	0.0461339	LOGISTIC-BINARY	Treatment/medication code: diprosalic ointment	100000	UK Biobank Assessment Centre	100071	Verbal interview	100075	Medications	100075	UK Biobank Assessment Centre > Verbal interview > Medications
20003#1140911734	CAT-MUL	156279/928(157207)	-0.0803269	-0.162462	-0.00466742	0.0471598	LOGISTIC-BINARY	Treatment/medication code: ginkgo forte tablet	100000	UK Biobank Assessment Centre	100071	Verbal interview	100075	Medications	100075	UK Biobank Assessment Centre > Verbal interview > Medications
132602	DATE	157216/10(157226)	-1.34714	-2.80533	-0.0718847	0.0474536	LOGISTIC-BINARY	Date Q98 first reported (other sex chromosome abnormalities, male phenotype, not elsewhere classified)	100091	Health-related outcomes	1712	First occurrences	2417	Congenital disruptions and chromosomal abnormalities	2417	Health-related outcomes > First occurrences > Congenital disruptions and chromosomal abnormalities
40006#C504	CAT-MUL	155822/1404(157226)	0.0438793	-0.00437751	0.0835512	0.047472	LOGISTIC-BINARY	Type of cancer: ICD10: C50.4 Upper-outer quadrant of breast	100091	Health-related outcomes	100092	Cancer register	100092	Cancer register	100092	Health-related outcomes > Cancer register
131314	DATE	157006/220(157226)	0.0612315	-0.0246535	0.107193	0.0475085	LOGISTIC-BINARY	Date I30 first reported (acute pericarditis)	100091	Health-related outcomes	1712	First occurrences	2409	Circulatory system disorders	2409	Health-related outcomes > First occurrences > Circulatory system disorders
20003#1141152860	CAT-MUL	157188/19(157207)	0.112068	-0.138446	0.187221	0.0475805	LOGISTIC-BINARY	Treatment/medication code: seroquel 25mg tablet	100000	UK Biobank Assessment Centre	100071	Verbal interview	100075	Medications	100075	UK Biobank Assessment Centre > Verbal interview > Medications
20003#1141172436	CAT-MUL	157161/46(157207)	0.112116	-0.0862185	0.192762	0.0479039	LOGISTIC-BINARY	Treatment/medication code: indivina 1mg/2.5mg tablet	100000	UK Biobank Assessment Centre	100071	Verbal interview	100075	Medications	100075	UK Biobank Assessment Centre > Verbal interview > Medications
20003#1140863328	CAT-MUL	157193/14(157207)	0.114055	-0.141915	0.190443	0.0479084	LOGISTIC-BINARY	Treatment/medication code: chlordiazepoxide	100000	UK Biobank Assessment Centre	100071	Verbal interview	100075	Medications	100075	UK Biobank Assessment Centre > Verbal interview > Medications
30680	CONTINUOUS	138121	0.00527259	3.07026e-05	0.0105145	0.0486732	LINEAR	Calcium	100078	Biological samples	100080	Assay results	17518	Blood assays	17518	Biological samples > Assay results > Blood assays > Blood biochemistry
21031	CAT-SIN	31334	0.0213131	6.60948e-05	0.04256	0.0489682	ORDERED-LOGISTIC	Stools looser when abdominal discomfort/pain started	100089	Online follow-up	153	Digestive health	153	Digestive health	153	Online follow-up > Digestive health
21066	CAT-SIN	53558/1510(55068)	0.0446991	-0.00473772	0.0857029	0.0491812	LOGISTIC-BINARY	Born by caesarian section	100089	Online follow-up	153	Digestive health	153	Digestive health	153	Online follow-up > Digestive health
20003#1140888438	CAT-MUL	157179/28(157207)	-0.664826	-1.37831	-0.0458663	0.0491893	LOGISTIC-BINARY	Treatment/medication code: glucose product	100000	UK Biobank Assessment Centre	100071	Verbal interview	100075	Medications	100075	UK Biobank Assessment Centre > Verbal interview > Medications
20003#1141173212	CAT-MUL	157197/10(157207)	-1.34858	-2.82238	-0.104372	0.0492624	LOGISTIC-BINARY	Treatment/medication code: benadryl plus capsule	100000	UK Biobank Assessment Centre	100071	Verbal interview	100075	Medications	100075	UK Biobank Assessment Centre > Verbal interview > Medications
40006#D051	CAT-MUL	156489/737(157226)	0.0525676	-0.0094091	0.0990427	0.0496302	LOGISTIC-BINARY	Type of cancer: ICD10: D05.1 Intraductal carcinoma in situ	100091	Health-related outcomes	100092	Cancer register	100092	Cancer register	100092	Health-related outcomes > Cancer register
131862	DATE	156994/232(157226)	0.063961	-0.027108	0.111433	0.0497414	LOGISTIC-BINARY	Date M12 first reported (other specific arthropathies)	100091	Health-related outcomes	1712	First occurrences	2413	Musculoskeletal system and connective tissue disorders	2413	Health-related outcomes > First occurrences > Musculoskeletal system and connective tissue disorders
20003#1141173328	CAT-MUL	157168/39(157207)	0.0845423	-0.0784655	0.144213	0.0503747	LOGISTIC-BINARY	Treatment/medication code: ursodeoxycholic acid	100000	UK Biobank Assessment Centre	100071	Verbal interview	100075	Medications	100075	UK Biobank Assessment Centre > Verbal interview > Medications
20003#1141182800	CAT-MUL	156830/377(157207)	-0.13208	-0.269188	-0.00509262	0.0509408	LOGISTIC-BINARY	Treatment/medication code: cerazette 75micrograms tablet	100000	UK Biobank Assessment Centre	100071	Verbal interview	100075	Medications	100075	UK Biobank Assessment Centre > Verbal interview > Medications
20003#1140881320	CAT-MUL	157160/47(157207)	-0.460812	-0.955392	-0.0354169	0.0510844	LOGISTIC-BINARY	Treatment/medication code: magnesium carbonate	100000	UK Biobank Assessment Centre	100071	Verbal interview	100075	Medications	100075	UK Biobank Assessment Centre > Verbal interview > Medications
20001#1032	CAT-MUL	157140/67(157207)	0.0828254	-0.0615373	0.139412	0.0516356	LOGISTIC-BINARY	Cancer code, self-reported: brain cancer / primary malignant brain tumour	100000	UK Biobank Assessment Centre	100071	Verbal interview	100074	Medical conditions	100074	UK Biobank Assessment Centre > Verbal interview > Medical conditions
40006#C37	CAT-MUL	157216/10(157226)	0.179755	-0.163869	0.305631	0.0516411	LOGISTIC-BINARY	Type of cancer: ICD10: C37 Malignant neoplasm of thymus	100091	Health-related outcomes	100092	Cancer register	100092	Cancer register	100092	Health-related outcomes > Cancer register
20003#1140876312	CAT-MUL	157182/25(157207)	0.103986	-0.116522	0.171388	0.0516767	LOGISTIC-BINARY	Treatment/medication code: emulsifying ointment bp	100000	UK Biobank Assessment Centre	100071	Verbal interview	100075	Medications	100075	UK Biobank Assessment Centre > Verbal interview > Medications
20003#1140864346	CAT-MUL	157195/12(157207)	0.112012		0.1927	0.0520385	LOGISTIC-BINARY	Treatment/medication code: cocois scalp ointment	100000	UK Biobank Assessment Centre	100071	Verbal interview	100075	Medications	100075	UK Biobank Assessment Centre > Verbal interview > Medications
20003#1141150750	CAT-MUL	157167/40(157207)	0.0759853	-0.0650239	0.133428	0.0522955	LOGISTIC-BINARY	Treatment/medication code: brimonidine tartrate	100000	UK Biobank Assessment Centre	100071	Verbal interview	100075	Medications	100075	UK Biobank Assessment Centre > Verbal interview > Medications
20003#1140884700	CAT-MUL	157106/101(157207)	0.0652766	-0.042406	0.114465	0.0523433	LOGISTIC-BINARY	Treatment/medication code: trimovate ointment	100000	UK Biobank Assessment Centre	100071	Verbal interview	100075	Medications	100075	UK Biobank Assessment Centre > Verbal interview > Medications
20003#1141175204	CAT-MUL	157196/11(157207)	0.128691		0.220422	0.0524341	LOGISTIC-BINARY	Treatment/medication code: oxcarbazepine	100000	UK Biobank Assessment Centre	100071	Verbal interview	100075	Medications	100075	UK Biobank Assessment Centre > Verbal interview > Medications
20001#1061	CAT-MUL	155728/1479(157207)	-0.0604804	-0.12358	-0.00194743	0.0524445	LOGISTIC-BINARY	Cancer code, self-reported: basal cell carcinoma	100000	UK Biobank Assessment Centre	100071	Verbal interview	100074	Medical conditions	100074	UK Biobank Assessment Centre > Verbal interview > Medical conditions
40011#9650	CAT-MUL	157196/30(157226)	0.106511	-0.105053	0.176466	0.0537486	LOGISTIC-BINARY	Histology of cancer tumour: Hodgkin lymphoma, NOS	100091	Health-related outcomes	100092	Cancer register	100092	Cancer register	100092	Health-related outcomes > Cancer register
20003#1140870512	CAT-MUL	157170/37(157207)	0.101213	-0.103588	0.168582	0.054471	LOGISTIC-BINARY	Treatment/medication code: cyanocobalamin product	100000	UK Biobank Assessment Centre	100071	Verbal interview	100075	Medications	100075	UK Biobank Assessment Centre > Verbal interview > Medications
40006#C342	CAT-MUL	157181/45(157226)	0.0807784	-0.0733152	0.139798	0.0545544	LOGISTIC-BINARY	Type of cancer: ICD10: C34.2 Middle lobe, bronchus or lung	100091	Health-related outcomes	100092	Cancer register	100092	Cancer register	100092	Health-related outcomes > Cancer register
20003#1140862060	CAT-MUL	157145/62(157207)	0.0880794	-0.0719236	0.14728	0.0546101	LOGISTIC-BINARY	Treatment/medication code: ventolin 2mg tablet	100000	UK Biobank Assessment Centre	100071	Verbal interview	100075	Medications	100075	UK Biobank Assessment Centre > Verbal interview > Medications
131240	DATE	157002/224(157226)	0.0597642	-0.0274887	0.105692	0.0547121	LOGISTIC-BINARY	Date H71 first reported (cholesteatoma of middle ear)	100091	Health-related outcomes	1712	First occurrences	2408	Ear and mastoid process disorders	2408	Health-related outcomes > First occurrences > Ear and mastoid process disorders
20003#1140869176	CAT-MUL	157136/71(157207)	0.131182	-0.0508569	0.242335	0.054813	LOGISTIC-BINARY	Treatment/medication code: logynon tablet	100000	UK Biobank Assessment Centre	100071	Verbal interview	100075	Medications	100075	UK Biobank Assessment Centre > Verbal interview > Medications
40006#C829	CAT-MUL	157124/102(157226)	0.0689109	-0.0453352	0.119916	0.0555178	LOGISTIC-BINARY	Type of cancer: ICD10: C82.9 Follicular non-Hodgkin's lymphoma, unspecified	100091	Health-related outcomes	100092	Cancer register	100092	Cancer register	100092	Health-related outcomes > Cancer register
20001#1027	CAT-MUL	157186/21(157207)	0.0919894	-0.106216	0.159085	0.0557876	LOGISTIC-BINARY	Cancer code, self-reported: small cell lung cancer	100000	UK Biobank Assessment Centre	100071	Verbal interview	100074	Medical conditions	100074	UK Biobank Assessment Centre > Verbal interview > Medical conditions
20003#1140874302	CAT-MUL	157194/13(157207)	0.105184		0.186247	0.0559674	LOGISTIC-BINARY	Treatment/medication code: itraconazole	100000	UK Biobank Assessment Centre	100071	Verbal interview	100075	Medications	100075	UK Biobank Assessment Centre > Verbal interview > Medications
132160	DATE	156605/621(157226)	0.0491924	-0.0132676	0.0904172	0.0562711	LOGISTIC-BINARY	Date N99 first reported (postprocedural disorders of genito-urinary system, not elsewhere classified)	100091	Health-related outcomes	1712	First occurrences	2414	Genitourinary system disorders	2414	Health-related outcomes > First occurrences > Genitourinary system disorders
20003#1140874370	CAT-MUL	157088/119(157207)	0.0711774	-0.0450566	0.122953	0.0563275	LOGISTIC-BINARY	Treatment/medication code: aciclovir	100000	UK Biobank Assessment Centre	100071	Verbal interview	100075	Medications	100075	UK Biobank Assessment Centre > Verbal interview > Medications
20003#1141178052	CAT-MUL	157161/46(157207)	0.0789372	-0.0721465	0.140479	0.0566507	LOGISTIC-BINARY	Treatment/medication code: zapain caplet	100000	UK Biobank Assessment Centre	100071	Verbal interview	100075	Medications	100075	UK Biobank Assessment Centre > Verbal interview > Medications
20003#1141177762	CAT-MUL	157196/11(157207)	0.121904		0.208673	0.056703	LOGISTIC-BINARY	Treatment/medication code: risperdal 0.5mg tablet	100000	UK Biobank Assessment Centre	100071	Verbal interview	100075	Medications	100075	UK Biobank Assessment Centre > Verbal interview > Medications
6155#100	CAT-MUL	49023/107563(156586)	0.0108491	-0.000227199	0.0221091	0.0568776	LOGISTIC-BINARY	Vitamin and mineral supplements	100000	UK Biobank Assessment Centre	100025	Touchscreen	100036	Health and medical history	100045	UK Biobank Assessment Centre > Touchscreen > Health and medical history > Medication
21001	CONTINUOUS	156696	-0.00482799	-0.00980689	0.000150917	0.0573602	LINEAR	Body mass index (BMI)	100000	UK Biobank Assessment Centre	100006	Physical measures	100008	Anthropometry	100010	UK Biobank Assessment Centre > Physical measures > Anthropometry > Body size measures
20003#1141164060	CAT-MUL	157132/75(157207)	0.0754235	-0.0576412	0.130195	0.0576261	LOGISTIC-BINARY	Treatment/medication code: pramipexole	100000	UK Biobank Assessment Centre	100071	Verbal interview	100075	Medications	100075	UK Biobank Assessment Centre > Verbal interview > Medications
30820	CONTINUOUS	13320	0.0133786	-0.000452291	0.0272095	0.057976	LINEAR	Rheumatoid factor	100078	Biological samples	100080	Assay results	17518	Blood assays	17518	Biological samples > Assay results > Blood assays > Blood biochemistry
131258	DATE	154531/2695(157226)	0.0297982	-0.00361976	0.0580589	0.058001	LOGISTIC-BINARY	Date H90 first reported (conductive and sensorineural hearing loss)	100091	Health-related outcomes	1712	First occurrences	2408	Ear and mastoid process disorders	2408	Health-related outcomes > First occurrences > Ear and mastoid process disorders
131064	DATE	156075/1151(157226)	0.0395654	-0.00804337	0.0748208	0.0584668	LOGISTIC-BINARY	Date G51 first reported (facial nerve disorders)	100091	Health-related outcomes	1712	First occurrences	2406	Nervous system disorders	2406	Health-related outcomes > First occurrences > Nervous system disorders
40011#8560	CAT-MUL	157203/23(157226)	0.0936222	-0.113232	0.159094	0.0584937	LOGISTIC-BINARY	Histology of cancer tumour: Adenosquamous carcinoma	100091	Health-related outcomes	100092	Cancer register	100092	Cancer register	100092	Health-related outcomes > Cancer register
132536	DATE	157006/220(157226)	0.0645604	-0.0304702	0.114021	0.0586733	LOGISTIC-BINARY	Date Q63 first reported (other congenital malformations of kidney)	100091	Health-related outcomes	1712	First occurrences	2417	Congenital disruptions and chromosomal abnormalities	2417	Health-related outcomes > First occurrences > Congenital disruptions and chromosomal abnormalities
132148	DATE	153618/3608(157226)	0.030452	-0.0028265	0.0606789	0.0590178	LOGISTIC-BINARY	Date N93 first reported (other abnormal uterine and vaginal bleeding)	100091	Health-related outcomes	1712	First occurrences	2414	Genitourinary system disorders	2414	Health-related outcomes > First occurrences > Genitourinary system disorders
20003#1140872036	CAT-MUL	157146/61(157207)	0.0915303	-0.0798301	0.152864	0.0592591	LOGISTIC-BINARY	Treatment/medication code: paramax tablet	100000	UK Biobank Assessment Centre	100071	Verbal interview	100075	Medications	100075	UK Biobank Assessment Centre > Verbal interview > Medications
21075	CAT-SIN	3164/393(3557)	0.0837849	-0.0094661	0.1679	0.0597619	LOGISTIC-BINARY	Bloody diarrhoea when IBS symptoms first began	100089	Online follow-up	153	Digestive health	153	Digestive health	153	Online follow-up > Digestive health
20003#1140876394	CAT-MUL	157191/16(157207)	0.105269	-0.144703	0.176756	0.0598268	LOGISTIC-BINARY	Treatment/medication code: salivix pastille	100000	UK Biobank Assessment Centre	100071	Verbal interview	100075	Medications	100075	UK Biobank Assessment Centre > Verbal interview > Medications
20003#1140921828	CAT-MUL	157010/197(157207)	0.0647037	-0.0328416	0.114298	0.0599428	LOGISTIC-BINARY	Treatment/medication code: dicloflex 25mg e/c tablet	100000	UK Biobank Assessment Centre	100071	Verbal interview	100075	Medications	100075	UK Biobank Assessment Centre > Verbal interview > Medications
40011#9350	CAT-MUL	157216/10(157226)	0.137913	-0.191727	0.241761	0.0599902	LOGISTIC-BINARY	Histology of cancer tumour: Craniopharyngioma	100091	Health-related outcomes	100092	Cancer register	100092	Cancer register	100092	Health-related outcomes > Cancer register
40006#C300	CAT-MUL	157216/10(157226)	0.101777	-0.133181	0.179783	0.0602229	LOGISTIC-BINARY	Type of cancer: ICD10: C30.0 Nasal cavity	100091	Health-related outcomes	100092	Cancer register	100092	Cancer register	100092	Health-related outcomes > Cancer register
20003#2038459704	CAT-MUL	156971/236(157207)	0.0587869	-0.0285888	0.105593	0.060477	LOGISTIC-BINARY	Treatment/medication code: carbamazepine	100000	UK Biobank Assessment Centre	100071	Verbal interview	100075	Medications	100075	UK Biobank Assessment Centre > Verbal interview > Medications
21037	CAT-SIN	16709	0.0251287	-0.00164415	0.0519016	0.0607485	ORDERED-LOGISTIC	Number of days (out of 10) with abdominal pain	100089	Online follow-up	153	Digestive health	153	Digestive health	153	Online follow-up > Digestive health
20003#1140909788	CAT-MUL	157080/127(157207)	0.0719326	-0.0464589	0.124481	0.0616303	LOGISTIC-BINARY	Treatment/medication code: sodium cromoglicate	100000	UK Biobank Assessment Centre	100071	Verbal interview	100075	Medications	100075	UK Biobank Assessment Centre > Verbal interview > Medications
20003#1141157060	CAT-MUL	157186/21(157207)	-0.747829	-1.59755	0.000153628	0.061682	LOGISTIC-BINARY	Treatment/medication code: mizollen 10mg m/r tablet	100000	UK Biobank Assessment Centre	100071	Verbal interview	100075	Medications	100075	UK Biobank Assessment Centre > Verbal interview > Medications
6148#2	CAT-MUL	54134/2159(56293)	-0.0479889	-0.100301	0.000105457	0.0626183	LOGISTIC-BINARY	Eye problems/disorders: Glaucoma	100000	UK Biobank Assessment Centre	100025	Touchscreen	100036	Health and medical history	100041	UK Biobank Assessment Centre > Touchscreen > Health and medical history > Eyesight
131042	DATE	156443/783(157226)	0.0481572	-0.0123106	0.0901256	0.0627639	LOGISTIC-BINARY	Date G35 first reported (multiple sclerosis)	100091	Health-related outcomes	1712	First occurrences	2406	Nervous system disorders	2406	Health-related outcomes > First occurrences > Nervous system disorders
40006#D010	CAT-MUL	157154/72(157226)	-0.339125	-0.719641	-0.0074087	0.0628227	LOGISTIC-BINARY	Type of cancer: ICD10: D01.0 Colon	100091	Health-related outcomes	100092	Cancer register	100092	Cancer register	100092	Health-related outcomes > Cancer register
131186	DATE	151230/5996(157226)	0.020877	-0.00223877	0.0419541	0.0632755	LOGISTIC-BINARY	Date H40 first reported (glaucoma)	100091	Health-related outcomes	1712	First occurrences	2407	Eye and adnexa disorders	2407	Health-related outcomes > First occurrences > Eye and adnexa disorders
40012#0	CAT-MUL	156852/374(157226)	0.0558644	-0.021969	0.101523	0.063281	LOGISTIC-BINARY	Behaviour of cancer tumour: Benign	100091	Health-related outcomes	100092	Cancer register	100092	Cancer register	100092	Health-related outcomes > Cancer register
131734	DATE	156811/415(157226)	0.0539181	-0.019747	0.0982441	0.063455	LOGISTIC-BINARY	Date L27 first reported (dermatitis due to substances taken internally)	100091	Health-related outcomes	1712	First occurrences	2412	Skin and subcutaneous tissue disorders	2412	Health-related outcomes > First occurrences > Skin and subcutaneous tissue disorders
20003#1140926796	CAT-MUL	157191/16(157207)	0.105155		0.180001	0.0634614	LOGISTIC-BINARY	Treatment/medication code: mobic 15mg tablet	100000	UK Biobank Assessment Centre	100071	Verbal interview	100075	Medications	100075	UK Biobank Assessment Centre > Verbal interview > Medications
24012	CONTINUOUS	155160	0.0046859	-0.000263646	0.00963544	0.0635157	LINEAR	Inverse distance to the nearest major road	100088	Additional exposures	113	Local environment	114	Residential air pollution	114	Additional exposures > Local environment > Residential air pollution
20003#1140867304	CAT-MUL	157187/20(157207)	0.0927275	-0.124687	0.156689	0.0640341	LOGISTIC-BINARY	Treatment/medication code: sulpiride	100000	UK Biobank Assessment Centre	100071	Verbal interview	100075	Medications	100075	UK Biobank Assessment Centre > Verbal interview > Medications
40006#D320	CAT-MUL	157119/107(157226)	0.07103	-0.0497751	0.127018	0.0641673	LOGISTIC-BINARY	Type of cancer: ICD10: D32.0 Cerebral meninges	100091	Health-related outcomes	100092	Cancer register	100092	Cancer register	100092	Health-related outcomes > Cancer register
20003#1140871138	CAT-MUL	157180/27(157207)	-0.62174	-1.33201	-0.00877814	0.0642848	LOGISTIC-BINARY	Treatment/medication code: vitamin k product	100000	UK Biobank Assessment Centre	100071	Verbal interview	100075	Medications	100075	UK Biobank Assessment Centre > Verbal interview > Medications
20003#1140916288	CAT-MUL	157125/82(157207)	0.08611	-0.0653131	0.146014	0.0648372	LOGISTIC-BINARY	Treatment/medication code: efexor 37.5mg tablet	100000	UK Biobank Assessment Centre	100071	Verbal interview	100075	Medications	100075	UK Biobank Assessment Centre > Verbal interview > Medications
20003#1140910512	CAT-MUL	157157/50(157207)	0.0670353	-0.0511795	0.130038	0.0651248	LOGISTIC-BINARY	Treatment/medication code: ismo - isosorbide mononitrate	100000	UK Biobank Assessment Centre	100071	Verbal interview	100075	Medications	100075	UK Biobank Assessment Centre > Verbal interview > Medications
20003#1140888676	CAT-MUL	157191/16(157207)	0.0955431	-0.131407	0.167781	0.065535	LOGISTIC-BINARY	Treatment/medication code: naftidrofuryl	100000	UK Biobank Assessment Centre	100071	Verbal interview	100075	Medications	100075	UK Biobank Assessment Centre > Verbal interview > Medications
20003#1141157364	CAT-MUL	157180/27(157207)	0.0977931	-0.11689	0.164206	0.065666	LOGISTIC-BINARY	Treatment/medication code: metronidazole product	100000	UK Biobank Assessment Centre	100071	Verbal interview	100075	Medications	100075	UK Biobank Assessment Centre > Verbal interview > Medications
20003#1141192414	CAT-MUL	157106/101(157207)	-0.264461	-0.563237	-0.00383707	0.0657415	LOGISTIC-BINARY	Treatment/medication code: crestor 10mg tablet	100000	UK Biobank Assessment Centre	100071	Verbal interview	100075	Medications	100075	UK Biobank Assessment Centre > Verbal interview > Medications
40012#6	CAT-MUL	157053/173(157226)	0.0613508	-0.0349808	0.109454	0.0661735	LOGISTIC-BINARY	Behaviour of cancer tumour: Malignant, metastatic site	100091	Health-related outcomes	100092	Cancer register	100092	Cancer register	100092	Health-related outcomes > Cancer register
131638	DATE	145826/11400(157226)	0.0171809	-0.0016997	0.0350254	0.0665202	LOGISTIC-BINARY	Date K58 first reported (irritable bowel syndrome)	100091	Health-related outcomes	1712	First occurrences	2411	Digestive system disorders	2411	Health-related outcomes > First occurrences > Digestive system disorders
132276	DATE	152322/4904(157226)	-0.0315275	-0.0659593	0.00131344	0.0666774	LOGISTIC-BINARY	Date O80 first reported (single spontaneous delivery)	100091	Health-related outcomes	1712	First occurrences	2415	Pregnancy, childbirth and the puerperium	2415	Health-related outcomes > First occurrences > Pregnancy, childbirth and the puerperium
20003#1140869256	CAT-MUL	157187/20(157207)	0.164597	-0.107094	0.302003	0.0667238	LOGISTIC-BINARY	Treatment/medication code: brevinor tablet	100000	UK Biobank Assessment Centre	100071	Verbal interview	100075	Medications	100075	UK Biobank Assessment Centre > Verbal interview > Medications
20003#1140916790	CAT-MUL	156974/233(157207)	0.0754225	-0.0334147	0.137343	0.0667351	LOGISTIC-BINARY	Treatment/medication code: evorel 25 patch	100000	UK Biobank Assessment Centre	100071	Verbal interview	100075	Medications	100075	UK Biobank Assessment Centre > Verbal interview > Medications
20001#1025	CAT-MUL	157197/10(157207)	0.1203	-0.11966	0.220399	0.0668308	LOGISTIC-BINARY	Cancer code, self-reported: gallbladder/bile duct cancer	100000	UK Biobank Assessment Centre	100071	Verbal interview	100074	Medical conditions	100074	UK Biobank Assessment Centre > Verbal interview > Medical conditions
20003#1140869276	CAT-MUL	156980/227(157207)	0.0916688	-0.0259868	0.173951	0.067057	LOGISTIC-BINARY	Treatment/medication code: micronor tablet	100000	UK Biobank Assessment Centre	100071	Verbal interview	100075	Medications	100075	UK Biobank Assessment Centre > Verbal interview > Medications
132170	DATE	155870/1356(157226)	-0.0622018	-0.130733	0.00189515	0.0673084	LOGISTIC-BINARY	Date O04 first reported (medical abortion)	100091	Health-related outcomes	1712	First occurrences	2415	Pregnancy, childbirth and the puerperium	2415	Health-related outcomes > First occurrences > Pregnancy, childbirth and the puerperium
20003#1140865564	CAT-MUL	157125/82(157207)	0.0719109	-0.0610507	0.12588	0.0674223	LOGISTIC-BINARY	Treatment/medication code: imodium 2mg capsule	100000	UK Biobank Assessment Centre	100071	Verbal interview	100075	Medications	100075	UK Biobank Assessment Centre > Verbal interview > Medications
20003#1140868538	CAT-MUL	157181/26(157207)	0.0947286	-0.116936	0.161725	0.0674263	LOGISTIC-BINARY	Treatment/medication code: sustanon 100 oily injection	100000	UK Biobank Assessment Centre	100071	Verbal interview	100075	Medications	100075	UK Biobank Assessment Centre > Verbal interview > Medications
20003#1140874794	CAT-MUL	157193/14(157207)	0.117456		0.213953	0.0677491	LOGISTIC-BINARY	Treatment/medication code: betnesol 500mcg soluble tablet	100000	UK Biobank Assessment Centre	100071	Verbal interview	100075	Medications	100075	UK Biobank Assessment Centre > Verbal interview > Medications
40011#8430	CAT-MUL	157212/14(157226)	-0.941175	-2.04833	0.00700064	0.0679109	LOGISTIC-BINARY	Histology of cancer tumour: Mucoepidermoid carcinoma	100091	Health-related outcomes	100092	Cancer register	100092	Cancer register	100092	Health-related outcomes > Cancer register
20003#1140879668	CAT-MUL	157175/32(157207)	0.0999153	-0.105747	0.171574	0.0680283	LOGISTIC-BINARY	Treatment/medication code: selegiline	100000	UK Biobank Assessment Centre	100071	Verbal interview	100075	Medications	100075	UK Biobank Assessment Centre > Verbal interview > Medications
20003#1140857044	CAT-MUL	157194/13(157207)	-1.00657	-2.18996	0.0259591	0.0681122	LOGISTIC-BINARY	Treatment/medication code: tetralysal 204mg capsule	100000	UK Biobank Assessment Centre	100071	Verbal interview	100075	Medications	100075	UK Biobank Assessment Centre > Verbal interview > Medications
20003#1140872646	CAT-MUL	157187/20(157207)	0.0964113	-0.139245	0.166233	0.0685346	LOGISTIC-BINARY	Treatment/medication code: amoxycillin	100000	UK Biobank Assessment Centre	100071	Verbal interview	100075	Medications	100075	UK Biobank Assessment Centre > Verbal interview > Medications
20003#1140870862	CAT-MUL	157066/141(157207)	0.0662562	-0.0436893	0.119554	0.0686269	LOGISTIC-BINARY	Treatment/medication code: calcichew forte 2.5g chewable tablet	100000	UK Biobank Assessment Centre	100071	Verbal interview	100075	Medications	100075	UK Biobank Assessment Centre > Verbal interview > Medications
20003#1140888510	CAT-MUL	156968/239(157207)	0.0538014	-0.0277668	0.0988449	0.0696466	LOGISTIC-BINARY	Treatment/medication code: verapamil	100000	UK Biobank Assessment Centre	100071	Verbal interview	100075	Medications	100075	UK Biobank Assessment Centre > Verbal interview > Medications
40006#D036	CAT-MUL	157114/112(157226)	-0.251189	-0.538003	0.00122458	0.0697776	LOGISTIC-BINARY	Type of cancer: ICD10: D03.6 Melanoma in situ of upper limb, including shoulder	100091	Health-related outcomes	100092	Cancer register	100092	Cancer register	100092	Health-related outcomes > Cancer register
20003#1140876154	CAT-MUL	157187/20(157207)	0.0979935	-0.124826	0.16827	0.0698228	LOGISTIC-BINARY	Treatment/medication code: flunisolide	100000	UK Biobank Assessment Centre	100071	Verbal interview	100075	Medications	100075	UK Biobank Assessment Centre > Verbal interview > Medications
20003#1140865840	CAT-MUL	157191/16(157207)	0.105382		0.176639	0.0699759	LOGISTIC-BINARY	Treatment/medication code: predfoam 20mg enema	100000	UK Biobank Assessment Centre	100071	Verbal interview	100075	Medications	100075	UK Biobank Assessment Centre > Verbal interview > Medications
20003#1140879404	CAT-MUL	157082/125(157207)	0.0709388	-0.0479404	0.129048	0.0704265	LOGISTIC-BINARY	Treatment/medication code: docusate sodium	100000	UK Biobank Assessment Centre	100071	Verbal interview	100075	Medications	100075	UK Biobank Assessment Centre > Verbal interview > Medications
20003#1140860418	CAT-MUL	157190/17(157207)	0.127204	-0.163313	0.223413	0.0707194	LOGISTIC-BINARY	Treatment/medication code: propranolol hydrochloride+bendrofluazide 80mg/2.5mg capsule	100000	UK Biobank Assessment Centre	100071	Verbal interview	100075	Medications	100075	UK Biobank Assessment Centre > Verbal interview > Medications
4642	CAT-SIN	53462/2984(56446)	0.0270906	-0.00504454	0.0544452	0.0709124	LOGISTIC-BINARY	Ever manic/hyper for 2 days	100000	UK Biobank Assessment Centre	100025	Touchscreen	100059	Psychosocial factors	100060	UK Biobank Assessment Centre > Touchscreen > Psychosocial factors > Mental health
20003#1141180150	CAT-MUL	157166/41(157207)	0.0821383	-0.091197	0.149262	0.0709591	LOGISTIC-BINARY	Treatment/medication code: arcoxia 90mg tablet	100000	UK Biobank Assessment Centre	100071	Verbal interview	100075	Medications	100075	UK Biobank Assessment Centre > Verbal interview > Medications
6148#6	CAT-MUL	53484/2809(56293)	0.0293408	-0.00502204	0.0589588	0.0710013	LOGISTIC-BINARY	Eye problems/disorders: Other serious eye condition	100000	UK Biobank Assessment Centre	100025	Touchscreen	100036	Health and medical history	100041	UK Biobank Assessment Centre > Touchscreen > Health and medical history > Eyesight
20003#1140909800	CAT-MUL	157194/13(157207)	0.105064	-0.149329	0.184841	0.0712821	LOGISTIC-BINARY	Treatment/medication code: flupentixol	100000	UK Biobank Assessment Centre	100071	Verbal interview	100075	Medications	100075	UK Biobank Assessment Centre > Verbal interview > Medications
132138	DATE	156154/1072(157226)	0.0453635	-0.010593	0.0892587	0.0717985	LOGISTIC-BINARY	Date N88 first reported (other noninflammatory disorders of cervix uteri)	100091	Health-related outcomes	1712	First occurrences	2414	Genitourinary system disorders	2414	Health-related outcomes > First occurrences > Genitourinary system disorders
20003#1141200640	CAT-MUL	157182/25(157207)	0.081502	-0.108645	0.14457	0.0720193	LOGISTIC-BINARY	Treatment/medication code: easyhaler salbutamol 100mcg breath-actuated dry powder inh	100000	UK Biobank Assessment Centre	100071	Verbal interview	100075	Medications	100075	UK Biobank Assessment Centre > Verbal interview > Medications
20003#1140888686	CAT-MUL	157185/22(157207)	0.0948902	-0.120386	0.167754	0.0721134	LOGISTIC-BINARY	Treatment/medication code: hydralazine	100000	UK Biobank Assessment Centre	100071	Verbal interview	100075	Medications	100075	UK Biobank Assessment Centre > Verbal interview > Medications
20001#1056	CAT-MUL	157177/30(157207)	-0.548035	-1.19457	0.0193705	0.0724931	LOGISTIC-BINARY	Cancer code, self-reported: chronic myeloid	100000	UK Biobank Assessment Centre	100071	Verbal interview	100074	Medical conditions	100074	UK Biobank Assessment Centre > Verbal interview > Medical conditions
131148	DATE	156794/432(157226)	0.0501363	-0.0210143	0.0945451	0.0727349	LOGISTIC-BINARY	Date H15 first reported (disorders of sclera)	100091	Health-related outcomes	1712	First occurrences	2407	Eye and adnexa disorders	2407	Health-related outcomes > First occurrences > Eye and adnexa disorders
131066	DATE	157068/158(157226)	0.0669561	-0.0426034	0.119639	0.0728585	LOGISTIC-BINARY	Date G52 first reported (disorders of other cranial nerves)	100091	Health-related outcomes	1712	First occurrences	2406	Nervous system disorders	2406	Health-related outcomes > First occurrences > Nervous system disorders
20003#1140872590	CAT-MUL	157187/20(157207)	0.0951369	-0.140229	0.161738	0.073656	LOGISTIC-BINARY	Treatment/medication code: phenoxymethylpenicillin	100000	UK Biobank Assessment Centre	100071	Verbal interview	100075	Medications	100075	UK Biobank Assessment Centre > Verbal interview > Medications
20003#1141180936	CAT-MUL	157136/71(157207)	0.0796037	-0.0738546	0.137789	0.0738499	LOGISTIC-BINARY	Treatment/medication code: calcium carbonate+colecalciferol 1.25g/5micrograms tablet	100000	UK Biobank Assessment Centre	100071	Verbal interview	100075	Medications	100075	UK Biobank Assessment Centre > Verbal interview > Medications
131926	DATE	155105/2121(157226)	0.0323594	-0.00666583	0.0643799	0.073953	LOGISTIC-BINARY	Date M53 first reported (other dorsopathies, not elsewhere classified)	100091	Health-related outcomes	1712	First occurrences	2413	Musculoskeletal system and connective tissue disorders	2413	Health-related outcomes > First occurrences > Musculoskeletal system and connective tissue disorders
20003#1141192736	CAT-MUL	156330/877(157207)	0.0383896	-0.0118503	0.0747667	0.0748425	LOGISTIC-BINARY	Treatment/medication code: ezetimibe	100000	UK Biobank Assessment Centre	100071	Verbal interview	100075	Medications	100075	UK Biobank Assessment Centre > Verbal interview > Medications
20003#1141162764	CAT-MUL	156879/328(157207)	0.0530997	-0.0255407	0.0980613	0.0749545	LOGISTIC-BINARY	Treatment/medication code: tolterodine l-tartrate	100000	UK Biobank Assessment Centre	100071	Verbal interview	100075	Medications	100075	UK Biobank Assessment Centre > Verbal interview > Medications
6155#4	CAT-MUL	150700/5886(156586)	-0.026402	-0.0562174	0.00184099	0.0754501	LOGISTIC-BINARY	Vitamin and mineral supplements: Vitamin D	100000	UK Biobank Assessment Centre	100025	Touchscreen	100036	Health and medical history	100045	UK Biobank Assessment Centre > Touchscreen > Health and medical history > Medication
20003#1141180592	CAT-MUL	157176/31(157207)	0.0903932	-0.111439	0.154549	0.0755967	LOGISTIC-BINARY	Treatment/medication code: perindopril+indapamide	100000	UK Biobank Assessment Centre	100071	Verbal interview	100075	Medications	100075	UK Biobank Assessment Centre > Verbal interview > Medications
40011#8721	CAT-MUL	157119/107(157226)	0.0702425	-0.0542272	0.123933	0.0756122	LOGISTIC-BINARY	Histology of cancer tumour: Nodular melanoma	100091	Health-related outcomes	100092	Cancer register	100092	Cancer register	100092	Health-related outcomes > Cancer register
20003#1140870520	CAT-MUL	157197/10(157207)	0.0992788		0.178272	0.075915	LOGISTIC-BINARY	Treatment/medication code: cytamen 1mg/1ml injection	100000	UK Biobank Assessment Centre	100071	Verbal interview	100075	Medications	100075	UK Biobank Assessment Centre > Verbal interview > Medications
5934-3	CAT-SIN	351/847	-999	-999	-999	0.0760008	MULTINOMIAL-LOGISTIC	Which eye(s) affected by other serious eye condition	100000	UK Biobank Assessment Centre	100025	Touchscreen	100036	Health and medical history	100041	UK Biobank Assessment Centre > Touchscreen > Health and medical history > Eyesight
40006#C181	CAT-MUL	157193/33(157226)	0.093344	-0.113993	0.16368	0.0760096	LOGISTIC-BINARY	Type of cancer: ICD10: C18.1 Appendix	100091	Health-related outcomes	100092	Cancer register	100092	Cancer register	100092	Health-related outcomes > Cancer register
131360	DATE	156633/593(157226)	0.0471955	-0.0174634	0.0894444	0.0762194	LOGISTIC-BINARY	Date I60 first reported (subarachnoid haemorrhage)	100091	Health-related outcomes	1712	First occurrences	2409	Circulatory system disorders	2409	Health-related outcomes > First occurrences > Circulatory system disorders
131132	DATE	151638/5588(157226)	0.0209366	-0.00348162	0.0429943	0.0768047	LOGISTIC-BINARY	Date H02 first reported (other disorders of eyelid)	100091	Health-related outcomes	1712	First occurrences	2407	Eye and adnexa disorders	2407	Health-related outcomes > First occurrences > Eye and adnexa disorders
130724	DATE	156856/370(157226)	0.05196	-0.0243416	0.0968002	0.0769231	LOGISTIC-BINARY	Date E22 first reported (hyperfunction of pituitary gland)	100091	Health-related outcomes	1712	First occurrences	2404	Endocrine, nutritional and metabolic diseases	2404	Health-related outcomes > First occurrences > Endocrine, nutritional and metabolic diseases
130880	DATE	157135/91(157226)	0.075732	-0.0661322	0.131671	0.0771868	LOGISTIC-BINARY	Date F23 first reported (acute and transient psychotic disorders)	100091	Health-related outcomes	1712	First occurrences	2405	Mental and behavioural disorders	2405	Health-related outcomes > First occurrences > Mental and behavioural disorders
131874	DATE	156340/886(157226)	0.0420537	-0.0134707	0.0814057	0.0777452	LOGISTIC-BINARY	Date M18 first reported (arthrosis of first carpometacarpal joint)	100091	Health-related outcomes	1712	First occurrences	2413	Musculoskeletal system and connective tissue disorders	2413	Health-related outcomes > First occurrences > Musculoskeletal system and connective tissue disorders
20001#1065	CAT-MUL	157067/140(157207)	0.0705593	-0.0503405	0.125615	0.0777629	LOGISTIC-BINARY	Cancer code, self-reported: thyroid cancer	100000	UK Biobank Assessment Centre	100071	Verbal interview	100074	Medical conditions	100074	UK Biobank Assessment Centre > Verbal interview > Medical conditions
132120	DATE	157085/141(157226)	0.0733325	-0.0500649	0.138193	0.0780139	LOGISTIC-BINARY	Date N77 first reported (vulvovaginal ulceration and inflammation in diseases classified elsewhere)	100091	Health-related outcomes	1712	First occurrences	2414	Genitourinary system disorders	2414	Health-related outcomes > First occurrences > Genitourinary system disorders
20003#1140871336	CAT-MUL	157122/85(157207)	0.074961	-0.0638663	0.130973	0.0782284	LOGISTIC-BINARY	Treatment/medication code: indomethacin	100000	UK Biobank Assessment Centre	100071	Verbal interview	100075	Medications	100075	UK Biobank Assessment Centre > Verbal interview > Medications
20001#1031	CAT-MUL	157195/12(157207)	0.119391		0.205085	0.0784888	LOGISTIC-BINARY	Cancer code, self-reported: meningeal cancer / malignant meningioma	100000	UK Biobank Assessment Centre	100071	Verbal interview	100074	Medical conditions	100074	UK Biobank Assessment Centre > Verbal interview > Medical conditions
5452	CAT-SIN	4295/7573(11868)	0.0342248	-0.00276563	0.0735142	0.0785416	LOGISTIC-BINARY	Leg pain when standing still or sitting	100000	UK Biobank Assessment Centre	100025	Touchscreen	100036	Health and medical history	100038	UK Biobank Assessment Centre > Touchscreen > Health and medical history > Claudication and peripheral artery disease
20003#1140865762	CAT-MUL	157167/40(157207)	-0.449024	-0.98899	0.0159846	0.0789435	LOGISTIC-BINARY	Treatment/medication code: regulan 3.6g/sachet powder	100000	UK Biobank Assessment Centre	100071	Verbal interview	100075	Medications	100075	UK Biobank Assessment Centre > Verbal interview > Medications
20003#1140916682	CAT-MUL	154686/2521(157207)	-0.0415968	-0.0895604	0.00348553	0.0807767	LOGISTIC-BINARY	Treatment/medication code: evening primrose oil	100000	UK Biobank Assessment Centre	100071	Verbal interview	100075	Medications	100075	UK Biobank Assessment Centre > Verbal interview > Medications
132150	DATE	153232/3994(157226)	-0.0335853	-0.0721295	0.00311173	0.0809395	LOGISTIC-BINARY	Date N94 first reported (pain and other conditions associated with female genital organs and menstrual cycle)	100091	Health-related outcomes	1712	First occurrences	2414	Genitourinary system disorders	2414	Health-related outcomes > First occurrences > Genitourinary system disorders
20003#1141175690	CAT-MUL	157074/133(157207)	0.073922	-0.0514357	0.132862	0.082037	LOGISTIC-BINARY	Treatment/medication code: actonel 5mg tablet	100000	UK Biobank Assessment Centre	100071	Verbal interview	100075	Medications	100075	UK Biobank Assessment Centre > Verbal interview > Medications
20003#1140871162	CAT-MUL	157196/11(157207)	-1.04312	-2.34046	-0.0248887	0.0834492	LOGISTIC-BINARY	Treatment/medication code: vitamins capsule bpc	100000	UK Biobank Assessment Centre	100071	Verbal interview	100075	Medications	100075	UK Biobank Assessment Centre > Verbal interview > Medications
40011#9080	CAT-MUL	157190/36(157226)	-0.474177	-1.05563	0.0281354	0.0846937	LOGISTIC-BINARY	Histology of cancer tumour: Teratoma malignant, NOS	100091	Health-related outcomes	100092	Cancer register	100092	Cancer register	100092	Health-related outcomes > Cancer register
131554	DATE	156323/903(157226)	0.0441147	-0.014494	0.0858225	0.0852407	LOGISTIC-BINARY	Date K01 first reported (embedded and impacted teeth)	100091	Health-related outcomes	1712	First occurrences	2411	Digestive system disorders	2411	Health-related outcomes > First occurrences > Digestive system disorders
20003#1141180598	CAT-MUL	157175/32(157207)	0.100471	-0.13442	0.173364	0.0856117	LOGISTIC-BINARY	Treatment/medication code: coversyl plus 4mg/1.25mg tablet	100000	UK Biobank Assessment Centre	100071	Verbal interview	100075	Medications	100075	UK Biobank Assessment Centre > Verbal interview > Medications
20003#1141173814	CAT-MUL	157183/24(157207)	0.0898477	-0.134422	0.156198	0.0861163	LOGISTIC-BINARY	Treatment/medication code: zoledronic acid	100000	UK Biobank Assessment Centre	100071	Verbal interview	100075	Medications	100075	UK Biobank Assessment Centre > Verbal interview > Medications
20003#1141146138	CAT-MUL	156187/1020(157207)	-0.063155	-0.138243	0.00478425	0.0861806	LOGISTIC-BINARY	Treatment/medication code: lipitor 10mg tablet	100000	UK Biobank Assessment Centre	100071	Verbal interview	100075	Medications	100075	UK Biobank Assessment Centre > Verbal interview > Medications
40006#D472	CAT-MUL	157196/30(157226)	0.0937629	-0.127631	0.162037	0.0867916	LOGISTIC-BINARY	Type of cancer: ICD10: D47.2 Monoclonal gammopathy	100091	Health-related outcomes	100092	Cancer register	100092	Cancer register	100092	Health-related outcomes > Cancer register
132456	DATE	157125/101(157226)	-0.247788	-0.548755	0.0145867	0.0869341	LOGISTIC-BINARY	Date Q14 first reported (congenital malformations of posterior segment of eye)	100091	Health-related outcomes	1712	First occurrences	2417	Congenital disruptions and chromosomal abnormalities	2417	Health-related outcomes > First occurrences > Congenital disruptions and chromosomal abnormalities
20003#1141169844	CAT-MUL	157159/48(157207)	0.0772699	-0.0880001	0.137931	0.0872179	LOGISTIC-BINARY	Treatment/medication code: dexamethasone+hypromellose 0.1%/0.5% eye drops	100000	UK Biobank Assessment Centre	100071	Verbal interview	100075	Medications	100075	UK Biobank Assessment Centre > Verbal interview > Medications
132526	DATE	157182/44(157226)	-0.410281	-0.917155	0.0279792	0.0878121	LOGISTIC-BINARY	Date Q55 first reported (other congenital malformations of male genital organs)	100091	Health-related outcomes	1712	First occurrences	2417	Congenital disruptions and chromosomal abnormalities	2417	Health-related outcomes > First occurrences > Congenital disruptions and chromosomal abnormalities
20001#1007	CAT-MUL	157194/13(157207)	0.101327	-0.160698	0.185234	0.0883395	LOGISTIC-BINARY	Cancer code, self-reported: nasal cavity cancer	100000	UK Biobank Assessment Centre	100071	Verbal interview	100074	Medical conditions	100074	UK Biobank Assessment Centre > Verbal interview > Medical conditions
20003#1140868866	CAT-MUL	157197/10(157207)	0.0896653		0.159969	0.0894719	LOGISTIC-BINARY	Treatment/medication code: bromocriptine	100000	UK Biobank Assessment Centre	100071	Verbal interview	100075	Medications	100075	UK Biobank Assessment Centre > Verbal interview > Medications
130904	DATE	155913/1313(157226)	0.0356394	-0.0115092	0.0719928	0.090151	LOGISTIC-BINARY	Date F40 first reported (phobic anxiety disorders)	100091	Health-related outcomes	1712	First occurrences	2405	Mental and behavioural disorders	2405	Health-related outcomes > First occurrences > Mental and behavioural disorders
40006#C183	CAT-MUL	157153/73(157226)	0.0657522	-0.066483	0.121201	0.0902097	LOGISTIC-BINARY	Type of cancer: ICD10: C18.3 Hepatic flexure	100091	Health-related outcomes	100092	Cancer register	100092	Cancer register	100092	Health-related outcomes > Cancer register
132568	DATE	157135/91(157226)	0.0720131	-0.0683946	0.128976	0.0904129	LOGISTIC-BINARY	Date Q79 first reported (congenital malformations of musculoskeletal system, not elsewhere classified)	100091	Health-related outcomes	1712	First occurrences	2417	Congenital disruptions and chromosomal abnormalities	2417	Health-related outcomes > First occurrences > Congenital disruptions and chromosomal abnormalities
20003#1140862016	CAT-MUL	157168/39(157207)	0.123349	-0.0993653	0.223426	0.0907007	LOGISTIC-BINARY	Treatment/medication code: ventodisks 200micrograms/blister disks+diskhaler	100000	UK Biobank Assessment Centre	100071	Verbal interview	100075	Medications	100075	UK Biobank Assessment Centre > Verbal interview > Medications
6145#2	CAT-MUL	138204/18222(156426)	-0.014546	-0.0316802	0.0020298	0.0910152	LOGISTIC-BINARY	Illness, injury, bereavement, stress in last 2 years: Serious illness, injury or assault of a close relative	100000	UK Biobank Assessment Centre	100025	Touchscreen	100059	Psychosocial factors	100060	UK Biobank Assessment Centre > Touchscreen > Psychosocial factors > Mental health
5463	CAT-SIN	8241/3860(12101)	0.0305524	-0.00493506	0.0664523	0.0913716	LOGISTIC-BINARY	Leg pain in calf/calves	100000	UK Biobank Assessment Centre	100025	Touchscreen	100036	Health and medical history	100038	UK Biobank Assessment Centre > Touchscreen > Health and medical history > Claudication and peripheral artery disease
20003#1140872434	CAT-MUL	157189/18(157207)	0.0878454	-0.134937	0.153308	0.0919151	LOGISTIC-BINARY	Treatment/medication code: half-sinemet cr m/r tablet	100000	UK Biobank Assessment Centre	100071	Verbal interview	100075	Medications	100075	UK Biobank Assessment Centre > Verbal interview > Medications
20003#1141192260	CAT-MUL	157191/16(157207)	0.107011	-0.154935	0.19498	0.0922282	LOGISTIC-BINARY	Treatment/medication code: levitra 20mg tablet	100000	UK Biobank Assessment Centre	100071	Verbal interview	100075	Medications	100075	UK Biobank Assessment Centre > Verbal interview > Medications
20003#1140880234	CAT-MUL	157184/23(157207)	-0.595772	-1.34724	0.0374879	0.0933251	LOGISTIC-BINARY	Treatment/medication code: dianette tablet	100000	UK Biobank Assessment Centre	100071	Verbal interview	100075	Medications	100075	UK Biobank Assessment Centre > Verbal interview > Medications
40011#8240	CAT-MUL	157091/135(157226)	0.0668179	-0.0547233	0.120618	0.093459	LOGISTIC-BINARY	Histology of cancer tumour: Carcinoid tumor	100091	Health-related outcomes	100092	Cancer register	100092	Cancer register	100092	Health-related outcomes > Cancer register
131706	DATE	156750/476(157226)	-0.0977337	-0.217017	0.00948925	0.0940104	LOGISTIC-BINARY	Date L05 first reported (pilonidal cyst)	100091	Health-related outcomes	1712	First occurrences	2412	Skin and subcutaneous tissue disorders	2412	Health-related outcomes > First occurrences > Skin and subcutaneous tissue disorders
20003#1141145638	CAT-MUL	157141/66(157207)	0.0754235	-0.0806364	0.135703	0.0941507	LOGISTIC-BINARY	Treatment/medication code: nasobec aqueous 50micrograms nasal spray	100000	UK Biobank Assessment Centre	100071	Verbal interview	100075	Medications	100075	UK Biobank Assessment Centre > Verbal interview > Medications
40011#8091	CAT-MUL	157102/124(157226)	-0.214333	-0.481626	0.0177605	0.0956036	LOGISTIC-BINARY	Histology of cancer tumour: Multifocal superficial basal cell carcinoma	100091	Health-related outcomes	100092	Cancer register	100092	Cancer register	100092	Health-related outcomes > Cancer register
40006#C159	CAT-MUL	157160/66(157226)	0.0728265	-0.0771304	0.130649	0.0961474	LOGISTIC-BINARY	Type of cancer: ICD10: C15.9 Oesophagus, unspecified	100091	Health-related outcomes	100092	Cancer register	100092	Cancer register	100092	Health-related outcomes > Cancer register
20003#1140910670	CAT-MUL	157193/14(157207)	-0.826354	-1.89319	-0.0191647	0.0963021	LOGISTIC-BINARY	Treatment/medication code: niacin	100000	UK Biobank Assessment Centre	100071	Verbal interview	100075	Medications	100075	UK Biobank Assessment Centre > Verbal interview > Medications
20003#1141188408	CAT-MUL	157189/18(157207)	0.0953748	-0.155194	0.168645	0.0966657	LOGISTIC-BINARY	Treatment/medication code: tritace 1.25mg tablet	100000	UK Biobank Assessment Centre	100071	Verbal interview	100075	Medications	100075	UK Biobank Assessment Centre > Verbal interview > Medications
20003#1140870788	CAT-MUL	156281/926(157207)	0.0406953	-0.0155686	0.081427	0.0966753	LOGISTIC-BINARY	Treatment/medication code: calcium salts	100000	UK Biobank Assessment Centre	100071	Verbal interview	100075	Medications	100075	UK Biobank Assessment Centre > Verbal interview > Medications
1707-1	CAT-SIN	139488/157197	-999	-999	-999	0.0967421	MULTINOMIAL-LOGISTIC	Handedness (chirality/laterality)	100000	UK Biobank Assessment Centre	100025	Touchscreen	100033	Early life factors	100033	UK Biobank Assessment Centre > Touchscreen > Early life factors
131790	DATE	155213/2013(157226)	0.032575	-0.00928978	0.0673581	0.0968261	LOGISTIC-BINARY	Date L70 first reported (acne)	100091	Health-related outcomes	1712	First occurrences	2412	Skin and subcutaneous tissue disorders	2412	Health-related outcomes > First occurrences > Skin and subcutaneous tissue disorders
20003#1141168648	CAT-MUL	157170/37(157207)	0.0891919	-0.120981	0.154701	0.0970449	LOGISTIC-BINARY	Treatment/medication code: solpadeine tablet	100000	UK Biobank Assessment Centre	100071	Verbal interview	100075	Medications	100075	UK Biobank Assessment Centre > Verbal interview > Medications
20001#1021	CAT-MUL	157185/22(157207)	0.0947342	-0.15369	0.174272	0.0971479	LOGISTIC-BINARY	Cancer code, self-reported: anal cancer	100000	UK Biobank Assessment Centre	100071	Verbal interview	100074	Medical conditions	100074	UK Biobank Assessment Centre > Verbal interview > Medical conditions
20003#1140881414	CAT-MUL	157171/36(157207)	-0.454374	-1.03515	0.0139958	0.0972319	LOGISTIC-BINARY	Treatment/medication code: gastrocote liquid	100000	UK Biobank Assessment Centre	100071	Verbal interview	100075	Medications	100075	UK Biobank Assessment Centre > Verbal interview > Medications
20003#1140874866	CAT-MUL	157083/124(157207)	0.0744799	-0.0610506	0.13299	0.0987452	LOGISTIC-BINARY	Treatment/medication code: carbimazole	100000	UK Biobank Assessment Centre	100071	Verbal interview	100075	Medications	100075	UK Biobank Assessment Centre > Verbal interview > Medications
20003#1140881330	CAT-MUL	157197/10(157207)	0.117751		0.217224	0.0999587	LOGISTIC-BINARY	Treatment/medication code: magnesium hydroxide	100000	UK Biobank Assessment Centre	100071	Verbal interview	100075	Medications	100075	UK Biobank Assessment Centre > Verbal interview > Medications
20003#1140876588	CAT-MUL	157195/12(157207)	0.106141		0.197913	0.100147	LOGISTIC-BINARY	Treatment/medication code: ergocalciferol product	100000	UK Biobank Assessment Centre	100071	Verbal interview	100075	Medications	100075	UK Biobank Assessment Centre > Verbal interview > Medications
23063	CAT-SIN	2991/53(3044)	-0.341413	-0.779919	0.00622377	0.100421	LOGISTIC-BINARY	HTLV-1 seropositivity for Human T-Lymphotropic Virus 1	100078	Biological samples	100080	Assay results	51428	Blood assays	51428	Biological samples > Assay results > Blood assays > Infectious Diseases
130178	DATE	151241/5985(157226)	0.0195619	-0.00491353	0.0418195	0.100636	LOGISTIC-BINARY	Date B02 first reported (zoster [herpes zoster])	100091	Health-related outcomes	1712	First occurrences	2401	Certain infectious and parasitic diseases	2401	Health-related outcomes > First occurrences > Certain infectious and parasitic diseases
1180	CAT-SIN	140521	0.00821744	-0.00155755	0.0179924	0.100833	ORDERED-LOGISTIC	Morning/evening person (chronotype)	100000	UK Biobank Assessment Centre	100025	Touchscreen	100050	Lifestyle and environment	100057	UK Biobank Assessment Centre > Touchscreen > Lifestyle and environment > Sleep
40006#C439	CAT-MUL	157188/38(157226)	-0.435122	-0.996044	0.0463121	0.100943	LOGISTIC-BINARY	Type of cancer: ICD10: C43.9 Malignant melanoma of skin, unspecified	100091	Health-related outcomes	100092	Cancer register	100092	Cancer register	100092	Health-related outcomes > Cancer register
20003#1140878418	CAT-MUL	157193/14(157207)	0.112429		0.201814	0.100951	LOGISTIC-BINARY	Treatment/medication code: alphosyl hc cream	100000	UK Biobank Assessment Centre	100071	Verbal interview	100075	Medications	100075	UK Biobank Assessment Centre > Verbal interview > Medications
23065	CAT-SIN	132/2912(3044)	0.206803	-0.00779689	0.469531	0.101178	LOGISTIC-BINARY	BKV seropositivity for Human Polyomavirus BKV	100078	Biological samples	100080	Assay results	51428	Blood assays	51428	Biological samples > Assay results > Blood assays > Infectious Diseases
40006#C900	CAT-MUL	156971/255(157226)	-0.13287	-0.299876	0.0143859	0.10129	LOGISTIC-BINARY	Type of cancer: ICD10: C90.0 Multiple myeloma	100091	Health-related outcomes	100092	Cancer register	100092	Cancer register	100092	Health-related outcomes > Cancer register
20003#1140869362	CAT-MUL	157084/123(157207)	0.10113	-0.0528302	0.194648	0.101527	LOGISTIC-BINARY	Treatment/medication code: femulen tablet	100000	UK Biobank Assessment Centre	100071	Verbal interview	100075	Medications	100075	UK Biobank Assessment Centre > Verbal interview > Medications
131230	DATE	153854/3372(157226)	0.0249435	-0.007073	0.0526273	0.101656	LOGISTIC-BINARY	Date H66 first reported (suppurative and unspecified otitis media)	100091	Health-related outcomes	1712	First occurrences	2408	Ear and mastoid process disorders	2408	Health-related outcomes > First occurrences > Ear and mastoid process disorders
20003#1140883748	CAT-MUL	156718/489(157207)	-0.0921508	-0.207584	0.0111346	0.101942	LOGISTIC-BINARY	Treatment/medication code: selenium product	100000	UK Biobank Assessment Centre	100071	Verbal interview	100075	Medications	100075	UK Biobank Assessment Centre > Verbal interview > Medications
23055	CAT-SIN	289/2755(3044)	0.128921	-0.00972567	0.293071	0.101992	LOGISTIC-BINARY	HHV-6 overall seropositivity for Human Herpesvirus-6	100078	Biological samples	100080	Assay results	51428	Blood assays	51428	Biological samples > Assay results > Blood assays > Infectious Diseases
132118	DATE	155597/1629(157226)	0.0357601	-0.0113777	0.0752807	0.102158	LOGISTIC-BINARY	Date N76 first reported (other inflammation of vagina and vulva)	100091	Health-related outcomes	1712	First occurrences	2414	Genitourinary system disorders	2414	Health-related outcomes > First occurrences > Genitourinary system disorders
131304	DATE	155838/1388(157226)	0.0304007	-0.0111241	0.0630873	0.102261	LOGISTIC-BINARY	Date I24 first reported (other acute ischaemic heart diseases)	100091	Health-related outcomes	1712	First occurrences	2409	Circulatory system disorders	2409	Health-related outcomes > First occurrences > Circulatory system disorders
20003#1140879634	CAT-MUL	157004/203(157207)	0.0644291	-0.0440748	0.12209	0.102939	LOGISTIC-BINARY	Treatment/medication code: trazodone	100000	UK Biobank Assessment Centre	100071	Verbal interview	100075	Medications	100075	UK Biobank Assessment Centre > Verbal interview > Medications
20003#1140868170	CAT-MUL	157013/194(157207)	0.0573156	-0.0438964	0.107247	0.103022	LOGISTIC-BINARY	Treatment/medication code: prochlorperazine	100000	UK Biobank Assessment Centre	100071	Verbal interview	100075	Medications	100075	UK Biobank Assessment Centre > Verbal interview > Medications
20003#1141180036	CAT-MUL	156856/351(157207)	0.0501261	-0.0294979	0.0963117	0.103046	LOGISTIC-BINARY	Treatment/medication code: fybogel orange s/f granules	100000	UK Biobank Assessment Centre	100071	Verbal interview	100075	Medications	100075	UK Biobank Assessment Centre > Verbal interview > Medications
40013#1820	CAT-MUL	157207/19(157226)	0.0985511	-0.15873	0.188486	0.103147	LOGISTIC-BINARY	Type of cancer: ICD9: 1820 Malignant neoplasm of corpus uteri, except isthmus	100091	Health-related outcomes	100092	Cancer register	100092	Cancer register	100092	Health-related outcomes > Cancer register
24008	CONTINUOUS	145121	0.00423986	-0.000863751	0.00934348	0.10347	LINEAR	Particulate matter air pollution 2.5-10um; 2010	100088	Additional exposures	113	Local environment	114	Residential air pollution	114	Additional exposures > Local environment > Residential air pollution
20003#1140860904	CAT-MUL	157126/81(157207)	0.0674028	-0.0711201	0.122847	0.103553	LOGISTIC-BINARY	Treatment/medication code: trandolapril	100000	UK Biobank Assessment Centre	100071	Verbal interview	100075	Medications	100075	UK Biobank Assessment Centre > Verbal interview > Medications
23069	CAT-SIN	2964/80(3044)	0.0625365	-0.0594742	0.131256	0.103983	LOGISTIC-BINARY	HPV 18 seropositivity for Human Papillomavirus type-18	100078	Biological samples	100080	Assay results	51428	Blood assays	51428	Biological samples > Assay results > Blood assays > Infectious Diseases
23052	CAT-SIN	225/2819(3044)	0.15041	-0.0114489	0.341925	0.10407	LOGISTIC-BINARY	VZV seropositivity for Varicella Zoster Virus	100078	Biological samples	100080	Assay results	51428	Blood assays	51428	Biological samples > Assay results > Blood assays > Infectious Diseases
40006#C880	CAT-MUL	157214/12(157226)	0.168401	-0.198886	0.298876	0.104127	LOGISTIC-BINARY	Type of cancer: ICD10: C88.0 Waldenstrom's macroglobulinaemia	100091	Health-related outcomes	100092	Cancer register	100092	Cancer register	100092	Health-related outcomes > Cancer register
130188	DATE	151295/5931(157226)	0.0198081	-0.0052387	0.0425942	0.104511	LOGISTIC-BINARY	Date B07 first reported (viral warts)	100091	Health-related outcomes	1712	First occurrences	2401	Certain infectious and parasitic diseases	2401	Health-related outcomes > First occurrences > Certain infectious and parasitic diseases
131836	DATE	141004/16222(157226)	0.0130547	-0.00305857	0.0285098	0.104629	LOGISTIC-BINARY	Date L98 first reported (other disorders of skin and subcutaneous tissue, not elsewhere classified)	100091	Health-related outcomes	1712	First occurrences	2412	Skin and subcutaneous tissue disorders	2412	Health-related outcomes > First occurrences > Skin and subcutaneous tissue disorders
20003#1141200322	CAT-MUL	156961/246(157207)	0.0540167	-0.0384586	0.102168	0.104922	LOGISTIC-BINARY	Treatment/medication code: solifenacin	100000	UK Biobank Assessment Centre	100071	Verbal interview	100075	Medications	100075	UK Biobank Assessment Centre > Verbal interview > Medications
40011#8200	CAT-MUL	157203/23(157226)	0.0913122	-0.155361	0.159634	0.105976	LOGISTIC-BINARY	Histology of cancer tumour: Adenoid cystic carcinoma	100091	Health-related outcomes	100092	Cancer register	100092	Cancer register	100092	Health-related outcomes > Cancer register
132244	DATE	156941/285(157226)	0.0722158	-0.0331315	0.141379	0.106222	LOGISTIC-BINARY	Date O60 first reported (preterm delivery)	100091	Health-related outcomes	1712	First occurrences	2415	Pregnancy, childbirth and the puerperium	2415	Health-related outcomes > First occurrences > Pregnancy, childbirth and the puerperium
40006#C446	CAT-MUL	156792/434(157226)	-0.0957969	-0.217561	0.0121216	0.106364	LOGISTIC-BINARY	Type of cancer: ICD10: C44.6 Skin of upper limb, including shoulder	100091	Health-related outcomes	100092	Cancer register	100092	Cancer register	100092	Health-related outcomes > Cancer register
1608	INTEGER	113037	-0.0176623	-0.0393694	0.00404483	0.106469	ORDERED-LOGISTIC	Average weekly fortified wine intake	100000	UK Biobank Assessment Centre	100025	Touchscreen	100050	Lifestyle and environment	100051	UK Biobank Assessment Centre > Touchscreen > Lifestyle and environment > Alcohol
130186	DATE	155532/1694(157226)	-0.0472568	-0.106567	0.00783752	0.107314	LOGISTIC-BINARY	Date B06 first reported (rubella [german measles])	100091	Health-related outcomes	1712	First occurrences	2401	Certain infectious and parasitic diseases	2401	Health-related outcomes > First occurrences > Certain infectious and parasitic diseases
6119-3	CAT-SIN	516/706	-999	-999	-999	0.108834	MULTINOMIAL-LOGISTIC	Which eye(s) affected by glaucoma	100000	UK Biobank Assessment Centre	100025	Touchscreen	100036	Health and medical history	100041	UK Biobank Assessment Centre > Touchscreen > Health and medical history > Eyesight
20003#1140883706	CAT-MUL	157169/38(157207)	0.0938059	-0.125728	0.164048	0.10894	LOGISTIC-BINARY	Treatment/medication code: nedocromil	100000	UK Biobank Assessment Centre	100071	Verbal interview	100075	Medications	100075	UK Biobank Assessment Centre > Verbal interview > Medications
40011#9732	CAT-MUL	156969/257(157226)	-0.128611	-0.29397	0.0168457	0.108994	LOGISTIC-BINARY	Histology of cancer tumour: Multiple myeloma	100091	Health-related outcomes	100092	Cancer register	100092	Cancer register	100092	Health-related outcomes > Cancer register
131736	DATE	156715/511(157226)	0.0474824	-0.0247809	0.0933345	0.109021	LOGISTIC-BINARY	Date L28 first reported (lichen simplex chronicus and prurigo)	100091	Health-related outcomes	1712	First occurrences	2412	Skin and subcutaneous tissue disorders	2412	Health-related outcomes > First occurrences > Skin and subcutaneous tissue disorders
6150#1	CAT-MUL	154498/2486(156984)	0.0240825	-0.00795003	0.0516596	0.109685	LOGISTIC-BINARY	Vascular/heart problems diagnosed by doctor: Heart attack	100000	UK Biobank Assessment Centre	100025	Touchscreen	100036	Health and medical history	100044	UK Biobank Assessment Centre > Touchscreen > Health and medical history > Medical conditions
20003#1140911698	CAT-MUL	157145/62(157207)	0.0769212	-0.0866115	0.13812	0.10969	LOGISTIC-BINARY	Treatment/medication code: slozem 120mg m/r capsule	100000	UK Biobank Assessment Centre	100071	Verbal interview	100075	Medications	100075	UK Biobank Assessment Centre > Verbal interview > Medications
20003#1140879824	CAT-MUL	157190/17(157207)	0.0946982		0.172559	0.110108	LOGISTIC-BINARY	Treatment/medication code: labetalol	100000	UK Biobank Assessment Centre	100071	Verbal interview	100075	Medications	100075	UK Biobank Assessment Centre > Verbal interview > Medications
20003#1141153248	CAT-MUL	157183/24(157207)	0.104914	-0.152815	0.187902	0.110245	LOGISTIC-BINARY	Treatment/medication code: colazide 750mg capsule	100000	UK Biobank Assessment Centre	100071	Verbal interview	100075	Medications	100075	UK Biobank Assessment Centre > Verbal interview > Medications
20001#1059	CAT-MUL	155994/1213(157207)	-0.054192	-0.123205	0.00878424	0.11033	LOGISTIC-BINARY	Cancer code, self-reported: malignant melanoma	100000	UK Biobank Assessment Centre	100071	Verbal interview	100074	Medical conditions	100074	UK Biobank Assessment Centre > Verbal interview > Medical conditions
20003#1140868458	CAT-MUL	157140/67(157207)	-0.301141	-0.696548	0.0363214	0.111309	LOGISTIC-BINARY	Treatment/medication code: hormonin tablet	100000	UK Biobank Assessment Centre	100071	Verbal interview	100075	Medications	100075	UK Biobank Assessment Centre > Verbal interview > Medications
20003#1141179974	CAT-MUL	157050/157(157207)	0.0570738	-0.0484534	0.110203	0.111674	LOGISTIC-BINARY	Treatment/medication code: cozaar 25mg tablet	100000	UK Biobank Assessment Centre	100071	Verbal interview	100075	Medications	100075	UK Biobank Assessment Centre > Verbal interview > Medications
20003#1140871180	CAT-MUL	157170/37(157207)	0.0819716	-0.117045	0.147689	0.111951	LOGISTIC-BINARY	Treatment/medication code: rhumalgan 25mg e/c tablet	100000	UK Biobank Assessment Centre	100071	Verbal interview	100075	Medications	100075	UK Biobank Assessment Centre > Verbal interview > Medications
40006#D059	CAT-MUL	157211/15(157226)	-0.813641	-1.919	0.0492375	0.112147	LOGISTIC-BINARY	Type of cancer: ICD10: D05.9 Carcinoma in situ of breast, unspecified	100091	Health-related outcomes	100092	Cancer register	100092	Cancer register	100092	Health-related outcomes > Cancer register
20003#1140909780	CAT-MUL	157178/29(157207)	0.0829586	-0.129462	0.150396	0.112193	LOGISTIC-BINARY	Treatment/medication code: colestyramine	100000	UK Biobank Assessment Centre	100071	Verbal interview	100075	Medications	100075	UK Biobank Assessment Centre > Verbal interview > Medications
20003#1140876592	CAT-MUL	155055/2152(157207)	-0.0397827	-0.0903773	0.00743537	0.112283	LOGISTIC-BINARY	Treatment/medication code: multivitamin+mineral preparations	100000	UK Biobank Assessment Centre	100071	Verbal interview	100075	Medications	100075	UK Biobank Assessment Centre > Verbal interview > Medications
20003#1141200564	CAT-MUL	157095/112(157207)	0.0702747	-0.0701657	0.127952	0.11342	LOGISTIC-BINARY	Treatment/medication code: duloxetine	100000	UK Biobank Assessment Centre	100071	Verbal interview	100075	Medications	100075	UK Biobank Assessment Centre > Verbal interview > Medications
20003#1140875816	CAT-MUL	157184/23(157207)	-0.582123	-1.37242	0.0291971	0.114077	LOGISTIC-BINARY	Treatment/medication code: pilocarpine	100000	UK Biobank Assessment Centre	100071	Verbal interview	100075	Medications	100075	UK Biobank Assessment Centre > Verbal interview > Medications
20003#1140910814	CAT-MUL	157129/78(157207)	-0.26976	-0.626571	0.0330709	0.114247	LOGISTIC-BINARY	Treatment/medication code: sodium thyroxine	100000	UK Biobank Assessment Centre	100071	Verbal interview	100075	Medications	100075	UK Biobank Assessment Centre > Verbal interview > Medications
40011#9861	CAT-MUL	157125/101(157226)	0.0661707	-0.0668567	0.124126	0.114334	LOGISTIC-BINARY	Histology of cancer tumour: Acute myeloid leukemia, NOS	100091	Health-related outcomes	100092	Cancer register	100092	Cancer register	100092	Health-related outcomes > Cancer register
20003#1141162544	CAT-MUL	157186/21(157207)	0.0855298	-0.152075	0.15353	0.114629	LOGISTIC-BINARY	Treatment/medication code: lipantil micro 67mg capsule	100000	UK Biobank Assessment Centre	100071	Verbal interview	100075	Medications	100075	UK Biobank Assessment Centre > Verbal interview > Medications
20003#1140879476	CAT-MUL	157197/10(157207)	-1.07172	-2.55057	0.0206986	0.114947	LOGISTIC-BINARY	Treatment/medication code: laxative	100000	UK Biobank Assessment Centre	100071	Verbal interview	100075	Medications	100075	UK Biobank Assessment Centre > Verbal interview > Medications
2907	CAT-SIN	21199/15257(36456)	0.0164543	-0.00398466	0.0370831	0.115098	LOGISTIC-BINARY	Ever stopped smoking for 6+ months	100000	UK Biobank Assessment Centre	100025	Touchscreen	100050	Lifestyle and environment	100058	UK Biobank Assessment Centre > Touchscreen > Lifestyle and environment > Smoking
40011#8520	CAT-MUL	156513/713(157226)	0.0458233	-0.0215317	0.0950867	0.115527	LOGISTIC-BINARY	Histology of cancer tumour: Lobular carcinoma, NOS	100091	Health-related outcomes	100092	Cancer register	100092	Cancer register	100092	Health-related outcomes > Cancer register
40013#2251	CAT-MUL	157216/10(157226)	-1.04897	-2.50776	0.00776616	0.116584	LOGISTIC-BINARY	Type of cancer: ICD9: 2251 Benign neoplasm of cranial nerves	100091	Health-related outcomes	100092	Cancer register	100092	Cancer register	100092	Health-related outcomes > Cancer register
1777	CAT-SIN	151565/3527(155092)	0.0235314	-0.0080073	0.050867	0.117838	LOGISTIC-BINARY	Part of a multiple birth	100000	UK Biobank Assessment Centre	100025	Touchscreen	100033	Early life factors	100033	UK Biobank Assessment Centre > Touchscreen > Early life factors
20003#1140870554	CAT-MUL	157195/12(157207)	0.110223	-0.194347	0.203228	0.118263	LOGISTIC-BINARY	Treatment/medication code: sando-k effervescent tablet	100000	UK Biobank Assessment Centre	100071	Verbal interview	100075	Medications	100075	UK Biobank Assessment Centre > Verbal interview > Medications
40006#C920	CAT-MUL	157128/98(157226)	0.0656733	-0.0691093	0.123817	0.119075	LOGISTIC-BINARY	Type of cancer: ICD10: C92.0 Acute myeloid leukaemia	100091	Health-related outcomes	100092	Cancer register	100092	Cancer register	100092	Health-related outcomes > Cancer register
132110	DATE	156541/685(157226)	-0.0750386	-0.172926	0.0146582	0.119116	LOGISTIC-BINARY	Date N72 first reported (inflammatory disease of cervix uteri)	100091	Health-related outcomes	1712	First occurrences	2414	Genitourinary system disorders	2414	Health-related outcomes > First occurrences > Genitourinary system disorders
[truncated: 1,380 more rows]
