# Supplementary material for: Ribosomal DNA copy number variation associates with hematological profiles and renal function in the UK Biobank
Source: Cell Genom. 2024 May 14;4(6):100562. doi: 10.1016/j.xgen.2024.100562 (PMC11228893; doi:10.1016/j.xgen.2024.100562)
Supplement: Table S9. Results of association analyses between first-release OLink proteome NXP values and NLR in White British UKB participants, related to Figure 4 [file mmc10.xlsx]

## Sheet: S9 - OLink NLR
Table S9 - Results of association analyses between first-release OLink proteome NXP values and NLR in white British UKB participants; Related to Figure 4
protein	estimate	std.error	statistic	p.value	conf.low	conf.high
osm	0.317707	0.00515314	61.653	0	0.307606	0.327807
tgfa	0.304882	0.0051289	59.444	0	0.294829	0.314935
mmp9	0.301036	0.00511283	58.8785	0	0.291015	0.311057
clec4d	0.261223	0.00521715	50.0701	0	0.250997	0.271449
ceacam8	0.25256	0.00518269	48.7315	0	0.242402	0.262718
il15	0.248809	0.00523892	47.4923	0	0.23854	0.259077
mmp8	0.244146	0.00522914	46.6895	0	0.233897	0.254395
lcn2	0.230126	0.00524241	43.8969	0	0.21985	0.240401
olr1	0.229868	0.00528916	43.4602	0	0.219501	0.240235
pglyrp1	0.219738	0.00526722	41.7181	0	0.209414	0.230062
tcl1a	-0.218822	0.0052971	-41.3097	0	-0.229204	-0.208439
s100a12	0.210214	0.00521131	40.3381	0	0.2	0.220429
plaur	0.206802	0.00511085	40.4633	0	0.196784	0.216819
skap1	-0.206263	0.00529815	-38.9311	0	-0.216648	-0.195878
cd6	-0.203889	0.00520348	-39.1832	0	-0.214088	-0.19369
defa1_defa1b	0.201349	0.00528804	38.0762	1.26171e-294	0.190984	0.211713
prtn3	0.203305	0.00534888	38.0088	1.59468e-294	0.192821	0.213789
gzma	-0.19553	0.00527342	-37.0783	3.68692e-292	-0.205866	-0.185194
vnn2	0.194467	0.00529954	36.695	3.71064e-289	0.184079	0.204854
retn	0.190166	0.00532848	35.6886	6.31646e-274	0.179722	0.20061
clec5a	0.181452	0.00511224	35.4936	5.15614e-271	0.171431	0.191472
il6	0.181928	0.00519906	34.9926	1.3471e-263	0.171738	0.192119
gzmh	-0.179841	0.00522648	-34.4096	4.79605e-255	-0.190085	-0.169597
hgf	0.174307	0.00518521	33.6161	8.05012e-244	0.164143	0.18447
bgn	-0.168434	0.00530649	-31.7411	7.27645e-218	-0.178835	-0.158033
sit1	-0.166559	0.00536778	-31.0293	1.87291e-208	-0.17708	-0.156038
vsig4	0.156424	0.00509944	30.6748	7.09995e-204	0.146429	0.166419
selplg	-0.162504	0.00532671	-30.5073	1.0499e-201	-0.172944	-0.152063
tnfrsf1a	0.154942	0.00509439	30.4143	1.6413e-200	0.144957	0.164928
mmp3	0.123437	0.00413504	29.8514	2.50881e-193	0.115332	0.131542
azu1	0.165373	0.00561622	29.4456	3.71408e-188	0.154365	0.176381
csf1	0.155477	0.00529007	29.3903	1.51196e-187	0.145108	0.165846
angptl4	0.155219	0.00528236	29.3844	1.80876e-187	0.144865	0.165573
clec6a	0.155858	0.00534466	29.1615	1.21922e-184	0.145383	0.166334
ncf2	0.15422	0.00532762	28.9472	4.80317e-182	0.143778	0.164662
nadk	0.152653	0.00531641	28.7135	3.41132e-179	0.142232	0.163073
cd1c	-0.147868	0.00518273	-28.5308	5.61707e-177	-0.158026	-0.137709
tnfrsf10c	0.152911	0.00537691	28.4385	7.37766e-176	0.142372	0.16345
efna1	0.148371	0.00521927	28.4275	1.01922e-175	0.138141	0.158601
ptx3	0.152135	0.00537022	28.3293	1.56033e-174	0.141609	0.16266
dpp4	-0.151681	0.00535823	-28.308	3.03371e-174	-0.162183	-0.141179
il1rn	0.15078	0.00534934	28.1867	8.03808e-173	0.140295	0.161265
s100p	0.147303	0.00529984	27.7938	4.08538e-168	0.136915	0.157691
wfdc2	0.135433	0.00495053	27.3573	6.15846e-163	0.12573	0.145136
mpo	0.145383	0.00534217	27.2142	2.28743e-161	0.134912	0.155854
areg	0.142219	0.0053194	26.736	7.26766e-156	0.131793	0.152646
lilra5	0.140769	0.00531964	26.4621	9.09964e-153	0.130342	0.151196
mnda	0.138842	0.00535322	25.9361	6.83968e-147	0.128349	0.149334
il10	0.135595	0.0054065	25.0799	1.50915e-137	0.124998	0.146191
cebpb	0.132733	0.00533343	24.8869	1.73194e-135	0.122279	0.143186
igfbp4	0.124297	0.00501078	24.8059	1.23476e-134	0.114475	0.134118
tnfrsf13c	-0.133091	0.00537563	-24.7582	4.01181e-134	-0.143627	-0.122554
cst7	0.133197	0.00540805	24.6295	8.68506e-133	0.122597	0.143797
itga11	-0.130956	0.00533565	-24.5436	6.98962e-132	-0.141414	-0.120498
cd22	-0.128397	0.00523603	-24.5219	1.14281e-131	-0.13866	-0.118134
fgr	0.129557	0.00537158	24.1189	1.93747e-127	0.119028	0.140085
mansc1	0.127357	0.00528928	24.0784	4.75143e-127	0.11699	0.137724
fap	-0.125064	0.00528973	-23.6427	1.30669e-122	-0.135432	-0.114696
gnly	-0.123603	0.00528249	-23.3987	3.84981e-120	-0.133957	-0.11325
ebi3_il27	0.121212	0.005193	23.3415	1.41709e-119	0.111034	0.131391
sh2d1a	-0.124484	0.00534868	-23.2737	6.86465e-119	-0.134967	-0.114
cd5	-0.122117	0.00527777	-23.1379	1.50763e-117	-0.132461	-0.111772
c1qa	0.122667	0.00534041	22.9696	6.95028e-116	0.1122	0.133134
fcrl6	-0.12161	0.00532943	-22.8186	2.14209e-114	-0.132056	-0.111164
cntn1	-0.11249	0.00496494	-22.6569	7.86381e-113	-0.122221	-0.102759
tnfrsf1b	0.115413	0.0052118	22.1446	6.718e-108	0.105198	0.125628
dll1	0.112962	0.00514215	21.9679	3.14246e-106	0.102883	0.123041
cxcl13	0.115726	0.0053242	21.7359	4.67051e-104	0.10529	0.126162
fcrl1	-0.115687	0.00533355	-21.6904	1.25626e-103	-0.126141	-0.105233
sirpb1	0.114807	0.00529703	21.6738	1.79871e-103	0.104425	0.125189
adamts8	-0.115553	0.00533223	-21.6707	1.91196e-103	-0.126004	-0.105102
ezr	-0.114497	0.00528365	-21.67	1.91842e-103	-0.124853	-0.104141
tnfsf14	0.116956	0.00540039	21.657	2.60442e-103	0.106371	0.127541
ctss	0.123079	0.00570881	21.5595	3.14084e-102	0.111889	0.134269
gdf15	0.0996878	0.00462848	21.5379	3.20942e-102	0.0906158	0.10876
fcar	0.114374	0.00539308	21.2075	3.54015e-99	0.103803	0.124945
tnc	0.112659	0.00535636	21.0328	1.35048e-97	0.102161	0.123158
tnfsf13b	0.10835	0.00519294	20.8648	4.36258e-96	0.0981712	0.118528
itgav	-0.106146	0.00511161	-20.7656	3.37506e-95	-0.116165	-0.0961268
dsc2	0.107532	0.00518915	20.7225	8.40409e-95	0.0973612	0.117703
ly9	-0.110787	0.00537432	-20.6141	7.70391e-94	-0.121321	-0.100253
ctsv	-0.102644	0.00509818	-20.1334	1.23387e-89	-0.112636	-0.0926511
vstm1	0.10839	0.00540027	20.0712	4.41073e-89	0.0978049	0.118974
spink1	0.105333	0.00526234	20.0165	1.27064e-88	0.0950191	0.115648
cd300e	0.103325	0.00516813	19.9928	2.01853e-88	0.0931956	0.113455
cbln4	-0.106923	0.00537208	-19.9034	1.17654e-87	-0.117452	-0.0963934
qpct	0.10661	0.00537623	19.83	5.0442e-87	0.0960729	0.117148
rnaset2	0.104271	0.00525993	19.8237	5.65865e-87	0.0939618	0.114581
gzmb	-0.104644	0.00529095	-19.7779	1.40542e-86	-0.115014	-0.0942736
havcr2	0.102731	0.00520414	19.7403	2.93014e-86	0.092531	0.112932
egfr	-0.102056	0.00517394	-19.7251	3.89472e-86	-0.112197	-0.0919153
cd274	0.103409	0.00528509	19.5662	8.7891e-85	0.09305	0.113768
lrrn1	-0.10511	0.00537736	-19.5467	1.29533e-84	-0.11565	-0.0945701
padi4	0.10505	0.00538527	19.5069	2.82541e-84	0.0944944	0.115605
npdc1	0.0985804	0.00514373	19.1652	1.92844e-81	0.0884985	0.108662
lbp	0.101306	0.00531303	19.0675	1.22535e-80	0.0908924	0.11172
tnfsf13	0.0968518	0.00509286	19.0172	3.16848e-80	0.0868696	0.106834
pgf	0.0911417	0.00481536	18.9273	1.71084e-79	0.0817034	0.10058
cdon	-0.100122	0.00533066	-18.7822	2.60736e-78	-0.11057	-0.0896734
cd302	0.0955737	0.00508859	18.782	2.63603e-78	0.0855999	0.105548
ephb4	0.0984547	0.00527554	18.6625	2.39049e-77	0.0881145	0.108795
reg1a	0.0991812	0.00531435	18.6629	2.40952e-77	0.0887649	0.109598
crh	-0.100236	0.00545333	-18.3806	4.40595e-75	-0.110924	-0.0895469
l1cam	-0.0955578	0.00520299	-18.3659	5.62444e-75	-0.105756	-0.0853598
s100a11	0.0978105	0.00534545	18.2979	1.95735e-74	0.0873333	0.108288
reg1b	0.0971832	0.00531152	18.2967	1.96924e-74	0.0867724	0.107594
cx3cl1	0.0968741	0.00530211	18.2709	3.19818e-74	0.0864818	0.107266
ltbr	0.0961572	0.00528704	18.1874	1.44789e-73	0.0857945	0.10652
ntrk2	-0.0937331	0.00517986	-18.0957	7.52248e-73	-0.103886	-0.0835804
lrig1	0.0959637	0.00530405	18.0925	7.92941e-73	0.0855676	0.10636
reg3a	0.0938675	0.00519179	18.08	9.88112e-73	0.0836914	0.104044
cntn5	-0.090752	0.00505419	-17.9558	9.20037e-72	-0.100658	-0.0808456
ret	-0.0940356	0.00527536	-17.8254	9.3981e-71	-0.104375	-0.0836957
adam8	0.0954027	0.00535362	17.8202	1.0209e-70	0.0849094	0.105896
nectin2	0.0940941	0.00528997	17.7873	1.84081e-70	0.0837256	0.104463
acta2	0.0879907	0.0049484	17.7817	2.05875e-70	0.0782917	0.0976897
robo2	-0.0893529	0.00503044	-17.7624	2.83381e-70	-0.0992127	-0.079493
serpina9	-0.0947577	0.00533624	-17.7574	3.13858e-70	-0.105217	-0.0842985
igfbp2	0.0930671	0.00526148	17.6884	1.04358e-69	0.0827544	0.10338
tff3	0.0941623	0.00534139	17.6288	2.99321e-69	0.0836931	0.104632
cxcl9	0.0891435	0.00505747	17.6261	3.12874e-69	0.0792307	0.0990563
klrd1	-0.0923226	0.00524639	-17.5974	5.14966e-69	-0.102606	-0.0820395
ccl3	0.0919574	0.00524558	17.5305	1.67165e-68	0.0816759	0.102239
itih3	0.0875623	0.00501989	17.4431	7.6074e-68	0.0777232	0.0974015
col18a1	0.0888636	0.00510047	17.4226	1.08478e-67	0.0788665	0.0988607
matn3	0.0924465	0.00532427	17.3632	3.05735e-67	0.0820108	0.102882
cd300c	0.0916549	0.00531195	17.2545	1.96451e-66	0.0812433	0.102066
fstl3	0.0883372	0.00512454	17.2381	2.62211e-66	0.078293	0.0983815
tfrc	0.0922223	0.0053608	17.2031	4.75389e-66	0.081715	0.10273
relt	0.0832448	0.00484348	17.187	6.27913e-66	0.0737514	0.0927381
ckap4	0.08969	0.00526006	17.0511	6.32576e-65	0.0793801	0.0999999
adm	0.0846603	0.00500094	16.9289	4.98986e-64	0.0748583	0.0944623
cd8a	-0.0893558	0.00533529	-16.7481	1.03301e-62	-0.0998132	-0.0788985
stc2	0.0872867	0.00521414	16.7404	1.18164e-62	0.0770668	0.0975066
cdh3	0.0887893	0.00532133	16.6855	2.92468e-62	0.0783593	0.0992193
lta	-0.0887122	0.00531961	-16.6765	3.42199e-62	-0.0991388	-0.0782856
prok1	0.0643001	0.00389552	16.5062	5.70148e-61	0.0566647	0.0719354
klk4	0.083157	0.00505762	16.4419	1.62642e-60	0.0732439	0.0930701
ccl23	0.0869964	0.00529223	16.4385	1.72357e-60	0.0766235	0.0973694
itgb2	-0.0852113	0.00519614	-16.399	3.3085e-60	-0.0953959	-0.0750267
chgb	0.0855165	0.00524804	16.295	1.78812e-59	0.0752302	0.0958028
timd4	0.086996	0.00535713	16.2393	4.40967e-59	0.0764959	0.0974962
il17c	0.0861449	0.00533912	16.1347	2.40983e-58	0.07568	0.0966097
lair1	0.083323	0.00516625	16.1283	2.64485e-58	0.0731969	0.093449
galnt7	-0.0855385	0.00531226	-16.1021	4.04056e-58	-0.0959507	-0.0751262
oscar	0.0857952	0.00537004	15.9766	2.99056e-57	0.0752698	0.0963207
ntprobnp	0.0793333	0.00500382	15.8545	2.07473e-56	0.0695256	0.0891409
omg	-0.0849561	0.00536649	-15.8309	3.02324e-56	-0.0954746	-0.0744376
erbb2	-0.0805214	0.00510819	-15.7632	8.74393e-56	-0.0905336	-0.0705091
cd300lf	0.0842761	0.00534991	15.7528	1.02634e-55	0.0737901	0.0947621
ccl4	0.0846611	0.00538166	15.7314	1.44091e-55	0.0741128	0.0952093
kit	-0.0822109	0.00523527	-15.7033	2.23713e-55	-0.0924722	-0.0719496
lbr	0.0841422	0.00536493	15.6837	3.02805e-55	0.0736267	0.0946576
tnxb	-0.0830106	0.00529983	-15.6629	4.21203e-55	-0.0933985	-0.0726228
lpcat2	0.0837918	0.00535537	15.6463	5.46732e-55	0.0732951	0.0942885
il18bp	0.0808958	0.00518181	15.6115	9.36652e-55	0.0707393	0.0910523
anxa3	0.0836681	0.00539647	15.5042	4.94076e-54	0.0730908	0.0942454
tnfrsf11a	0.081003	0.00523529	15.4725	8.05339e-54	0.0707416	0.0912643
il1rl1	0.0775513	0.00501981	15.4491	1.15668e-53	0.0677123	0.0873903
ccl20	0.081778	0.00533757	15.3212	8.22034e-53	0.0713162	0.0922399
galnt2	-0.080467	0.00526042	-15.2967	1.19639e-52	-0.0907776	-0.0701564
cst3	0.0763485	0.00499298	15.2912	1.30423e-52	0.0665621	0.0861349
clec4a	0.0817464	0.0053712	15.2194	3.89661e-52	0.0712186	0.0922741
fgfbp1	-0.0798451	0.00525319	-15.1994	5.27014e-52	-0.0901415	-0.0695487
ccl14	0.0808154	0.00532705	15.1708	8.14125e-52	0.0703742	0.0912566
dpp6	-0.078671	0.0051935	-15.148	1.1509e-51	-0.0888505	-0.0684916
eda2r	0.0651491	0.00430426	15.136	1.37232e-51	0.0567126	0.0735856
cstb	0.0834962	0.00554137	15.0678	3.86521e-51	0.0726349	0.0943574
il19	0.0809032	0.0053751	15.0515	4.9607e-51	0.0703678	0.0914386
parp1	-0.0803994	0.00534208	-15.0502	5.01309e-51	-0.09087	-0.0699287
lilrb4	0.0777507	0.005206	14.9348	2.83392e-50	0.0675468	0.0879547
spock1	-0.0788276	0.00529885	-14.8764	6.73418e-50	-0.0892136	-0.0684417
ren	0.0760474	0.00514613	14.7776	2.8959e-49	0.0659609	0.086134
il2ra	0.0789792	0.0053573	14.7423	4.8825e-49	0.0684787	0.0894797
capg	0.0780536	0.00532221	14.6656	1.50513e-48	0.0676219	0.0884853
apbb1ip	0.0782574	0.00534184	14.6499	1.8937e-48	0.0677872	0.0887276
fgf23	0.0776072	0.00532708	14.5684	6.1881e-48	0.067166	0.0880484
cntn4	-0.0762763	0.00524734	-14.5362	9.90922e-48	-0.0865612	-0.0659913
pla2g2a	0.0756262	0.00521789	14.4936	1.83723e-47	0.0653989	0.0858534
acvrl1	0.0733758	0.00508235	14.4374	4.15031e-47	0.0634142	0.0833374
cntn2	-0.0756137	0.00525833	-14.3798	9.45108e-47	-0.0859202	-0.0653072
nell1	-0.0765301	0.00536076	-14.276	4.18434e-46	-0.0870373	-0.0660228
nucb2	0.0760645	0.00534677	14.2262	8.48398e-46	0.0655846	0.0865443
cxcl16	0.0747946	0.00526176	14.2148	9.97694e-46	0.0644814	0.0851078
comp	-0.0733561	0.00516587	-14.2001	1.23544e-45	-0.0834814	-0.0632308
b4galt1	0.0740925	0.00523431	14.1552	2.32582e-45	0.0638331	0.084352
slamf8	0.0761217	0.00538517	14.1354	3.10051e-45	0.0655665	0.0866768
asgr1	0.0745757	0.00527609	14.1347	3.11874e-45	0.0642344	0.084917
pi3	0.0724394	0.0051438	14.0829	6.48518e-45	0.0623574	0.0825214
vcan	0.0739441	0.00525286	14.0769	7.00205e-45	0.0636484	0.0842399
tnfrsf14	0.0741367	0.00527516	14.0539	9.69611e-45	0.0637972	0.0844762
cpe	-0.0754915	0.00539292	-13.9983	2.11544e-44	-0.0860618	-0.0649212
fst	0.0741301	0.00529586	13.9977	2.13025e-44	0.06375	0.0845102
cd34	-0.0740918	0.00531792	-13.9325	5.29298e-44	-0.0845151	-0.0636685
pag1	-0.0755158	0.00544371	-13.8721	1.23279e-43	-0.0861856	-0.0648459
dner	-0.0739277	0.00534819	-13.8229	2.42347e-43	-0.0844103	-0.0634451
vegfa	0.0742091	0.00537634	13.8029	3.18707e-43	0.0636713	0.0847469
cd99l2	0.0734368	0.00532718	13.7853	4.07248e-43	0.0629953	0.0838782
bcan	-0.0723242	0.00524837	-13.7803	4.36915e-43	-0.0826112	-0.0620373
cd14	0.0721405	0.00524878	13.7442	7.20031e-43	0.0618527	0.0824283
nectin4	0.0715921	0.00525045	13.6354	3.17553e-42	0.061301	0.0818832
timp1	0.0720576	0.00528902	13.624	3.72123e-42	0.061691	0.0824243
nampt	0.0741457	0.00544504	13.6171	4.10324e-42	0.0634732	0.0848182
cxcl11	0.0723808	0.00533229	13.5741	7.30448e-42	0.0619294	0.0828323
paep	0.0673103	0.00496699	13.5515	9.95923e-42	0.0575748	0.0770457
tnfsf11	-0.0725226	0.00535223	-13.55	1.01526e-41	-0.0830131	-0.0620321
crlf1	0.0710181	0.00524818	13.5319	1.29415e-41	0.0607315	0.0813047
myoc	-0.0705688	0.00523935	-13.469	3.03182e-41	-0.0808381	-0.0602994
adgrg2	-0.0659736	0.00493511	-13.3682	1.17224e-40	-0.0756466	-0.0563006
tinagl1	0.0689578	0.00519089	13.2844	3.58554e-40	0.0587835	0.0791321
col1a1	-0.0713038	0.00538482	-13.2416	6.30333e-40	-0.0818582	-0.0607494
lgals9	0.0680721	0.00515481	13.2056	1.01902e-39	0.0579685	0.0781757
omd	-0.069376	0.00526413	-13.179	1.44528e-39	-0.0796939	-0.0590581
siglec5	0.070743	0.00540691	13.0838	5.05406e-39	0.0601453	0.0813407
nell2	-0.0689876	0.00529258	-13.0348	9.58422e-39	-0.0793612	-0.0586139
ccl7	0.0689902	0.00530657	13.0009	1.49196e-38	0.0585892	0.0793913
itgb1	-0.0670351	0.00516178	-12.9868	1.79114e-38	-0.0771524	-0.0569179
spon2	0.0688302	0.0053016	12.9829	1.88605e-38	0.0584389	0.0792215
hyou1	0.0694484	0.00535621	12.966	2.34266e-38	0.0589501	0.0799467
serpinb8	0.069259	0.00535418	12.9355	3.4785e-38	0.0587646	0.0797533
fcgr3b	0.0694899	0.00537512	12.9281	3.83672e-38	0.0589545	0.0800253
pilra	0.0679685	0.00525827	12.926	3.94042e-38	0.0576621	0.0782749
vat1	0.0685965	0.00531039	12.9174	4.41067e-38	0.0581879	0.079005
f9	0.0677042	0.00526529	12.8586	9.40358e-38	0.057384	0.0780243
nos3	0.0677892	0.00530274	12.7838	2.46933e-37	0.0573956	0.0781827
npm1	-0.157587	0.0123853	-12.7237	8.96611e-37	-0.181865	-0.133309
il7	0.0686098	0.00542741	12.6413	1.50743e-36	0.0579719	0.0792477
il1r1	0.0671386	0.00532306	12.6128	2.1632e-36	0.0567052	0.0775719
mmp10	0.0702714	0.00557704	12.6001	2.53855e-36	0.0593402	0.0812026
il10rb	0.0660355	0.00528089	12.5046	8.42583e-36	0.0556848	0.0763862
thbs4	-0.0667861	0.00534272	-12.5004	8.88641e-36	-0.077258	-0.0563142
dcn	-0.0617964	0.00494783	-12.4896	1.02093e-35	-0.0714943	-0.0520985
angptl3	0.0617892	0.00496927	12.4343	2.02982e-35	0.0520493	0.0715291
dlk1	-0.0654235	0.00526681	-12.4218	2.3654e-35	-0.0757466	-0.0551003
scarb2	0.0623887	0.00504191	12.374	4.31255e-35	0.0525064	0.072271
sost	-0.0612893	0.00498134	-12.3038	1.02305e-34	-0.0710529	-0.0515258
folr1	0.0622212	0.00507864	12.2516	1.94591e-34	0.0522669	0.0721755
msln	0.0642807	0.00527324	12.19	4.13913e-34	0.053945	0.0746165
aoc3	-0.0631354	0.00518441	-12.1779	4.78808e-34	-0.073297	-0.0529737
ambp	0.061888	0.00509233	12.1532	6.47296e-34	0.0519068	0.0718691
lsp1	0.0644162	0.00532771	12.0908	1.38321e-33	0.0539737	0.0748587
il1b	0.0654637	0.005436	12.0426	2.48576e-33	0.0548089	0.0761184
calca	0.0534629	0.00444518	12.0271	2.98901e-33	0.0447502	0.0621756
fcer2	-0.0644394	0.00537242	-11.9945	4.42302e-33	-0.0749695	-0.0539093
cd48	-0.0643164	0.00537394	-11.9682	6.06196e-33	-0.0748495	-0.0537833
pxn	0.0643768	0.005393	11.9371	8.83844e-33	0.0538063	0.0749472
chi3l1	0.06263	0.00527634	11.87	1.96901e-32	0.0522881	0.0729718
cxcl8	-0.0634673	0.0053514	-11.8599	2.21321e-32	-0.0739562	-0.0529784
il4r	0.0625156	0.0052801	11.8399	2.80778e-32	0.0521664	0.0728648
icam3	-0.0636138	0.00537387	-11.8376	2.87784e-32	-0.0741467	-0.0530808
spp1	0.0618327	0.00522506	11.8339	3.00861e-32	0.0515914	0.072074
ang	0.0612058	0.00517353	11.8306	3.13513e-32	0.0510655	0.0713461
hpgds	-0.0642659	0.00544832	-11.7955	4.76315e-32	-0.0749448	-0.053587
slc39a14	0.0628951	0.00535346	11.7485	8.30121e-32	0.0524021	0.073388
ntrk3	-0.061355	0.00524595	-11.6957	1.5371e-31	-0.0716372	-0.0510728
clec7a	0.0626025	0.0053749	11.6472	2.71178e-31	0.0520675	0.0731375
tnfrsf10b	0.0599031	0.00514318	11.6471	2.72217e-31	0.0498223	0.0699839
prtg	-0.0620024	0.00536688	-11.5528	8.1404e-31	-0.0725217	-0.0514832
il32	-0.060411	0.00526388	-11.4765	1.96804e-30	-0.0707284	-0.0500936
vcam1	0.0606677	0.00529142	11.4653	2.23795e-30	0.0502963	0.0710391
tff1	0.0590544	0.00517303	11.4158	3.95334e-30	0.0489151	0.0691937
gsta1	-0.0606555	0.00534824	-11.3412	9.26672e-30	-0.0711382	-0.0501728
epha2	0.0584598	0.00515902	11.3316	1.03876e-29	0.0483479	0.0685717
tnfrsf6b	0.0596706	0.0052747	11.3126	1.28374e-29	0.049332	0.0700092
b4gat1	-0.0588243	0.00520915	-11.2925	1.61158e-29	-0.0690344	-0.0486142
enpp2	-0.0488398	0.00432681	-11.2877	1.69885e-29	-0.0573205	-0.0403591
itgb7	-0.0606596	0.00538432	-11.266	2.17375e-29	-0.071213	-0.0501062
aplp1	-0.0576897	0.00513374	-11.2374	3.00586e-29	-0.067752	-0.0476274
fcrl2	-0.0604124	0.0053808	-11.2274	3.36088e-29	-0.070959	-0.0498659
pilrb	0.0598686	0.00535166	11.1869	5.30412e-29	0.0493792	0.070358
mdk	0.059099	0.00528619	11.1799	5.74172e-29	0.0487378	0.0694601
gfra1	0.0574009	0.00515303	11.1393	9.04405e-29	0.0473008	0.067501
masp1	-0.0596383	0.00535563	-11.1356	9.43653e-29	-0.0701356	-0.0491411
ctsl	0.0572533	0.00518905	11.0335	2.93891e-28	0.0470826	0.067424
icoslg	-0.0589718	0.00534809	-11.0267	3.17073e-28	-0.0694543	-0.0484894
tgfb1	0.0590819	0.00536097	11.0208	3.38086e-28	0.0485742	0.0695896
havcr1	0.053366	0.0048893	10.9149	1.08623e-27	0.0437828	0.0629492
scarf1	0.0588821	0.00539795	10.9082	1.16755e-27	0.0483019	0.0694623
hspb6	0.0515322	0.00473019	10.8943	1.35992e-27	0.0422609	0.0608036
esam	0.057522	0.00529083	10.872	1.73525e-27	0.0471518	0.0678922
sema3f	0.0573485	0.00527545	10.8708	1.76003e-27	0.0470084	0.0676885
edil3	-0.0576293	0.00530473	-10.8638	1.90485e-27	-0.0680268	-0.0472319
ifnl1	0.0578115	0.00538583	10.734	7.79211e-27	0.0472551	0.068368
cntn3	-0.0541396	0.00504575	-10.7297	8.14088e-27	-0.0640294	-0.0442497
tnf	0.0573903	0.00535024	10.7267	8.43047e-27	0.0469036	0.0678769
podxl	-0.0569909	0.00531798	-10.7167	9.37754e-27	-0.0674144	-0.0465675
nefl	0.0495603	0.00464301	10.6742	1.48392e-26	0.0404598	0.0586607
plin3	0.0569999	0.00538843	10.5782	4.12638e-26	0.0464383	0.0675614
il18	0.0560462	0.00530311	10.5685	4.57374e-26	0.0456519	0.0664405
clec4g	0.056492	0.00536229	10.5351	6.52446e-26	0.0459817	0.0670022
nmnat1	0.0564192	0.00536425	10.5176	7.849e-26	0.0459051	0.0669333
mzb1	0.0566306	0.00538712	10.5122	8.30321e-26	0.0460717	0.0671896
crim1	0.054375	0.00517491	10.5074	8.73389e-26	0.044232	0.064518
ddc	-0.0568917	0.00542232	-10.4921	1.02703e-25	-0.0675196	-0.0462637
cd59	0.0532248	0.00507366	10.4904	1.04909e-25	0.0432803	0.0631694
reg4	0.0542547	0.00517806	10.4778	1.19422e-25	0.0441056	0.0644039
nid1	0.055208	0.00529125	10.4338	1.89626e-25	0.044837	0.0655791
erbb4	-0.0544921	0.00522273	-10.4336	1.90013e-25	-0.0647288	-0.0442554
tgfbr2	0.0531395	0.00510554	10.4082	2.48015e-25	0.0431325	0.0631466
cd74	0.0531946	0.0051176	10.3945	2.86286e-25	0.0431639	0.0632253
faslg	-0.053549	0.00515186	-10.3941	2.87275e-25	-0.0636468	-0.0434512
rarres2	0.0551425	0.00530955	10.3855	3.14316e-25	0.0447356	0.0655494
cxcl10	0.0539793	0.00520983	10.361	4.05906e-25	0.0437679	0.0641907
pfkfb2	0.0556873	0.00537718	10.3562	4.27226e-25	0.0451479	0.0662268
ccl18	0.0543609	0.00525909	10.3366	5.24559e-25	0.0440529	0.0646689
mad1l1	0.0547194	0.00530274	10.3191	6.28833e-25	0.0443259	0.065113
sele	0.0548495	0.00531793	10.3141	6.61247e-25	0.0444262	0.0652728
fcrl5	-0.0535997	0.00521805	-10.272	1.02359e-24	-0.0638272	-0.0433721
ca12	0.0549765	0.00536006	10.2567	1.19906e-24	0.0444706	0.0654824
crtam	-0.0543094	0.0053145	-10.2191	1.76643e-24	-0.064726	-0.0438928
umod	-0.053535	0.00524128	-10.2141	1.85689e-24	-0.0638081	-0.043262
nfasc	-0.0520208	0.00512049	-10.1593	3.25559e-24	-0.0620571	-0.0419845
slamf6	-0.054139	0.00533706	-10.144	3.81926e-24	-0.0645998	-0.0436782
adh4	-0.0532112	0.00525253	-10.1306	4.37708e-24	-0.0635064	-0.0429161
mep1b	-0.0550663	0.00543899	-10.1244	4.6559e-24	-0.0657269	-0.0444057
nrp1	0.05373	0.00531138	10.116	5.06788e-24	0.0433195	0.0641405
igfbp1	0.0532078	0.0052852	10.0673	8.30775e-24	0.0428487	0.063567
mdga1	-0.0529704	0.00527885	-10.0344	1.16023e-23	-0.0633171	-0.0426236
gfra3	-0.0525565	0.0052409	-10.0281	1.23676e-23	-0.0628288	-0.0422842
rnase3	0.0538894	0.00540089	9.97788	2.05087e-23	0.0433035	0.0644753
dcxr	-0.0506419	0.00507854	-9.97175	2.18001e-23	-0.060596	-0.0406878
timp4	0.0506922	0.00510472	9.93047	3.29762e-23	0.0406868	0.0606976
siglec6	-0.0526414	0.00535639	-9.82778	9.15493e-23	-0.0631401	-0.0421427
fcrl3	-0.05298	0.00540446	-9.80302	1.17172e-22	-0.063573	-0.0423871
treml2	0.0526111	0.00536834	9.80026	1.2025e-22	0.042089	0.0631333
siglec10	0.0523916	0.0053614	9.772	1.58915e-22	0.0418831	0.0629002
krt19	0.051576	0.00527811	9.77168	1.59425e-22	0.0412307	0.0619212
adamts13	-0.0518418	0.00532076	-9.7433	2.10503e-22	-0.0622707	-0.041413
dpt	-0.0483978	0.00497071	-9.7366	2.24827e-22	-0.0581405	-0.038655
smad5	-0.0505751	0.00519685	-9.73188	2.35746e-22	-0.0607611	-0.0403891
cxcl12	0.0516167	0.00531964	9.70304	3.12936e-22	0.04119	0.0620434
robo1	-0.0516779	0.00534069	-9.67625	4.05978e-22	-0.0621458	-0.0412099
clec11a	0.051318	0.00530582	9.67202	4.23147e-22	0.0409184	0.0617175
efemp1	0.047152	0.00487872	9.66482	4.53732e-22	0.0375896	0.0567145
vwf	0.0508235	0.00527944	9.62667	6.57071e-22	0.0404756	0.0611713
vwa1	0.0513778	0.00535429	9.59563	8.87834e-22	0.0408832	0.0618724
serpinb1	0.0518702	0.00541099	9.58609	9.74343e-22	0.0412645	0.0624759
siglec1	0.0508933	0.00533247	9.54405	1.46054e-21	0.0404415	0.0613451
lgmn	0.0517393	0.00542225	9.54204	1.48905e-21	0.0411115	0.0623671
fut3_fut5	0.0495206	0.00519228	9.53735	1.55727e-21	0.0393436	0.0596977
rassf2	0.0516829	0.00541953	9.53642	1.57459e-21	0.0410605	0.0623054
ssc4d	-0.0488897	0.00513685	-9.51746	1.88627e-21	-0.0589581	-0.0388214
rspo1	0.0495284	0.00522858	9.47263	2.89833e-21	0.0392802	0.0597766
tshb	-0.0515664	0.0054461	-9.4685	3.0135e-21	-0.062241	-0.0408919
cd177	0.0511955	0.00543153	9.42563	4.53427e-21	0.0405496	0.0618415
ca6	-0.0479352	0.00508624	-9.42449	4.58378e-21	-0.0579044	-0.037966
hla_e	0.0496234	0.00526954	9.41703	4.92033e-21	0.0392949	0.0599519
lyar	-0.0507465	0.00541818	-9.36597	7.99053e-21	-0.0613663	-0.0401267
rab6a	-0.0497255	0.00531808	-9.35028	9.25391e-21	-0.0601491	-0.0393019
il17rb	0.0503405	0.00539489	9.33113	1.10915e-20	0.0397663	0.0609146
egln1	0.0498538	0.00534534	9.32661	1.15656e-20	0.0393768	0.0603309
enpp5	-0.0482456	0.0051771	-9.31904	1.24137e-20	-0.0583929	-0.0380984
ly6d	0.0494211	0.00531799	9.2932	1.58297e-20	0.0389977	0.0598446
tnfrsf11b	0.0457269	0.00493325	9.26913	1.98279e-20	0.0360576	0.0553962
gp2	0.0497535	0.00536907	9.26669	2.03187e-20	0.0392299	0.0602771
cd200r1	-0.0500316	0.00541994	-9.23102	2.83021e-20	-0.0606548	-0.0394083
brk1	0.0491013	0.00534147	9.19247	4.05413e-20	0.0386318	0.0595708
plau	-0.0481653	0.00526476	-9.14862	6.07504e-20	-0.0584844	-0.0378462
pigr	0.0491742	0.00538071	9.13899	6.64433e-20	0.0386279	0.0597206
ncr1	0.049172	0.00538621	9.12924	7.26595e-20	0.0386148	0.0597291
spint2	0.0487039	0.00534781	9.10727	8.89005e-20	0.0382221	0.0591858
megf10	-0.0493782	0.00542887	-9.09548	9.90947e-20	-0.0600189	-0.0387374
rrm2	0.0496574	0.00545965	9.09536	9.93309e-20	0.0389563	0.0603585
hs3st3b1	-0.0480713	0.00530396	-9.06328	1.33147e-19	-0.0584672	-0.0376753
eif4ebp1	0.0484873	0.00535183	9.05994	1.37235e-19	0.0379975	0.058977
entpd2	-0.0494116	0.00545409	-9.05955	1.37899e-19	-0.0601018	-0.0387214
lgals4	0.0473236	0.00522842	9.05123	1.48623e-19	0.0370757	0.0575715
cndp1	-0.0481702	0.00535158	-9.0011	2.34614e-19	-0.0586594	-0.0376809
mstn	-0.0446014	0.00496427	-8.98448	2.7315e-19	-0.0543315	-0.0348712
ulbp2	0.0474791	0.00530237	8.95432	3.58749e-19	0.0370863	0.0578719
polr2f	0.0472534	0.00528192	8.94627	3.85789e-19	0.0369007	0.0576062
tgfbr3	0.0475784	0.00533132	8.92432	4.6989e-19	0.0371289	0.058028
prss2	0.0479973	0.00540152	8.88589	6.64159e-19	0.0374101	0.0585844
lamp3	0.0458656	0.0051668	8.87699	7.19203e-19	0.0357385	0.0559927
tff2	0.0461042	0.00520264	8.86168	8.25152e-19	0.0359068	0.0563015
lif	0.0478687	0.00540303	8.85961	8.41637e-19	0.0372786	0.0584588
flt3	-0.0475376	0.00537486	-8.84444	9.63945e-19	-0.0580726	-0.0370027
spink4	0.0468882	0.00530402	8.84014	1.00062e-18	0.0364922	0.0572843
flt1	0.0468767	0.00530641	8.83397	1.05749e-18	0.0364759	0.0572774
sdc1	0.0462378	0.00524341	8.81827	1.21599e-18	0.0359605	0.056515
tnfrsf12a	0.044049	0.00499913	8.81134	1.2933e-18	0.0342506	0.0538475
gsta3	-0.0475376	0.00542753	-8.75862	2.06749e-18	-0.0581758	-0.0368995
islr2	-0.0474308	0.00541929	-8.75221	2.18947e-18	-0.0580528	-0.0368088
cxcl5	-0.0467127	0.00535359	-8.72549	2.76785e-18	-0.0572059	-0.0362195
ldlr	-0.0468897	0.00537833	-8.71826	2.9492e-18	-0.0574314	-0.036348
serpina11	0.0419207	0.00481574	8.70495	3.31459e-18	0.0324817	0.0513597
mmp1	0.0473611	0.00546447	8.66711	4.63007e-18	0.0366506	0.0580717
erbb3	-0.044637	0.00515669	-8.65613	5.09011e-18	-0.0547443	-0.0345297
gpc5	-0.0469035	0.0054191	-8.65521	5.13228e-18	-0.0575251	-0.0362818
nppb	0.0446061	0.00517973	8.61166	7.50877e-18	0.0344536	0.0547586
ccl15	0.0455943	0.00529981	8.603	8.08645e-18	0.0352065	0.0559821
ly75	-0.0465023	0.00541624	-8.58571	9.40203e-18	-0.0571183	-0.0358863
atox1	0.0459267	0.00534975	8.58483	9.47292e-18	0.035441	0.0564124
slamf7	-0.0462888	0.00542193	-8.53732	1.42946e-17	-0.0569159	-0.0356616
ceacam21	0.0459271	0.00539074	8.51964	1.66496e-17	0.0353611	0.0564932
cd207	-0.0475154	0.00558007	-8.5152	1.73116e-17	-0.0584525	-0.0365783
pik3ip1	0.0431354	0.00506888	8.50984	1.81138e-17	0.0332002	0.0530706
clec1a	0.0450595	0.00532449	8.46269	2.71695e-17	0.0346233	0.0554957
ctsz	0.0448846	0.00530773	8.45646	2.86338e-17	0.0344813	0.0552879
igsf3	-0.0450219	0.0053362	-8.43707	3.38036e-17	-0.055481	-0.0345628
mmp7	0.0411958	0.0048973	8.41195	4.18951e-17	0.031597	0.0507947
gpnmb	-0.0447412	0.00532013	-8.40978	4.26857e-17	-0.0551688	-0.0343135
hspa1a	0.0456418	0.00543216	8.40215	4.54955e-17	0.0349946	0.0562891
ltbp2	0.0383704	0.00457111	8.39411	4.86988e-17	0.0294109	0.0473299
spon1	0.0426987	0.00509197	8.3855	5.24132e-17	0.0327182	0.0526791
col6a3	0.0436701	0.00520969	8.38248	5.37498e-17	0.033459	0.0538813
fbp1	-0.0444661	0.00530932	-8.37511	5.72407e-17	-0.0548726	-0.0340597
fabp5	0.0451163	0.00539604	8.36101	6.44871e-17	0.0345399	0.0556927
dpy30	0.0445308	0.00533317	8.34977	7.09137e-17	0.0340776	0.054984
grpel1	0.0447838	0.00536642	8.34519	7.37396e-17	0.0342654	0.0553021
bambi	0.0442987	0.00531807	8.32983	8.40003e-17	0.0338751	0.0547223
fabp4	0.0416112	0.00499816	8.3253	8.71558e-17	0.0318146	0.0514078
siae	0.0443121	0.00532895	8.31536	9.47999e-17	0.0338672	0.0547571
fen1	0.0451506	0.0054378	8.3031	1.05192e-16	0.0344924	0.0558089
ephb6	0.0441933	0.00532438	8.30017	1.07757e-16	0.0337573	0.0546292
ctsb	0.0446059	0.00540306	8.25567	1.56397e-16	0.0340157	0.055196
tnfrsf4	0.0435317	0.0052864	8.23465	1.86334e-16	0.0331701	0.0538932
cdh5	-0.0440826	0.00535933	-8.2254	2.01243e-16	-0.054587	-0.0335781
ccl17	0.0442768	0.00539779	8.20277	2.43034e-16	0.033697	0.0548566
igf2r	0.0432324	0.00528255	8.184	2.83956e-16	0.0328784	0.0535863
glo1	0.043741	0.0053521	8.17267	3.12086e-16	0.0332507	0.0542313
ccl16	0.0421474	0.00515912	8.16949	3.2008e-16	0.0320353	0.0522594
nos1	0.0413188	0.00507052	8.14882	3.80124e-16	0.0313804	0.0512571
gpr37	0.0431198	0.00529541	8.14287	3.99199e-16	0.0327406	0.053499
tmprss5	-0.0435431	0.00534868	-8.14092	4.05582e-16	-0.0540267	-0.0330595
itgam	-0.0426785	0.00526791	-8.1016	5.60199e-16	-0.0530037	-0.0323532
acan	-0.0414943	0.00515567	-8.0483	8.66639e-16	-0.0515996	-0.0313891
lamp2	-0.042277	0.00527647	-8.01237	1.1616e-15	-0.0526191	-0.031935
padi2	0.0432572	0.00542595	7.97229	1.6064e-15	0.0326222	0.0538923
sncg	0.0412832	0.00517901	7.97125	1.61942e-15	0.0311322	0.0514343
plxdc1	-0.0431042	0.00544483	-7.91654	2.51708e-15	-0.0537763	-0.0324321
casp1	0.0426687	0.00539	7.91628	2.52218e-15	0.0321042	0.0532333
layn	0.0404034	0.00510562	7.9135	2.57796e-15	0.0303962	0.0504106
efna4	0.0412242	0.00521724	7.90154	2.83739e-15	0.0309982	0.0514502
ptk7	0.0421302	0.00534428	7.88323	3.28646e-15	0.0316552	0.0526052
cant1	0.042184	0.00536338	7.86519	3.793e-15	0.0316716	0.0526965
npy	-0.0415737	0.00529952	-7.8448	4.46047e-15	-0.0519609	-0.0311865
ctsf	-0.040908	0.0052151	-7.84416	4.48414e-15	-0.0511298	-0.0306863
igfbp6	0.0369514	0.00471462	7.83762	4.72411e-15	0.0277106	0.0461922
gp1ba	0.0424065	0.00541574	7.83024	5.00953e-15	0.0317915	0.0530215
ifngr1	0.0414294	0.00530344	7.81179	5.79741e-15	0.0310344	0.0518243
lrp11	0.0412356	0.00529052	7.79425	6.66132e-15	0.030866	0.0516052
dpp10	-0.0415042	0.00532981	-7.78717	7.04478e-15	-0.0519508	-0.0310576
ces1	-0.0419332	0.00539771	-7.7687	8.14933e-15	-0.0525128	-0.0313535
ca2	0.0411346	0.00529924	7.76236	8.56801e-15	0.0307479	0.0515213
ptprm	-0.0411962	0.0053204	-7.74307	9.97106e-15	-0.0516244	-0.0307681
osmr	0.0400207	0.00518318	7.72126	1.18288e-14	0.0298615	0.0501799
ntf3	-0.0414872	0.00539961	-7.68337	1.59081e-14	-0.0520706	-0.0309038
gcnt1	0.0402035	0.00524583	7.66388	1.85164e-14	0.0299214	0.0504855
wfdc12	0.0375194	0.00490209	7.65376	2.00253e-14	0.0279112	0.0471277
galnt3	0.04151	0.00542583	7.65045	2.05608e-14	0.0308752	0.0521448
esm1	0.0410048	0.00537424	7.62988	2.41038e-14	0.0304712	0.0515385
cd109	-0.0406222	0.00533173	-7.61896	2.62301e-14	-0.0510726	-0.0301718
tnr	-0.0400627	0.00526782	-7.60517	2.91833e-14	-0.0503878	-0.0297376
trem2	0.0385888	0.00508517	7.5885	3.31825e-14	0.0286217	0.0485559
ca14	-0.038912	0.00513637	-7.57578	3.65862e-14	-0.0489794	-0.0288445
ces2	-0.039922	0.0052795	-7.5617	4.07808e-14	-0.05027	-0.029574
mfge8	-0.0404102	0.0053464	-7.55838	4.18266e-14	-0.0508893	-0.029931
edar	-0.0409785	0.00543377	-7.54144	4.76281e-14	-0.0516289	-0.0303281
dsg2	0.0391485	0.00519172	7.54057	4.79458e-14	0.0289726	0.0493245
angptl7	-0.0397006	0.00527665	-7.52382	5.44847e-14	-0.050043	-0.0293582
mb	0.0354994	0.00474683	7.47855	7.69165e-14	0.0261955	0.0448034
sorcs2	0.0383509	0.00514888	7.44839	9.67607e-14	0.0282589	0.0484429
tpp1	0.0412293	0.00554693	7.43281	1.08803e-13	0.0303571	0.0521015
psmd9	0.0397984	0.00537036	7.41076	1.28481e-13	0.0292724	0.0503245
il7r	-0.0397339	0.005379	-7.38686	1.53745e-13	-0.0502769	-0.0291909
adamts15	-0.0394739	0.00536319	-7.36014	1.8785e-13	-0.0499859	-0.0289618
prss8	0.0369405	0.0050241	7.35266	1.98647e-13	0.0270931	0.0467879
ceacam5	0.0397781	0.00542725	7.32933	2.36598e-13	0.0291405	0.0504157
camkk1	0.0398216	0.00543425	7.32788	2.39091e-13	0.0291702	0.0504729
il17a	0.0395746	0.00542643	7.29294	3.09944e-13	0.0289386	0.0502106
gpa33	-0.0388664	0.00533657	-7.28303	3.33441e-13	-0.0493263	-0.0284066
ccl28	0.0384148	0.00528475	7.26899	3.69944e-13	0.0280565	0.0487731
klk10	-0.0386097	0.00532002	-7.25744	4.02828e-13	-0.0490371	-0.0281823
tmsb10	0.0389539	0.00538122	7.23886	4.61969e-13	0.0284065	0.0495012
smoc1	0.036281	0.00501305	7.23732	4.6715e-13	0.0264553	0.0461068
gdf2	-0.0365489	0.00505225	-7.23419	4.78107e-13	-0.0464515	-0.0266463
fkbp5	0.0391443	0.00542123	7.22056	5.28549e-13	0.0285186	0.0497701
glrx	0.0389256	0.00540005	7.20838	5.77959e-13	0.0283413	0.0495099
clstn2	-0.0387013	0.00537093	-7.20569	5.89249e-13	-0.0492285	-0.0281741
nbl1	0.0370604	0.00516338	7.17755	7.24038e-13	0.02694	0.0471808
cdhr2	-0.0327551	0.00459229	-7.13263	1.00425e-12	-0.0417561	-0.023754
creld2	0.0385402	0.00541543	7.11673	1.12676e-12	0.0279257	0.0491546
draxin	-0.0375834	0.00528184	-7.11558	1.13637e-12	-0.047936	-0.0272308
ltbp3	0.0381035	0.0053555	7.11484	1.14288e-12	0.0276066	0.0486005
ptgds	0.0361574	0.00509907	7.09097	1.35766e-12	0.026163	0.0461517
cd28	-0.0380361	0.00537669	-7.07426	1.53198e-12	-0.0485746	-0.0274976
bmp4	-0.0372173	0.00528057	-7.04797	1.85004e-12	-0.0475674	-0.0268672
scg2	0.0375293	0.00533151	7.03916	1.97017e-12	0.0270794	0.0479793
golm2	0.0374478	0.00532085	7.03795	1.98717e-12	0.0270188	0.0478769
selp	0.038058	0.00541186	7.03233	2.06889e-12	0.0274506	0.0486654
il18r1	0.037734	0.00537941	7.01453	2.34945e-12	0.0271902	0.0482779
bax	0.0379745	0.00541611	7.01139	2.40424e-12	0.0273587	0.0485902
vwc2	0.0364251	0.00521342	6.98679	2.86428e-12	0.0262066	0.0466436
msmb	0.0353969	0.00507027	6.98126	2.97855e-12	0.025459	0.0453348
dbi	0.037851	0.00543194	6.96824	3.26749e-12	0.0272043	0.0484978
flt3lg	-0.0360341	0.00517408	-6.96434	3.35806e-12	-0.0461754	-0.0258927
agr2	0.0371806	0.00535922	6.93768	4.05895e-12	0.0266763	0.0476848
marco	-0.0367868	0.00531094	-6.92661	4.38612e-12	-0.0471965	-0.0263772
mcam	-0.0357752	0.00516534	-6.92601	4.40461e-12	-0.0458994	-0.025651
angptl2	0.0370011	0.00535038	6.91561	4.73979e-12	0.0265142	0.0474881
col4a1	0.0374168	0.00541656	6.90786	5.00565e-12	0.0268002	0.0480335
met	-0.0362699	0.00525811	-6.89791	5.36849e-12	-0.046576	-0.0259639
tspan1	0.0344514	0.00502443	6.85677	7.16485e-12	0.0246033	0.0442994
zbtb17	0.0367073	0.00535527	6.85443	7.28292e-12	0.0262108	0.0472038
ddah1	0.0366412	0.0053486	6.85062	7.47749e-12	0.0261578	0.0471246
thpo	0.0369322	0.00540413	6.83407	8.39431e-12	0.0263399	0.0475245
apom	-0.0360949	0.00529721	-6.81394	9.65258e-12	-0.0464776	-0.0257122
calb1	0.0358665	0.00526824	6.80805	1.00565e-11	0.0255405	0.0461924
gh1	0.0351362	0.00516122	6.80772	1.00787e-11	0.02502	0.0452523
pvr	0.0365013	0.00536182	6.80765	1.00824e-11	0.025992	0.0470107
cpvl	-0.0366721	0.00538767	-6.80667	1.01509e-11	-0.0472321	-0.0261121
txndc5	0.036624	0.00538197	6.80495	1.0273e-11	0.0260752	0.0471729
ager	-0.0366146	0.00539042	-6.79254	1.11978e-11	-0.04718	-0.0260492
crtac1	-0.0343353	0.00505506	-6.79227	1.12162e-11	-0.0442434	-0.0244272
btn2a1	0.035773	0.00527566	6.78076	1.21469e-11	0.0254325	0.0461135
asah2	-0.0362963	0.00536561	-6.76461	1.35825e-11	-0.0468131	-0.0257795
cd200	-0.0356773	0.00527719	-6.76067	1.39559e-11	-0.0460208	-0.0253338
gdnf	0.0352384	0.00521418	6.75818	1.42017e-11	0.0250184	0.0454584
ccn4	0.0359594	0.0053248	6.75319	1.46916e-11	0.0255226	0.0463962
btn3a2	0.0362811	0.00537434	6.7508	1.49369e-11	0.0257472	0.046815
tnfsf12	-0.0362359	0.00537406	-6.74275	1.57845e-11	-0.0467692	-0.0257026
acy1	-0.0348683	0.00517134	-6.74259	1.58043e-11	-0.0450043	-0.0247323
sort1	0.0360932	0.00537723	6.71222	1.94668e-11	0.0255536	0.0466327
sez6l	-0.0343541	0.00512099	-6.70848	1.99705e-11	-0.0443914	-0.0243168
smpd1	0.03561	0.00531004	6.70616	2.02888e-11	0.0252022	0.0460179
ppme1	0.0357636	0.00533817	6.69959	2.12242e-11	0.0253006	0.0462266
tnfrsf19	0.0338655	0.00507107	6.67817	2.45598e-11	0.023926	0.0438049
bid	0.0361351	0.00541949	6.66763	2.63907e-11	0.0255128	0.0467575
scgn	0.0357052	0.00535838	6.66344	2.71609e-11	0.0252026	0.0462079
timp3	0.0359036	0.0054069	6.64034	3.17602e-11	0.0253059	0.0465013
rspo3	0.0329924	0.00498931	6.61262	3.83062e-11	0.0232132	0.0427717
cdcp1	0.0314788	0.00477081	6.59822	4.22208e-11	0.0221279	0.0408298
ogfr	0.0348727	0.00529075	6.59126	4.4245e-11	0.0245027	0.0452428
dnmbp	0.0355566	0.00540048	6.58398	4.64677e-11	0.0249715	0.0461417
cox5b	0.0352791	0.00538721	6.54867	5.88738e-11	0.02472	0.0458382
tnfrsf8	0.0348014	0.00533695	6.52084	7.08743e-11	0.0243408	0.045262
lgals3	0.0334166	0.00514595	6.49378	8.48487e-11	0.0233304	0.0435029
thbd	0.0336381	0.00518972	6.48168	9.19358e-11	0.0234661	0.0438101
rilp	0.035007	0.00540485	6.47696	9.48457e-11	0.0244133	0.0456006
icam1	0.0343351	0.00531331	6.46208	1.04658e-10	0.0239208	0.0447493
ncam2	-0.0344441	0.00533452	-6.45684	1.0834e-10	-0.0449	-0.0239883
defb4a_defb4b	0.0329308	0.00510045	6.45645	1.08637e-10	0.0229338	0.0429279
lefty2	-0.0324358	0.00504205	-6.43305	1.267e-10	-0.0423183	-0.0225532
mcfd2	0.0349782	0.00544295	6.42634	1.32431e-10	0.0243099	0.0456466
ncan	-0.0325167	0.00507227	-6.41067	1.46741e-10	-0.0424585	-0.0225748
ca4	0.0343727	0.00537367	6.39649	1.61004e-10	0.0238401	0.0449052
inhbc	0.0341227	0.00533516	6.39582	1.61739e-10	0.0236656	0.0445798
f11r	0.0345701	0.00540751	6.39298	1.64767e-10	0.0239712	0.045169
idi2	0.0338547	0.00530514	6.38149	1.77664e-10	0.0234564	0.0442529
cpa2	-0.0344626	0.0054008	-6.38103	1.78129e-10	-0.0450484	-0.0238769
lpl	-0.0302893	0.00475193	-6.3741	1.86367e-10	-0.0396033	-0.0209754
cd244	-0.0343862	0.00539519	-6.37349	1.87088e-10	-0.0449609	-0.0238114
nudt5	0.0341568	0.00537931	6.34965	2.18494e-10	0.0236131	0.0447004
cpm	-0.0332185	0.00525844	-6.31718	2.69629e-10	-0.0435252	-0.0229118
cxadr	0.0340968	0.00539796	6.3166	2.70664e-10	0.0235166	0.0446769
triap1	0.0340307	0.00539313	6.31002	2.82376e-10	0.02346	0.0446014
crip2	-0.0320369	0.00507895	-6.30777	2.86558e-10	-0.0419918	-0.0220819
pear1	0.0338147	0.00537179	6.29486	3.11342e-10	0.0232858	0.0443436
angptl1	0.0335696	0.00534149	6.28469	3.32516e-10	0.0231001	0.0440391
mfap5	0.0328556	0.00523716	6.27356	3.57047e-10	0.0225906	0.0431206
agr3	-0.0338421	0.00541823	-6.24597	4.26228e-10	-0.044462	-0.0232222
pdcd5	0.0335855	0.0053864	6.23525	4.56267e-10	0.023028	0.044143
psg1	0.0331599	0.00532056	6.23241	4.64692e-10	0.0227314	0.0435884
fkbp4	0.0337683	0.00542206	6.22794	4.78127e-10	0.0231408	0.0443957
rbp2	0.0332587	0.00534269	6.22508	4.86908e-10	0.0227868	0.0437305
cd84	0.0336299	0.00541658	6.20869	5.40393e-10	0.0230132	0.0442465
ca3	0.0325992	0.00526741	6.18886	6.12789e-10	0.0222749	0.0429235
hmox1	0.0328905	0.00533201	6.1685	6.97188e-10	0.0224396	0.0433414
st6gal1	0.032465	0.00526461	6.16664	7.05224e-10	0.0221462	0.0427838
ppy	0.0325035	0.00527124	6.1662	7.07309e-10	0.0221717	0.0428353
il6r	0.03324	0.00540228	6.15297	7.68897e-10	0.0226514	0.0438287
app	0.0330766	0.00540277	6.12215	9.33242e-10	0.022487	0.0436662
furin	0.0321467	0.00526954	6.10048	1.06878e-09	0.0218183	0.0424752
tlr3	-0.0330576	0.00541936	-6.09991	1.07247e-09	-0.0436797	-0.0224355
cfc1	0.0330089	0.0054242	6.08548	1.17404e-09	0.0223772	0.0436405
ccl8	0.0326367	0.00536742	6.08051	1.21053e-09	0.0221163	0.043157
stx8	0.0326918	0.00539943	6.05467	1.42166e-09	0.0221087	0.0432748
il17d	-0.0305446	0.00506737	-6.02771	1.68028e-09	-0.0404768	-0.0206124
nme3	-0.0324593	0.00541257	-5.99702	2.02974e-09	-0.0430681	-0.0218505
cd46	0.0318775	0.00534151	5.96788	2.42727e-09	0.0214079	0.042347
lgals1	0.0312994	0.00525542	5.95565	2.61562e-09	0.0209986	0.0416002
ctso	0.0317041	0.00535914	5.9159	3.33162e-09	0.0212	0.0422082
bsg	0.0310545	0.00525048	5.9146	3.358e-09	0.0207634	0.0413456
ccn1	-0.0310218	0.00525431	-5.90407	3.58003e-09	-0.0413204	-0.0207232
tmprss15	-0.0317444	0.00537898	-5.90157	3.63454e-09	-0.0422874	-0.0212015
icam2	0.0317815	0.00539489	5.89104	3.873e-09	0.0212074	0.0423557
cd40	0.0317636	0.00539274	5.89007	3.89632e-09	0.0211936	0.0423335
stx4	0.03139	0.00537299	5.84219	5.19872e-09	0.0208588	0.0419213
ces3	-0.0310957	0.00533547	-5.82812	5.65597e-09	-0.0415534	-0.020638
ccn2	0.03252	0.0055866	5.82107	5.8993e-09	0.0215701	0.0434699
tbc1d5	0.0312354	0.00538125	5.80449	6.51299e-09	0.020688	0.0417828
jun	0.0313986	0.00543276	5.77949	7.55847e-09	0.0207502	0.042047
f2r	0.0313967	0.00544247	5.76884	8.05037e-09	0.0207293	0.0420641
cxcl6	-0.0311991	0.00541944	-5.75689	8.63993e-09	-0.0418214	-0.0205768
ifng	0.0310984	0.00541193	5.74627	9.202e-09	0.0204908	0.041706
lta4h	0.0300892	0.0052455	5.73619	9.76367e-09	0.0198078	0.0403705
fcrlb	0.0307433	0.00539231	5.70131	1.19886e-08	0.0201741	0.0413124
kirrel2	0.030471	0.00535601	5.68913	1.28749e-08	0.0199731	0.040969
hdgf	0.0306068	0.0053942	5.67402	1.40601e-08	0.020034	0.0411796
ptprf	0.0295345	0.00521132	5.66738	1.46147e-08	0.0193202	0.0397489
mmp12	0.0282024	0.00498656	5.65568	1.56461e-08	0.0184286	0.0379762
il12rb1	0.0300437	0.00531504	5.65257	1.59342e-08	0.019626	0.0404613
gp6	0.0305916	0.0054277	5.6362	1.75207e-08	0.0199531	0.0412301
fmnl1	0.0303891	0.00540609	5.62127	1.91061e-08	0.019793	0.0409852
phospho1	0.0288814	0.00514664	5.6117	2.01905e-08	0.0187938	0.038969
thbs2	0.0301042	0.00538058	5.59497	2.22343e-08	0.0195581	0.0406503
dtx3	-0.0276511	0.00496596	-5.56813	2.59425e-08	-0.0373845	-0.0179177
tgfbi	-0.0294907	0.00530795	-5.55595	2.78157e-08	-0.0398944	-0.0190869
pappa	0.0284831	0.00514043	5.54101	3.02983e-08	0.0184077	0.0385585
pla2g1b	0.0295532	0.0053409	5.53337	3.16404e-08	0.0190848	0.0400215
colec12	0.0277414	0.0050151	5.53158	3.19667e-08	0.0179117	0.0375712
anxa5	0.0291913	0.00528056	5.52806	3.26201e-08	0.0188412	0.0395414
anpep	-0.0297239	0.00537744	-5.52752	3.27138e-08	-0.0402638	-0.0191839
park7	0.0296494	0.00538023	5.51081	3.59744e-08	0.019104	0.0401949
vsir	0.0296642	0.00542447	5.46859	4.56804e-08	0.019032	0.0402963
txndc15	0.0291256	0.00534111	5.4531	4.9838e-08	0.0186569	0.0395944
cpxm1	0.0291469	0.00536035	5.43749	5.44024e-08	0.0186404	0.0396533
clec4c	-0.0292944	0.005394	-5.43093	5.64413e-08	-0.0398669	-0.018722
fabp1	0.0285337	0.00526123	5.42338	5.88779e-08	0.0182215	0.0388458
pon3	-0.0285557	0.00527027	-5.41825	6.05878e-08	-0.0388856	-0.0182258
slc16a1	0.0292939	0.00543742	5.38746	7.19416e-08	0.0186364	0.0399514
cd27	0.028123	0.00522355	5.38389	7.33701e-08	0.0178847	0.0383614
cpped1	0.0287495	0.00536074	5.36298	8.23822e-08	0.0182423	0.0392567
epcam	-0.028843	0.00538271	-5.35845	8.44809e-08	-0.0393932	-0.0182927
ubac1	0.0284796	0.00531801	5.3553	8.59641e-08	0.0180561	0.038903
ogn	0.0266364	0.00498904	5.33898	9.40656e-08	0.0168577	0.0364151
sord	-0.0284328	0.0053315	-5.33298	9.72208e-08	-0.0388827	-0.0179829
pla2g15	0.0283347	0.00531367	5.33242	9.75247e-08	0.0179197	0.0387497
msr1	0.0270144	0.0050721	5.32608	1.00978e-07	0.0170729	0.0369559
clc	-0.0285509	0.00536157	-5.3251	1.01532e-07	-0.0390598	-0.018042
matn2	0.0279803	0.00526507	5.31433	1.07716e-07	0.0176606	0.0383001
adam22	-0.0283754	0.00536074	-5.29319	1.20944e-07	-0.0388826	-0.0178682
ahcy	0.0283456	0.00536993	5.27858	1.30979e-07	0.0178204	0.0388708
chac2	0.0286308	0.00544381	5.25933	1.45471e-07	0.0179607	0.0393009
egfl7	0.0277055	0.00528769	5.23963	1.6187e-07	0.0173415	0.0380696
rgmb	-0.027142	0.00519826	-5.22136	1.78639e-07	-0.0373307	-0.0169532
ism1	-0.0276875	0.00531087	-5.21336	1.86525e-07	-0.0380969	-0.017278
cd63	0.0282134	0.00541378	5.21141	1.88504e-07	0.0176022	0.0388246
epha1	0.0262576	0.00504263	5.20713	1.92883e-07	0.0163739	0.0361414
casp8	0.0276662	0.00532379	5.1967	2.04008e-07	0.0172314	0.038101
itgb1bp2	0.0283177	0.00546655	5.18018	2.2295e-07	0.0176031	0.0390324
jam2	-0.0266725	0.00515039	-5.17874	2.24639e-07	-0.0367675	-0.0165776
tymp	0.028057	0.00542509	5.17172	2.33258e-07	0.0174237	0.0386904
msra	0.0277793	0.00537261	5.17054	2.34718e-07	0.0172488	0.0383098
psmg3	0.0273476	0.00530316	5.15685	2.5254e-07	0.0169532	0.0377419
slc27a4	0.0278442	0.00540041	5.15593	2.53802e-07	0.0172592	0.0384292
gfra2	0.0271685	0.00528894	5.13685	2.80916e-07	0.016802	0.037535
scara5	-0.0254409	0.00500445	-5.08366	3.72164e-07	-0.0352498	-0.015632
serpinb6	0.027415	0.00540223	5.07474	3.90028e-07	0.0168264	0.0380035
xg	-0.0210593	0.00415189	-5.07221	3.95244e-07	-0.0291971	-0.0129214
cdh17	-0.0273727	0.00539723	-5.07162	3.96497e-07	-0.0379515	-0.0167939
pebp1	0.0271815	0.00537326	5.05867	4.24372e-07	0.0166498	0.0377133
hcls1	0.0273372	0.00541307	5.05021	4.43555e-07	0.0167274	0.037947
il15ra	0.0266039	0.00526808	5.05002	4.44059e-07	0.0162783	0.0369295
lgals8	0.0273206	0.00541182	5.04833	4.47954e-07	0.0167133	0.037928
chrdl2	0.0269054	0.00534328	5.03537	4.79331e-07	0.0164324	0.0373784
siglec7	-0.0263732	0.00525119	-5.02232	5.13052e-07	-0.0366657	-0.0160807
cr2	-0.0270798	0.00539409	-5.02027	5.18543e-07	-0.0376524	-0.0165072
clul1	-0.0262755	0.00524396	-5.01063	5.45221e-07	-0.0365539	-0.0159972
lypd3	-0.0267233	0.00533609	-5.00803	5.52636e-07	-0.0371822	-0.0162644
smoc2	-0.0251582	0.00503026	-5.00137	5.72034e-07	-0.0350176	-0.0152987
sod1	0.0265089	0.00530979	4.99245	5.99167e-07	0.0161015	0.0369162
cd40lg	0.0271189	0.00543391	4.99069	6.04555e-07	0.0164683	0.0377696
agxt	-0.0266821	0.00538337	-4.9564	7.21514e-07	-0.0372337	-0.0161306
glod4	0.0268442	0.00541806	4.95459	7.28298e-07	0.0162247	0.0374638
wars	0.0242282	0.00490778	4.9367	7.9829e-07	0.0146088	0.0338476
pdgfa	0.0266892	0.00542789	4.91705	8.82603e-07	0.0160503	0.037328
sod2	0.0259107	0.00527548	4.91153	9.0785e-07	0.0155705	0.0362508
pamr1	-0.0259299	0.00528637	-4.90505	9.38293e-07	-0.0362914	-0.0155685
hpcal1	0.0265553	0.00542065	4.89891	9.68011e-07	0.0159307	0.03718
atp6v1f	0.0262272	0.00535649	4.89633	9.80958e-07	0.0157283	0.0367261
stip1	0.0263388	0.00538032	4.8954	9.85492e-07	0.0157932	0.0368844
nid2	0.0264054	0.00539512	4.89431	9.90999e-07	0.0158308	0.03698
eno1	0.0264184	0.00540442	4.8883	1.02172e-06	0.0158256	0.0370113
boc	-0.0262322	0.00536836	-4.88643	1.0315e-06	-0.0367543	-0.01571
clec14a	0.0253422	0.00519446	4.87869	1.07272e-06	0.0151608	0.0355235
cdhr1	-0.0263575	0.00541938	-4.86357	1.15811e-06	-0.0369797	-0.0157353
ptprn2	0.0261027	0.00538443	4.8478	1.2539e-06	0.015549	0.0366563
ppcdc	0.0260787	0.00538757	4.84053	1.30052e-06	0.0155189	0.0366385
vamp5	0.0262499	0.00543814	4.82701	1.39206e-06	0.015591	0.0369089
jchain	0.0259369	0.00539028	4.81179	1.50228e-06	0.0153718	0.036502
fxn	0.0259801	0.00540044	4.81073	1.51012e-06	0.015395	0.0365651
psme2	0.0255523	0.00532754	4.79627	1.62337e-06	0.0151101	0.0359944
xrcc4	0.0259677	0.00541761	4.79321	1.64838e-06	0.015349	0.0365864
ghrl	-0.0248651	0.00521311	-4.76973	1.85229e-06	-0.035083	-0.0146473
ccl27	-0.0243552	0.00510801	-4.76803	1.86794e-06	-0.034367	-0.0143433
cracr2a	0.0258001	0.00544298	4.74007	2.14519e-06	0.0151317	0.0364686
pklr	0.0256853	0.00543789	4.7234	2.32848e-06	0.0150269	0.0363437
tnfrsf9	0.0246186	0.00522069	4.71559	2.41966e-06	0.0143859	0.0348514
cd38	0.020897	0.004435	4.71184	2.4646e-06	0.0122043	0.0295898
prdx3	0.0255021	0.00542545	4.70045	2.60617e-06	0.014868	0.0361361
eloa	-0.0251576	0.00535248	-4.70018	2.60943e-06	-0.0356486	-0.0146666
mepe	-0.0240772	0.00514004	-4.68424	2.8207e-06	-0.0341518	-0.0140026
sirpa	0.0253482	0.00542112	4.67582	2.93889e-06	0.0147226	0.0359738
clps	0.02495	0.00534482	4.66807	3.05197e-06	0.0144739	0.035426
c4bpb	0.0241191	0.00518224	4.65418	3.26486e-06	0.0139617	0.0342765
cd58	-0.0251221	0.00539833	-4.65368	3.27281e-06	-0.035703	-0.0145412
blvrb	0.0247627	0.00532279	4.6522	3.2963e-06	0.0143299	0.0351956
rnf41	0.0253962	0.00546109	4.65038	3.32587e-06	0.0146922	0.0361001
cxcl3	-0.0252703	0.00544562	-4.64048	3.48877e-06	-0.0359439	-0.0145967
cd300lg	0.0239472	0.00516198	4.63916	3.51119e-06	0.0138296	0.0340649
guca2a	0.0243982	0.00527075	4.62897	3.68832e-06	0.0140673	0.034729
dsg4	-0.0246014	0.00531882	-4.62535	3.75344e-06	-0.0350265	-0.0141763
notch1	-0.0242562	0.0052469	-4.62296	3.79658e-06	-0.0345403	-0.0139721
bach1	0.0248225	0.00538094	4.61304	3.98249e-06	0.0142757	0.0353694
lilrb2	0.0246709	0.00534992	4.61145	4.01297e-06	0.0141849	0.0351569
ca1	0.0246275	0.00534244	4.6098	4.04542e-06	0.0141562	0.0350989
art3	0.0227984	0.00495375	4.60226	4.19424e-06	0.0130889	0.0325079
nsfl1c	0.0245489	0.00535485	4.58443	4.56826e-06	0.0140532	0.0350446
lilra2	0.0240879	0.00527769	4.5641	5.03375e-06	0.0137435	0.0344324
adgrg1	-0.0234151	0.00513383	-4.56095	5.10992e-06	-0.0334776	-0.0133527
cdh1	0.0246924	0.00541851	4.55705	5.20613e-06	0.0140719	0.0353129
casp10	0.0244936	0.0053819	4.55111	5.35506e-06	0.0139449	0.0350424
cblif	-0.0244811	0.00538113	-4.54944	5.39733e-06	-0.0350283	-0.0139339
adamts16	-0.0232088	0.00512391	-4.5295	5.93257e-06	-0.0332518	-0.0131657
cdc37	0.0241517	0.00533843	4.52412	6.08504e-06	0.0136882	0.0346152
anxa4	0.0245627	0.00544044	4.51484	6.35768e-06	0.0138992	0.0352261
pdgfc	0.0244879	0.00542932	4.5103	6.49546e-06	0.0138462	0.0351295
ndufs6	0.0245229	0.00543791	4.50962	6.51654e-06	0.0138644	0.0351814
crnn	-0.0234762	0.00520673	-4.50882	6.54109e-06	-0.0336816	-0.0132708
eps8l2	-0.0237393	0.0052658	-4.5082	6.5594e-06	-0.0340604	-0.0134181
il1r2	-0.0241075	0.00534974	-4.50629	6.61887e-06	-0.0345931	-0.0136218
bpifb1	0.0238281	0.00529804	4.49754	6.89691e-06	0.0134438	0.0342125
aif1	0.0242783	0.00542074	4.47878	7.53198e-06	0.0136534	0.0349031
anxa10	0.0238708	0.00533067	4.478	7.55933e-06	0.0134225	0.0343191
vta1	0.0240749	0.00538454	4.47112	7.80584e-06	0.013521	0.0346288
sftpa2	0.0243355	0.00544501	4.46931	7.87283e-06	0.0136631	0.0350079
tafa5	0.023523	0.00526626	4.46675	7.96732e-06	0.013201	0.0338451
ncam1	-0.0231046	0.00517397	-4.46554	8.01198e-06	-0.0332457	-0.0129634
atg4a	0.0240529	0.00540903	4.4468	8.74377e-06	0.013451	0.0346548
tnfrsf10a	0.023075	0.00519178	4.44453	8.83638e-06	0.0128989	0.0332511
coro1a	0.0247549	0.00557413	4.44103	8.98155e-06	0.0138294	0.0356804
pdgfb	0.024126	0.00543947	4.43536	9.22024e-06	0.0134645	0.0347875
hexim1	0.0239034	0.0054137	4.41536	1.0115e-05	0.0132924	0.0345145
pm20d1	-0.0237594	0.00541322	-4.38914	1.1414e-05	-0.0343695	-0.0131493
sirt2	0.0237098	0.00540916	4.38327	1.17261e-05	0.0131076	0.0343119
akt1s1	0.023607	0.00539917	4.37233	1.23296e-05	0.0130244	0.0341895
prl	0.0231186	0.0052983	4.36341	1.28423e-05	0.0127338	0.0335034
chl1	-0.0235439	0.00539979	-4.36015	1.30348e-05	-0.0341277	-0.0129602
baiap2	0.0234639	0.00540108	4.3443	1.40129e-05	0.0128776	0.0340503
lag3	-0.0225859	0.00521393	-4.33183	1.48294e-05	-0.0328054	-0.0123664
clec1b	0.0234214	0.00540828	4.33065	1.49087e-05	0.012821	0.0340218
eng	-0.0230805	0.00536715	-4.30033	1.7101e-05	-0.0336003	-0.0125607
il2	0.0228892	0.00532631	4.29739	1.73307e-05	0.0124495	0.0333289
pla2g10	0.0227989	0.00530622	4.29663	1.73892e-05	0.0123985	0.0331993
arg1	0.0233501	0.00545041	4.2841	1.83981e-05	0.0126671	0.0340331
lrpap1	0.0229907	0.00536725	4.28351	1.84464e-05	0.0124707	0.0335106
mif	0.0230853	0.00541243	4.26524	2.00222e-05	0.0124768	0.0336939
gpkow	0.0229465	0.00538609	4.26033	2.04686e-05	0.0123896	0.0335034
stx6	0.023264	0.00546149	4.25963	2.05322e-05	0.0125592	0.0339687
icam5	0.0230087	0.00541095	4.25225	2.12191e-05	0.0124031	0.0336143
ppp1r12a	0.0227483	0.00535003	4.25199	2.12441e-05	0.012262	0.0332345
eif4g1	0.0229225	0.00539389	4.24972	2.14597e-05	0.0123503	0.0334947
ncs1	-0.0207136	0.0048754	-4.24861	2.15667e-05	-0.0302696	-0.0111577
aldh3a1	-0.0223646	0.00528007	-4.23566	2.28472e-05	-0.0327137	-0.0120155
mia	0.0225095	0.00531683	4.23364	2.30537e-05	0.0120884	0.0329307
fadd	0.0229227	0.00542896	4.22229	2.42453e-05	0.0122817	0.0335636
kynu	-0.0222603	0.00529409	-4.20476	2.62019e-05	-0.0326369	-0.0118838
itgb6	-0.0214632	0.00512101	-4.1912	2.78187e-05	-0.0315005	-0.0114258
fosb	0.0227062	0.00541918	4.18997	2.79705e-05	0.0120844	0.033328
il1rl2	-0.0217574	0.00521769	-4.16994	3.05446e-05	-0.0319843	-0.0115306
cgref1	0.0224267	0.00539818	4.15449	3.26807e-05	0.0118461	0.0330073
axl	0.0222682	0.00536068	4.15399	3.2751e-05	0.0117611	0.0327753
itgb5	-0.0214577	0.00516955	-4.15079	3.32122e-05	-0.0315902	-0.0113252
inpp1	0.0222268	0.005356	4.14988	3.33449e-05	0.0117288	0.0327247
clta	0.0223623	0.00539075	4.14827	3.35818e-05	0.0117962	0.0329283
xpnpep2	-0.0220627	0.00532848	-4.14053	3.47332e-05	-0.0325067	-0.0116187
wwp2	0.022375	0.00540841	4.13709	3.52588e-05	0.0117744	0.0329757
hyal1	-0.0219639	0.00531234	-4.1345	3.56573e-05	-0.0323763	-0.0115515
rarres1	0.0223553	0.005424	4.12155	3.77229e-05	0.0117241	0.0329865
alcam	-0.0204691	0.00496808	-4.12012	3.79556e-05	-0.0302067	-0.0107315
ccdc80	-0.020155	0.00489724	-4.11557	3.87119e-05	-0.0297537	-0.0105562
ptpn1	0.0222248	0.0054159	4.10363	4.07669e-05	0.0116095	0.0328402
lifr	0.0219889	0.00536079	4.1018	4.10891e-05	0.0114816	0.0324962
tcn2	0.0215275	0.00524975	4.10067	4.12887e-05	0.0112378	0.0318172
nrp2	0.021182	0.00517061	4.09662	4.20193e-05	0.0110474	0.0313166
ereg	0.0221502	0.00543657	4.07429	4.62597e-05	0.0114943	0.032806
klk14	-0.0214569	0.00527589	-4.06698	4.7732e-05	-0.0317978	-0.011116
angpt2	0.0215465	0.00530135	4.06433	4.82759e-05	0.0111556	0.0319373
rabgap1l	0.0218044	0.0053861	4.04827	5.17128e-05	0.0112475	0.0323613
cd70	-0.0209537	0.0051784	-4.04636	5.21343e-05	-0.0311035	-0.0108038
psip1	-0.0216867	0.00536071	-4.04548	5.23298e-05	-0.0321939	-0.0111795
kdr	-0.0214688	0.00531708	-4.03771	5.40914e-05	-0.0318905	-0.0110472
stc1	0.0211134	0.00522921	4.0376	5.41178e-05	0.010864	0.0313629
prss27	0.0218967	0.00544457	4.02175	5.78912e-05	0.0112252	0.0325682
actn4	0.0216564	0.00541034	4.00278	6.27367e-05	0.0110519	0.0322609
fas	0.0204963	0.00513792	3.98923	6.64253e-05	0.0104258	0.0305668
ifnlr1	-0.0214356	0.00538848	-3.97804	6.9628e-05	-0.0319972	-0.010874
serpine1	0.0214677	0.00541294	3.96599	7.32377e-05	0.0108581	0.0320772
tnfsf10	-0.0214225	0.00540174	-3.96585	7.32801e-05	-0.0320101	-0.0108349
fam3c	0.0203943	0.00516338	3.9498	7.83728e-05	0.0102739	0.0305147
ciapin1	0.0210026	0.00532065	3.94738	7.91673e-05	0.010574	0.0314313
nfatc3	-0.0214609	0.0054412	-3.94414	8.0248e-05	-0.0321258	-0.0107959
atxn10	0.0212586	0.0053945	3.9408	8.1376e-05	0.0106852	0.031832
il17f	0.0215339	0.0054645	3.9407	8.14092e-05	0.0108233	0.0322445
preb	0.0211572	0.00537147	3.93881	8.20505e-05	0.0106289	0.0316855
pik3ap1	0.0212741	0.00540157	3.9385	8.21548e-05	0.0106868	0.0318613
dctn6	0.0214289	0.00544156	3.938	8.23287e-05	0.0107632	0.0320945
clpp	0.0212697	0.00541458	3.92824	8.574e-05	0.010657	0.0318825
cd69	0.0213832	0.00545162	3.92236	8.7857e-05	0.0106979	0.0320686
rbp5	0.0206216	0.00526584	3.9161	9.01679e-05	0.0103003	0.0309428
dkk3	-0.0201021	0.00515717	-3.8979	9.72117e-05	-0.0302104	-0.00999393
csf2ra	0.0211937	0.00543722	3.89789	9.72221e-05	0.0105365	0.0318508
cntnap2	-0.0205352	0.00527233	-3.89491	9.8423e-05	-0.0308692	-0.0102013
ak1	0.0206111	0.00531819	3.87559	0.000106566	0.0101873	0.0310349
rtbdn	-0.0205145	0.00530046	-3.87033	0.000108892	-0.0309036	-0.0101254
apex1	0.0207594	0.0053638	3.87029	0.000108907	0.0102462	0.0312727
hnmt	0.0203091	0.00525209	3.86687	0.000110448	0.0100149	0.0306034
tbc1d17	0.0207117	0.00537174	3.85567	0.000115628	0.0101829	0.0312405
podxl2	0.0205636	0.00533574	3.85393	0.000116447	0.0101054	0.0310218
wnt9a	0.018627	0.0048335	3.85373	0.000116549	0.00915316	0.0281008
dnph1	0.020771	0.00539317	3.85135	0.000117681	0.0102002	0.0313418
fus	0.0209641	0.00544474	3.85035	0.00011817	0.0102923	0.031636
mesd	0.0207043	0.00541639	3.82253	0.000132321	0.010088	0.0313206
hao1	-0.0199606	0.00524974	-3.8022	0.000143664	-0.0302502	-0.00967089
kel	-0.0200119	0.00526428	-3.80145	0.000144104	-0.0303301	-0.00969375
prkra	-0.0205566	0.0054112	-3.7989	0.000145594	-0.0311627	-0.00995049
prdx5	0.0204396	0.00538231	3.79755	0.00014638	0.00989011	0.0309891
fgfr2	0.019245	0.00506846	3.79701	0.000146705	0.00931063	0.0291793
clmp	0.018882	0.0049739	3.79623	0.000147165	0.00913305	0.028631
ceacam3	0.0205627	0.00542898	3.78758	0.000152389	0.0099217	0.0312037
amn	0.0204428	0.0054074	3.78053	0.000156763	0.00984416	0.0310415
tnfrsf21	0.0198481	0.00525383	3.77783	0.000158465	0.0095504	0.0301458
plxnb2	-0.0198237	0.00524786	-3.77749	0.000158683	-0.0301097	-0.00953775
col9a1	-0.0202168	0.00535323	-3.77657	0.00015927	-0.0307093	-0.00972434
gas6	0.0199639	0.00528813	3.77524	0.000160123	0.00959903	0.0303288
tigar	0.0201507	0.00534147	3.7725	0.0001619	0.00968122	0.0306202
hagh	0.0197467	0.00524277	3.76648	0.000165843	0.00947076	0.0300227
nudc	0.0203871	0.00541322	3.76618	0.000166039	0.00977706	0.0309972
btc	0.0206078	0.00547302	3.76535	0.000166598	0.00988053	0.0313351
cdhr5	-0.0203601	0.00542334	-3.75417	0.000174206	-0.0309901	-0.0097302
spry2	0.020386	0.00544856	3.74154	0.000183199	0.00970665	0.0310654
atp6ap2	0.0203137	0.00543982	3.73425	0.000188587	0.00965142	0.0309759
vtcn1	0.0200104	0.00536034	3.73304	0.000189498	0.0095039	0.0305168
apoh	0.0198169	0.00530934	3.73246	0.000189926	0.00941041	0.0302234
muc16	0.0196307	0.00528248	3.71619	0.000202571	0.00927686	0.0299845
hspg2	0.0193051	0.00520283	3.71049	0.000207188	0.00910732	0.0295028
il3ra	-0.0193052	0.005214	-3.70257	0.000213765	-0.0295248	-0.0090856
sf3b4	0.0200024	0.00540548	3.7004	0.000215597	0.00940751	0.0305973
pam	-0.019594	0.00534872	-3.6633	0.000249359	-0.0300777	-0.0091103
angpt1	0.0206081	0.00562764	3.66195	0.000250684	0.00957775	0.0316385
aarsd1	0.0194318	0.00531941	3.65299	0.000259591	0.00900554	0.029858
csf3	-0.0196999	0.00540077	-3.64762	0.000265081	-0.0302856	-0.00911425
ica1	0.0198014	0.00542935	3.6471	0.000265619	0.00915966	0.0304431
bag6	0.0197354	0.00541182	3.64673	0.000266002	0.00912807	0.0303428
rwdd1	0.019671	0.0053948	3.64629	0.000266448	0.009097	0.030245
cep20	0.0197562	0.00542076	3.64454	0.00026828	0.00913128	0.030381
arsb	0.0196744	0.00540259	3.64166	0.000271286	0.00908515	0.0302637
il17ra	0.0196616	0.00541694	3.62965	0.000284215	0.00904423	0.030279
cxcl17	-0.0175021	0.00483475	-3.62006	0.000294951	-0.0269784	-0.00802584
smpdl3a	-0.019588	0.00542922	-3.60788	0.000309144	-0.0302294	-0.00894654
bcl2l11	0.0192616	0.00536235	3.59201	0.000328593	0.00875125	0.029772
enpp7	-0.0202423	0.00565401	-3.58017	0.000343853	-0.0313244	-0.00916028
prkab1	0.0194066	0.0054206	3.58015	0.000343878	0.008782	0.0300311
tnfrsf13b	-0.0191879	0.00537494	-3.56988	0.000357625	-0.029723	-0.00865286
c2cd2l	0.0192196	0.00539205	3.56444	0.000365135	0.00865105	0.0297882
grn	0.0189959	0.00534728	3.55244	0.000382185	0.00851505	0.0294767
hbegf	0.0192171	0.00541924	3.54608	0.000391522	0.00859519	0.029839
rtn4r	0.0185268	0.0052659	3.51826	0.00043495	0.00820544	0.0288481
lhpp	0.0188349	0.00536896	3.50812	0.000451869	0.00831159	0.0293583
prcp	-0.0183374	0.00523577	-3.50233	0.000461786	-0.0285997	-0.00807512
mvk	0.018734	0.00535133	3.5008	0.000464459	0.00824516	0.0292228
ada	-0.0188385	0.00538374	-3.49914	0.000467339	-0.0293908	-0.00828618
pon2	0.0190116	0.00545603	3.48451	0.000493661	0.0083176	0.0297056
proc	-0.0184735	0.00531565	-3.4753	0.000510907	-0.0288924	-0.00805464
sugt1	0.0189471	0.00546143	3.46926	0.000522545	0.00824254	0.0296517
dffa	0.0188101	0.00542346	3.46828	0.000524429	0.00817993	0.0294402
stambp	0.0186041	0.00541611	3.43496	0.000593338	0.00798838	0.0292199
rhoc	0.0186895	0.0054414	3.4347	0.000593927	0.00802422	0.0293549
dcbld2	0.0173266	0.00508047	3.41042	0.000649373	0.00736866	0.0272845
adam23	-0.0183895	0.00539324	-3.40973	0.000651015	-0.0289604	-0.00781856
uso1	0.0183054	0.00537837	3.40352	0.000666	0.00776361	0.0288472
snap29	0.0181303	0.0053342	3.39888	0.000677388	0.00767511	0.0285855
klk8	-0.017826	0.00526877	-3.38333	0.00071695	-0.028153	-0.00749902
tbcc	0.0183404	0.00543206	3.37632	0.000735433	0.00769338	0.0289874
scamp3	0.0181539	0.00539235	3.36661	0.000761824	0.00758475	0.0287231
lactb2	0.0182828	0.00543519	3.36378	0.000769665	0.00762964	0.028936
acp6	0.0181328	0.0053977	3.35935	0.000782105	0.0075531	0.0287124
pdgfrb	-0.0181266	0.0053976	-3.35826	0.000785182	-0.028706	-0.00754709
gpc1	-0.0177302	0.00528177	-3.35686	0.000789177	-0.0280826	-0.00737772
chit1	0.0179304	0.00536246	3.34368	0.000827623	0.00741977	0.028441
cdh15	-0.0157409	0.00472423	-3.33195	0.000863311	-0.0250006	-0.00648125
slc39a5	0.0174317	0.00524645	3.32257	0.000892864	0.00714847	0.0277149
ids	-0.017609	0.00530045	-3.32218	0.000894097	-0.0279981	-0.00721999
dkk1	0.0178425	0.00539335	3.30823	0.000939826	0.00727131	0.0284136
nrcam	-0.0177235	0.00536368	-3.30434	0.000952962	-0.0282364	-0.00721046
ggt5	0.0175867	0.00532901	3.30019	0.000967179	0.00714171	0.0280318
epo	0.0179407	0.00543707	3.29969	0.000968891	0.00728383	0.0285975
ccl5	0.0178936	0.00543233	3.2939	0.000989058	0.00724603	0.0285411
fabp6	0.0178271	0.00542374	3.28687	0.00101411	0.00719642	0.0284578
metap1d	0.0178415	0.00543186	3.2846	0.00102229	0.00719487	0.0284881
cdh6	-0.0174481	0.00533083	-3.27306	0.00106494	-0.0278968	-0.00699954
thop1	0.0172967	0.00528515	3.2727	0.00106631	0.00693764	0.0276558
fetub	0.0173172	0.00530553	3.26399	0.00109964	0.00691816	0.0277162
gys1	0.017805	0.00546093	3.26044	0.0011135	0.00710143	0.0285087
ppib	0.017622	0.00542971	3.24549	0.00117363	0.00697963	0.0282644
scgb3a2	0.0174352	0.00537849	3.24166	0.00118949	0.00689322	0.0279773
gkn1	0.0174209	0.00539288	3.23036	0.00123755	0.00685072	0.0279912
ptprs	-0.0173126	0.00537325	-3.222	0.00127416	-0.0278444	-0.00678088
ninj1	0.0176278	0.00547446	3.22	0.00128313	0.00689764	0.0283579
casp3	0.017246	0.00541319	3.18593	0.00144417	0.00663602	0.0278561
cep43	0.017221	0.00540849	3.18406	0.00145358	0.00662013	0.0278218
mavs	0.0173506	0.00546302	3.17601	0.00149453	0.00664288	0.0280583
amfr	0.0172041	0.00542544	3.17101	0.00152048	0.00657007	0.0278382
glb1	-0.0163233	0.00515973	-3.1636	0.00155967	-0.0264366	-0.00621008
gfod2	0.0174052	0.00550187	3.1635	0.00156024	0.00662131	0.028189
cd4	-0.0166893	0.00532605	-3.13352	0.00172868	-0.0271285	-0.00625006
nptx1	-0.0164054	0.00524228	-3.12945	0.00175282	-0.0266805	-0.00613039
rp2	0.0168754	0.00539422	3.12842	0.00175896	0.00630254	0.0274482
metap2	0.0168402	0.0053859	3.12672	0.00176914	0.00628366	0.0273967
tbcb	0.0169646	0.00543059	3.1239	0.00178621	0.00632049	0.0276088
vim	0.0168896	0.00542175	3.11516	0.00184002	0.00626277	0.0275164
igfbpl1	0.0159484	0.00512399	3.1125	0.0018566	0.00590525	0.0259916
pdp1	0.0169304	0.00544518	3.10924	0.00187728	0.00625762	0.0276031
itga5	-0.016335	0.00525559	-3.10811	0.0018844	-0.0266361	-0.00603383
klk13	-0.0165224	0.00532699	-3.10163	0.00192617	-0.0269635	-0.00608128
hgs	0.0168822	0.00546955	3.08657	0.00202644	0.00616166	0.0276027
gfer	0.0167753	0.00543756	3.08508	0.00203662	0.00611752	0.0274331
mzt1	0.0167471	0.00542975	3.08432	0.00204187	0.00610456	0.0273896
zbtb16	0.0167842	0.00544493	3.08254	0.0020541	0.00611194	0.0274564
kir2dl3	-0.016715	0.00542569	-3.08072	0.0020667	-0.0273496	-0.00608048
scly	-0.0160684	0.00522309	-3.07642	0.00209666	-0.0263059	-0.005831
nppc	0.014638	0.00477385	3.06628	0.00216906	0.00528107	0.0239949
erp44	0.0164001	0.00536777	3.05528	0.00225022	0.00587904	0.0269211
gstp1	0.0160603	0.00527357	3.04543	0.00232532	0.00572389	0.0263967
snx9	0.0164522	0.00541114	3.04043	0.00236419	0.00584618	0.0270582
sftpa1	0.0166181	0.0054723	3.03676	0.00239321	0.00589215	0.0273439
tnfaip8	0.016236	0.0053865	3.01421	0.00257844	0.0056783	0.0267938
mmp13	0.0159373	0.00530974	3.00152	0.00268833	0.00553001	0.0263446
anxa11	0.0162115	0.00543232	2.98428	0.00284452	0.00556401	0.0268591
fhit	0.0161814	0.00542303	2.98383	0.00284866	0.0055521	0.0268108
cst6	0.0161243	0.00540491	2.98327	0.00285395	0.00553048	0.0267181
samd9l	0.0161432	0.00543394	2.97081	0.00297221	0.00549251	0.0267939
irag2	0.0160349	0.00540153	2.96858	0.00299387	0.00544771	0.0266221
akr1b1	0.0161618	0.00547777	2.95044	0.0031754	0.00542522	0.0268984
med18	0.0161063	0.00546741	2.94588	0.00322263	0.00538999	0.0268226
ppp1r2	0.0158343	0.00542828	2.917	0.00353642	0.0051947	0.0264739
prkar1a	0.0157126	0.00539776	2.91094	0.00360577	0.00513276	0.0262924
cnpy2	0.015844	0.00544313	2.91082	0.00360714	0.00517527	0.0265127
sparc	0.0156153	0.00538077	2.90206	0.00370956	0.00506881	0.0261618
nrtn	0.0156406	0.00539916	2.89685	0.00377167	0.00505804	0.0262231
aifm1	0.0155709	0.00538326	2.89247	0.00382465	0.00501955	0.0261223
il13	0.0156794	0.00543246	2.88625	0.00390109	0.00503163	0.0263272
dnaja2	0.0155585	0.00541554	2.87294	0.0040692	0.00494388	0.0261731
ppp3r1	0.0154527	0.0053802	2.87213	0.00407964	0.00490727	0.025998
irak1	0.015555	0.00542556	2.86698	0.00414668	0.00492068	0.0261893
nfatc1	-0.015425	0.00538214	-2.86596	0.00416006	-0.0259742	-0.0048758
fxyd5	0.0155785	0.00544222	2.86253	0.00420539	0.00491155	0.0262454
mme	-0.0150776	0.00526937	-2.86136	0.00422083	-0.0254057	-0.00474942
pfdn2	0.0151979	0.00531393	2.86001	0.00423885	0.00478242	0.0256134
hars1	0.0154032	0.00538952	2.858	0.00426578	0.0048396	0.0259669
fis1	0.0154805	0.0054243	2.85392	0.0043209	0.00484872	0.0261123
manf	0.0153885	0.0054405	2.82851	0.0046792	0.00472496	0.0260521
mrpl46	0.01515	0.0053571	2.82803	0.00468638	0.00464992	0.0256501
alpp	0.0151436	0.00536168	2.82441	0.00473948	0.00463452	0.0256527
ebag9	0.0152827	0.00543474	2.81203	0.00492577	0.00463039	0.0259349
cradd	0.0152395	0.00543403	2.80445	0.00504306	0.0045886	0.0258903
clec10a	-0.0150032	0.00537506	-2.79126	0.0052532	-0.0255385	-0.00446791
pla2g4a	0.0151839	0.00544088	2.79072	0.00526204	0.00451965	0.0258482
cd164	0.0149411	0.00535713	2.78902	0.00528967	0.00444099	0.0254413
sh2b3	0.0151774	0.00546607	2.77666	0.00549513	0.00446373	0.0258911
cd209	-0.0149501	0.00538548	-2.77601	0.00550603	-0.0255059	-0.00439443
cert	0.0149119	0.00538133	2.77104	0.00559087	0.00436428	0.0254595
lgals7_lgals7b	0.014346	0.00517763	2.77076	0.00559551	0.00419766	0.0244943
carhsp1	0.0148326	0.00536281	2.76583	0.00568088	0.00432134	0.0253439
htra2	0.0148188	0.00535831	2.76557	0.00568528	0.00431634	0.0253213
tia1	0.0151253	0.00546971	2.76528	0.00569061	0.00440443	0.0258461
rcor1	0.0150729	0.00546248	2.75935	0.00579485	0.00436623	0.0257795
folr2	0.0142864	0.00518269	2.75656	0.00584442	0.00412813	0.0244446
siglec9	-0.014615	0.00533788	-2.73798	0.00618493	-0.0250774	-0.00415259
qdpr	0.0148332	0.00542156	2.73596	0.006223	0.00420675	0.0254596
cd276	0.0144203	0.00528346	2.72934	0.00634937	0.0040646	0.0247761
plpbp	0.0148068	0.00542586	2.72892	0.00635736	0.0041719	0.0254416
cdkn2d	0.0146539	0.0054067	2.71032	0.00672511	0.00405659	0.0252512
stk11	0.0147194	0.00543319	2.70917	0.00674854	0.00407021	0.0253687
agrn	0.0142173	0.00525579	2.70508	0.00683215	0.00391581	0.0245189
pdcd1lg2	0.0144899	0.00536267	2.70199	0.00689602	0.00397886	0.0250009
gusb	-0.0139305	0.00516879	-2.69511	0.00703994	-0.0240615	-0.00379946
foxo3	0.0146142	0.0054397	2.68659	0.00722218	0.00395222	0.0252762
lrrc25	0.0141568	0.00530882	2.66665	0.00766482	0.00375129	0.0245622
abhd14b	0.0142017	0.00533445	2.66226	0.00776548	0.00374598	0.0246574
cct5	0.0145209	0.00545564	2.66162	0.00778022	0.00382761	0.0252141
enah	0.014211	0.0053537	2.65443	0.00794797	0.00371759	0.0247044
tpsab1	-0.0143096	0.00539326	-2.65324	0.00797588	-0.0248806	-0.00373866
arnt	0.0142812	0.00539439	2.64742	0.00811465	0.00370802	0.0248544
dpep2	0.0127382	0.00481405	2.64604	0.00814775	0.00330247	0.0221739
tank	0.0142684	0.00541332	2.63581	0.00839764	0.00365816	0.0248787
pth1r	0.0142743	0.00542017	2.63356	0.00845337	0.00365061	0.024898
setmar	0.0138708	0.00526931	2.63238	0.00848271	0.00354281	0.0241989
cd2ap	0.0141222	0.00537549	2.62715	0.00861414	0.00358608	0.0246583
il34	0.0140868	0.00537762	2.61953	0.00880908	0.00354651	0.0246272
aldh1a1	-0.0137121	0.00525288	-2.61039	0.00904781	-0.0240079	-0.00341625
dbnl	0.0141707	0.00543016	2.60963	0.00906794	0.00352742	0.024814
pcdh1	-0.0136971	0.00527815	-2.59505	0.00946169	-0.0240424	-0.00335172
tgm2	0.0139337	0.00537785	2.59093	0.0095757	0.00339288	0.0244744
megf9	-0.0139053	0.00537948	-2.58487	0.00974551	-0.0244493	-0.00336133
ctrb1	0.013856	0.00541598	2.55836	0.010521	0.00324052	0.0244715
fkbp7	0.0138995	0.00544398	2.5532	0.0106783	0.00322917	0.0245699
il20	0.0137567	0.0054348	2.53123	0.011371	0.00310431	0.0244091
max	0.013742	0.00543469	2.52857	0.0114575	0.0030898	0.0243942
iqgap2	0.013445	0.00531817	2.52813	0.0114717	0.00302123	0.0238688
stk4	0.0136336	0.00542062	2.51515	0.0119029	0.00300905	0.0242582
il5ra	0.0135442	0.00539071	2.51251	0.0119923	0.00297822	0.0241101
ly96	0.0133465	0.00531436	2.51141	0.0120296	0.00293021	0.0237629
cc2d1a	0.0135254	0.0054007	2.50438	0.0122712	0.00293987	0.024111
rab37	0.0135881	0.00543827	2.49861	0.0124729	0.00292891	0.0242473
dab2	0.013466	0.00539356	2.49668	0.0125409	0.00289443	0.0240375
cdsn	0.0134286	0.00537958	2.49622	0.0125569	0.00288449	0.0239728
clstn1	-0.0134385	0.00539112	-2.49271	0.0126822	-0.0240053	-0.00287169
pbld	-0.0133912	0.00537858	-2.48974	0.0127886	-0.0239334	-0.00284905
tarbp2	0.0135238	0.00543529	2.48814	0.012846	0.00287042	0.0241771
flrt2	0.0132227	0.00532821	2.48164	0.0130828	0.00277921	0.0236661
sema7a	-0.0132698	0.00534904	-2.48079	0.0131138	-0.0237541	-0.00278556
fut8	0.0134738	0.00544215	2.47583	0.0132975	0.00280704	0.0241406
wfikkn2	-0.0133419	0.00539866	-2.47134	0.0134655	-0.0239235	-0.00276038
agrp	-0.0130152	0.00526752	-2.47084	0.0134844	-0.0233397	-0.0026907
comt	0.0134886	0.0054607	2.47012	0.0135116	0.00278544	0.0241918
gcg	0.0133573	0.00541587	2.46633	0.0136554	0.00274205	0.0239726
nptn	-0.013474	0.00547171	-2.46248	0.013803	-0.0241987	-0.00274923
optc	0.0128196	0.00520976	2.46069	0.0138718	0.00260832	0.0230309
ccn3	0.0122928	0.0050206	2.44848	0.0143511	0.00245229	0.0221334
mphosph8	0.0130494	0.00538629	2.4227	0.0154107	0.00249208	0.0236067
nomo1	0.0128783	0.00532742	2.41737	0.0156383	0.00243643	0.0233203
tp53inp1	0.0130506	0.00540322	2.41533	0.0157262	0.00246006	0.023641
cd33	-0.0129821	0.00538609	-2.41031	0.0159443	-0.0235391	-0.00242522
crkl	0.013093	0.00543249	2.41013	0.015952	0.00244515	0.0237409
acp5	0.0126256	0.00523918	2.40985	0.0159643	0.00235667	0.0228946
gal	0.0126034	0.00524304	2.40384	0.0162292	0.00232688	0.0228799
fgf19	-0.0130293	0.00542368	-2.40229	0.0162978	-0.0236599	-0.00239869
lama4	-0.0129301	0.00540424	-2.39258	0.0167356	-0.0235226	-0.00233761
cep85	-0.0127272	0.00540605	-2.35425	0.018566	-0.0233232	-0.00213114
cela3a	0.0126568	0.00539609	2.34555	0.0190049	0.00208026	0.0232333
mapk9	0.0125642	0.00535941	2.34433	0.0190672	0.00205958	0.0230688
tpmt	0.0127161	0.00544992	2.33327	0.0196398	0.00203411	0.0233982
calb2	0.0123039	0.00527365	2.33309	0.0196495	0.00196734	0.0226404
sema4d	0.0125295	0.00539241	2.32355	0.0201556	0.00196021	0.0230988
dusp3	0.012675	0.00545955	2.32162	0.0202596	0.00197407	0.0233759
ythdf3	0.0125658	0.00542424	2.3166	0.0205313	0.00193412	0.0231975
mertk	0.0119055	0.00514806	2.31261	0.02075	0.00181508	0.0219958
egf	0.0125898	0.00546501	2.3037	0.0212454	0.00187815	0.0233014
dnajb8	0.0125324	0.00545412	2.29779	0.02158	0.00184214	0.0232227
notch3	-0.0116011	0.0050841	-2.28184	0.0225047	-0.0215661	-0.00163611
dpp7	0.0123117	0.00541574	2.27332	0.0230133	0.00169666	0.0229267
pten	0.0120622	0.00530698	2.2729	0.0230386	0.00166036	0.0224641
maea	0.0122428	0.00539823	2.26793	0.02334	0.00166208	0.0228235
plxnb3	0.0123295	0.00543675	2.26781	0.0233471	0.00167329	0.0229857
ctsc	-0.011888	0.00524904	-2.2648	0.0235314	-0.0221763	-0.00159971
atp5if1	0.0122366	0.00540869	2.26239	0.0236797	0.00163534	0.0228378
rgs8	-0.012315	0.00545381	-2.25804	0.0239493	-0.0230046	-0.00162529
chmp1a	0.0122103	0.00542652	2.25012	0.0244478	0.00157415	0.0228465
ctsd	0.0120769	0.00538682	2.24194	0.0249718	0.00151858	0.0226353
fes	0.0121284	0.00541001	2.24184	0.0249781	0.00152458	0.0227322
abl1	0.0119878	0.00539235	2.22311	0.026215	0.00141859	0.022557
mln	0.0112676	0.00509557	2.21126	0.0270244	0.00128014	0.0212551
sirt5	0.0118862	0.00538961	2.20539	0.0274337	0.00132235	0.02245
ssc5d	0.0116692	0.00530524	2.19957	0.0278443	0.00127078	0.0220677
drg2	0.0118152	0.00539196	2.19126	0.0284394	0.00124679	0.0223836
lat	0.0118662	0.00541923	2.18964	0.0285569	0.0012443	0.022488
sema4c	-0.0114671	0.00523771	-2.18933	0.0285796	-0.0217332	-0.00120099
kitlg	0.0118124	0.00540833	2.1841	0.0289613	0.00121185	0.0224128
pvalb	0.0118295	0.00542524	2.18046	0.0292304	0.00119585	0.0224631
sumf2	0.0117231	0.00538548	2.1768	0.029502	0.00116741	0.0222789
nptxr	-0.0116827	0.00537521	-2.17344	0.0297544	-0.0222183	-0.00114708
cnst	0.0116564	0.00537695	2.16784	0.0301774	0.00111739	0.0221954
slit2	0.0116905	0.00539643	2.16635	0.0302916	0.00111336	0.0222677
bin2	0.0115341	0.00535667	2.15323	0.0313077	0.00103488	0.0220334
hmox2	0.0116142	0.00539564	2.15252	0.0313638	0.00103856	0.0221898
ca9	-0.0113899	0.00532878	-2.13743	0.0325699	-0.0218345	-0.000945322
ece1	-0.0114054	0.00535767	-2.12879	0.033279	-0.0219066	-0.000904132
cd55	0.0114551	0.00540724	2.11847	0.0341425	0.000856707	0.0220535
cdnf	0.0110066	0.00524602	2.09809	0.0359042	0.000724265	0.021289
ca11	-0.0114349	0.00546544	-2.09222	0.0364265	-0.0221474	-0.000722444
tacstd2	-0.0124056	0.005932	-2.09131	0.0365087	-0.0240326	-0.000778673
mpi	0.0112722	0.00539781	2.08829	0.0367791	0.0006923	0.0218521
kifbp	0.0112484	0.00539907	2.0834	0.0372219	0.000666083	0.0218308
hnrnpk	0.0111426	0.00535265	2.0817	0.0373777	0.000651216	0.021634
impa1	0.0112165	0.00539205	2.08019	0.0375158	0.000647873	0.0217851
fgf2	0.0112821	0.00542841	2.07834	0.0376855	0.000642215	0.021922
icam4	-0.0112795	0.00543741	-2.07443	0.0380471	-0.021937	-0.000622005
irak4	0.0112019	0.00541961	2.06693	0.0387485	0.000579326	0.0218245
st3gal1	-0.0109106	0.00527907	-2.06676	0.038764	-0.0212577	-0.000563432
adcyap1r1	0.0112351	0.00545174	2.06082	0.0393277	0.000549465	0.0219207
skap2	0.0111218	0.00541795	2.05276	0.040103	0.00050241	0.0217411
ssb	0.0111001	0.00541167	2.05115	0.0402602	0.00049308	0.0217072
sult1a1	0.0110484	0.00539721	2.04705	0.0406608	0.000469647	0.0216271
pmvk	0.0111459	0.00544847	2.0457	0.0407938	0.000466737	0.0218251
vps53	0.0110265	0.00540389	2.04048	0.0413104	0.000434714	0.0216183
arsa	0.0108839	0.00535457	2.03263	0.0420973	0.000388739	0.021379
pak4	0.011003	0.00543678	2.0238	0.0429986	0.00034668	0.0216593
pltp	-0.0106024	0.00525101	-2.01912	0.0434824	-0.0208946	-0.000310271
pecam1	0.0108588	0.0053811	2.01795	0.0436041	0.000311661	0.0214059
ndrg1	0.0109871	0.00544677	2.01717	0.0436853	0.000311224	0.0216629
sdc4	-0.0109326	0.00544306	-2.00853	0.0445943	-0.0216012	-0.000263998
dars1	0.0107884	0.00538835	2.00217	0.0452749	0.000227018	0.0213497
cnpy4	0.0108416	0.00541705	2.00138	0.0453594	0.000223975	0.0214592
c19orf12	-0.0107489	0.00539197	-1.9935	0.0462148	-0.0213173	-0.000180444
maged1	0.0107533	0.00539734	1.99233	0.0463432	0.000174297	0.0213322
ccl21	0.0107176	0.0053862	1.98983	0.0466173	0.000160504	0.0212748
inppl1	0.0106439	0.00536816	1.98278	0.0474005	0.000122085	0.0211656
blmh	0.0106032	0.00535075	1.98163	0.047528	0.00011559	0.0210909
ccl24	0.0106506	0.00539418	1.97446	0.048338	7.77961e-05	0.0212234
psma1	0.0107126	0.00543225	1.97204	0.0486134	6.52102e-05	0.02136
aprt	0.0105926	0.00538928	1.96549	0.0493656	2.94081e-05	0.0211558
dctn2	0.0103093	0.00526304	1.95881	0.0501426	-6.41323e-06	0.020625
hmbs	0.0102845	0.00528448	1.94617	0.0516426	-7.32646e-05	0.0206423
cga	-0.00662091	0.00340248	-1.94591	0.0516743	-0.0132899	4.80704e-05
gne	0.0105922	0.00544532	1.94519	0.0517604	-8.08328e-05	0.0212652
eif4b	0.0103656	0.00532902	1.94512	0.0517683	-7.94531e-05	0.0208107
nub1	0.010543	0.00543217	1.94084	0.052286	-0.000104268	0.0211902
myo9b	0.010472	0.00540359	1.93797	0.0526352	-0.000119225	0.0210632
p4hb	0.010381	0.00536098	1.93641	0.0528258	-0.000126647	0.0208887
folr3	0.0104164	0.00538879	1.93298	0.0532473	-0.000145804	0.0209786
ca5a	0.0102489	0.00530429	1.93219	0.0533446	-0.000147701	0.0206455
pcolce	0.0136218	0.0070523	1.93154	0.0534379	-0.000201733	0.0274454
rad23b	0.0101916	0.00527823	1.93087	0.053507	-0.000153913	0.0205371
usp8	0.0104764	0.00544561	1.92383	0.0543844	-0.000197157	0.02115
pdlim7	0.0104286	0.00542227	1.92329	0.0544513	-0.000199206	0.0210564
ankrd54	0.0103533	0.0054379	1.90392	0.0569296	-0.000305163	0.0210118
ncln	0.0103797	0.00545705	1.90207	0.0571706	-0.000316317	0.0210757
vegfc	0.0101173	0.0053241	1.90028	0.0574048	-0.000318135	0.0205527
map3k5	0.0102874	0.00542942	1.89475	0.0581339	-0.000354448	0.0209293
il10ra	0.0103451	0.00546087	1.89441	0.0581796	-0.000358384	0.0210486
map4k5	0.0102618	0.0054193	1.89356	0.0582916	-0.000360227	0.0208838
odam	-0.0102007	0.00539521	-1.89069	0.0586749	-0.0207755	0.000374153
il6st	-0.00997381	0.00527878	-1.88941	0.0588448	-0.0203204	0.000372782
nbn	-0.0101544	0.00538227	-1.88663	0.0592181	-0.0207038	0.000395058
trim21	-0.0101616	0.00539316	-1.88416	0.0595514	-0.0207324	0.000409181
ccn5	0.00905995	0.00481734	1.88069	0.0600219	-0.000382201	0.0185021
ctf1	0.0101862	0.00543738	1.87337	0.0610263	-0.000471238	0.0208437
c2	0.00994491	0.00532717	1.86683	0.061934	-0.000496514	0.0203863
stk24	0.0100621	0.00539087	1.8665	0.0619803	-0.00050424	0.0206283
wif1	-0.00991909	0.00531748	-1.86537	0.0621373	-0.0203415	0.00050334
adgre5	-0.00978158	0.00524382	-1.86536	0.0621401	-0.0200596	0.000496469
lap3	0.0100548	0.00542858	1.8522	0.0640056	-0.000585379	0.020695
ppp1r9b	0.00997635	0.00540367	1.84622	0.0648692	-0.000615022	0.0205677
cxcl14	-0.00954364	0.00518389	-1.84102	0.0656275	-0.0197042	0.000616959
il22ra1	-0.00993798	0.00540173	-1.83978	0.0658097	-0.0205256	0.000649593
cetn2	0.0100162	0.00544985	1.83788	0.0660885	-0.000665709	0.0206981
decr1	0.00990978	0.00542033	1.82826	0.0675191	-0.00071425	0.0205338
dag1	0.009898	0.00541525	1.8278	0.0675881	-0.000716072	0.0205121
acox1	0.00981218	0.00538794	1.82114	0.0685947	-0.000748364	0.0203727
ddx58	0.00987887	0.00545847	1.80982	0.070332	-0.000819919	0.0205777
amy2a	0.0102974	0.00571131	1.80299	0.0713992	-0.000896948	0.0214918
fgf21	-0.0096259	0.00536122	-1.79547	0.072588	-0.0201341	0.000882272
ctrc	-0.00963465	0.00538581	-1.7889	0.0736405	-0.020191	0.000921714
flt4	0.00953775	0.00533463	1.78789	0.073802	-0.000918301	0.0199938
klk11	0.00942732	0.00527348	1.78768	0.0738358	-0.00090888	0.0197635
idua	-0.00942701	0.0052993	-1.77892	0.0752622	-0.0198138	0.000959786
il16	0.00937384	0.0053169	1.76303	0.0779044	-0.00104745	0.0197951
crhbp	-0.00932477	0.00530303	-1.75839	0.0786907	-0.0197189	0.00106934
slitrk2	0.00913112	0.00526651	1.73381	0.0829606	-0.0011914	0.0194536
dctn1	0.00929239	0.00538757	1.72479	0.0845751	-0.00126741	0.0198522
ifngr2	-0.00937615	0.00543802	-1.72419	0.0846834	-0.0200348	0.00128254
fcn2	0.00936448	0.00543758	1.72218	0.0850464	-0.00129336	0.0200223
lair2	0.0092418	0.00543207	1.70134	0.0888882	-0.00140524	0.0198888
nck2	0.00922631	0.0054272	1.70001	0.0891378	-0.00141119	0.0198638
mpig6b	0.00921465	0.00544078	1.69363	0.0903455	-0.00144946	0.0198788
srpk2	0.0091121	0.00538428	1.69235	0.0905877	-0.00144126	0.0196655
entpd6	-0.00913238	0.00540849	-1.68853	0.0913194	-0.0197332	0.00146845
snap23	0.00916117	0.0054349	1.68562	0.0918781	-0.00149141	0.0198137
psme1	0.00902126	0.00535553	1.68448	0.0920986	-0.00147575	0.0195183
f3	0.00865304	0.00514016	1.68342	0.0923035	-0.00142185	0.0187279
ahsp	0.00872184	0.00520881	1.67444	0.0940535	-0.00148761	0.0189313
bst1	-0.00896652	0.00539375	-1.66239	0.0964435	-0.0195385	0.0016054
il24	0.00901233	0.00543207	1.6591	0.0971056	-0.00163471	0.0196594
itga6	-0.00893331	0.00539011	-1.65735	0.0974575	-0.0194981	0.00163148
amy2b	0.00966894	0.00585213	1.65221	0.0985019	-0.00180146	0.0211394
klrb1	-0.00887039	0.00537314	-1.65088	0.0987728	-0.0194019	0.00166114
nudt2	-0.00881718	0.00534597	-1.64931	0.0990927	-0.0192955	0.0016611
acaa1	-0.00896993	0.00545277	-1.64502	0.0999744	-0.0196575	0.00171768
fcgr2a	0.00891288	0.00543451	1.64005	0.101004	-0.00173895	0.0195647
scgb1a1	0.00893347	0.00545437	1.63786	0.101461	-0.00175727	0.0196242
clip2	0.00873222	0.00541202	1.61348	0.106648	-0.00187553	0.01934
muc13	0.00865781	0.0053865	1.60732	0.107994	-0.0018999	0.0192155
fabp9	-0.00855442	0.0053445	-1.6006	0.109474	-0.0190298	0.00192098
wasf1	0.00863344	0.00542366	1.59181	0.111436	-0.00199711	0.019264
nfkbie	-0.00858741	0.00543378	-1.58038	0.11403	-0.0192378	0.00206298
siglec15	0.0086114	0.00546063	1.577	0.114805	-0.00209162	0.0193144
prelp	-0.00808066	0.00514057	-1.57194	0.115974	-0.0181564	0.00199504
plat	-0.00791451	0.00504806	-1.56783	0.11693	-0.0178089	0.00197985
krt5	-0.00803991	0.00513885	-1.56453	0.117701	-0.0181122	0.00203242
clspn	0.00843723	0.0054051	1.56098	0.118539	-0.00215695	0.0190314
vasn	0.00828942	0.00537056	1.54349	0.12272	-0.00223705	0.0188159
pcsk9	-0.00814131	0.0052774	-1.54267	0.122919	-0.0184852	0.00220257
lpo	-0.00842545	0.00547229	-1.53966	0.123654	-0.0191513	0.00230043
amigo2	0.0081824	0.0053418	1.53177	0.125589	-0.00228771	0.0186525
cpa1	0.00819118	0.00541054	1.51393	0.130053	-0.00241365	0.018796
hspb1	0.00813179	0.00544766	1.49271	0.135522	-0.00254582	0.0188094
hs6st1	-0.00793546	0.00531974	-1.4917	0.135786	-0.0183623	0.0024914
c1qtnf1	0.00784369	0.0053184	1.47482	0.14027	-0.00258054	0.0182679
sestd1	0.00795564	0.00540708	1.47134	0.141209	-0.00264241	0.0185537
ngf	0.00781326	0.0053355	1.46439	0.143097	-0.00264451	0.018271
tbc1d23	0.00785751	0.00537301	1.4624	0.14364	-0.00267376	0.0183888
scarf2	0.00688302	0.0047147	1.45991	0.144325	-0.00235795	0.016124
kyat1	-0.00790413	0.00542557	-1.45683	0.145172	-0.0185384	0.00273016
vmo1	0.00772967	0.0053425	1.44682	0.147955	-0.00274182	0.0182012
txnrd1	0.00776182	0.00539224	1.43944	0.150034	-0.00280714	0.0183308
adgre2	-0.00755702	0.00525073	-1.43923	0.150094	-0.0178486	0.00273458
cdc27	0.00775474	0.0053995	1.43619	0.150956	-0.00282848	0.0183379
ccl13	0.00762479	0.00534031	1.42778	0.153364	-0.00284239	0.018092
ptpn6	0.00770357	0.00542945	1.41885	0.155952	-0.00293833	0.0183455
sftpd	-0.00754069	0.0053761	-1.40263	0.160736	-0.018078	0.00299665
prdx1	0.00729885	0.00520886	1.40124	0.161152	-0.00291069	0.0175084
arhgap1	-0.00761976	0.00544066	-1.40052	0.161367	-0.0182836	0.00304412
susd1	0.00762448	0.00545333	1.39813	0.162082	-0.00306423	0.0183132
sparcl1	-0.00742663	0.00534572	-1.38927	0.164761	-0.0179044	0.00305116
traf2	0.00745124	0.00537626	1.38595	0.165771	-0.00308642	0.0179889
rgma	0.00735314	0.00533553	1.37815	0.168167	-0.00310468	0.017811
naaa	-0.00749106	0.00545008	-1.37449	0.1693	-0.0181734	0.00319129
slamf1	0.007359	0.00535561	1.37407	0.169428	-0.00313817	0.0178562
gga1	0.00744739	0.0054281	1.37201	0.170071	-0.00319188	0.0180867
dkkl1	-0.00727373	0.00532558	-1.36581	0.172008	-0.0177121	0.00316459
adam15	-0.00727344	0.00540826	-1.34488	0.178674	-0.0178738	0.00332693
dok2	0.00729132	0.00543248	1.34217	0.17955	-0.00335653	0.0179392
rabepk	0.00723471	0.00547934	1.32036	0.186724	-0.00350499	0.0179744
prtfdc1	0.00711198	0.00543634	1.30823	0.190805	-0.00354344	0.0177674
cdkn1a	0.00704008	0.00538146	1.30821	0.190811	-0.00350775	0.0175879
micb_mica	0.00711068	0.00544963	1.3048	0.191969	-0.00357076	0.0177921
cd99	0.00600331	0.00460858	1.30264	0.192707	-0.00302965	0.0150363
bank1	-0.00702122	0.00539119	-1.30235	0.192805	-0.0175881	0.00354569
epha10	0.00706691	0.00543063	1.30131	0.193163	-0.00357732	0.0177111
grk5	0.00704431	0.00542495	1.2985	0.194123	-0.00358877	0.0176774
atf2	-0.00698897	0.00545134	-1.28207	0.199828	-0.0176738	0.00369584
krt18	0.00663323	0.00517739	1.28119	0.200135	-0.00351463	0.0167811
smad1	-0.00695623	0.00543903	-1.27895	0.200924	-0.0176169	0.00370445
cpb1	0.00689983	0.00539925	1.27792	0.201285	-0.00368288	0.0174825
ptn	0.00649232	0.00508469	1.27684	0.201669	-0.00347385	0.0164585
scarb1	0.00694172	0.00544059	1.27591	0.201996	-0.00372203	0.0176055
pdcd6	0.00692106	0.00545234	1.26937	0.204316	-0.00376571	0.0176078
cxcl1	-0.00688366	0.00545195	-1.26261	0.206739	-0.0175697	0.00380233
ipcef1	0.00669226	0.00541423	1.23605	0.216448	-0.0039198	0.0173043
arhgef12	0.00667586	0.00540215	1.23578	0.216549	-0.00391253	0.0172642
grap2	0.00670587	0.00543689	1.2334	0.217435	-0.00395062	0.0173624
lrp1	-0.00635891	0.00521068	-1.22036	0.222336	-0.016572	0.00385419
spink6	-0.00630895	0.00517197	-1.21984	0.222536	-0.0164462	0.00382828
crhr1	0.00659064	0.00542874	1.21403	0.224746	-0.00404988	0.0172312
ccl26	0.00649911	0.00535375	1.21394	0.224781	-0.00399442	0.0169926
ntf4	-0.00659012	0.00545003	-1.20919	0.226599	-0.0172724	0.00409213
atp5po	-0.00648706	0.00538938	-1.20367	0.228724	-0.0170504	0.00407631
gbp2	0.00651555	0.00541326	1.20363	0.228742	-0.00409463	0.0171257
cep164	-0.00651026	0.00543717	-1.19736	0.231174	-0.0171673	0.00414677
prdx6	0.00631088	0.00527991	1.19526	0.231993	-0.00403792	0.0166597
ceacam1	-0.00629662	0.00527683	-1.19326	0.232776	-0.0166394	0.00404613
il5	0.00649502	0.00545158	1.1914	0.233504	-0.00419026	0.0171803
gbp4	0.00639591	0.00544262	1.17515	0.239942	-0.00427181	0.0170636
tppp3	-0.00630941	0.00538358	-1.17197	0.241216	-0.0168614	0.00424259
tfpi	0.00611842	0.00526407	1.1623	0.245122	-0.00419933	0.0164362
chrdl1	-0.00555277	0.00477916	-1.16187	0.245296	-0.0149201	0.00381454
tp53	-0.00618373	0.00535153	-1.15551	0.247891	-0.0166729	0.00430546
il12a_il12b	0.00614795	0.00532314	1.15495	0.24812	-0.00428558	0.0165815
afp	-0.00609832	0.00528265	-1.15441	0.248342	-0.0164525	0.00425585
bcam	-0.00608405	0.00529093	-1.1499	0.250192	-0.0164544	0.00428635
stat5b	0.006191	0.00540163	1.14614	0.251747	-0.00439637	0.0167784
gopc	0.00613609	0.00542918	1.13021	0.258398	-0.00450529	0.0167775
stx16	0.00613459	0.00547203	1.12108	0.262261	-0.00459077	0.01686
fcgr2b	0.0060603	0.00545673	1.11061	0.266744	-0.00463508	0.0167557
ccl19	0.00594367	0.00536391	1.10809	0.267833	-0.00456977	0.0164571
erbin	0.00599065	0.00541173	1.10698	0.268312	-0.00461652	0.0165978
tie1	-0.00598265	0.0054124	-1.10536	0.269012	-0.0165911	0.00462584
spint1	0.00594539	0.00539201	1.10263	0.270196	-0.00462314	0.0165139
plin1	-0.00590349	0.00535433	-1.10256	0.270225	-0.0163982	0.00459118
pnpt1	0.00596935	0.0054286	1.09961	0.27151	-0.0046709	0.0166096
arhgap25	0.00592512	0.00544268	1.08864	0.276321	-0.00474273	0.016593
wasf3	0.00575433	0.00529242	1.08728	0.276922	-0.004619	0.0161277
txlna	0.00585161	0.00541327	1.08098	0.279716	-0.00475858	0.0164618
tbl1x	0.00588473	0.00546339	1.07712	0.281434	-0.00482371	0.0165932
itm2a	-0.00568045	0.00529124	-1.07356	0.283029	-0.0160515	0.00469055
lyn	0.00567788	0.00538616	1.05416	0.291816	-0.00487916	0.0162349
fmr1	0.00557649	0.00530481	1.05121	0.293168	-0.00482112	0.0159741
pqbp1	-0.00567264	0.00544325	-1.04214	0.297353	-0.0163416	0.00499631
chek2	-0.00556721	0.00535032	-1.04054	0.298098	-0.016054	0.00491961
mitd1	0.00564012	0.00543384	1.03796	0.299295	-0.00501039	0.0162906
septin9	-0.00551177	0.00536061	-1.0282	0.303864	-0.0160187	0.00499521
calcoco1	0.00549732	0.00536843	1.02401	0.305839	-0.00502498	0.0160196
ddr1	-0.00531268	0.00525581	-1.01082	0.31211	-0.0156142	0.00498888
cdh2	0.00504218	0.00499625	1.00919	0.312889	-0.00475064	0.014835
dgkz	0.00541273	0.00537147	1.00768	0.313614	-0.00511553	0.015941
ca13	0.00546375	0.00546136	1.00044	0.317106	-0.0052407	0.0161682
axin1	0.00536544	0.00539039	0.995371	0.319563	-0.00519991	0.0159308
mfap3	0.00539773	0.0054429	0.991701	0.321351	-0.00527054	0.016066
tek	0.00524883	0.00530407	0.989585	0.322384	-0.00514733	0.015645
milr1	0.00530977	0.00537778	0.987353	0.323477	-0.00523086	0.0158504
crx	0.00540344	0.00547744	0.986489	0.3239	-0.00533254	0.0161394
aoc1	0.00535288	0.00544058	0.98388	0.325181	-0.00531084	0.0160166
diablo	0.00532553	0.00541879	0.98279	0.325718	-0.00529548	0.0159465
galnt10	-0.00514769	0.00525644	-0.979311	0.327433	-0.0154505	0.00515511
ckmt1a_ckmt1b	0.00518651	0.00541972	0.956971	0.338589	-0.00543632	0.0158093
dapp1	-0.00512617	0.0054308	-0.943906	0.345225	-0.0157707	0.00551839
il33	0.00502658	0.00533033	0.943015	0.34568	-0.00542105	0.0154742
slitrk6	0.00507114	0.00542867	0.93414	0.350238	-0.00556925	0.0157115
lilrb5	-0.00505885	0.00543519	-0.930758	0.351985	-0.015712	0.0055943
tslp	0.00505436	0.00545483	0.926583	0.35415	-0.00563731	0.015746
nxph1	-0.00493933	0.00536915	-0.919945	0.357608	-0.0154631	0.0055844
il11	-0.00497577	0.00544915	-0.913127	0.361182	-0.0156563	0.00570476
klk6	-0.00480657	0.00527438	-0.911305	0.362141	-0.0151445	0.00553139
ivd	0.00485048	0.00538482	0.900769	0.367718	-0.00570396	0.0154049
ada2	0.00474489	0.00528343	0.898071	0.369154	-0.0056108	0.0151006
uxs1	0.00476953	0.00538395	0.88588	0.375689	-0.0057832	0.0153223
kazald1	0.00468255	0.00537321	0.871462	0.383508	-0.00584912	0.0152142
pdcd1	-0.00463123	0.00534367	-0.866675	0.386126	-0.015105	0.00584255
susd2	-0.00442953	0.00525634	-0.842703	0.399401	-0.0147321	0.00587307
il13ra1	-0.00450625	0.00536447	-0.840019	0.400904	-0.0150208	0.00600829
entpd5	-0.0044762	0.00535607	-0.835725	0.403315	-0.0149743	0.00602187
vash1	0.00447312	0.00536979	0.833016	0.404841	-0.00605184	0.0149981
lxn	0.00430867	0.00517963	0.83185	0.405499	-0.00584357	0.0144609
lhb	-0.00432501	0.0052732	-0.820188	0.412115	-0.0146607	0.00601064
casp2	0.00440342	0.00539175	0.816695	0.414108	-0.00616459	0.0149714
kir3dl1	0.00447482	0.00548343	0.816062	0.414471	-0.00627289	0.0152225
oxt	-0.00434094	0.005332	-0.814131	0.415576	-0.0147918	0.00610995
tpt1	0.00438961	0.00542825	0.80866	0.418716	-0.00624995	0.0150292
ikzf2	0.00441178	0.00547988	0.805086	0.420776	-0.00632898	0.0151525
tjap1	0.00428858	0.00533963	0.80316	0.421888	-0.00617727	0.0147544
tnni3	0.0042438	0.0053456	0.793888	0.427266	-0.00623375	0.0147214
metap1	0.0042045	0.00536766	0.783304	0.433454	-0.00631629	0.0147253
creg1	0.00417679	0.00536603	0.778377	0.436353	-0.00634081	0.0146944
src	0.00415632	0.00536298	0.775001	0.438344	-0.0063553	0.0146679
pla2g7	-0.00397213	0.00521497	-0.761678	0.446257	-0.0141936	0.00624939
igfbp3	0.00395233	0.0052072	0.759011	0.447851	-0.00625396	0.0141586
ace2	-0.0037826	0.00499019	-0.758006	0.448453	-0.0135635	0.00599835
tcl1b	0.00411501	0.00545067	0.754955	0.450281	-0.00656849	0.0147985
igf1r	0.00394204	0.00522454	0.754525	0.450539	-0.00629822	0.0141823
lypd8	-0.00410635	0.00545059	-0.753378	0.451228	-0.0147897	0.00657699
tdrkh	0.00407144	0.00544535	0.747692	0.454651	-0.00660163	0.0147445
ephx2	-0.00402186	0.00541488	-0.742741	0.457644	-0.0146352	0.0065915
birc2	0.00404687	0.00547394	0.739297	0.459732	-0.00668224	0.014776
srp14	-0.00391257	0.00532971	-0.734106	0.462889	-0.014359	0.00653383
ghrhr	-0.00396401	0.00544914	-0.727457	0.466951	-0.0146445	0.00671649
nt5c3a	-0.00386199	0.0054151	-0.713188	0.475734	-0.0144758	0.00675179
bcr	0.0037588	0.00540046	0.696014	0.486425	-0.00682628	0.0143439
foxo1	-0.00375646	0.00541944	-0.693146	0.488223	-0.0143787	0.00686582
klk1	-0.00374939	0.00543057	-0.690424	0.489933	-0.0143935	0.0068947
mgmt	0.00374417	0.00544121	0.688113	0.491386	-0.00692078	0.0144091
adgrb3	-0.00369469	0.00539541	-0.684783	0.493485	-0.0142699	0.0068805
lto1	-0.00368023	0.00540933	-0.680348	0.496289	-0.0142827	0.00692224
dctpp1	-0.00353902	0.00526802	-0.671793	0.50172	-0.0138645	0.00678648
tyro3	-0.00360914	0.0053988	-0.668507	0.503815	-0.014191	0.0069727
krt14	-0.00354756	0.00539766	-0.65724	0.511031	-0.0141272	0.00703205
fabp2	-0.003535	0.00540357	-0.654196	0.51299	-0.0141262	0.00705618
stxbp3	0.00355492	0.00545052	0.652217	0.514265	-0.00712828	0.0142381
rab6b	0.00344509	0.00528934	0.651327	0.51484	-0.0069222	0.0138124
ppm1a	0.00351567	0.00539821	0.651266	0.514879	-0.007065	0.0140963
nt5e	-0.00349828	0.00537617	-0.6507	0.515245	-0.0140358	0.0070392
wfikkn1	0.00334812	0.00515194	0.649875	0.515777	-0.00674986	0.0134461
xcl1	-0.00349381	0.0053781	-0.649635	0.515932	-0.0140351	0.00704745
mtpn	0.00343203	0.00540203	0.635323	0.525222	-0.00715613	0.0140202
ccs	0.00332118	0.00523807	0.634047	0.526054	-0.00694561	0.013588
pcdh17	0.00332982	0.00538512	0.618336	0.536358	-0.0072252	0.0138848
scg3	-0.00322023	0.00532841	-0.604351	0.545614	-0.0136641	0.00722363
smarca2	0.00290648	0.00481448	0.603695	0.54605	-0.00653008	0.012343
scrn1	0.00321794	0.00539421	0.596554	0.550809	-0.00735489	0.0137908
lep	-0.00271739	0.00459133	-0.591853	0.553953	-0.0117165	0.00628176
arid4b	0.00309432	0.00540285	0.572721	0.566838	-0.00749545	0.0136841
frzb	0.00295611	0.00528934	0.55888	0.576247	-0.00741118	0.0133234
tdgf1	0.00299323	0.00537511	0.556868	0.577621	-0.00754217	0.0135286
fgf5	-0.00281316	0.00507029	-0.554833	0.579013	-0.0127511	0.00712478
tfpi2	0.00285005	0.00516105	0.552223	0.580799	-0.00726578	0.0129659
il2rb	-0.00294341	0.0053803	-0.547072	0.584333	-0.013489	0.00760216
cst5	-0.002864	0.00529949	-0.540429	0.588905	-0.0132512	0.00752318
sez6l2	-0.00262886	0.00491924	-0.534404	0.593066	-0.0122707	0.00701302
yes1	0.00288189	0.00539903	0.53378	0.593498	-0.00770038	0.0134642
bmp6	0.00288156	0.00540515	0.533113	0.593959	-0.00771273	0.0134758
obp2b	0.00232478	0.00439648	0.528783	0.596959	-0.00629246	0.010942
duox2	0.00288046	0.00546048	0.52751	0.597843	-0.00782227	0.0135832
tacc3	0.00280253	0.00540651	0.518361	0.60421	-0.00779442	0.0133995
gmpr	-0.0027475	0.00530449	-0.517957	0.604491	-0.0131445	0.00764948
ambn	-0.00277948	0.00540297	-0.514435	0.606951	-0.0133695	0.00781053
lat2	0.00275158	0.00539102	0.510401	0.609774	-0.007815	0.0133182
lsm1	0.00277308	0.00544531	0.50926	0.610573	-0.00789992	0.0134461
gfap	0.00246351	0.00484012	0.508976	0.610773	-0.00702331	0.0119503
itgb1bp1	0.00273131	0.00537223	0.508412	0.611168	-0.00779845	0.0132611
spink5	0.00264869	0.00530416	0.49936	0.617529	-0.00774765	0.013045
pspn	0.00191594	0.00384293	0.498562	0.618091	-0.00561632	0.0094482
cd83	-0.00258949	0.00530795	-0.487851	0.625658	-0.0129933	0.00781427
bag3	-0.00260057	0.00539457	-0.482072	0.629758	-0.0131741	0.00797297
ruvbl1	-0.00256438	0.0054915	-0.466972	0.640523	-0.0133279	0.00819916
fkbp1b	0.0025011	0.00536779	0.465946	0.641257	-0.00801995	0.0130221
f7	0.00245844	0.00533774	0.460576	0.645106	-0.00800372	0.0129206
lypd1	-0.00249723	0.00545141	-0.458088	0.646892	-0.0131822	0.00818773
cd160	0.00241337	0.00540941	0.446143	0.655497	-0.00818924	0.013016
hsp90b1	-0.00244275	0.00547605	-0.446079	0.655543	-0.013176	0.0082905
il4	-0.00238552	0.00535619	-0.445377	0.65605	-0.0128838	0.00811278
s100a4	-0.0023407	0.00531462	-0.440427	0.659631	-0.0127575	0.00807612
serpinb5	0.00232465	0.00531213	0.437611	0.661671	-0.00808732	0.0127366
mapt	0.0022401	0.00534472	0.419124	0.675128	-0.00823573	0.0127159
lepr	0.00219118	0.00530994	0.412657	0.67986	-0.00821647	0.0125988
pnliprp2	-0.00224734	0.00545061	-0.41231	0.680115	-0.0129307	0.00843603
cd79b	-0.00214778	0.00533187	-0.402819	0.687084	-0.0125984	0.00830286
dsg3	-0.00201715	0.00508972	-0.396318	0.691873	-0.0119932	0.00795888
sfrp1	-0.00201711	0.00513053	-0.393158	0.694205	-0.0120731	0.00803891
vegfd	-0.00207881	0.00533046	-0.389987	0.696548	-0.0125267	0.00836907
ccl22	-0.00207341	0.00532206	-0.389587	0.696844	-0.0125048	0.00835802
atp6v1d	0.00203638	0.00536639	0.37947	0.704341	-0.00848192	0.0125547
dkk4	0.00199384	0.00530739	0.375673	0.707163	-0.00840882	0.0123965
il12b	-0.00197046	0.00532747	-0.369867	0.711484	-0.0124125	0.00847156
hla_dra	0.00194504	0.0052807	0.368329	0.71263	-0.00840531	0.0122954
eno2	0.00192056	0.0053989	0.355732	0.722044	-0.00866147	0.0125026
plxna4	0.00192663	0.00542349	0.355238	0.722414	-0.00870359	0.0125568
map2k6	-0.00181167	0.00542976	-0.333656	0.738641	-0.0124542	0.00883084
hebp1	0.00175328	0.00540396	0.324443	0.745604	-0.00883867	0.0123452
pts	0.00174571	0.00539291	0.323704	0.746164	-0.00882459	0.012316
gh2	-0.00174946	0.00548178	-0.319142	0.749621	-0.0124939	0.00899501
cope	0.00171828	0.00539205	0.318669	0.74998	-0.00885032	0.0122869
shmt1	-0.00168459	0.00544047	-0.309641	0.756836	-0.0123481	0.0089789
ilkap	0.00165823	0.00540931	0.306551	0.759187	-0.00894421	0.0122607
rbks	-0.00159012	0.00532148	-0.298812	0.765085	-0.0120204	0.00884016
s100a16	0.00153262	0.00538457	0.284631	0.775929	-0.00902134	0.0120866
akr1c4	-0.00151528	0.00543967	-0.27856	0.780584	-0.0121772	0.00914667
cd93	-0.00150555	0.00542369	-0.277589	0.78133	-0.0121362	0.00912506
rasa1	0.00145583	0.00533977	0.272639	0.785132	-0.0090103	0.011922
psrc1	-0.0014832	0.0054582	-0.271737	0.785826	-0.0121815	0.00921507
igfbp7	-0.00136548	0.00507404	-0.26911	0.787847	-0.0113108	0.00857981
eif5a	-0.00143985	0.00537486	-0.267886	0.788789	-0.0119748	0.00909506
ggh	0.00145961	0.00550024	0.265372	0.790725	-0.00932106	0.0122403
dnajb1	0.00140377	0.00536767	0.261524	0.79369	-0.00911703	0.0119246
ctsh	0.00135843	0.00539926	0.251595	0.801355	-0.00922431	0.0119412
lilrb1	0.0013094	0.00530871	0.246652	0.805179	-0.00909584	0.0117146
akt3	0.00134105	0.00544032	0.246502	0.805295	-0.00932216	0.0120043
was	0.0012872	0.00535953	0.24017	0.8102	-0.00921766	0.0117921
tst	-0.00128836	0.00543988	-0.236836	0.812785	-0.0119507	0.009374
hbq1	-0.00123266	0.00532685	-0.231406	0.817001	-0.0116735	0.00920814
kcnip4	0.00124321	0.00539782	0.230318	0.817846	-0.0093367	0.0118231
ikbkg	0.0011861	0.00539536	0.219838	0.825999	-0.00938897	0.0117612
ccl2	-0.00117172	0.00536757	-0.218297	0.827199	-0.0116923	0.00934889
il18rap	-0.00112872	0.00539116	-0.209364	0.834165	-0.0116956	0.00943814
rrm2b	-0.00110583	0.00541403	-0.204252	0.838158	-0.0117175	0.00950586
pdgfra	0.00102275	0.00530115	0.192929	0.847015	-0.00936769	0.0114132
fyb1	-0.00102436	0.00542041	-0.188982	0.850108	-0.0116485	0.00959982
serpinb9	0.000977914	0.00539803	0.181161	0.856242	-0.00960241	0.0115582
hsd11b1	0.000975733	0.0054311	0.179657	0.857423	-0.0096694	0.0116209
ror1	0.000896578	0.00526286	0.170359	0.864728	-0.0094188	0.011212
rangap1	-0.000909337	0.00540023	-0.168389	0.866279	-0.011494	0.00967531
fuca1	-0.000900632	0.00541308	-0.166381	0.867858	-0.0115105	0.00970919
serpina12	-0.000885191	0.00539389	-0.16411	0.869646	-0.0114574	0.00968702
glt8d2	0.000887616	0.00543152	0.163419	0.870189	-0.00975836	0.0115336
gsap	0.000861029	0.0054765	0.157223	0.87507	-0.0098731	0.0115952
cd163	-0.000821079	0.00533004	-0.154048	0.877573	-0.0112681	0.00962597
bst2	0.000791025	0.00536885	0.147336	0.882868	-0.00973209	0.0113141
artn	0.000797989	0.00543059	0.146943	0.883178	-0.00984616	0.0114421
scp2	0.00079057	0.00545756	0.144858	0.884824	-0.00990643	0.0114876
dpep1	0.000732932	0.00533123	0.137479	0.890653	-0.00971646	0.0111823
prkcq	0.000653912	0.00537581	0.12164	0.903185	-0.00988287	0.0111907
fam3b	0.000647406	0.00535028	0.121004	0.903688	-0.00983932	0.0111341
igsf8	-0.000614768	0.00533662	-0.115198	0.908289	-0.0110747	0.00984518
sult2a1	-0.000607813	0.00534259	-0.113768	0.909423	-0.0110795	0.00986383
vps37a	0.000582969	0.00537995	0.10836	0.913711	-0.00996191	0.0111278
vstm2l	-0.0005876	0.00546321	-0.107556	0.914349	-0.0112957	0.0101205
fli1	0.000545049	0.00546801	0.0996796	0.920599	-0.0101724	0.0112625
ccl25	0.000457639	0.00524892	0.0871873	0.930523	-0.00983041	0.0107457
klb	0.00043363	0.00542659	0.0799084	0.936311	-0.0102027	0.0110699
il1a	0.000397557	0.00540329	0.0735768	0.941348	-0.0101931	0.0109882
ggt1	0.000353941	0.00507147	0.0697906	0.944361	-0.00958631	0.0102942
thy1	0.000334966	0.00523351	0.0640041	0.948967	-0.00992288	0.0105928
il20ra	0.000333876	0.00542757	0.0615149	0.95095	-0.0103043	0.0109721
ccl11	0.000308275	0.00516984	0.0596295	0.952451	-0.00982477	0.0104413
mgll	0.000321435	0.00543144	0.0591804	0.952809	-0.0103244	0.0109672
ing1	-0.000171769	0.00536138	-0.0320381	0.974442	-0.0106803	0.0103367
hk2	-0.000165113	0.00533548	-0.0309462	0.975313	-0.0106228	0.0102926
il1rap	-0.000149985	0.00530005	-0.0282987	0.977424	-0.0105383	0.0102383
trim5	-0.000133455	0.00540222	-0.0247037	0.980291	-0.010722	0.0104551
klk12	-0.000105701	0.00549439	-0.0192379	0.984651	-0.0108749	0.0106635
crisp2	-7.9747e-05	0.00464864	-0.0171549	0.986313	-0.00919124	0.00903175
mog	-9.19601e-06	0.00521478	-0.00176345	0.998593	-0.0102303	0.0102119
