# Supplementary material for: Ribosomal DNA copy number variation associates with hematological profiles and renal function in the UK Biobank
Source: Cell Genom. 2024 May 14;4(6):100562. doi: 10.1016/j.xgen.2024.100562 (PMC11228893; doi:10.1016/j.xgen.2024.100562)
Supplement: Table S10. Results of association analyses between first-release OLink proteome NXP values and PLR in White British UKB participants, related to Figure 4 [file mmc11.xlsx]

## Sheet: S10 - OLink PLR
Table S10 - Results of association analyses between first-release OLink proteome NXP values and PLR in white British UKB participants; Related to Figure 4
protein	estimate	std.error	statistic	p.value	conf.low	conf.high
skap1	-0.259598	0.0051939	-49.9813	0	-0.269778	-0.249418
tcl1a	-0.251747	0.0052162	-48.2626	0	-0.261971	-0.241524
cd6	-0.244966	0.00510124	-48.0209	0	-0.254965	-0.234968
sit1	-0.240953	0.00524073	-45.977	0	-0.251225	-0.230681
il15	0.211662	0.00524021	40.3918	0	0.201391	0.221933
gzmh	-0.196889	0.00517374	-38.0554	2.66412e-293	-0.20703	-0.186748
gzma	-0.193816	0.00522344	-37.105	1.4215e-291	-0.204054	-0.183578
ezr	-0.189707	0.0051795	-36.6264	3.4937e-288	-0.199859	-0.179555
cd5	-0.187343	0.00520506	-35.9925	1.55131e-278	-0.197545	-0.177141
tnfrsf13c	-0.177969	0.0052951	-33.6101	1.27587e-243	-0.188347	-0.16759
il7	0.17407	0.00531209	32.7687	6.34389e-232	0.163658	0.184482
gp1ba	0.172843	0.00528692	32.6926	7.22919e-231	0.162481	0.183206
cd8a	-0.165805	0.00524089	-31.6367	1.41094e-216	-0.176077	-0.155532
selplg	-0.166888	0.00527709	-31.625	2.18717e-216	-0.177231	-0.156545
cd22	-0.155116	0.00516459	-30.0344	1.12206e-195	-0.165238	-0.144993
cd84	0.151696	0.00531157	28.5596	2.57371e-177	0.141285	0.162107
igfbp2	0.143658	0.00518654	27.6982	4.85209e-167	0.133492	0.153824
lsp1	-0.143629	0.00523737	-27.4239	8.40815e-164	-0.153895	-0.133364
cxcl11	0.143835	0.00524917	27.4015	1.46926e-163	0.133546	0.154123
fcrl1	-0.143777	0.00526269	-27.32	1.35109e-162	-0.154092	-0.133462
gp6	0.14566	0.00533286	27.3136	1.61661e-162	0.135207	0.156112
cd69	0.144994	0.00534386	27.1327	2.03819e-160	0.134519	0.155468
gnly	-0.141754	0.00522931	-27.1075	3.92232e-160	-0.152003	-0.131504
scarf1	0.143649	0.0053093	27.056	1.46815e-159	0.133242	0.154055
spry2	0.135815	0.00535748	25.3506	1.84083e-140	0.125314	0.146316
f2r	0.13474	0.00534927	25.1886	9.69482e-139	0.124256	0.145225
fcrl6	-0.131263	0.00527757	-24.8718	2.39406e-135	-0.141607	-0.120918
itgb1bp2	0.133577	0.00538506	24.8052	1.27723e-134	0.123022	0.144132
plxnb3	0.131117	0.00534817	24.5162	1.3562e-131	0.120635	0.1416
brk1	0.12891	0.00527463	24.4396	9.09584e-131	0.118571	0.139248
mesd	0.12995	0.00533145	24.3743	4.10292e-130	0.119501	0.1404
clec1b	0.129587	0.00532322	24.3437	8.36149e-130	0.119153	0.140021
eno1	0.127956	0.00532121	24.0464	1.02358e-126	0.117526	0.138385
cd274	0.125769	0.00523689	24.016	2.13552e-126	0.115505	0.136034
hpcal1	0.126848	0.00532795	23.808	2.74582e-124	0.116405	0.137291
vta1	0.125847	0.00530215	23.7352	1.5196e-123	0.115455	0.13624
ppib	0.126072	0.00535401	23.5471	1.23803e-121	0.115577	0.136566
fxn	0.125174	0.00534223	23.4311	1.79032e-120	0.114703	0.135645
fkbp5	0.125249	0.00534813	23.4191	2.44308e-120	0.114766	0.135731
tymp	0.124949	0.00533624	23.4152	2.66605e-120	0.11449	0.135408
f11r	0.124748	0.00532826	23.4125	2.80049e-120	0.114304	0.135191
cxcl3	0.125036	0.00535831	23.335	1.67297e-119	0.114534	0.135539
manf	0.124819	0.00535185	23.3227	2.1998e-119	0.114329	0.135309
mcfd2	0.123775	0.00534119	23.1737	6.81576e-118	0.113306	0.134244
cdc37	0.122501	0.00529377	23.1407	1.42919e-117	0.112125	0.132877
snap29	0.122276	0.00528897	23.1191	2.33766e-117	0.11191	0.132643
txndc5	0.122396	0.00530396	23.0763	6.11999e-117	0.112	0.132792
lgals8	0.12267	0.00533202	23.0064	3.0017e-116	0.112219	0.133121
fadd	0.122592	0.00533859	22.9634	8.08642e-116	0.112128	0.133056
mpig6b	0.122891	0.00535347	22.9554	9.65137e-116	0.112398	0.133384
sirt2	0.122016	0.00536228	22.7545	9.10716e-114	0.111506	0.132526
atp5if1	0.120591	0.00532267	22.656	8.12362e-113	0.110158	0.131023
rhoc	0.121535	0.00536888	22.637	1.28493e-112	0.111012	0.132059
stk4	0.120545	0.00533071	22.6133	2.12672e-112	0.110097	0.130993
cd40	0.119657	0.0053101	22.5338	1.25253e-111	0.109249	0.130065
susd1	0.121159	0.00537851	22.5266	1.52301e-111	0.110617	0.131701
pla2g4a	0.120575	0.00535503	22.5163	1.83332e-111	0.110079	0.131071
vash1	0.118959	0.00528614	22.504	2.44066e-111	0.108598	0.12932
adamts15	-0.119574	0.00532041	-22.4745	4.72108e-111	-0.130002	-0.109145
sult1a1	0.118787	0.00531829	22.3355	9.96922e-110	0.108363	0.129211
ca13	0.11974	0.0053774	22.2673	4.63773e-109	0.1092	0.13028
tbcb	0.119098	0.00535825	22.227	1.1176e-108	0.108596	0.1296
serpinb6	0.117806	0.00532767	22.1121	1.35443e-107	0.107363	0.128248
fis1	0.117746	0.00533822	22.0572	4.52519e-107	0.107283	0.128209
casp3	0.117567	0.00533452	22.0388	6.61952e-107	0.107111	0.128022
cdkn2d	0.118139	0.00536141	22.035	7.4017e-107	0.10763	0.128647
tia1	0.118949	0.00539989	22.028	8.99869e-107	0.108365	0.129533
parp1	-0.115906	0.005278	-21.9602	3.74281e-106	-0.126251	-0.105561
thpo	0.116878	0.00533568	21.905	1.27319e-105	0.10642	0.127336
ppp1r12a	0.115891	0.00530958	21.8267	6.67764e-105	0.105484	0.126297
fkbp1b	0.115206	0.00528147	21.8132	8.91827e-105	0.104854	0.125558
msra	0.116012	0.0053329	21.7541	3.19226e-104	0.105559	0.126465
lactb2	0.116286	0.00534839	21.7422	4.13283e-104	0.105803	0.126769
diablo	0.115787	0.00533147	21.7177	7.03135e-104	0.105337	0.126237
cradd	0.11649	0.00536383	21.7177	7.10505e-104	0.105977	0.127003
impa1	0.115311	0.00532168	21.6682	2.04902e-103	0.104881	0.125742
chmp1a	0.115985	0.0053558	21.656	2.65901e-103	0.105488	0.126483
ebag9	0.116033	0.00536422	21.631	4.541e-103	0.105519	0.126548
mpi	0.114873	0.00535431	21.4542	1.95285e-101	0.104378	0.125367
hars1	0.113918	0.00531476	21.4343	2.95535e-101	0.103501	0.124335
sh2d1a	-0.113482	0.00531057	-21.3691	1.17804e-100	-0.123891	-0.103073
rwdd1	0.113407	0.00531998	21.3172	3.46786e-100	0.10298	0.123834
med18	0.115027	0.00540056	21.2991	5.33873e-100	0.104442	0.125612
ly9	-0.113262	0.00531997	-21.29	6.33016e-100	-0.123689	-0.102835
prkar1a	0.112988	0.0053129	21.2667	1.01783e-99	0.102574	0.123401
src	0.113311	0.0053311	21.2547	1.30971e-99	0.102862	0.12376
sugt1	0.114666	0.00539508	21.2537	1.38684e-99	0.104091	0.12524
kifbp	0.113764	0.00535627	21.2394	1.82254e-99	0.103265	0.124262
snap23	0.113116	0.00534941	21.1454	1.29515e-98	0.102631	0.123601
npm1	-0.257618	0.0120831	-21.3206	1.81065e-98	-0.281303	-0.233932
nck2	0.112721	0.00534596	21.0853	4.5228e-98	0.102243	0.1232
atox1	0.111918	0.00531612	21.0526	8.96345e-98	0.101498	0.122338
nudc	0.111971	0.00532937	21.0101	2.146e-97	0.101525	0.122416
fxyd5	0.112574	0.00536663	20.9766	4.48408e-97	0.102055	0.123092
anxa4	0.112372	0.00535842	20.9711	4.93346e-97	0.101869	0.122874
plxna4	0.111918	0.00534418	20.9421	8.97146e-97	0.101443	0.122393
cd1c	-0.108873	0.00520556	-20.9148	1.56854e-96	-0.119076	-0.0986701
dars1	0.111164	0.00532116	20.891	2.60842e-96	0.100735	0.121594
grap2	0.111486	0.00535229	20.8297	9.12545e-96	0.100996	0.121977
dok2	0.1112	0.00534809	20.7925	1.96121e-95	0.100718	0.121683
skap2	0.110795	0.005338	20.7558	4.15205e-95	0.100332	0.121257
drg2	0.111037	0.00535084	20.7513	4.61769e-95	0.100549	0.121525
mgll	0.111017	0.00535146	20.7452	5.17381e-95	0.100528	0.121506
erbb2	-0.105454	0.00508994	-20.7182	9.01487e-95	-0.115431	-0.0954779
eno2	0.110266	0.00532496	20.7073	1.11621e-94	0.0998285	0.120703
pmvk	0.111545	0.00538766	20.7038	1.25717e-94	0.100985	0.122105
btc	0.111754	0.00540868	20.6619	2.95866e-94	0.101152	0.122355
dab2	0.110092	0.00534359	20.6026	9.50084e-94	0.0996185	0.120566
ptpn6	0.110188	0.00535013	20.5954	1.11101e-93	0.0997014	0.120674
prtfdc1	0.110662	0.00537538	20.5869	1.36659e-93	0.100127	0.121198
metap1d	0.110198	0.00535441	20.5807	1.50643e-93	0.0997028	0.120692
tbcc	0.110277	0.00536539	20.5534	2.64503e-93	0.0997608	0.120794
cdhr2	-0.0934787	0.00456103	-20.4951	8.63458e-93	-0.102418	-0.0845389
stk24	0.109236	0.00533087	20.4912	9.57243e-93	0.0987871	0.119684
atxn10	0.109302	0.00533543	20.486	1.06365e-92	0.0988439	0.119759
serpinb1	0.109498	0.00534827	20.4736	1.33202e-92	0.0990154	0.119981
cxcl17	-0.0974192	0.00476134	-20.4605	1.70556e-92	-0.106752	-0.0880868
mif	0.108663	0.0053429	20.3378	2.06698e-91	0.0981904	0.119135
anxa3	0.108486	0.00534219	20.3074	3.76492e-91	0.0980153	0.118957
plin3	0.107636	0.00531491	20.2518	1.16159e-90	0.097219	0.118054
dbnl	0.10838	0.00535182	20.2511	1.17127e-90	0.0978907	0.11887
cbln4	-0.108399	0.0053533	-20.249	1.21577e-90	-0.118892	-0.0979063
nt5c3a	0.108064	0.00533907	20.2402	1.47108e-90	0.0975994	0.118529
dbi	0.108406	0.00536458	20.2076	2.83051e-90	0.0978908	0.11892
fgf2	0.108122	0.0053517	20.2033	3.07458e-90	0.0976328	0.118612
il16	-0.105714	0.00523623	-20.189	4.03716e-90	-0.115977	-0.0954507
htra2	0.107195	0.00532239	20.1404	1.07634e-89	0.0967628	0.117627
bax	0.10786	0.00536212	20.1152	1.84055e-89	0.0973501	0.11837
eloa	-0.106882	0.00531502	-20.1094	2.01397e-89	-0.1173	-0.0964643
ciapin1	0.106176	0.00528575	20.0871	3.11076e-89	0.0958153	0.116536
il10	0.108105	0.00538317	20.082	3.5319e-89	0.0975534	0.118656
cnpy4	0.107992	0.00537781	20.0809	3.55036e-89	0.0974508	0.118532
fcer2	-0.106059	0.00531302	-19.9622	3.72398e-88	-0.116473	-0.0956456
mdk	0.104903	0.0052605	19.9416	5.59228e-88	0.0945922	0.115214
crkl	0.106643	0.00535345	19.9204	8.48407e-88	0.0961501	0.117136
gsta1	-0.105036	0.00527879	-19.8976	1.33354e-87	-0.115382	-0.0946889
igsf3	-0.105336	0.00530342	-19.8619	2.7116e-87	-0.115731	-0.094941
tacc3	0.106536	0.00536778	19.8474	3.6033e-87	0.0960155	0.117058
clpp	0.106119	0.00535131	19.8305	5.0504e-87	0.0956304	0.116608
irak4	0.105783	0.00534428	19.7936	1.03278e-86	0.0953077	0.116258
dag1	0.10541	0.00533841	19.7456	2.62609e-86	0.0949468	0.115874
cxcl9	0.0988552	0.00500789	19.7399	2.93942e-86	0.0890395	0.108671
map4k5	0.105674	0.00535535	19.7323	3.46027e-86	0.0951769	0.11617
pdlim7	0.105366	0.00534546	19.7112	5.14748e-86	0.0948883	0.115843
vsir	0.105164	0.00534705	19.6678	1.2101e-85	0.094684	0.115645
metap2	0.104934	0.00534036	19.6493	1.71825e-85	0.094467	0.115402
max	0.105659	0.00537711	19.6498	1.76154e-85	0.0951196	0.116198
ppp1r2	0.105052	0.00534805	19.6431	1.95204e-85	0.09457	0.115535
snx9	0.104412	0.0053314	19.5844	6.11555e-85	0.0939625	0.114862
edil3	-0.102746	0.00525052	-19.5688	8.45469e-85	-0.113037	-0.092455
fkbp4	0.104364	0.00536104	19.4671	5.97566e-84	0.0938562	0.114872
ccl17	0.103684	0.00532689	19.4642	6.28176e-84	0.0932429	0.114125
cox5b	0.104102	0.00535317	19.4469	8.81163e-84	0.0936099	0.114595
pag1	-0.104771	0.00539447	-19.422	1.44173e-83	-0.115345	-0.0941981
sh2b3	0.104829	0.00540535	19.3936	2.506e-83	0.0942345	0.115424
eif4g1	0.103001	0.00531563	19.3769	3.3283e-83	0.0925819	0.11342
prdx3	0.103708	0.00535631	19.3619	4.58244e-83	0.0932096	0.114207
lat	0.103022	0.00533982	19.2932	1.66039e-82	0.0925558	0.113488
cxcl1	0.103636	0.00537829	19.2693	2.6552e-82	0.0930943	0.114178
park7	0.102216	0.00531416	19.2347	5.12824e-82	0.0918004	0.112632
tbc1d23	0.102433	0.00533663	19.1944	1.11219e-81	0.0919733	0.112893
sost	-0.0942077	0.00492038	-19.1464	2.75644e-81	-0.103852	-0.0845636
uso1	0.102217	0.00534288	19.1315	3.67581e-81	0.0917451	0.11269
crip2	-0.0960558	0.00502284	-19.1238	4.26206e-81	-0.105901	-0.0862109
prdx5	0.101354	0.00530472	19.1064	5.82835e-81	0.0909565	0.111751
triap1	0.102022	0.0053504	19.068	1.20747e-80	0.0915347	0.112509
mmp1	0.102717	0.00540783	18.9941	5.08806e-80	0.0921172	0.113316
adgrg1	-0.09677	0.00510109	-18.9704	7.71835e-80	-0.106768	-0.0867716
ahcy	0.100021	0.00529426	18.8924	3.32375e-79	0.0896444	0.110398
bin2	0.0999018	0.00528992	18.8853	3.79935e-79	0.0895334	0.11027
stat5b	0.101244	0.00536595	18.8678	5.30136e-79	0.0907263	0.111761
dapp1	0.100713	0.00535803	18.7966	2.00103e-78	0.0902107	0.111215
itga6	0.0999347	0.00531804	18.7916	2.19409e-78	0.0895112	0.110358
mitd1	0.100925	0.00537174	18.7882	2.35218e-78	0.0903965	0.111454
ccl28	0.0980352	0.005218	18.7879	2.35997e-78	0.0878078	0.108263
map2k6	0.100515	0.00535704	18.7632	3.72764e-78	0.0900153	0.111015
decr1	0.100212	0.00534806	18.738	5.9615e-78	0.0897295	0.110694
dnaja2	0.0998279	0.00533814	18.7009	1.17773e-77	0.089365	0.110291
lep	-0.0846123	0.00452529	-18.6976	1.25832e-77	-0.093482	-0.0757426
erbin	0.100528	0.00537648	18.6977	1.26345e-77	0.0899898	0.111066
hexim1	0.099311	0.00534321	18.5864	9.88893e-77	0.0888381	0.109784
gzmb	-0.097283	0.00525046	-18.5284	2.87533e-76	-0.107574	-0.0869919
clip2	0.098532	0.00534064	18.4495	1.22525e-75	0.0880642	0.109
fhit	0.0987109	0.00536959	18.3833	4.18661e-75	0.0881864	0.109236
robo2	-0.0916751	0.00499058	-18.3696	5.22986e-75	-0.101457	-0.0818934
mgmt	0.0985588	0.00536954	18.3552	6.86643e-75	0.0880344	0.109083
hgs	0.0992662	0.00541211	18.3415	8.97614e-75	0.0886583	0.109874
p4hb	0.0973989	0.00532351	18.296	2.02233e-74	0.0869647	0.107833
nudt5	0.0972601	0.00531672	18.2932	2.1167e-74	0.0868392	0.107681
rad23b	0.0950747	0.00522273	18.204	1.08796e-73	0.0848379	0.105311
lyn	0.0973979	0.0053525	18.1967	1.2223e-73	0.0869069	0.107889
stambp	0.0973234	0.00535747	18.1659	2.13885e-73	0.0868225	0.107824
ica1	0.09732	0.00536305	18.1464	3.0638e-73	0.0868082	0.107832
yes1	0.0971142	0.0053655	18.0998	7.02129e-73	0.0865976	0.107631
plpbp	0.0967891	0.0053501	18.0911	8.16767e-73	0.0863027	0.107275
thbs4	-0.0953931	0.00527764	-18.075	1.09069e-72	-0.105737	-0.0850487
eif4b	0.095218	0.00527037	18.0667	1.27495e-72	0.0848879	0.105548
esam	0.0944583	0.00523394	18.0473	1.77851e-72	0.0841996	0.104717
akt3	0.0970529	0.00538429	18.0252	2.72783e-72	0.0864995	0.107606
birc2	0.0974637	0.00541674	17.9931	4.82666e-72	0.0868467	0.108081
cnst	0.095256	0.005302	17.9661	7.67249e-72	0.0848639	0.105648
cd40lg	0.096167	0.00535968	17.9427	1.15548e-71	0.0856618	0.106672
nfasc	-0.0903692	0.00505642	-17.8722	4.05154e-71	-0.10028	-0.0804584
l1cam	-0.0928442	0.00519929	-17.8571	5.32809e-71	-0.103035	-0.0826534
nub1	0.0955276	0.0053624	17.8144	1.14061e-70	0.0850171	0.106038
nucb2	0.0945823	0.00531803	17.7852	1.89796e-70	0.0841588	0.105006
hspa1a	0.0952605	0.00536397	17.7593	3.00584e-70	0.084747	0.105774
comt	0.0955983	0.00540545	17.6856	1.12847e-69	0.0850035	0.106193
ntrk2	-0.0907451	0.00513236	-17.681	1.19697e-69	-0.100805	-0.0806856
ccl5	0.0945994	0.00535452	17.6672	1.52115e-69	0.0841043	0.105094
stk11	0.0949159	0.00537446	17.6605	1.73831e-69	0.0843817	0.10545
mavs	0.0954855	0.00540766	17.6575	1.84231e-69	0.0848863	0.106085
tst	0.094767	0.00538055	17.6129	4.02764e-69	0.084221	0.105313
egf	0.0946834	0.00539485	17.5507	1.1749e-68	0.0841093	0.105258
dffa	0.0936745	0.00534955	17.5107	2.33747e-68	0.0831892	0.10416
nectin2	0.0916904	0.00524233	17.4904	3.35636e-68	0.0814152	0.101966
stip1	0.0930305	0.00531992	17.4872	3.55065e-68	0.0826032	0.103458
siae	0.0923398	0.00530637	17.4017	1.56194e-67	0.0819391	0.10274
cdon	-0.0918139	0.00528828	-17.3618	3.11402e-67	-0.102179	-0.0814487
anxa11	0.0929454	0.0053652	17.3237	6.01887e-67	0.0824294	0.103461
cx3cl1	0.0912543	0.00527114	17.3121	7.3798e-67	0.0809227	0.101586
tnfrsf14	0.0900149	0.00522182	17.2382	2.61051e-66	0.0797799	0.10025
scamp3	0.0923848	0.00536213	17.2291	3.06261e-66	0.0818748	0.102895
cert	0.0918596	0.00533144	17.2298	3.06538e-66	0.0814098	0.102309
mphosph8	0.0917502	0.00532917	17.2166	3.82761e-66	0.0813049	0.102196
hspb1	0.0925982	0.00537914	17.2143	3.9744e-66	0.0820549	0.103141
wasf1	0.0923319	0.0053659	17.2072	4.50035e-66	0.0818145	0.102849
aifm1	0.0914975	0.00535254	17.0942	3.06784e-65	0.0810064	0.101989
inpp1	0.0909698	0.00532684	17.0776	4.06339e-65	0.080529	0.101411
casp2	0.090871	0.00532426	17.0674	4.82708e-65	0.0804353	0.101307
akt1s1	0.091299	0.00535048	17.0637	5.20654e-65	0.0808119	0.101786
ctf1	0.0917024	0.00537999	17.0451	7.11884e-65	0.0811574	0.102247
glod4	0.0911236	0.00534893	17.0358	8.23895e-65	0.0806395	0.101608
vps53	0.0912828	0.00537368	16.987	1.88613e-64	0.0807503	0.101815
enpp2	-0.0727529	0.00428313	-16.9859	1.90185e-64	-0.0811479	-0.0643578
fyb1	0.0910067	0.00535836	16.9841	1.97901e-64	0.0805042	0.101509
mmp3	0.0701394	0.00414006	16.9416	4.04726e-64	0.0620247	0.0782541
klrd1	-0.0877394	0.00519865	-16.8774	1.18575e-63	-0.0979289	-0.0775499
cntn3	-0.0840999	0.00499617	-16.8329	2.51765e-63	-0.0938925	-0.0743072
gopc	0.0901844	0.00536192	16.8194	3.1564e-63	0.0796749	0.100694
irak1	0.0901317	0.00536259	16.8075	3.89171e-63	0.0796208	0.100643
ret	-0.0885698	0.00527037	-16.8052	4.01166e-63	-0.0988999	-0.0782396
rilp	0.0902461	0.00537035	16.8045	4.03284e-63	0.07972	0.100772
cd48	-0.088877	0.00531734	-16.7146	1.81184e-62	-0.0992991	-0.0784548
dpp4	-0.0890909	0.00533121	-16.7112	1.93951e-62	-0.0995403	-0.0786416
tbl1x	0.0903662	0.00540993	16.7038	2.20142e-62	0.0797626	0.10097
icam3	-0.0888357	0.00532133	-16.6943	2.52542e-62	-0.0992657	-0.0784057
ythdf3	0.0894163	0.0053614	16.6778	3.37781e-62	0.0789077	0.0999248
adh4	-0.086383	0.0052059	-16.5933	1.36962e-61	-0.0965867	-0.0761792
creld2	0.0886522	0.0053516	16.5655	2.13914e-61	0.0781628	0.0991415
cep20	0.088841	0.0053691	16.5467	2.96108e-61	0.0783174	0.0993646
selp	0.088266	0.00534031	16.5282	3.95121e-61	0.0777988	0.0987332
mfge8	-0.087292	0.00529026	-16.5005	6.24737e-61	-0.0976611	-0.076923
gsta3	-0.0887663	0.00538102	-16.4962	6.79883e-61	-0.0993133	-0.0782193
fap	-0.0867889	0.00526993	-16.4687	1.04651e-60	-0.0971181	-0.0764596
ptpn1	0.0882623	0.00536164	16.4618	1.18424e-60	0.0777533	0.0987713
itgb5	0.0844554	0.00514569	16.4128	2.62528e-60	0.0743697	0.0945411
samd9l	0.0879604	0.00536834	16.385	4.14409e-60	0.0774383	0.0984825
fli1	0.0883405	0.00541544	16.3127	1.36117e-59	0.0777261	0.098955
itih3	0.0811004	0.00497228	16.3105	1.38995e-59	0.0713546	0.0908463
tarbp2	0.0878639	0.00538724	16.3096	1.43111e-59	0.0773047	0.0984231
akr1b1	0.0884655	0.00542583	16.3045	1.55493e-59	0.0778307	0.0991004
arsb	0.0875467	0.00537492	16.288	2.01335e-59	0.0770117	0.0980817
gne	0.0877888	0.00539336	16.2772	2.4227e-59	0.0772176	0.09836
stx8	0.0863657	0.00533691	16.1827	1.10317e-58	0.0759052	0.0968262
pvalb	0.0869634	0.00539096	16.1313	2.51504e-58	0.0763969	0.0975298
blmh	0.0852967	0.00528949	16.1257	2.74197e-58	0.0749291	0.0956643
sf3b4	0.086677	0.00537826	16.1162	3.22224e-58	0.0761354	0.0972186
cetn2	0.0868894	0.00540203	16.0846	5.39781e-58	0.0763012	0.0974776
pak4	0.0863773	0.00538928	16.0276	1.34291e-57	0.0758141	0.0969405
casp8	0.0846589	0.00529067	16.0015	2.00667e-57	0.074289	0.0950288
sema4d	0.08502	0.00533225	15.9445	4.96707e-57	0.0745687	0.0954714
abhd14b	0.0840734	0.00528293	15.9142	8.11637e-57	0.0737187	0.0944282
arhgap1	0.085754	0.00538954	15.9112	8.56202e-57	0.0751903	0.0963177
sort1	0.0832812	0.0053125	15.6765	3.40774e-55	0.0728685	0.0936939
ssc4d	-0.0795523	0.00507839	-15.6649	4.08568e-55	-0.0895061	-0.0695985
ppcdc	0.0834172	0.00532955	15.6518	4.98651e-55	0.0729711	0.0938632
usp8	0.0842273	0.00539185	15.6212	8.12933e-55	0.0736591	0.0947955
hnrnpk	0.0827543	0.00530067	15.6121	9.39327e-55	0.0723648	0.0931438
nudt2	0.0830072	0.00531945	15.6045	1.04923e-54	0.0725809	0.0934335
aprt	0.0832628	0.0053359	15.6043	1.05443e-54	0.0728043	0.0937214
ccl3	0.0810887	0.00520672	15.5739	1.68626e-54	0.0708834	0.0912941
cntn1	-0.0766926	0.00494532	-15.5081	4.64381e-54	-0.0863856	-0.0669996
ces1	-0.0828166	0.00534349	-15.4986	5.39866e-54	-0.09329	-0.0723432
tmsb10	0.08251	0.00532683	15.4895	6.22121e-54	0.0720692	0.0929507
tgfb1	0.0820482	0.0053023	15.4741	7.86294e-54	0.0716555	0.0924409
coro1a	0.0828264	0.00538788	15.3727	3.78333e-53	0.072266	0.0933869
dctn1	0.0821548	0.00535184	15.3508	5.2352e-53	0.071665	0.0926446
rp2	0.0823627	0.00536865	15.3414	6.07533e-53	0.07184	0.0928855
pear1	0.081428	0.00531494	15.3206	8.29363e-53	0.0710106	0.0918455
pdgfb	0.0822112	0.00537559	15.2934	1.25938e-52	0.0716749	0.0927476
pdgfa	0.0817235	0.00536948	15.22	3.83984e-52	0.0711991	0.0922479
comp	-0.0778088	0.00511496	-15.212	4.37206e-52	-0.0878343	-0.0677833
nbn	-0.0804461	0.00532367	-15.111	2.0203e-51	-0.0908807	-0.0700115
cpm	-0.0786524	0.005207	-15.1051	2.18986e-51	-0.0888583	-0.0684465
calcoco1	0.0803318	0.00533619	15.0542	4.71082e-51	0.0698727	0.0907909
pdcd5	0.0802392	0.00533099	15.0515	4.89833e-51	0.0697903	0.0906881
fcrl5	-0.0777164	0.00517035	-15.0312	6.66542e-51	-0.0878505	-0.0675824
arhgef12	0.0800568	0.00533973	14.9927	1.18777e-50	0.0695907	0.0905228
igfbp1	0.0784024	0.00523551	14.9751	1.53654e-50	0.0681406	0.0886641
tjap1	0.0795256	0.00531721	14.9563	2.04212e-50	0.0691037	0.0899475
acox1	0.0794054	0.00532042	14.9247	3.27463e-50	0.0689772	0.0898336
ppp1r9b	0.0795316	0.00533581	14.9052	4.35517e-50	0.0690732	0.0899899
dkk1	0.079376	0.00533612	14.8752	6.80793e-50	0.0689171	0.089835
trim5	0.0792624	0.00534004	14.843	1.10176e-49	0.0687957	0.089729
angptl7	-0.0778419	0.00524689	-14.8358	1.22127e-49	-0.088126	-0.0675578
app	0.0793315	0.00534788	14.8342	1.25545e-49	0.0688495	0.0898136
prkab1	0.0794408	0.00536303	14.8127	1.73658e-49	0.0689291	0.0899526
tnfrsf13b	-0.0784953	0.0053124	-14.7759	2.97083e-49	-0.0889078	-0.0680828
c1qa	0.0782698	0.00531631	14.7226	6.49652e-49	0.0678497	0.08869
dctn6	0.0791878	0.00539827	14.6691	1.43864e-48	0.068607	0.0897686
fabp5	0.0783434	0.00534621	14.654	1.77676e-48	0.0678646	0.0888221
serpine1	0.0781813	0.00535547	14.5984	3.99363e-48	0.0676844	0.0886782
sestd1	0.0782825	0.00536316	14.5963	4.16501e-48	0.0677705	0.0887945
pfkfb2	0.0782483	0.00536185	14.5935	4.31378e-48	0.0677389	0.0887577
cd4	-0.0767734	0.00526643	-14.5779	5.41289e-48	-0.0870957	-0.066451
adamts8	-0.0776827	0.00534687	-14.5286	1.10505e-47	-0.0881627	-0.0672026
ctsb	0.0777126	0.00535072	14.5238	1.18612e-47	0.067225	0.0882001
grpel1	0.0776356	0.00534757	14.5179	1.29417e-47	0.0671542	0.088117
inppl1	0.0771597	0.00534435	14.4376	4.13178e-47	0.0666846	0.0876348
nmnat1	-0.076771	0.00532269	-14.4233	5.07851e-47	-0.0872036	-0.0663383
lyar	-0.0775109	0.00537776	-14.4132	5.90591e-47	-0.0880515	-0.0669703
axin1	0.0767351	0.00532942	14.3984	7.261e-47	0.0662892	0.0871809
qdpr	0.0771371	0.00535779	14.3972	7.39165e-47	0.0666357	0.0876386
cpxm1	0.0768428	0.00534137	14.3863	8.62015e-47	0.0663736	0.0873121
efna1	0.0751738	0.00522666	14.3827	9.08988e-47	0.0649293	0.0854182
ebi3_il27	0.0740686	0.00520243	14.2373	7.24665e-46	0.0638717	0.0842656
tnfsf13b	0.0735924	0.00516976	14.2352	7.46604e-46	0.0634595	0.0837253
nsfl1c	0.075322	0.00530027	14.211	1.05322e-45	0.0649333	0.0857107
lat2	0.0762012	0.00536736	14.1972	1.28698e-45	0.065681	0.0867214
cep43	0.0762404	0.00537231	14.1914	1.40597e-45	0.0657105	0.0867703
asah2	-0.0753293	0.00531957	-14.1608	2.15583e-45	-0.0857558	-0.0649027
ereg	0.0762103	0.0053883	14.1437	2.74721e-45	0.0656491	0.0867716
bcr	0.0754558	0.00533993	14.1305	3.30277e-45	0.0649893	0.0859222
aldh1a1	-0.0734343	0.00519938	-14.1237	3.63402e-45	-0.0836253	-0.0632433
fmnl1	-0.0756616	0.00536566	-14.1011	5.03276e-45	-0.0861785	-0.0651447
sod2	0.0728717	0.00522344	13.9509	4.10024e-44	0.0626336	0.0831098
hsd11b1	0.0748712	0.0053706	13.9409	4.71483e-44	0.0643447	0.0853978
acy1	-0.0712551	0.00511176	-13.9394	4.81053e-44	-0.0812743	-0.0612359
bmp4	-0.0729	0.00523555	-13.924	5.97699e-44	-0.0831619	-0.0626382
hcls1	0.0744197	0.00534899	13.9128	6.94489e-44	0.0639355	0.0849039
scrn1	0.074133	0.00533424	13.8976	8.61956e-44	0.0636777	0.0845883
mzt1	0.0747195	0.00538418	13.8776	1.14402e-43	0.0641663	0.0852727
lbr	0.0739216	0.00532817	13.8737	1.19644e-43	0.0634782	0.084365
angpt2	-0.0730296	0.00527052	-13.8562	1.52466e-43	-0.08336	-0.0626992
txnrd1	0.0737399	0.00533762	13.8151	2.69827e-43	0.063278	0.0842018
camkk1	0.0744303	0.00539236	13.8029	3.21481e-43	0.063861	0.0849995
stc1	-0.0713987	0.00517643	-13.793	3.65121e-43	-0.0815446	-0.0612527
mstn	-0.0678567	0.0049248	-13.7786	4.48995e-43	-0.0775095	-0.058204
alpp	-0.0734648	0.00533971	-13.7582	5.9211e-43	-0.0839308	-0.0629988
serpinb9	0.0734633	0.00534905	13.7339	8.27528e-43	0.062979	0.0839476
txlna	0.0736065	0.00536426	13.7216	9.78945e-43	0.0630924	0.0841207
pebp1	0.0729778	0.00532087	13.7154	1.06447e-42	0.0625487	0.0834069
ces2	-0.0721471	0.00526175	-13.7116	1.12273e-42	-0.0824603	-0.0618339
cd63	0.073432	0.00536637	13.6837	1.64628e-42	0.0629137	0.0839503
fcrl2	-0.072812	0.00532715	-13.6681	2.0303e-42	-0.0832533	-0.0623706
maged1	0.0730799	0.00535208	13.6545	2.46496e-42	0.0625896	0.0835701
pon3	0.0711643	0.00521268	13.6522	2.52568e-42	0.0609473	0.0813814
lap3	0.0731634	0.00537287	13.6172	4.09224e-42	0.0626324	0.0836944
hbegf	0.0732565	0.00538993	13.5914	5.78011e-42	0.0626921	0.083821
tnfsf13	0.0687367	0.00506154	13.5802	6.72838e-42	0.0588159	0.0786575
atp6v1f	0.0721798	0.00531764	13.5737	7.40971e-42	0.0617571	0.0826026
tbc1d5	0.0721586	0.00532475	13.5515	9.9416e-42	0.0617219	0.0825952
cdkn1a	0.0725712	0.00535937	13.541	1.14797e-41	0.0620666	0.0830757
cxcl6	0.0724771	0.00535667	13.5302	1.32209e-41	0.0619778	0.0829763
il1r1	0.0712697	0.00528295	13.4905	2.26891e-41	0.060915	0.0816245
ccl4	0.0718765	0.00534017	13.4596	3.43956e-41	0.0614096	0.0823434
reg1a	0.0708066	0.00527609	13.4203	5.84308e-41	0.0604653	0.0811479
smad5	-0.0694216	0.00518286	-13.3945	8.26215e-41	-0.0795802	-0.059263
cxcl10	0.0690838	0.00515924	13.3903	8.71535e-41	0.0589715	0.0791961
abl1	0.0716609	0.0053709	13.3424	1.65647e-40	0.0611337	0.082188
robo1	-0.0705276	0.00528785	-13.3377	1.76284e-40	-0.080892	-0.0601632
fut8	0.0715411	0.00539426	13.2625	4.80413e-40	0.0609682	0.082114
dnmbp	0.0710222	0.00535587	13.2606	4.92328e-40	0.0605245	0.0815199
apom	0.0693042	0.00523545	13.2375	6.67498e-40	0.0590425	0.0795658
oxt	-0.0697481	0.00527817	-13.2144	9.0413e-40	-0.0800935	-0.0594027
tnc	0.0702509	0.00532312	13.1973	1.13497e-39	0.0598174	0.0806843
angpt1	0.0715574	0.00542763	13.1839	1.35701e-39	0.060919	0.0821957
cxcl8	0.0701506	0.00533847	13.1406	2.40367e-39	0.059687	0.0806142
tmprss15	-0.0704263	0.00536035	-13.1384	2.47237e-39	-0.0809328	-0.0599198
siglec7	-0.0681471	0.00519082	-13.1284	2.81574e-39	-0.0783213	-0.0579729
smad1	0.0707539	0.00539439	13.1162	3.32204e-39	0.0601807	0.0813271
cxcl5	0.0694705	0.00530324	13.0996	4.10896e-39	0.059076	0.0798651
il17rb	0.069985	0.00534639	13.0901	4.66626e-39	0.0595059	0.0804641
dnajb1	0.0699085	0.00534648	13.0756	5.63077e-39	0.0594293	0.0803878
ctsv	-0.0666552	0.00509937	-13.0713	5.94953e-39	-0.0766501	-0.0566603
pecam1	0.0696336	0.0053283	13.0686	6.16445e-39	0.0591899	0.0800772
tdrkh	0.0706051	0.00540439	13.0644	6.54808e-39	0.0600123	0.0811979
lgmn	0.0699609	0.00536907	13.0304	1.01521e-38	0.0594374	0.0804845
foxo1	0.0695934	0.00536112	12.9811	1.92981e-38	0.0590854	0.0801013
cc2d1a	0.0693932	0.00535379	12.9615	2.49261e-38	0.0588995	0.0798868
srp14	-0.0687977	0.00530894	-12.9588	2.5787e-38	-0.0792034	-0.058392
cdh15	-0.0605891	0.00467826	-12.9512	2.84024e-38	-0.0697586	-0.0514195
dlk1	-0.0675756	0.00522469	-12.9339	3.55083e-38	-0.0778161	-0.057335
vegfa	0.0688559	0.00532715	12.9255	3.96363e-38	0.0584145	0.0792972
gfer	0.0695559	0.00539403	12.895	5.91551e-38	0.0589834	0.0801284
ppp3r1	0.0685268	0.00533386	12.8475	1.08683e-37	0.0580723	0.0789814
srpk2	0.0680935	0.00532692	12.7829	2.48656e-37	0.0576526	0.0785345
il1r2	-0.0674448	0.00529313	-12.742	4.19679e-37	-0.0778195	-0.0570701
vps37a	0.0681601	0.00535942	12.7178	5.71273e-37	0.0576555	0.0786648
dctn2	0.066671	0.00524326	12.7156	5.87842e-37	0.056394	0.0769479
aoc3	-0.0649208	0.00513155	-12.6513	1.3272e-36	-0.0749788	-0.0548628
lta	-0.0666652	0.00528436	-12.6156	2.08891e-36	-0.0770227	-0.0563076
bag6	0.0674901	0.00536594	12.5775	3.38673e-36	0.0569726	0.0780075
rabgap1l	0.0670415	0.00533402	12.5687	3.78473e-36	0.0565866	0.0774963
itga5	-0.0654137	0.00520542	-12.5665	3.87848e-36	-0.0756164	-0.0552109
tfrc	0.0667519	0.00531864	12.5506	4.73351e-36	0.0563272	0.0771766
s100a4	0.0661511	0.00529745	12.4874	1.04605e-35	0.0557679	0.0765343
pxn	-0.0668696	0.00536498	-12.4641	1.40574e-35	-0.0773852	-0.0563541
wwp2	0.0668323	0.00536329	12.4611	1.45541e-35	0.0563201	0.0773445
rrm2b	0.0668825	0.00537082	12.4529	1.61573e-35	0.0563555	0.0774095
tnfsf14	0.0670141	0.00539078	12.4312	2.11103e-35	0.056448	0.0775802
clstn2	-0.0659293	0.00531237	-12.4105	2.72329e-35	-0.0763417	-0.0555169
crtam	-0.0654901	0.00527701	-12.4105	2.73398e-35	-0.0758332	-0.055147
scara5	-0.0614714	0.00495721	-12.4004	3.08935e-35	-0.0711877	-0.0517551
gys1	0.0671138	0.00541479	12.3945	3.33833e-35	0.0565007	0.077727
ppme1	0.0659528	0.00532194	12.3926	3.41099e-35	0.0555216	0.076384
dtx3	-0.0613375	0.00494985	-12.3918	3.4471e-35	-0.0710393	-0.0516356
timp3	0.0660214	0.00535159	12.3368	6.8023e-35	0.0555321	0.0765107
stx6	0.0667854	0.00541963	12.3229	8.11616e-35	0.0561628	0.0774081
reg3a	0.0634803	0.00516418	12.2924	1.1745e-34	0.0533583	0.0736023
cracr2a	0.0663727	0.00540168	12.2874	1.25668e-34	0.0557852	0.0769602
xrcc4	0.0660982	0.00538023	12.2854	1.2887e-34	0.0555528	0.0766437
zbtb16	0.0663127	0.00540259	12.2742	1.47791e-34	0.0557234	0.0769019
hyou1	0.0652234	0.0053157	12.27	1.54845e-34	0.0548045	0.0756424
itgb2	-0.0634017	0.00517408	-12.2537	1.89573e-34	-0.0735431	-0.0532604
shmt1	0.0656187	0.00538216	12.1919	4.03871e-34	0.0550694	0.0761679
dpt	-0.0599673	0.00492811	-12.1684	5.3691e-34	-0.0696266	-0.0503081
rnf41	0.0656203	0.00541994	12.1072	1.13752e-33	0.054997	0.0762435
tpmt	0.0654298	0.00540756	12.0997	1.24611e-33	0.0548308	0.0760288
masp1	-0.0643693	0.00532063	-12.0981	1.26794e-33	-0.0747979	-0.0539407
fcrl3	-0.0647218	0.00535948	-12.0761	1.65601e-33	-0.0752266	-0.0542171
casp10	0.0645006	0.00534502	12.0674	1.84181e-33	0.0540242	0.074977
chac2	0.0651971	0.00540335	12.066	1.87297e-33	0.0546064	0.0757879
sdc4	0.0646387	0.00538101	12.0124	3.56586e-33	0.0540917	0.0751856
siglec6	-0.063934	0.0053351	-11.9837	5.03151e-33	-0.074391	-0.053477
ces3	-0.0636567	0.0053192	-11.9673	6.13263e-33	-0.0740825	-0.0532309
cd207	-0.0649026	0.00542953	-11.9536	7.24781e-33	-0.0755447	-0.0542606
treml2	0.0635181	0.00532498	11.9283	9.78005e-33	0.053081	0.0739552
dpp7	0.0638469	0.00535871	11.9146	1.15377e-32	0.0533436	0.0743501
ahsp	-0.0614754	0.00516034	-11.913	1.1744e-32	-0.0715898	-0.0513609
ddah1	0.0635098	0.0053334	11.9079	1.24897e-32	0.0530561	0.0739634
kyat1	0.063639	0.00536407	11.8639	2.10844e-32	0.0531252	0.0741527
fkbp7	0.0640433	0.00540662	11.8454	2.63952e-32	0.0534461	0.0746404
ccl8	0.062728	0.00534269	11.7409	9.03957e-32	0.0522561	0.0731998
prdx1	0.0604035	0.00515492	11.7176	1.19423e-31	0.0502997	0.0705073
nid1	0.060895	0.00523768	11.6263	3.46504e-31	0.0506289	0.071161
map3k5	0.0624555	0.00538803	11.5915	5.21362e-31	0.0518948	0.0730163
tnfrsf10a	-0.0595123	0.00515031	-11.5551	7.94161e-31	-0.0696071	-0.0494175
dpy30	0.0613449	0.00531386	11.5443	8.98343e-31	0.0509296	0.0717602
slc27a4	0.0618219	0.00536489	11.5234	1.14866e-30	0.0513065	0.0723372
ace2	-0.0568523	0.00494887	-11.4879	1.7292e-30	-0.0665522	-0.0471523
cd28	-0.0611675	0.00533965	-11.4553	2.51818e-30	-0.0716334	-0.0507016
bid	0.0613803	0.00536755	11.4354	3.15583e-30	0.0508597	0.0719009
pdgfra	-0.0598762	0.00524146	-11.4236	3.61503e-30	-0.0701497	-0.0496028
dusp3	0.0618231	0.00542215	11.402	4.64542e-30	0.0511955	0.0724508
dcxr	-0.057821	0.00507133	-11.4015	4.65186e-30	-0.067761	-0.047881
bach1	0.060735	0.00532764	11.4	4.73774e-30	0.0502927	0.0711774
ptx3	0.0612784	0.00537728	11.3958	4.97048e-30	0.0507388	0.0718181
sparc	0.0611082	0.00536606	11.3879	5.43735e-30	0.0505905	0.0716258
ccn2	0.0613988	0.0053989	11.3725	6.48843e-30	0.0508168	0.0719809
wasf3	0.0596229	0.00525594	11.3439	9.01114e-30	0.0493211	0.0699247
ifng	0.0607959	0.00536325	11.3356	9.89283e-30	0.0502837	0.0713081
sema7a	-0.0600449	0.00529802	-11.3335	1.01073e-29	-0.0704292	-0.0496606
nell2	-0.0594555	0.0052498	-11.3253	1.10985e-29	-0.0697452	-0.0491657
clta	0.060462	0.00534776	11.306	1.38502e-29	0.0499802	0.0709438
tpp1	0.0605872	0.00535913	11.3054	1.39295e-29	0.0500831	0.0710912
grk5	0.0608175	0.00538045	11.3034	1.42688e-29	0.0502716	0.0713634
tnxb	-0.0592607	0.00526962	-11.2457	2.73551e-29	-0.0695894	-0.0489321
csf1	0.0595609	0.00529973	11.2385	2.96714e-29	0.0491733	0.0699486
itgb7	-0.0601504	0.00536665	-11.2082	4.17294e-29	-0.0706692	-0.0496316
bank1	0.0598025	0.0053366	11.2061	4.27629e-29	0.0493426	0.0702624
lrrn1	-0.0598985	0.00535676	-11.1819	5.62716e-29	-0.070398	-0.0493991
nid2	0.0596023	0.00534734	11.1461	8.37979e-29	0.0491213	0.0700832
cd99l2	0.0589579	0.00529276	11.1393	9.0428e-29	0.0485839	0.0693319
galnt7	-0.0591993	0.00531497	-11.1382	9.16299e-29	-0.0696168	-0.0487818
cd83	-0.0584439	0.00525423	-11.1232	1.08339e-28	-0.0687424	-0.0481454
fabp4	-0.0550295	0.00495527	-11.1052	1.32171e-28	-0.064742	-0.045317
dsg2	0.0571571	0.00514828	11.1022	1.36934e-28	0.0470664	0.0672479
reg1b	0.0583179	0.0052861	11.0323	2.97374e-28	0.047957	0.0686788
dcn	-0.0542625	0.00491891	-11.0314	3.01367e-28	-0.0639038	-0.0446213
nell1	-0.0590431	0.00536191	-11.0116	3.74565e-28	-0.0695526	-0.0485335
gmpr	0.057725	0.00524524	11.0052	4.01433e-28	0.0474441	0.0680058
klk10	-0.0583372	0.00530773	-10.991	4.70317e-28	-0.0687405	-0.0479339
spint1	-0.058683	0.00534516	-10.9787	5.38712e-28	-0.0691597	-0.0482063
vsig4	0.0561939	0.00512271	10.9695	5.95938e-28	0.0461532	0.0662345
cct5	0.0591697	0.00541554	10.9259	9.65472e-28	0.0485551	0.0697844
rassf2	-0.0584702	0.00538655	-10.8548	2.10101e-27	-0.069028	-0.0479123
stx4	0.0581142	0.00535862	10.845	2.33434e-27	0.0476111	0.0686173
hmbs	-0.0570124	0.00525842	-10.8421	2.4054e-27	-0.067319	-0.0467057
itga11	-0.0577618	0.00532836	-10.8405	2.452e-27	-0.0682056	-0.047318
cr2	-0.0577419	0.00533289	-10.8275	2.82124e-27	-0.0681946	-0.0472893
aif1	0.0581258	0.00538216	10.7997	3.8269e-27	0.0475766	0.0686751
sod1	0.0564166	0.00523049	10.7861	4.4355e-27	0.0461646	0.0666685
chgb	0.0562121	0.00521982	10.769	5.32521e-27	0.045981	0.0664431
stxbp3	0.0580017	0.00541027	10.7206	8.99997e-27	0.0473973	0.068606
tgfbi	-0.0560546	0.00525043	-10.6762	1.44905e-26	-0.0663456	-0.0457635
ptprm	-0.0561704	0.00527327	-10.6519	1.87961e-26	-0.0665062	-0.0458346
aplp1	-0.0541761	0.00508651	-10.6509	1.89842e-26	-0.0641458	-0.0442064
serpina9	-0.0566474	0.00534512	-10.598	3.34584e-26	-0.067124	-0.0461708
nrcam	-0.0562205	0.00530553	-10.5966	3.39227e-26	-0.0666195	-0.0458215
cd46	0.0560577	0.00529177	10.5934	3.51269e-26	0.0456856	0.0664298
cd2ap	0.0561685	0.00531695	10.5641	4.79557e-26	0.0457471	0.0665899
ccl7	0.0556296	0.00526672	10.5625	4.87792e-26	0.0453066	0.0659525
spock1	-0.055672	0.00527374	-10.5564	5.20264e-26	-0.0660087	-0.0453353
slc39a14	0.0562432	0.00532877	10.5546	5.31271e-26	0.0457986	0.0666877
lrig1	0.0559902	0.00530496	10.5543	5.3154e-26	0.0455923	0.0663881
rtn4r	-0.0553136	0.00524104	-10.5539	5.33454e-26	-0.0655862	-0.045041
erp44	0.0564433	0.00535274	10.5447	5.89031e-26	0.0459517	0.0669348
vegfc	0.0559669	0.00531062	10.5387	6.27555e-26	0.0455579	0.0663759
pfdn2	0.0555958	0.00527924	10.531	6.82346e-26	0.0452483	0.0659433
pdp1	0.0568471	0.00540607	10.5154	8.04756e-26	0.046251	0.0674432
aldh3a1	-0.0549366	0.00522879	-10.5066	8.82115e-26	-0.0651852	-0.044688
ldlr	-0.0559055	0.00533718	-10.4747	1.23357e-25	-0.0663666	-0.0454445
ikbkg	0.0559147	0.00534184	10.4673	1.33405e-25	0.0454446	0.0663849
rarres2	0.054627	0.00525639	10.3925	2.92281e-25	0.0443243	0.0649297
tank	0.0556679	0.0053642	10.3777	3.41963e-25	0.0451539	0.0661819
mep1b	-0.0558743	0.00538755	-10.371	3.66047e-25	-0.066434	-0.0453145
mrpl46	0.0551577	0.0053224	10.3633	3.97415e-25	0.0447256	0.0655897
gstp1	0.0541413	0.00524233	10.3277	5.75989e-25	0.0438661	0.0644164
nefl	0.0476868	0.00462123	10.3191	6.29979e-25	0.038629	0.0567445
agr3	-0.0554681	0.00538361	-10.3032	7.42833e-25	-0.0660202	-0.0449161
mansc1	0.0548114	0.00532024	10.3024	7.46529e-25	0.0443836	0.0652393
cd14	0.0532309	0.00520759	10.2218	1.71998e-24	0.0430238	0.0634379
smarca2	0.0487583	0.004783	10.1941	2.28704e-24	0.0393835	0.0581332
pten	0.0536954	0.00527267	10.1837	2.54355e-24	0.0433608	0.06403
dll1	0.0525858	0.00516524	10.1807	2.61795e-24	0.0424617	0.0627098
thy1	-0.0527949	0.00518592	-10.1804	2.62341e-24	-0.0629595	-0.0426304
eps8l2	-0.0533503	0.00524406	-10.1735	2.81802e-24	-0.0636289	-0.0430718
serpina11	0.0485302	0.00477623	10.1608	3.20771e-24	0.0391687	0.0578918
notch1	-0.0528041	0.0051998	-10.155	3.40235e-24	-0.0629958	-0.0426123
spint2	0.0537197	0.00529987	10.136	4.13208e-24	0.0433318	0.0641077
spink1	0.0531233	0.00524591	10.1266	4.55099e-24	0.0428412	0.0634055
il1b	0.0547043	0.00540426	10.1224	4.75784e-24	0.0441117	0.0652968
spp1	0.0523867	0.00518679	10.1	5.96013e-24	0.0422204	0.062553
cdc27	0.0540718	0.00536082	10.0865	6.85826e-24	0.0435644	0.0645792
iqgap2	0.0534833	0.00530302	10.0854	6.922e-24	0.0430892	0.0638774
wars	0.0489322	0.00486598	10.056	9.32494e-24	0.0393948	0.0584697
ipcef1	0.05393	0.00537158	10.0399	1.09844e-23	0.0434015	0.0644585
cntn4	-0.0522793	0.00521683	-10.0213	1.32438e-23	-0.0625045	-0.0420542
cdnf	0.0523759	0.00523103	10.0125	1.44713e-23	0.0421229	0.0626289
podxl	-0.0531517	0.00531136	-10.0072	1.52764e-23	-0.0635621	-0.0427412
gbp4	0.0540764	0.00540742	10.0004	1.6376e-23	0.0434776	0.0646751
igfbpl1	-0.0505536	0.00506929	-9.97252	2.16362e-23	-0.0604896	-0.0406176
fbp1	-0.0520317	0.00525738	-9.8969	4.61032e-23	-0.0623363	-0.0417271
bgn	-0.0527964	0.0053482	-9.8718	5.93021e-23	-0.063279	-0.0423137
mfap5	-0.0512462	0.00519191	-9.87039	5.99772e-23	-0.0614225	-0.0410699
arg1	-0.0534486	0.00541964	-9.86201	6.52694e-23	-0.0640713	-0.0428259
tnfrsf1b	0.051281	0.00520264	9.85672	6.87616e-23	0.0410836	0.0614784
foxo3	0.0531501	0.00540154	9.83981	8.14575e-23	0.0425629	0.0637373
clec10a	-0.0520024	0.00533419	-9.74888	1.99543e-22	-0.0624576	-0.0415472
ccl21	-0.0517466	0.00533247	-9.70405	3.09397e-22	-0.0621984	-0.0412948
klk13	-0.0514867	0.00531431	-9.68831	3.61461e-22	-0.061903	-0.0410705
sumf2	0.0516922	0.00533763	9.68448	3.74449e-22	0.0412303	0.0621541
traf2	0.0515242	0.00532431	9.67716	4.02474e-22	0.0410884	0.0619601
pts	-0.0517972	0.00535296	-9.67638	4.06264e-22	-0.0622892	-0.0413053
megf9	-0.0515026	0.00533091	-9.66113	4.70191e-22	-0.0619513	-0.0410538
hs6st1	-0.051135	0.00529523	-9.65681	4.90363e-22	-0.0615138	-0.0407562
eif4ebp1	0.0511565	0.00530076	9.6508	5.20182e-22	0.0407669	0.0615462
plin1	-0.0512539	0.00532026	-9.63372	6.15071e-22	-0.0616818	-0.040826
agrn	-0.0501293	0.00520372	-9.63334	6.16178e-22	-0.0603287	-0.0399298
was	0.0511504	0.00531153	9.63006	6.37036e-22	0.0407396	0.0615612
ccn5	-0.0459861	0.00477544	-9.62969	6.38596e-22	-0.0553461	-0.036626
st6gal1	0.050224	0.00521939	9.6226	6.83583e-22	0.0399939	0.0604542
mme	-0.0504473	0.00525523	-9.59945	8.56303e-22	-0.0607477	-0.0401469
kit	-0.0497523	0.00519551	-9.57601	1.07344e-21	-0.0599356	-0.0395689
cdh2	-0.0469362	0.00494296	-9.49557	2.32648e-21	-0.0566245	-0.0372478
erbb4	-0.0494035	0.00521908	-9.46594	3.08786e-21	-0.0596331	-0.0391739
mapk9	0.0499919	0.00530828	9.41771	4.88839e-21	0.0395875	0.0603963
slamf6	-0.0498245	0.00530787	-9.38692	6.5545e-21	-0.0602281	-0.0394209
apex1	-0.0501407	0.00534363	-9.38326	6.77399e-21	-0.0606144	-0.039667
glo1	0.0496119	0.00531653	9.33163	1.10418e-20	0.0391913	0.0600325
ism1	-0.0490883	0.00526199	-9.32883	1.13257e-20	-0.059402	-0.0387746
cxcl12	0.0492404	0.00527981	9.32618	1.16224e-20	0.0388918	0.059589
slamf7	-0.0500321	0.00537565	-9.30718	1.3882e-20	-0.0605686	-0.0394957
prtg	-0.0495221	0.00535286	-9.25152	2.33609e-20	-0.0600139	-0.0390303
muc13	-0.0493645	0.00535295	-9.22193	3.08341e-20	-0.0598565	-0.0388726
lpl	0.0433759	0.00470431	9.22048	3.12122e-20	0.0341553	0.0525965
ltbr	0.0483285	0.00525899	9.18969	4.15579e-20	0.0380207	0.0586363
rrm2	0.0496105	0.00542853	9.13885	6.65703e-20	0.0389704	0.0602506
mepe	-0.0463574	0.00509179	-9.10433	9.13575e-20	-0.0563374	-0.0363773
cd79b	-0.0478956	0.00527523	-9.07934	1.14838e-19	-0.0582352	-0.037556
timp1	0.0475464	0.00523872	9.07597	1.18568e-19	0.0372784	0.0578145
hdgf	0.0487016	0.00537296	9.0642	1.31945e-19	0.0381704	0.0592327
il6	0.0478065	0.00527741	9.05871	1.38834e-19	0.0374626	0.0581504
irag2	0.0484245	0.00536145	9.03198	1.77328e-19	0.0379159	0.0589332
rbks	-0.0477337	0.00528586	-9.03045	1.7986e-19	-0.0580942	-0.0373732
xg	-0.0371648	0.0041163	-9.02868	1.82497e-19	-0.0452328	-0.0290967
dkk3	-0.0459895	0.00511205	-8.9963	2.44988e-19	-0.0560093	-0.0359697
plat	-0.0449758	0.00500307	-8.98963	2.60311e-19	-0.054782	-0.0351696
il1rl1	0.0446275	0.00499207	8.93967	4.09176e-19	0.0348429	0.0544121
s100a11	-0.0474936	0.00531744	-8.93167	4.40189e-19	-0.0579159	-0.0370712
egfr	-0.0460282	0.00515627	-8.92663	4.60186e-19	-0.0561346	-0.0359217
timd4	0.0473849	0.00531753	8.91107	5.29619e-19	0.0369624	0.0578074
btn3a2	0.0474357	0.00532691	8.90492	5.59953e-19	0.0369948	0.0578766
ccl14	0.0469934	0.00528683	8.88877	6.47398e-19	0.036631	0.0573557
klk4	0.0448305	0.00505484	8.86884	7.73716e-19	0.0349229	0.0547382
agxt	-0.0472338	0.00532866	-8.86409	8.07625e-19	-0.0576781	-0.0367894
npy	-0.0467473	0.00528075	-8.8524	8.96351e-19	-0.0570978	-0.0363969
rab37	0.0477019	0.00539121	8.84807	9.32848e-19	0.0371349	0.0582688
fgf23	0.0470368	0.00531934	8.84259	9.78559e-19	0.0366107	0.0574628
hao1	-0.0462112	0.00522761	-8.83983	1.00288e-18	-0.0564575	-0.035965
jam2	-0.0451433	0.0051074	-8.83879	1.01225e-18	-0.0551539	-0.0351326
myo9b	0.0471781	0.00535669	8.80732	1.34167e-18	0.0366788	0.0576774
ca4	-0.0468392	0.00532891	-8.78964	1.56785e-18	-0.057284	-0.0363944
ggt1	-0.0441917	0.00502927	-8.78689	1.60764e-18	-0.0540492	-0.0343341
alcam	-0.0431843	0.00492503	-8.76833	1.89411e-18	-0.0528375	-0.033531
efna4	-0.0454224	0.0051826	-8.7644	1.96306e-18	-0.0555804	-0.0352643
stx16	0.0475566	0.0054348	8.75039	2.2236e-18	0.0369042	0.058209
cntn5	-0.0440609	0.00503709	-8.74729	2.28275e-18	-0.0539338	-0.034188
thbs2	-0.0466511	0.0053372	-8.74074	2.41902e-18	-0.0571122	-0.03619
tgfa	0.0465217	0.0053361	8.71829	2.949e-18	0.0360628	0.0569806
hspg2	-0.0448522	0.00514876	-8.71126	3.13805e-18	-0.0549439	-0.0347604
ca3	-0.0453613	0.0052243	-8.68275	4.02869e-18	-0.0556011	-0.0351215
tnf	0.0461716	0.00531808	8.68201	4.06041e-18	0.035748	0.0565952
islr2	-0.046856	0.0053971	-8.6817	4.07467e-18	-0.0574345	-0.0362775
tgm2	-0.0461606	0.00532145	-8.67445	4.33524e-18	-0.0565908	-0.0357304
ilkap	0.0466299	0.00537672	8.67256	4.41233e-18	0.0360913	0.0571685
ca1	-0.0458526	0.00529312	-8.66267	4.81062e-18	-0.0562273	-0.0354779
cxcl13	0.0459922	0.00531383	8.65519	5.12961e-18	0.0355769	0.0564075
angptl3	0.0424969	0.00492656	8.62607	6.61728e-18	0.0328406	0.0521531
mmp10	0.0464959	0.00540316	8.60532	7.9295e-18	0.0359056	0.0570863
scgn	0.0457397	0.00531536	8.6052	7.94283e-18	0.0353214	0.056158
ogfr	0.0453783	0.00528069	8.59324	8.80827e-18	0.0350279	0.0557286
c4bpb	0.0442799	0.0051733	8.55931	1.18173e-17	0.0341401	0.0544198
atg4a	0.0459075	0.005374	8.54251	1.36802e-17	0.0353742	0.0564407
icam2	0.0456376	0.00534982	8.53069	1.51278e-17	0.0351518	0.0561235
ccl13	0.0450452	0.00528443	8.52414	1.60087e-17	0.0346876	0.0554029
gbp2	0.0456857	0.0053665	8.51313	1.76211e-17	0.0351672	0.0562042
siglec5	0.045697	0.00537455	8.50247	1.92996e-17	0.0351627	0.0562313
sult2a1	-0.0449136	0.00529248	-8.4863	2.21764e-17	-0.055287	-0.0345402
plau	-0.0443504	0.00522663	-8.48547	2.23341e-17	-0.0545948	-0.034106
pltp	0.0440548	0.00520527	8.4635	2.69524e-17	0.0338523	0.0542573
tnfrsf8	0.0446766	0.00529413	8.43889	3.32629e-17	0.0342999	0.0550533
gusb	-0.0431534	0.00512104	-8.42669	3.69193e-17	-0.0531908	-0.033116
nppc	-0.039629	0.00472985	-8.37848	5.56306e-17	-0.0488996	-0.0303583
fes	0.0449859	0.00537403	8.37098	5.93329e-17	0.0344526	0.0555191
gpa33	-0.0445779	0.00532747	-8.36756	6.10321e-17	-0.05502	-0.0341359
cntn2	-0.0437052	0.00525135	-8.32266	8.91233e-17	-0.0539981	-0.0334124
il17d	-0.0417537	0.00502646	-8.30678	1.01964e-16	-0.0516057	-0.0319017
tnfaip8	0.0443122	0.00534087	8.29682	1.10863e-16	0.0338439	0.0547805
defa1_defa1b	0.0443883	0.00535217	8.29351	1.13994e-16	0.0338979	0.0548788
enpp7	-0.0453511	0.00546873	-8.2928	1.14723e-16	-0.05607	-0.0346322
kel	-0.0432927	0.00523372	-8.27189	1.36673e-16	-0.053551	-0.0330345
psme1	0.0439189	0.00531602	8.26163	1.4885e-16	0.0334994	0.0543385
rnase3	-0.0441197	0.00535395	-8.24059	1.7741e-16	-0.0546137	-0.0336258
gcnt1	0.043153	0.00523749	8.23926	1.79396e-16	0.0328874	0.0534186
fgf21	-0.0439144	0.00533976	-8.22403	2.03579e-16	-0.0543805	-0.0334483
itgav	-0.0421075	0.00512137	-8.22193	2.0717e-16	-0.0521456	-0.0320695
clc	-0.0435789	0.00530944	-8.20782	2.33046e-16	-0.0539856	-0.0331722
sfrp1	-0.041666	0.00509199	-8.18266	2.87232e-16	-0.0516465	-0.0316855
mtpn	0.0438628	0.00536244	8.17963	2.9462e-16	0.0333522	0.0543734
lilrb1	-0.0429721	0.00526219	-8.16621	3.28886e-16	-0.0532862	-0.0326581
colec12	-0.0403651	0.00496988	-8.12194	4.73992e-16	-0.0501062	-0.0306239
cd34	-0.0428306	0.00528881	-8.09835	5.75216e-16	-0.0531969	-0.0324644
mvk	0.042841	0.00530653	8.07326	7.07034e-16	0.03244	0.053242
rbp5	-0.0423917	0.00525434	-8.06794	7.38121e-16	-0.0526904	-0.032093
igfbp7	-0.040568	0.0050297	-8.06569	7.51395e-16	-0.0504264	-0.0307096
tshb	-0.0434937	0.00539693	-8.05897	7.94106e-16	-0.0540719	-0.0329156
gpnmb	-0.0425909	0.0052899	-8.05137	8.45662e-16	-0.0529593	-0.0322225
pigr	-0.0427501	0.00534907	-7.99207	1.36873e-15	-0.0532345	-0.0322658
dsc2	0.0413959	0.00518354	7.98603	1.43719e-15	0.031236	0.0515558
adam22	-0.0425113	0.00532399	-7.98487	1.45064e-15	-0.0529465	-0.0320761
prdx6	0.041968	0.00525776	7.9821	1.48277e-15	0.0316626	0.0522733
nfatc1	0.0425184	0.00533296	7.97275	1.59967e-15	0.0320656	0.0529712
cdh5	-0.042248	0.0053178	-7.94464	2.00595e-15	-0.0526711	-0.031825
dnajb8	0.042985	0.00541486	7.93834	2.11223e-15	0.0323717	0.0535983
st3gal1	0.0416645	0.00526688	7.91067	2.63692e-15	0.0313413	0.0519878
hnmt	-0.0412426	0.00521555	-7.90762	2.70258e-15	-0.0514653	-0.03102
pla2g1b	0.0416815	0.00529587	7.87057	3.63228e-15	0.0313014	0.0520616
ccdc80	-0.0380292	0.00484814	-7.84407	4.48728e-15	-0.0475317	-0.0285267
adgre5	-0.0407717	0.00519832	-7.84325	4.51612e-15	-0.0509605	-0.0305828
rnaset2	0.0410075	0.00524034	7.82536	5.20568e-15	0.0307363	0.0512787
spon2	0.0411711	0.00526124	7.82536	5.20715e-15	0.0308589	0.0514833
ephb4	0.0410956	0.00525587	7.819	5.47432e-15	0.030794	0.0513973
fgfr2	-0.0395219	0.00506008	-7.81053	5.85567e-15	-0.0494399	-0.029604
tgfbr3	0.0412891	0.0052911	7.8035	6.1894e-15	0.0309184	0.0516598
clec4c	-0.0416936	0.00534658	-7.79817	6.4585e-15	-0.0521731	-0.0312141
ddr1	-0.0406212	0.0052113	-7.79483	6.62908e-15	-0.0508356	-0.0304069
igfbp4	0.0390277	0.00501017	7.78969	6.90801e-15	0.0292076	0.0488478
fam3b	-0.0415209	0.00533775	-7.77872	7.53144e-15	-0.0519831	-0.0310587
adamts16	-0.0395605	0.00508837	-7.77469	7.77751e-15	-0.0495339	-0.0295871
pqbp1	-0.0419684	0.00540751	-7.76113	8.65627e-15	-0.0525673	-0.0313695
agrp	-0.0404497	0.00521368	-7.75839	8.83641e-15	-0.0506687	-0.0302308
folr1	0.0393295	0.00508326	7.73707	1.04514e-14	0.0293662	0.0492929
mmp13	0.040806	0.00527916	7.72962	1.10871e-14	0.0304586	0.0511533
sema4c	-0.0402969	0.00522589	-7.711	1.28215e-14	-0.0505398	-0.0300539
lepr	0.0405139	0.00525558	7.70874	1.30486e-14	0.0302128	0.050815
dpp10	-0.0405863	0.0052855	-7.67879	1.64861e-14	-0.050946	-0.0302265
cpe	-0.0412984	0.00538703	-7.66625	1.81749e-14	-0.0518571	-0.0307396
myoc	-0.0399266	0.0052098	-7.66376	1.85316e-14	-0.050138	-0.0297152
tfpi	0.0398449	0.00520852	7.64994	2.06334e-14	0.029636	0.0500538
icoslg	-0.0408637	0.00534522	-7.64491	2.1457e-14	-0.0513406	-0.0303869
cd109	-0.0404258	0.00529219	-7.63877	2.24997e-14	-0.0507987	-0.030053
kitlg	0.0407617	0.00535343	7.61412	2.72287e-14	0.0302688	0.0512546
pamr1	-0.0399037	0.00524461	-7.60851	2.84349e-14	-0.0501833	-0.0296241
krt18	-0.0391344	0.00516563	-7.57593	3.65562e-14	-0.0492593	-0.0290096
il18bp	0.0387569	0.00514371	7.53482	5.00963e-14	0.0286751	0.0488388
xcl1	-0.0403309	0.00535601	-7.53004	5.19573e-14	-0.0508289	-0.029833
il1rap	0.0395462	0.00525644	7.52338	5.46806e-14	0.0292434	0.049849
hgf	-0.039136	0.00521491	-7.50464	6.30721e-14	-0.0493574	-0.0289146
scgb1a1	0.0395726	0.00527392	7.50344	6.36669e-14	0.0292355	0.0499096
lbp	0.0395259	0.00528312	7.48154	7.52025e-14	0.0291708	0.049881
gh1	0.0381731	0.00511326	7.46551	8.49424e-14	0.028151	0.0481953
cdh3	0.0395027	0.00529775	7.4565	9.09248e-14	0.0291189	0.0498865
entpd2	-0.0404136	0.00542522	-7.44921	9.61591e-14	-0.0510472	-0.02978
galnt2	-0.0390695	0.00525656	-7.43253	1.08993e-13	-0.0493726	-0.0287665
pcdh1	-0.0387359	0.00522587	-7.41233	1.26936e-13	-0.0489788	-0.028493
lsm1	0.0399905	0.00540995	7.39203	1.47979e-13	0.0293868	0.0505942
ndufs6	0.0398934	0.00540423	7.38188	1.59694e-13	0.0293009	0.0504858
prcp	-0.0382495	0.00518802	-7.37267	1.70996e-13	-0.0484182	-0.0280808
sema3f	-0.0384493	0.00523081	-7.35054	2.01804e-13	-0.0487018	-0.0281967
lypd3	-0.0391576	0.00533066	-7.34574	2.09199e-13	-0.0496059	-0.0287093
acp6	0.0394695	0.00537779	7.33934	2.19357e-13	0.0289288	0.0500101
mdga1	-0.0384521	0.00524903	-7.32557	2.43159e-13	-0.0487404	-0.0281638
plxnb2	-0.0379912	0.00520549	-7.29829	2.97711e-13	-0.0481941	-0.0277883
blvrb	-0.0385021	0.00528092	-7.29078	3.14805e-13	-0.0488529	-0.0281513
cnpy2	0.0393636	0.005405	7.2828	3.34102e-13	0.0287696	0.0499576
clmp	-0.0360659	0.00495473	-7.2791	3.43201e-13	-0.0457774	-0.0263545
lgals1	0.0377918	0.0052048	7.26095	3.92541e-13	0.0275902	0.0479933
hs3st3b1	-0.0384579	0.00529851	-7.25825	4.00475e-13	-0.0488432	-0.0280727
calb1	0.0381646	0.00526008	7.25552	4.08618e-13	0.0278547	0.0484745
pspn	-0.0276263	0.00380797	-7.25486	4.10584e-13	-0.0350901	-0.0201626
ifnl1	0.0388221	0.00536388	7.23768	4.66211e-13	0.0283087	0.0493355
c19orf12	-0.0387919	0.00536111	-7.2358	4.72704e-13	-0.0492999	-0.028284
prtn3	0.0391324	0.00542996	7.20675	5.8514e-13	0.0284895	0.0497753
gdf2	0.0360385	0.00500487	7.20068	6.11411e-13	0.0262288	0.0458482
ddx58	0.0389695	0.00542351	7.18529	6.84622e-13	0.0283392	0.0495997
ppm1a	0.0384939	0.00536341	7.17713	7.26684e-13	0.0279814	0.0490064
fmr1	0.0377169	0.00527069	7.15596	8.47909e-13	0.0273862	0.0480476
siglec9	-0.0379514	0.00531769	-7.13683	9.73869e-13	-0.0483743	-0.0275286
hspb6	-0.0336136	0.0047192	-7.12274	1.07861e-12	-0.0428634	-0.0243638
optc	0.0369199	0.00519879	7.10163	1.25703e-12	0.0267301	0.0471097
chrdl2	-0.0375277	0.00529122	-7.09245	1.343e-12	-0.0478987	-0.0271567
ptprf	0.0364555	0.0051693	7.05232	1.79244e-12	0.0263235	0.0465875
kirrel2	0.0374758	0.00532784	7.03395	2.0461e-12	0.027033	0.0479185
lcn2	0.0374253	0.00532741	7.02504	2.18104e-12	0.0269834	0.0478672
flt3	-0.0373562	0.00534663	-6.98687	2.86328e-12	-0.0478358	-0.0268767
ncf2	-0.0373232	0.00534319	-6.98519	2.89666e-12	-0.047796	-0.0268503
bcl2l11	0.0369911	0.00531489	6.95991	3.46617e-12	0.0265738	0.0474085
dgkz	0.0370235	0.00532694	6.95024	3.71301e-12	0.0265825	0.0474645
fen1	-0.0375617	0.00540854	-6.94489	3.8566e-12	-0.0481627	-0.0269608
paep	0.0343288	0.00494532	6.94168	3.94391e-12	0.0246358	0.0440218
reg4	0.0354945	0.00513772	6.90862	4.97917e-12	0.0254244	0.0455646
anpep	-0.0366606	0.00532238	-6.88802	5.75449e-12	-0.0470927	-0.0262286
rabepk	0.0374203	0.00544448	6.87307	6.39323e-12	0.0267489	0.0480916
ccl23	0.0361689	0.00526321	6.87202	6.43722e-12	0.0258528	0.046485
col1a1	-0.0367284	0.00535259	-6.8618	6.91389e-12	-0.0472196	-0.0262371
sele	-0.0360497	0.00528092	-6.8264	8.85002e-12	-0.0464004	-0.0256989
cd59	-0.0344157	0.00504713	-6.81886	9.33376e-12	-0.0443082	-0.0245231
lrpap1	0.0362602	0.00532424	6.81041	9.89093e-12	0.0258245	0.0466959
podxl2	0.0361787	0.00532811	6.79017	1.1382e-11	0.0257355	0.046622
col18a1	0.034478	0.00507879	6.78862	1.15045e-11	0.0245234	0.0444325
egln1	-0.0359967	0.00530393	-6.7868	1.16515e-11	-0.0463926	-0.0256008
cpped1	0.0360864	0.0053186	6.78494	1.18004e-11	0.0256617	0.046511
acvrl1	-0.0343243	0.0050617	-6.78119	1.21136e-11	-0.0442455	-0.0244032
hbq1	-0.0357486	0.0053058	-6.73765	1.63481e-11	-0.0461482	-0.0253491
lamp2	-0.0351129	0.0052246	-6.7207	1.8377e-11	-0.0453533	-0.0248725
vamp5	0.0362474	0.00540187	6.71016	1.97483e-11	0.0256596	0.0468353
gp2	0.0357146	0.00533578	6.69342	2.21476e-11	0.0252563	0.0461729
mnda	-0.0358239	0.00535248	-6.69296	2.22066e-11	-0.046315	-0.0253329
acta2	0.0330149	0.00493672	6.68761	2.30388e-11	0.0233387	0.042691
vcan	0.0348748	0.0052244	6.67537	2.5033e-11	0.0246348	0.0451148
ly75	-0.0357593	0.00537338	-6.6549	2.87762e-11	-0.0462913	-0.0252273
septin9	0.0355993	0.00534941	6.65482	2.87934e-11	0.0251143	0.0460844
ca5a	-0.0350297	0.00526745	-6.65023	2.97109e-11	-0.0453541	-0.0247053
cdhr1	-0.0356765	0.00539063	-6.61824	3.68978e-11	-0.0462423	-0.0251107
adamts13	-0.0348613	0.00528309	-6.59865	4.20864e-11	-0.0452163	-0.0245063
sirpb1	0.034847	0.00528248	6.59672	4.26474e-11	0.0244932	0.0452009
ogn	-0.0326601	0.00495099	-6.59668	4.26574e-11	-0.0423642	-0.022956
serpina12	-0.0351755	0.00535369	-6.57033	5.09432e-11	-0.0456689	-0.0246821
pdcd6	0.0354267	0.00539792	6.56303	5.34731e-11	0.0248466	0.0460068
dnph1	0.0350268	0.00534214	6.55669	5.57938e-11	0.024556	0.0454975
smoc2	-0.0326786	0.0049853	-6.55499	5.64299e-11	-0.0424499	-0.0229072
gal	0.0338909	0.00519476	6.52407	6.93716e-11	0.0237091	0.0440728
ncr1	0.0348533	0.00534489	6.52085	7.08813e-11	0.0243771	0.0453294
eng	-0.0347093	0.00532338	-6.52015	7.11965e-11	-0.0451433	-0.0242753
itgam	-0.0340183	0.00523064	-6.50366	7.94652e-11	-0.0442705	-0.0237661
areg	0.0348727	0.00536364	6.50169	8.05177e-11	0.0243598	0.0453856
cd200r1	-0.034927	0.00537766	-6.49484	8.42616e-11	-0.0454674	-0.0243867
il2ra	0.0345007	0.0053231	6.48131	9.21688e-11	0.0240672	0.0449341
cndp1	-0.0342915	0.00530092	-6.46898	9.99876e-11	-0.0446815	-0.0239016
tigar	0.0343444	0.00531323	6.46395	1.03408e-10	0.0239303	0.0447585
gfra3	-0.0335619	0.0052108	-6.44083	1.20406e-10	-0.0437752	-0.0233485
cep85	0.0344526	0.00537245	6.41284	1.44738e-10	0.0239224	0.0449828
crh	-0.0349273	0.00544699	-6.41221	1.45334e-10	-0.0456036	-0.024251
prelp	-0.0326485	0.00509398	-6.40924	1.48146e-10	-0.0426329	-0.0226641
clec5a	0.0328713	0.00515361	6.3783	1.8135e-10	0.02277	0.0429725
bpifb1	0.0335195	0.0052597	6.3729	1.87843e-10	0.0232104	0.0438287
prss8	-0.0315325	0.00498178	-6.32957	2.48894e-10	-0.0412969	-0.021768
entpd5	0.0336249	0.00531896	6.3217	2.61939e-10	0.0231995	0.0440502
ltbp2	0.0286757	0.00453739	6.31987	2.64949e-10	0.0197823	0.0375691
fcgr2b	-0.0341245	0.00542259	-6.29303	3.15174e-10	-0.044753	-0.023496
klk8	-0.0330431	0.00525721	-6.28528	3.31318e-10	-0.0433474	-0.0227388
havcr2	0.0325506	0.00519184	6.26956	3.66375e-10	0.0223744	0.0427267
tnfrsf10b	-0.0319406	0.00511784	-6.24102	4.39849e-10	-0.0419717	-0.0219094
il1rl2	-0.0322765	0.00517641	-6.23531	4.56233e-10	-0.0424225	-0.0221306
clec6a	0.033519	0.00537817	6.23241	4.64785e-10	0.0229776	0.0440604
susd2	-0.0324512	0.0052145	-6.22325	4.92571e-10	-0.0426718	-0.0222306
egfl7	0.0326684	0.00525674	6.21457	5.20702e-10	0.022365	0.0429717
lilra5	0.0330106	0.0053215	6.20326	5.59358e-10	0.0225803	0.0434409
il18	0.0326211	0.00526264	6.19861	5.76128e-10	0.0223061	0.042936
c1qtnf1	-0.0325982	0.0052623	-6.19466	5.90697e-10	-0.0429124	-0.0222839
tyro3	-0.0330546	0.0053452	-6.18398	6.32093e-10	-0.0435314	-0.0225778
draxin	-0.0323511	0.00524936	-6.16287	7.22382e-10	-0.04264	-0.0220622
ctsl	0.0316731	0.00514662	6.15415	7.63124e-10	0.0215855	0.0417606
epo	0.0331514	0.00538962	6.15097	7.78612e-10	0.0225875	0.0437152
flt1	-0.0325867	0.0053024	-6.14564	8.05201e-10	-0.0429796	-0.0221938
idua	-0.0323867	0.00527918	-6.13479	8.61948e-10	-0.042734	-0.0220393
slamf8	0.0328881	0.00536748	6.12729	9.03829e-10	0.0223677	0.0434085
chrdl1	-0.0290078	0.00473565	-6.12542	9.14248e-10	-0.0382898	-0.0197258
il3ra	-0.0313776	0.00517264	-6.06608	1.32461e-09	-0.0415162	-0.0212391
prss27	0.0325982	0.00539193	6.04573	1.50271e-09	0.0220298	0.0431665
cdh17	-0.0322228	0.00534576	-6.02773	1.67971e-09	-0.0427007	-0.0217449
slitrk2	-0.0315846	0.00524661	-6.02	1.76173e-09	-0.0418681	-0.0213011
rgmb	-0.0310323	0.00515802	-6.01633	1.80207e-09	-0.0411422	-0.0209224
cstb	0.0329521	0.00549132	6.00076	1.98386e-09	0.0221889	0.0437153
smpd1	0.0315533	0.00527335	5.98353	2.20498e-09	0.0212173	0.0418892
slitrk6	0.0320849	0.00539145	5.95108	2.69013e-09	0.0215175	0.0426523
dner	-0.0315896	0.00531464	-5.94389	2.81017e-09	-0.0420065	-0.0211728
pklr	-0.0319358	0.00538815	-5.92704	3.11388e-09	-0.0424967	-0.0213748
sncg	-0.0303897	0.00514837	-5.90278	3.60811e-09	-0.0404807	-0.0202987
pbld	0.031526	0.00534938	5.8934	3.81945e-09	0.021041	0.042011
ptprn2	0.0314482	0.00534954	5.87867	4.17439e-09	0.0209629	0.0419335
clec1a	0.0311071	0.00529359	5.87637	4.2329e-09	0.0207315	0.0414828
psip1	-0.0311978	0.00531461	-5.87019	4.39302e-09	-0.0416146	-0.020781
mog	0.0304701	0.00519499	5.86528	4.52439e-09	0.0202877	0.0406524
trim21	0.031235	0.00534581	5.84289	5.17652e-09	0.020757	0.0417129
clspn	0.0313633	0.00537619	5.83375	5.46933e-09	0.0208258	0.0419009
cd163	-0.0305939	0.00527401	-5.80087	6.65464e-09	-0.0409311	-0.0202566
arhgap25	0.0313016	0.00540912	5.78682	7.23676e-09	0.0206995	0.0419037
ccn4	0.0307127	0.00530816	5.78594	7.273e-09	0.0203085	0.0411168
matn3	0.0307241	0.00531082	5.78518	7.30691e-09	0.0203147	0.0411335
fabp1	-0.0301598	0.00521617	-5.78199	7.44613e-09	-0.0403837	-0.019936
ggh	-0.0311564	0.00541895	-5.74953	9.02651e-09	-0.0417777	-0.0205351
clps	0.0304885	0.00530495	5.74718	9.15127e-09	0.0200906	0.0408864
s100a12	0.0305692	0.00532397	5.74181	9.44696e-09	0.0201341	0.0410044
col6a3	-0.029614	0.00517177	-5.72608	1.03627e-08	-0.0397508	-0.0194771
adgre2	-0.0294331	0.0052029	-5.65705	1.55211e-08	-0.0396309	-0.0192352
itgb1bp1	0.0301823	0.00533915	5.65301	1.58941e-08	0.0197174	0.0406472
hagh	-0.0294723	0.00522606	-5.63949	1.71883e-08	-0.0397156	-0.0192291
cd38	-0.0248571	0.00442794	-5.61371	1.9957e-08	-0.033536	-0.0161782
psg1	0.0294805	0.00528746	5.57556	2.48601e-08	0.0191169	0.0398441
flt3lg	-0.0285231	0.00512647	-5.56388	2.65786e-08	-0.0385711	-0.018475
ckap4	0.0290197	0.00523093	5.54771	2.91555e-08	0.0187669	0.0392725
adam8	-0.0295889	0.0053348	-5.5464	2.93747e-08	-0.0400453	-0.0191325
rab6a	0.0292426	0.0052781	5.54037	3.04043e-08	0.0188974	0.0395879
wfdc2	0.0275874	0.00500232	5.51493	3.5156e-08	0.0177827	0.0373922
scly	-0.0286801	0.0052062	-5.50884	3.63772e-08	-0.0388845	-0.0184758
tnfrsf1a	0.0280016	0.00512209	5.46683	4.61337e-08	0.0179622	0.0380411
tp53	0.0290699	0.00531883	5.46547	4.64968e-08	0.0186448	0.039495
vstm1	0.0294556	0.00540305	5.45167	5.02518e-08	0.0188654	0.0400458
gdnf	-0.0282379	0.00518933	-5.44153	5.31935e-08	-0.0384092	-0.0180666
adm	-0.0271776	0.00500289	-5.43237	5.59831e-08	-0.0369834	-0.0173717
cd244	0.0289941	0.00534506	5.42446	5.85178e-08	0.0185176	0.0394705
b4galt1	0.0282033	0.00520171	5.42193	5.93552e-08	0.0180078	0.0383988
wfikkn2	0.0288858	0.00534999	5.39923	6.7371e-08	0.0183996	0.0393719
igfbp6	-0.0252062	0.00467122	-5.39606	6.85719e-08	-0.0343619	-0.0160504
ly96	-0.028464	0.00527893	-5.392	7.01422e-08	-0.0388109	-0.0181171
rspo3	0.0265932	0.00497394	5.3465	9.02364e-08	0.0168441	0.0363422
ccs	0.027698	0.00520275	5.32373	1.02305e-07	0.0175005	0.0378956
ifnlr1	-0.0283779	0.00534259	-5.31163	1.09325e-07	-0.0388495	-0.0179062
psme2	0.0279761	0.00529645	5.28205	1.28531e-07	0.0175949	0.0383573
gfap	0.0253737	0.00481199	5.27302	1.35031e-07	0.015942	0.0348054
dpp6	-0.027356	0.00520122	-5.25954	1.45282e-07	-0.0375506	-0.0171615
tff3	0.0278647	0.00530289	5.25463	1.49205e-07	0.0174709	0.0382586
ptn	0.0264123	0.00505048	5.22966	1.70835e-07	0.0165132	0.0363114
icam1	-0.0273702	0.00526305	-5.20045	1.99951e-07	-0.037686	-0.0170545
il13ra1	-0.0278256	0.0053553	-5.19589	2.04918e-07	-0.0383221	-0.017329
ssc5d	-0.0272302	0.00525036	-5.18635	2.15662e-07	-0.0375211	-0.0169394
tnfsf11	-0.0275075	0.00531973	-5.17085	2.3434e-07	-0.0379344	-0.0170807
cant1	0.027445	0.00531814	5.16064	2.4748e-07	0.0170213	0.0378688
enpp5	-0.0264787	0.00513664	-5.15486	2.55216e-07	-0.0365467	-0.0164107
cblif	-0.0274706	0.00533141	-5.15259	2.58334e-07	-0.0379203	-0.0170208
arnt	0.0275398	0.00535188	5.14581	2.67856e-07	0.0170499	0.0380296
psrc1	0.0278209	0.00542503	5.12826	2.94065e-07	0.0171877	0.0384542
tek	-0.0271166	0.00529695	-5.11929	3.08338e-07	-0.0374988	-0.0167344
sirt5	0.0273347	0.00536094	5.09886	3.43557e-07	0.0168271	0.0378423
tnfsf10	0.027183	0.00534991	5.08102	3.77349e-07	0.016697	0.037669
tafa5	-0.0267082	0.00525813	-5.07941	3.8059e-07	-0.0370143	-0.0164021
ccl22	-0.0267893	0.0052774	-5.07622	3.87046e-07	-0.0371332	-0.0164454
fst	-0.0267086	0.00526335	-5.07445	3.90637e-07	-0.037025	-0.0163923
agr2	0.0269675	0.00534207	5.04814	4.48473e-07	0.0164969	0.0374382
ntprobnp	0.0249664	0.00497315	5.02024	5.18647e-07	0.0152189	0.0347139
il17ra	0.0269664	0.00537586	5.01621	5.29629e-07	0.0164296	0.0375033
cxcl14	-0.0257049	0.00514287	-4.99816	5.81705e-07	-0.0357851	-0.0156247
ctsd	-0.0263164	0.00530158	-4.96388	6.94509e-07	-0.0367077	-0.0159251
glb1	0.0254309	0.00512595	4.96122	7.03903e-07	0.0153839	0.035478
cst7	0.0267954	0.00540639	4.95624	7.22137e-07	0.0161986	0.0373921
tlr3	-0.0264808	0.00536913	-4.93204	8.17502e-07	-0.0370045	-0.0159571
pdgfrb	-0.0263696	0.00535443	-4.92483	8.48229e-07	-0.0368645	-0.0158748
apbb1ip	-0.02632	0.0053489	-4.92065	8.66597e-07	-0.036804	-0.015836
bcam	-0.0257255	0.00524999	-4.90011	9.62215e-07	-0.0360156	-0.0154353
il17c	0.0260157	0.00531711	4.89283	9.98558e-07	0.015594	0.0364374
calb2	-0.0256344	0.00524581	-4.88664	1.03044e-06	-0.0359164	-0.0153524
megf10	-0.0263092	0.0053873	-4.88356	1.04657e-06	-0.0368685	-0.0157499
klb	0.026261	0.00539752	4.86538	1.14755e-06	0.0156817	0.0368403
edar	0.0261783	0.00539108	4.85585	1.20397e-06	0.0156116	0.036745
cd300e	0.0251345	0.00517978	4.85242	1.22496e-06	0.0149819	0.035287
vnn2	-0.0260993	0.0053933	-4.83921	1.30923e-06	-0.0366704	-0.0155283
cd164	0.0254889	0.00531625	4.79452	1.63747e-06	0.0150688	0.0359089
bag3	-0.0256355	0.00535811	-4.78443	1.72195e-06	-0.0361375	-0.0151334
hpgds	-0.0259579	0.00542672	-4.78336	1.73123e-06	-0.0365945	-0.0153214
metap1	0.0253318	0.00533904	4.74464	2.09743e-06	0.0148671	0.0357965
spink6	-0.0243207	0.00515335	-4.7194	2.3747e-06	-0.0344215	-0.01422
plxdc1	-0.0254911	0.00541713	-4.70564	2.5408e-06	-0.0361088	-0.0148733
frzb	-0.0245818	0.00525502	-4.67778	2.91114e-06	-0.0348818	-0.0142818
nfatc3	-0.0252334	0.00539938	-4.67339	2.97412e-06	-0.0358164	-0.0146504
cep164	-0.0251566	0.00539425	-4.66359	3.11927e-06	-0.0357295	-0.0145837
golm2	0.0245882	0.00528246	4.65468	3.25688e-06	0.0142344	0.034942
lrrc25	-0.0246077	0.00529996	-4.64299	3.44674e-06	-0.0349958	-0.0142196
ubac1	0.0245357	0.00531083	4.61994	3.85255e-06	0.0141263	0.0349451
retn	0.024836	0.00538172	4.61488	3.94741e-06	0.0142876	0.0353843
siglec1	0.0243383	0.00529153	4.59949	4.25041e-06	0.0139668	0.0347099
met	0.0239235	0.00522321	4.58023	4.66082e-06	0.0136859	0.0341612
cdhr5	-0.0245898	0.00537191	-4.57748	4.72257e-06	-0.035119	-0.0140607
c2cd2l	0.0245459	0.00536508	4.57513	4.77634e-06	0.0140302	0.0350617
milr1	-0.0244086	0.00533536	-4.57488	4.78195e-06	-0.0348661	-0.0139511
rspo1	0.023788	0.0052007	4.574	4.80191e-06	0.0135944	0.0339815
ntf3	-0.0244836	0.00535757	-4.5699	4.89659e-06	-0.0349846	-0.0139825
gcg	-0.02451	0.00538389	-4.55247	5.3206e-06	-0.0350626	-0.0139574
hmox1	0.0240692	0.00528877	4.551	5.35777e-06	0.013703	0.0344353
oscar	0.0243081	0.00534153	4.55077	5.3634e-06	0.0138385	0.0347777
ifngr2	-0.024325	0.0054022	-4.5028	6.72873e-06	-0.0349135	-0.0137365
il5ra	-0.0240232	0.00534468	-4.4948	6.98648e-06	-0.034499	-0.0135475
vmo1	-0.0238609	0.00533332	-4.47393	7.70424e-06	-0.0343144	-0.0134074
polr2f	-0.0236145	0.00527885	-4.47341	7.72291e-06	-0.0339612	-0.0132677
prkcq	0.0237643	0.00533342	4.45573	8.38759e-06	0.0133106	0.034218
pam	-0.0236209	0.00530231	-4.45483	8.42213e-06	-0.0340136	-0.0132282
cebpb	-0.0237336	0.0053465	-4.43909	9.06259e-06	-0.0342129	-0.0132543
hmox2	0.0237229	0.00536744	4.41979	9.9108e-06	0.0132026	0.0342433
ivd	0.0236162	0.00535638	4.40899	1.04175e-05	0.0131176	0.0341149
ptprs	-0.0234444	0.00533058	-4.3981	1.09527e-05	-0.0338925	-0.0129963
nectin4	0.0230794	0.005258	4.3894	1.14004e-05	0.0127736	0.0333853
cpa2	-0.023436	0.00536256	-4.3703	1.24439e-05	-0.0339468	-0.0129252
pgf	0.0208813	0.00479309	4.35655	1.32505e-05	0.0114867	0.0302759
serpinb8	-0.0231104	0.0053149	-4.34822	1.37636e-05	-0.0335277	-0.012693
lilrb5	-0.023434	0.00539133	-4.34661	1.38649e-05	-0.0340012	-0.0128668
aarsd1	0.0230372	0.00531123	4.33746	1.44554e-05	0.012627	0.0334474
nbl1	-0.0223701	0.00516078	-4.33463	1.46422e-05	-0.0324854	-0.0122548
clec4d	0.0229315	0.00535819	4.27972	1.8764e-05	0.0124293	0.0334337
tinagl1	0.0220025	0.00515565	4.26765	1.98074e-05	0.0118973	0.0321078
ak1	0.0224615	0.00526804	4.26372	2.01587e-05	0.0121359	0.032787
ca12	0.0224678	0.00535911	4.19244	2.7666e-05	0.0119637	0.0329718
inhbc	-0.0221925	0.00529742	-4.18929	2.80521e-05	-0.0325756	-0.0118093
epcam	-0.0223173	0.00533027	-4.1869	2.835e-05	-0.0327648	-0.0118698
enah	0.0222182	0.00531222	4.18247	2.89093e-05	0.011806	0.0326303
lefty2	-0.0208587	0.0050283	-4.14825	3.35822e-05	-0.0307143	-0.011003
cd33	-0.022246	0.00537995	-4.13498	3.55822e-05	-0.0327909	-0.0117011
clec14a	-0.0213015	0.00515647	-4.13102	3.62017e-05	-0.0314083	-0.0111946
cd99	0.0187265	0.00457342	4.09465	4.23779e-05	0.00976249	0.0276906
arsa	0.0217332	0.00531392	4.08987	4.32607e-05	0.0113178	0.0321487
cela3a	0.0218391	0.00535335	4.07953	4.52285e-05	0.0113464	0.0323319
acan	0.0207691	0.00509924	4.07298	4.65198e-05	0.0107744	0.0307638
gpc5	0.0219416	0.00538938	4.07127	4.68638e-05	0.0113782	0.032505
amfr	0.0219371	0.00539777	4.06411	4.83263e-05	0.0113573	0.0325169
pm20d1	-0.0217551	0.00536352	-4.05612	5.00057e-05	-0.0322678	-0.0112424
nomo1	-0.0214116	0.00528713	-4.04976	5.1383e-05	-0.0317745	-0.0110486
il2	0.0213667	0.00528602	4.04211	5.30907e-05	0.0110059	0.0317275
smoc1	-0.0201592	0.00499911	-4.03257	5.5289e-05	-0.0299577	-0.0103608
carhsp1	-0.0214535	0.00533528	-4.02107	5.80624e-05	-0.0319109	-0.0109962
pcdh17	-0.0214374	0.00533336	-4.0195	5.84467e-05	-0.031891	-0.0109839
amy2a	0.0227049	0.00565636	4.01405	5.98188e-05	0.0116182	0.0337915
ccl27	-0.0202955	0.00506057	-4.01052	6.07127e-05	-0.0302144	-0.0103766
mcam	-0.0205008	0.0051159	-4.00727	6.15531e-05	-0.0305282	-0.0104735
dsg4	-0.0210505	0.005311	-3.96357	7.39881e-05	-0.0314603	-0.0106408
lgals3	0.020249	0.00511047	3.96226	7.43934e-05	0.0102323	0.0302657
col9a1	0.0208982	0.0053085	3.93674	8.27598e-05	0.0104933	0.031303
cpvl	-0.0211331	0.00537371	-3.93268	8.41669e-05	-0.0316658	-0.0106005
azu1	-0.0220635	0.00561442	-3.92979	8.51914e-05	-0.033068	-0.011059
capg	-0.020716	0.00530539	-3.90471	9.4519e-05	-0.0311148	-0.0103173
lgals9	0.0199953	0.0051225	3.90342	9.50232e-05	0.00995501	0.0300355
pnpt1	0.021016	0.00538626	3.90177	9.56755e-05	0.0104587	0.0315732
ptk7	0.0206492	0.00532127	3.88051	0.000104435	0.0102194	0.0310791
bst1	-0.0205739	0.00535176	-3.84432	0.000121103	-0.0310635	-0.0100843
itgb1	-0.0196665	0.00512247	-3.83927	0.000123623	-0.0297067	-0.00962633
ntf4	-0.0207793	0.00541796	-3.83526	0.00012566	-0.0313987	-0.0101599
col4a1	0.0205512	0.00536831	3.82824	0.000129294	0.0100291	0.0310732
ncs1	-0.0185293	0.00485956	-3.81295	0.000137553	-0.0280541	-0.00900438
ca14	0.0194814	0.00512259	3.80303	0.000143181	0.00944093	0.0295218
kynu	-0.0199035	0.0052443	-3.79526	0.000147742	-0.0301825	-0.00962446
vwa1	0.0202605	0.00534381	3.7914	0.000150054	0.0097865	0.0307346
csf2ra	-0.0204734	0.00540284	-3.78938	0.000151286	-0.0310632	-0.00988365
nrp1	0.0199471	0.00526491	3.78868	0.000151708	0.00962766	0.0302665
esm1	0.0201842	0.00533193	3.78553	0.00015364	0.00973344	0.0306349
nos1	-0.0191066	0.00504905	-3.78419	0.00015448	-0.0290029	-0.00921024
sord	-0.0200567	0.00531834	-3.77123	0.000162718	-0.0304808	-0.00963255
itgb6	-0.0191333	0.00508238	-3.76464	0.00016707	-0.029095	-0.0091717
psma1	0.0202912	0.00540052	3.75726	0.000172076	0.00970595	0.0308764
tcn2	0.0195388	0.00520866	3.75122	0.000176261	0.0093297	0.029748
tfpi2	0.0193024	0.00515375	3.74531	0.000180464	0.00920089	0.0294039
tnfsf12	0.0198859	0.00532568	3.73396	0.000188794	0.00944737	0.0303244
lilrb4	0.0192893	0.00518247	3.72203	0.000197952	0.00913147	0.0294471
lama4	0.0199241	0.0053567	3.71948	0.000199949	0.00942484	0.0304234
ids	0.0195136	0.00525014	3.71677	0.0002021	0.00922314	0.029804
mad1l1	0.0195336	0.00527761	3.70122	0.000214905	0.00918929	0.0298779
cd70	-0.0189734	0.00513543	-3.69462	0.000220562	-0.029039	-0.00890783
baiap2	-0.0198354	0.00537078	-3.6932	0.000221804	-0.0303623	-0.00930844
gdf15	-0.0169549	0.00462198	-3.66832	0.000244516	-0.0260141	-0.00789566
adam15	-0.0196362	0.005373	-3.6546	0.000257978	-0.0301674	-0.00910489
amy2b	0.0208572	0.00575416	3.62472	0.000289723	0.00957886	0.0321356
crlf1	-0.0188433	0.00521543	-3.613	0.000303107	-0.0290658	-0.00862093
art3	0.0177172	0.00490465	3.61233	0.000303895	0.00810392	0.0273305
xpnpep2	-0.0190353	0.00532361	-3.57564	0.000349848	-0.0294697	-0.00860086
ccl20	0.0188951	0.00530401	3.56242	0.000367942	0.00849908	0.0292911
pdgfc	0.0191811	0.00539906	3.55267	0.000381867	0.00859873	0.0297634
cd93	-0.0190083	0.00538333	-3.53095	0.000414636	-0.0295598	-0.00845675
lgals7_lgals7b	-0.018237	0.00516541	-3.5306	0.000415157	-0.0283614	-0.00811264
kir2dl3	-0.0189791	0.0053946	-3.51817	0.000435115	-0.0295527	-0.0084055
omg	-0.0189054	0.00537732	-3.51576	0.000439067	-0.0294451	-0.00836564
arid4b	-0.0188778	0.00537484	-3.51225	0.000444914	-0.0294127	-0.00834292
spon1	-0.0177204	0.00505201	-3.5076	0.000452748	-0.0276225	-0.00781831
ggt5	-0.0185717	0.00529514	-3.50732	0.000453234	-0.0289504	-0.00819308
nxph1	0.0186257	0.00534138	3.48707	0.000488969	0.00815647	0.029095
marco	-0.0183368	0.00526385	-3.48353	0.000495457	-0.0286541	-0.00801947
fgf19	-0.0186597	0.00537611	-3.47084	0.000519459	-0.029197	-0.0081223
angptl1	-0.0182876	0.00528156	-3.46253	0.000535786	-0.0286396	-0.00793552
ada2	-0.0181089	0.00523164	-3.46142	0.000537996	-0.0283631	-0.0078547
fgfbp1	-0.0182071	0.00526472	-3.45832	0.000544203	-0.0285261	-0.00788809
slc39a5	-0.0179783	0.00520264	-3.45562	0.000549698	-0.0281757	-0.00778098
cd276	-0.0180966	0.00523817	-3.45476	0.000551447	-0.0283636	-0.00782963
cd300lg	0.0176782	0.00512444	3.44979	0.000561707	0.00763415	0.0277223
gpkow	-0.0184131	0.00535964	-3.43552	0.000592137	-0.0289182	-0.00790806
igfbp3	0.0176179	0.00515415	3.4182	0.000631104	0.0075156	0.0277202
muc16	0.0178942	0.00527495	3.3923	0.000693862	0.00755515	0.0282333
atp6v1d	0.0181643	0.00535768	3.39032	0.000698892	0.00766303	0.0286655
ang	0.0173881	0.0051328	3.38763	0.000705775	0.0073276	0.0274485
b4gat1	0.0175265	0.00517928	3.38397	0.000715251	0.00737498	0.0276781
nampt	0.018356	0.00542811	3.38165	0.000721346	0.00771667	0.0289952
thop1	-0.017718	0.0052397	-3.38149	0.000721746	-0.027988	-0.007448
bambi	0.0178791	0.0052924	3.37825	0.000730309	0.00750578	0.0282523
cd27	-0.0176154	0.00521978	-3.37475	0.000739651	-0.0278464	-0.0073845
cfc1	-0.0181796	0.00539542	-3.36945	0.00075402	-0.0287548	-0.00760441
prl	0.0176758	0.00525855	3.36135	0.000776462	0.0073689	0.0279828
il1rn	-0.0180147	0.00536191	-3.35975	0.00078097	-0.0285242	-0.00750518
fabp6	0.0180317	0.00539086	3.34486	0.000824141	0.0074654	0.028598
il18r1	-0.0178275	0.00533149	-3.34381	0.00082725	-0.0282773	-0.00737757
tff2	-0.0172485	0.00516302	-3.34078	0.000836319	-0.0273682	-0.00712883
clec11a	0.0175222	0.00527348	3.32269	0.000892464	0.00718596	0.0278584
slit2	-0.0177659	0.00536891	-3.30902	0.000937214	-0.0282891	-0.00724259
omd	-0.017267	0.00523074	-3.30106	0.000964169	-0.0275194	-0.00701459
il15ra	0.0171468	0.00522922	3.27905	0.00104264	0.0068974	0.0273963
msr1	-0.0164928	0.00503477	-3.27578	0.00105474	-0.0263611	-0.00662449
nfkbie	0.0176303	0.00540221	3.26353	0.00110145	0.00704174	0.0282188
bst2	-0.0173694	0.00532716	-3.26053	0.0011131	-0.0278108	-0.00692798
lifr	-0.0173207	0.00531657	-3.25788	0.00112358	-0.0277414	-0.00690009
fabp9	-0.0171645	0.00529933	-3.239	0.00120064	-0.0275514	-0.00677766
nptxr	0.0171852	0.00532433	3.22768	0.00124915	0.00674938	0.0276211
cd58	-0.0171927	0.00535125	-3.21283	0.00131555	-0.0276813	-0.00670403
ctsh	-0.0172046	0.00536101	-3.20921	0.00133227	-0.0277124	-0.00669682
amigo2	0.0171038	0.00533339	3.20692	0.00134287	0.00665015	0.0275574
gfra1	0.0164542	0.00514563	3.19771	0.00138648	0.00636863	0.0265398
furin	-0.0166585	0.00526647	-3.16311	0.00156227	-0.0269809	-0.00633599
lpo	-0.0171925	0.00544062	-3.16003	0.00157894	-0.0278563	-0.00652872
ambp	0.0160373	0.00508636	3.15301	0.00161734	0.00606791	0.0260068
umod	-0.0163578	0.00520778	-3.14103	0.00168499	-0.0265652	-0.00615035
crhbp	-0.0165073	0.00525739	-3.13982	0.00169195	-0.0268119	-0.0062026
s100a16	-0.0167363	0.00535834	-3.12342	0.00178914	-0.0272389	-0.00623381
fosb	0.0167964	0.00539269	3.11467	0.00184307	0.00622658	0.0273663
padi4	-0.0167809	0.00538942	-3.11368	0.00184926	-0.0273444	-0.00621747
klk14	-0.0162537	0.00525901	-3.09064	0.00199882	-0.0265616	-0.00594589
ambn	-0.0164953	0.00536121	-3.0768	0.00209407	-0.0270035	-0.00598719
lif	0.0165432	0.00538151	3.07409	0.00211319	0.00599528	0.0270912
tnfrsf11b	0.0149564	0.00489674	3.05437	0.00225709	0.00535866	0.0245542
adam23	-0.0161946	0.00534245	-3.0313	0.00243685	-0.026666	-0.00572319
f9	-0.0158074	0.00522542	-3.02509	0.00248745	-0.0260494	-0.00556536
defb4a_defb4b	-0.0153329	0.00509462	-3.00961	0.00261772	-0.0253185	-0.00534722
hla_e	0.0157221	0.00523167	3.00517	0.00265625	0.00546781	0.0259763
sez6l2	0.0147476	0.00491144	3.00271	0.00267785	0.00512102	0.0243742
sftpa2	-0.0162277	0.00541493	-2.99685	0.00272988	-0.0268412	-0.00561426
mmp7	0.0145741	0.00487178	2.99152	0.0027779	0.00502519	0.0241229
flrt2	-0.0158012	0.00529424	-2.98461	0.00284142	-0.0261781	-0.00542435
cst3	-0.0147822	0.00495893	-2.98093	0.00287575	-0.0245019	-0.00506256
qpct	-0.0159739	0.00536023	-2.98008	0.00288379	-0.0264801	-0.00546766
cd209	0.0157999	0.00534205	2.95765	0.00310206	0.00532931	0.0262705
vat1	0.0156609	0.00531492	2.94659	0.00321516	0.00524347	0.0260783
ncam2	-0.0155722	0.00529754	-2.93951	0.0032895	-0.0259555	-0.00518882
cst6	-0.0153292	0.0052224	-2.93528	0.00333472	-0.0255653	-0.00509312
dcbld2	0.0148647	0.00507573	2.92858	0.00340735	0.0049161	0.0248133
prss2	0.0155566	0.00535281	2.90625	0.00366025	0.00506491	0.0260483
tie1	-0.0155572	0.00536957	-2.89729	0.00376636	-0.0260817	-0.00503267
pla2g7	-0.0149911	0.00517574	-2.89642	0.00377688	-0.0251357	-0.00484648
akr1c4	-0.0153376	0.0054045	-2.83793	0.00454345	-0.0259306	-0.00474458
gsap	0.0154333	0.0054447	2.83456	0.00459168	0.0047615	0.0261051
faslg	0.0144856	0.00511052	2.83447	0.00459276	0.00446885	0.0245024
pglyrp1	0.0151658	0.00535519	2.83198	0.00462877	0.00466944	0.0256621
sftpd	-0.0150077	0.00532519	-2.81824	0.00483154	-0.0254452	-0.00457011
dpep2	0.0135468	0.00480696	2.81815	0.00483286	0.00412495	0.0229686
sez6l	-0.0142515	0.00511876	-2.78417	0.00536935	-0.0242844	-0.00421858
tnfrsf11a	0.0144735	0.00520309	2.78171	0.00541026	0.00427526	0.0246717
cd160	-0.0148859	0.0053577	-2.77842	0.00546536	-0.0253872	-0.00438467
tmprss5	-0.0147698	0.00531845	-2.77709	0.00548776	-0.0251942	-0.00434549
pi3	-0.0141047	0.00512026	-2.75469	0.00587799	-0.0241406	-0.00406882
il19	0.0146976	0.00533894	2.7529	0.0059101	0.00423308	0.0251621
ctrb1	0.0147082	0.00537577	2.73601	0.00622214	0.00417146	0.0252448
scg3	0.0143944	0.00528159	2.7254	0.00642564	0.00404235	0.0247465
notch3	-0.0137247	0.00504422	-2.72087	0.00651421	-0.0236115	-0.00383785
lrp1	0.0141375	0.00520263	2.71737	0.00658358	0.00394015	0.0243348
rab6b	0.0142658	0.00526232	2.71094	0.00671261	0.00395152	0.0245802
nptx1	-0.0140351	0.00520362	-2.69718	0.00699644	-0.0242343	-0.00383581
maea	0.0144481	0.00536736	2.69185	0.00710924	0.00392791	0.0249683
vstm2l	-0.0145876	0.00542795	-2.68751	0.00720234	-0.0252266	-0.00394867
il17a	0.0144617	0.00538829	2.6839	0.00728034	0.00390042	0.0250229
il6st	-0.0139578	0.00522898	-2.66931	0.00760433	-0.0242067	-0.00370879
spink4	0.0140188	0.00526524	2.66251	0.00775968	0.0036987	0.0243388
tpsab1	-0.0142194	0.00534247	-2.66158	0.00778116	-0.0246908	-0.00374798
il7r	0.0142186	0.00534283	2.66124	0.00778889	0.00374644	0.0246907
il13	0.0143308	0.0053913	2.65814	0.00786099	0.00376371	0.024898
dctpp1	0.0138318	0.00521809	2.65075	0.00803508	0.00360421	0.0240595
folr2	-0.0135707	0.00514328	-2.63854	0.00833021	-0.0236517	-0.00348974
lamp3	-0.013488	0.00512423	-2.63219	0.00848732	-0.0235316	-0.0034443
scgb3a2	0.0140328	0.0053326	2.63152	0.00850419	0.00358077	0.0244849
tnfrsf10c	-0.0141335	0.00539344	-2.62049	0.00878417	-0.0247048	-0.00356214
asgr1	-0.0136642	0.0052575	-2.599	0.00935373	-0.0239691	-0.00335934
fabp2	-0.0138644	0.00535238	-2.59032	0.00959266	-0.0243552	-0.00337355
csf3	0.0138455	0.00536028	2.58299	0.00979905	0.00333921	0.0243519
rcor1	0.0138589	0.00542789	2.55327	0.0106761	0.00322	0.0244977
fam3c	-0.0130642	0.00511678	-2.5532	0.010678	-0.0230932	-0.00303513
dsg3	-0.0128658	0.00507594	-2.53467	0.0112598	-0.0228148	-0.0029168
flt4	-0.0134952	0.00532917	-2.53233	0.011335	-0.0239406	-0.00304988
adgrg2	-0.0123608	0.00490105	-2.52206	0.0116713	-0.021967	-0.00275454
s100p	0.0133969	0.00532573	2.5155	0.0118911	0.00295824	0.0238355
smpdl3a	0.0135279	0.00538057	2.51421	0.0119345	0.00298179	0.024074
tp53inp1	0.0133943	0.00536888	2.4948	0.0126077	0.00287108	0.0239175
rarres1	0.0132975	0.00539402	2.46523	0.0136975	0.00272503	0.02387
gfod2	0.0134759	0.0054709	2.4632	0.0137755	0.00275274	0.024199
ifngr1	0.0129189	0.0052616	2.45532	0.0140807	0.00260601	0.0232318
cpb1	-0.0130254	0.00535674	-2.43159	0.0150376	-0.0235248	-0.00252603
ddc	-0.0129065	0.00538083	-2.39861	0.0164625	-0.0234532	-0.00235993
vcam1	-0.0125744	0.00524905	-2.39556	0.0166004	-0.0228627	-0.00228609
setmar	-0.0125147	0.00523615	-2.39007	0.0168508	-0.0227778	-0.00225171
mmp8	0.0127155	0.00534993	2.37677	0.0174704	0.00222952	0.0232016
ccn1	-0.0123028	0.00524968	-2.34353	0.019108	-0.0225923	-0.00201323
nadk	-0.0124642	0.00532893	-2.33897	0.0193424	-0.0229091	-0.00201936
chl1	-0.0124939	0.00534792	-2.33622	0.0194855	-0.022976	-0.00201182
tspan1	0.0116386	0.00499561	2.32977	0.0198241	0.00184706	0.0214302
ephx2	0.0125121	0.00538012	2.32561	0.0200453	0.00196684	0.0230573
tnr	0.0121758	0.00523847	2.3243	0.0201154	0.00190819	0.0224434
nt5e	-0.0124223	0.00537053	-2.31305	0.0207257	-0.0229487	-0.0018959
ccl25	0.0120212	0.00519891	2.31225	0.0207695	0.00183117	0.0222112
casp1	-0.0123773	0.0053676	-2.30592	0.0211209	-0.022898	-0.0018566
osmr	0.0116677	0.00513534	2.27205	0.0230897	0.00160231	0.0217332
apoh	0.0119667	0.00527067	2.27043	0.0231875	0.00163602	0.0222974
ccl24	-0.0120872	0.00534778	-2.26022	0.0238136	-0.022569	-0.00160535
prkra	0.0120917	0.00538117	2.24703	0.0246444	0.00154438	0.0226389
ncln	0.0121139	0.0054155	2.2369	0.0252993	0.00149937	0.0227285
gas6	-0.0117326	0.00524802	-2.23562	0.0253828	-0.0220189	-0.00144631
cga	0.00754816	0.00337721	2.23503	0.0254219	0.000928717	0.0141676
jun	0.0120132	0.00539378	2.22724	0.0259378	0.00144125	0.0225852
ceacam5	-0.0120286	0.00540287	-2.22633	0.0259989	-0.0226184	-0.00143874
anxa5	0.0116908	0.00525807	2.22339	0.0261959	0.00138476	0.0219968
ceacam21	0.0118943	0.00535107	2.22279	0.0262362	0.00140605	0.0223826
ren	-0.0113164	0.00511365	-2.21297	0.0269063	-0.0213393	-0.00129343
cdsn	-0.0117474	0.00533027	-2.2039	0.0275379	-0.0221949	-0.00129988
adgrb3	-0.0118109	0.00536038	-2.20338	0.0275746	-0.0223175	-0.00130443
pla2g15	0.0116551	0.0053103	2.19481	0.0281836	0.00124676	0.0220635
mmp9	0.0116438	0.00532665	2.18595	0.0288262	0.00120337	0.0220842
pla2g2a	0.011361	0.00520276	2.18366	0.0289942	0.00116346	0.0215586
acaa1	0.0117803	0.00542159	2.17285	0.0297985	0.00115381	0.0224068
ly6d	0.0114104	0.0052772	2.1622	0.0306098	0.00106687	0.0217539
wif1	-0.0114485	0.00529984	-2.16015	0.0307679	-0.0218363	-0.00106059
ccl18	0.0112667	0.00521784	2.15926	0.0308368	0.00103955	0.0214938
il34	0.0115039	0.00535237	2.14931	0.0316171	0.00101307	0.0219947
pla2g10	0.0113245	0.00527368	2.14736	0.0317714	0.000987916	0.0216611
naaa	0.0114513	0.00541304	2.1155	0.0343946	0.000841545	0.022061
chit1	0.0112668	0.00532972	2.11396	0.0345255	0.000820412	0.0217133
fcgr3b	-0.011219	0.00533398	-2.10331	0.035446	-0.0216738	-0.000764229
il12rb1	0.011084	0.00527684	2.10049	0.0356928	0.000741185	0.0214267
krt19	0.0109731	0.00524086	2.09375	0.0362894	0.000700805	0.0212453
tnfrsf4	0.0109746	0.0052422	2.09351	0.0363105	0.000699739	0.0212495
dpep1	-0.0110358	0.00529778	-2.08311	0.037249	-0.0214197	-0.000652011
il4r	0.0109171	0.00524645	2.08086	0.0374544	0.000633897	0.0212003
ccn3	-0.0102218	0.00498151	-2.05194	0.0401825	-0.0199857	-0.000457863
pdcd1lg2	0.0109096	0.0053551	2.03724	0.0416337	0.00041345	0.0214058
f7	-0.0107502	0.00528377	-2.03457	0.0419015	-0.0211066	-0.000393855
itm2a	-0.0106527	0.00524689	-2.03028	0.0423357	-0.0209368	-0.000368581
lrp11	-0.0105912	0.00524519	-2.01922	0.0434721	-0.020872	-0.000310447
gpc1	-0.0106271	0.00526489	-2.01848	0.043549	-0.0209464	-0.000307716
rangap1	0.0107861	0.00536919	2.00888	0.0445576	0.000262272	0.0213099
epha2	0.0102947	0.0051605	1.99491	0.0460606	0.000179983	0.0204095
gfra2	0.01052	0.00528296	1.99131	0.0464544	0.000165252	0.0208748
efemp1	-0.00963024	0.00483628	-1.99125	0.0464615	-0.0191095	-0.000150964
cxcl16	0.0103878	0.00523578	1.984	0.0472639	0.00012548	0.0206501
gpr37	-0.010399	0.00526666	-1.97449	0.0483343	-0.0207218	-7.61296e-05
il12b	-0.0104028	0.00527683	-1.97141	0.0486851	-0.0207456	-6.00324e-05
lypd8	-0.0106645	0.00541931	-1.96787	0.0490909	-0.0212866	-4.24784e-05
igf2r	0.0103066	0.00524822	1.96383	0.0495582	1.99121e-05	0.0205933
f3	0.00992307	0.00510277	1.94464	0.0518262	-7.85345e-05	0.0199247
ccl15	0.010231	0.00526372	1.94368	0.0519419	-8.60641e-05	0.0205481
kir3dl1	-0.0105705	0.00545199	-1.93883	0.0525301	-0.0212566	0.000115593
cd302	-0.00986446	0.00510708	-1.93153	0.0534261	-0.0198745	0.000145582
cd300c	0.0100805	0.00529384	1.90419	0.0568933	-0.000295605	0.0204566
tpt1	0.0102219	0.0053868	1.89758	0.0577602	-0.000336439	0.0207802
tppp3	-0.0101213	0.00535646	-1.88955	0.058827	-0.0206201	0.000377556
cgref1	-0.0100937	0.00534859	-1.88716	0.059147	-0.0205771	0.000389759
aoc1	-0.0101611	0.00539906	-1.88202	0.059842	-0.0207435	0.000421207
scarb2	-0.009302	0.0050178	-1.8538	0.0637763	-0.0191371	0.000533055
igf1r	-0.00956962	0.00521671	-1.83442	0.0666006	-0.0197945	0.000655297
ngf	0.00967752	0.00530161	1.82539	0.0679507	-0.00071382	0.0200689
pik3ip1	-0.00918898	0.00503638	-1.82452	0.0680823	-0.0190604	0.000682498
gga1	0.00984556	0.00540081	1.82298	0.0683157	-0.00074022	0.0204313
crisp2	0.00844176	0.00463308	1.82206	0.0684544	-0.000639236	0.0175228
ctsf	0.00948867	0.00521441	1.8197	0.0688129	-0.000731736	0.0197091
rbp2	0.00965228	0.00533767	1.80833	0.0705639	-0.000809741	0.0201143
mb	-0.00851349	0.00471331	-1.80626	0.0708858	-0.0177517	0.000724759
cd177	0.00973604	0.00539805	1.80362	0.0712995	-0.000844321	0.0203164
rgma	-0.00942914	0.00529482	-1.78082	0.07495	-0.0198072	0.000948876
actn4	0.00956196	0.00537028	1.78053	0.0749976	-0.000963966	0.0200879
cst5	-0.00935392	0.00526323	-1.77722	0.0755412	-0.01967	0.000962199
il6r	0.00948126	0.00535295	1.77122	0.0765328	-0.0010107	0.0199732
vim	-0.00944678	0.00538786	-1.75335	0.0795516	-0.0200072	0.0011136
pcolce	-0.0121225	0.0069164	-1.75272	0.0796741	-0.0256797	0.00143466
ulbp2	0.00921167	0.00527474	1.74637	0.0807552	-0.00112701	0.0195503
thbd	0.00897537	0.00514394	1.74484	0.081021	-0.00110692	0.0190577
lhpp	0.00927606	0.00532173	1.74305	0.0813334	-0.00115471	0.0197068
txndc15	0.00928823	0.00533795	1.74003	0.0818619	-0.00117434	0.0197508
ccl2	-0.00927552	0.00533282	-1.73933	0.0819863	-0.019728	0.00117699
ikzf2	0.0094317	0.00544852	1.73106	0.0834509	-0.00124759	0.020111
ccl11	-0.00880108	0.00512076	-1.71871	0.0856769	-0.0188379	0.00123577
gkn1	0.0091898	0.00536866	1.71175	0.0869522	-0.00133296	0.0197126
cd300lf	0.009087	0.00535111	1.69815	0.0894879	-0.00140135	0.0195753
ndrg1	0.00918798	0.0054196	1.69533	0.090023	-0.00143462	0.0198106
ager	0.00904639	0.00535075	1.69068	0.0909078	-0.00144126	0.019534
havcr1	-0.00816514	0.00488205	-1.67248	0.0944386	-0.0177341	0.00140384
kcnip4	0.00885522	0.00537059	1.64884	0.0991905	-0.00167132	0.0193818
ctss	-0.00931296	0.00572815	-1.62582	0.103999	-0.0205404	0.00191451
klk12	-0.00887338	0.00546292	-1.62429	0.104323	-0.0195809	0.00183414
relt	-0.00779985	0.00482804	-1.61553	0.106205	-0.017263	0.00166327
creg1	-0.0086062	0.00535437	-1.60732	0.107993	-0.019101	0.00188855
pilra	0.00839536	0.00523179	1.60468	0.108573	-0.00185912	0.0186498
ephb6	0.00846958	0.00529647	1.5991	0.109808	-0.00191168	0.0188508
tslp	0.00864759	0.00542007	1.59548	0.110615	-0.00197593	0.0192711
cd55	-0.00844189	0.00531902	-1.58712	0.112496	-0.0188674	0.00198357
fetub	-0.00819414	0.00525409	-1.55957	0.11887	-0.0184923	0.00210404
pik3ap1	0.00832317	0.00535755	1.55354	0.120304	-0.00217781	0.0188242
tgfbr2	-0.0079201	0.00510839	-1.55041	0.121052	-0.0179327	0.00209251
wfikkn1	-0.00792326	0.00511928	-1.54773	0.121697	-0.0179572	0.00211071
odam	0.00824884	0.0053698	1.53615	0.12451	-0.00227616	0.0187738
sftpa1	-0.00829806	0.00544173	-1.52489	0.127295	-0.018964	0.00236792
angptl2	0.00804675	0.00530823	1.5159	0.129554	-0.00235756	0.0184511
galnt10	0.0079292	0.00524868	1.51071	0.130873	-0.00235838	0.0182168
rtbdn	-0.00794669	0.00529371	-1.50116	0.133325	-0.0183225	0.00242917
cdcp1	0.00711857	0.00474346	1.50071	0.133439	-0.00217876	0.0164159
zbtb17	0.00790412	0.00532481	1.4844	0.137713	-0.00253268	0.0183409
acp5	-0.00764098	0.00519585	-1.47059	0.14141	-0.017825	0.00254305
nppb	0.00747557	0.00515235	1.4509	0.146816	-0.00262322	0.0175744
msmb	0.00728978	0.00503089	1.449	0.147345	-0.00257093	0.0171505
vwf	-0.00753759	0.00524502	-1.43709	0.1507	-0.017818	0.00274282
afp	0.00752889	0.00524926	1.43428	0.151503	-0.00275983	0.0178176
fstl3	-0.00728656	0.00509799	-1.4293	0.152927	-0.0172788	0.00270567
ckmt1a_ckmt1b	0.00767697	0.00537213	1.42904	0.153003	-0.00285259	0.0182065
fgr	0.00767595	0.00539073	1.42392	0.15448	-0.00289006	0.018242
pdcd1	0.00755341	0.00532689	1.41798	0.156207	-0.00288747	0.0179943
ece1	0.00755586	0.00533105	1.41733	0.156396	-0.00289319	0.0180049
ninj1	0.00770502	0.005444	1.41532	0.156983	-0.00296542	0.0183755
krt5	-0.00722213	0.00511316	-1.41246	0.157824	-0.0172441	0.00279984
psmg3	0.00739633	0.00526083	1.40592	0.159756	-0.00291507	0.0177077
lxn	-0.0072318	0.00514444	-1.40575	0.159807	-0.0173151	0.00285148
clstn1	-0.00753262	0.00536447	-1.40417	0.160278	-0.0180472	0.00298193
ruvbl1	-0.00756774	0.00546013	-1.386	0.165756	-0.0182698	0.0031343
erbb3	0.00704515	0.00511552	1.37721	0.168456	-0.00298144	0.0170717
anxa10	-0.00730103	0.00530543	-1.37614	0.168786	-0.0176999	0.00309779
ncam1	-0.00698282	0.00512343	-1.36292	0.172917	-0.0170249	0.00305927
amn	-0.00731286	0.00536732	-1.36248	0.173056	-0.017833	0.00320728
phospho1	-0.00693383	0.00511626	-1.35525	0.175346	-0.0169619	0.00309421
ing1	0.0071844	0.00533508	1.34663	0.178107	-0.00327255	0.0176413
tnfrsf6b	0.00706566	0.00525098	1.34559	0.178444	-0.00322643	0.0173578
mmp12	-0.00662668	0.00497759	-1.3313	0.183098	-0.0163829	0.00312955
sparcl1	-0.00691065	0.00529997	-1.3039	0.192275	-0.0172988	0.00347746
atf2	-0.00701261	0.00542405	-1.29287	0.196063	-0.0176439	0.00361871
calca	-0.00571329	0.00442685	-1.2906	0.196852	-0.0143901	0.00296349
il5	-0.00691564	0.00541016	-1.27827	0.201163	-0.0175197	0.00368846
ctso	0.00676675	0.00531104	1.27409	0.20264	-0.00364307	0.0171766
il20ra	-0.00682826	0.00538622	-1.26773	0.204904	-0.0173854	0.00372892
pon2	0.00686013	0.00542224	1.26518	0.205814	-0.00376765	0.0174879
pnliprp2	-0.00683357	0.00540413	-1.26451	0.206056	-0.0174258	0.0037587
crhr1	0.006796	0.00539427	1.25986	0.20773	-0.00377695	0.017369
adcyap1r1	0.00681554	0.00542095	1.25726	0.208668	-0.0038097	0.0174408
sdc1	0.00651313	0.00519996	1.25254	0.210383	-0.00367896	0.0167052
lilrb2	-0.00656838	0.00530947	-1.23711	0.216056	-0.0169751	0.00383835
fcrlb	0.00654809	0.00536412	1.22072	0.222201	-0.00396578	0.017062
vwc2	-0.00628733	0.00518416	-1.2128	0.225216	-0.0164485	0.0038738
osm	0.00653394	0.00538852	1.21257	0.225304	-0.00402774	0.0170956
btn2a1	0.0062927	0.00523324	1.20245	0.229198	-0.00396462	0.01655
ptgds	-0.00606471	0.00505445	-1.19987	0.230196	-0.0159716	0.00384219
fcgr2a	0.006457	0.00538267	1.19959	0.230307	-0.00409321	0.0170072
pvr	-0.00637831	0.00532445	-1.19793	0.230953	-0.0168144	0.00405777
atp6ap2	0.00646865	0.00540989	1.19571	0.231819	-0.00413492	0.0170722
ceacam3	0.00636191	0.00539915	1.17832	0.238679	-0.00422061	0.0169444
nos3	-0.00620078	0.00528894	-1.17241	0.241043	-0.0165673	0.00416572
mpo	-0.00625027	0.00535938	-1.16623	0.24353	-0.0167548	0.00425429
rgs8	-0.00627214	0.0054127	-1.15878	0.246553	-0.0168812	0.00433694
cdh6	-0.00606676	0.00528153	-1.14868	0.250698	-0.0164187	0.00428521
glt8d2	0.00615774	0.00540423	1.13943	0.254533	-0.00443475	0.0167502
kazald1	-0.0060876	0.00536534	-1.13462	0.256544	-0.0166038	0.00442864
layn	0.00575478	0.00507849	1.13317	0.257152	-0.00419923	0.0157088
ror1	-0.00587894	0.00521338	-1.12766	0.25947	-0.0160973	0.00433946
c2	-0.005942	0.00527505	-1.12643	0.25999	-0.0162813	0.00439728
ppy	-0.0059013	0.00526159	-1.12158	0.262048	-0.0162142	0.00441158
tnfrsf12a	0.00559644	0.00499978	1.11934	0.263005	-0.0042033	0.0153962
ceacam8	0.00593435	0.00532809	1.11379	0.265379	-0.0045089	0.0163776
ntrk3	-0.00573727	0.00521619	-1.0999	0.271385	-0.0159612	0.00448663
serpinb5	-0.00579517	0.00527833	-1.09792	0.272249	-0.0161409	0.00455054
jchain	-0.00586399	0.00535109	-1.09585	0.273152	-0.0163523	0.00462432
fcar	-0.00589193	0.00538302	-1.09454	0.273726	-0.0164428	0.00465896
psmd9	-0.0058739	0.00536675	-1.0945	0.273744	-0.0163929	0.0046451
grn	0.00576413	0.00531008	1.08551	0.277705	-0.0046438	0.0161721
ceacam1	0.00567801	0.00526977	1.07747	0.281279	-0.00465092	0.0160069
bcan	-0.00563338	0.00522955	-1.07722	0.281389	-0.0158835	0.0046167
chi3l1	0.00554955	0.00522267	1.06259	0.287976	-0.00468707	0.0157862
tcl1b	0.0056613	0.00541603	1.04529	0.295898	-0.0049543	0.0162769
fcn2	0.00557782	0.0053837	1.03606	0.300183	-0.00497442	0.0161301
ghrhr	-0.00555834	0.00542182	-1.02518	0.305286	-0.0161853	0.00506861
kdr	-0.00541015	0.00531306	-1.01827	0.308555	-0.0158239	0.00500362
lair2	0.00548138	0.00539781	1.01548	0.309883	-0.00509851	0.0160613
fus	-0.00547833	0.00541443	-1.0118	0.31164	-0.0160908	0.00513414
il32	-0.00527829	0.00522994	-1.00925	0.312864	-0.0155291	0.00497256
lta4h	-0.00519686	0.0052306	-0.993548	0.32045	-0.015449	0.00505529
crim1	-0.00503082	0.00513812	-0.979115	0.32753	-0.0151017	0.00504008
angptl4	0.00517681	0.00530222	0.976348	0.328899	-0.00521571	0.0155693
tnni3	-0.00518416	0.00531163	-0.976	0.329071	-0.0155951	0.00522683
mertk	-0.00487389	0.00509973	-0.955715	0.339223	-0.0148695	0.00512175
ca2	0.00498001	0.00526664	0.945576	0.344372	-0.00534278	0.0153028
il11	-0.00503768	0.00540777	-0.931563	0.351569	-0.0156371	0.00556173
tff1	-0.00471235	0.00514649	-0.915644	0.35986	-0.0147997	0.00537494
cntnap2	-0.00470102	0.00522947	-0.898948	0.368687	-0.0149509	0.00554891
preb	-0.00475631	0.00533184	-0.892058	0.372368	-0.0152069	0.00569428
sirpa	0.00479952	0.00538279	0.891641	0.372592	-0.00575094	0.01535
micb_mica	-0.00475707	0.00540426	-0.880244	0.378733	-0.0153496	0.00583546
npdc1	0.00450738	0.00512258	0.879903	0.378918	-0.00553305	0.0145478
lhb	0.00454355	0.0052432	0.86656	0.386189	-0.0057333	0.0148204
hyal1	-0.00455482	0.00525931	-0.86605	0.386469	-0.0148632	0.00575359
ctrc	0.00460513	0.00533942	0.862478	0.38843	-0.0058603	0.0150706
il2rb	-0.00453875	0.0053394	-0.850048	0.395304	-0.0150042	0.00592667
lag3	-0.00441055	0.00520771	-0.846928	0.397041	-0.0146178	0.00579673
fas	0.00429755	0.00509901	0.84282	0.399335	-0.00569668	0.0142918
lilra2	-0.00440949	0.00524012	-0.841486	0.400081	-0.0146803	0.00586131
atp5po	0.00450124	0.00536246	0.839398	0.401252	-0.00600937	0.0150118
scg2	-0.00445294	0.00531725	-0.837451	0.402345	-0.0148749	0.00596905
tdgf1	-0.00447166	0.00534817	-0.836109	0.403099	-0.0149543	0.00601094
ccl19	-0.00441709	0.00532311	-0.829795	0.40666	-0.0148506	0.00601638
stc2	-0.00428351	0.00519762	-0.824128	0.409873	-0.014471	0.00590401
ghrl	0.00425471	0.00516585	0.823622	0.41016	-0.00587052	0.0143799
cd200	-0.00430617	0.00523662	-0.822318	0.410902	-0.0145701	0.00595779
il12a_il12b	-0.00436445	0.00531543	-0.82109	0.411601	-0.0147829	0.00605398
igsf8	0.00428587	0.00528649	0.810722	0.417531	-0.00607582	0.0146476
crtac1	0.00405833	0.00501885	0.808616	0.418741	-0.00577878	0.0138954
folr3	-0.00429696	0.00538315	-0.798224	0.424746	-0.0148481	0.00625419
boc	-0.00425907	0.00533612	-0.798158	0.424784	-0.0147181	0.00619991
mzb1	-0.00426653	0.00534834	-0.797731	0.425032	-0.0147494	0.00621638
vasn	-0.00423052	0.00532081	-0.795091	0.426566	-0.0146595	0.00619844
il1a	-0.00425784	0.00536221	-0.794046	0.427174	-0.014768	0.00625228
eif5a	0.00418417	0.005334	0.784434	0.432791	-0.00627065	0.014639
vtcn1	0.00416394	0.00533091	0.781093	0.434753	-0.00628484	0.0146127
clec4g	0.004102	0.00532614	0.770164	0.441208	-0.0063374	0.0145414
klk11	-0.00405019	0.00526898	-0.768686	0.442085	-0.0143776	0.00627718
crnn	0.00387929	0.00519939	0.746105	0.45561	-0.00631169	0.0140703
trem2	-0.00374653	0.0050461	-0.742462	0.457813	-0.0136371	0.00614398
gh2	-0.00404678	0.00545056	-0.742452	0.457819	-0.0147301	0.00663651
ctsz	0.00389423	0.00526039	0.740294	0.459127	-0.0064163	0.0142048
artn	-0.00397578	0.00538931	-0.737715	0.460693	-0.014539	0.00658746
nptn	0.00400581	0.00544104	0.736221	0.461601	-0.00665881	0.0146704
obp2b	0.00319379	0.00436945	0.730936	0.464823	-0.00537048	0.0117581
duox2	-0.0039609	0.00542579	-0.730013	0.465387	-0.0145956	0.00667384
ccl26	-0.00379639	0.00530919	-0.71506	0.474577	-0.0142026	0.00660979
il4	0.00379068	0.00531549	0.713138	0.475765	-0.00662786	0.0142092
idi2	0.00374563	0.00528175	0.709166	0.478227	-0.00660677	0.014098
vegfd	-0.00366502	0.00528004	-0.694127	0.487607	-0.0140141	0.00668403
msln	0.00362999	0.00527655	0.687948	0.49149	-0.00671222	0.0139722
clec7a	0.00361712	0.00533446	0.678067	0.497734	-0.00683859	0.0140728
slamf1	-0.00360357	0.00531505	-0.677993	0.497781	-0.0140212	0.00681411
siglec15	0.0036621	0.00543346	0.67399	0.500323	-0.00698768	0.0143119
galnt3	-0.00363052	0.00538926	-0.673657	0.500534	-0.0141937	0.00693263
ca11	-0.00365992	0.00543467	-0.673439	0.500673	-0.0143121	0.00699223
il10rb	0.0034462	0.00524688	0.65681	0.511307	-0.00683785	0.0137303
olr1	0.00352531	0.0053856	0.654582	0.512742	-0.00703064	0.0140813
cd74	-0.0033282	0.00508652	-0.654319	0.512911	-0.0132979	0.00664154
tnfrsf19	-0.00330427	0.00505756	-0.653334	0.513546	-0.0132173	0.00660871
il20	0.00351144	0.00539401	0.650988	0.515058	-0.007061	0.0140839
hsp90b1	-0.00353312	0.00544336	-0.649071	0.516297	-0.0142023	0.00713605
hla_dra	-0.00336077	0.00523876	-0.64152	0.521189	-0.0136289	0.00690738
il22ra1	0.00341665	0.00536094	0.637323	0.523919	-0.00709098	0.0139243
fgf5	-0.00318261	0.00503178	-0.632503	0.527063	-0.0130451	0.00667985
bsg	-0.00321743	0.00520442	-0.618212	0.53644	-0.0134183	0.0069834
icam4	-0.00327704	0.00539239	-0.607717	0.543379	-0.0138463	0.00729222
klrb1	-0.00320104	0.00532254	-0.601411	0.54757	-0.0136334	0.00723131
mln	0.00298109	0.00505341	0.589916	0.555251	-0.00692377	0.012886
hk2	0.00308175	0.00530158	0.581289	0.561049	-0.00730953	0.013473
nrtn	0.00310568	0.0053588	0.579547	0.562224	-0.00739775	0.0136091
uxs1	0.00308892	0.00535336	0.577006	0.56394	-0.00740386	0.0135817
tbc1d17	0.00295839	0.00534601	0.553382	0.580005	-0.00751998	0.0134368
lair1	-0.00282149	0.00514166	-0.548751	0.58318	-0.0128993	0.00725633
krt14	0.0028672	0.00537755	0.533179	0.593913	-0.007673	0.0134074
padi2	0.00284292	0.0053898	0.527463	0.597876	-0.00772127	0.0134071
lgals4	0.00262156	0.00519011	0.505107	0.613487	-0.00755122	0.0127943
ccl16	0.00251496	0.00512371	0.490848	0.623537	-0.00752767	0.0125576
nme3	-0.00255863	0.00536835	-0.476613	0.633641	-0.0130808	0.00796352
il33	0.00250562	0.00528991	0.473661	0.635745	-0.00786278	0.012874
ssb	0.00253797	0.0053849	0.471312	0.637421	-0.00801662	0.0130926
cxadr	0.00250864	0.00535606	0.468374	0.63952	-0.00798941	0.0130067
entpd6	0.00247129	0.00537436	0.459829	0.645642	-0.00806265	0.0130052
mia	0.0024299	0.005313	0.457351	0.647422	-0.00798375	0.0128436
dkkl1	-0.00238227	0.00531795	-0.447968	0.654179	-0.0128056	0.00804109
lpcat2	-0.00237339	0.00536668	-0.442245	0.658315	-0.0128923	0.00814549
crx	0.00226383	0.00544273	0.415937	0.677459	-0.00840411	0.0129318
il24	0.00218982	0.00539102	0.406198	0.6846	-0.00837677	0.0127564
ctsc	0.00206214	0.00507756	0.406128	0.684651	-0.00789004	0.0120143
hebp1	-0.00216032	0.00536965	-0.40232	0.687451	-0.012685	0.00836438
prok1	-0.00153463	0.00387836	-0.39569	0.692336	-0.00913635	0.00606709
chek2	-0.00205772	0.00531643	-0.387049	0.698723	-0.0124781	0.00836267
lypd1	-0.00207075	0.00542413	-0.381766	0.702637	-0.0127022	0.00856073
tacstd2	0.00206065	0.00568767	0.362301	0.717129	-0.00908743	0.0132087
nrp2	0.00182811	0.00513354	0.356112	0.721759	-0.00823379	0.01189
lto1	-0.0019066	0.00536828	-0.35516	0.722472	-0.0124286	0.00861541
pilrb	0.00175194	0.00531108	0.329866	0.741503	-0.00865795	0.0121618
epha1	0.00151414	0.00499892	0.302892	0.761974	-0.00828392	0.0113122
wnt9a	-0.00144647	0.00479784	-0.301483	0.763048	-0.0108504	0.00795747
mfap3	0.00162897	0.00540841	0.301191	0.76327	-0.00897171	0.0122296
fuca1	0.00160065	0.00536814	0.298176	0.76557	-0.00892108	0.0121224
ada	-0.00158682	0.0053338	-0.297503	0.766084	-0.0120412	0.00886759
plaur	0.00149025	0.00518952	0.287165	0.773988	-0.00868138	0.0116619
glrx	0.00150072	0.00535876	0.280051	0.77944	-0.00900263	0.0120041
tnfrsf9	0.00144168	0.00518931	0.277818	0.781154	-0.00872953	0.0116129
clec4a	0.0014552	0.00534439	0.272285	0.785405	-0.00901998	0.0119304
fut3_fut5	0.00136326	0.00515951	0.264223	0.791609	-0.00874954	0.0114761
scarf2	-0.00120063	0.00467895	-0.256602	0.797487	-0.0103715	0.00797027
scarb1	-0.0012382	0.00541349	-0.228725	0.819084	-0.0118488	0.00937242
matn2	0.00104203	0.00522149	0.199566	0.841821	-0.00919227	0.0112763
cdh1	0.00105136	0.00534538	0.196685	0.844075	-0.00942577	0.0115285
bmp6	-0.0010251	0.00537116	-0.190854	0.848641	-0.0115528	0.00950255
il10ra	-0.000993752	0.00541969	-0.18336	0.854517	-0.0116165	0.00962902
pcsk9	-0.000918692	0.00523635	-0.175445	0.860731	-0.0111821	0.00934472
klk6	0.000919591	0.00526914	0.174524	0.861455	-0.00940809	0.0112473
dkk4	0.000875207	0.00527321	0.165972	0.86818	-0.00946046	0.0112109
icam5	-0.000850261	0.00536158	-0.158584	0.873998	-0.0113591	0.00965861
ncan	0.00076142	0.00503664	0.151176	0.879838	-0.00911056	0.0106334
guca2a	0.000786265	0.0052339	0.150226	0.880588	-0.00947235	0.0110449
ca6	0.000678137	0.00505828	0.134065	0.893352	-0.00923627	0.0105925
scp2	0.000717164	0.00542651	0.132159	0.894859	-0.00991899	0.0113533
timp4	0.000661577	0.00507416	0.130382	0.896265	-0.00928395	0.0106071
siglec10	0.000652148	0.00532411	0.12249	0.902512	-0.00978328	0.0110876
proc	-0.000527481	0.00526441	-0.100198	0.920188	-0.0108459	0.00979093
klk1	-0.000540755	0.00542256	-0.0997231	0.920565	-0.0111692	0.0100877
sorcs2	-0.000421379	0.00512383	-0.082239	0.934457	-0.0104643	0.00962151
il17f	0.000424089	0.00542425	0.0781839	0.937682	-0.0102076	0.0110558
axl	-0.00041454	0.00530825	-0.0780936	0.937754	-0.0108189	0.0099898
pappa	-0.000377026	0.00510371	-0.0738728	0.941112	-0.0103805	0.00962642
spink5	-0.000374984	0.00526487	-0.0712237	0.94322	-0.0106943	0.00994435
tnfrsf21	-0.000327435	0.00521491	-0.0627883	0.949935	-0.0105488	0.00989395
slc16a1	-0.000263008	0.00541255	-0.0485923	0.961244	-0.0108718	0.0103458
cpa1	-0.000258316	0.00536845	-0.0481174	0.961623	-0.0107806	0.010264
wfdc12	0.000166343	0.00489135	0.0340076	0.972871	-0.00942086	0.00975355
clul1	-0.000169967	0.00518269	-0.0327952	0.973838	-0.0103282	0.00998827
il18rap	-0.000161843	0.00535926	-0.0301988	0.975909	-0.0106662	0.0103425
ca9	-0.000130817	0.00531155	-0.0246288	0.980351	-0.0105416	0.01028
pth1r	-0.000111122	0.00537552	-0.0206719	0.983508	-0.0106473	0.0104251
ankrd54	0.000109188	0.00540726	0.0201929	0.98389	-0.0104892	0.0107076
epha10	-9.56388e-05	0.00540358	-0.0176991	0.985879	-0.0106868	0.0104956
eda2r	7.39935e-05	0.00430423	0.0171909	0.986284	-0.00836243	0.00851041
rasa1	8.6609e-05	0.00531304	0.0163012	0.986994	-0.0103271	0.0105004
ltbp3	-4.41683e-05	0.00532906	-0.00828819	0.993387	-0.0104893	0.010401
cope	4.24914e-05	0.00536506	0.00792002	0.993681	-0.0104732	0.0105582
mapt	-4.06586e-05	0.00531798	-0.0076455	0.9939	-0.0104641	0.0103828
