# Supplementary material for: Ribosomal DNA copy number variation associates with hematological profiles and renal function in the UK Biobank
Source: Cell Genom. 2024 May 14;4(6):100562. doi: 10.1016/j.xgen.2024.100562 (PMC11228893; doi:10.1016/j.xgen.2024.100562)
Supplement: Table S11. Results of association analyses between first-release OLink proteome NXP values and SII in White British UKB participants, related to Figure 4 [file mmc12.xlsx]

## Sheet: S11 - OLink SII
Table S11 - Results of association analyses between first-release OLink proteome NXP values and SII in white British UKB participants; Related to Figure 4
protein	estimate	std.error	statistic	p.value	conf.low	conf.high
tgfa	0.347538	0.00502256	69.1954	0	0.337694	0.357383
osm	0.329637	0.00510522	64.5688	0	0.319631	0.339644
mmp9	0.309071	0.00507683	60.8788	0	0.299121	0.319022
clec4d	0.27258	0.00517425	52.6801	0	0.262438	0.282722
ceacam8	0.271253	0.00514816	52.6893	0	0.261163	0.281344
mmp8	0.257005	0.00519105	49.5093	0	0.24683	0.26718
lcn2	0.243181	0.0052042	46.7279	0	0.232981	0.253382
pglyrp1	0.241293	0.00522347	46.1941	0	0.231055	0.251532
olr1	0.233115	0.00526669	44.2622	0	0.222792	0.243438
bgn	-0.231451	0.00522198	-44.3224	0	-0.241686	-0.221216
s100a12	0.221148	0.00518414	42.6586	0	0.210987	0.231309
plaur	0.210147	0.0050966	41.2329	0	0.200158	0.220137
hgf	0.210128	0.00511827	41.0545	0	0.200096	0.22016
defa1_defa1b	0.208731	0.00527545	39.5666	0	0.198391	0.219072
clec5a	0.195262	0.00507773	38.4546	9.14016e-301	0.185309	0.205215
il15	0.202129	0.00527177	38.3416	5.79003e-298	0.191796	0.212461
il6	0.19766	0.0051701	38.2315	3.47944e-296	0.187527	0.207794
prtn3	0.20206	0.00533981	37.8404	7.32251e-293	0.191594	0.212526
anxa3	0.199779	0.00528752	37.7832	3.6991e-292	0.189415	0.210143
lilra5	0.195295	0.00524879	37.2076	4.26598e-292	0.185007	0.205583
tnfsf14	0.199577	0.00531939	37.5188	6.50688e-292	0.189151	0.210004
gp1ba	0.199293	0.00529776	37.6183	1.70128e-291	0.188909	0.209677
retn	0.199992	0.00529984	37.7354	2.4001e-291	0.189604	0.210379
lbr	0.190705	0.00526386	36.2291	3.99083e-282	0.180388	0.201022
vnn2	0.191304	0.00529056	36.1595	5.37979e-281	0.180935	0.201674
scarf1	0.187098	0.00529677	35.323	1.49696e-268	0.176716	0.19748
f11r	0.182404	0.00529857	34.4252	2.3737e-255	0.172019	0.19279
il7	0.179468	0.00532745	33.6874	8.85887e-245	0.169026	0.18991
nucb2	0.175135	0.00525477	33.3288	9.3598e-240	0.164835	0.185434
cd84	0.173948	0.00531213	32.7454	1.32926e-231	0.163536	0.18436
tcl1a	-0.17219	0.0053362	-32.2683	4.87809e-225	-0.182649	-0.161731
clec1b	0.170988	0.00530946	32.2044	3.13889e-224	0.160582	0.181395
cst7	0.171734	0.00536411	32.0153	1.21743e-221	0.16122	0.182247
cd40	0.169068	0.00530609	31.8631	1.39424e-219	0.158668	0.179468
fgr	0.169638	0.0053259	31.8514	2.37233e-219	0.159199	0.180077
gp6	0.168771	0.00533064	31.6605	7.31822e-217	0.158323	0.179219
dpp4	-0.168687	0.00532834	-31.6585	8.77323e-217	-0.179131	-0.158243
cd69	0.169345	0.00535452	31.6266	2.11507e-216	0.15885	0.17984
cntn1	-0.155442	0.00491633	-31.6175	2.49867e-216	-0.165078	-0.145806
serpinb1	0.167973	0.00532145	31.5653	1.3861e-215	0.157543	0.178403
f2r	0.167157	0.00535786	31.1985	9.71237e-211	0.156656	0.177659
rarres2	0.162534	0.00523056	31.0739	4.15705e-209	0.152282	0.172786
nadk	0.164251	0.00528579	31.074	4.29355e-209	0.15389	0.174611
hspa1a	0.165379	0.00534961	30.9142	5.24442e-207	0.154894	0.175864
ncf2	0.163075	0.00529501	30.7979	1.80842e-205	0.152697	0.173453
vsig4	0.155437	0.00508054	30.5945	7.81344e-203	0.145478	0.165395
snap29	0.160184	0.00524677	30.53	5.20617e-202	0.1499	0.170468
siae	0.160109	0.00524604	30.52	7.0804e-202	0.149827	0.170392
efna1	0.158015	0.00518783	30.4588	4.43067e-201	0.147847	0.168183
tnfrsf1a	0.154255	0.00507424	30.3996	2.54067e-200	0.144309	0.164201
tmsb10	0.160418	0.00529361	30.304	4.29917e-199	0.150042	0.170793
txndc5	0.160412	0.00529458	30.2973	4.96189e-199	0.150034	0.170789
il1rn	0.16096	0.00532666	30.2178	5.53685e-198	0.150519	0.1714
gzmh	-0.15835	0.00524088	-30.2143	6.76682e-198	-0.168622	-0.148077
azu1	0.170643	0.00565468	30.1773	2.14882e-197	0.15956	0.181727
tnfrsf14	0.157183	0.0052104	30.1673	2.40681e-197	0.146971	0.167396
fabp5	0.15976	0.00531089	30.0816	2.90665e-196	0.149351	0.17017
vegfa	0.158269	0.00529533	29.8885	8.16809e-194	0.14789	0.168648
mmp3	0.123022	0.00411857	29.8701	1.4579e-193	0.11495	0.131095
tnfrsf10c	0.159915	0.00535612	29.8565	2.13931e-193	0.149416	0.170413
ppp1r12a	0.1571	0.00526597	29.8331	4.21297e-193	0.146779	0.167422
clec6a	0.158634	0.00532903	29.7678	3.27365e-192	0.148189	0.169079
dbi	0.158804	0.00534191	29.7279	9.32813e-192	0.148334	0.169274
fxn	0.157907	0.00531239	29.7242	9.66434e-192	0.147494	0.168319
gzma	-0.156988	0.0052816	-29.7237	9.67896e-192	-0.167341	-0.146636
fkbp5	0.158877	0.00534731	29.7115	1.52645e-191	0.148396	0.169358
triap1	0.157129	0.00530699	29.6079	2.80197e-190	0.146727	0.167531
itga11	-0.156403	0.00529048	-29.5631	1.08411e-189	-0.166772	-0.146033
selp	0.15736	0.0053342	29.5003	6.41022e-189	0.146905	0.167815
tgfb1	0.155619	0.00527679	29.4912	8.10598e-189	0.145276	0.165961
cd274	0.153912	0.00523973	29.374	2.57626e-187	0.143642	0.164182
plin3	0.15578	0.00531076	29.3329	8.02012e-187	0.145371	0.166189
mpo	0.155443	0.00531223	29.2613	6.23117e-186	0.145031	0.165855
pfkfb2	0.155224	0.00530767	29.2452	1.02664e-185	0.14482	0.165627
mcfd2	0.156663	0.00535942	29.2314	1.50276e-185	0.146159	0.167168
cxcl11	0.153377	0.00526116	29.1526	1.32335e-184	0.143065	0.163689
msra	0.153659	0.00529238	29.034	3.99005e-183	0.143286	0.164032
spry2	0.155642	0.00536262	29.0234	5.97137e-183	0.145131	0.166153
plxnb3	0.155276	0.00535531	28.9947	1.24571e-182	0.144779	0.165772
nudt5	0.153388	0.0052968	28.9586	3.42139e-182	0.143006	0.16377
atox1	0.151843	0.00527452	28.788	4.16329e-180	0.141505	0.162181
lgals8	0.153225	0.00532919	28.752	1.11092e-179	0.14278	0.16367
brk1	0.151313	0.00527186	28.7019	5.32311e-179	0.14098	0.161646
mesd	0.153008	0.00533247	28.6936	5.99325e-179	0.142556	0.163459
sirt2	0.151804	0.00533567	28.4508	5.42552e-176	0.141346	0.162262
csf1	0.150238	0.00528202	28.4432	6.39789e-176	0.139885	0.160591
ppib	0.152182	0.00535234	28.4328	8.67287e-176	0.141691	0.162673
mdk	0.14682	0.00521904	28.1316	3.64965e-172	0.13659	0.157049
fadd	0.150427	0.00534868	28.1241	4.46307e-172	0.139943	0.16091
park7	0.149011	0.00530058	28.1122	6.19734e-172	0.138622	0.159401
itgb1bp2	0.151649	0.0053996	28.0852	1.41763e-171	0.141065	0.162232
pdcd5	0.148952	0.00530812	28.0612	2.4244e-171	0.138548	0.159356
cdc37	0.147588	0.00526245	28.0455	3.83084e-171	0.137274	0.157903
lactb2	0.149481	0.00535521	27.9131	1.4543e-169	0.138984	0.159977
s100p	0.147733	0.00529325	27.9097	1.73566e-169	0.137358	0.158108
anxa4	0.149136	0.00536128	27.8172	2.03273e-168	0.138628	0.159644
eno1	0.147881	0.00532715	27.7598	9.56465e-168	0.137439	0.158322
atp5if1	0.147838	0.00533762	27.6974	5.08749e-167	0.137376	0.1583
angptl4	0.146065	0.00527801	27.6742	9.60223e-167	0.13572	0.15641
hexim1	0.147488	0.00533104	27.6658	1.22904e-166	0.137039	0.157937
plxna4	0.147312	0.00533949	27.5891	9.80049e-166	0.136846	0.157777
rwdd1	0.146568	0.0053165	27.5684	1.63716e-165	0.136147	0.156988
nectin2	0.144176	0.00523699	27.5302	4.78818e-165	0.133911	0.15444
bax	0.147024	0.00534807	27.491	1.52292e-164	0.136542	0.157506
mif	0.146535	0.00533522	27.4656	2.73653e-164	0.136078	0.156992
hpcal1	0.146409	0.00533628	27.4364	5.69898e-164	0.135949	0.156868
vsir	0.146639	0.00534802	27.4193	9.48514e-164	0.136157	0.157121
vta1	0.145418	0.0053076	27.398	1.6122e-163	0.135015	0.155821
eif4g1	0.145421	0.00530969	27.3879	2.09713e-163	0.135014	0.155828
adamts8	-0.144641	0.00529352	-27.3241	1.20024e-162	-0.155016	-0.134265
hcls1	0.145048	0.00532985	27.2143	2.18486e-161	0.134602	0.155495
skap2	0.145542	0.00534871	27.2106	2.47399e-161	0.135058	0.156025
areg	0.144319	0.00530556	27.2015	3.27854e-161	0.13392	0.154718
dffa	0.145156	0.00533915	27.1872	4.50754e-161	0.134691	0.155621
serpinb6	0.144668	0.00532696	27.1577	1.0099e-160	0.134227	0.155109
ppp1r2	0.145086	0.00535154	27.111	3.56837e-160	0.134596	0.155575
hars1	0.14368	0.00531246	27.0459	2.01411e-159	0.133268	0.154093
ciapin1	0.141814	0.00524877	27.0185	4.11907e-159	0.131526	0.152102
dag1	0.144232	0.00534696	26.9746	1.30909e-158	0.133752	0.154712
fap	-0.141517	0.0052617	-26.8956	1.02343e-157	-0.15183	-0.131204
ccl17	0.143521	0.00533589	26.8972	1.03477e-157	0.133062	0.153979
snap23	0.143184	0.00535925	26.7172	1.16612e-155	0.13268	0.153688
tia1	0.144301	0.00540761	26.6847	3.04289e-155	0.133702	0.1549
dpy30	0.140342	0.00526281	26.6668	4.28454e-155	0.130027	0.150657
fkbp4	0.142922	0.00536028	26.6631	4.9458e-155	0.132415	0.153428
fis1	0.142574	0.00535605	26.6193	1.5116e-154	0.132076	0.153072
cox5b	0.14169	0.00532356	26.6155	1.69969e-154	0.131255	0.152124
pdgfb	0.142902	0.0053737	26.5928	2.96931e-154	0.132369	0.153435
tbcc	0.142543	0.00536847	26.552	8.99252e-154	0.132021	0.153066
scamp3	0.141398	0.00532647	26.5464	1.03212e-153	0.130958	0.151839
ebag9	0.14234	0.00537104	26.5015	3.34683e-153	0.131813	0.152868
wfdc2	0.130981	0.00494184	26.5045	3.63335e-153	0.121295	0.140667
coro1a	0.143704	0.00542791	26.475	6.95041e-153	0.133065	0.154343
metap1d	0.141382	0.00535343	26.4095	3.57078e-152	0.130889	0.151875
stip1	0.140174	0.00530834	26.4063	3.87899e-152	0.129769	0.150578
prkar1a	0.140535	0.00532437	26.3947	5.1941e-152	0.130099	0.150971
tbcb	0.141295	0.00536782	26.3226	3.45119e-151	0.130774	0.151816
glod4	0.140763	0.00535287	26.2967	6.61808e-151	0.130271	0.151254
thpo	0.140503	0.00534714	26.2763	1.18491e-150	0.130023	0.150984
sort1	0.139446	0.0053076	26.2729	1.21854e-150	0.129043	0.149849
igfbp4	0.13109	0.00498937	26.2739	1.23354e-150	0.121311	0.14087
arsb	0.140005	0.00533802	26.2279	3.94248e-150	0.129542	0.150468
manf	0.140603	0.00537557	26.1559	2.42839e-149	0.130067	0.151139
nudc	0.139474	0.00533339	26.1512	2.6831e-149	0.129021	0.149928
casp3	0.139217	0.00534589	26.042	4.39581e-148	0.128739	0.149695
cd99l2	0.137214	0.00526892	26.0422	4.54885e-148	0.126887	0.147541
stk4	0.139267	0.00534816	26.0401	4.7811e-148	0.128784	0.149749
mnda	0.138845	0.0053326	26.037	5.21422e-148	0.128393	0.149297
ptpn1	0.139424	0.00535501	26.0362	5.42726e-148	0.128928	0.14992
cradd	0.139783	0.00537242	26.0186	8.57105e-148	0.129253	0.150313
stk11	0.13918	0.0053743	25.8973	1.94563e-146	0.128646	0.149714
lat	0.138252	0.00533961	25.8918	2.02959e-146	0.127786	0.148718
dbnl	0.138935	0.00536631	25.8903	2.15797e-146	0.128417	0.149453
pdgfa	0.138677	0.0053622	25.8619	4.33315e-146	0.128166	0.149187
cd6	-0.135334	0.00523982	-25.828	1.03142e-145	-0.145604	-0.125064
prdx3	0.1381	0.00535426	25.7925	2.77409e-145	0.127605	0.148594
med18	0.139253	0.00540164	25.7797	3.91834e-145	0.128665	0.14984
dnaja2	0.137515	0.00533701	25.7664	4.95048e-145	0.127055	0.147976
sdc4	0.13833	0.00537126	25.7537	6.99092e-145	0.127802	0.148858
aifm1	0.136818	0.00531996	25.7179	1.76863e-144	0.126391	0.147245
plpbp	0.137514	0.00535485	25.6804	4.45417e-144	0.127019	0.14801
mpi	0.136908	0.00533484	25.6631	7.02166e-144	0.126452	0.147365
fcrl1	-0.13596	0.00529919	-25.6567	8.08947e-144	-0.146347	-0.125573
hbegf	0.1372	0.00534769	25.6558	8.14098e-144	0.126718	0.147681
mmp1	0.138213	0.00539708	25.6088	3.02598e-143	0.127634	0.148791
bid	0.136884	0.00534709	25.5997	3.43073e-143	0.126403	0.147364
stx8	0.136309	0.00532673	25.5895	4.42538e-143	0.125868	0.146749
dok2	0.137112	0.00536135	25.5742	6.45329e-143	0.126604	0.147621
diablo	0.136481	0.00534824	25.519	2.61106e-142	0.125999	0.146964
ahcy	0.135177	0.00530194	25.4958	4.62231e-142	0.124785	0.145569
itgav	-0.129166	0.00507466	-25.4531	1.31494e-141	-0.139112	-0.119219
p4hb	0.134317	0.00529077	25.3871	7.12963e-141	0.123947	0.144688
esam	0.132772	0.00523577	25.3587	1.374e-140	0.12251	0.143035
pla2g4a	0.136408	0.00537907	25.3591	1.39298e-140	0.125865	0.146951
cep20	0.135833	0.00535764	25.3532	1.7583e-140	0.125332	0.146334
tymp	0.135656	0.00535709	25.3227	3.54786e-140	0.125156	0.146156
uso1	0.134607	0.00531756	25.3138	4.42942e-140	0.124185	0.14503
metap2	0.134441	0.00531577	25.291	7.51566e-140	0.124022	0.14486
aplp1	-0.127947	0.00507707	-25.201	7.1618e-139	-0.137899	-0.117996
rhoc	0.135621	0.00538262	25.1961	8.42001e-139	0.125071	0.146171
creld2	0.134949	0.00535832	25.185	1.05958e-138	0.124447	0.145452
dnmbp	0.134623	0.00534518	25.1859	1.0662e-138	0.124147	0.1451
rilp	0.134261	0.00533769	25.1533	2.30016e-138	0.123799	0.144723
cd1c	-0.129905	0.00517909	-25.0826	1.33212e-137	-0.140056	-0.119754
cbln4	-0.133712	0.00533202	-25.0773	1.4929e-137	-0.144163	-0.123262
vash1	0.132822	0.00529668	25.0765	1.56733e-137	0.122441	0.143204
apbb1ip	0.132857	0.00529803	25.0766	1.57681e-137	0.122472	0.143241
fyb1	0.134006	0.00534953	25.05	3.00995e-137	0.12352	0.144491
pebp1	0.132825	0.00530572	25.0343	4.41256e-137	0.122425	0.143224
nck2	0.133936	0.00536671	24.9568	2.93088e-136	0.123417	0.144455
cebpb	0.132821	0.00532712	24.9331	5.59057e-136	0.12238	0.143263
kifbp	0.133025	0.00533899	24.9158	8.21751e-136	0.122561	0.14349
drg2	0.132663	0.00533213	24.8799	1.98182e-135	0.122212	0.143114
sugt1	0.134292	0.00539965	24.8705	2.62853e-135	0.123709	0.144876
snx9	0.132667	0.00534375	24.8265	7.19454e-135	0.122193	0.143141
fhit	0.133014	0.00536265	24.8038	1.33982e-134	0.122503	0.143525
fxyd5	0.133218	0.00537366	24.7909	1.80423e-134	0.122685	0.143751
cd63	0.132789	0.00535807	24.783	2.13777e-134	0.122287	0.143291
cxcl13	0.131095	0.00529252	24.7699	2.80001e-134	0.120722	0.141469
mpig6b	0.133284	0.00538127	24.7681	2.97534e-134	0.122736	0.143831
mphosph8	0.132029	0.00533227	24.7603	3.80962e-134	0.121577	0.14248
stambp	0.132189	0.00536033	24.6605	4.2034e-133	0.121682	0.142695
crkl	0.132341	0.00537185	24.6361	7.39486e-133	0.121812	0.14287
app	0.131476	0.00533692	24.6352	7.61561e-133	0.121015	0.141936
selplg	-0.131048	0.00532684	-24.6015	1.72516e-132	-0.141489	-0.120607
ccl5	0.132114	0.00537158	24.595	1.98385e-132	0.121586	0.142643
sema4d	0.130813	0.00532533	24.5643	4.12262e-132	0.120375	0.141251
grap2	0.131776	0.00536966	24.5409	7.42334e-132	0.121251	0.142301
nub1	0.131342	0.00536065	24.5012	1.94797e-131	0.120835	0.141849
cnpy4	0.131271	0.00535834	24.4985	2.09375e-131	0.120769	0.141774
dkk1	0.130329	0.00532705	24.4655	4.47277e-131	0.119888	0.14077
max	0.131415	0.00537536	24.4477	7.47751e-131	0.120879	0.141951
erbin	0.130736	0.00535314	24.4223	1.31383e-130	0.120243	0.141228
ereg	0.131387	0.00538191	24.4127	1.66925e-130	0.120839	0.141936
decr1	0.130393	0.00534941	24.3752	4.03921e-130	0.119908	0.140878
srpk2	0.129503	0.0053138	24.371	4.46602e-130	0.119087	0.139918
akt1s1	0.1301	0.00534159	24.356	6.75922e-130	0.11963	0.14057
cstb	0.135186	0.00555111	24.3529	7.0901e-130	0.124305	0.146066
dab2	0.129653	0.0053262	24.3425	8.61096e-130	0.119213	0.140092
serpine1	0.130175	0.00535264	24.3198	1.47079e-129	0.119684	0.140666
pdlim7	0.130401	0.00536434	24.309	1.94282e-129	0.119887	0.140916
ythdf3	0.129932	0.00535774	24.2513	8.16715e-129	0.119431	0.140433
chmp1a	0.130245	0.00537153	24.2473	8.74882e-129	0.119717	0.140774
cnst	0.128771	0.00531181	24.2424	9.63664e-129	0.11836	0.139182
nid1	0.127006	0.00524071	24.2345	1.16235e-128	0.116734	0.137278
cd22	-0.126188	0.0052094	-24.2231	1.4871e-128	-0.136398	-0.115977
cdkn2d	0.129488	0.00534945	24.2058	2.33882e-128	0.119003	0.139973
ica1	0.129609	0.00536376	24.1639	6.54939e-128	0.119096	0.140123
nsfl1c	0.127798	0.00529093	24.1543	7.71043e-128	0.117428	0.138169
timp1	0.126521	0.00524206	24.1357	1.25622e-127	0.116246	0.136795
hgs	0.130541	0.00541037	24.1279	1.56658e-127	0.119936	0.141145
il1b	0.129623	0.00538583	24.0675	6.55304e-127	0.119067	0.14018
stk24	0.128339	0.00533324	24.064	7.13475e-127	0.117886	0.138792
fcar	0.128923	0.00535825	24.0607	7.30837e-127	0.118421	0.139426
impa1	0.128429	0.00533806	24.0591	7.68841e-127	0.117966	0.138892
hnrnpk	0.127406	0.00530235	24.0281	1.65896e-126	0.117013	0.137798
clpp	0.12877	0.00536153	24.0173	2.07793e-126	0.118261	0.139278
ppcdc	0.127808	0.00532398	24.0061	2.59348e-126	0.117373	0.138243
susd1	0.129569	0.00540128	23.9885	4.19621e-126	0.118982	0.140155
lrig1	0.12575	0.00526438	23.887	4.34424e-125	0.115432	0.136069
irak4	0.127718	0.00535064	23.8697	6.64176e-125	0.117231	0.138205
ca13	0.128715	0.00539833	23.8434	1.25549e-124	0.118134	0.139296
ntrk2	-0.122465	0.00514262	-23.8138	2.45427e-124	-0.132545	-0.112386
tarbp2	0.128067	0.00537836	23.8115	2.74257e-124	0.117525	0.138609
htra2	0.125966	0.00529773	23.7773	5.75254e-124	0.115582	0.136349
eif4b	0.125177	0.00527685	23.7218	2.15562e-123	0.114834	0.135519
irak1	0.126843	0.0053615	23.658	9.79445e-123	0.116334	0.137351
abl1	0.126247	0.0053371	23.6546	1.03152e-122	0.115786	0.136708
bin2	0.125053	0.00529291	23.6264	1.96308e-122	0.114678	0.135427
mavs	0.127632	0.00540592	23.6097	3.06364e-122	0.117036	0.138228
col18a1	0.119545	0.00506609	23.5971	3.8511e-122	0.109615	0.129475
fcrl6	-0.124986	0.00530218	-23.5726	6.89385e-122	-0.135379	-0.114594
samd9l	0.125993	0.00536658	23.4774	6.27573e-121	0.115475	0.136512
map4k5	0.125889	0.00536735	23.4546	1.08001e-120	0.115369	0.136409
src	0.124352	0.00530976	23.4195	2.37908e-120	0.113945	0.134759
vps53	0.125122	0.00534941	23.3899	4.77385e-120	0.114637	0.135607
stat5b	0.124914	0.00534705	23.3613	9.21838e-120	0.114434	0.135395
wwp2	0.12516	0.00535782	23.3603	9.48475e-120	0.114659	0.135662
camkk1	0.125434	0.00538207	23.306	3.43238e-119	0.114885	0.135983
timp3	0.124793	0.00535593	23.2999	3.70791e-119	0.114295	0.135291
lgmn	0.125085	0.00537489	23.2721	7.02186e-119	0.11455	0.13562
qdpr	0.124745	0.00536072	23.2702	7.48701e-119	0.114238	0.135252
mitd1	0.125158	0.00538213	23.2544	1.0815e-118	0.114609	0.135708
ddah1	0.12318	0.0052985	23.248	1.24679e-118	0.112794	0.133565
fli1	0.125618	0.00541151	23.2131	2.88792e-118	0.115011	0.136225
casp8	0.122071	0.00526361	23.1914	4.45403e-118	0.111754	0.132388
dcn	-0.113934	0.00491452	-23.1831	5.67081e-118	-0.123566	-0.104301
treml2	0.123043	0.00531317	23.158	9.6671e-118	0.112629	0.133457
prdx5	0.123031	0.00531407	23.1519	1.08588e-117	0.112615	0.133447
tnfsf13	0.117332	0.0050685	23.1491	1.17383e-117	0.107397	0.127266
cetn2	0.124888	0.005395	23.1488	1.25551e-117	0.114313	0.135462
tbc1d23	0.122839	0.00531975	23.0911	4.50231e-117	0.112412	0.133266
tbc1d5	0.122747	0.00531787	23.0819	5.51124e-117	0.112323	0.13317
sh2b3	0.124735	0.0054108	23.053	1.11271e-116	0.11413	0.135341
lrrn1	-0.123187	0.00534549	-23.0451	1.3171e-116	-0.133664	-0.11271
vstm1	0.123903	0.00537809	23.0384	1.55146e-116	0.113361	0.134444
ccl28	0.120342	0.00522458	23.0339	1.65375e-116	0.110102	0.130583
rnaset2	0.120299	0.00523129	22.9961	3.80515e-116	0.110045	0.130552
ctss	0.131769	0.00572823	23.0034	5.61271e-116	0.120541	0.142997
usp8	0.12401	0.00539753	22.9753	6.41556e-116	0.113431	0.134589
egln1	0.121396	0.00528691	22.9617	8.45546e-116	0.111034	0.131759
cc2d1a	0.122848	0.00535077	22.9589	9.10111e-116	0.11236	0.133336
ccn2	0.124854	0.00545273	22.8975	3.60164e-115	0.114166	0.135541
cep43	0.122603	0.00536761	22.8413	1.34806e-114	0.112083	0.133124
gys1	0.123596	0.0054138	22.8298	1.71872e-114	0.112985	0.134207
lyn	0.121695	0.00533366	22.8163	2.26815e-114	0.11124	0.132149
robo2	-0.11394	0.00499595	-22.8065	2.75085e-114	-0.123733	-0.104148
eno2	0.121722	0.00533765	22.8044	2.88396e-114	0.11126	0.132184
clip2	0.121863	0.00534688	22.7915	3.94422e-114	0.111383	0.132343
cd40lg	0.122199	0.00536717	22.7679	6.52656e-114	0.11168	0.132719
comt	0.123095	0.0054138	22.7373	1.40395e-113	0.112484	0.133706
tnc	0.12111	0.00533632	22.6954	3.36891e-113	0.11065	0.131569
stx4	0.120823	0.00532362	22.6956	3.41231e-113	0.110388	0.131257
eif4ebp1	0.120176	0.00529851	22.681	4.67864e-113	0.10979	0.130561
casp2	0.120461	0.00532733	22.6119	2.2034e-112	0.110019	0.130903
cert	0.120283	0.00532959	22.5689	6.00373e-112	0.109837	0.130729
ccl7	0.118512	0.00525626	22.5468	9.41575e-112	0.108209	0.128814
mgll	0.121162	0.00537997	22.521	1.65619e-111	0.110617	0.131707
spink1	0.117666	0.00523357	22.4829	3.87937e-111	0.107408	0.127924
cntn5	-0.112778	0.00502136	-22.4597	6.45824e-111	-0.122621	-0.102936
l1cam	-0.115846	0.00517348	-22.3923	2.87665e-110	-0.125986	-0.105706
sod1	0.117513	0.00525035	22.3819	3.77919e-110	0.107222	0.127803
tnfrsf13c	-0.120025	0.00536422	-22.375	4.37361e-110	-0.130539	-0.109511
cpxm1	0.11871	0.00530636	22.3713	4.57212e-110	0.10831	0.129111
dars1	0.119435	0.00534059	22.3637	5.53036e-110	0.108968	0.129903
ccl23	0.117684	0.00526271	22.3618	5.62273e-110	0.107369	0.127999
ptpn6	0.12018	0.00537877	22.3433	8.48436e-110	0.109637	0.130722
btc	0.120962	0.00542087	22.3141	1.69702e-109	0.110337	0.131587
prtfdc1	0.120087	0.00538454	22.3021	2.2075e-109	0.109533	0.130641
ccl14	0.117857	0.00529275	22.2676	4.532e-109	0.107483	0.128231
mad1l1	0.117212	0.00526444	22.2649	4.89142e-109	0.106894	0.127531
atxn10	0.118884	0.0053444	22.2446	7.8273e-109	0.108409	0.129359
egf	0.120286	0.0054149	22.2138	1.47824e-108	0.109672	0.130899
txnrd1	0.118351	0.00533288	22.1926	2.34552e-108	0.107898	0.128803
pmvk	0.119531	0.00539737	22.1463	6.77114e-108	0.108952	0.13011
anxa11	0.118878	0.00537008	22.1371	7.96431e-108	0.108352	0.129403
qpct	0.118028	0.0053501	22.0608	4.1793e-107	0.107541	0.128514
map2k6	0.118351	0.00536677	22.0526	5.02589e-107	0.107832	0.12887
rp2	0.117827	0.00534499	22.0443	6.04592e-107	0.10735	0.128303
angpt1	0.121009	0.00549902	22.0056	1.40085e-106	0.110231	0.131787
glo1	0.116786	0.00531328	21.9801	2.50095e-106	0.106372	0.127201
gne	0.11845	0.00539384	21.9603	3.8799e-106	0.107878	0.129023
txlna	0.117748	0.00536637	21.9418	5.62936e-106	0.10723	0.128266
casp10	0.116747	0.00533356	21.889	1.81484e-105	0.106293	0.127201
fkbp1b	0.116039	0.00530493	21.8739	2.40321e-105	0.105642	0.126437
skap1	-0.117392	0.00536834	-21.8674	2.82763e-105	-0.127914	-0.106869
sf3b4	0.117078	0.0053571	21.8547	3.69659e-105	0.106578	0.127578
rnf41	0.117877	0.00541153	21.7826	1.80322e-104	0.107271	0.128484
cracr2a	0.117375	0.00539372	21.7614	2.84839e-104	0.106803	0.127947
tdrkh	0.117325	0.00539531	21.7457	3.9863e-104	0.10675	0.1279
dnajb1	0.115453	0.00531907	21.7054	9.18787e-104	0.105027	0.125878
lbp	0.114427	0.00529076	21.6278	4.77382e-103	0.104057	0.124797
ctf1	0.116596	0.00539413	21.6154	6.44788e-103	0.106024	0.127169
inpp1	0.114295	0.00530943	21.5267	4.18427e-102	0.103888	0.124701
ptx3	0.115495	0.00537159	21.5011	7.18798e-102	0.104966	0.126023
yes1	0.11489	0.00535094	21.4709	1.37045e-101	0.104402	0.125378
gopc	0.114982	0.00536842	21.4182	4.175e-101	0.104459	0.125504
il10	0.11555	0.00539965	21.3995	6.35701e-101	0.104966	0.126133
f9	0.111855	0.00522918	21.3906	7.4237e-101	0.101606	0.122105
tpp1	0.115879	0.00542461	21.3618	1.38663e-100	0.105247	0.126512
adam8	0.113652	0.00532366	21.3484	1.79953e-100	0.103217	0.124086
ppp1r9b	0.113892	0.00534047	21.3263	2.85374e-100	0.103425	0.12436
akr1b1	0.115735	0.0054286	21.3196	3.46803e-100	0.105095	0.126376
wasf1	0.114677	0.00538148	21.3097	4.237e-100	0.10413	0.125225
fgf2	0.114235	0.00536836	21.2792	7.84373e-100	0.103712	0.124757
tacc3	0.11401	0.00535901	21.2744	8.72441e-100	0.103506	0.124514
rabgap1l	0.113244	0.00533161	21.24	1.83174e-99	0.102793	0.123694
sult1a1	0.113404	0.00534156	21.2305	2.14855e-99	0.102934	0.123874
erp44	0.112969	0.0053217	21.2281	2.3165e-99	0.102539	0.1234
st6gal1	0.110693	0.00521808	21.2133	3.0726e-99	0.100465	0.12092
grpel1	0.112896	0.00532491	21.2014	4.04234e-99	0.102459	0.123333
ipcef1	0.113734	0.00536934	21.1822	6.08428e-99	0.10321	0.124258
spint2	0.112238	0.00530764	21.1465	1.25875e-98	0.101835	0.122641
mvk	0.112019	0.00529717	21.147	1.28646e-98	0.101637	0.122402
mgmt	0.113489	0.00538133	21.0893	4.19912e-98	0.102941	0.124036
tjap1	0.111441	0.0052879	21.0747	5.65758e-98	0.101076	0.121805
pak4	0.113573	0.00538939	21.0733	6.04608e-98	0.103009	0.124136
bach1	0.111815	0.00532362	21.0036	2.50265e-97	0.101381	0.12225
lat2	0.111797	0.00534482	20.9169	1.51637e-96	0.101321	0.122273
hspb1	0.112454	0.0053948	20.8449	6.81319e-96	0.10188	0.123028
bcr	0.111273	0.00534187	20.8303	9.04214e-96	0.100802	0.121743
s100a11	0.110779	0.00531942	20.8253	1.01012e-95	0.100352	0.121205
pecam1	0.110899	0.00532654	20.82	1.11414e-95	0.100459	0.121339
cd300e	0.107069	0.00514445	20.8126	1.28779e-95	0.0969862	0.117153
abhd14b	0.110023	0.0052928	20.7873	2.21819e-95	0.099649	0.120397
axin1	0.110486	0.0053323	20.7201	8.71157e-95	0.100035	0.120938
mansc1	0.109394	0.00528309	20.7065	1.14518e-94	0.0990393	0.119749
gdf15	0.0953204	0.00461713	20.645	3.98585e-94	0.0862707	0.10437
cdkn1a	0.110095	0.00533637	20.6311	5.41746e-94	0.0996354	0.120554
apex1	0.109527	0.00531042	20.6248	6.06509e-94	0.099118	0.119935
ccl3	0.107387	0.00521257	20.6016	9.84439e-94	0.0971703	0.117604
akt3	0.110991	0.00539407	20.5766	1.69948e-93	0.100419	0.121564
aoc3	-0.105843	0.00515005	-20.5518	2.69062e-93	-0.115937	-0.0957487
ppp3r1	0.109318	0.00533895	20.4756	1.285e-92	0.0988537	0.119783
itga6	0.109183	0.00533294	20.4734	1.33402e-92	0.0987307	0.119636
inppl1	0.108921	0.0053239	20.459	1.79548e-92	0.0984864	0.119356
ogfr	0.10716	0.00525032	20.4103	4.80747e-92	0.0968697	0.117451
dctn1	0.108745	0.00533343	20.3892	7.22953e-92	0.0982909	0.119198
gfer	0.109908	0.00539192	20.3838	8.40382e-92	0.0993397	0.120476
vegfc	0.10678	0.00527536	20.2412	1.4312e-90	0.0964399	0.11712
rad23b	0.10558	0.00523414	20.1714	5.97899e-90	0.0953211	0.115839
tnfrsf1b	0.104676	0.00519746	20.1399	1.0905e-89	0.094489	0.114863
nt5c3a	0.107631	0.0053591	20.0837	3.35339e-89	0.0971266	0.118135
cntn4	-0.104674	0.00521205	-20.0831	3.38234e-89	-0.11489	-0.0944582
zbtb16	0.108329	0.00540026	20.06	5.51054e-89	0.0977444	0.118914
omd	-0.104927	0.00523485	-20.0439	7.33152e-89	-0.115187	-0.0946663
arhgef12	0.10693	0.00534623	20.001	1.73061e-88	0.096451	0.117409
birc2	0.10844	0.00542858	19.9758	2.9234e-88	0.0978002	0.119081
dctn6	0.107766	0.00539867	19.9616	3.87146e-88	0.0971846	0.118348
ccl4	0.106666	0.00535826	19.9068	1.11009e-87	0.0961636	0.117168
dpp6	-0.102754	0.00516942	-19.8774	1.99826e-87	-0.112887	-0.0926222
aif1	0.106831	0.00537774	19.8654	2.5872e-87	0.0962901	0.117371
padi4	0.106625	0.00537234	19.8471	3.71246e-87	0.0960952	0.117155
nid2	0.105986	0.00534507	19.8288	5.16969e-87	0.0955096	0.116463
igsf8	0.104816	0.00528635	19.8276	5.28754e-87	0.0944541	0.115177
ppme1	0.105042	0.0052993	19.8219	5.94671e-87	0.0946556	0.115429
prkab1	0.106315	0.00537012	19.7975	9.75312e-87	0.0957892	0.11684
tnfsf13b	0.102463	0.0051802	19.7797	1.33834e-86	0.0923095	0.112616
gnly	-0.104272	0.00527338	-19.7734	1.53372e-86	-0.114608	-0.0939364
sirpb1	0.104586	0.00529007	19.7703	1.63198e-86	0.0942175	0.114955
chac2	0.106705	0.00540159	19.7543	2.29023e-86	0.0961172	0.117292
ly9	-0.105554	0.00534642	-19.743	2.81084e-86	-0.116033	-0.0950751
cd46	0.104666	0.00530713	19.7217	4.23635e-86	0.0942638	0.115068
ntrk3	-0.102481	0.00520648	-19.6834	8.82448e-86	-0.112686	-0.0922762
smad1	0.106061	0.00539505	19.6589	1.47523e-85	0.0954861	0.116635
cd2ap	0.104395	0.00532607	19.6008	4.44871e-85	0.0939559	0.114834
s100a4	0.103247	0.00526763	19.6003	4.48243e-85	0.0929223	0.113572
lta	-0.103471	0.00528705	-19.5706	8.00941e-85	-0.113834	-0.0931082
galnt2	-0.101467	0.00522782	-19.409	1.79956e-83	-0.111714	-0.0912203
fgf23	0.102663	0.00529217	19.399	2.18688e-83	0.0922901	0.113036
atp6v1f	0.103077	0.00531689	19.3866	2.86905e-83	0.0926554	0.113498
cntn2	-0.101165	0.00522382	-19.3661	4.10719e-83	-0.111404	-0.0909264
c1qa	0.103061	0.00532432	19.3566	4.94296e-83	0.092625	0.113497
hyou1	0.103062	0.00532449	19.3563	4.94308e-83	0.0926263	0.113499
fus	0.104049	0.00540271	19.2587	3.33223e-82	0.0934596	0.114639
slc27a4	0.103091	0.005361	19.2298	5.76676e-82	0.0925834	0.113599
vps37a	0.1026	0.00533909	19.2168	7.2564e-82	0.0921354	0.113065
bag6	0.103207	0.00537734	19.193	1.15725e-81	0.0926675	0.113747
cxcl3	0.103734	0.00540686	19.1855	1.3101e-81	0.0931359	0.114331
ctsv	-0.0971199	0.00508054	-19.116	4.87868e-81	-0.107078	-0.0871618
tbl1x	0.103468	0.00542095	19.0867	8.75145e-81	0.0928429	0.114093
asgr1	0.100191	0.00525457	19.0674	1.24021e-80	0.0898921	0.11049
relt	0.0915163	0.00481973	18.9879	5.53266e-80	0.0820694	0.100963
dsc2	0.0982359	0.00517455	18.9844	5.96364e-80	0.0880936	0.108378
timd4	0.101258	0.00533524	18.9791	6.49934e-80	0.0908007	0.111715
polr2f	0.0994922	0.0052487	18.9556	1.02076e-79	0.0892046	0.10978
reg3a	0.0980605	0.0051739	18.9529	1.05589e-79	0.0879195	0.108202
dapp1	0.101874	0.00537773	18.9436	1.27422e-79	0.0913332	0.112414
nampt	0.102413	0.00541814	18.9019	2.84573e-79	0.0917937	0.113033
dll1	0.0969322	0.00513433	18.8792	4.24753e-79	0.0868688	0.106996
ccl20	0.0999029	0.0053002	18.8489	7.44022e-79	0.0895143	0.110291
itih3	0.0942358	0.00500268	18.8371	9.33748e-79	0.0844304	0.104041
mzt1	0.10129	0.00538912	18.7953	2.09133e-78	0.0907273	0.111853
sparc	0.100033	0.00533635	18.7457	5.14518e-78	0.0895739	0.110493
havcr2	0.0970328	0.00518646	18.7089	1.02211e-77	0.0868672	0.107198
tnfrsf11a	0.0972584	0.00519938	18.7058	1.0723e-77	0.0870674	0.107449
calcoco1	0.0987322	0.00531994	18.5589	1.63079e-76	0.088305	0.109159
comp	-0.0950203	0.00514292	-18.4759	7.59752e-76	-0.105101	-0.08494
acox1	0.0984192	0.00534158	18.4251	1.91022e-75	0.0879495	0.108889
myoc	-0.0958133	0.00520672	-18.4018	2.92512e-75	-0.106019	-0.0856079
shmt1	0.099153	0.00540211	18.3545	6.92527e-75	0.0885647	0.109741
tnxb	-0.0963414	0.00527205	-18.274	3.00327e-74	-0.106675	-0.086008
fut8	0.0985245	0.0054071	18.2213	7.84764e-74	0.0879264	0.109123
npdc1	0.0931783	0.00512709	18.1737	1.84435e-73	0.083129	0.103228
cd14	0.0947695	0.00522362	18.1425	3.28838e-73	0.084531	0.105008
rassf2	0.0976756	0.00538747	18.1302	4.12466e-73	0.087116	0.108235
ilkap	0.0973599	0.00537037	18.1291	4.20927e-73	0.0868338	0.107886
serpina9	-0.0964607	0.00532762	-18.1058	6.32363e-73	-0.106903	-0.0860184
kyat1	0.0973283	0.00537917	18.0936	7.82207e-73	0.086785	0.107872
tff3	0.0962334	0.00532123	18.0848	9.15208e-73	0.0858037	0.106663
sumf2	0.0963477	0.00533952	18.0442	1.88141e-72	0.0858821	0.106813
cdon	-0.095922	0.00532135	-18.0259	2.63189e-72	-0.106352	-0.0854919
adm	0.0896634	0.0049774	18.0141	3.23061e-72	0.0799075	0.0994193
foxo1	0.0966592	0.00536915	18.0027	3.99366e-72	0.0861354	0.107183
mzb1	0.0963867	0.00535856	17.9874	5.22822e-72	0.0858838	0.10689
clec4a	0.0958852	0.0053394	17.958	8.86934e-72	0.0854198	0.106351
lgals1	0.0935502	0.00521395	17.9423	1.17242e-71	0.0833307	0.10377
cxcl9	0.0904441	0.00504508	17.9272	1.5303e-71	0.0805556	0.100333
rrm2b	0.0960836	0.00537544	17.8746	3.98712e-71	0.0855476	0.10662
tst	0.0964534	0.00540068	17.8595	5.21561e-71	0.0858678	0.107039
cant1	0.094983	0.00532399	17.8406	7.17092e-71	0.0845478	0.105418
aprt	0.0952723	0.00535625	17.7871	1.85552e-70	0.0847739	0.105771
il18	0.0936681	0.00527452	17.7586	3.05945e-70	0.0833299	0.104006
cd34	-0.0938307	0.00528777	-17.7448	3.87464e-70	-0.104195	-0.0834665
cpped1	0.0943251	0.00531766	17.7381	4.35527e-70	0.0839023	0.104748
reg1a	0.0938442	0.00530464	17.6909	1.00922e-69	0.0834469	0.104241
bcan	-0.0924859	0.00523007	-17.6835	1.15234e-69	-0.102737	-0.0822348
crh	-0.0960588	0.0054421	-17.651	2.0645e-69	-0.106725	-0.0853921
oscar	0.0944748	0.00535418	17.645	2.24946e-69	0.0839804	0.104969
trim5	0.094055	0.00535324	17.5697	8.42621e-69	0.0835625	0.104548
serpinb8	0.0930996	0.00531524	17.5156	2.14673e-68	0.0826815	0.103518
bmp4	-0.0919394	0.00525134	-17.5078	2.49332e-68	-0.102232	-0.0816466
clec4g	0.0931766	0.00532244	17.5064	2.54332e-68	0.0827445	0.103609
cct5	0.0947976	0.0054184	17.4955	3.12175e-68	0.0841773	0.105418
tank	0.0939262	0.00536921	17.4935	3.21842e-68	0.0834024	0.10445
mcam	-0.0897146	0.00513226	-17.4805	3.97038e-68	-0.099774	-0.0796552
reg1b	0.0925204	0.00529791	17.4636	5.30313e-68	0.0821363	0.102904
ikbkg	0.0932267	0.0053468	17.436	8.64403e-68	0.0827467	0.103707
ang	0.0897321	0.00514774	17.4314	9.35855e-68	0.0796424	0.0998219
xrcc4	0.0938298	0.00538303	17.4307	9.6143e-68	0.0832789	0.104381
adgrg2	-0.0851472	0.00490784	-17.3492	3.86759e-67	-0.0947668	-0.0755277
egfr	-0.0893976	0.00516507	-17.3081	7.80124e-67	-0.0995213	-0.0792739
icoslg	-0.0920551	0.00532233	-17.296	9.7129e-67	-0.102487	-0.0816232
vwa1	0.0917091	0.00531674	17.2491	2.1566e-66	0.0812881	0.10213
il2ra	0.0918177	0.00533139	17.2221	3.4603e-66	0.081368	0.102267
btn3a2	0.0917663	0.0053301	17.2166	3.78729e-66	0.0813191	0.102213
maged1	0.0921997	0.00536106	17.198	5.27957e-66	0.0816919	0.102708
cdc27	0.0921808	0.00536309	17.188	6.26642e-66	0.081669	0.102693
stx6	0.0932585	0.00542596	17.1874	6.32777e-66	0.0826234	0.103894
omg	-0.0918167	0.00535105	-17.1586	1.0227e-65	-0.102305	-0.0813285
kit	-0.0890694	0.00521792	-17.0699	4.60839e-65	-0.0992967	-0.0788421
rspo1	0.0888081	0.00520436	17.0642	5.11421e-65	0.0786074	0.0990088
dpp7	0.0916813	0.00537301	17.0633	5.19211e-65	0.08115	0.102213
sit1	-0.0920112	0.00540025	-17.0383	7.97883e-65	-0.102596	-0.0814265
edil3	-0.089789	0.00528531	-16.9884	1.85787e-64	-0.100148	-0.0794296
lap3	0.0914338	0.00538548	16.9778	2.22053e-64	0.0808781	0.101989
nos3	0.0894796	0.00528123	16.943	4.01406e-64	0.0791283	0.099831
fst	0.0891248	0.00527738	16.8881	9.95176e-64	0.078781	0.0994687
galnt7	-0.0892723	0.00529846	-16.8487	1.93543e-63	-0.0996574	-0.0788871
pik3ap1	0.0901847	0.00535576	16.8388	2.28031e-63	0.0796872	0.100682
ltbr	0.0887493	0.00527823	16.8142	3.45093e-63	0.0784038	0.0990948
cpe	-0.0901663	0.0053633	-16.8117	3.58451e-63	-0.100679	-0.0796541
itgb2	-0.0870208	0.005179	-16.8026	4.1914e-63	-0.0971718	-0.0768697
dnph1	0.0900111	0.00535815	16.7989	4.43522e-63	0.0795089	0.100513
nfkbie	0.0906267	0.00539825	16.7882	5.39442e-63	0.0800459	0.101207
irag2	0.0901468	0.00537363	16.7758	6.61117e-63	0.0796143	0.100679
atg4a	0.0900381	0.00537515	16.7508	1.00619e-62	0.0795027	0.100574
bank1	0.0895054	0.00534463	16.7468	1.06186e-62	0.0790298	0.0999811
sestd1	0.0899741	0.00537275	16.7464	1.08316e-62	0.0794433	0.100505
prtg	-0.0891688	0.00533333	-16.7191	1.67299e-62	-0.0996223	-0.0787153
psme1	0.0889146	0.00532554	16.6959	2.48786e-62	0.0784764	0.0993528
lsp1	0.0883315	0.00529297	16.6885	2.80354e-62	0.0779571	0.0987059
map3k5	0.0899772	0.0053943	16.6801	3.26493e-62	0.0794042	0.10055
lpcat2	0.0889193	0.00534085	16.6489	5.41421e-62	0.0784511	0.0993875
rrm2	0.0901962	0.00543093	16.6079	1.07927e-61	0.0795514	0.100841
blmh	0.0882352	0.00531403	16.6042	1.1241e-61	0.0778195	0.0986509
mapk9	0.0881258	0.00531383	16.5842	1.5755e-61	0.0777105	0.0985411
clta	0.0889445	0.00536408	16.5815	1.66331e-61	0.0784307	0.0994583
ren	0.0849	0.00512258	16.5737	1.87239e-61	0.0748596	0.0949404
klrd1	-0.0864151	0.0052213	-16.5505	2.72876e-61	-0.096649	-0.0761811
tpmt	0.0895968	0.00541518	16.5455	3.0218e-61	0.0789828	0.100211
enpp2	-0.0710154	0.00430497	-16.4961	6.67023e-61	-0.0794533	-0.0625775
pvalb	0.0885254	0.00538332	16.4444	1.56613e-60	0.0779739	0.0990769
lair1	0.084629	0.00515471	16.4178	2.42465e-60	0.0745256	0.0947324
sod2	0.0855871	0.00523606	16.3457	7.85901e-60	0.0753242	0.0958499
tfrc	0.0874218	0.0053491	16.3433	8.1578e-60	0.0769374	0.0979062
ambp	0.0826815	0.00506273	16.3314	9.88183e-60	0.0727584	0.0926046
scrn1	0.0873456	0.00534858	16.3306	1.00567e-59	0.0768623	0.097829
cxcl16	0.0855565	0.00524071	16.3254	1.08849e-59	0.0752846	0.0958285
cd300c	0.0863203	0.00529335	16.3073	1.46081e-59	0.0759452	0.0966954
hdgf	0.0869723	0.00535331	16.2465	3.92152e-59	0.0764797	0.097465
wars	0.0791307	0.00487136	16.2441	4.08952e-59	0.0695827	0.0886787
cd8a	-0.0862528	0.00531551	-16.2266	5.39779e-59	-0.0966714	-0.0758342
nfasc	-0.0823948	0.00508176	-16.2138	6.63205e-59	-0.0923552	-0.0724344
arhgap25	0.0876907	0.00540851	16.2135	6.79266e-59	0.0770898	0.0982915
pla2g2a	0.0840327	0.00520031	16.1592	1.61201e-58	0.0738399	0.0942255
il19	0.0860803	0.00535143	16.0855	5.32194e-58	0.0755913	0.0965693
ckap4	0.0841386	0.00523575	16.07	6.71625e-58	0.0738763	0.0944008
gzmb	-0.0847736	0.00527669	-16.0657	7.23138e-58	-0.0951161	-0.0744311
iqgap2	0.0848568	0.00528684	16.0506	9.21986e-58	0.0744944	0.0952192
myo9b	0.0860064	0.00536316	16.0365	1.16165e-57	0.0754944	0.0965184
lgals9	0.0823508	0.00513775	16.0286	1.30756e-57	0.0722806	0.0924209
golm2	0.084693	0.00528404	16.0281	1.31171e-57	0.0743361	0.0950499
capg	0.084848	0.00529663	16.0193	1.52232e-57	0.0744665	0.0952296
lilrb4	0.0830375	0.00518388	16.0184	1.551e-57	0.0728769	0.0931981
igfbp2	0.0840776	0.00524976	16.0155	1.60169e-57	0.0737879	0.0943673
dctn2	0.0836707	0.00523197	15.9922	2.34116e-57	0.0734159	0.0939256
cd300lf	0.0851449	0.00532707	15.9834	2.67366e-57	0.0747037	0.0955861
cst3	0.0792583	0.00497804	15.9216	7.16718e-57	0.0695012	0.0890155
ddc	-0.0850698	0.00539127	-15.7792	6.81116e-56	-0.0956369	-0.0745028
dkk3	-0.0807852	0.0051246	-15.7642	8.57072e-56	-0.0908295	-0.0707408
ccl18	0.082468	0.00523551	15.7517	1.05506e-55	0.0722062	0.0927298
dner	-0.0837192	0.00533266	-15.6993	2.38495e-55	-0.0941714	-0.073267
serpinb9	0.084233	0.0053695	15.6873	2.88465e-55	0.0737086	0.0947574
pear1	0.0835577	0.00534002	15.6475	5.33048e-55	0.0730911	0.0940243
thbs4	-0.082661	0.00532172	-15.5328	3.18515e-54	-0.0930917	-0.0722302
cd302	0.0785725	0.0050856	15.45	1.14681e-53	0.0686045	0.0885404
col1a1	-0.0828645	0.00536388	-15.4486	1.16298e-53	-0.0933779	-0.0723511
acta2	0.0763964	0.00494837	15.4387	1.37236e-53	0.0666974	0.0860954
furin	0.0807603	0.00523679	15.4217	1.7661e-53	0.0704961	0.0910246
fstl3	0.0788027	0.00512319	15.3816	3.28045e-53	0.0687611	0.0888443
cxcl1	0.0829061	0.00542186	15.2911	1.30935e-52	0.072279	0.0935331
notch3	-0.0771336	0.00505238	-15.2668	1.88502e-52	-0.0870364	-0.0672308
fgfbp1	-0.0798466	0.00523559	-15.2507	2.41533e-52	-0.0901085	-0.0695847
cdh5	-0.0807573	0.00533095	-15.1488	1.12947e-51	-0.0912061	-0.0703085
sele	0.0797623	0.00529289	15.0697	3.7208e-51	0.069388	0.0901365
tigar	0.0800286	0.00531292	15.063	4.17391e-51	0.0696151	0.0904421
baiap2	0.0807697	0.00537152	15.0367	6.19475e-51	0.0702413	0.091298
ccl8	0.0800379	0.00533086	15.0141	8.58983e-51	0.0695893	0.0904866
pxn	0.0804981	0.00537444	14.9779	1.49219e-50	0.069964	0.0910322
gfra1	0.0766357	0.00512468	14.9542	2.10178e-50	0.0665912	0.0866803
nell1	-0.0796415	0.00534149	-14.91	4.07213e-50	-0.090111	-0.069172
il1rl1	0.0746123	0.00500643	14.9033	4.48766e-50	0.0647995	0.084425
lrpap1	0.0791987	0.00533049	14.8577	8.83309e-50	0.0687507	0.0896466
erbb2	-0.0755541	0.00509329	-14.8341	1.25654e-49	-0.0855371	-0.065571
nell2	-0.0781887	0.00527665	-14.8179	1.59527e-49	-0.0885311	-0.0678463
cep85	0.0796508	0.00537591	14.8162	1.651e-49	0.0691138	0.0901878
ebi3_il27	0.0768344	0.00519602	14.7872	2.50905e-49	0.06665	0.0870188
fkbp7	0.0799258	0.00541498	14.7601	3.78099e-49	0.0693123	0.0905394
prok1	0.0572441	0.00388064	14.7512	4.27759e-49	0.0496379	0.0648502
il17c	0.0780741	0.00532259	14.6684	1.45022e-48	0.0676416	0.0885065
klk4	0.073787	0.00504061	14.6385	2.22628e-48	0.0639072	0.0836668
pgf	0.070203	0.00479977	14.6263	2.65703e-48	0.0607953	0.0796107
cd5	-0.0771737	0.00528032	-14.6153	3.12493e-48	-0.0875233	-0.0668241
cxcl12	0.0773209	0.00529031	14.6156	3.14053e-48	0.0669517	0.0876901
gfra3	-0.0763072	0.00522105	-14.6153	3.14438e-48	-0.0865407	-0.0660738
erbb4	-0.0754789	0.00519768	-14.5216	1.22264e-47	-0.0856665	-0.0652913
reg4	0.0744591	0.00515958	14.4312	4.52057e-47	0.0643462	0.0845721
tnfaip8	0.0769846	0.00535058	14.3881	8.46137e-47	0.0664973	0.0874719
glrx	0.0772298	0.00536786	14.3875	8.50646e-47	0.0667087	0.087751
angptl3	0.0712328	0.00495208	14.3844	8.86499e-47	0.0615266	0.0809391
dlk1	-0.0753785	0.00524717	-14.3656	1.15852e-46	-0.0856632	-0.0650939
clec11a	0.0757468	0.00527634	14.3559	1.33574e-46	0.065405	0.0860886
podxl	-0.0760437	0.00529901	-14.3505	1.44472e-46	-0.0864299	-0.0656574
ccn4	0.0759086	0.00529041	14.3483	1.48441e-46	0.0655392	0.086278
spock1	-0.0755009	0.00529121	-14.2691	4.62794e-46	-0.0858719	-0.06513
faslg	-0.0730055	0.00511759	-14.2656	4.84024e-46	-0.0830361	-0.0629748
ak1	0.0752961	0.00528372	14.2506	6.01404e-46	0.0649398	0.0856523
chgb	0.0745084	0.0052347	14.2336	7.64762e-46	0.0642482	0.0847686
flt3lg	-0.0730049	0.00513537	-14.2161	9.78889e-46	-0.0830704	-0.0629394
grk5	0.0767437	0.00540269	14.2047	1.16067e-45	0.0661542	0.0873332
prkra	0.0764134	0.00538318	14.1948	1.33751e-45	0.0658621	0.0869646
mrpl46	0.0756477	0.00532979	14.1934	1.36542e-45	0.0652011	0.0860943
ccl16	0.0727779	0.00513383	14.1762	1.72406e-45	0.0627155	0.0828404
traf2	0.0755163	0.00533605	14.1521	2.43289e-45	0.0650575	0.0859752
fcer2	-0.0755571	0.00534678	-14.1313	3.26089e-45	-0.086037	-0.0650773
matn3	0.0751647	0.00532265	14.1217	3.74775e-45	0.0647321	0.0855972
rnase3	0.0755253	0.00537322	14.0559	9.44917e-45	0.0649936	0.086057
nfatc1	0.0749292	0.00534265	14.0247	1.46188e-44	0.0644574	0.085401
stxbp3	0.0759781	0.00542157	14.014	1.70919e-44	0.0653516	0.0866046
nudt2	0.0745374	0.00531892	14.0136	1.70954e-44	0.0641121	0.0849626
psme2	0.0741036	0.00530636	13.9651	3.3773e-44	0.063703	0.0845043
fcrl2	-0.0740364	0.00534743	-13.8452	1.77664e-43	-0.0845176	-0.0635553
ddx58	0.0745887	0.00543034	13.7356	8.12374e-43	0.0639451	0.0852324
hmox2	0.0736092	0.00536894	13.7102	1.15015e-42	0.0630859	0.0841325
itgb7	-0.0734021	0.00535721	-13.7016	1.28394e-42	-0.0839024	-0.0629018
foxo3	0.0738618	0.00541218	13.6473	2.71733e-42	0.0632538	0.0844699
mmp10	0.0747802	0.00548022	13.6455	2.77187e-42	0.0640388	0.0855216
pi3	0.0699308	0.00512971	13.6325	3.3172e-42	0.0598764	0.0799853
psip1	0.072525	0.00532286	13.6252	3.6551e-42	0.062092	0.082958
ccl13	0.0719374	0.00529786	13.5786	6.86805e-42	0.0615535	0.0823214
psrc1	0.073735	0.00543016	13.5788	6.90657e-42	0.0630918	0.0843783
itgb5	0.0697862	0.00513989	13.5774	6.99523e-42	0.0597119	0.0798606
pdp1	0.0729707	0.00541822	13.4676	3.10504e-41	0.0623508	0.0835906
gmpr	0.0705505	0.00526284	13.4054	7.10651e-41	0.0602352	0.0808659
aarsd1	0.0698944	0.00529503	13.2	1.09774e-39	0.0595159	0.0802728
paep	0.0653657	0.00495927	13.1805	1.42015e-39	0.0556454	0.0750861
igf2r	0.0691811	0.00525347	13.1687	1.65803e-39	0.0588841	0.079478
jam2	-0.0673252	0.00511925	-13.1514	2.0771e-39	-0.0773591	-0.0572913
chi3l1	0.0690676	0.00525615	13.1403	2.41842e-39	0.0587654	0.0793699
inhbc	0.0696105	0.00530387	13.1245	2.96482e-39	0.0592147	0.0800062
plau	-0.0686276	0.00523718	-13.1039	3.88229e-39	-0.0788927	-0.0583626
wasf3	0.0687319	0.00526734	13.0487	8.04102e-39	0.0584077	0.0790561
tnf	0.0696614	0.00534003	13.0451	8.41705e-39	0.0591947	0.080128
il32	-0.0682335	0.00523671	-13.0299	1.02321e-38	-0.0784977	-0.0579694
crtam	-0.0690561	0.0053004	-13.0285	1.0432e-38	-0.079445	-0.0586671
dusp3	0.0707004	0.00543411	13.0105	1.32321e-38	0.0600493	0.0813514
cd48	-0.0697313	0.00536007	-13.0094	1.33443e-38	-0.0802372	-0.0592254
umod	-0.0677437	0.00521981	-12.9782	1.99968e-38	-0.0779747	-0.0575127
trim21	0.0694863	0.00535542	12.9749	2.09124e-38	0.0589894	0.0799831
tnfrsf6b	0.0682537	0.00526263	12.9695	2.24664e-38	0.0579388	0.0785686
sez6l	-0.065992	0.00509489	-12.9526	2.79214e-38	-0.0759781	-0.0560058
enpp5	-0.0667687	0.0051592	-12.9417	3.21522e-38	-0.0768809	-0.0566565
was	0.0688644	0.0053262	12.9294	3.78852e-38	0.0584248	0.0793039
ca6	-0.0653635	0.00505996	-12.9178	4.38755e-38	-0.0752811	-0.0554458
ndufs6	0.0697277	0.00541309	12.8813	7.05733e-38	0.0591178	0.0803375
arhgap1	0.0691869	0.00541455	12.778	2.66133e-37	0.0585742	0.0797996
stx16	0.0694965	0.00544575	12.7616	3.28039e-37	0.0588226	0.0801703
pten	0.0673424	0.00528275	12.7476	3.9218e-37	0.0569881	0.0776968
il10rb	0.0670631	0.00526834	12.7295	4.9159e-37	0.0567369	0.0773892
mdga1	-0.0669755	0.00526517	-12.7205	5.5235e-37	-0.0772955	-0.0566556
tfpi	0.0664649	0.0052381	12.6888	8.26242e-37	0.0561981	0.0767318
pilra	0.0663529	0.00523791	12.6678	1.07734e-36	0.0560864	0.0766194
ezr	-0.0669316	0.00528609	-12.6618	1.16041e-36	-0.0772925	-0.0565707
siglec5	0.0681665	0.00538632	12.6555	1.26008e-36	0.0576091	0.0787238
vat1	0.0669881	0.00529903	12.6416	1.50399e-36	0.0566018	0.0773744
psmg3	0.0665409	0.0052685	12.63	1.74096e-36	0.0562145	0.0768674
septin9	0.0673629	0.00533624	12.6237	1.88644e-36	0.0569037	0.0778221
pfdn2	0.0667395	0.00529017	12.6158	2.09211e-36	0.0563706	0.0771085
mmp7	0.0612069	0.00488547	12.5284	6.28276e-36	0.0516313	0.0707826
acan	-0.0642802	0.00513262	-12.5239	6.63644e-36	-0.0743403	-0.0542201
slamf8	0.067218	0.00537569	12.5041	8.52665e-36	0.0566815	0.0777545
pdgfc	0.0675603	0.00540532	12.4988	9.10329e-36	0.0569657	0.0781549
hpgds	-0.0678921	0.00543385	-12.4943	9.6373e-36	-0.0785426	-0.0572416
ncan	-0.0629827	0.00504388	-12.487	1.04993e-35	-0.0728688	-0.0530965
ephb4	0.0658202	0.00527428	12.4795	1.15251e-35	0.0554824	0.0761579
mstn	-0.0617666	0.00495308	-12.4703	1.2988e-35	-0.0714748	-0.0520584
smarca2	0.0596363	0.00479271	12.4431	1.82584e-35	0.0502424	0.0690302
ncam2	-0.065934	0.00530466	-12.4294	2.15592e-35	-0.0763313	-0.0555367
c4bpb	0.0639905	0.0051551	12.4131	2.64269e-35	0.0538863	0.0740947
nmnat1	0.0663509	0.00535175	12.398	3.19345e-35	0.0558612	0.0768405
masp1	-0.0660201	0.00534451	-12.3529	5.58659e-35	-0.0764955	-0.0555447
fen1	0.0667885	0.00541803	12.3271	7.70592e-35	0.056169	0.0774081
srp14	0.0649842	0.00530616	12.2469	2.06048e-34	0.0545839	0.0753844
fcgr3b	0.0655977	0.00536318	12.2311	2.49925e-34	0.0550857	0.0761097
tnfrsf10b	0.0625527	0.00513348	12.1852	4.38703e-34	0.0524909	0.0726145
casp1	0.0653952	0.00537113	12.1753	4.96667e-34	0.0548675	0.0759228
gpnmb	-0.0644436	0.0052992	-12.161	5.91616e-34	-0.0748302	-0.0540569
timp4	0.0617656	0.00508084	12.1566	6.21554e-34	0.051807	0.0717243
enah	0.0645987	0.00532252	12.1369	7.92566e-34	0.0541664	0.075031
clstn2	-0.0646842	0.00533522	-12.124	9.22563e-34	-0.0751414	-0.054227
ca14	-0.0619195	0.00510838	-12.1212	9.55203e-34	-0.0719321	-0.0519069
tff1	0.062271	0.00515028	12.0908	1.38375e-33	0.0521763	0.0723657
tnr	-0.0633229	0.00525213	-12.0566	2.09367e-33	-0.0736172	-0.0530285
tmprss5	-0.0640447	0.00533092	-12.0138	3.51098e-33	-0.0744935	-0.053596
ca2	0.0632927	0.00527155	12.0065	3.8306e-33	0.0529603	0.0736251
ager	-0.0644888	0.00537205	-12.0045	3.92151e-33	-0.0750182	-0.0539594
ret	-0.063232	0.00527689	-11.9828	5.09311e-33	-0.0735748	-0.0528891
sost	-0.059445	0.00496338	-11.9767	5.47719e-33	-0.0691733	-0.0497166
msln	0.06294	0.0052623	11.9605	6.65589e-33	0.0526257	0.0732542
arsa	0.0635217	0.00532262	11.9343	9.10636e-33	0.0530892	0.0739542
prdx1	0.061907	0.00518795	11.9329	9.30518e-33	0.0517384	0.0720755
megf10	-0.0643721	0.00541286	-11.8924	1.5014e-32	-0.0749815	-0.0537628
itgb1	-0.0607036	0.00515168	-11.7833	5.48876e-32	-0.0708011	-0.0506061
cd58	-0.0632178	0.00537597	-11.7593	7.28215e-32	-0.0737549	-0.0526808
acvrl1	0.0596246	0.00507847	11.7407	9.08361e-32	0.0496707	0.0695786
cd164	0.0624621	0.00532582	11.7282	1.05077e-31	0.0520234	0.0729009
psmd9	0.0626773	0.00535189	11.7112	1.28319e-31	0.0521874	0.0731672
lama4	0.062985	0.0053816	11.7038	1.3992e-31	0.0524369	0.0735331
b4galt1	0.0609936	0.00522714	11.6686	2.11207e-31	0.0507482	0.0712389
ing1	0.0622902	0.00533879	11.6675	2.15014e-31	0.051826	0.0727544
spon2	0.0615881	0.00528411	11.6553	2.47066e-31	0.051231	0.0719451
ctsl	0.0599723	0.00516854	11.6033	4.52884e-31	0.0498418	0.0701028
il7r	-0.0619691	0.00535147	-11.5798	5.9545e-31	-0.0724582	-0.0514801
lag3	-0.0599791	0.00519354	-11.5488	8.54179e-31	-0.0701586	-0.0497996
robo1	-0.0612042	0.00532627	-11.491	1.6644e-30	-0.0716439	-0.0507646
setmar	0.0602668	0.00524974	11.48	1.89326e-30	0.0499772	0.0705565
serpina11	0.0550696	0.0047975	11.4788	1.91333e-30	0.0456663	0.0644728
lhpp	0.0613168	0.00534552	11.4707	2.10362e-30	0.0508394	0.0717941
mep1b	-0.0618959	0.0054163	-11.4277	3.44728e-30	-0.072512	-0.0512798
havcr1	0.0556323	0.00486839	11.4272	3.46292e-30	0.0460901	0.0651745
il18r1	0.0609582	0.00534474	11.4053	4.45234e-30	0.0504823	0.0714341
cd109	-0.0601201	0.00530515	-11.3324	1.02402e-29	-0.0705184	-0.0497219
cdnf	0.0591878	0.00522479	11.3283	1.07404e-29	0.0489471	0.0694286
slc39a14	0.0604537	0.00534231	11.316	1.2375e-29	0.0499826	0.0709248
egfl7	0.0592719	0.00526719	11.253	2.52594e-29	0.048948	0.0695957
bcl2l11	0.0599097	0.00532881	11.2426	2.83447e-29	0.049465	0.0703543
draxin	-0.0592009	0.00526702	-11.2399	2.92366e-29	-0.0695244	-0.0488773
pdgfra	-0.0589387	0.00527161	-11.1804	5.70774e-29	-0.0692712	-0.0486061
plxdc1	-0.0606217	0.00542672	-11.171	6.36306e-29	-0.0712582	-0.0499851
tp53	0.0594724	0.00532887	11.1604	7.16268e-29	0.0490276	0.0699172
cd200	-0.0584228	0.00524687	-11.1348	9.5172e-29	-0.0687068	-0.0481387
il1r1	0.0586612	0.00530283	11.0622	2.13675e-28	0.0482675	0.0690549
smoc1	0.0551654	0.00498714	11.0615	2.15087e-28	0.0453905	0.0649404
cxcl5	0.0588201	0.00532945	11.0368	2.83339e-28	0.0483742	0.069266
lgals3	0.0561397	0.00512529	10.9535	7.11046e-28	0.046094	0.0661855
gpkow	0.0586643	0.00536597	10.9327	8.964e-28	0.0481468	0.0691818
fmnl1	0.0588872	0.00538697	10.9314	9.08894e-28	0.0483285	0.0694458
prss2	0.0588107	0.00538377	10.9237	9.85958e-28	0.0482584	0.0693631
eda2r	0.0468604	0.00429311	10.9153	1.08139e-27	0.0384457	0.055275
pilrb	0.0579055	0.00533206	10.8599	1.98373e-27	0.0474545	0.0683565
zbtb17	0.0580264	0.0053435	10.8593	2.00098e-27	0.047553	0.0684998
rspo3	0.053618	0.00496331	10.8029	3.68671e-27	0.0438897	0.0633462
gpr37	0.0570786	0.00528538	10.7993	3.84088e-27	0.0467191	0.0674382
lgals4	0.0562518	0.00521484	10.7869	4.3887e-27	0.0460306	0.0664731
stc2	0.056081	0.00520685	10.7706	5.23388e-27	0.0458754	0.0662866
tnfsf11	-0.0573717	0.0053328	-10.7583	5.98354e-27	-0.0678241	-0.0469192
cxcl10	0.055843	0.00519726	10.7447	6.92313e-27	0.0456562	0.0660298
gbp4	0.0581027	0.0054213	10.7175	9.31182e-27	0.0474768	0.0687287
nefl	0.0495747	0.00463303	10.7003	1.12116e-26	0.0404938	0.0586556
dnajb8	0.0581728	0.00543905	10.6954	1.18037e-26	0.0475121	0.0688336
ncam1	-0.0549356	0.00515299	-10.6609	1.70511e-26	-0.0650357	-0.0448356
gbp2	0.0573163	0.00538399	10.6457	2.01184e-26	0.0467635	0.0678691
adgre5	-0.0553719	0.00522013	-10.6074	3.02231e-26	-0.0656035	-0.0451402
dgkz	0.0566547	0.00534246	10.6046	3.12003e-26	0.0461833	0.0671261
adam22	-0.0566067	0.00534503	-10.5905	3.62129e-26	-0.0670831	-0.0461303
islr2	-0.0572446	0.00541103	-10.5793	4.09481e-26	-0.0678504	-0.0466388
fes	0.0567989	0.00538848	10.5408	6.15193e-26	0.0462373	0.0673605
calca	0.0467552	0.00444	10.5305	6.8549e-26	0.0380527	0.0554578
angptl7	-0.0552635	0.00525057	-10.5252	7.23241e-26	-0.0655548	-0.0449722
adamts13	-0.0556712	0.00530372	-10.4966	9.78222e-26	-0.0660666	-0.0452757
fabp4	0.0522663	0.00498032	10.4946	9.99775e-26	0.0425047	0.0620279
sema7a	-0.0556842	0.00532559	-10.456	1.50193e-25	-0.0661225	-0.0452459
lif	0.0562286	0.00538854	10.4349	1.88023e-25	0.0456669	0.0667904
clul1	-0.0543579	0.0052175	-10.4184	2.23059e-25	-0.0645844	-0.0441314
adgre2	-0.0544934	0.00523061	-10.4182	2.23413e-25	-0.0647456	-0.0442412
nrcam	-0.0553514	0.00533598	-10.3732	3.57555e-25	-0.0658101	-0.0448927
tshb	-0.0561442	0.00542422	-10.3507	4.52481e-25	-0.0667758	-0.0455125
eng	-0.055312	0.00534432	-10.3497	4.56635e-25	-0.065787	-0.044837
ptprm	-0.054537	0.00529265	-10.3043	7.32734e-25	-0.0649108	-0.0441633
fcrl3	-0.0553119	0.0053834	-10.2745	9.98399e-25	-0.0658636	-0.0447603
spp1	0.0533978	0.00521184	10.2455	1.34418e-24	0.0431825	0.0636132
pigr	0.0547966	0.00535755	10.2279	1.61391e-24	0.0442957	0.0652976
kel	-0.0535828	0.00524551	-10.215	1.84548e-24	-0.0638642	-0.0433014
flt3	-0.0547182	0.00535986	-10.2089	1.96502e-24	-0.0652237	-0.0442127
gsta1	-0.0543986	0.00532994	-10.2062	2.01513e-24	-0.0648455	-0.0439518
rabepk	0.0554807	0.00545789	10.1652	3.07439e-24	0.044783	0.0661783
prss27	0.0549631	0.00541762	10.1453	3.76344e-24	0.0443444	0.0655818
gstp1	0.0532264	0.00525324	10.1321	4.31334e-24	0.0429298	0.0635229
fcn2	0.0546337	0.00541645	10.0866	6.83787e-24	0.0440172	0.0652501
lypd3	-0.0533372	0.00531106	-10.0427	1.06751e-23	-0.0637471	-0.0429274
nectin4	0.0523355	0.00523951	9.98861	1.84017e-23	0.0420658	0.0626051
cnpy2	0.0541352	0.00542955	9.97047	2.21163e-23	0.0434931	0.0647773
cr2	-0.0535611	0.00537374	-9.96719	2.28169e-23	-0.0640938	-0.0430284
entpd2	-0.0541919	0.00543959	-9.9625	2.39684e-23	-0.0648536	-0.0435301
ly75	-0.0533955	0.00538934	-9.90761	4.14398e-23	-0.0639588	-0.0428322
vcan	0.0517754	0.00523966	9.88146	5.37367e-23	0.0415055	0.0620453
pon2	0.0533863	0.00544297	9.8083	1.11216e-22	0.0427179	0.0640547
il6r	0.0524637	0.0053838	9.74473	2.07826e-22	0.0419113	0.0630161
acaa1	0.0525565	0.00543229	9.67483	4.12313e-22	0.041909	0.063204
ctsz	0.0510421	0.00529168	9.64573	5.46441e-22	0.0406703	0.061414
clec7a	0.0514922	0.00534976	9.62514	6.66956e-22	0.0410065	0.0619779
ltbp3	0.0513237	0.0053393	9.61243	7.56102e-22	0.0408584	0.0617889
ccs	0.0501736	0.00522212	9.6079	7.8916e-22	0.0399381	0.0604092
cd177	0.0519394	0.00540816	9.60389	8.201e-22	0.0413392	0.0625396
pbld	0.0514333	0.00535971	9.59628	8.84049e-22	0.0409281	0.0619385
mepe	-0.0491493	0.00512403	-9.59194	9.20617e-22	-0.0591926	-0.0391061
cpvl	-0.0512932	0.00536333	-9.56369	1.20863e-21	-0.0618055	-0.0407809
dpp10	-0.050704	0.00530286	-9.56165	1.2334e-21	-0.0610978	-0.0403103
spink4	0.0503978	0.00527856	9.54765	1.41133e-21	0.0400517	0.060744
acp6	0.0511173	0.00536955	9.51984	1.84284e-21	0.0405928	0.0616418
defb4a_defb4b	0.0484337	0.00509053	9.51447	1.94292e-21	0.0384561	0.0584113
vamp5	0.0515242	0.0054265	9.49491	2.34394e-21	0.040888	0.0621603
ccl15	0.0500585	0.00528279	9.47576	2.80969e-21	0.039704	0.0604129
amfr	0.0511533	0.00540694	9.46068	3.25194e-21	0.0405555	0.0617511
icam2	0.0508192	0.00537456	9.45551	3.40885e-21	0.0402849	0.0613535
fmr1	0.0499608	0.00528509	9.45316	3.49371e-21	0.0396019	0.0603198
kazald1	-0.050438	0.00535427	-9.42014	4.77806e-21	-0.0609325	-0.0399434
lpl	-0.0445588	0.00473073	-9.41901	4.82796e-21	-0.0538312	-0.0352864
prss8	0.0469054	0.00500918	9.36388	8.13998e-21	0.0370872	0.0567236
vwf	0.0489553	0.00526415	9.29977	1.48704e-20	0.0386374	0.0592732
folr1	0.0471029	0.00506663	9.29669	1.53181e-20	0.0371722	0.0570337
siglec6	-0.0494777	0.00533489	-9.27437	1.88699e-20	-0.0599343	-0.0390212
rab37	0.050185	0.00541144	9.27388	1.89843e-20	0.0395784	0.0607916
ptn	0.0469731	0.00507251	9.26031	2.15519e-20	0.0370308	0.0569154
ccl26	0.0492559	0.00532253	9.25424	2.27892e-20	0.0388236	0.0596882
dpt	-0.0457288	0.00495655	-9.22593	2.96488e-20	-0.0554438	-0.0360138
pla2g15	0.0487459	0.00529166	9.21184	3.38194e-20	0.0383741	0.0591177
txndc15	0.0489917	0.00531908	9.21055	3.42258e-20	0.0385661	0.0594173
agr2	0.0492329	0.00534697	9.20763	3.52344e-20	0.0387526	0.0597131
il18bp	0.0476511	0.00517968	9.19962	3.78788e-20	0.0374987	0.0578034
b4gat1	-0.0475954	0.00519176	-9.16749	5.10291e-20	-0.0577715	-0.0374194
cdh17	-0.0491813	0.00537237	-9.15448	5.75484e-20	-0.0597113	-0.0386512
icam3	-0.0489846	0.00536218	-9.13521	6.87135e-20	-0.0594947	-0.0384746
ubac1	0.0483738	0.00530186	9.12394	7.62955e-20	0.037982	0.0587657
c2cd2l	0.0489264	0.00537461	9.10326	9.23856e-20	0.038392	0.0594608
cd28	-0.0486695	0.00536117	-9.07814	1.16325e-19	-0.0591775	-0.0381614
fetub	0.0478623	0.00528589	9.05474	1.43904e-19	0.0375018	0.0582228
lefty2	-0.0451049	0.00501865	-8.98746	2.65529e-19	-0.0549416	-0.0352682
ccl22	0.0474629	0.00530483	8.94711	3.82966e-19	0.0370652	0.0578605
tnfrsf12a	0.0442666	0.0049824	8.88459	6.7198e-19	0.0345009	0.0540323
lamp3	0.0456503	0.00514009	8.88122	6.92371e-19	0.0355755	0.055725
cxcl6	0.0476828	0.00538726	8.85103	9.07332e-19	0.0371236	0.058242
pcdh17	-0.0473831	0.00535878	-8.84215	9.82741e-19	-0.0578865	-0.0368797
lsm1	0.0479183	0.00542593	8.83136	1.08328e-18	0.0372833	0.0585533
il4r	0.0464464	0.00526051	8.82925	1.10275e-18	0.0361356	0.0567571
adh4	-0.0463275	0.00524841	-8.82696	1.12638e-18	-0.0566146	-0.0360405
crlf1	0.0461438	0.00524413	8.79913	1.4416e-18	0.0358651	0.0564224
smpd1	0.0463726	0.00528846	8.76865	1.88946e-18	0.0360071	0.0567382
siglec1	0.0463246	0.0053214	8.70533	3.30456e-18	0.0358944	0.0567547
boc	-0.0465395	0.00535809	-8.68583	3.92633e-18	-0.0570415	-0.0360374
ssc5d	0.0458307	0.00528551	8.67101	4.46672e-18	0.035471	0.0561905
alcam	-0.0426907	0.00494916	-8.62585	6.62733e-18	-0.0523912	-0.0329902
thop1	0.0453574	0.00526115	8.6212	6.90606e-18	0.0350454	0.0556695
krt19	0.0449624	0.00525638	8.55388	1.23891e-17	0.0346598	0.0552651
ulbp2	0.0451801	0.00529393	8.53433	1.46712e-17	0.0348038	0.0555564
tnfrsf11b	0.0419028	0.00492387	8.51015	1.80662e-17	0.0322519	0.0515538
cntn3	-0.0427603	0.00502886	-8.50298	1.92143e-17	-0.0526171	-0.0329036
fbp1	-0.0449539	0.00528917	-8.49925	1.98409e-17	-0.0553209	-0.034587
efna4	0.0439887	0.0052072	8.44767	3.08806e-17	0.0337824	0.054195
ctso	0.0447088	0.00532807	8.39117	4.99294e-17	0.0342656	0.055152
rgmb	-0.0432774	0.00517452	-8.36355	6.31064e-17	-0.0534196	-0.0331351
c2	0.044088	0.00530789	8.30612	1.02454e-16	0.0336844	0.0544917
ceacam5	0.0446916	0.00541134	8.25888	1.52454e-16	0.0340852	0.055298
fcrl5	-0.0428984	0.00520018	-8.2494	1.64807e-16	-0.0530909	-0.0327059
il17d	-0.0415516	0.00504598	-8.23461	1.86578e-16	-0.0514419	-0.0316613
epha2	0.0424446	0.00516819	8.21266	2.24134e-16	0.0323147	0.0525744
cdh3	0.0436158	0.00531639	8.20403	2.4041e-16	0.0331955	0.0540361
met	-0.0430029	0.00524611	-8.19711	2.54689e-16	-0.0532855	-0.0327204
vwc2	0.0426014	0.00520289	8.18802	2.74744e-16	0.0324036	0.0527992
pcdh1	-0.0429146	0.00524751	-8.17808	2.98138e-16	-0.0531999	-0.0326293
trem2	0.0414315	0.00507383	8.16572	3.30356e-16	0.0314866	0.0513763
cd59	0.0413434	0.00506457	8.16326	3.37545e-16	0.0314167	0.0512702
bcam	-0.0428781	0.00526496	-8.14406	3.95034e-16	-0.0531976	-0.0325587
sh2d1a	-0.0435892	0.00536077	-8.13115	4.39421e-16	-0.0540965	-0.0330819
padi2	0.0438434	0.00540538	8.11107	5.18596e-16	0.0332487	0.0544382
ppy	0.0425856	0.00525131	8.10952	5.24954e-16	0.0322929	0.0528783
tbc1d17	0.0433691	0.00535571	8.09774	5.78685e-16	0.0328718	0.0538665
ankrd54	0.0438776	0.00541981	8.09578	5.88089e-16	0.0332546	0.0545006
matn2	0.0424371	0.00525095	8.08181	6.58857e-16	0.0321451	0.0527291
pdcd6	0.0438166	0.00542679	8.07413	7.01578e-16	0.0331799	0.0544533
f7	0.0429132	0.00531926	8.06752	7.40514e-16	0.0324873	0.0533391
col6a3	0.0418947	0.00519452	8.06517	7.54617e-16	0.0317133	0.0520762
ptk7	0.0429947	0.00533214	8.06333	7.66963e-16	0.0325436	0.0534459
tacstd2	-0.0466552	0.00580929	-8.03113	1.00041e-15	-0.0580416	-0.0352687
itgb6	-0.0409218	0.00509823	-8.02667	1.03382e-15	-0.0509144	-0.0309291
itgb1bp1	0.0429512	0.00535419	8.02197	1.07427e-15	0.0324568	0.0534456
itgam	-0.0420876	0.00524711	-8.02111	1.08094e-15	-0.0523721	-0.0318031
nomo1	0.0422236	0.00530184	7.96395	1.71735e-15	0.0318318	0.0526154
cdh6	-0.0422063	0.0053067	-7.9534	1.86989e-15	-0.0526076	-0.031805
ror1	-0.0414936	0.00523826	-7.92126	2.42168e-15	-0.0517608	-0.0312264
il17ra	0.0426083	0.00539158	7.90275	2.80917e-15	0.0320406	0.053176
gp2	0.0423106	0.00536111	7.89212	3.06148e-15	0.0318026	0.0528185
slamf7	-0.0425928	0.00539776	-7.89083	3.0906e-15	-0.0531726	-0.032013
ntprobnp	0.0391215	0.00499873	7.82629	5.16837e-15	0.0293238	0.0489192
ces2	-0.0411869	0.00526736	-7.81927	5.46501e-15	-0.0515111	-0.0308627
mtpn	0.0421526	0.00539096	7.81912	5.47379e-15	0.0315861	0.052719
igfbp1	0.0411181	0.00527287	7.79805	6.46234e-15	0.0307831	0.0514531
gsta3	-0.0420965	0.00541579	-7.77293	7.88791e-15	-0.0527117	-0.0314814
slitrk2	-0.040649	0.00524025	-7.75707	8.92912e-15	-0.05092	-0.0303779
cd200r1	-0.0418109	0.00539688	-7.74724	9.6502e-15	-0.052389	-0.0312329
fut3_fut5	0.0400361	0.00517407	7.73783	1.03861e-14	0.0298947	0.0501774
cdh15	-0.0363215	0.00470244	-7.72397	1.15794e-14	-0.0455385	-0.0271046
igsf3	-0.0410215	0.00532516	-7.70333	1.36143e-14	-0.0514589	-0.030584
sncg	0.0396713	0.00517056	7.67253	1.7312e-14	0.0295368	0.0498058
flt4	0.0405467	0.00531263	7.63212	2.36876e-14	0.0301337	0.0509596
ppm1a	0.0409667	0.0053806	7.61377	2.73196e-14	0.0304205	0.0515129
cd74	0.0388035	0.00510105	7.60696	2.87707e-14	0.0288053	0.0488017
scarb2	0.0382146	0.00503532	7.58932	3.29938e-14	0.0283452	0.048084
cx3cl1	0.0402514	0.0053145	7.57388	3.71383e-14	0.0298348	0.050668
ncs1	-0.0367477	0.00485234	-7.5732	3.73192e-14	-0.0462585	-0.027237
osmr	0.0390644	0.00516909	7.55731	4.2165e-14	0.0289329	0.049196
klk10	-0.0399038	0.00530034	-7.52853	5.25703e-14	-0.0502926	-0.0295149
pon3	-0.0395151	0.00525611	-7.51794	5.69955e-14	-0.0498172	-0.0292129
ptprs	-0.0401248	0.00535368	-7.49481	6.79717e-14	-0.0506182	-0.0296314
xg	-0.0310032	0.00413707	-7.49401	6.83928e-14	-0.039112	-0.0228945
sema3f	0.0393776	0.00526032	7.48578	7.28262e-14	0.0290672	0.049688
tgfbr2	0.0381055	0.00509241	7.48281	7.44835e-14	0.0281242	0.0480868
epha1	0.0375647	0.0050272	7.47229	8.06785e-14	0.0277112	0.0474181
adam23	-0.0400024	0.00536131	-7.46132	8.76592e-14	-0.0505108	-0.0294941
tff2	0.0386541	0.00519291	7.44363	1.0024e-13	0.0284759	0.0488324
il16	0.0393121	0.00528479	7.43872	1.04014e-13	0.0289537	0.0496704
wfikkn2	-0.0399924	0.00538323	-7.42906	1.11907e-13	-0.0505437	-0.0294411
efemp1	0.0360759	0.00486779	7.41115	1.28081e-13	0.0265349	0.0456169
il17a	0.0399181	0.00540539	7.38486	1.56141e-13	0.0293233	0.0505128
nptx1	-0.0385314	0.00521808	-7.38421	1.56837e-13	-0.048759	-0.0283038
ifnl1	0.0393786	0.00537875	7.32115	2.51371e-13	0.0288361	0.0499211
notch1	-0.03827	0.00522881	-7.31907	2.55101e-13	-0.0485187	-0.0280214
asah2	-0.0391552	0.00535589	-7.31069	2.71612e-13	-0.049653	-0.0286575
wfdc12	0.0355884	0.00488351	7.28746	3.22592e-13	0.0260166	0.0451603
ceacam21	0.0390761	0.00536741	7.28026	3.40342e-13	0.0285558	0.0495964
icam1	0.0382637	0.00529856	7.22153	5.24766e-13	0.0278783	0.048649
chl1	-0.0388536	0.00538369	-7.2169	5.42833e-13	-0.0494058	-0.0283014
sorcs2	0.0369951	0.00513678	7.202	6.05825e-13	0.0269268	0.0470634
tcn2	0.037537	0.00523122	7.17557	7.34467e-13	0.0272836	0.0477904
clec1a	0.0380694	0.00531997	7.15593	8.48009e-13	0.027642	0.0484967
scarf2	-0.0335302	0.00469275	-7.14511	9.16998e-13	-0.0427281	-0.0243323
adgrg1	-0.0365713	0.00512006	-7.14276	9.33049e-13	-0.0466068	-0.0265358
gpc1	-0.0375362	0.00525676	-7.14056	9.47795e-13	-0.0478396	-0.0272328
ptprf	0.036945	0.00519438	7.11249	1.1617e-12	0.0267638	0.0471261
mfap5	0.0371122	0.00522068	7.10869	1.1941e-12	0.0268795	0.0473449
cd93	-0.0382665	0.00541445	-7.06747	1.60905e-12	-0.048879	-0.027654
siglec10	0.0376071	0.00534025	7.0422	1.92793e-12	0.02714	0.0480742
cxadr	0.0377085	0.00537234	7.01901	2.27601e-12	0.0271785	0.0482384
hspb6	0.0330478	0.00471521	7.00876	2.44826e-12	0.0238058	0.0422898
glb1	0.035978	0.00514802	6.98869	2.82559e-12	0.0258877	0.0460683
bmp6	0.0376881	0.00539451	6.98638	2.87308e-12	0.0271147	0.0482615
mmp12	0.0346206	0.00496503	6.97287	3.16141e-12	0.0248889	0.0443522
sirt5	0.0370732	0.00537416	6.89843	5.35145e-12	0.0265397	0.0476068
pdgfrb	-0.0368342	0.00537873	-6.84812	7.60688e-12	-0.0473767	-0.0262917
cd207	-0.0374382	0.00548617	-6.8241	8.99809e-12	-0.0481913	-0.0266851
pvr	0.0362693	0.00534064	6.7912	1.13001e-11	0.0258015	0.0467371
angptl2	0.0362496	0.00533821	6.79059	1.13494e-11	0.0257865	0.0467126
grn	0.0360592	0.00531973	6.77838	1.23507e-11	0.0256323	0.046486
cd99	0.0310837	0.00458734	6.77597	1.25567e-11	0.0220923	0.040075
calb1	0.0355729	0.00525647	6.76745	1.33191e-11	0.02527	0.0458758
tyro3	-0.0363697	0.00537493	-6.76655	1.34004e-11	-0.0469047	-0.0258347
cd27	0.0351287	0.00520492	6.74914	1.51078e-11	0.0249269	0.0453306
scara5	-0.0336014	0.00498325	-6.74287	1.57725e-11	-0.0433688	-0.0238341
ism1	-0.0354929	0.00528499	-6.71578	1.89982e-11	-0.0458516	-0.0251341
dsg4	-0.0355094	0.00530894	-6.6886	2.288e-11	-0.0459151	-0.0251037
fcrlb	0.035924	0.00537838	6.67934	2.43764e-11	0.0253822	0.0464658
ntf3	-0.0358524	0.00537585	-6.66916	2.61182e-11	-0.0463892	-0.0253155
ctsd	0.0357031	0.00536071	6.66015	2.77961e-11	0.0251959	0.0462103
adam15	-0.0357554	0.00539867	-6.62299	3.57284e-11	-0.0463369	-0.0251738
hbq1	-0.0348949	0.00530135	-6.58226	4.69952e-11	-0.0452857	-0.0245041
ly6d	0.0347334	0.00530801	6.54358	6.0912e-11	0.0243295	0.0451373
anxa10	0.0346991	0.005317	6.52606	6.84829e-11	0.0242776	0.0451206
prdx6	0.0342781	0.0052548	6.52321	6.97679e-11	0.0239786	0.0445777
npm1	-0.0776985	0.0119251	-6.51553	7.62673e-11	-0.101074	-0.0543226
rgma	-0.0345696	0.00531134	-6.50863	7.68711e-11	-0.04498	-0.0241592
pltp	-0.0340354	0.00523241	-6.50472	7.88988e-11	-0.0442911	-0.0237797
ca9	-0.0344614	0.0053037	-6.49761	8.271e-11	-0.0448569	-0.024066
cndp1	-0.0346955	0.00534011	-6.49715	8.29672e-11	-0.0451623	-0.0242287
cdcp1	0.0308825	0.0047628	6.4841	9.04829e-11	0.0215472	0.0402177
anxa5	0.0341556	0.00526895	6.48244	9.15081e-11	0.0238283	0.044483
tspan1	0.0323047	0.00501907	6.43639	1.23987e-10	0.0224672	0.0421423
tnfrsf8	0.0341447	0.00531595	6.42306	1.35287e-10	0.0237253	0.0445641
edar	0.0346709	0.00540996	6.40872	1.48651e-10	0.0240672	0.0452746
gusb	0.0329995	0.00514933	6.40851	1.48847e-10	0.0229066	0.0430923
crtac1	-0.0322408	0.00504035	-6.39654	1.60959e-10	-0.04212	-0.0223615
anpep	-0.034197	0.00536213	-6.37749	1.82289e-10	-0.0447069	-0.023687
flt1	0.033403	0.0052982	6.30459	2.92493e-10	0.0230183	0.0437876
creg1	0.0335252	0.00534183	6.27598	3.51642e-10	0.023055	0.0439954
rarres1	0.0339401	0.00540915	6.27457	3.54894e-10	0.0233379	0.0445422
slc39a5	0.0327339	0.0052201	6.27073	3.6364e-10	0.0225023	0.0429654
prl	0.033014	0.00527582	6.25761	3.95488e-10	0.0226732	0.0433548
tnfrsf10a	0.0324097	0.00518148	6.25491	4.02467e-10	0.0222538	0.0425656
fam3c	0.0321393	0.00514241	6.24984	4.15705e-10	0.02206	0.0422186
rcor1	0.0340558	0.00545366	6.24457	4.30023e-10	0.0233664	0.0447452
tlr3	-0.0336512	0.00539055	-6.24263	4.35256e-10	-0.0442168	-0.0230855
lyar	-0.0337604	0.00540907	-6.24144	4.3874e-10	-0.0443624	-0.0231585
dcxr	-0.0314243	0.00506612	-6.20283	5.60864e-10	-0.041354	-0.0214945
adgrb3	-0.0332335	0.00538276	-6.17407	6.73042e-10	-0.0437839	-0.0226831
prelp	-0.0316494	0.00512713	-6.17293	6.77863e-10	-0.0416987	-0.0216001
adamts15	-0.0330323	0.00535243	-6.17146	6.84229e-10	-0.0435232	-0.0225413
ptgds	0.0313884	0.0050878	6.16935	6.93408e-10	0.0214162	0.0413607
lilra2	0.0323005	0.00525546	6.1461	8.02862e-10	0.0219997	0.0426014
proc	0.032544	0.00529948	6.14098	8.29113e-10	0.0221568	0.0429312
lta4h	0.0318499	0.00522333	6.09761	1.08801e-09	0.021612	0.0420878
gcnt1	0.0318505	0.00523574	6.08329	1.18992e-09	0.0215883	0.0421127
susd2	-0.0318203	0.00523273	-6.08101	1.20687e-09	-0.0420766	-0.0215639
ca4	0.0325584	0.00535793	6.07667	1.23975e-09	0.0220567	0.0430601
amn	0.0326622	0.00538528	6.06509	1.33281e-09	0.0221069	0.0432175
atp6ap2	0.0328773	0.0054249	6.06045	1.37191e-09	0.0222443	0.0435103
ncr1	0.0323972	0.00536499	6.03864	1.57017e-09	0.0218817	0.0429128
msmb	0.0304943	0.0050593	6.02737	1.68347e-09	0.0205779	0.0404106
amigo2	0.0320084	0.00532719	6.00848	1.89161e-09	0.0215669	0.0424498
nppc	0.0284463	0.00475	5.9887	2.13623e-09	0.0191362	0.0377565
ces3	-0.0317549	0.00532338	-5.96517	2.46777e-09	-0.0421889	-0.0213209
rbp5	0.0311428	0.00525251	5.92912	3.07482e-09	0.0208477	0.0414379
gdnf	0.0307272	0.00520339	5.90522	3.55568e-09	0.0205283	0.040926
tfpi2	0.0302074	0.00513957	5.87741	4.20591e-09	0.0201336	0.0402811
clspn	0.0316035	0.00539069	5.8626	4.5994e-09	0.0210375	0.0421694
gpa33	-0.0312147	0.00532607	-5.86075	4.65016e-09	-0.041654	-0.0207755
hla_e	0.0305063	0.00524944	5.81135	6.25203e-09	0.0202172	0.0407954
lilrb2	0.0309786	0.00533319	5.80865	6.35299e-09	0.0205254	0.0414319
ca12	0.0310344	0.00535365	5.79687	6.8156e-09	0.0205411	0.0415277
ddr1	-0.0302578	0.00523258	-5.78258	7.41965e-09	-0.0405138	-0.0200018
pag1	0.0315075	0.00545026	5.78091	7.49505e-09	0.0208248	0.0421902
il3ra	-0.0298981	0.00519291	-5.75749	8.61131e-09	-0.0400764	-0.0197199
bambi	0.0304919	0.00530816	5.74434	9.30781e-09	0.0200877	0.0408961
sparcl1	-0.0306266	0.00533576	-5.73988	9.55413e-09	-0.0410849	-0.0201683
dsg3	-0.0289815	0.00506587	-5.72093	1.06815e-08	-0.0389108	-0.0190522
tgfbr3	0.0303639	0.005319	5.70857	1.14858e-08	0.0199385	0.0407893
scgn	0.0304362	0.00533919	5.70052	1.20438e-08	0.0199712	0.0409011
cdhr1	-0.0308175	0.00540658	-5.69999	1.20817e-08	-0.0414145	-0.0202204
fabp1	0.0299159	0.00524996	5.69832	1.21987e-08	0.0196258	0.040206
ndrg1	0.0309347	0.00543232	5.69457	1.24714e-08	0.0202872	0.0415823
tnfrsf19	0.0286542	0.00505085	5.67315	1.41314e-08	0.0187544	0.0385541
pam	-0.0302253	0.0053334	-5.66717	1.4633e-08	-0.0406789	-0.0197716
ccn1	0.0296992	0.00524304	5.66451	1.48629e-08	0.0194227	0.0399758
nptxr	-0.0302066	0.00535286	-5.64309	1.68341e-08	-0.0406984	-0.0197149
jun	0.0305062	0.00541248	5.63628	1.75152e-08	0.0198976	0.0411149
sdc1	0.0293005	0.00522718	5.60541	2.09351e-08	0.0190551	0.0395459
il17rb	0.0301601	0.005383	5.60286	2.12487e-08	0.0196093	0.040711
spon1	0.0284366	0.00508392	5.59343	2.2432e-08	0.0184719	0.0384012
angptl1	0.0297668	0.00532209	5.59305	2.24829e-08	0.0193353	0.0401982
ambn	-0.0300361	0.0053802	-5.58271	2.38618e-08	-0.0405815	-0.0194907
slc16a1	0.030261	0.00542513	5.57794	2.45259e-08	0.0196276	0.0408945
nos1	0.0281961	0.00506187	5.5703	2.56254e-08	0.0182747	0.0381176
ceacam3	0.0300792	0.00541459	5.5552	2.79396e-08	0.0194664	0.040692
fcgr2b	0.0301685	0.00544121	5.54444	2.97115e-08	0.0195035	0.0408335
vegfd	-0.0293147	0.00529966	-5.53143	3.19917e-08	-0.0397022	-0.0189272
pik3ip1	0.02792	0.00505185	5.5267	3.28683e-08	0.0180183	0.0378218
preb	0.0292822	0.00535014	5.47316	4.45218e-08	0.0187957	0.0397686
klk8	-0.0287048	0.00525516	-5.46222	4.73597e-08	-0.0390052	-0.0184045
psg1	0.0289924	0.00531222	5.45768	4.85746e-08	0.0185803	0.0394045
wfikkn1	-0.0279707	0.00514002	-5.44175	5.31232e-08	-0.0380453	-0.0178961
tnfrsf4	0.0284917	0.00526199	5.41462	6.18259e-08	0.018178	0.0388054
maea	0.0289454	0.00538334	5.37685	7.63053e-08	0.0183939	0.039497
eps8l2	-0.0281815	0.00524315	-5.37491	7.71173e-08	-0.0384582	-0.0179047
prkcq	0.0287623	0.00535332	5.3728	7.80381e-08	0.0182696	0.039255
scg2	0.0285234	0.00531013	5.3715	7.8589e-08	0.0181153	0.0389314
scg3	-0.0284982	0.00531478	-5.36207	8.28061e-08	-0.0389153	-0.0180811
rbp2	0.0285735	0.0053315	5.35937	8.40527e-08	0.0181236	0.0390234
idi2	0.0282864	0.00529426	5.34285	9.20942e-08	0.0179095	0.0386634
nbn	0.0284172	0.00536009	5.30162	1.15499e-07	0.0179112	0.0389231
ggh	0.0290249	0.00547615	5.30024	1.16374e-07	0.0182915	0.0397584
dpep2	0.025199	0.00480181	5.24781	1.54832e-07	0.0157873	0.0346107
cd244	0.0281163	0.00536766	5.2381	1.63183e-07	0.0175956	0.0386371
il6st	-0.0274082	0.0052571	-5.21356	1.86325e-07	-0.0377123	-0.0171041
fosb	0.0281828	0.00540632	5.21294	1.86972e-07	0.0175862	0.0387794
cdhr2	-0.0238281	0.00458359	-5.19858	2.01974e-07	-0.0328121	-0.0148442
igfbp7	-0.0262562	0.00505693	-5.19212	2.0908e-07	-0.036168	-0.0163445
il1rl2	-0.0269696	0.00519735	-5.1891	2.12531e-07	-0.0371565	-0.0167826
fgf21	0.0276219	0.00533756	5.17501	2.29172e-07	0.0171601	0.0380837
ctsf	-0.0267468	0.00520039	-5.14323	2.71536e-07	-0.0369397	-0.0165539
arid4b	0.0277023	0.0053887	5.14081	2.75099e-07	0.0171402	0.0382643
eloa	0.0273742	0.00534015	5.12611	2.97402e-07	0.0169073	0.0378411
colec12	0.0256264	0.0050049	5.12027	3.06742e-07	0.0158167	0.0354362
igf1r	0.0265934	0.00521088	5.10344	3.35324e-07	0.0163799	0.0368069
epcam	-0.0273475	0.00537081	-5.09187	3.56423e-07	-0.0378745	-0.0168205
spink5	-0.0268883	0.00528115	-5.09138	3.57335e-07	-0.0372396	-0.0165371
cgref1	0.0273049	0.00537718	5.07792	3.83588e-07	0.0167654	0.0378443
dctpp1	0.0266162	0.00524625	5.07338	3.92842e-07	0.0163334	0.0368991
ctsb	0.0272221	0.0053918	5.0488	4.46865e-07	0.016654	0.0377902
gcg	0.0272223	0.00540129	5.03996	4.68061e-07	0.0166355	0.037809
axl	-0.0268989	0.00534556	-5.03201	4.87793e-07	-0.0373764	-0.0164215
dtx3	-0.0249086	0.00495524	-5.02671	5.01487e-07	-0.034621	-0.0151961
tgfbi	-0.0265648	0.00529465	-5.0173	5.26667e-07	-0.0369425	-0.0161871
muc16	0.0264067	0.00526976	5.01099	5.44212e-07	0.0160778	0.0367356
nbl1	0.0257372	0.00514818	4.99928	5.78272e-07	0.0156466	0.0358278
sema4c	-0.0260397	0.00522444	-4.98422	6.25167e-07	-0.0362798	-0.0157997
ephb6	0.0264774	0.00531899	4.97791	6.459e-07	0.016052	0.0369028
ptprn2	0.0266103	0.0053748	4.95093	7.42121e-07	0.0160755	0.0371451
il1r2	-0.0263732	0.00533916	-4.93958	7.86589e-07	-0.0368381	-0.0159083
calb2	0.0259616	0.0052604	4.93529	8.04164e-07	0.015651	0.0362722
sfrp1	0.0252435	0.00511892	4.9314	8.20264e-07	0.0152102	0.0352767
ninj1	0.0268897	0.00546017	4.92471	8.48887e-07	0.0161876	0.0375918
igfbp6	0.0231239	0.00470556	4.91416	8.95775e-07	0.0139008	0.0323469
ly96	0.0258343	0.00530397	4.87076	1.1167e-06	0.0154384	0.0362303
lrp11	0.0256178	0.00527344	4.85789	1.19166e-06	0.0152817	0.0359539
clps	0.0256646	0.00532289	4.82155	1.43059e-06	0.0152315	0.0360976
cblif	-0.0258422	0.00536092	-4.82048	1.43827e-06	-0.0363498	-0.0153346
adamts16	-0.0246455	0.00511781	-4.81563	1.47371e-06	-0.0346766	-0.0146144
stc1	0.0247184	0.00520807	4.74618	2.08119e-06	0.0145105	0.0349264
ssc4d	-0.0243132	0.00512281	-4.74606	2.0825e-06	-0.0343541	-0.0142723
ccl11	0.0243933	0.00514082	4.74502	2.09315e-06	0.0143171	0.0344694
il12rb1	0.0250841	0.00529582	4.73659	2.18231e-06	0.0147041	0.0354641
kynu	0.0249149	0.00526572	4.73152	2.23724e-06	0.0145939	0.0352358
nrp1	0.0249664	0.0053029	4.70808	2.51037e-06	0.0145726	0.0353603
sftpa2	0.0254792	0.00543176	4.69079	2.73221e-06	0.0148328	0.0361257
icam5	0.0252494	0.00539027	4.68425	2.82063e-06	0.0146843	0.0358145
parp1	-0.0247626	0.00533332	-4.64301	3.44645e-06	-0.0352161	-0.0143092
btn2a1	0.0244332	0.00526541	4.64031	3.49157e-06	0.0141128	0.0347536
mln	0.023519	0.00507084	4.6381	3.52926e-06	0.01358	0.0334581
bsg	0.0242277	0.00522436	4.63745	3.54024e-06	0.0139878	0.0344676
cfc1	0.0250482	0.00541242	4.62792	3.70747e-06	0.0144397	0.0356568
actn4	0.0248505	0.00538959	4.61084	4.02514e-06	0.0142868	0.0354143
cela3a	0.0247762	0.0053784	4.60661	4.10745e-06	0.0142343	0.035318
kdr	0.0243199	0.00529902	4.58951	4.45853e-06	0.0139337	0.0347062
gdf2	-0.023074	0.00503552	-4.58225	4.61626e-06	-0.0329437	-0.0132042
pm20d1	-0.0246442	0.00539384	-4.56895	4.91883e-06	-0.0352163	-0.0140721
il2	0.0241881	0.00530611	4.55854	5.16916e-06	0.0137879	0.0345883
tinagl1	0.0234161	0.00518354	4.51739	6.28147e-06	0.0132562	0.033576
thbd	0.0232976	0.00517181	4.50472	6.66794e-06	0.0131606	0.0334345
ghrl	-0.023287	0.00519368	-4.48373	7.35881e-06	-0.0334668	-0.0131072
aldh3a1	-0.0235439	0.00525646	-4.47904	7.52217e-06	-0.0338468	-0.0132411
vim	0.0242199	0.00541468	4.47301	7.73773e-06	0.013607	0.0348329
msr1	0.0223744	0.00505269	4.42821	9.53067e-06	0.0124709	0.0322778
igfbp3	0.0229889	0.00519169	4.42803	9.5391e-06	0.0128131	0.0331648
phospho1	0.022627	0.0051388	4.40316	1.07009e-05	0.0125547	0.0326992
pappa	0.0224791	0.00512198	4.38875	1.14348e-05	0.0124399	0.0325184
pqbp1	0.0238152	0.00542868	4.38692	1.1532e-05	0.0131748	0.0344556
npy	-0.0231141	0.00528068	-4.37712	1.20612e-05	-0.0334644	-0.0127638
lifr	-0.0233304	0.00533589	-4.37236	1.23272e-05	-0.0337889	-0.0128719
nrtn	0.0234718	0.00537802	4.36439	1.27855e-05	0.0129307	0.0340129
pnpt1	0.0234391	0.00540679	4.33512	1.46104e-05	0.0128416	0.0340366
ivd	0.0230696	0.0053714	4.2949	1.75262e-05	0.0125415	0.0335978
agxt	-0.0228137	0.0053636	-4.25343	2.11075e-05	-0.0333265	-0.0123009
ctrb1	0.0228094	0.0053936	4.22898	2.35363e-05	0.0122378	0.0333811
itga5	0.0218711	0.00523415	4.17853	2.9412e-05	0.011612	0.0321302
galnt10	0.021884	0.00524339	4.17364	3.00517e-05	0.0116068	0.0321612
dpep1	-0.0221798	0.00532102	-4.16834	3.07583e-05	-0.0326092	-0.0117505
csf3	-0.0224253	0.00538015	-4.16816	3.07829e-05	-0.0329706	-0.0118801
ada	0.0221367	0.00535489	4.13393	3.57453e-05	0.011641	0.0326325
mia	0.0218805	0.0052992	4.12902	3.6517e-05	0.0114939	0.0322671
gsap	0.0223583	0.00546197	4.09346	4.25986e-05	0.0116527	0.033064
klk14	-0.0214725	0.0052539	-4.08696	4.38054e-05	-0.0317703	-0.0111747
carhsp1	0.0217968	0.00535013	4.07407	4.63053e-05	0.0113104	0.0322832
jchain	0.0217675	0.00537056	4.05312	5.06519e-05	0.0112411	0.032294
kirrel2	0.0216278	0.00534533	4.0461	5.2194e-05	0.0111507	0.0321048
metap1	0.0214717	0.00535445	4.01007	6.08322e-05	0.0109768	0.0319666
smad5	-0.0207892	0.00519116	-4.00473	6.22192e-05	-0.0309641	-0.0106144
acp5	0.0208003	0.00522124	3.98379	6.79655e-05	0.0105665	0.0310341
xpnpep2	-0.0210991	0.00531085	-3.97283	7.1168e-05	-0.0315086	-0.0106897
cd38	0.017532	0.00442548	3.96159	7.4602e-05	0.00885788	0.0262061
atp6v1d	0.0211706	0.00535314	3.95479	7.67559e-05	0.0106782	0.0316629
agr3	-0.0213106	0.00540773	-3.94077	8.13847e-05	-0.03191	-0.0107113
tmprss15	-0.0210938	0.00536845	-3.92921	8.53926e-05	-0.0316161	-0.0105714
hnmt	0.0205178	0.00524295	3.91341	9.11807e-05	0.0102414	0.0307942
fabp9	-0.0207159	0.00531888	-3.89479	9.84702e-05	-0.0311411	-0.0102907
cd160	-0.0208564	0.00537964	-3.87691	0.000105985	-0.0314006	-0.0103121
col9a1	-0.020501	0.0053285	-3.84743	0.00011958	-0.0309451	-0.010057
itm2a	-0.0201294	0.0052658	-3.82266	0.000132251	-0.0304505	-0.00980825
scly	0.0196775	0.00520173	3.78288	0.000155287	0.00948194	0.029873
crnn	-0.0195901	0.00518455	-3.77856	0.000158015	-0.029752	-0.00942822
kir2dl3	-0.0204446	0.00541226	-3.77746	0.000158709	-0.0310528	-0.00983639
pla2g1b	0.0200721	0.00532581	3.76883	0.000164284	0.00963333	0.0305109
thy1	-0.0196153	0.00521175	-3.76367	0.000167713	-0.0298305	-0.00940012
dkk4	0.0199079	0.00529667	3.75857	0.000171173	0.00952625	0.0302895
thbs2	0.0199044	0.0053606	3.71309	0.00020507	0.00939742	0.0304113
fcgr2a	0.0200751	0.00542027	3.7037	0.000212809	0.00945117	0.030699
sftpd	-0.0197566	0.00535495	-3.68941	0.000225119	-0.0302525	-0.00926074
il13	0.0198711	0.00541163	3.67193	0.000241096	0.00926415	0.0304781
cst5	-0.0193557	0.00528461	-3.66265	0.00025	-0.0297137	-0.00899767
il12b	-0.0193391	0.00529828	-3.65008	0.000262542	-0.0297239	-0.00895435
ggt1	0.018415	0.00504853	3.6476	0.000265094	0.00851972	0.0283103
pcsk9	0.0190534	0.00526083	3.62175	0.000293038	0.008742	0.0293648
ifng	0.0194973	0.00539319	3.61517	0.000300589	0.00892646	0.0300681
smpdl3a	-0.019447	0.00541487	-3.5914	0.000329361	-0.0300603	-0.00883365
slitrk6	-0.0194704	0.00542146	-3.59136	0.000329423	-0.0300967	-0.00884418
siglec7	-0.018684	0.00523237	-3.57085	0.000356317	-0.0289396	-0.00842836
aldh1a1	-0.0186302	0.00523159	-3.5611	0.000369798	-0.0288843	-0.00837615
il5ra	0.0190247	0.00536536	3.54585	0.000391878	0.00850845	0.029541
bst1	-0.0188907	0.00537168	-3.51672	0.000437473	-0.0294194	-0.00836203
il17f	0.0190268	0.00544423	3.49485	0.000474936	0.00835589	0.0296976
nt5e	0.01867	0.00535737	3.48491	0.000492914	0.00816934	0.0291706
gh1	0.0179232	0.00514459	3.48389	0.000494794	0.00783963	0.0280067
sirpa	0.0187607	0.00540618	3.47023	0.000520654	0.00816438	0.029357
tnfsf12	0.0183012	0.00534822	3.42192	0.000622531	0.00781848	0.0287838
ogn	0.0168319	0.00497048	3.38638	0.000709006	0.00708963	0.0265743
tnfrsf9	0.0175985	0.00521264	3.37611	0.000736007	0.0073815	0.0278154
ccl19	0.0179968	0.00534192	3.36898	0.000755286	0.0075265	0.0284672
dkkl1	-0.0178364	0.00531291	-3.35718	0.000788291	-0.0282499	-0.00742289
ssb	0.0180633	0.00539903	3.34565	0.000821795	0.00748099	0.0286456
hmbs	-0.0175833	0.00526191	-3.34162	0.000833785	-0.0278968	-0.0072698
ahsp	-0.0173092	0.00518692	-3.33709	0.000847519	-0.0274757	-0.00714266
klrb1	-0.0176274	0.00534408	-3.29849	0.000973051	-0.028102	-0.00715281
clc	-0.0175127	0.00534269	-3.27788	0.00104694	-0.0279846	-0.00704085
milr1	-0.0174909	0.0053568	-3.26519	0.00109502	-0.0279904	-0.00699143
cxcl14	-0.0168391	0.00516385	-3.26095	0.00111148	-0.0269604	-0.00671775
il13ra1	0.0174245	0.00535102	3.25628	0.00112992	0.00693627	0.0279126
mb	0.015247	0.00473576	3.21955	0.00128509	0.00596478	0.0245293
serpina12	-0.0172858	0.00537548	-3.21567	0.00130264	-0.0278219	-0.00674964
cpa1	0.0173147	0.00539376	3.21014	0.00132791	0.00674279	0.0278867
cntnap2	-0.016844	0.00524839	-3.20936	0.00133155	-0.027131	-0.00655694
gpc5	0.0171841	0.00541503	3.17341	0.00150795	0.00657046	0.0277977
dcbld2	0.0159615	0.0050637	3.15214	0.00162216	0.00603648	0.0258865
chrdl1	-0.0149729	0.00476803	-3.14026	0.0016894	-0.0243184	-0.00562737
gfod2	0.0171906	0.00548866	3.13203	0.00173753	0.00643267	0.0279486
rab6b	0.0164573	0.00527681	3.1188	0.00181744	0.00611457	0.0268
arnt	0.0167526	0.0053739	3.1174	0.00182609	0.00621956	0.0272856
rtn4r	0.0163184	0.00524417	3.11172	0.00186153	0.00603964	0.0265971
lpo	-0.0169255	0.00546	-3.09991	0.0019374	-0.0276273	-0.00622373
clec4c	-0.0166298	0.00537069	-3.09641	0.0019604	-0.0271565	-0.0061031
tp53inp1	0.0165521	0.00539672	3.06706	0.00216346	0.00597431	0.0271298
cd70	-0.0157804	0.00515505	-3.06116	0.00220655	-0.0258845	-0.00567634
cpa2	-0.0164492	0.00538305	-3.05574	0.00224679	-0.0270002	-0.00589824
flrt2	-0.0162191	0.0053189	-3.04933	0.00229525	-0.0266443	-0.00579388
ada2	-0.0159573	0.00526893	-3.02857	0.00245899	-0.0262846	-0.00563004
tpt1	0.0163443	0.00540717	3.02271	0.00250711	0.00574607	0.0269426
nme3	-0.0162927	0.00540306	-3.01545	0.00256788	-0.0268828	-0.00570247
idua	0.0158463	0.00527678	3.00303	0.00267496	0.00550367	0.026189
cpm	-0.0157387	0.00524302	-3.00183	0.00268553	-0.0260151	-0.00546217
il15ra	0.0157069	0.00524957	2.99203	0.00277325	0.00541756	0.0259963
tafa5	0.0157121	0.0052553	2.98977	0.00279389	0.00541156	0.0260127
cd83	-0.0157758	0.0052828	-2.98626	0.00282614	-0.0261303	-0.00542135
galnt3	0.0161113	0.00540942	2.97837	0.0028999	0.00550862	0.0267139
scgb1a1	-0.0159298	0.00536064	-2.97162	0.00296435	-0.0264368	-0.00542277
nptn	-0.0162079	0.00545833	-2.96938	0.00298612	-0.0269064	-0.00550934
odam	-0.0158994	0.00538291	-2.95368	0.00314226	-0.0264501	-0.00534871
ces1	-0.0157252	0.00538908	-2.91797	0.00352546	-0.0262879	-0.00516239
chit1	0.0155673	0.00534669	2.91157	0.00359848	0.00508757	0.0260469
entpd5	0.0155652	0.00534929	2.90977	0.00361935	0.00508039	0.02605
sez6l2	-0.0142728	0.00490763	-2.90829	0.00363649	-0.0238919	-0.00465368
csf2ra	0.0156958	0.00542852	2.89135	0.00383829	0.00505569	0.0263359
acy1	-0.0146751	0.00515467	-2.84696	0.00441651	-0.0247785	-0.00457181
f3	-0.0144776	0.00511804	-2.82875	0.00467579	-0.0245092	-0.00444611
hla_dra	-0.0147765	0.00525722	-2.81071	0.00494609	-0.0250808	-0.00447218
fgf5	-0.0141458	0.00505067	-2.80078	0.0051009	-0.0240453	-0.00424631
fas	0.0142962	0.00512361	2.79026	0.00526945	0.00425377	0.0243387
plat	0.014033	0.00503303	2.78819	0.0053033	0.00416812	0.0238979
ceacam1	0.0145017	0.00525742	2.75832	0.00581293	0.00419695	0.0248064
ifngr1	0.0145503	0.00529536	2.74774	0.00600388	0.0041712	0.0249294
smoc2	-0.0137494	0.00501998	-2.73893	0.00616718	-0.0235887	-0.00391003
pcolce	0.0196617	0.00724763	2.71284	0.00667974	0.00545525	0.0338681
rtbdn	-0.0142825	0.00528917	-2.70034	0.00693034	-0.0246495	-0.00391559
st3gal1	-0.0141753	0.00526701	-2.69134	0.00711999	-0.0244988	-0.00385181
cdhr5	0.0143576	0.00540347	2.65711	0.00788502	0.00376663	0.0249486
mmp13	0.0140389	0.00529805	2.64982	0.00805715	0.00365454	0.0244233
tpsab1	-0.0141745	0.00536483	-2.6421	0.00824298	-0.0246897	-0.0036592
crhbp	0.0139092	0.00529161	2.62855	0.00857889	0.00353751	0.024281
ca11	-0.0142722	0.0054521	-2.61774	0.00885529	-0.0249585	-0.0035859
nppb	0.0135402	0.00517894	2.61447	0.00894053	0.00338929	0.0236911
plxnb2	-0.0136221	0.00523321	-2.603	0.00924506	-0.0238793	-0.0033648
ca5a	0.0137545	0.00529795	2.59619	0.00943061	0.0033703	0.0241386
ccl24	0.0139474	0.00538207	2.59145	0.00956136	0.00339831	0.0244964
kitlg	-0.0138922	0.00538781	-2.57844	0.00992874	-0.0244525	-0.00333189
spint1	-0.0138155	0.00536947	-2.57297	0.0100871	-0.0243399	-0.00329116
gkn1	0.0138138	0.00539078	2.56249	0.0103969	0.00324768	0.0243799
c1qtnf1	0.0135887	0.00530368	2.56213	0.0104075	0.00319333	0.0239841
hagh	0.0133593	0.00522226	2.55815	0.0105273	0.00312352	0.0235951
cdh1	0.0137101	0.00539772	2.53999	0.0110902	0.00313042	0.0242899
fgfr2	0.0128253	0.00505218	2.53856	0.0111354	0.00292282	0.0227277
siglec9	-0.013465	0.00531602	-2.53291	0.0113164	-0.0238846	-0.00304542
ephx2	0.0136787	0.00540819	2.52926	0.0114349	0.00307847	0.0242789
marco	-0.0133195	0.00529415	-2.51589	0.0118776	-0.0236962	-0.00294281
bpifb1	0.0132017	0.00528677	2.49711	0.0125257	0.0028394	0.0235639
apoh	0.01305	0.00528888	2.46743	0.0136135	0.00268357	0.0234163
tnfrsf13b	-0.0131742	0.00536393	-2.45607	0.0140517	-0.0236877	-0.00266069
lrrc25	0.0127397	0.00529702	2.40506	0.0161751	0.00235731	0.023122
il2rb	-0.012823	0.00535965	-2.39251	0.0167391	-0.0233281	-0.0023179
alpp	0.0126246	0.00534985	2.3598	0.0182903	0.0021387	0.0231105
sord	0.0125314	0.00531218	2.35899	0.0183305	0.00211931	0.0229434
cd300lg	-0.0120651	0.0051427	-2.34607	0.0189783	-0.022145	-0.00198526
kir3dl1	0.0126707	0.00546986	2.31645	0.0205397	0.00194955	0.0233918
muc13	0.0124411	0.00537426	2.31494	0.0206222	0.00190735	0.0229748
il20	0.01243	0.00541447	2.2957	0.021699	0.00181747	0.0230426
psma1	0.0124182	0.00541907	2.29157	0.0219367	0.00179661	0.0230398
clec10a	-0.0122958	0.00536612	-2.29138	0.0219474	-0.0228136	-0.00177806
rab6a	-0.0120859	0.0052999	-2.2804	0.0225898	-0.0224739	-0.00169794
gga1	0.0122977	0.00541573	2.27074	0.0231688	0.00168272	0.0229127
hyal1	-0.011952	0.00530045	-2.2549	0.024146	-0.0223411	-0.00156292
xcl1	-0.0120676	0.00535534	-2.25338	0.0242416	-0.0225643	-0.00157096
sftpa1	0.0122595	0.00545948	2.24555	0.0247394	0.00155876	0.0229603
bst2	0.0118885	0.00534724	2.22329	0.0262025	0.00140772	0.0223693
ccdc80	-0.010828	0.00487965	-2.219	0.0264929	-0.0203923	-0.00126369
tek	-0.0117044	0.00528612	-2.21418	0.0268231	-0.0220654	-0.00134344
slit2	0.0119201	0.00538437	2.21382	0.0268475	0.0013665	0.0224736
vmo1	0.0117796	0.00533031	2.20993	0.0271166	0.00133203	0.0222272
krt5	-0.0113303	0.0051272	-2.20985	0.0271226	-0.0213798	-0.00128083
hao1	-0.0114121	0.00522861	-2.18263	0.0290699	-0.0216603	-0.00116387
mfge8	-0.0115986	0.00532925	-2.17641	0.0295317	-0.0220441	-0.00115311
ece1	-0.011332	0.00534572	-2.11983	0.0340276	-0.0218098	-0.000854229
entpd6	-0.0113763	0.00540214	-2.10588	0.0352222	-0.0219646	-0.000787878
tie1	-0.0113331	0.005396	-2.10028	0.0357116	-0.0219094	-0.000756763
lgals7_lgals7b	0.0108173	0.00515691	2.09764	0.0359444	0.000709615	0.020925
icam4	-0.0113358	0.00541233	-2.09445	0.0362276	-0.0219442	-0.000727483
blvrb	0.0111029	0.00530301	2.09371	0.0362936	0.000708865	0.021497
ggt5	-0.0110721	0.00532046	-2.08104	0.0374373	-0.0215004	-0.000643834
enpp7	-0.0115393	0.00556341	-2.07414	0.0380738	-0.0224438	-0.000634824
ca3	0.0108904	0.00525463	2.07254	0.0382223	0.000591193	0.0211897
epo	0.0111311	0.00541252	2.05654	0.039738	0.000522349	0.0217398
ids	-0.0107551	0.00527293	-2.03969	0.0413887	-0.0210902	-0.000420033
lep	0.0091725	0.00457379	2.00545	0.0449232	0.000207711	0.0181373
cd276	-0.0105653	0.00527264	-2.0038	0.0450989	-0.0208999	-0.000230789
klk6	-0.0104792	0.00525657	-1.99355	0.0462094	-0.0207823	-0.000176171
lepr	-0.0104833	0.00528965	-1.98184	0.0475049	-0.0208511	-0.000115359
c19orf12	-0.0105703	0.00537995	-1.96476	0.0494502	-0.0211152	-2.54226e-05
nfatc3	-0.010588	0.0054217	-1.9529	0.0508399	-0.0212147	3.86893e-05
hspg2	0.0101278	0.00519078	1.95112	0.0510512	-4.62791e-05	0.0203019
il24	0.0105182	0.00541157	1.94365	0.0519458	-8.86582e-05	0.0211251
tnfrsf21	-0.010147	0.00523385	-1.93872	0.0525432	-0.0204055	0.000111531
fabp6	0.0101054	0.00541839	1.86503	0.0621863	-0.000514786	0.0207257
lrp1	-0.00963681	0.00519885	-1.85364	0.063799	-0.0198267	0.000553113
pla2g10	0.00972726	0.00529837	1.83589	0.0663819	-0.000657733	0.0201122
layn	0.00935506	0.00510159	1.83375	0.0666993	-0.00064423	0.0193543
crip2	-0.00920393	0.00507303	-1.81429	0.0696426	-0.0191472	0.000739385
cd79b	-0.00960942	0.00530342	-1.81193	0.0700058	-0.0200043	0.000785452
il22ra1	-0.00970611	0.00538144	-1.80363	0.0712988	-0.0202539	0.000841701
pspn	0.00685183	0.00382504	1.79131	0.0732523	-0.000645372	0.014349
adcyap1r1	0.00969616	0.00543872	1.7828	0.0746274	-0.000963912	0.0203562
clstn1	-0.00950845	0.00537934	-1.76759	0.0771391	-0.0200521	0.00103524
crhr1	0.00953161	0.00542237	1.75783	0.0787855	-0.00109643	0.0201596
cd33	-0.00934932	0.00536839	-1.74155	0.0815962	-0.0198715	0.0011729
agrn	0.00912279	0.00524405	1.73964	0.0819304	-0.00115573	0.0194013
pla2g7	-0.00878318	0.00519411	-1.69099	0.0908481	-0.0189638	0.00139745
hs3st3b1	-0.00889225	0.00529821	-1.67835	0.0932881	-0.0192769	0.00149242
cxcl8	-0.00886936	0.00534254	-1.66014	0.0968958	-0.0193409	0.0016022
scarb1	0.00887773	0.00542837	1.63543	0.101968	-0.00176207	0.0195175
siglec15	0.00886668	0.00544844	1.62738	0.103666	-0.00181244	0.0195458
lair2	0.00875942	0.00542286	1.61528	0.10626	-0.00186955	0.0193884
clmp	0.00797687	0.00495403	1.61018	0.107368	-0.00173318	0.0176869
nrp2	0.00826249	0.00515116	1.604	0.108722	-0.00183396	0.0183589
ncln	0.00870116	0.00543663	1.60047	0.109504	-0.00195483	0.0193571
gas6	-0.00843199	0.00527361	-1.5989	0.109851	-0.0187684	0.00190446
tgm2	-0.00854096	0.0053575	-1.5942	0.110899	-0.0190418	0.00195993
artn	0.00859982	0.00540999	1.58962	0.11193	-0.00200393	0.0192036
oxt	0.00843155	0.00531078	1.58763	0.112379	-0.00197774	0.0188408
cga	-0.00532932	0.00338905	-1.57251	0.115841	-0.011972	0.00131333
cd4	0.00832645	0.00530172	1.57052	0.116304	-0.00206511	0.018718
tslp	0.00849858	0.00544843	1.55982	0.118811	-0.00218053	0.0191777
prcp	0.0080968	0.00521852	1.55155	0.120779	-0.00213166	0.0183253
pdcd1	-0.0082474	0.00532209	-1.54965	0.121234	-0.0186789	0.00218408
gfap	0.00745251	0.00482927	1.5432	0.122792	-0.00201302	0.016918
crisp2	-0.0070432	0.00462913	-1.5215	0.128144	-0.0161164	0.00203004
lypd8	-0.00820219	0.00543734	-1.50849	0.131438	-0.0188596	0.00245519
sult2a1	-0.00798066	0.00531778	-1.50075	0.133429	-0.0184037	0.00244236
folr3	0.00805288	0.00536988	1.49964	0.133718	-0.00247227	0.018578
rgs8	-0.0080999	0.00543355	-1.49072	0.136045	-0.0187498	0.00255005
ccn3	0.00738202	0.00500552	1.47478	0.140282	-0.00242896	0.017193
il10ra	0.00801307	0.00544047	1.47287	0.140797	-0.00265043	0.0186766
lilrb5	-0.00795513	0.00541886	-1.46805	0.142101	-0.0185763	0.00266601
ccl25	0.00764977	0.00522099	1.4652	0.142876	-0.00258353	0.0178831
aoc1	0.00792004	0.00542004	1.46125	0.143956	-0.00270342	0.0185435
il12a_il12b	-0.00775205	0.00531115	-1.45958	0.144414	-0.0181621	0.00265797
fabp2	-0.00768516	0.0053831	-1.42765	0.153403	-0.0182362	0.00286589
cxcl17	-0.00684434	0.00480994	-1.42296	0.154758	-0.016272	0.00258331
pth1r	0.00767336	0.00539556	1.42216	0.154988	-0.00290211	0.0182488
ntf4	-0.00771649	0.00543688	-1.41929	0.155825	-0.018373	0.00293999
fgf19	-0.00754816	0.00541153	-1.39483	0.163076	-0.0181549	0.00305862
ldlr	-0.00742971	0.0053733	-1.38271	0.166763	-0.0179616	0.00310213
klk1	-0.00745417	0.00541899	-1.37556	0.168966	-0.0180756	0.00316723
eif5a	0.00735036	0.00535452	1.37274	0.169842	-0.00314468	0.0178454
cdsn	-0.00731904	0.00535115	-1.36775	0.171399	-0.0178075	0.00316939
atp5po	0.00734081	0.00537732	1.36514	0.172218	-0.00319894	0.0178806
crim1	0.00698807	0.00517115	1.35136	0.17659	-0.00314755	0.0171237
hebp1	0.00723044	0.00539761	1.33956	0.180397	-0.00334906	0.0178099
dsg2	0.00683747	0.00517527	1.32118	0.18645	-0.00330624	0.0169812
arg1	-0.00706716	0.00542623	-1.30241	0.192786	-0.0177028	0.00356843
micb_mica	0.0069164	0.0054245	1.27503	0.202307	-0.0037158	0.0175486
cpb1	0.00671475	0.00538314	1.24737	0.212271	-0.00383637	0.0172659
scgb3a2	0.00669285	0.00536733	1.24696	0.212421	-0.0038273	0.017213
cdh2	0.00620318	0.0049774	1.24627	0.212674	-0.00355268	0.015959
ngf	0.00661991	0.00532648	1.24283	0.213938	-0.00382016	0.01706
klb	-0.00672865	0.00541436	-1.24274	0.213972	-0.017341	0.00388369
pamr1	0.00631705	0.00526713	1.19933	0.230406	-0.0040067	0.0166408
il5	0.00649311	0.00543109	1.19554	0.231883	-0.00415202	0.0171382
bag3	-0.00640224	0.00538481	-1.18894	0.23447	-0.0169566	0.00415217
wnt9a	0.00570265	0.0048163	1.18403	0.236409	-0.00373746	0.0151428
mfap3	0.00639217	0.0054366	1.17576	0.239697	-0.00426377	0.0170481
guca2a	0.00615934	0.00525039	1.17312	0.240755	-0.00413159	0.0164503
ctsc	0.00600356	0.00515754	1.16404	0.244417	-0.00410538	0.0161125
igfbpl1	-0.00573349	0.00510532	-1.12304	0.261427	-0.0157401	0.00427311
ccl2	-0.00584451	0.00535785	-1.09083	0.275355	-0.0163461	0.00465706
vstm2l	-0.00581993	0.00545684	-1.06654	0.286188	-0.0165155	0.00487566
vcam1	-0.00559719	0.00528727	-1.05862	0.289782	-0.0159604	0.00476603
il1a	0.00569499	0.0053829	1.05798	0.290073	-0.00485568	0.0162457
lxn	0.00538605	0.00516745	1.0423	0.297279	-0.00474234	0.0155144
cd55	0.00558356	0.00537305	1.03918	0.298729	-0.00494781	0.0161149
ghrhr	-0.00546867	0.00543695	-1.00583	0.314502	-0.0161253	0.00518794
plin1	0.00529609	0.00534241	0.991329	0.321532	-0.00517522	0.0157674
clec14a	-0.00505023	0.00517558	-0.97578	0.32918	-0.0151945	0.00509408
crx	0.00530994	0.00547114	0.970536	0.331787	-0.00541369	0.0160336
naaa	-0.00527757	0.00543835	-0.970436	0.331836	-0.0159369	0.00538178
hsp90b1	-0.00494505	0.00546422	-0.904987	0.365479	-0.0156551	0.00576501
ccl21	0.00483455	0.00537408	0.899606	0.368336	-0.00569882	0.0153679
cope	0.00483409	0.00537996	0.898536	0.368906	-0.00571082	0.015379
hk2	0.00474801	0.00532928	0.890929	0.372974	-0.00569757	0.0151936
vtcn1	0.00469998	0.0053485	0.878746	0.379545	-0.00578328	0.0151832
il20ra	-0.00473796	0.00540711	-0.876245	0.380903	-0.0153361	0.00586017
obp2b	0.00380911	0.00438949	0.867779	0.385522	-0.00479444	0.0124127
pts	-0.00457272	0.00538542	-0.849092	0.395836	-0.0151283	0.00598289
cst6	0.00448298	0.00531411	0.843599	0.3989	-0.00593287	0.0148988
il18rap	-0.00448984	0.00538196	-0.83424	0.404152	-0.0150387	0.00605898
rbks	0.00433814	0.00531363	0.816416	0.414268	-0.00607677	0.014753
art3	-0.00401341	0.00494183	-0.812131	0.416722	-0.0136995	0.00567273
agrp	-0.00418869	0.00524007	-0.799358	0.424088	-0.0144594	0.00608201
ctsh	0.00426965	0.00539086	0.792016	0.428357	-0.00629663	0.0148359
wif1	0.00414442	0.00529555	0.782622	0.433854	-0.00623503	0.0145239
hs6st1	-0.00402452	0.00529771	-0.759672	0.447456	-0.0144082	0.00635916
slamf6	-0.00404411	0.00533235	-0.758411	0.448211	-0.0144957	0.00640748
uxs1	0.00407099	0.00537102	0.757954	0.448484	-0.00645641	0.0145984
pnliprp2	-0.00407876	0.00543914	-0.749889	0.453326	-0.0147397	0.00658214
hsd11b1	0.00378412	0.00540602	0.699984	0.483942	-0.00681185	0.0143801
scp2	0.00379964	0.00544439	0.697899	0.485245	-0.00687156	0.0144708
epha10	0.00370989	0.00541861	0.684657	0.493565	-0.00691078	0.0143306
ctrc	-0.00362809	0.00537469	-0.675033	0.499659	-0.0141627	0.00690647
chrdl2	0.00355057	0.00532509	0.666763	0.504928	-0.00688678	0.0139879
tnni3	0.00336245	0.00533947	0.629736	0.528872	-0.00710309	0.013828
nxph1	-0.00337258	0.00535721	-0.62954	0.529	-0.0138729	0.00712774
lamp2	0.00319563	0.00527965	0.605273	0.545002	-0.00715267	0.0135439
hmox1	-0.00318889	0.0053165	-0.599809	0.548637	-0.0136094	0.00723164
rangap1	-0.00316282	0.00538722	-0.587097	0.557142	-0.013722	0.00739632
ace2	-0.00288972	0.00498447	-0.579745	0.562091	-0.0126595	0.00688001
rasa1	0.00299062	0.00532784	0.561319	0.574584	-0.00745213	0.0134334
ccl27	0.00283302	0.00509044	0.556537	0.577847	-0.0071444	0.0128104
spink6	-0.00285951	0.00515051	-0.55519	0.578769	-0.0129547	0.00723566
ikzf2	0.00295015	0.00546673	0.539655	0.589439	-0.00776484	0.0136651
glt8d2	0.00290123	0.00541939	0.535343	0.592416	-0.00772096	0.0135234
lypd1	-0.00290281	0.00543925	-0.533679	0.593567	-0.0135639	0.0077583
ckmt1a_ckmt1b	0.00282104	0.00540665	0.521772	0.601833	-0.00777618	0.0134183
chek2	-0.00278538	0.00534423	-0.521194	0.602235	-0.0132603	0.0076895
pdcd1lg2	-0.00278801	0.0053512	-0.521006	0.602366	-0.0132765	0.00770052
vasn	0.00277942	0.00535922	0.518625	0.604026	-0.00772483	0.0132837
gh2	-0.00281684	0.00546858	-0.515096	0.60649	-0.0135355	0.00790177
kcnip4	0.0027161	0.00538576	0.504311	0.614046	-0.00784018	0.0132724
erbb3	0.00256178	0.00514988	0.497444	0.618879	-0.00753216	0.0126557
gfra2	0.00260803	0.0052791	0.494029	0.621289	-0.00773919	0.0129552
il34	-0.0026437	0.0053663	-0.492648	0.622265	-0.0131618	0.00787444
klk13	-0.00256018	0.00531941	-0.48129	0.630313	-0.0129864	0.00786604
krt18	0.00245036	0.00516589	0.474333	0.635265	-0.00767497	0.0125757
ifngr2	-0.00253101	0.00542899	-0.466204	0.641073	-0.013172	0.00810999
atf2	0.00246903	0.00543929	0.453925	0.649885	-0.00819217	0.0131302
pklr	0.00239064	0.00542574	0.440612	0.659497	-0.00824398	0.0130253
klk11	0.00209944	0.00525483	0.399526	0.689508	-0.00820019	0.0123991
ca1	0.00206168	0.00533447	0.386483	0.699142	-0.00839407	0.0125174
lilrb1	0.00203269	0.00529285	0.384045	0.700947	-0.00834146	0.0124068
mme	-0.00199706	0.00525817	-0.379802	0.704095	-0.0123033	0.00830913
cd209	-0.00202443	0.00536874	-0.377077	0.706118	-0.0125473	0.00849848
cd163	-0.00197057	0.00531561	-0.370714	0.710853	-0.0123894	0.00844821
esm1	0.00193777	0.00536751	0.361018	0.718088	-0.00858272	0.0124583
tppp3	-0.0019288	0.00537167	-0.359068	0.719546	-0.0124575	0.00859987
cep164	-0.00189366	0.00541684	-0.349587	0.726651	-0.0125108	0.00872354
mertk	0.0017256	0.00512121	0.336952	0.736155	-0.00831214	0.0117633
ruvbl1	0.00182249	0.00547831	0.332675	0.739382	-0.00891518	0.0125602
lhb	-0.00172776	0.00526056	-0.328436	0.742584	-0.0120386	0.00858313
ccn5	0.00151263	0.00479847	0.315231	0.752588	-0.00789254	0.0109178
slamf1	0.00163638	0.00533562	0.306689	0.759082	-0.00882163	0.0120944
krt14	0.00160288	0.00539197	0.297272	0.766261	-0.00896559	0.0121714
gal	0.0014646	0.00523143	0.279962	0.779508	-0.00878918	0.0117184
s100a16	-0.00134062	0.00537271	-0.249523	0.802957	-0.0118713	0.00919008
fuca1	0.00134346	0.00539481	0.249029	0.80334	-0.00923053	0.0119175
optc	0.0012355	0.00519854	0.237663	0.812144	-0.00895381	0.0114248
il33	-0.0011392	0.00531037	-0.214524	0.83014	-0.0115477	0.00926931
fam3b	-0.00106971	0.00533828	-0.200385	0.841181	-0.0115329	0.0093935
tnfsf10	0.00102681	0.00537437	0.191056	0.848483	-0.00950714	0.0115608
apom	-0.000990195	0.00528662	-0.187302	0.851425	-0.0113522	0.00937176
lto1	-0.00100011	0.00538904	-0.185582	0.852773	-0.0115628	0.00956259
ltbp2	-0.000671792	0.00456208	-0.147256	0.882931	-0.00961361	0.00827003
il4	-0.000743781	0.00533607	-0.139387	0.889145	-0.0112027	0.00971511
klk12	0.000702171	0.00548118	0.128106	0.898066	-0.0100411	0.0114455
frzb	0.000669588	0.00528087	0.126795	0.899104	-0.00968111	0.0110203
folr2	-0.000641414	0.00516277	-0.124238	0.901127	-0.0107606	0.00947777
tdgf1	-0.000663194	0.00536314	-0.123658	0.901587	-0.0111751	0.00984875
amy2b	-0.000692682	0.00589825	-0.117439	0.906513	-0.0122535	0.0108681
ifnlr1	-0.000585377	0.00536487	-0.109113	0.913114	-0.0111007	0.00992995
amy2a	0.000584585	0.00577543	0.101219	0.919377	-0.0107355	0.0119046
megf9	0.000533204	0.00536439	0.099397	0.920824	-0.00998118	0.0110476
akr1c4	0.000504912	0.00543342	0.0929271	0.925962	-0.0101448	0.0111546
il11	0.000475433	0.00542874	0.0875769	0.930213	-0.0101651	0.011116
mog	0.00039853	0.00519306	0.0767429	0.938829	-0.00978004	0.0105771
podxl2	-0.000400344	0.00531913	-0.0752649	0.940004	-0.010826	0.0100253
tcl1b	0.000313068	0.00544445	0.0575023	0.954145	-0.0103582	0.0109844
afp	-0.000288636	0.00527279	-0.0547406	0.956345	-0.0106235	0.0100462
serpinb5	-0.000277171	0.00530604	-0.0522368	0.95834	-0.0106772	0.0101228
il1rap	-0.000220158	0.00527903	-0.0417043	0.966735	-0.0105672	0.0101269
angpt2	0.000101461	0.00528053	0.0192142	0.98467	-0.0102485	0.0104515
mapt	-0.00010041	0.00533281	-0.0188287	0.984978	-0.0105529	0.0103521
duox2	0.000101895	0.00545422	0.0186818	0.985095	-0.0105886	0.0107924
col4a1	-7.37039e-05	0.00539991	-0.0136491	0.98911	-0.0106577	0.0105103
