# Supplementary material for: Ribosomal DNA copy number variation associates with hematological profiles and renal function in the UK Biobank
Source: Cell Genom. 2024 May 14;4(6):100562. doi: 10.1016/j.xgen.2024.100562 (PMC11228893; doi:10.1016/j.xgen.2024.100562)
Supplement: Table S12. Results of association analyses between first-release OLink proteome NXP values and eGFRcr+cc in White British UKB participants, related to Figure 4 [file mmc13.xlsx]

## Sheet: S12 - OLink eGFR
Table S12 - Results of association analyses between first-release OLink proteome NXP values and eGFRcr+cc in white British UKB participants; Related to Figure 4
protein	estimate	std.error	statistic	p.value	conf.low	conf.high
cst3	-0.845272	0.00333963	-253.104	0	-0.851818	-0.838726
col6a3	-0.775923	0.0041483	-187.046	0	-0.784054	-0.767792
hspg2	-0.75307	0.00422163	-178.384	0	-0.761345	-0.744796
cd59	-0.75058	0.00404335	-185.633	0	-0.758505	-0.742655
npdc1	-0.748624	0.00419936	-178.271	0	-0.756854	-0.740393
tnfrsf1a	-0.738319	0.00431376	-171.154	0	-0.746774	-0.729864
tafa5	-0.737688	0.0044755	-164.828	0	-0.74646	-0.728916
igfbp4	-0.734061	0.00415345	-176.735	0	-0.742202	-0.72592
colec12	-0.729503	0.00409024	-178.352	0	-0.73752	-0.721486
relt	-0.721895	0.00392893	-183.739	0	-0.729596	-0.714194
efna4	-0.718191	0.00448687	-160.065	0	-0.726985	-0.709396
pik3ip1	-0.712094	0.00430654	-165.352	0	-0.720535	-0.703653
tgfbr2	-0.701976	0.00444209	-158.028	0	-0.710683	-0.693269
tnfrsf19	-0.694451	0.00436979	-158.921	0	-0.703016	-0.685886
scarb2	-0.690597	0.00435548	-158.558	0	-0.699134	-0.68206
igfbp6	-0.686293	0.0038157	-179.86	0	-0.693772	-0.678814
fstl3	-0.664677	0.00457543	-145.271	0	-0.673645	-0.655709
nbl1	-0.661272	0.00469715	-140.781	0	-0.670478	-0.652065
efna1	-0.656813	0.00484582	-135.542	0	-0.666311	-0.647315
lair1	-0.655092	0.00468348	-139.873	0	-0.664271	-0.645912
acvrl1	-0.648142	0.00461389	-140.476	0	-0.657186	-0.639099
btn2a1	-0.644417	0.00485443	-132.748	0	-0.653932	-0.634902
clmp	-0.635784	0.00447971	-141.925	0	-0.644565	-0.627004
ogn	-0.634465	0.00452871	-140.099	0	-0.643342	-0.625589
ptgds	-0.63332	0.00462675	-136.882	0	-0.642388	-0.624251
ckap4	-0.628368	0.00491111	-127.948	0	-0.637994	-0.618742
ly6d	-0.624652	0.00499368	-125.088	0	-0.634439	-0.614864
vsig4	-0.622612	0.00483162	-128.862	0	-0.632082	-0.613142
jam2	-0.622323	0.00479537	-129.776	0	-0.631722	-0.612923
layn	-0.622051	0.00473783	-131.294	0	-0.631338	-0.612765
fam3c	-0.615961	0.00477676	-128.95	0	-0.625324	-0.606599
thy1	-0.615473	0.00493204	-124.791	0	-0.625139	-0.605806
nectin4	-0.610968	0.00502451	-121.598	0	-0.620816	-0.60112
dll1	-0.609136	0.00491261	-123.994	0	-0.618765	-0.599507
tnfrsf11a	-0.608224	0.00494635	-122.964	0	-0.61792	-0.598529
gfra1	-0.605052	0.00485934	-124.513	0	-0.614576	-0.595527
tnfrsf1b	-0.605023	0.00499885	-121.033	0	-0.614821	-0.595225
cd300e	-0.604355	0.0049183	-122.879	0	-0.613995	-0.594715
agrn	-0.601419	0.00498116	-120.739	0	-0.611182	-0.591655
cd302	-0.601086	0.00482986	-124.452	0	-0.610553	-0.59162
ephb4	-0.600273	0.00503261	-119.277	0	-0.610137	-0.590409
col18a1	-0.600136	0.00479288	-125.214	0	-0.609531	-0.590742
wfdc2	-0.596066	0.00475401	-125.382	0	-0.605384	-0.586748
ltbr	-0.595982	0.00507661	-117.398	0	-0.605932	-0.586031
epha2	-0.591465	0.00494208	-119.679	0	-0.601152	-0.581779
tnfrsf4	-0.591168	0.00505505	-116.946	0	-0.601076	-0.58126
rgmb	-0.590945	0.00497325	-118.825	0	-0.600693	-0.581198
adm	-0.584559	0.0047404	-123.314	0	-0.593851	-0.575268
havcr2	-0.584493	0.005049	-115.764	0	-0.594389	-0.574597
sema3f	-0.571593	0.00509359	-112.218	0	-0.581577	-0.56161
cd27	-0.571299	0.00510662	-111.874	0	-0.581308	-0.56129
tnfrsf12a	-0.571098	0.00481042	-118.721	0	-0.580527	-0.56167
nectin2	-0.568672	0.00514244	-110.584	0	-0.578751	-0.558592
cd74	-0.567744	0.00495135	-114.665	0	-0.577449	-0.55804
sorcs2	-0.566754	0.00496086	-114.245	0	-0.576477	-0.55703
lgals9	-0.565582	0.00498862	-113.374	0	-0.57536	-0.555804
cd79b	-0.564867	0.00519521	-108.728	0	-0.57505	-0.554684
hla_e	-0.563779	0.0051374	-109.74	0	-0.573849	-0.55371
tnfrsf14	-0.556275	0.00517945	-107.4	0	-0.566427	-0.546123
ulbp2	-0.556125	0.00523393	-106.254	0	-0.566384	-0.545866
tnfrsf9	-0.555346	0.00512293	-108.404	0	-0.565387	-0.545305
cd38	-0.548694	0.00408578	-134.293	0	-0.556702	-0.540686
mfap5	-0.546815	0.00512493	-106.697	0	-0.55686	-0.53677
clec14a	-0.546516	0.00512249	-106.689	0	-0.556556	-0.536475
bsg	-0.544065	0.00515563	-105.528	0	-0.55417	-0.533959
csf1	-0.542691	0.00530197	-102.357	0	-0.553083	-0.532299
ephb6	-0.541735	0.00530692	-102.081	0	-0.552136	-0.531333
dsc2	-0.538156	0.00518204	-103.85	0	-0.548313	-0.527999
pgf	-0.531651	0.00465546	-114.2	0	-0.540776	-0.522526
ifngr1	-0.529151	0.00528021	-100.214	0	-0.5395	-0.518801
il10rb	-0.528628	0.0052621	-100.459	0	-0.538942	-0.518314
vwc2	-0.527119	0.00520349	-101.301	0	-0.537318	-0.51692
spink1	-0.526923	0.0053071	-99.2864	0	-0.537325	-0.516521
cd300c	-0.526277	0.00535183	-98.336	0	-0.536767	-0.515787
il18bp	-0.5254	0.00513048	-102.408	0	-0.535456	-0.515344
fabp4	-0.523121	0.00488998	-106.978	0	-0.532706	-0.513537
eda2r	-0.521149	0.00400923	-129.987	0	-0.529007	-0.51329
cdh3	-0.520233	0.00537902	-96.7152	0	-0.530776	-0.50969
spon2	-0.519378	0.00529572	-98.0749	0	-0.529757	-0.508998
lrp11	-0.518574	0.00526983	-98.4043	0	-0.528903	-0.508245
nppc	-0.518196	0.00462273	-112.097	0	-0.527257	-0.509135
ambp	-0.518142	0.00506599	-102.278	0	-0.528071	-0.508212
tnfrsf21	-0.516823	0.00527623	-97.953	0	-0.527165	-0.506482
cd160	-0.513154	0.00544576	-94.23	0	-0.523828	-0.50248
ccn3	-0.511701	0.00494868	-103.401	0	-0.5214	-0.502001
chrdl1	-0.510765	0.00465251	-109.783	0	-0.519884	-0.501646
lcn2	-0.509413	0.00539564	-94.412	0	-0.519989	-0.498838
asgr1	-0.505658	0.0053603	-94.3339	0	-0.516165	-0.495152
thbd	-0.505043	0.00517804	-97.5356	0	-0.515192	-0.494894
tnfrsf10b	-0.50314	0.0051904	-96.9365	0	-0.513313	-0.492966
lilrb4	-0.500269	0.00527447	-94.8472	0	-0.510607	-0.489931
cdnf	-0.498302	0.00532952	-93.4985	0	-0.508748	-0.487856
lgals1	-0.497983	0.00528052	-94.3056	0	-0.508333	-0.487633
rspo3	-0.497071	0.00498301	-99.7532	0	-0.506838	-0.487304
cd83	-0.496181	0.0053771	-92.2767	0	-0.50672	-0.485642
adam22	-0.492167	0.0054875	-89.6888	0	-0.502923	-0.481412
clec1a	-0.49111	0.00541781	-90.6473	0	-0.501729	-0.48049
ptprn2	-0.486646	0.00553176	-87.973	0	-0.497488	-0.475803
adamts15	-0.485753	0.00551646	-88.0552	0	-0.496565	-0.474941
rnaset2	-0.485082	0.00536437	-90.4268	0	-0.495597	-0.474568
xg	-0.483583	0.00389347	-124.204	0	-0.491214	-0.475952
plaur	-0.481369	0.00532282	-90.435	0	-0.491801	-0.470936
scara5	-0.479924	0.00506127	-94.8228	0	-0.489844	-0.470004
smoc2	-0.476356	0.00507673	-93.8313	0	-0.486306	-0.466405
scg2	-0.476057	0.00547506	-86.9502	0	-0.486788	-0.465326
cd93	-0.474693	0.00558075	-85.059	0	-0.485631	-0.463754
ncr1	-0.470531	0.00555531	-84.6994	0	-0.48142	-0.459643
gpr37	-0.467013	0.00544376	-85.7888	0	-0.477683	-0.456343
guca2a	-0.466757	0.00544296	-85.7544	0	-0.477426	-0.456089
dpt	-0.466235	0.0050206	-92.8645	0	-0.476076	-0.456395
retn	-0.464791	0.00559017	-83.1444	0	-0.475748	-0.453834
cd55	-0.462985	0.00546965	-84.6461	0	-0.473705	-0.452264
sirpb1	-0.462622	0.00549244	-84.2288	0	-0.473387	-0.451856
tnfrsf13b	-0.45972	0.00555438	-82.7671	0	-0.470607	-0.448833
efemp1	-0.457494	0.00492223	-92.9444	0	-0.467141	-0.447846
klrb1	-0.455344	0.00554746	-82.0814	0	-0.466217	-0.444471
klk11	-0.453978	0.00549896	-82.5571	0	-0.464756	-0.4432
hspb6	-0.453321	0.00478112	-94.8147	0	-0.462692	-0.44395
hyou1	-0.450387	0.00554715	-81.1924	0	-0.461259	-0.439514
dtx3	-0.444868	0.00511833	-86.9166	0	-0.4549	-0.434836
epha1	-0.443214	0.00517644	-85.6213	0	-0.45336	-0.433068
b4galt1	-0.442495	0.00543432	-81.4261	0	-0.453146	-0.431843
hnmt	-0.438452	0.00548629	-79.9177	0	-0.449206	-0.427699
tnfrsf10a	-0.436894	0.00541316	-80.7095	0	-0.447504	-0.426284
cd4	-0.436591	0.00554997	-78.6655	0	-0.447469	-0.425713
pilra	-0.433658	0.00552049	-78.5542	0	-0.444478	-0.422837
ror1	-0.431723	0.00545351	-79.1642	0	-0.442412	-0.421034
ccl14	-0.431581	0.00555716	-77.6621	0	-0.442473	-0.420688
phospho1	-0.430483	0.00537336	-80.1143	0	-0.441015	-0.419951
rbp5	-0.429735	0.00552712	-77.7501	0	-0.440568	-0.418901
cd46	-0.429377	0.00555146	-77.3448	0	-0.440258	-0.418496
mansc1	-0.424194	0.00564061	-75.2035	0	-0.435249	-0.413138
mia	-0.424045	0.00562192	-75.4271	0	-0.435064	-0.413026
rarres2	-0.422479	0.00554356	-76.2108	0	-0.433345	-0.411614
ctsz	-0.421399	0.00554231	-76.0331	0	-0.432262	-0.410536
gdf15	-0.420962	0.00474007	-88.8094	0	-0.430253	-0.411672
cgref1	-0.420221	0.00564592	-74.4291	0	-0.431287	-0.409154
esam	-0.41969	0.00553175	-75.8692	0	-0.430532	-0.408848
il12a_il12b	-0.417996	0.00562249	-74.3435	0	-0.429016	-0.406975
cd99	-0.4169	0.00473526	-88.0417	0	-0.426182	-0.407619
cd5	-0.416615	0.00559371	-74.4791	0	-0.427579	-0.405651
il2ra	-0.416307	0.00563576	-73.8688	0	-0.427354	-0.405261
angptl4	-0.416116	0.00561848	-74.0621	0	-0.427129	-0.405104
timp1	-0.414426	0.00551632	-75.1273	0	-0.425239	-0.403614
klk8	-0.414229	0.00561159	-73.8166	0	-0.425227	-0.40323
pi3	-0.413961	0.00539739	-76.6964	0	-0.42454	-0.403382
ccl15	-0.413943	0.00555104	-74.5704	0	-0.424823	-0.403063
tff3	-0.413774	0.00559299	-73.9808	0	-0.424736	-0.402811
art3	-0.412718	0.00512166	-80.5828	0	-0.422756	-0.402679
defa1_defa1b	-0.409893	0.00568683	-72.0776	0	-0.42104	-0.398747
fabp1	-0.409696	0.00553099	-74.0727	0	-0.420536	-0.398855
folr2	-0.405338	0.00546294	-74.1978	0	-0.416045	-0.39463
sncg	-0.405303	0.00547326	-74.0514	0	-0.41603	-0.394575
ca4	-0.403317	0.00565971	-71.2611	0	-0.41441	-0.392224
reg1a	-0.403151	0.00562192	-71.7106	0	-0.41417	-0.392132
klk6	-0.402975	0.00561652	-71.7481	0	-0.413983	-0.391966
cd99l2	-0.402537	0.00567514	-70.9298	0	-0.41366	-0.391413
bambi	-0.402469	0.00562699	-71.5247	0	-0.413498	-0.39144
il12b	-0.40238	0.00560878	-71.7411	0	-0.413374	-0.391387
pglyrp1	-0.401388	0.00569221	-70.5154	0	-0.412545	-0.390231
tnfrsf6b	-0.400674	0.00560635	-71.4679	0	-0.411663	-0.389686
ccn5	-0.399577	0.00503816	-79.3102	0	-0.409452	-0.389702
fcer2	-0.399544	0.00573208	-69.7031	0	-0.410779	-0.388309
ccl23	-0.399355	0.00560725	-71.2213	0	-0.410346	-0.388365
cx3cl1	-0.398462	0.00566389	-70.3513	0	-0.409563	-0.38736
chgb	-0.396308	0.00558796	-70.9217	0	-0.40726	-0.385355
dlk1	-0.394136	0.00555989	-70.8892	0	-0.405034	-0.383239
mb	-0.392345	0.00492241	-79.706	0	-0.401993	-0.382697
btn3a2	-0.392133	0.00570693	-68.7117	0	-0.403318	-0.380947
tff1	-0.392075	0.00549725	-71.322	0	-0.40285	-0.3813
cant1	-0.392031	0.00567888	-69.0333	0	-0.403162	-0.380901
fgfr2	-0.391343	0.00538672	-72.6496	0	-0.401901	-0.380785
qpct	-0.389843	0.0057306	-68.0283	0	-0.401075	-0.378611
mepe	-0.385824	0.00543342	-71.0093	0	-0.396473	-0.375174
oscar	-0.385772	0.0057327	-67.2933	0	-0.397009	-0.374536
tgfbr3	-0.385354	0.00564835	-68.2241	0	-0.396425	-0.374283
cdsn	-0.384959	0.00570805	-67.4414	0	-0.396146	-0.373771
cstb	-0.384562	0.00570485	-67.4098	0	-0.395744	-0.373381
polr2f	-0.383113	0.00565221	-67.7811	0	-0.394192	-0.372035
wnt9a	-0.383107	0.00508339	-75.3644	0	-0.39307	-0.373143
cd300lf	-0.382272	0.00572277	-66.7984	0	-0.393489	-0.371055
stc1	-0.378661	0.00557494	-67.9219	0	-0.389588	-0.367734
siglec10	-0.378467	0.00572293	-66.1316	0	-0.389684	-0.36725
rtn4r	-0.378413	0.0056072	-67.487	0	-0.389403	-0.367423
fas	-0.37707	0.00542874	-69.458	0	-0.38771	-0.366429
fgf23	-0.377022	0.00570515	-66.0845	0	-0.388204	-0.36584
mog	-0.376718	0.00554778	-67.9042	0	-0.387592	-0.365844
tnf	-0.376193	0.00572263	-65.7377	0	-0.387409	-0.364976
tnfrsf8	-0.376134	0.00571218	-65.8476	0	-0.38733	-0.364938
cd300lg	-0.375391	0.00551347	-68.0862	0	-0.386197	-0.364584
lgals7_lgals7b	-0.375228	0.00551407	-68.0492	0	-0.386036	-0.36442
smoc1	-0.375104	0.00531183	-70.6168	0	-0.385515	-0.364693
reg3a	-0.374865	0.00552341	-67.8684	0	-0.385691	-0.364038
clec4d	-0.374443	0.00577362	-64.8541	0	-0.38576	-0.363127
cd274	-0.373232	0.00569805	-65.5017	0	-0.3844	-0.362064
pdcd1	-0.372921	0.00570941	-65.317	0	-0.384112	-0.361731
vasn	-0.372887	0.00571692	-65.2251	0	-0.384092	-0.361681
folr1	-0.372198	0.00545816	-68.1911	0	-0.382896	-0.3615
igsf8	-0.369865	0.00567249	-65.2033	0	-0.380983	-0.358747
igfbpl1	-0.368444	0.00542154	-67.9594	0	-0.379071	-0.357818
nos1	-0.3678	0.00544322	-67.5703	0	-0.378469	-0.357131
clec7a	-0.366411	0.00574845	-63.7408	0	-0.377678	-0.355144
ptprs	-0.365836	0.00572923	-63.8544	0	-0.377066	-0.354607
il15ra	-0.365289	0.00564993	-64.6537	0	-0.376363	-0.354215
ccl3	-0.361735	0.00563498	-64.1945	0	-0.372779	-0.35069
bag3	-0.361511	0.00581605	-62.1574	0	-0.372911	-0.350111
ccdc80	-0.361483	0.00516347	-70.0077	0	-0.371604	-0.351363
treml2	-0.355691	0.00580627	-61.2597	0	-0.367071	-0.34431
igfbp7	-0.352728	0.00539579	-65.3709	0	-0.363304	-0.342152
prss2	-0.349419	0.00579503	-60.2964	0	-0.360778	-0.338061
crip2	-0.349301	0.00546287	-63.9409	0	-0.360008	-0.338593
axl	-0.349011	0.00574162	-60.7861	0	-0.360265	-0.337757
spink4	-0.348885	0.00570748	-61.1276	0	-0.360072	-0.337698
cst6	-0.348381	0.00562478	-61.937	0	-0.359406	-0.337357
eps8l2	-0.347618	0.00566624	-61.3489	0	-0.358724	-0.336512
nucb2	-0.347029	0.00577762	-60.0645	0	-0.358354	-0.335705
calb2	-0.34678	0.00572383	-60.5853	0	-0.357999	-0.335561
pilrb	-0.346082	0.0057454	-60.2364	0	-0.357343	-0.334821
ccl16	-0.345399	0.00551655	-62.6115	0	-0.356212	-0.334587
reg4	-0.344484	0.00556633	-61.887	0	-0.355394	-0.333574
il1rn	-0.343927	0.00583328	-58.9594	0	-0.35536	-0.332493
rtbdn	-0.342466	0.00574428	-59.6187	0	-0.353725	-0.331207
slc39a5	-0.342177	0.00564461	-60.6201	0	-0.35324	-0.331113
adam8	-0.342001	0.0058179	-58.7842	0	-0.353404	-0.330597
il16	-0.341921	0.00571093	-59.8713	0	-0.353114	-0.330727
prelp	-0.340756	0.00551947	-61.7371	0	-0.351574	-0.329937
umod	0.339474	0.00563362	60.2585	0	0.328432	0.350516
tgfa	-0.339233	0.00581574	-58.3301	0	-0.350632	-0.327833
cd48	-0.339136	0.00581062	-58.3649	0	-0.350525	-0.327747
crhbp	-0.338359	0.00571715	-59.1832	0	-0.349565	-0.327153
ang	-0.336581	0.00555514	-60.5891	0	-0.347469	-0.325692
acta2	-0.336278	0.00532988	-63.093	0	-0.346725	-0.325832
nell1	0.335793	0.00586241	57.279	0	0.324302	0.347283
tff2	-0.335022	0.00560813	-59.7387	0	-0.346014	-0.32403
cxcl16	-0.334158	0.00567074	-58.9267	0	-0.345273	-0.323043
crim1	-0.333637	0.00557659	-59.8282	0	-0.344568	-0.322707
gpc1	-0.332623	0.00570917	-58.2612	0	-0.343813	-0.321433
lamp3	-0.332251	0.00555595	-59.8011	0	-0.343141	-0.321362
reg1b	-0.331279	0.00574579	-57.656	0	-0.342541	-0.320017
scarf2	-0.330536	0.00504618	-65.5023	0	-0.340427	-0.320646
lrrc25	-0.326323	0.00578097	-56.4478	0	-0.337654	-0.314992
vcam1	-0.32569	0.00571109	-57.0277	0	-0.336884	-0.314496
siglec1	-0.324918	0.00577638	-56.2493	0	-0.33624	-0.313596
wfdc12	-0.323386	0.00528019	-61.2451	0	-0.333735	-0.313036
xcl1	-0.322338	0.0058391	-55.2033	0	-0.333782	-0.310893
lilra5	-0.317025	0.00580951	-54.57	0	-0.328412	-0.305638
spink6	-0.316148	0.00560545	-56.4002	0	-0.327135	-0.305161
ca12	-0.315228	0.00586889	-53.7116	0	-0.326731	-0.303724
lgals4	-0.314435	0.00567583	-55.3989	0	-0.32556	-0.30331
il4r	-0.312379	0.00574627	-54.362	0	-0.323642	-0.301116
serpinb8	-0.312164	0.00581847	-53.6505	0	-0.323568	-0.300759
dkk4	-0.311319	0.00579697	-53.7037	0	-0.322681	-0.299957
draxin	-0.310516	0.00577317	-53.7861	0	-0.321832	-0.299201
lama4	-0.310307	0.00587628	-52.8067	0	-0.321825	-0.298789
fam3b	-0.309681	0.00585618	-52.8811	0	-0.321159	-0.298203
spon1	-0.30924	0.00552094	-56.0122	0	-0.320062	-0.298419
clec6a	-0.309225	0.00590488	-52.3678	0	-0.320799	-0.297652
ccl21	-0.309046	0.00585684	-52.7667	0	-0.320526	-0.297567
scgb1a1	-0.30857	0.00575737	-53.5958	0	-0.319855	-0.297286
il12rb1	-0.308246	0.00580612	-53.0898	0	-0.319626	-0.296866
dsg3	-0.306731	0.00552611	-55.5058	0	-0.317563	-0.2959
mad1l1	-0.306582	0.00581331	-52.738	0	-0.317977	-0.295188
grn	-0.306258	0.0058463	-52.385	0	-0.317717	-0.294799
rbp2	-0.306145	0.00585623	-52.2769	0	-0.317624	-0.294667
cdh1	-0.304349	0.00586119	-51.9262	0	-0.315837	-0.292861
cd28	-0.303632	0.00587655	-51.6683	0	-0.31515	-0.292114
cxcl9	-0.302912	0.00550592	-55.0158	0	-0.313704	-0.292121
pam	-0.302619	0.00579917	-52.1832	0	-0.313986	-0.291253
ncs1	-0.302522	0.00527801	-57.3175	0	-0.312867	-0.292177
trem2	-0.302366	0.00552374	-54.7393	0	-0.313193	-0.291539
dpy30	-0.300832	0.00582877	-51.6115	0	-0.312256	-0.289407
prss8	-0.298275	0.00545837	-54.6453	0	-0.308973	-0.287576
krt19	-0.297908	0.00576569	-51.669	0	-0.309209	-0.286607
lep	-0.296915	0.00491925	-60.3578	0	-0.306557	-0.287273
spp1	-0.296636	0.00568213	-52.2051	0	-0.307773	-0.285499
sdc1	-0.296634	0.00569431	-52.093	0	-0.307795	-0.285473
igf1r	-0.296363	0.00572785	-51.7408	0	-0.30759	-0.285136
capg	-0.296313	0.00582459	-50.8728	0	-0.30773	-0.284897
flrt2	-0.295729	0.00584656	-50.5818	0	-0.307189	-0.28427
lgals3	-0.295236	0.00559246	-52.7918	0	-0.306197	-0.284274
cd207	-0.295139	0.005979	-49.3626	0	-0.306858	-0.28342
clec10a	-0.294744	0.00590342	-49.9276	0	-0.306315	-0.283173
sost	-0.294654	0.00539701	-54.5958	0	-0.305232	-0.284076
inhbc	-0.293794	0.00586208	-50.1177	0	-0.305284	-0.282304
mzb1	-0.293162	0.00589292	-49.7481	0	-0.304712	-0.281611
il19	-0.292118	0.00588414	-49.645	0	-0.303651	-0.280585
clec5a	-0.290661	0.00565469	-51.4017	0	-0.301744	-0.279577
ceacam8	-0.290331	0.00586945	-49.4648	0	-0.301836	-0.278827
cxadr	-0.289522	0.00591026	-48.9864	0	-0.301106	-0.277938
ager	-0.28867	0.00590416	-48.8927	0	-0.300242	-0.277098
spink5	-0.287127	0.0058315	-49.2372	0	-0.298557	-0.275697
tinagl1	-0.28687	0.00565915	-50.6914	0	-0.297962	-0.275778
hgf	-0.286598	0.0057417	-49.9152	0	-0.297852	-0.275344
ctso	-0.284862	0.00585258	-48.6728	0	-0.296333	-0.27339
krt18	-0.283912	0.00569081	-49.8896	0	-0.295067	-0.272758
ltbp3	-0.282158	0.0058836	-47.9566	0	-0.29369	-0.270626
calca	-0.280801	0.00483572	-58.0681	0	-0.290279	-0.271323
ccn4	-0.280663	0.00584265	-48.0369	0	-0.292114	-0.269211
ctss	-0.279951	0.00661844	-42.2987	0	-0.292924	-0.266979
calb1	-0.277887	0.00581048	-47.8252	0	-0.289276	-0.266499
podxl2	-0.27735	0.00590381	-46.9782	0	-0.288922	-0.265779
mmp12	-0.277226	0.00545797	-50.7928	0	-0.287923	-0.266528
creld2	-0.277122	0.00594542	-46.6111	0	-0.288776	-0.265469
adam23	-0.275466	0.0059031	-46.6646	0	-0.287036	-0.263896
crtam	-0.27543	0.0058685	-46.9337	0	-0.286933	-0.263928
alcam	-0.275047	0.00540205	-50.9153	0	-0.285635	-0.264459
rgma	-0.273396	0.00587307	-46.5507	0	-0.284907	-0.261884
cd14	-0.272322	0.00577103	-47.1878	0	-0.283634	-0.261011
ctsv	0.271831	0.00562388	48.3352	0	0.260808	0.282854
ogfr	-0.270258	0.00584718	-46.2202	0	-0.281719	-0.258798
ctsl	-0.270203	0.00567305	-47.6291	0	-0.281322	-0.259083
mmp7	-0.270103	0.00536327	-50.3615	0	-0.280615	-0.25959
tnfsf13	-0.269083	0.00560253	-48.0288	0	-0.280064	-0.258102
cxcl10	-0.267429	0.00571965	-46.7562	0	-0.27864	-0.256218
dcn	-0.265943	0.00543213	-48.9575	0	-0.27659	-0.255296
adgre5	-0.263892	0.0057412	-45.9645	0	-0.275144	-0.252639
slitrk6	-0.26349	0.00598448	-44.0289	0	-0.27522	-0.251761
ifnlr1	-0.262896	0.00593323	-44.3091	0	-0.274525	-0.251267
agrp	-0.261929	0.00577445	-45.3601	0	-0.273247	-0.250611
flt1	-0.26176	0.00588038	-44.5141	0	-0.273286	-0.250234
msmb	-0.261391	0.00554072	-47.1764	0	-0.272251	-0.250531
zbtb17	-0.261228	0.00590613	-44.23	0	-0.272805	-0.249652
slitrk2	-0.260923	0.0057973	-45.0076	0	-0.272285	-0.24956
spint2	-0.259841	0.00588826	-44.1286	0	-0.271382	-0.2483
ism1	-0.259619	0.00584813	-44.3934	0	-0.271081	-0.248156
tmsb10	-0.259047	0.00596454	-43.4312	0	-0.270738	-0.247356
il6	-0.258076	0.00586018	-44.039	0	-0.269563	-0.24659
gzma	-0.257849	0.00590594	-43.6593	0	-0.269425	-0.246273
msr1	-0.257648	0.00558837	-46.1042	0	-0.268601	-0.246694
gdnf	-0.257245	0.00579686	-44.3765	0	-0.268607	-0.245882
nefl	-0.256832	0.00513359	-50.0297	0	-0.266894	-0.24677
clec4g	-0.256373	0.00591975	-43.3081	0	-0.267976	-0.24477
vmo1	-0.255702	0.00592311	-43.1703	0	-0.267311	-0.244092
notch1	-0.254579	0.00575476	-44.238	0	-0.265858	-0.243299
ccl18	-0.254365	0.00579009	-43.9311	0	-0.265714	-0.243016
ca5a	-0.25407	0.00585201	-43.4159	0	-0.265541	-0.2426
pdcd1lg2	-0.254058	0.00594922	-42.7043	0	-0.265718	-0.242397
gfra2	-0.253126	0.00586593	-43.1518	0	-0.264623	-0.241628
lag3	-0.25162	0.00577942	-43.5373	0	-0.262948	-0.240293
stc2	-0.251574	0.00580557	-43.3332	0	-0.262953	-0.240195
tfpi2	-0.251495	0.00573206	-43.8751	0	-0.26273	-0.24026
ccl22	-0.251423	0.00587882	-42.7677	0	-0.262946	-0.239901
klk10	-0.25076	0.00592358	-42.3326	0	-0.262371	-0.23915
icam1	-0.249839	0.00584459	-42.747	0	-0.261294	-0.238383
cfc1	-0.249574	0.00600615	-41.5531	0	-0.261347	-0.237802
slamf8	-0.248208	0.0059776	-41.5231	0	-0.259925	-0.236492
npy	-0.247795	0.00585747	-42.3041	0	-0.259276	-0.236314
plin1	-0.246482	0.00597109	-41.2793	0	-0.258186	-0.234779
ptprf	-0.246119	0.00572512	-42.9894	0	-0.257341	-0.234898
cdh2	-0.245875	0.00547134	-44.9386	0	-0.256599	-0.235151
timd4	-0.245795	0.0059126	-41.5714	0	-0.257384	-0.234206
ddah1	-0.244934	0.00594762	-41.1818	0	-0.256591	-0.233276
angpt2	-0.243737	0.00586051	-41.5897	0	-0.255224	-0.23225
klrd1	-0.243693	0.00579943	-42.0202	0	-0.25506	-0.232326
cdh6	-0.242792	0.00586318	-41.4095	0	-0.254284	-0.2313
ada2	-0.24153	0.00581737	-41.5187	0	-0.252932	-0.230127
golm2	-0.239768	0.00590252	-40.6212	0	-0.251337	-0.228198
timp4	-0.23966	0.00566966	-42.2706	0	-0.250772	-0.228547
kazald1	-0.238874	0.0059793	-39.9502	0	-0.250594	-0.227154
prtn3	-0.238788	0.0060663	-39.363	0	-0.250678	-0.226898
c1qa	-0.238265	0.00593872	-40.1206	0	-0.249905	-0.226625
st6gal1	-0.238258	0.00579674	-41.1021	0	-0.24962	-0.226896
adgre2	-0.237899	0.00579551	-41.0487	0	-0.249258	-0.226539
gcnt1	-0.236874	0.00583842	-40.5716	0	-0.248318	-0.225431
lsp1	-0.236647	0.00590674	-40.0638	0	-0.248224	-0.225069
il17c	-0.236413	0.00595424	-39.705	0	-0.248084	-0.224743
f7	-0.235729	0.00588077	-40.0847	0	-0.247256	-0.224203
fabp2	-0.233193	0.00595739	-39.1434	0	-0.244869	-0.221516
rspo1	-0.232524	0.00582133	-39.9435	0	-0.243934	-0.221114
cd200	-0.231285	0.0058454	-39.567	0	-0.242742	-0.219828
f3	-0.231089	0.00566589	-40.786	0	-0.242195	-0.219984
pcdh1	-0.230786	0.00582847	-39.5964	0	-0.24221	-0.219362
msln	-0.230734	0.00588794	-39.1877	0	-0.242275	-0.219194
pla2g1b	-0.23017	0.00589283	-39.0592	0	-0.24172	-0.218619
itga5	-0.229274	0.00585003	-39.192	0	-0.240741	-0.217808
ren	-0.227776	0.00568578	-40.0606	0	-0.23892	-0.216631
ca14	-0.223494	0.00569641	-39.2343	0	-0.23466	-0.212329
mmp3	-0.219666	0.00461473	-47.601	0	-0.228711	-0.210621
havcr1	-0.215085	0.00542718	-39.6311	0	-0.225722	-0.204448
nos3	-0.231219	0.00594398	-38.8996	1e-307	-0.242869	-0.219568
tnfrsf13c	-0.233688	0.00603249	-38.7382	3.21e-305	-0.245512	-0.221864
nomo1	-0.229357	0.0059331	-38.6571	4.902e-304	-0.240986	-0.217728
cd276	-0.226286	0.00585403	-38.6547	5.405e-304	-0.23776	-0.214812
areg	-0.231619	0.00598942	-38.6714	3.1284e-303	-0.243359	-0.21988
fabp5	-0.23202	0.00600263	-38.6531	5.2173e-303	-0.243785	-0.220255
egfl7	-0.226158	0.00587458	-38.4977	2.58815e-302	-0.237673	-0.214644
erbb4	0.224425	0.00584545	38.3932	8.11367e-300	0.212968	0.235883
angptl3	-0.21097	0.00549581	-38.3873	1.02489e-299	-0.221742	-0.200198
tnfsf13b	-0.220332	0.00576956	-38.1887	1.32582e-297	-0.231641	-0.209024
gas6	-0.222509	0.00584697	-38.0555	1.85751e-294	-0.23397	-0.211049
dkk3	-0.216586	0.00569563	-38.0267	4.86973e-294	-0.22775	-0.205422
adgrb3	-0.22271	0.00601853	-37.004	6.79428e-293	-0.234506	-0.210913
cd163	-0.220401	0.00588693	-37.439	9.78044e-293	-0.231939	-0.208862
mstn	-0.20759	0.00551977	-37.6085	2.98504e-292	-0.218409	-0.196771
cd70	-0.213526	0.00574845	-37.1449	4.06917e-292	-0.224793	-0.202258
cxcl13	-0.224456	0.00596125	-37.6525	4.13158e-292	-0.23614	-0.212771
matn2	-0.2206	0.00583989	-37.7748	5.49294e-292	-0.232047	-0.209154
ccl7	-0.221432	0.00590151	-37.5213	5.51103e-292	-0.232999	-0.209865
pdgfra	-0.217466	0.005857	-37.1293	6.8649e-292	-0.228946	-0.205986
sez6l	-0.211462	0.00573545	-36.8693	7.00584e-292	-0.222704	-0.20022
cd244	-0.220881	0.00597368	-36.9757	1.4297e-291	-0.23259	-0.209173
cdh5	-0.220338	0.00592867	-37.1648	1.6569e-291	-0.231958	-0.208717
lilrb2	-0.219566	0.00591858	-37.0977	1.9409e-291	-0.231167	-0.207965
siglec5	-0.224988	0.00604535	-37.2167	3.0425e-291	-0.236837	-0.213139
cxcl17	-0.200668	0.00534802	-37.522	4.49088e-291	-0.211151	-0.190186
pon3	0.214922	0.00584641	36.7614	3.144e-290	0.203463	0.226381
fcrl1	-0.217946	0.00593554	-36.7189	1.4854e-289	-0.22958	-0.206312
ggh	-0.222263	0.00605824	-36.6878	5.60167e-289	-0.234137	-0.210389
il18	-0.215846	0.00589848	-36.5935	1.31013e-287	-0.227407	-0.204285
chi3l1	-0.212621	0.00580974	-36.5973	1.44286e-287	-0.224008	-0.201233
tgfb1	-0.217193	0.00594518	-36.5327	9.43428e-287	-0.228846	-0.205541
vegfa	-0.218172	0.00597406	-36.52	1.51423e-286	-0.229882	-0.206463
cdh15	-0.192184	0.00526268	-36.5183	1.61163e-286	-0.202499	-0.181869
agr2	-0.217945	0.0060337	-36.1212	2.8236e-280	-0.229771	-0.206118
pcolce	-0.32775	0.00894709	-36.632	1.45488e-279	-0.345288	-0.310212
scg3	-0.213168	0.00591847	-36.0175	6.99042e-279	-0.224769	-0.201568
ccl27	-0.203124	0.00565237	-35.9361	1.18273e-277	-0.214203	-0.192045
sparcl1	-0.211276	0.0059097	-35.7507	7.14307e-275	-0.222859	-0.199693
s100p	-0.213082	0.00596469	-35.7239	2.2579e-274	-0.224773	-0.201391
ddr1	-0.209004	0.00585676	-35.6859	6.09939e-274	-0.220483	-0.197524
crlf1	-0.208224	0.00584145	-35.6459	2.54899e-273	-0.219673	-0.196774
gfra3	-0.209023	0.0058663	-35.6311	5.031e-273	-0.220521	-0.197524
pth1r	-0.214231	0.0060258	-35.5523	6.81993e-272	-0.226042	-0.20242
fgf21	-0.211071	0.00596684	-35.3741	2.75738e-269	-0.222766	-0.199376
mertk	-0.201555	0.00570664	-35.3193	1.71524e-268	-0.21274	-0.190369
pigr	-0.212369	0.0060258	-35.2433	2.97979e-267	-0.22418	-0.200558
ntprobnp	-0.195214	0.00556005	-35.1101	2.36821e-265	-0.206112	-0.184316
f9	-0.204807	0.00584486	-35.0405	2.4476e-264	-0.216263	-0.19335
ptk7	-0.210053	0.00600647	-34.9712	3.38763e-263	-0.221826	-0.19828
muc13	-0.211021	0.00604906	-34.885	6.19658e-262	-0.222878	-0.199165
ccl25	-0.202333	0.00582118	-34.758	3.09381e-260	-0.213742	-0.190923
mdk	-0.20656	0.00595091	-34.7107	1.70583e-259	-0.218224	-0.194896
lilra2	-0.20469	0.00590312	-34.675	5.62903e-259	-0.216261	-0.19312
klk4	-0.194999	0.00565368	-34.4907	2.44821e-256	-0.206081	-0.183918
scarf1	-0.206252	0.00599211	-34.4206	2.45419e-255	-0.217997	-0.194507
siglec6	-0.205265	0.00597346	-34.3628	1.73769e-254	-0.216973	-0.193557
ezr	-0.203896	0.00593519	-34.3537	2.34225e-254	-0.215529	-0.192262
sfrp1	-0.196629	0.00573859	-34.2642	5.54192e-253	-0.207876	-0.185381
fabp6	-0.207174	0.00604813	-34.2542	8.42727e-253	-0.219029	-0.195319
pamr1	-0.202545	0.0059156	-34.2391	1.14982e-252	-0.214139	-0.19095
ebi3_il27	-0.199526	0.00583125	-34.2167	2.25156e-252	-0.210955	-0.188096
bst2	-0.204005	0.0059922	-34.045	6.43113e-250	-0.215749	-0.19226
ly9	-0.204405	0.00602569	-33.9223	4.3629e-248	-0.216216	-0.192595
kitlg	-0.203326	0.00599501	-33.9159	4.88571e-248	-0.215076	-0.191575
clc	-0.201576	0.00595208	-33.8664	2.51582e-247	-0.213242	-0.189909
apbb1ip	-0.203202	0.00600082	-33.8624	2.97657e-247	-0.214964	-0.191441
anxa5	-0.201167	0.0059434	-33.8472	6.01938e-247	-0.212817	-0.189518
cst5	-0.200823	0.00594016	-33.8077	2.03137e-246	-0.212466	-0.18918
robo1	-0.200925	0.00595339	-33.7497	1.12768e-245	-0.212594	-0.189256
il18r1	-0.201602	0.00597596	-33.7356	1.63136e-245	-0.213315	-0.189889
ggt5	-0.200701	0.00596518	-33.6454	3.66888e-244	-0.212393	-0.189009
plin3	-0.200995	0.00598413	-33.588	2.20959e-243	-0.212724	-0.189266
adamts16	-0.191649	0.00571586	-33.5293	1.77116e-242	-0.202852	-0.180445
tnfsf10	-0.200906	0.00599926	-33.4885	5.10962e-242	-0.212665	-0.189148
nrp1	-0.197462	0.00589833	-33.4776	7.62285e-242	-0.209023	-0.185901
marco	-0.196518	0.00589396	-33.3422	6.41418e-240	-0.20807	-0.184965
angptl2	-0.198677	0.0059624	-33.3217	1.23466e-239	-0.210364	-0.186991
setmar	-0.196398	0.00590533	-33.2577	1.08239e-238	-0.207972	-0.184823
enah	-0.199137	0.00598827	-33.2545	1.28013e-238	-0.210874	-0.1874
spint1	-0.199799	0.00603804	-33.09	2.23299e-236	-0.211634	-0.187964
cd8a	-0.196566	0.00598554	-32.8401	5.96629e-233	-0.208298	-0.184834
ltbp2	-0.166625	0.00507838	-32.8107	1.48749e-232	-0.176579	-0.156671
pcdh17	-0.195726	0.00597542	-32.7552	9.55365e-232	-0.207438	-0.184014
cpb1	-0.19624	0.00599285	-32.7456	1.17975e-231	-0.207986	-0.184494
mln	-0.185976	0.00568013	-32.7416	1.50334e-231	-0.19711	-0.174843
lilrb1	-0.192082	0.00589303	-32.5948	1.41467e-229	-0.203632	-0.180531
krt5	-0.188182	0.00578416	-32.5341	1.28429e-228	-0.199519	-0.176845
plau	-0.191972	0.00590618	-32.5037	2.77161e-228	-0.203549	-0.180396
prss27	-0.196371	0.00604746	-32.4716	7.77343e-228	-0.208224	-0.184518
egln1	-0.193696	0.00596724	-32.46	1.11605e-227	-0.205392	-0.182
il13ra1	-0.196184	0.00605282	-32.4119	5.52553e-227	-0.208047	-0.18432
galnt2	-0.190806	0.00588881	-32.4015	6.4873e-227	-0.202348	-0.179264
pxn	-0.19637	0.00608438	-32.2745	4.50078e-225	-0.208296	-0.184445
pla2g2a	-0.188043	0.00583486	-32.2275	1.65346e-224	-0.19948	-0.176607
ceacam21	-0.192791	0.00601903	-32.0303	7.81859e-222	-0.204589	-0.180994
mmp10	-0.193782	0.00605798	-31.9878	2.93778e-221	-0.205655	-0.181908
fabp9	-0.190349	0.00596187	-31.9278	1.89419e-220	-0.202034	-0.178664
vstm1	-0.195111	0.00611829	-31.8898	7.22778e-220	-0.207103	-0.183119
mpo	-0.192212	0.00605411	-31.749	4.71857e-218	-0.204078	-0.180346
lbp	-0.187952	0.00593198	-31.6845	3.34025e-217	-0.199579	-0.176325
cd40	-0.190673	0.00601922	-31.6773	4.32877e-217	-0.202471	-0.178875
nrp2	-0.183448	0.0057995	-31.6316	1.75904e-216	-0.194815	-0.17208
cd58	-0.189894	0.00602325	-31.5268	4.45659e-215	-0.2017	-0.178088
igsf3	-0.188503	0.00599541	-31.4413	6.27501e-214	-0.200254	-0.176752
cpm	-0.184678	0.00589451	-31.3305	1.7337e-212	-0.196231	-0.173125
fcrl2	-0.187824	0.00600655	-31.2699	1.07791e-211	-0.199597	-0.176051
cd164	-0.187572	0.00601017	-31.2091	7.17586e-211	-0.199352	-0.175792
fcrl6	-0.187003	0.00599374	-31.1997	9.65951e-211	-0.198751	-0.175255
klk13	-0.186506	0.0059907	-31.1326	8.49863e-210	-0.198248	-0.174764
tpsab1	-0.186828	0.00600298	-31.1225	9.32697e-210	-0.198594	-0.175062
lair2	-0.189556	0.00609409	-31.1049	1.77647e-209	-0.201501	-0.177611
sirpa	-0.187825	0.00603969	-31.0985	2.02071e-209	-0.199663	-0.175987
ccl20	-0.185147	0.00595967	-31.0667	4.9994e-209	-0.196828	-0.173466
kirrel2	-0.185216	0.00604165	-30.6564	1.41773e-203	-0.197057	-0.173374
anxa10	-0.183859	0.00601238	-30.5801	1.37944e-202	-0.195644	-0.172075
oxt	-0.182089	0.00597024	-30.4995	1.23881e-201	-0.193791	-0.170387
slc39a14	-0.184369	0.00604924	-30.4781	2.86699e-201	-0.196226	-0.172513
il1r1	-0.182398	0.00598791	-30.461	4.15467e-201	-0.194134	-0.170661
ctrb1	-0.185086	0.00608017	-30.4409	7.46795e-201	-0.197003	-0.173168
cdcp1	-0.16291	0.00535874	-30.4007	2.57279e-200	-0.173413	-0.152406
il17d	-0.172541	0.00568559	-30.3471	1.34266e-199	-0.183685	-0.161397
sumf2	-0.182927	0.00603136	-30.3294	1.92195e-199	-0.194749	-0.171106
idi2	-0.181594	0.00598673	-30.3328	2.12102e-199	-0.193329	-0.16986
dctpp1	-0.177361	0.00585844	-30.2745	1.0227e-198	-0.188844	-0.165879
cga	-0.115147	0.00382059	-30.1385	5.65028e-197	-0.122635	-0.107658
atp6ap2	-0.183631	0.00609255	-30.1403	6.18215e-197	-0.195573	-0.17169
spock1	0.179822	0.00596876	30.1271	8.24316e-197	0.168123	0.19152
milr1	-0.181331	0.00603221	-30.0605	6.18865e-196	-0.193155	-0.169508
adgrg1	-0.173042	0.00577114	-29.9841	5.38468e-195	-0.184354	-0.161731
hs3st3b1	-0.177657	0.00596886	-29.764	3.28622e-192	-0.189357	-0.165958
tnfrsf10c	-0.179984	0.00605393	-29.7301	8.43976e-192	-0.19185	-0.168118
il6r	-0.178719	0.00602375	-29.669	5.16636e-191	-0.190525	-0.166912
siglec7	-0.173255	0.00584497	-29.6418	1.1004e-190	-0.184712	-0.161799
itm2a	-0.174983	0.00591442	-29.5858	5.62626e-190	-0.186575	-0.16339
dner	0.176498	0.00600003	29.4162	7.44595e-188	0.164738	0.188259
nxph1	-0.17811	0.00606033	-29.3895	1.80514e-187	-0.189988	-0.166231
sult2a1	-0.174618	0.00597348	-29.2322	1.44915e-185	-0.186326	-0.162909
ifnl1	-0.176666	0.00609152	-29.0019	1.13202e-182	-0.188606	-0.164726
apom	0.169714	0.00590351	28.7479	1.28382e-179	0.158143	0.181285
sele	-0.169877	0.00593241	-28.6354	2.88799e-178	-0.181505	-0.158249
osm	-0.174164	0.00608765	-28.6095	6.52315e-178	-0.186096	-0.162232
plat	-0.160888	0.00562608	-28.5969	8.62188e-178	-0.171916	-0.149861
gpkow	-0.172996	0.00608595	-28.4255	1.19749e-175	-0.184925	-0.161067
ca3	-0.166701	0.00587581	-28.3708	4.65509e-175	-0.178218	-0.155185
slamf6	-0.169937	0.00599452	-28.3488	1.00808e-174	-0.181687	-0.158188
cdhr5	-0.1701	0.00604302	-28.1482	2.29547e-172	-0.181945	-0.158256
p4hb	-0.170287	0.00605469	-28.1249	4.49115e-172	-0.182155	-0.15842
sema4c	-0.165787	0.00589566	-28.1203	5.08969e-172	-0.177343	-0.154232
thbs4	-0.167536	0.00596627	-28.0805	1.47273e-171	-0.17923	-0.155842
pla2g15	-0.16775	0.00599841	-27.9657	3.41652e-170	-0.179507	-0.155993
s100a11	-0.166857	0.00600409	-27.7905	4.26667e-168	-0.178625	-0.155089
tyro3	-0.167057	0.00601631	-27.7674	7.71522e-168	-0.178849	-0.155265
furin	-0.165191	0.00595031	-27.7618	8.92239e-168	-0.176854	-0.153528
psip1	-0.165963	0.00600289	-27.6473	2.03331e-166	-0.177729	-0.154198
pag1	-0.169128	0.00611984	-27.636	2.95689e-166	-0.181123	-0.157133
ssc4d	-0.158371	0.00573379	-27.6207	4.15839e-166	-0.169609	-0.147133
fcar	-0.16766	0.00607749	-27.587	1.03772e-165	-0.179572	-0.155748
defb4a_defb4b	-0.157991	0.00574718	-27.4901	1.493e-164	-0.169255	-0.146726
dbi	-0.167781	0.00611246	-27.4491	4.32148e-164	-0.179762	-0.155801
txndc5	-0.165803	0.0060453	-27.4268	7.44397e-164	-0.177652	-0.153954
thbs2	-0.165919	0.00605779	-27.3894	2.10941e-163	-0.177793	-0.154046
dsg2	-0.160055	0.00584741	-27.3719	3.37012e-163	-0.171516	-0.148594
gnly	-0.163389	0.00599244	-27.2659	5.76348e-162	-0.175135	-0.151644
apoh	-0.162272	0.00597719	-27.1485	1.31648e-160	-0.173988	-0.150557
kir2dl3	-0.165356	0.00609153	-27.1452	1.58286e-160	-0.177295	-0.153416
ly96	-0.162184	0.00598222	-27.111	3.68229e-160	-0.173909	-0.150458
dnmbp	-0.164094	0.0060831	-26.9753	1.34154e-158	-0.176017	-0.152171
bcl2l11	-0.161828	0.00600775	-26.9366	3.65755e-158	-0.173604	-0.150053
lrig1	-0.160569	0.00597783	-26.8607	2.63283e-157	-0.172286	-0.148852
ctsd	-0.161192	0.00600868	-26.8265	8.56397e-157	-0.172969	-0.149415
cd22	-0.157705	0.00589758	-26.7407	6.06083e-156	-0.169265	-0.146146
hs6st1	-0.159268	0.00596358	-26.7068	1.48443e-155	-0.170957	-0.14758
sh2d1a	-0.1611	0.0060397	-26.6735	3.69433e-155	-0.172938	-0.149262
angptl7	-0.157889	0.00592009	-26.6701	3.88034e-155	-0.169493	-0.146286
agr3	-0.16241	0.00609113	-26.6634	5.25809e-155	-0.174349	-0.150471
slamf1	-0.160116	0.00602462	-26.5769	4.87764e-154	-0.171924	-0.148307
parp1	-0.159574	0.00600533	-26.5721	5.2212e-154	-0.171345	-0.147804
ntrk3	0.156566	0.00590429	26.5174	2.0882e-153	0.144994	0.168139
sit1	-0.162327	0.00612412	-26.5063	3.06918e-153	-0.174331	-0.150324
chrdl2	-0.155765	0.00596414	-26.117	6.68278e-149	-0.167455	-0.144075
gcg	-0.158638	0.00608528	-26.0692	2.47085e-148	-0.170566	-0.146711
sema7a	-0.155636	0.00597356	-26.0541	3.25833e-148	-0.167344	-0.143927
scgn	-0.156243	0.0060347	-25.8908	2.29143e-146	-0.168071	-0.144415
fcgr2a	-0.156248	0.00606906	-25.745	8.83447e-145	-0.168143	-0.144352
fst	-0.153005	0.00595058	-25.7126	1.95923e-144	-0.164668	-0.141342
klk14	-0.152081	0.00592012	-25.6889	3.50154e-144	-0.163685	-0.140478
smad5	-0.150718	0.00586838	-25.683	4.24172e-144	-0.16222	-0.139216
gsta1	-0.153697	0.00598733	-25.6704	5.76393e-144	-0.165432	-0.141962
preb	-0.154786	0.0060482	-25.592	4.37446e-143	-0.16664	-0.142931
rnase3	-0.154746	0.00604734	-25.5891	4.50823e-143	-0.166599	-0.142893
optc	-0.149176	0.00587663	-25.3846	7.57755e-141	-0.160694	-0.137658
acp6	-0.153692	0.00605978	-25.3627	1.26229e-140	-0.16557	-0.141815
cr2	-0.152475	0.00602408	-25.311	4.61697e-140	-0.164283	-0.140668
osmr	-0.146359	0.00579171	-25.2705	1.25837e-139	-0.157711	-0.135007
grpel1	-0.15282	0.0060597	-25.219	4.66277e-139	-0.164697	-0.140942
egfr	0.146374	0.0058103	25.1921	8.64603e-139	0.134985	0.157762
srp14	-0.150951	0.00601266	-25.1056	7.71813e-138	-0.162736	-0.139166
lpcat2	-0.15178	0.0060635	-25.0317	4.77705e-137	-0.163664	-0.139895
gp1ba	-0.151572	0.00606286	-25	1.03607e-136	-0.163455	-0.139688
fcgr3b	-0.150346	0.00602069	-24.9716	2.05442e-136	-0.162147	-0.138545
jun	-0.152841	0.00612165	-24.9672	2.41584e-136	-0.164839	-0.140842
adh4	-0.147054	0.00590949	-24.8844	1.84383e-135	-0.158637	-0.135471
cdhr2	-0.128153	0.00518603	-24.7112	1.21391e-133	-0.138318	-0.117988
fus	-0.151392	0.00612839	-24.7033	1.55616e-133	-0.163404	-0.13938
col9a1	-0.148025	0.00600783	-24.6386	7.01552e-133	-0.1598	-0.136249
bcam	-0.146553	0.00596677	-24.5615	4.52148e-132	-0.158248	-0.134857
comp	-0.142427	0.00580793	-24.5228	1.18105e-131	-0.153811	-0.131043
lefty2	-0.13875	0.00566648	-24.486	2.74044e-131	-0.149856	-0.127643
ctsb	-0.148247	0.00605579	-24.4802	3.20294e-131	-0.160117	-0.136378
clps	-0.147289	0.00603	-24.4261	1.18786e-130	-0.159108	-0.13547
tcn2	-0.142505	0.00586884	-24.2817	3.67401e-129	-0.154008	-0.131002
f2r	-0.148112	0.00610728	-24.2517	7.67604e-129	-0.160082	-0.136141
triap1	-0.146404	0.00606026	-24.158	7.06328e-128	-0.158282	-0.134525
ddc	0.146377	0.00606987	24.1154	1.98945e-127	0.13448	0.158275
gsta3	-0.147114	0.00611381	-24.0626	7.37342e-127	-0.159097	-0.135131
rassf2	-0.146832	0.00610617	-24.0466	1.07835e-126	-0.158801	-0.134864
il15	-0.145554	0.00607158	-23.9731	5.8086e-126	-0.157455	-0.133654
ssc5d	-0.141905	0.00592883	-23.9348	1.41177e-125	-0.153526	-0.130285
mcfd2	-0.145094	0.0060844	-23.847	1.13993e-124	-0.15702	-0.133169
baiap2	-0.144238	0.00608023	-23.7225	2.20796e-123	-0.156155	-0.132321
lta	-0.141571	0.00599733	-23.6057	3.19238e-122	-0.153326	-0.129816
vwf	-0.139225	0.00591038	-23.556	9.82752e-122	-0.15081	-0.127641
serpina9	-0.141865	0.00605672	-23.4227	2.26101e-120	-0.153736	-0.129993
gfer	-0.142995	0.00612199	-23.3576	1.04768e-119	-0.154994	-0.130995
icam2	-0.140801	0.00603552	-23.3287	1.88233e-119	-0.152631	-0.128971
nptxr	-0.13916	0.00601053	-23.1527	1.09045e-117	-0.150941	-0.127379
cpa1	-0.139475	0.00605131	-23.0487	1.13958e-116	-0.151336	-0.127614
brk1	-0.139262	0.00606639	-22.9563	9.99415e-116	-0.151152	-0.127371
ndufs6	-0.140416	0.00612517	-22.9245	2.05247e-115	-0.152422	-0.128411
pts	-0.139955	0.00611538	-22.8857	4.97155e-115	-0.151941	-0.127969
galnt3	-0.140009	0.00612513	-22.8582	9.06024e-115	-0.152015	-0.128004
rarres1	-0.139084	0.00610985	-22.7639	7.66158e-114	-0.151059	-0.127108
eloa	-0.137619	0.00605008	-22.7467	1.08657e-113	-0.149477	-0.125761
nfasc	-0.130546	0.00574272	-22.7324	1.44846e-113	-0.141802	-0.11929
notch3	-0.128936	0.00568785	-22.6687	6.03232e-113	-0.140085	-0.117788
slamf7	-0.138144	0.00609836	-22.6526	8.88171e-113	-0.150097	-0.126191
abl1	-0.138	0.00609403	-22.6452	1.05519e-112	-0.149945	-0.126056
rab6a	0.135241	0.005983	22.6042	2.61901e-112	0.123514	0.146968
acp5	-0.132447	0.00587128	-22.5585	7.17943e-112	-0.143955	-0.120939
gusb	-0.130507	0.00579264	-22.5297	1.36094e-111	-0.14186	-0.119153
wars	-0.124453	0.00554443	-22.4464	8.72088e-111	-0.13532	-0.113585
ppp3r1	-0.136389	0.00607673	-22.4445	9.22212e-111	-0.1483	-0.124479
igfbp2	-0.132707	0.0059142	-22.4387	1.01503e-110	-0.144299	-0.121115
icoslg	-0.135491	0.00605539	-22.3753	4.24794e-110	-0.14736	-0.123622
csf2ra	-0.137177	0.0061422	-22.3335	1.07418e-109	-0.149216	-0.125138
vat1	-0.134119	0.006017	-22.2899	2.79157e-109	-0.145912	-0.122325
hmox2	-0.136175	0.00612355	-22.2379	9.06424e-109	-0.148177	-0.124172
c4bpb	-0.129898	0.00587397	-22.1142	1.30014e-107	-0.141411	-0.118385
cxcl11	-0.133012	0.00602396	-22.0805	2.67905e-107	-0.14482	-0.121205
tnfrsf11b	-0.122265	0.00555105	-22.0255	9.03993e-107	-0.133145	-0.111384
cst7	-0.134566	0.00612751	-21.9609	3.66767e-106	-0.146576	-0.122556
clec11a	-0.131724	0.00600442	-21.9379	6.07616e-106	-0.143493	-0.119955
c1qtnf1	-0.129864	0.00595152	-21.8203	7.6434e-105	-0.141529	-0.118199
mmp8	-0.131769	0.00607554	-21.6884	1.29766e-103	-0.143677	-0.11986
vwa1	-0.13044	0.00603314	-21.6207	5.5325e-103	-0.142266	-0.118615
prcp	-0.126812	0.00586792	-21.6111	6.79993e-103	-0.138314	-0.115311
masp1	-0.131054	0.00606485	-21.6088	7.3132e-103	-0.142942	-0.119167
pon2	-0.132669	0.00614392	-21.5936	1.02721e-102	-0.144712	-0.120627
il6st	-0.127502	0.00590857	-21.5791	1.35831e-102	-0.139083	-0.115921
tfrc	-0.129955	0.00602523	-21.5685	1.69361e-102	-0.141765	-0.118146
wif1	-0.128805	0.00598233	-21.5308	3.7515e-102	-0.14053	-0.117079
cd34	-0.129433	0.00601801	-21.5075	6.18875e-102	-0.141228	-0.117637
itgb2	-0.125795	0.00585912	-21.47	1.39826e-101	-0.13728	-0.114311
gpnmb	-0.128921	0.00601071	-21.4485	2.27889e-101	-0.140702	-0.11714
txndc15	-0.129463	0.00605755	-21.3721	1.09797e-100	-0.141336	-0.11759
ces2	-0.127399	0.00597609	-21.3181	3.47647e-100	-0.139112	-0.115685
vcan	-0.126518	0.00593826	-21.3055	4.43349e-100	-0.138157	-0.114879
ccl4	-0.128836	0.00606897	-21.2286	2.26573e-99	-0.140731	-0.11694
mapk9	-0.127396	0.00602788	-21.1345	1.63457e-98	-0.139211	-0.115581
lbr	-0.128125	0.00606983	-21.1084	2.77368e-98	-0.140022	-0.116227
col1a1	-0.127166	0.00604513	-21.0361	1.24652e-97	-0.139015	-0.115318
ldlr	-0.127025	0.00604443	-21.0153	1.94973e-97	-0.138873	-0.115178
ccl19	-0.126978	0.00604776	-20.9959	2.88931e-97	-0.138832	-0.115125
stx4	-0.127526	0.00608115	-20.9707	4.97812e-97	-0.139445	-0.115607
lta4h	-0.123823	0.00590588	-20.9661	5.36902e-97	-0.135399	-0.112248
il32	-0.124025	0.00593215	-20.9073	1.8433e-96	-0.135652	-0.112398
ada	-0.125858	0.00603712	-20.8473	6.25095e-96	-0.137691	-0.114025
vnn2	-0.127389	0.00611257	-20.8405	7.35841e-96	-0.13937	-0.115408
fgf5	-0.118605	0.00572666	-20.711	1.07452e-94	-0.129829	-0.10738
csf3	-0.126038	0.00610129	-20.6576	3.20492e-94	-0.137997	-0.114079
ccl2	-0.125329	0.00606884	-20.6512	3.61006e-94	-0.137224	-0.113433
ppy	-0.123469	0.00598084	-20.6441	4.13056e-94	-0.135192	-0.111747
itih3	-0.116422	0.00564615	-20.6198	6.73569e-94	-0.127489	-0.105356
creg1	-0.125549	0.00609282	-20.6061	9.10762e-94	-0.137491	-0.113607
ntf4	-0.12628	0.00614644	-20.5452	3.19492e-93	-0.138327	-0.114233
pdgfc	-0.125657	0.00612492	-20.5157	5.81747e-93	-0.137662	-0.113652
cntnap2	-0.121674	0.00593301	-20.508	6.60685e-93	-0.133303	-0.110046
tfpi	-0.120902	0.00589947	-20.4937	8.84118e-93	-0.132465	-0.109339
il3ra	-0.120511	0.00589105	-20.4567	1.91044e-92	-0.132058	-0.108965
mmp9	-0.123974	0.0060697	-20.425	3.55331e-92	-0.135871	-0.112077
pspn	-0.0882145	0.00432382	-20.402	5.66128e-92	-0.0966893	-0.0797396
f11r	-0.124505	0.00611835	-20.3494	1.63233e-91	-0.136497	-0.112513
flt4	-0.121725	0.00605242	-20.1118	1.90461e-89	-0.133588	-0.109862
icam3	-0.121117	0.00603318	-20.0752	3.90379e-89	-0.132942	-0.109292
ptn	-0.11478	0.00573033	-20.0303	9.87381e-89	-0.126012	-0.103548
ccl8	-0.121082	0.00604957	-20.015	1.29629e-88	-0.13294	-0.109225
vamp5	-0.12263	0.00613073	-20.0026	1.71047e-88	-0.134647	-0.110614
sez6l2	-0.111312	0.00556807	-19.9911	2.11453e-88	-0.122225	-0.100398
nrcam	-0.119851	0.00601011	-19.9415	5.59614e-88	-0.131631	-0.108071
tppp3	-0.121495	0.00611859	-19.8568	3.06202e-87	-0.133488	-0.109503
erp44	-0.120299	0.00608074	-19.7837	1.26274e-86	-0.132218	-0.108381
lgmn	-0.120696	0.00610271	-19.7775	1.40724e-86	-0.132658	-0.108735
matn3	-0.119281	0.00604982	-19.7164	4.72258e-86	-0.131139	-0.107423
rrm2	-0.121044	0.00616811	-19.6242	2.89879e-85	-0.133134	-0.108954
plxnb2	-0.115204	0.00588902	-19.5625	9.29193e-85	-0.126747	-0.103661
fbp1	-0.116478	0.00595563	-19.5576	1.02797e-84	-0.128151	-0.104805
amn	-0.119423	0.0061129	-19.5362	1.58941e-84	-0.131404	-0.107441
pdcd5	-0.11851	0.00608172	-19.4863	4.05619e-84	-0.13043	-0.10659
igf2r	-0.116037	0.00598249	-19.3962	2.32614e-83	-0.127763	-0.104311
inpp1	-0.117387	0.00606616	-19.3511	5.55744e-83	-0.129277	-0.105497
ca6	0.111522	0.00576671	19.3389	7.01348e-83	0.100219	0.122825
clec4c	-0.117316	0.00607538	-19.31	1.21777e-82	-0.129224	-0.105408
ctsh	-0.117302	0.00608827	-19.2668	2.83825e-82	-0.129235	-0.105369
c19orf12	-0.117916	0.00613056	-19.2341	5.31463e-82	-0.129932	-0.1059
enpp2	-0.0932957	0.00485916	-19.2	9.82944e-82	-0.10282	-0.0837716
pltp	0.112896	0.00588996	19.1675	1.8293e-81	0.101351	0.12444
cd33	-0.115418	0.00611527	-18.8738	4.70777e-79	-0.127404	-0.103432
nadk	-0.113713	0.00603092	-18.855	6.69559e-79	-0.125534	-0.101892
prkab1	-0.115493	0.0061301	-18.8403	8.96652e-79	-0.127508	-0.103478
tgfbi	-0.112314	0.00596286	-18.8355	9.69516e-79	-0.124001	-0.100626
myoc	-0.111693	0.00594543	-18.7863	2.42008e-78	-0.123346	-0.100039
pear1	-0.112845	0.00602665	-18.7242	7.59883e-78	-0.124657	-0.101032
epo	-0.114417	0.00612433	-18.6824	1.67473e-77	-0.126421	-0.102413
c2	-0.11154	0.00597382	-18.6714	2.04268e-77	-0.123249	-0.0998308
ccl11	-0.108239	0.00580339	-18.6509	2.96526e-77	-0.119613	-0.0968638
cxcl14	-0.109017	0.00586237	-18.596	8.3943e-77	-0.120507	-0.0975263
serpinb6	-0.113048	0.00610774	-18.5091	4.08098e-76	-0.12502	-0.101077
camkk1	-0.113295	0.00614082	-18.4494	1.25044e-75	-0.125331	-0.101258
iqgap2	-0.110576	0.00602565	-18.3508	7.45179e-75	-0.122386	-0.0987653
ptprm	-0.109828	0.00600145	-18.3002	1.86988e-74	-0.121591	-0.0980649
gfap	-0.099291	0.00546629	-18.1642	2.23461e-73	-0.110005	-0.0885769
gkn1	-0.112142	0.00617837	-18.1507	2.89179e-73	-0.124251	-0.100032
stx8	-0.110326	0.00608601	-18.1277	4.23215e-73	-0.122255	-0.0983969
bmp6	-0.110548	0.00609908	-18.1253	4.48359e-73	-0.122502	-0.0985935
cpa2	-0.110403	0.00610611	-18.0807	9.79936e-73	-0.122371	-0.0984348
cebpb	-0.109592	0.00607224	-18.048	1.79669e-72	-0.121494	-0.09769
tigar	-0.109284	0.00608075	-17.9722	7.02041e-72	-0.121203	-0.0973658
itgb6	-0.104115	0.00579443	-17.9681	7.50037e-72	-0.115472	-0.0927578
robo2	-0.102433	0.00570712	-17.9483	1.0468e-71	-0.113619	-0.0912468
cd209	-0.108551	0.00605274	-17.9342	1.35255e-71	-0.120415	-0.0966874
dcbld2	-0.103226	0.00577179	-17.8847	3.26567e-71	-0.114539	-0.0919135
olr1	-0.109259	0.00611221	-17.8755	3.87499e-71	-0.121239	-0.0972788
fcrlb	-0.108414	0.00609366	-17.7913	1.74322e-70	-0.120358	-0.0964703
amy2b	-0.11252	0.0063262	-17.7863	1.97164e-70	-0.124919	-0.10012
cdhr1	-0.109598	0.00616848	-17.7674	2.65942e-70	-0.121688	-0.0975074
siglec9	-0.106158	0.00602145	-17.63	2.9151e-69	-0.117961	-0.0943561
obp2b	-0.087534	0.00498045	-17.5755	7.65979e-69	-0.0972959	-0.0777722
megf9	-0.10612	0.00603934	-17.5715	8.10316e-69	-0.117958	-0.0942831
nid1	-0.104456	0.00594544	-17.569	8.51045e-69	-0.116109	-0.0928024
pqbp1	-0.107876	0.00614912	-17.5433	1.35673e-68	-0.119929	-0.0958236
il17rb	-0.106419	0.00609279	-17.4664	5.14007e-68	-0.118361	-0.0944771
amy2a	-0.108245	0.00621631	-17.413	1.32046e-67	-0.120429	-0.0960604
psme2	-0.105297	0.00604781	-17.4108	1.34618e-67	-0.117151	-0.0934432
mmp13	-0.104854	0.00604367	-17.3493	3.92423e-67	-0.1167	-0.0930079
il10	-0.106668	0.0061749	-17.2745	1.4169e-66	-0.118771	-0.0945654
cntn5	0.098383	0.00575181	17.1047	2.55106e-65	0.0871093	0.109657
lifr	-0.103369	0.00604387	-17.1032	2.62597e-65	-0.115215	-0.0915231
apex1	-0.103488	0.00605384	-17.0946	3.02289e-65	-0.115354	-0.0916223
dsg4	-0.103112	0.00603837	-17.0762	4.1736e-65	-0.114948	-0.0912769
cblif	-0.102628	0.00604137	-16.9876	1.86401e-64	-0.11447	-0.0907869
gzmh	-0.101924	0.00600254	-16.9802	2.13615e-64	-0.113689	-0.0901588
s100a12	-0.102101	0.00606057	-16.8468	2.01032e-63	-0.11398	-0.0902222
ccl17	-0.102326	0.00609213	-16.7965	4.63324e-63	-0.114267	-0.0903856
fmnl1	-0.102533	0.00615757	-16.6515	5.2389e-62	-0.114602	-0.090464
nt5e	-0.101665	0.00611051	-16.6377	6.4927e-62	-0.113642	-0.089688
fut3_fut5	-0.0971449	0.00587588	-16.5328	3.65432e-61	-0.108662	-0.085628
nudt5	-0.100808	0.00609877	-16.5292	3.89737e-61	-0.112762	-0.0888541
cdon	-0.0989666	0.006039	-16.3879	3.94868e-60	-0.110803	-0.0871299
cd200r1	-0.0998256	0.00612395	-16.3009	1.63425e-59	-0.111829	-0.0878224
c2cd2l	-0.0992378	0.00614383	-16.1524	1.81842e-58	-0.11128	-0.0871957
atox1	-0.0969408	0.006089	-15.9206	7.27653e-57	-0.108875	-0.0850062
skap1	-0.0976888	0.00613993	-15.9104	8.60741e-57	-0.109723	-0.0856544
angptl1	-0.0953374	0.0059936	-15.9065	9.17397e-57	-0.107085	-0.0835898
ccn1	-0.0944508	0.00596664	-15.8298	3.07544e-56	-0.106146	-0.082756
il17ra	-0.0970932	0.00614107	-15.8105	4.15881e-56	-0.10913	-0.0850565
nppb	-0.0920598	0.00585698	-15.718	1.79467e-55	-0.10354	-0.0805799
ifng	-0.0960243	0.00613202	-15.6595	4.47587e-55	-0.108043	-0.0840054
scly	-0.0913044	0.00590017	-15.4749	7.77786e-54	-0.102869	-0.0797399
acaa1	-0.0953237	0.00616631	-15.4588	1.00965e-53	-0.10741	-0.0832375
azu1	-0.0954723	0.00617699	-15.4561	1.05422e-53	-0.107579	-0.0833652
pebp1	-0.0940255	0.0060937	-15.43	1.55796e-53	-0.105969	-0.0820817
ndrg1	-0.0950436	0.00620528	-15.3166	8.95078e-53	-0.107206	-0.082881
kynu	-0.0906814	0.00595424	-15.2297	3.3135e-52	-0.102352	-0.0790109
tie1	-0.0924174	0.00607922	-15.2022	5.03149e-52	-0.104333	-0.080502
jchain	-0.0926759	0.00610794	-15.173	7.91956e-52	-0.104648	-0.0807041
tpp1	-0.0921517	0.00608061	-15.155	1.03566e-51	-0.10407	-0.0802335
tnc	-0.0908572	0.0060539	-15.008	9.41105e-51	-0.102723	-0.0789913
il33	-0.0904887	0.00603852	-14.9852	1.33485e-50	-0.102324	-0.078653
aif1	-0.0918012	0.00613303	-14.9683	1.72298e-50	-0.103822	-0.0797803
wfikkn1	-0.0868509	0.00584754	-14.8525	9.59946e-50	-0.0983123	-0.0753895
tnfsf11	-0.0899135	0.00605519	-14.849	1.00889e-49	-0.101782	-0.0780451
chit1	-0.0895901	0.00603428	-14.8468	1.03905e-49	-0.101417	-0.0777627
thop1	-0.0876649	0.00594793	-14.7387	5.14308e-49	-0.099323	-0.0760067
nbn	-0.0898517	0.00609827	-14.734	5.54233e-49	-0.101805	-0.0778989
pdgfrb	-0.0892056	0.00606475	-14.7089	7.9322e-49	-0.101093	-0.0773185
tek	-0.0886232	0.00603393	-14.6875	1.0892e-48	-0.10045	-0.0767965
tdgf1	-0.0895504	0.00612519	-14.62	2.94941e-48	-0.101556	-0.0775448
pbld	-0.0891839	0.00612987	-14.5491	8.2858e-48	-0.101199	-0.0771691
agxt	-0.0876657	0.00604973	-14.4908	1.91157e-47	-0.0995234	-0.075808
nmnat1	-0.0877331	0.006094	-14.3966	7.45813e-47	-0.0996775	-0.0757887
aifm1	-0.087971	0.00611441	-14.3875	8.50578e-47	-0.0999555	-0.0759866
cox5b	-0.0872791	0.00611897	-14.2637	4.99713e-46	-0.0992725	-0.0752857
cndp1	0.0851385	0.00601932	14.1442	2.71526e-45	0.0733404	0.0969365
acan	-0.0818627	0.00580081	-14.1123	4.28028e-45	-0.0932324	-0.0704929
scamp3	-0.0863797	0.00612238	-14.1088	4.48564e-45	-0.0983797	-0.0743796
fgr	-0.0870526	0.00617543	-14.0966	5.35982e-45	-0.0991566	-0.0749485
nfkbie	-0.0863967	0.0061486	-14.0514	1.01158e-44	-0.0984481	-0.0743452
adgrg2	0.0779521	0.00555949	14.0215	1.52928e-44	0.0670554	0.0888489
lilrb5	-0.0856246	0.00610781	-14.0189	1.58039e-44	-0.0975961	-0.0736531
lepr	0.0833941	0.00596636	13.9774	2.8329e-44	0.0716999	0.0950884
cd6	-0.0834686	0.00598215	-13.9529	3.97536e-44	-0.0951938	-0.0717434
tnfsf14	-0.0860156	0.00616829	-13.9448	4.47383e-44	-0.0981057	-0.0739256
ret	-0.083797	0.0060168	-13.9272	5.71622e-44	-0.0955901	-0.0720039
eif4ebp1	-0.0835136	0.00602085	-13.8707	1.25003e-43	-0.0953147	-0.0717125
fcrl5	-0.082096	0.00592854	-13.8476	1.72248e-43	-0.0937161	-0.0704758
fcrl3	-0.0849082	0.00613412	-13.842	1.87155e-43	-0.0969313	-0.0728851
amfr	-0.0855068	0.00618553	-13.8237	2.4135e-43	-0.0976306	-0.0733829
prok1	-0.0609038	0.00441478	-13.7954	3.54259e-43	-0.0695569	-0.0522507
il34	-0.0842856	0.00613538	-13.7376	7.89947e-43	-0.0963111	-0.07226
ccl24	-0.082916	0.00608561	-13.6249	3.66321e-42	-0.094844	-0.070988
vsir	-0.0831472	0.00610546	-13.6185	4.00172e-42	-0.0951141	-0.0711803
wfikkn2	-0.0829345	0.00609276	-13.612	4.37157e-42	-0.0948765	-0.0709925
fetub	-0.0807472	0.00596437	-13.5383	1.18863e-41	-0.0924376	-0.0690569
frzb	-0.0809272	0.00600449	-13.4778	2.69961e-41	-0.0926962	-0.0691582
galnt10	-0.0799216	0.00596888	-13.3897	8.80234e-41	-0.0916208	-0.0682224
itga11	0.0812349	0.00607672	13.3682	1.17305e-40	0.0693243	0.0931454
prkra	-0.081482	0.006126	-13.301	2.8902e-40	-0.0934891	-0.0694748
mme	-0.0794893	0.00598443	-13.2827	3.67148e-40	-0.091219	-0.0677596
pcsk9	-0.0787151	0.00593236	-13.2688	4.39853e-40	-0.0903427	-0.0670875
cpvl	-0.0808315	0.00609345	-13.2653	4.60985e-40	-0.0927749	-0.0688882
hyal1	-0.0792634	0.0059867	-13.2399	6.47459e-40	-0.0909975	-0.0675292
clul1	0.0777298	0.00588213	13.2146	9.04575e-40	0.0662007	0.089259
sftpa2	-0.0811074	0.00616515	-13.1558	1.97491e-39	-0.0931913	-0.0690235
itgav	0.0761758	0.00581033	13.1104	3.5584e-39	0.0647874	0.0875643
il10ra	-0.0811715	0.00619146	-13.1102	3.58842e-39	-0.0933069	-0.069036
itgb7	-0.0798338	0.00609372	-13.101	4.02708e-39	-0.0917776	-0.0678899
bmp4	-0.0776838	0.0059974	-12.9529	2.78679e-38	-0.089439	-0.0659287
pvr	-0.0785096	0.00607308	-12.9275	3.85978e-38	-0.090413	-0.0666062
entpd6	-0.0790334	0.00611641	-12.9215	4.19185e-38	-0.0910218	-0.0670451
ncf2	-0.0785868	0.00609111	-12.9019	5.38873e-38	-0.0905256	-0.066648
cdkn1a	-0.078761	0.00611208	-12.8861	6.60644e-38	-0.0907409	-0.0667811
dpp6	0.0761316	0.0059183	12.8638	8.81093e-38	0.0645316	0.0877317
qdpr	-0.0785333	0.00610609	-12.8615	9.07374e-38	-0.0905014	-0.0665651
arsa	-0.0781529	0.006077	-12.8604	9.18793e-38	-0.090064	-0.0662418
cc2d1a	-0.0786701	0.00612984	-12.834	1.29337e-37	-0.0906848	-0.0666555
ahcy	-0.0774953	0.00603888	-12.8327	1.3122e-37	-0.0893317	-0.0656589
vstm2l	-0.0790066	0.00617835	-12.7877	2.34779e-37	-0.0911164	-0.0668968
dpep1	0.0773394	0.00605296	12.7771	2.68174e-37	0.0654754	0.0892035
snx9	-0.0773988	0.00608383	-12.722	5.40646e-37	-0.0893233	-0.0654743
casp1	-0.0782126	0.00615263	-12.7121	6.16953e-37	-0.090272	-0.0661532
padi2	-0.077863	0.00615843	-12.6433	1.47454e-36	-0.0899338	-0.0657923
mvk	-0.0764803	0.00606922	-12.6013	2.50724e-36	-0.0883761	-0.0645844
slit2	-0.0771133	0.00615508	-12.5284	6.285e-36	-0.0891774	-0.0650491
cpped1	-0.0760322	0.00607121	-12.5234	6.65184e-36	-0.087932	-0.0641324
prdx6	0.0746972	0.00596603	12.5204	6.90461e-36	0.0630036	0.0863908
hspa1a	-0.0764956	0.00613133	-12.4762	1.20279e-35	-0.0885132	-0.064478
lif	-0.0765766	0.00616965	-12.4118	2.69629e-35	-0.0886693	-0.0644838
ly75	-0.0759256	0.00612376	-12.3985	3.16865e-35	-0.0879284	-0.0639228
ing1	-0.0753776	0.00611764	-12.3213	8.27414e-35	-0.0873684	-0.0633868
hla_dra	-0.0735991	0.00597516	-12.3175	8.64489e-35	-0.0853106	-0.0618876
s100a16	-0.0755293	0.00614614	-12.2889	1.23414e-34	-0.087576	-0.0634827
dcxr	-0.071153	0.00579104	-12.2867	1.26159e-34	-0.0825036	-0.0598024
thpo	-0.0750717	0.00611693	-12.2728	1.50345e-34	-0.0870611	-0.0630823
ddx58	-0.0755531	0.00618102	-12.2234	2.75816e-34	-0.0876681	-0.0634381
actn4	-0.0749854	0.00613735	-12.2179	2.9485e-34	-0.0870148	-0.062956
pecam1	-0.073257	0.00610902	-11.9916	4.57788e-33	-0.0852309	-0.0612831
aldh3a1	-0.0715728	0.00596943	-11.9899	4.67754e-33	-0.0832731	-0.0598725
adamts13	0.0717077	0.00599188	11.9675	6.10651e-33	0.0599634	0.083452
il17a	-0.0734477	0.00616601	-11.9117	1.19646e-32	-0.0855333	-0.0613621
dpep2	-0.064942	0.00547006	-11.8723	1.91089e-32	-0.0756635	-0.0542205
alpp	-0.0719219	0.00609255	-11.8049	4.25208e-32	-0.0838635	-0.0599803
sort1	-0.0713229	0.00605225	-11.7845	5.40693e-32	-0.0831855	-0.0594603
fkbp4	-0.0725562	0.00615936	-11.7798	5.72116e-32	-0.0846288	-0.0604837
flt3lg	-0.0684861	0.00582969	-11.7478	8.32657e-32	-0.0799124	-0.0570597
prl	-0.0703637	0.00600133	-11.7247	1.09331e-31	-0.0821265	-0.058601
crisp2	0.0614503	0.00525413	11.6956	1.53881e-31	0.051152	0.0717485
adam15	-0.07123	0.00611889	-11.641	2.92715e-31	-0.0832233	-0.0592368
idua	-0.0696339	0.00598995	-11.6251	3.50979e-31	-0.0813744	-0.0578934
mpi	-0.0710683	0.00613373	-11.5865	5.51549e-31	-0.0830907	-0.059046
slc16a1	-0.0718898	0.00620619	-11.5836	5.71894e-31	-0.0840542	-0.0597255
il5ra	-0.0703332	0.00609071	-11.5476	8.65576e-31	-0.0822712	-0.0583952
islr2	-0.0715639	0.00622369	-11.4986	1.53246e-30	-0.0837626	-0.0593653
ccn2	-0.0696765	0.00613384	-11.3594	7.5335e-30	-0.0816991	-0.057654
cxcl6	-0.0691474	0.00610564	-11.3252	1.11042e-29	-0.0811146	-0.0571802
micb_mica	-0.069124	0.00615753	-11.2259	3.42027e-29	-0.081193	-0.0570551
icam5	-0.0680692	0.00608764	-11.1815	5.63518e-29	-0.0800012	-0.0561372
hao1	-0.0663355	0.00593577	-11.1755	6.02223e-29	-0.0779698	-0.0547011
ids	0.0666456	0.00596999	11.1634	6.89579e-29	0.0549443	0.078347
kel	-0.0670221	0.00600813	-11.1552	7.58932e-29	-0.0787983	-0.055246
tpmt	0.0687898	0.00617386	11.1421	8.79187e-29	0.0566888	0.0808908
sema4d	-0.0678552	0.00610796	-11.1093	1.26376e-28	-0.079827	-0.0558834
ggt1	-0.0636612	0.00575799	-11.0561	2.28629e-28	-0.074947	-0.0523753
ces1	-0.0670643	0.00608442	-11.0223	3.32611e-28	-0.07899	-0.0551386
ncam2	0.0662964	0.00606158	10.9372	8.51069e-28	0.0544155	0.0781773
rcor1	-0.067337	0.00618232	-10.8919	1.40117e-27	-0.0794546	-0.0552194
il22ra1	-0.0664995	0.00612929	-10.8495	2.22646e-27	-0.0785131	-0.0544859
mmp1	-0.0672544	0.00622446	-10.8048	3.62405e-27	-0.0794545	-0.0550542
cd177	-0.0665864	0.00617007	-10.7918	4.1591e-27	-0.0786799	-0.0544929
prdx3	-0.0662981	0.00615808	-10.766	5.51019e-27	-0.0783681	-0.054228
clta	-0.065631	0.00610227	-10.7552	6.19644e-27	-0.0775916	-0.0536703
rbks	-0.0651772	0.00606645	-10.7439	7.00344e-27	-0.0770677	-0.0532868
tmprss15	-0.065687	0.00611676	-10.7389	7.38112e-27	-0.0776761	-0.053698
sftpa1	-0.066475	0.00620041	-10.7211	8.95975e-27	-0.078628	-0.0543219
bax	-0.0661846	0.00619004	-10.6921	1.22382e-26	-0.0783173	-0.0540519
eng	-0.0645044	0.00604001	-10.6795	1.39573e-26	-0.076343	-0.0526658
abhd14b	-0.0646318	0.00606669	-10.6536	1.84786e-26	-0.0765227	-0.0527409
fcn2	-0.0650823	0.00612538	-10.625	2.50606e-26	-0.0770882	-0.0530763
vegfd	-0.063792	0.0060077	-10.6184	2.68681e-26	-0.0755673	-0.0520167
hsd11b1	0.0648583	0.00613772	10.5672	4.64126e-26	0.0528281	0.0768884
plxdc1	-0.0648524	0.00617463	-10.503	9.17196e-26	-0.0769549	-0.0527499
erbb2	-0.0612904	0.00584087	-10.4934	1.01333e-25	-0.0727387	-0.0498421
siae	-0.0637809	0.00608072	-10.4891	1.06078e-25	-0.0756993	-0.0518625
gdf2	0.0595493	0.00568819	10.4689	1.31128e-25	0.0484002	0.0706983
crnn	-0.0621085	0.00593695	-10.4614	1.42391e-25	-0.0737452	-0.0504719
aprt	-0.0635843	0.00612394	-10.3829	3.23515e-25	-0.0755875	-0.0515812
tymp	-0.0632119	0.00612023	-10.3283	5.70938e-25	-0.0752077	-0.051216
acy1	-0.0599657	0.00582199	-10.2999	7.66903e-25	-0.071377	-0.0485544
cep20	-0.0630156	0.00614327	-10.2577	1.18911e-24	-0.0750566	-0.0509745
srpk2	-0.0622417	0.00608569	-10.2276	1.61863e-24	-0.0741699	-0.0503136
cntn1	0.0571247	0.00562789	10.1503	3.57114e-24	0.0460938	0.0681555
eif4g1	-0.061446	0.00607781	-10.1099	5.3913e-24	-0.0733588	-0.0495333
fosb	-0.0622213	0.00618735	-10.0562	9.32104e-24	-0.0743488	-0.0500939
lgals8	-0.0616363	0.0061337	-10.0488	1.00227e-23	-0.0736586	-0.0496141
mfge8	-0.0609562	0.00607813	-10.0288	1.22783e-23	-0.0728695	-0.0490429
nme3	-0.0611666	0.00611867	-9.99671	1.69631e-23	-0.0731594	-0.0491738
ctsf	0.0590619	0.005948	9.92971	3.32211e-23	0.0474036	0.0707201
cd109	-0.0601066	0.00606172	-9.91576	3.81972e-23	-0.0719877	-0.0482254
afp	0.0595062	0.00600675	9.90656	4.19033e-23	0.0477328	0.0712796
ace2	-0.055948	0.00564892	-9.9042	4.29262e-23	-0.0670201	-0.0448759
ntrk2	-0.0579386	0.00585614	-9.89365	4.7622e-23	-0.0694168	-0.0464604
clstn2	-0.0598362	0.00605529	-9.88165	5.36245e-23	-0.0717048	-0.0479677
folr3	-0.060736	0.00614753	-9.87974	5.46994e-23	-0.0727853	-0.0486866
psmg3	-0.0589389	0.00599677	-9.82843	9.10299e-23	-0.0706928	-0.047185
nampt	-0.0604867	0.00618751	-9.77562	1.53577e-22	-0.0726145	-0.048359
il20ra	-0.0593677	0.00616056	-9.63674	5.9708e-22	-0.0714426	-0.0472928
ppp1r9b	-0.0586509	0.00608837	-9.63327	6.16373e-22	-0.0705843	-0.0467175
aldh1a1	-0.0571411	0.0059682	-9.57426	1.09201e-21	-0.0688389	-0.0454432
ppp1r2	-0.0583959	0.00610927	-9.55856	1.27043e-21	-0.0703702	-0.0464215
txlna	-0.0587713	0.00615024	-9.55593	1.30363e-21	-0.070826	-0.0467166
dkk1	-0.0583666	0.00611235	-9.54897	1.39257e-21	-0.070347	-0.0463862
podxl	-0.0576778	0.00605664	-9.52307	1.78796e-21	-0.069549	-0.0458065
enpp5	0.0557093	0.00585172	9.52017	1.83724e-21	0.0442398	0.0671789
smpdl3a	0.0582948	0.00612867	9.51181	1.99084e-21	0.0462824	0.0703072
epcam	0.0576187	0.00607483	9.48482	2.57872e-21	0.0457118	0.0695255
il1b	-0.0584939	0.00618194	-9.46206	3.20904e-21	-0.0706108	-0.0463771
glod4	-0.0579514	0.00612495	-9.46154	3.22091e-21	-0.0699565	-0.0459463
ptx3	-0.058016	0.00614161	-9.44638	3.72187e-21	-0.0700537	-0.0459782
fen1	-0.0582354	0.00616918	-9.43973	3.97054e-21	-0.0703272	-0.0461436
gbp2	-0.0578886	0.00614483	-9.4207	4.75612e-21	-0.0699326	-0.0458445
ccl13	-0.0565926	0.00602107	-9.39909	5.82962e-21	-0.068394	-0.0447911
scgb3a2	-0.0569754	0.00607708	-9.37546	7.2933e-21	-0.0688867	-0.0450642
omg	0.0573679	0.00612425	9.36733	7.87958e-21	0.0453641	0.0693716
mnda	-0.0569282	0.00609011	-9.34764	9.48635e-21	-0.068865	-0.0449914
sftpd	-0.0562355	0.00605042	-9.29449	1.5635e-20	-0.0680945	-0.0443765
glrx	-0.0563923	0.00609956	-9.2453	2.47759e-20	-0.0683477	-0.044437
tnni3	-0.0557154	0.00605244	-9.20545	3.59275e-20	-0.0675784	-0.0438524
psrc1	-0.0564198	0.00618651	-9.11981	7.93327e-20	-0.0685456	-0.044294
ipcef1	-0.056074	0.00615248	-9.11405	8.35855e-20	-0.0681331	-0.044015
dag1	-0.0556848	0.00611418	-9.10748	8.87295e-20	-0.0676688	-0.0437008
ciapin1	-0.0551812	0.00606573	-9.09721	9.75175e-20	-0.0670702	-0.0432922
sdc4	0.0555997	0.00612631	9.07557	1.18944e-19	0.043592	0.0676075
sod2	-0.054258	0.00599624	-9.04867	1.52128e-19	-0.0660109	-0.0425052
il20	-0.0557447	0.00617038	-9.03423	1.73719e-19	-0.0678388	-0.0436505
akr1c4	-0.0553261	0.00615927	-8.98258	2.77897e-19	-0.0673985	-0.0432537
septin9	-0.054057	0.00609612	-8.86745	7.83923e-19	-0.0660056	-0.0421084
il1rl2	-0.0525333	0.00592511	-8.86622	7.93077e-19	-0.0641468	-0.0409199
fgf19	-0.0541677	0.00612433	-8.84467	9.60665e-19	-0.0661716	-0.0421638
tcl1a	-0.0544842	0.00616716	-8.83456	1.05206e-18	-0.066572	-0.0423963
s100a4	0.0535099	0.00605791	8.83306	1.0657e-18	0.0416362	0.0653836
pla2g10	-0.0531201	0.00603137	-8.80731	1.34116e-18	-0.0649418	-0.0412984
mcam	-0.0512346	0.00581734	-8.80722	1.34146e-18	-0.0626368	-0.0398324
dnaja2	-0.0533886	0.00610689	-8.74236	2.38388e-18	-0.0653583	-0.0414189
omd	-0.0517029	0.00595888	-8.67661	4.25298e-18	-0.0633825	-0.0400233
pla2g7	-0.0514035	0.00592601	-8.67421	4.3439e-18	-0.0630186	-0.0397883
dnajb1	-0.0528544	0.00610438	-8.65844	4.9889e-18	-0.0648192	-0.0408896
mfap3	-0.0528782	0.00616365	-8.57903	9.97017e-18	-0.0649591	-0.0407972
ppp1r12a	-0.0521506	0.0061003	-8.54885	1.29363e-17	-0.0641074	-0.0401938
ythdf3	-0.0526437	0.00615907	-8.54733	1.31186e-17	-0.0647156	-0.0405717
bid	-0.0517994	0.00613217	-8.44717	3.10064e-17	-0.0638187	-0.0397802
cd84	-0.0515825	0.00612839	-8.41698	4.0113e-17	-0.0635944	-0.0395707
il17f	-0.0510503	0.00620622	-8.22567	2.0099e-16	-0.0632147	-0.0388859
kir3dl1	-0.0509428	0.00621664	-8.19459	2.6031e-16	-0.0631277	-0.038758
scrn1	-0.0498464	0.00610005	-8.17148	3.15001e-16	-0.0618027	-0.0378901
mapt	-0.0494823	0.00610396	-8.10658	5.38193e-16	-0.0614462	-0.0375183
amigo2	-0.0491577	0.00607601	-8.09045	6.13927e-16	-0.0610669	-0.0372485
sod1	-0.0481494	0.0059514	-8.09043	6.14348e-16	-0.0598143	-0.0364844
glo1	-0.0490742	0.00606749	-8.08807	6.26326e-16	-0.0609667	-0.0371818
nudc	-0.0491677	0.00610252	-8.05696	8.06967e-16	-0.0611289	-0.0372066
serpinb1	-0.0496175	0.00616198	-8.0522	8.39339e-16	-0.0616952	-0.0375398
klk12	-0.0499248	0.00622928	-8.01454	1.14109e-15	-0.0621344	-0.0377152
pdlim7	-0.0489792	0.00612382	-7.99815	1.30225e-15	-0.0609821	-0.0369763
cnpy4	-0.0491627	0.00616192	-7.97846	1.52764e-15	-0.0612402	-0.0370851
cntn3	-0.04559	0.0057443	-7.93656	2.1415e-15	-0.056849	-0.034331
smad1	-0.0488553	0.0061668	-7.92232	2.40288e-15	-0.0609425	-0.0367682
l1cam	-0.0471731	0.00596099	-7.91364	2.57408e-15	-0.0588569	-0.0354894
lrpap1	-0.0477501	0.00608601	-7.84587	4.42257e-15	-0.0596788	-0.0358213
hcls1	-0.0477288	0.00610368	-7.81967	5.44526e-15	-0.0596922	-0.0357654
ceacam5	-0.0482854	0.00617758	-7.81624	5.60329e-15	-0.0603937	-0.0361772
rabepk	-0.0483634	0.00621271	-7.78459	7.19439e-15	-0.0605406	-0.0361863
tlr3	-0.0474555	0.00611187	-7.76447	8.42296e-15	-0.0594349	-0.035476
cd2ap	-0.0468583	0.00605248	-7.742	1.0054e-14	-0.0587214	-0.0349952
ilkap	-0.0477563	0.00618319	-7.72357	1.16266e-14	-0.0598756	-0.035637
psme1	-0.0470241	0.0060898	-7.72178	1.1785e-14	-0.0589603	-0.0350879
crh	0.0478872	0.00621782	7.7016	1.38069e-14	0.0357	0.0600743
siglec15	-0.0478381	0.0062372	-7.66981	1.76906e-14	-0.0600632	-0.035613
fkbp7	-0.0477134	0.00622111	-7.66961	1.77193e-14	-0.059907	-0.0355199
met	0.0455093	0.00594723	7.65218	2.02744e-14	0.0338525	0.057166
kit	0.045241	0.00591619	7.64697	2.11114e-14	0.033645	0.0568369
tp53	-0.0463098	0.00606798	-7.63183	2.37573e-14	-0.0582032	-0.0344163
cxcl8	-0.0462846	0.00609308	-7.59625	3.12636e-14	-0.0582272	-0.0343419
il1rap	0.0456653	0.0060242	7.58031	3.53408e-14	0.0338577	0.0574729
xpnpep2	0.0460225	0.00607703	7.5732	3.73254e-14	0.0341114	0.0579337
prdx1	0.0447281	0.00593126	7.54109	4.77899e-14	0.0331027	0.0563536
fcgr2b	-0.0466514	0.00618738	-7.53977	4.82702e-14	-0.0587789	-0.0345239
ninj1	-0.0468005	0.00620833	-7.53834	4.88012e-14	-0.0589691	-0.034632
stx6	-0.0466631	0.00619435	-7.53318	5.07665e-14	-0.0588043	-0.034522
clec4a	0.045546	0.00609547	7.47211	8.07979e-14	0.0335987	0.0574934
tdrkh	-0.0463346	0.00621987	-7.44944	9.59914e-14	-0.0585257	-0.0341434
hexim1	-0.0454864	0.00612484	-7.42654	1.14062e-13	-0.0574912	-0.0334815
tarbp2	-0.0459842	0.00620896	-7.40609	1.33132e-13	-0.0581539	-0.0338144
fis1	-0.0450232	0.00612944	-7.34541	2.09689e-13	-0.0570371	-0.0330093
serpina11	-0.039861	0.00542861	-7.34277	2.13805e-13	-0.0505013	-0.0292208
entpd5	-0.0444988	0.00606708	-7.33447	2.27609e-13	-0.0563905	-0.0326071
lypd8	-0.0452237	0.00618065	-7.31697	2.59312e-13	-0.057338	-0.0331094
bcr	-0.0446245	0.00610832	-7.30553	2.82199e-13	-0.056597	-0.032652
timp3	-0.0446048	0.00611098	-7.29912	2.95899e-13	-0.0565825	-0.032627
gp2	0.0442981	0.00609848	7.26379	3.84636e-13	0.0323449	0.0562513
tbc1d17	-0.0443934	0.00613739	-7.23326	4.81629e-13	-0.0564229	-0.0323638
bag6	-0.0442679	0.00613153	-7.21971	5.31979e-13	-0.0562859	-0.0322499
selp	-0.0438336	0.00609739	-7.18891	6.66362e-13	-0.0557846	-0.0318825
enpp7	-0.044611	0.00622232	-7.16951	7.68333e-13	-0.0568069	-0.032415
samd9l	-0.0440028	0.00614713	-7.15826	8.33509e-13	-0.0560513	-0.0319542
il1rl1	-0.0405777	0.00567535	-7.14981	8.86139e-13	-0.0517015	-0.0294538
cxcl1	-0.0436413	0.00617022	-7.07289	1.54649e-12	-0.0557351	-0.0315474
prdx5	-0.0426241	0.00606905	-7.02318	2.20853e-12	-0.0545196	-0.0307285
serpinb5	-0.0420929	0.0060177	-6.99485	2.70501e-12	-0.0538878	-0.030298
prkar1a	-0.0421216	0.00607876	-6.92931	4.30339e-12	-0.0540362	-0.030207
itgam	-0.0414962	0.00599421	-6.92271	4.50868e-12	-0.053245	-0.0297473
lat2	-0.0422475	0.00613342	-6.88808	5.75287e-12	-0.0542692	-0.0302258
irak1	-0.0419228	0.00616329	-6.80202	1.04887e-11	-0.054003	-0.0298425
pm20d1	0.0413417	0.00609931	6.7781	1.23745e-11	0.0293869	0.0532966
il2rb	-0.0413941	0.00611118	-6.77349	1.27771e-11	-0.0533722	-0.0294159
spry2	-0.0415986	0.00619004	-6.72024	1.84314e-11	-0.0537313	-0.0294659
ptpn1	-0.0413231	0.00615883	-6.70958	1.98238e-11	-0.0533947	-0.0292516
yes1	-0.0411949	0.00614276	-6.70625	2.02795e-11	-0.0532349	-0.0291549
dab2	-0.0409374	0.00610469	-6.7059	2.03241e-11	-0.0529028	-0.028972
esm1	-0.0405442	0.00608349	-6.66464	2.69328e-11	-0.0524681	-0.0286204
txnrd1	-0.040627	0.00613037	-6.62717	3.47234e-11	-0.0526427	-0.0286113
slc27a4	-0.0407472	0.00617203	-6.60192	4.11927e-11	-0.0528446	-0.0286498
gh1	0.0383895	0.00581729	6.59921	4.19374e-11	0.0269874	0.0497916
padi4	-0.0407709	0.00619171	-6.58475	4.62384e-11	-0.0529068	-0.0286349
bpifb1	0.0386231	0.00598042	6.45826	1.07329e-10	0.0269013	0.0503449
ifngr2	-0.0398939	0.00618302	-6.45217	1.11734e-10	-0.0520129	-0.027775
arsb	-0.0395235	0.00614831	-6.42835	1.30693e-10	-0.0515744	-0.0274726
xrcc4	-0.0397261	0.00619158	-6.41616	1.41622e-10	-0.0518618	-0.0275904
hmbs	0.0383074	0.00598136	6.40447	1.52824e-10	0.0265838	0.0500311
cetn2	-0.0397964	0.00622663	-6.39132	1.66616e-10	-0.0520008	-0.027592
fxn	-0.0390508	0.00611434	-6.38676	1.71582e-10	-0.0510351	-0.0270665
ccl26	-0.0386814	0.00605669	-6.38657	1.71824e-10	-0.0505527	-0.0268101
casp10	-0.0392521	0.0061506	-6.38183	1.77262e-10	-0.0513075	-0.0271967
ceacam3	-0.0390898	0.00615864	-6.34715	2.22145e-10	-0.051161	-0.0270187
lto1	-0.0387369	0.00614473	-6.30408	2.93501e-10	-0.0507807	-0.026693
maged1	-0.0385336	0.00612185	-6.29443	3.12337e-10	-0.0505326	-0.0265346
tshb	-0.0383112	0.00614125	-6.23834	4.47398e-10	-0.0503482	-0.0262741
blmh	-0.0371392	0.00602687	-6.16228	7.24933e-10	-0.0489521	-0.0253264
ca9	-0.0370792	0.00603185	-6.14724	7.97042e-10	-0.0489018	-0.0252566
ngf	-0.0371885	0.00606675	-6.12989	8.89055e-10	-0.0490795	-0.0252975
krt14	-0.03798	0.00619759	-6.12819	8.99047e-10	-0.0501276	-0.0258325
icam4	-0.0375458	0.00615191	-6.10312	1.05133e-09	-0.0496038	-0.0254879
fgfbp1	0.0366122	0.00601151	6.09035	1.13854e-09	0.0248294	0.0483949
vps37a	-0.0372287	0.00612174	-6.0814	1.20402e-09	-0.0492275	-0.0252299
park7	-0.0367362	0.00611994	-6.00271	1.95995e-09	-0.0487315	-0.024741
megf10	-0.0367267	0.00614829	-5.97348	2.34529e-09	-0.0487776	-0.0246759
fli1	-0.0370398	0.00620201	-5.97223	2.36382e-09	-0.049196	-0.0248837
ak1	-0.035496	0.00599084	-5.92505	3.15172e-09	-0.0472383	-0.0237538
mphosph8	-0.0361598	0.00610347	-5.92447	3.16346e-09	-0.0481228	-0.0241968
cdc27	-0.0361759	0.00612457	-5.90669	3.52423e-09	-0.0481803	-0.0241715
ncan	0.0339861	0.00575563	5.90485	3.5626e-09	0.0227049	0.0452674
lpl	-0.0315815	0.00535498	-5.89759	3.72285e-09	-0.0420774	-0.0210856
sord	-0.0355792	0.00604518	-5.88555	4.00404e-09	-0.047428	-0.0237305
anpep	-0.0355903	0.00605948	-5.87349	4.30625e-09	-0.0474671	-0.0237135
lactb2	-0.0359127	0.00612237	-5.86581	4.51027e-09	-0.0479127	-0.0239126
lap3	-0.0357379	0.00616743	-5.79462	6.90845e-09	-0.0478263	-0.0236496
stk11	-0.0356427	0.00615689	-5.78907	7.14026e-09	-0.0477104	-0.023575
hmox1	-0.0346809	0.00602927	-5.7521	8.88999e-09	-0.0464985	-0.0228634
lhpp	-0.0348271	0.00606918	-5.73835	9.64071e-09	-0.0467229	-0.0229313
dctn6	-0.0355477	0.00621904	-5.71595	1.10019e-08	-0.0477372	-0.0233582
rrm2b	-0.0346782	0.00614113	-5.64687	1.64717e-08	-0.046715	-0.0226413
chac2	-0.0345338	0.00617752	-5.59024	2.28517e-08	-0.046642	-0.0224257
acox1	-0.0339248	0.00606872	-5.59011	2.28644e-08	-0.0458197	-0.0220299
vim	-0.0343449	0.00614435	-5.58967	2.29259e-08	-0.046388	-0.0223018
arid4b	-0.0342733	0.00617358	-5.55161	2.85185e-08	-0.0463738	-0.0221729
bcan	-0.0332012	0.00598469	-5.54768	2.91631e-08	-0.0449313	-0.021471
adamts8	0.0337232	0.00612354	5.50714	3.67308e-08	0.0217209	0.0457255
hdgf	-0.0336421	0.00610912	-5.50686	3.67887e-08	-0.0456162	-0.021668
snap29	-0.0333602	0.00608547	-5.48194	4.23636e-08	-0.0452879	-0.0214325
ces3	-0.0332202	0.00607478	-5.46855	4.5691e-08	-0.045127	-0.0213135
npm1	-0.0650338	0.0118859	-5.47152	4.58005e-08	-0.0883327	-0.0417348
arhgap25	-0.033759	0.00617392	-5.46799	4.58412e-08	-0.0458601	-0.0216579
epha10	-0.033786	0.00620555	-5.44448	5.232e-08	-0.0459491	-0.0216229
metap2	-0.0330798	0.00609979	-5.4231	5.89657e-08	-0.0450355	-0.021124
fyb1	-0.0330371	0.00616375	-5.35989	8.38081e-08	-0.0451182	-0.0209559
artn	-0.0330686	0.00616985	-5.35971	8.39015e-08	-0.0451618	-0.0209755
nell2	-0.0321159	0.0059948	-5.3573	8.50163e-08	-0.0438659	-0.0203659
bach1	-0.0326192	0.00609029	-5.35595	8.56578e-08	-0.0445564	-0.0206821
clec1b	-0.0327531	0.0061355	-5.33829	9.44158e-08	-0.0447789	-0.0207273
arg1	0.0329184	0.00617082	5.33452	9.64046e-08	0.0208234	0.0450134
angpt1	0.0329435	0.00617745	5.33287	9.72869e-08	0.0208355	0.0450516
nsfl1c	-0.0323932	0.00607509	-5.33214	9.76707e-08	-0.0443006	-0.0204858
casp8	-0.0321676	0.00603379	-5.33125	9.81526e-08	-0.0439941	-0.0203412
cep85	-0.0325946	0.00613292	-5.3147	1.07516e-07	-0.0446154	-0.0205739
clstn1	-0.0326341	0.00616097	-5.29691	1.18522e-07	-0.0447098	-0.0205584
lyn	-0.0324265	0.00612971	-5.29006	1.23029e-07	-0.044441	-0.0204121
ctsc	-0.0303505	0.00576433	-5.26523	1.40856e-07	-0.0416488	-0.0190522
tacstd2	-0.0342327	0.00653813	-5.23586	1.65311e-07	-0.0470478	-0.0214177
akt1s1	-0.0323081	0.00617141	-5.23511	1.65876e-07	-0.0444042	-0.0202119
cntn2	-0.0312207	0.00597035	-5.22929	1.71146e-07	-0.0429228	-0.0195186
rnf41	-0.0322688	0.00619695	-5.2072	1.92838e-07	-0.0444151	-0.0201226
smpd1	-0.0313584	0.00603392	-5.19701	2.0367e-07	-0.043185	-0.0195317
lhb	-0.0310453	0.00598189	-5.18989	2.11646e-07	-0.0427701	-0.0193206
ccl5	-0.0317553	0.00611923	-5.18943	2.12127e-07	-0.0437492	-0.0197614
clpp	-0.0319005	0.0061613	-5.17757	2.26079e-07	-0.0439769	-0.0198242
nfatc3	-0.0320112	0.00618351	-5.17686	2.26944e-07	-0.0441311	-0.0198913
ppib	-0.0317058	0.00612963	-5.17255	2.32219e-07	-0.0437201	-0.0196915
nrtn	-0.0316989	0.00613509	-5.16682	2.39468e-07	-0.0437238	-0.0196739
uso1	-0.0314977	0.00612193	-5.14506	2.68906e-07	-0.0434969	-0.0194985
dctn1	-0.0313215	0.00609925	-5.1353	2.83212e-07	-0.0432762	-0.0193668
pak4	-0.0318282	0.00621312	-5.12273	3.02805e-07	-0.0440061	-0.0196502
nptn	-0.0317995	0.00620764	-5.12263	3.0297e-07	-0.0439667	-0.0196323
arhgef12	-0.0312384	0.00611275	-5.11037	3.23258e-07	-0.0432196	-0.0192572
aarsd1	-0.0309056	0.00605501	-5.10415	3.34072e-07	-0.0427737	-0.0190376
tbcc	-0.0315206	0.00617843	-5.10171	3.38403e-07	-0.0436305	-0.0194106
mtpn	0.0305487	0.00612174	4.9902	6.06156e-07	0.0185499	0.0425475
ppcdc	-0.0304015	0.00611275	-4.97346	6.6082e-07	-0.0423827	-0.0184203
max	-0.0307852	0.0062111	-4.95648	7.21302e-07	-0.0429592	-0.0186112
fes	-0.0304184	0.00613771	-4.95598	7.2316e-07	-0.0424485	-0.0183883
metap1d	-0.0304327	0.00614734	-4.95055	7.43555e-07	-0.0424817	-0.0183837
zbtb16	-0.0303574	0.00617777	-4.91398	8.96675e-07	-0.042466	-0.0182488
kdr	-0.0296003	0.00606691	-4.87897	1.07116e-06	-0.0414916	-0.0177089
usp8	-0.0299526	0.00617155	-4.85334	1.21942e-06	-0.0420491	-0.0178562
vps53	-0.0296921	0.00615058	-4.82753	1.38837e-06	-0.0417475	-0.0176368
itgb1bp1	-0.0294051	0.00609453	-4.82483	1.40738e-06	-0.0413505	-0.0174596
inppl1	-0.0294385	0.00610991	-4.81815	1.45515e-06	-0.0414141	-0.0174629
boc	-0.0288956	0.00608592	-4.74795	2.06333e-06	-0.0408242	-0.016967
aoc3	-0.027778	0.00585196	-4.74679	2.075e-06	-0.039248	-0.016308
stambp	-0.0291812	0.00616311	-4.73481	2.20141e-06	-0.0412611	-0.0171013
ebag9	-0.0292533	0.00618148	-4.73241	2.22755e-06	-0.0413693	-0.0171374
dkkl1	-0.028609	0.00606135	-4.7199	2.36891e-06	-0.0404894	-0.0167285
rasa1	-0.0287436	0.00610226	-4.71032	2.48318e-06	-0.0407042	-0.016783
glb1	-0.0275858	0.0058689	-4.70034	2.60746e-06	-0.039089	-0.0160826
tnr	-0.0280701	0.00599606	-4.68143	2.85976e-06	-0.0398226	-0.0163177
cd63	-0.0286594	0.00615985	-4.65262	3.28975e-06	-0.0407329	-0.0165859
wwp2	-0.0285934	0.00615244	-4.64749	3.37251e-06	-0.0406524	-0.0165344
hebp1	-0.0282883	0.00612422	-4.61908	3.8686e-06	-0.040292	-0.0162846
rp2	-0.0280619	0.0061403	-4.57012	4.89148e-06	-0.0400971	-0.0160267
cep164	-0.0281885	0.00617817	-4.5626	5.07024e-06	-0.040298	-0.0160791
vegfc	-0.0276349	0.00607408	-4.54965	5.39196e-06	-0.0395403	-0.0157295
erbb3	0.0265601	0.00584145	4.54683	5.46461e-06	0.0151107	0.0380095
serpine1	-0.0277127	0.00609948	-4.54345	5.55273e-06	-0.0396678	-0.0157575
akr1b1	-0.0281536	0.00621529	-4.52973	5.92624e-06	-0.0403358	-0.0159714
tnxb	-0.0273805	0.00604869	-4.52668	6.01183e-06	-0.0392361	-0.0155249
clip2	-0.027707	0.00612453	-4.52393	6.09041e-06	-0.0397112	-0.0157027
cbln4	0.0275679	0.00611669	4.507	6.59645e-06	0.015579	0.0395568
foxo3	-0.0278081	0.00617198	-4.50554	6.64277e-06	-0.0399054	-0.0157108
msra	-0.0274608	0.00613153	-4.47863	7.53665e-06	-0.0394788	-0.0154428
faslg	-0.025856	0.00581951	-4.44299	8.89917e-06	-0.0372624	-0.0144496
myo9b	-0.0272095	0.00614034	-4.43126	9.39777e-06	-0.0392447	-0.0151742
cep43	-0.0270335	0.00614791	-4.39719	1.10001e-05	-0.0390837	-0.0149834
lxn	0.025874	0.00589238	4.39109	1.13125e-05	0.0143247	0.0374233
ctf1	-0.0268544	0.00616262	-4.35762	1.31871e-05	-0.0389333	-0.0147754
atxn10	-0.0267715	0.00616653	-4.34141	1.41986e-05	-0.0388581	-0.0146848
hbq1	0.0260734	0.00603093	4.32327	1.5416e-05	0.0142525	0.0378942
arhgap1	0.0265719	0.00617275	4.30471	1.67675e-05	0.0144731	0.0386707
tia1	-0.0266689	0.00621534	-4.29082	1.78518e-05	-0.0388512	-0.0144866
itgb1	-0.0249454	0.00583316	-4.27649	1.90379e-05	-0.0363786	-0.0135123
cntn4	0.0255363	0.00598603	4.26598	1.99557e-05	0.0138035	0.0372691
gys1	-0.0263649	0.00619005	-4.25924	2.05676e-05	-0.0384976	-0.0142322
nub1	-0.0259942	0.00614767	-4.2283	2.36073e-05	-0.0380438	-0.0139446
vtcn1	-0.0256069	0.00608279	-4.20973	2.56338e-05	-0.0375294	-0.0136844
serpina12	-0.0257414	0.00613588	-4.19523	2.73305e-05	-0.0377679	-0.0137149
lrrn1	0.0256817	0.00614493	4.17934	2.93095e-05	0.0136375	0.037726
psmd9	-0.0255421	0.00611749	-4.17525	2.98395e-05	-0.0375325	-0.0135516
dffa	-0.0253528	0.00611807	-4.14392	3.42228e-05	-0.0373444	-0.0133612
mdga1	-0.0248733	0.00601282	-4.13672	3.53151e-05	-0.0366587	-0.013088
gpa33	0.0249613	0.00607889	4.10622	4.0312e-05	0.0130464	0.0368761
trim5	-0.0250456	0.00611353	-4.09675	4.19956e-05	-0.0370283	-0.0130629
ca1	-0.0246621	0.00605365	-4.07392	4.63344e-05	-0.0365274	-0.0127967
stxbp3	-0.0251546	0.00618397	-4.06771	4.75866e-05	-0.0372754	-0.0130338
stip1	-0.0248872	0.00612217	-4.06509	4.81204e-05	-0.0368869	-0.0128875
ccl28	0.0243154	0.00599044	4.05903	4.93873e-05	0.0125739	0.0360568
tspan1	-0.022971	0.0056985	-4.03106	5.56472e-05	-0.0341403	-0.0118018
tbc1d5	-0.0245112	0.00609284	-4.02295	5.7597e-05	-0.0364534	-0.012569
cela3a	-0.0244606	0.00608264	-4.02137	5.79821e-05	-0.0363827	-0.0125384
cnst	-0.0242981	0.00605779	-4.01106	6.05753e-05	-0.0361716	-0.0124247
lrp1	0.0237398	0.00593108	4.00261	6.27803e-05	0.0121147	0.0353649
mgmt	-0.024643	0.00615776	-4.00194	6.29583e-05	-0.0367124	-0.0125736
ca2	-0.0240514	0.00603548	-3.985	6.762e-05	-0.0358811	-0.0122216
ssb	-0.0246072	0.00618539	-3.97828	6.95624e-05	-0.0367308	-0.0124836
cracr2a	-0.0245357	0.00617753	-3.97176	7.14913e-05	-0.0366438	-0.0124275
bst1	-0.024116	0.00611875	-3.94133	8.11905e-05	-0.0361089	-0.0121231
ncam1	0.0227855	0.00582995	3.90834	9.31083e-05	0.0113586	0.0342124
crkl	-0.0239532	0.00614269	-3.89947	9.65858e-05	-0.0359931	-0.0119134
clspn	-0.0240476	0.00618033	-3.891	0.000100027	-0.0361613	-0.011934
irak4	-0.0238385	0.00613374	-3.88645	0.000101913	-0.0358608	-0.0118161
lyar	-0.023898	0.00615542	-3.88243	0.000103618	-0.0359628	-0.0118331
carhsp1	-0.0237492	0.00612994	-3.8743	0.000107133	-0.0357641	-0.0117343
birc2	-0.023988	0.00621071	-3.86236	0.000112508	-0.0361612	-0.0118148
rhoc	-0.0238336	0.00619692	-3.84604	0.00012026	-0.0359798	-0.0116875
edil3	-0.0229743	0.00602288	-3.8145	0.000136703	-0.0347793	-0.0111692
psg1	-0.0230674	0.00605507	-3.80961	0.000139432	-0.0349356	-0.0111993
app	-0.0233316	0.00615433	-3.79109	0.000150243	-0.0353943	-0.0112689
comt	-0.0234285	0.0062157	-3.76925	0.000164024	-0.0356115	-0.0112455
dpp7	-0.0230455	0.00611953	-3.76589	0.000166236	-0.0350399	-0.011051
serpinb9	-0.0230912	0.00613977	-3.76092	0.000169572	-0.0351253	-0.011057
ctrc	-0.0227959	0.00609656	-3.73914	0.00018495	-0.0347454	-0.0108464
gp6	-0.0230908	0.00617623	-3.73865	0.00018531	-0.0351964	-0.0109852
coro1a	-0.0229016	0.00613776	-3.73127	0.000190832	-0.0349319	-0.0108714
ppme1	0.022326	0.00608029	3.67187	0.000241148	0.0104085	0.0342436
cpe	0.0225186	0.00613448	3.67083	0.000242132	0.0104948	0.0345424
fadd	-0.0224457	0.0061178	-3.66893	0.000243939	-0.0344368	-0.0104547
ikbkg	-0.022402	0.00610606	-3.66881	0.000244048	-0.0343701	-0.0104339
ghrl	-0.0214845	0.00587498	-3.65695	0.000255617	-0.0329997	-0.00996935
gbp4	-0.0226426	0.00622074	-3.63985	0.000273206	-0.0348354	-0.0104497
sirt2	-0.0224105	0.00615885	-3.63875	0.000274368	-0.034482	-0.010339
il13	-0.0223651	0.00617416	-3.62237	0.000292347	-0.0344666	-0.0102635
nt5c3a	0.0221519	0.00613055	3.61337	0.00030268	0.0101358	0.034168
dbnl	-0.0220277	0.00613755	-3.58901	0.000332391	-0.0340575	-0.00999795
maea	-0.0218935	0.00612543	-3.5742	0.000351787	-0.0338996	-0.00988748
lat	-0.0218336	0.00611305	-3.57163	0.000355241	-0.0338154	-0.0098518
bgn	0.0218261	0.00611449	3.56956	0.000358077	0.00984145	0.0338107
cpxm1	-0.0217219	0.00611845	-3.55023	0.000385413	-0.0337143	-0.00972952
fxyd5	-0.0218334	0.0061853	-3.52989	0.000416293	-0.0339568	-0.00971001
shmt1	-0.0214328	0.00615293	-3.48334	0.000495811	-0.0334927	-0.00937281
pfdn2	-0.0208777	0.0060744	-3.437	0.000588899	-0.0327838	-0.00897171
axin1	-0.0208675	0.00610069	-3.42051	0.00062576	-0.032825	-0.00890993
tjap1	-0.0206338	0.00609234	-3.38684	0.000707806	-0.032575	-0.00869263
ccs	0.0200973	0.0059581	3.37311	0.000744062	0.00841927	0.0317754
med18	-0.0209029	0.00620438	-3.36906	0.000755097	-0.0330637	-0.00874213
hspb1	-0.0205318	0.00616908	-3.32817	0.000875111	-0.0326234	-0.00844015
glt8d2	-0.0206496	0.00620814	-3.32621	0.000881288	-0.0328178	-0.00848144
atp5if1	-0.0203083	0.00611329	-3.32199	0.000894705	-0.0322906	-0.00832605
ambn	-0.0203466	0.00614011	-3.31372	0.000921601	-0.0323814	-0.00831179
hbegf	-0.0203002	0.00614225	-3.305	0.000950719	-0.0323392	-0.00826115
klb	-0.0204336	0.00620252	-3.2944	0.000987331	-0.0325907	-0.00827644
kifbp	-0.0201028	0.00614625	-3.27073	0.00107375	-0.0321496	-0.0080559
mavs	-0.0202612	0.0061996	-3.26814	0.00108365	-0.0324126	-0.00810974
il24	-0.0201101	0.00617344	-3.25752	0.00112501	-0.0322102	-0.00800995
il7r	0.0199404	0.00612296	3.25665	0.00112843	0.00793916	0.0319416
fuca1	-0.0198367	0.00610745	-3.24795	0.00116352	-0.0318075	-0.00786587
dgkz	-0.0197311	0.00610443	-3.23226	0.00122933	-0.031696	-0.00776621
mzt1	-0.019832	0.00616182	-3.21854	0.00128969	-0.0319094	-0.00775465
pdp1	-0.0198282	0.00617934	-3.20878	0.00133424	-0.0319399	-0.00771644
traf2	-0.0194967	0.00608491	-3.20411	0.00135605	-0.0314233	-0.00757008
nid2	-0.0195118	0.00613863	-3.17853	0.00148156	-0.0315437	-0.00747989
mesd	-0.0193865	0.006162	-3.14613	0.00165587	-0.0314642	-0.00730874
tnfsf12	-0.0190251	0.0060659	-3.1364	0.00171181	-0.0309144	-0.00713571
itgb1bp2	-0.0194148	0.00619867	-3.13209	0.00173716	-0.0315644	-0.00726518
ca11	0.0193581	0.0062019	3.12131	0.001802	0.00720213	0.031514
cnpy2	-0.0192192	0.00617045	-3.11472	0.00184276	-0.0313135	-0.0071249
susd1	0.0191354	0.00618141	3.09564	0.00196553	0.00701962	0.0312512
anxa3	-0.0187633	0.00614286	-3.0545	0.00225611	-0.0308035	-0.00672313
nck2	-0.0186846	0.00613417	-3.04598	0.00232095	-0.0307078	-0.00666141
egf	0.018768	0.00618656	3.03368	0.00241772	0.00664218	0.0308939
irag2	-0.0185605	0.00612336	-3.03109	0.00243854	-0.0305625	-0.00655849
tank	-0.0186439	0.00615264	-3.03023	0.00244553	-0.0307033	-0.00658453
gh2	-0.0188312	0.0062201	-3.02748	0.00246788	-0.0310228	-0.00663962
dctn2	0.0180831	0.00599149	3.01813	0.0025453	0.00633955	0.0298266
sult1a1	0.0184152	0.00612337	3.00737	0.00263712	0.0064132	0.0304172
pdcd6	-0.0184035	0.00614309	-2.9958	0.0027392	-0.0304442	-0.00636282
smarca2	-0.0164016	0.00550308	-2.98044	0.00288043	-0.0271878	-0.00561537
gzmb	-0.0177353	0.00602241	-2.94489	0.00323287	-0.0295395	-0.00593121
naaa	0.0182048	0.00620208	2.93527	0.00333476	0.00604852	0.0303611
itga6	0.0178601	0.0061008	2.9275	0.00341926	0.00590231	0.0298178
rabgap1l	-0.0174889	0.00612266	-2.85643	0.00428698	-0.0294896	-0.00548832
dok2	-0.0174802	0.0061208	-2.85587	0.00429453	-0.0294772	-0.00548322
prtg	-0.0173557	0.00608888	-2.85039	0.00436912	-0.0292901	-0.00542129
nfatc1	-0.0173247	0.00609231	-2.84369	0.00446202	-0.0292658	-0.00538354
fgf2	-0.0173498	0.00614435	-2.82369	0.00475013	-0.0293929	-0.00530662
muc16	-0.016924	0.0060146	-2.81382	0.00489852	-0.0287128	-0.00513516
hnrnpk	-0.0170738	0.00607015	-2.81275	0.00491489	-0.0289715	-0.00517609
tbcb	-0.0173452	0.00617825	-2.80746	0.00499628	-0.0294548	-0.00523559
il11	-0.0173324	0.00619293	-2.79873	0.00513326	-0.0294707	-0.00519401
grap2	-0.016869	0.0061258	-2.75376	0.00589465	-0.0288757	-0.00486219
hpcal1	-0.0166677	0.00611682	-2.72489	0.00643544	-0.0286569	-0.00467852
ica1	-0.0166614	0.00617162	-2.69969	0.00694393	-0.028758	-0.00456485
ceacam1	0.0162388	0.00602388	2.69573	0.00702679	0.00443177	0.0280458
edar	0.0165585	0.0061552	2.69017	0.00714505	0.00449413	0.0286229
aplp1	-0.015556	0.00579476	-2.6845	0.00726733	-0.026914	-0.00419811
gne	-0.0165762	0.00617925	-2.68256	0.00730975	-0.0286877	-0.00446464
pfkfb2	-0.01641	0.00613442	-2.67507	0.0074749	-0.0284337	-0.00438634
chl1	0.0162961	0.00609403	2.67411	0.00749639	0.00435159	0.0282406
ruvbl1	-0.0165693	0.00623134	-2.65903	0.00784033	-0.0287829	-0.00435567
hgs	-0.0163067	0.00620731	-2.62701	0.00861776	-0.0284732	-0.00414013
blvrb	-0.015874	0.00605641	-2.62103	0.00877043	-0.0277448	-0.00400324
rwdd1	-0.0156787	0.00612167	-2.56117	0.0104361	-0.0276773	-0.00367999
stx16	-0.0158329	0.00620939	-2.54983	0.010782	-0.0280035	-0.00366226
wasf1	-0.0155366	0.00614813	-2.52705	0.0115072	-0.0275872	-0.00348607
gpc5	0.0155633	0.00617121	2.52192	0.011676	0.00346754	0.0276591
lamp2	0.0150691	0.00599014	2.51566	0.0118858	0.00332824	0.02681
foxo1	-0.0153922	0.006134	-2.50933	0.0121008	-0.0274151	-0.00336936
hsp90b1	-0.0155757	0.00625693	-2.48935	0.0128026	-0.0278395	-0.00331188
ephx2	-0.0152577	0.00613802	-2.48577	0.012932	-0.0272884	-0.00322697
btc	-0.0154192	0.00621174	-2.48227	0.0130596	-0.0275944	-0.003244
il5	-0.0153269	0.0061959	-2.47372	0.0133762	-0.0274711	-0.00318277
ghrhr	-0.0152884	0.00622879	-2.45447	0.0141142	-0.027497	-0.00307975
cd40lg	0.0149569	0.00613199	2.43916	0.0147264	0.00293801	0.0269758
tcl1b	-0.015066	0.00617861	-2.43841	0.014757	-0.0271763	-0.00295572
atf2	-0.0150215	0.00623143	-2.41061	0.0159313	-0.0272353	-0.00280771
mitd1	-0.0147855	0.00618136	-2.39195	0.0167646	-0.0269012	-0.00266982
src	0.0144759	0.00611101	2.36882	0.0178502	0.00249813	0.0264537
ereg	-0.0146589	0.00618836	-2.36879	0.017852	-0.0267883	-0.00252952
erbin	-0.0145021	0.00616085	-2.35391	0.0185827	-0.0265775	-0.00242661
stat5b	-0.0144596	0.00614935	-2.35141	0.0187083	-0.0265126	-0.00240669
map4k5	-0.0144831	0.00616753	-2.34828	0.018866	-0.0265717	-0.00239453
was	0.0142465	0.00609122	2.33887	0.0193482	0.00230754	0.0261855
paep	-0.0131983	0.00566543	-2.32962	0.0198321	-0.0243027	-0.00209386
il4	-0.0141246	0.00608744	-2.32029	0.0203313	-0.0260562	-0.00219302
anxa4	0.0142263	0.0061437	2.31559	0.0205867	0.00218441	0.0262681
kyat1	-0.0141335	0.00611435	-2.31153	0.0208095	-0.0261178	-0.00214917
cct5	-0.0142304	0.00619145	-2.2984	0.0215452	-0.0263659	-0.00209496
pten	-0.0138829	0.00606678	-2.28835	0.0221233	-0.025774	-0.00199182
tnfaip8	-0.0139817	0.00612272	-2.28358	0.0224026	-0.0259824	-0.00198096
casp2	-0.0139098	0.00610277	-2.27926	0.0226575	-0.0258715	-0.0019482
tslp	-0.0140808	0.00618343	-2.27718	0.0227816	-0.0262005	-0.00196106
gal	0.0134779	0.00592662	2.27413	0.0229646	0.00186151	0.0250942
plxnb3	-0.0138306	0.00612748	-2.25715	0.0240048	-0.0258407	-0.00182059
atp6v1f	-0.0138242	0.00612764	-2.25603	0.0240751	-0.0258346	-0.00181377
drg2	-0.0137015	0.00613872	-2.23197	0.0256231	-0.0257335	-0.00166937
rad23b	-0.013293	0.00598984	-2.21925	0.0264762	-0.0250333	-0.00155268
dnajb8	-0.0130534	0.00618309	-2.11115	0.0347667	-0.0251725	-0.000934366
mgll	0.0128634	0.00614341	2.09386	0.0362799	0.000822142	0.0249047
ikzf2	-0.0130018	0.00621844	-2.09084	0.0365498	-0.0251901	-0.000813414
lsm1	-0.0128786	0.00617918	-2.0842	0.0371498	-0.02499	-0.000767221
cd69	-0.0124417	0.00614921	-2.0233	0.0430498	-0.0244944	-0.000389052
gopc	-0.0122593	0.00614531	-1.99491	0.0460604	-0.0243043	-0.000214339
pik3ap1	-0.0121853	0.00611532	-1.99258	0.0463148	-0.0241715	-0.000199064
dars1	0.0120239	0.0061325	1.96069	0.0499235	4.01527e-06	0.0240438
gmpr	0.0117058	0.00598401	1.95619	0.0504512	-2.30148e-05	0.0234347
decr1	-0.0117964	0.0061355	-1.92264	0.0545331	-0.0238222	0.000229405
ptpn6	0.011755	0.0061414	1.91407	0.0556198	-0.000282292	0.0237924
mif	-0.0117049	0.00615936	-1.90035	0.0573959	-0.0237775	0.000367624
hars1	-0.0113814	0.00613143	-1.85624	0.0634275	-0.0233992	0.000636384
selplg	0.0113304	0.0061106	1.85423	0.0637155	-0.00064655	0.0233074
sirt5	-0.0111967	0.00616139	-1.81723	0.0691904	-0.0232732	0.000879857
snap23	-0.0111078	0.00612405	-1.8138	0.0697172	-0.0231112	0.000895539
scarb1	-0.0112656	0.00621938	-1.81137	0.0700921	-0.0234558	0.000924586
cd1c	-0.0107258	0.00598351	-1.79256	0.0730519	-0.0224537	0.00100207
ankrd54	-0.0108546	0.00617119	-1.75891	0.0786016	-0.0229503	0.00124117
cope	-0.0106184	0.00616377	-1.72271	0.0849502	-0.0226996	0.00146281
fap	-0.0103099	0.00600856	-1.71586	0.0861961	-0.0220868	0.00146711
atg4a	0.010482	0.00613993	1.70718	0.0877974	-0.0015525	0.0225164
fmr1	-0.0102024	0.00601995	-1.69476	0.0901304	-0.0220017	0.00159695
bank1	-0.0102915	0.00610244	-1.68645	0.0917173	-0.0222525	0.0016695
sf3b4	0.010188	0.00615511	1.65521	0.0978909	-0.00187621	0.0222522
vta1	0.00980378	0.00611096	1.6043	0.108658	-0.00217389	0.0217815
ece1	-0.00979671	0.00612492	-1.59948	0.109722	-0.0218018	0.00220834
odam	-0.00985808	0.00617225	-1.59716	0.110239	-0.0219559	0.00223975
skap2	-0.00974841	0.00612443	-1.59173	0.111456	-0.0217525	0.00225567
dpp4	0.00966478	0.00607426	1.5911	0.111596	-0.00224099	0.0215705
pappa	-0.0092163	0.00584512	-1.57675	0.114862	-0.0206729	0.00224033
uxs1	-0.00956354	0.00610977	-1.56529	0.117525	-0.0215389	0.00241182
st3gal1	0.00936069	0.00601037	1.55742	0.119379	-0.00241984	0.0211412
mrpl46	-0.00952612	0.00612459	-1.55539	0.119863	-0.0215305	0.0024783
duox2	-0.00952455	0.00619003	-1.53869	0.123889	-0.0216572	0.00260813
cdh17	-0.00931607	0.00608372	-1.53131	0.125702	-0.0212404	0.00260823
aoc1	-0.00938233	0.00618371	-1.51727	0.129209	-0.0215026	0.00273795
hagh	-0.00898201	0.00594311	-1.51133	0.130713	-0.0206307	0.00266667
pnpt1	0.00927176	0.00617012	1.50269	0.132929	-0.00282188	0.0213654
dpp10	-0.00904139	0.00603821	-1.49736	0.134308	-0.0208765	0.00279369
scp2	-0.00920028	0.00619325	-1.48553	0.137412	-0.0213393	0.0029387
manf	-0.00909651	0.00615029	-1.47904	0.139139	-0.0211513	0.00295826
cdc37	-0.00881754	0.00609356	-1.44703	0.147899	-0.0207611	0.00312603
cert	-0.00888114	0.0061523	-1.44355	0.148875	-0.0209399	0.00317758
gstp1	-0.0086519	0.00603542	-1.43352	0.151718	-0.0204815	0.00317774
prtfdc1	0.00883431	0.00621464	1.42153	0.155172	-0.00334661	0.0210152
chek2	0.00861048	0.00606526	1.41964	0.155722	-0.00327764	0.0204986
cxcl3	-0.00872778	0.00616515	-1.41566	0.156883	-0.0208117	0.00335612
tst	-0.00876682	0.00620927	-1.41189	0.157991	-0.0209372	0.00340356
ntf3	-0.00857184	0.00611716	-1.40128	0.16114	-0.0205617	0.003418
eif4b	-0.00845691	0.0060627	-1.39491	0.163052	-0.02034	0.00342618
grk5	-0.00849059	0.00614993	-1.3806	0.167411	-0.0205447	0.00356348
eif5a	0.00829287	0.00610897	1.35749	0.174635	-0.00368093	0.0202667
sh2b3	-0.00837487	0.00620366	-1.34999	0.177028	-0.0205343	0.00378451
cxcl5	-0.00809111	0.00604529	-1.33842	0.18077	-0.0199401	0.00375786
pla2g4a	-0.00814698	0.00615074	-1.32455	0.185328	-0.0202026	0.00390867
igfbp1	-0.00785175	0.00596892	-1.31544	0.188371	-0.019551	0.00384753
vash1	-0.00788452	0.00607823	-1.29717	0.19458	-0.019798	0.00402901
dnph1	-0.00786656	0.00609598	-1.29045	0.196903	-0.0198149	0.00408177
diablo	0.00776777	0.00610933	1.27146	0.203573	-0.00420671	0.0197423
ncln	-0.00787452	0.00620274	-1.26952	0.204263	-0.0200321	0.00428306
cdkn2d	0.00771247	0.00615603	1.25283	0.210276	-0.00435356	0.0197785
stk24	-0.00770685	0.00616287	-1.25053	0.211115	-0.0197863	0.00437259
entpd2	0.00761605	0.00619696	1.229	0.219081	-0.0045302	0.0197623
il2	-0.00739342	0.00605547	-1.22095	0.222114	-0.0192623	0.00447551
mep1b	0.00734219	0.00613771	1.19624	0.23161	-0.00468793	0.0193723
akt3	-0.00702244	0.00618143	-1.13606	0.255942	-0.0191383	0.00509337
lypd3	-0.00684489	0.00610236	-1.12168	0.262007	-0.0188057	0.00511595
asah2	-0.00684578	0.00610815	-1.12076	0.262397	-0.018818	0.00512639
pnliprp2	-0.00688017	0.00616859	-1.11536	0.264706	-0.0189708	0.00521048
proc	-0.00624098	0.00599167	-1.04161	0.2976	-0.0179849	0.00550289
tacc3	-0.00638999	0.00615523	-1.03814	0.299212	-0.0184544	0.00567446
anxa11	-0.00637677	0.00615188	-1.03656	0.29995	-0.0184347	0.00568111
tmprss5	0.00625941	0.006092	1.02748	0.304201	-0.00568111	0.0181999
sugt1	0.0062443	0.00619886	1.00733	0.313784	-0.00590569	0.0183943
fhit	0.00619051	0.00620019	0.998439	0.318074	-0.00596207	0.0183431
adcyap1r1	0.00617371	0.00618715	0.997829	0.31837	-0.00595331	0.0183007
sparc	-0.00612284	0.00614091	-0.997058	0.318743	-0.0181592	0.00591354
prkcq	0.00605377	0.00611013	0.990776	0.321802	-0.0059223	0.0180298
cradd	-0.0059583	0.0061851	-0.963331	0.335388	-0.0180813	0.0061647
gfod2	-0.00596157	0.00624459	-0.954678	0.339747	-0.0182012	0.00627804
col4a1	0.00582787	0.00610759	0.954202	0.339988	-0.0061432	0.0177989
plxna4	-0.00554737	0.00613904	-0.903621	0.366203	-0.0175801	0.00648536
atp6v1d	0.00543769	0.00610956	0.89003	0.373456	-0.00653725	0.0174126
nptx1	-0.00529362	0.00596429	-0.887552	0.374788	-0.0169838	0.00639659
igfbp3	-0.00518992	0.00586698	-0.884599	0.376379	-0.0166894	0.00630955
ubac1	0.00501552	0.00605702	0.82805	0.407648	-0.00685644	0.0168875
map3k5	-0.0050153	0.00616179	-0.813935	0.415688	-0.0170926	0.00706202
dusp3	0.00507781	0.00624165	0.813537	0.415916	-0.00715603	0.0173117
plpbp	-0.00496605	0.00611452	-0.812173	0.416698	-0.0169507	0.00701861
il1a	-0.00480122	0.00614139	-0.78178	0.434349	-0.0168386	0.00723613
gsap	-0.00475546	0.00621489	-0.765172	0.444175	-0.0169369	0.00742595
ivd	-0.0046447	0.0061558	-0.754525	0.450539	-0.0167103	0.00742088
rilp	-0.00460806	0.00612945	-0.75179	0.452182	-0.016622	0.00740587
ca13	0.00459309	0.00618304	0.742853	0.457576	-0.00752587	0.016712
wasf3	-0.00449135	0.0060502	-0.742348	0.457882	-0.01635	0.00736725
lypd1	-0.00462368	0.00623187	-0.741941	0.458128	-0.0168384	0.007591
calcoco1	0.00447506	0.00608389	0.735559	0.462004	-0.00744956	0.0163997
pdgfb	-0.00438194	0.00615032	-0.712474	0.476176	-0.0164368	0.00767288
il7	-0.004328	0.00615781	-0.702846	0.482156	-0.0163975	0.00774152
stk4	-0.00418165	0.00610852	-0.68456	0.493626	-0.0161546	0.00779126
crx	-0.00414487	0.0062095	-0.667504	0.504455	-0.0163157	0.00802597
dapp1	-0.0040892	0.00614742	-0.66519	0.505933	-0.0161384	0.00795995
arnt	-0.00406472	0.00613193	-0.662878	0.507413	-0.0160835	0.00795407
il1r2	-0.00392976	0.00605871	-0.648614	0.516592	-0.015805	0.00794551
tp53inp1	0.00395525	0.0061258	0.645672	0.518496	-0.00805152	0.015962
lpo	0.00398773	0.00626541	0.636468	0.524476	-0.00829269	0.0162681
chmp1a	-0.00385162	0.00617387	-0.623859	0.532724	-0.0159526	0.00824937
fkbp5	-0.00376438	0.00617212	-0.6099	0.541932	-0.0158619	0.00833319
tbc1d23	0.00361647	0.00611731	0.591186	0.5544	-0.00837367	0.0156066
fkbp1b	-0.00358385	0.00606863	-0.590554	0.554823	-0.0154786	0.00831086
psma1	-0.00363834	0.00616505	-0.590156	0.55509	-0.0157221	0.00844538
hpgds	0.00334291	0.00619577	0.539547	0.589513	-0.00880101	0.0154868
casp3	-0.00326359	0.00610105	-0.534922	0.592707	-0.0152218	0.00869466
cxcl12	0.00318115	0.00605479	0.525395	0.599312	-0.00868644	0.0150487
klk1	0.00322712	0.00620274	0.520273	0.602877	-0.00893046	0.0153847
bin2	-0.0029975	0.00609403	-0.491875	0.622811	-0.014942	0.008947
pvalb	-0.00295652	0.00615235	-0.480551	0.630839	-0.0150153	0.00910229
eno2	-0.00291931	0.00612571	-0.476567	0.633674	-0.0149259	0.00908728
eno1	-0.00289732	0.00614787	-0.471272	0.637449	-0.0149473	0.00915271
htra2	-0.00287361	0.00611527	-0.469907	0.638424	-0.0148598	0.00911253
rab6b	-0.00276956	0.00604664	-0.458033	0.646932	-0.0146212	0.00908206
mpig6b	0.00272854	0.0061546	0.443334	0.657527	-0.00933468	0.0147918
pklr	-0.0026764	0.0061516	-0.435074	0.663512	-0.0147337	0.00938094
flt3	-0.00264815	0.00610671	-0.433646	0.664549	-0.0146175	0.00932121
sestd1	0.00265704	0.0061814	0.429845	0.667311	-0.00945871	0.0147728
crtac1	-0.00227789	0.00570038	-0.399604	0.689451	-0.0134508	0.00889503
impa1	0.00242961	0.00613461	0.39605	0.69207	-0.00959443	0.0144537
fut8	0.0023612	0.00619178	0.381345	0.70295	-0.00977489	0.0144973
susd2	0.0022697	0.00597956	0.379576	0.704262	-0.00945044	0.0139898
crhr1	0.00231803	0.00615437	0.376647	0.706438	-0.00974475	0.0143808
ahsp	-0.00223053	0.00592584	-0.376407	0.706617	-0.0138454	0.00938432
hk2	-0.00224355	0.00604851	-0.370926	0.710695	-0.0140988	0.00961173
galnt7	0.00217522	0.0060709	0.358303	0.720119	-0.00972395	0.0140744
gga1	0.00217343	0.00620541	0.350247	0.726155	-0.0099894	0.0143363
nudt2	0.0019382	0.0060866	0.318438	0.750155	-0.00999174	0.0138681
rangap1	0.00187607	0.00612839	0.306128	0.759509	-0.0101358	0.0138879
tgm2	0.00169712	0.00606216	0.279953	0.779515	-0.0101849	0.0135792
trim21	-0.00161636	0.00610508	-0.264756	0.791199	-0.0135825	0.0103498
kcnip4	0.00158445	0.00617063	0.256773	0.797355	-0.0105102	0.0136791
pdgfa	-0.00134773	0.00611887	-0.220258	0.825671	-0.0133409	0.0106455
rab37	-0.00104025	0.00618178	-0.168277	0.866367	-0.0131567	0.0110762
metap1	0.000980378	0.00613621	0.159769	0.873064	-0.0110468	0.0130076
tpt1	0.000953176	0.00616988	0.154489	0.877225	-0.01114	0.0130463
map2k6	0.000915196	0.00614621	0.148904	0.88163	-0.0111316	0.012962
itgb5	-0.000833245	0.00590069	-0.141211	0.887704	-0.0123988	0.0107323
tbl1x	0.000860202	0.00620018	0.138738	0.889658	-0.0112924	0.0130128
il18rap	-0.000792974	0.0061444	-0.129056	0.897314	-0.0128362	0.0112503
ppm1a	0.000745074	0.00612613	0.121622	0.903199	-0.0112624	0.0127525
ckmt1a_ckmt1b	-0.000594833	0.00613399	-0.0969732	0.922748	-0.0126177	0.011428
rgs8	0.000378638	0.00619934	0.0610771	0.951298	-0.0117723	0.0125296
b4gat1	0.000132597	0.00593683	0.0223347	0.982181	-0.0115038	0.011769
atp5po	0.000113352	0.00616112	0.0183979	0.985322	-0.0119627	0.0121894
pmvk	9.70993e-05	0.00623101	0.0155832	0.987567	-0.0121159	0.0123101
