# Supplementary material for: Ribosomal DNA copy number variation associates with hematological profiles and renal function in the UK Biobank
Source: Cell Genom. 2024 May 14;4(6):100562. doi: 10.1016/j.xgen.2024.100562 (PMC11228893; doi:10.1016/j.xgen.2024.100562)
Supplement: Table S13. Results of association analyses between first-release OLink proteome NXP values and kidney failure in White British UKB participants, related to Figure 4 [file mmc14.xlsx]

## Sheet: S13 - OLink Kidney Failure
Table S13 - Results of association analyses between first-release OLink proteome NXP values and Kidney Failure in white British UKB participants; Related to Figure 4
protein	estimate	std.error	statistic	p.value	conf.low	conf.high
igfbp4	1.01672	0.0160032	63.5318	0	0.985349	1.04808
col6a3	0.989736	0.0164928	60.0102	0	0.95741	1.02206
tnfrsf1a	0.987568	0.0164318	60.1012	0	0.955361	1.01977
efna4	0.967275	0.0167095	57.8879	0	0.934524	1.00003
npdc1	0.944287	0.0164515	57.3983	0	0.912042	0.976532
scarb2	0.93042	0.0162053	57.4144	0	0.898657	0.962183
cd59	0.929425	0.0162564	57.1728	0	0.897562	0.961288
hspg2	0.929404	0.0165551	56.1401	0	0.896955	0.961852
tgfbr2	0.926246	0.0164511	56.3031	0	0.894001	0.95849
pik3ip1	0.925513	0.0162237	57.0471	0	0.893714	0.957312
fstl3	0.917079	0.0163897	55.9546	0	0.884955	0.949204
cst3	0.908878	0.0159015	57.1568	0	0.87771	0.940045
wfdc2	0.875072	0.0163209	53.6168	0	0.843083	0.907062
efna1	0.870203	0.0170311	51.095	0	0.836822	0.903585
colec12	0.867745	0.0160271	54.1424	0	0.836332	0.899159
tnfrsf11a	0.8601	0.0168549	51.0297	0	0.827064	0.893136
vsig4	0.854038	0.0166817	51.1961	0	0.821342	0.886735
relt	0.852881	0.0155986	54.6769	0	0.822307	0.883455
tafa5	0.847991	0.017104	49.5786	0	0.814467	0.881515
lair1	0.845028	0.0166493	50.7546	0	0.812395	0.877661
ckap4	0.84431	0.0169876	49.7017	0	0.811014	0.877607
tnfrsf19	0.843624	0.0163281	51.6671	0	0.811621	0.875628
layn	0.843088	0.0165139	51.0532	0	0.81072	0.875455
acvrl1	0.836239	0.0164793	50.7449	0	0.803939	0.868539
nbl1	0.834233	0.0167828	49.7077	0	0.801338	0.867128
cd302	0.830396	0.0165948	50.0394	0	0.79787	0.862922
gfra1	0.820663	0.0166837	49.1894	0	0.787962	0.853364
nectin4	0.818373	0.0171323	47.7679	0	0.784793	0.851952
gdf15	0.816682	0.0148508	54.9923	0	0.787574	0.84579
igfbp6	0.814069	0.0150412	54.1227	0	0.784588	0.84355
ogn	0.813547	0.0161104	50.4981	0	0.78197	0.845124
nectin2	0.813314	0.0171299	47.4793	0	0.779739	0.846889
epha2	0.810304	0.0168922	47.9692	0	0.777195	0.843413
tnfrsf1b	0.809692	0.0169996	47.6301	0	0.776372	0.843012
btn2a1	0.808925	0.0170026	47.5765	0	0.775599	0.842251
ptgds	0.807732	0.0163808	49.3096	0	0.775625	0.839839
agrn	0.797451	0.0169449	47.0615	0	0.764239	0.830663
fam3c	0.79709	0.0166433	47.8925	0	0.764468	0.829711
ephb4	0.789602	0.0170966	46.1847	0	0.756092	0.823112
havcr2	0.78516	0.01698	46.2402	0	0.751879	0.818441
cd27	0.784931	0.0170478	46.0429	0	0.751517	0.818345
tnfrsf12a	0.782481	0.0162799	48.0641	0	0.750571	0.81439
clmp	0.780361	0.0160947	48.4856	0	0.748815	0.811907
spink1	0.780269	0.0171988	45.3676	0	0.746559	0.813979
col18a1	0.78021	0.0165133	47.2474	0	0.747843	0.812576
ltbr	0.777113	0.0171845	45.2219	0	0.743431	0.810796
dll1	0.777077	0.0168818	46.0304	0	0.743988	0.810165
spon2	0.771124	0.0171906	44.8573	0	0.73743	0.804818
tnfrsf4	0.760998	0.0171174	44.4575	0	0.727448	0.794549
cd300e	0.750175	0.0169038	44.3792	0	0.717043	0.783307
tnfrsf14	0.747132	0.0171321	43.61	0	0.713553	0.780712
jam2	0.741659	0.0167355	44.3166	0	0.708857	0.774461
ulbp2	0.740162	0.0173369	42.6929	0	0.706182	0.774143
pgf	0.739033	0.0155861	47.4161	0	0.708484	0.769582
ly6d	0.738077	0.0172912	42.6852	0	0.704185	0.771968
asgr1	0.734827	0.0172868	42.508	0	0.700944	0.76871
plaur	0.732306	0.0169861	43.1121	0	0.699012	0.765599
il10rb	0.73216	0.0171508	42.6895	0	0.698544	0.765776
adm	0.729506	0.016307	44.7358	0	0.697543	0.761468
ambp	0.727683	0.0166159	43.7944	0	0.695116	0.760251
dsc2	0.725124	0.0170372	42.5611	0	0.69173	0.758517
cd79b	0.723299	0.0173035	41.8008	0	0.689384	0.757214
thy1	0.719944	0.0170432	42.2423	0	0.686539	0.753349
bsg	0.71974	0.0170354	42.2496	0	0.68635	0.75313
fabp4	0.718652	0.0161748	44.4304	0	0.686949	0.750355
csf1	0.714258	0.0173868	41.0806	0	0.680179	0.748337
tnfrsf10b	0.714175	0.0168248	42.4476	0	0.681198	0.747152
eda2r	0.712587	0.0138954	51.2824	0	0.685351	0.739822
tnfrsf10a	0.712045	0.0169778	41.9399	0	0.678768	0.745322
tnfrsf9	0.710783	0.0170664	41.6481	0	0.677332	0.744234
clec14a	0.709912	0.0169428	41.9007	0	0.676704	0.743121
cd74	0.709599	0.016673	42.5598	0	0.67692	0.742279
lgals9	0.701656	0.0167787	41.8182	0	0.66877	0.734543
lrp11	0.699623	0.0172081	40.6567	0	0.665895	0.733351
vwc2	0.694683	0.017086	40.6581	0	0.661194	0.728172
sorcs2	0.691846	0.0168482	41.0636	0	0.658823	0.724869
il18bp	0.682085	0.0168471	40.4869	0	0.649065	0.715106
rnaset2	0.673994	0.0171993	39.1874	0	0.640283	0.707705
hla_e	0.673559	0.0172364	39.0776	0	0.639775	0.707343
ren	0.654366	0.016802	38.9458	0	0.621433	0.687298
ccn3	0.645814	0.0163156	39.5825	0	0.613835	0.677793
cd38	0.626712	0.0145106	43.1899	0	0.598271	0.655153
chrdl1	0.6257	0.0155394	40.2654	0	0.595242	0.656157
efemp1	0.624907	0.0158623	39.3958	0	0.593816	0.655997
hspb6	0.621916	0.0154425	40.273	0	0.591648	0.652184
xg	0.547959	0.0134622	40.7035	0	0.521572	0.574345
havcr1	0.622907	0.0160303	38.8581	2e-307	0.591487	0.654327
tff3	0.672269	0.0173623	38.7201	2.48e-305	0.638238	0.706299
rspo3	0.629578	0.0163215	38.5735	4.99224e-302	0.597587	0.661569
cd300c	0.67091	0.0174359	38.4786	1.66754e-300	0.636735	0.705085
lgals4	0.652621	0.0170547	38.2663	4.79855e-297	0.619194	0.686049
sema3f	0.655244	0.017206	38.0823	4.06154e-295	0.62152	0.688968
nppc	0.588946	0.0156148	37.7172	2.54662e-292	0.55834	0.619551
ephb6	0.663495	0.0175036	37.9062	2.90553e-292	0.629187	0.697802
rgmb	0.637804	0.0170068	37.5029	5.15881e-292	0.60447	0.671138
lcn2	0.663869	0.0175474	37.8328	5.65614e-292	0.629475	0.698262
gpr37	0.646316	0.0173838	37.1791	8.45336e-292	0.612243	0.680389
smoc2	0.61273	0.0164002	37.3612	9.05386e-292	0.580585	0.644875
cd83	0.652049	0.0173642	37.5512	1.03968e-291	0.618014	0.686083
b4galt1	0.636032	0.0171155	37.1612	1.18937e-291	0.602485	0.669578
tff1	0.634399	0.0169848	37.3509	1.47575e-291	0.601108	0.667689
fabp1	0.634055	0.0171672	36.934	4.22439e-291	0.600407	0.667703
ifngr1	0.63212	0.0173146	36.5078	1.43045e-286	0.598183	0.666057
lilrb4	0.622506	0.0171215	36.3581	3.62373e-284	0.588947	0.656065
mfap5	0.618228	0.0170801	36.1958	7.47077e-282	0.58475	0.651705
lgals1	0.618281	0.0171647	36.0204	3.86071e-279	0.584637	0.651924
tnfrsf21	0.620346	0.0172241	36.0161	4.08501e-279	0.586586	0.654106
thbd	0.609806	0.01695	35.9768	1.75592e-278	0.576583	0.643028
klk11	0.625763	0.0174248	35.9123	1.79012e-277	0.59161	0.659916
tff2	0.602333	0.017014	35.4022	6.94076e-270	0.568985	0.635681
clec1a	0.617547	0.0175112	35.2658	9.22921e-268	0.583224	0.651869
guca2a	0.610354	0.0173212	35.2373	2.10008e-267	0.576404	0.644304
scara5	0.576774	0.0164188	35.1288	7.33515e-266	0.544593	0.608956
pilra	0.602845	0.0173234	34.7995	5.55281e-261	0.568891	0.6368
igfbpl1	0.581994	0.0167606	34.724	7.01771e-260	0.549142	0.614845
timp1	0.595299	0.0172549	34.5002	1.40889e-256	0.561479	0.62912
pi3	0.584362	0.0169416	34.4927	1.86774e-256	0.551156	0.617569
cdh3	0.604008	0.0175325	34.4508	6.10338e-256	0.569644	0.638372
scg2	0.601173	0.0175438	34.267	2.91155e-253	0.566787	0.635559
igfbp7	0.566771	0.0165826	34.1788	5.05862e-252	0.534269	0.599274
mmp7	0.54736	0.016144	33.9049	5.72087e-248	0.515717	0.579003
reg1a	0.588765	0.017459	33.7227	1.96831e-245	0.554544	0.622985
tnfrsf6b	0.586217	0.0174184	33.6551	1.81864e-244	0.552076	0.620357
dtx3	0.551796	0.0164109	33.6238	4.94672e-244	0.51963	0.583962
reg4	0.570455	0.0169767	33.6022	9.46725e-244	0.53718	0.60373
retn	0.593258	0.0177667	33.3915	9.21953e-241	0.558434	0.628081
reg3a	0.567355	0.0170459	33.284	2.65574e-239	0.533945	0.600766
fgfr2	0.557316	0.0167644	33.244	1.04091e-238	0.524457	0.590175
rbp5	0.578147	0.0174027	33.2217	2.28641e-238	0.544037	0.612257
cd99	0.502778	0.0151483	33.1903	6.01634e-238	0.473086	0.532469
prss8	0.546409	0.0164927	33.1304	4.27698e-237	0.514083	0.578735
angptl4	0.579399	0.0175005	33.1075	8.45072e-237	0.545097	0.613701
ccl15	0.570412	0.0173508	32.8752	1.34917e-233	0.536404	0.604421
sirpb1	0.572132	0.0174697	32.75	8.14082e-232	0.537891	0.606373
ccdc80	0.524618	0.0160406	32.7056	3.28506e-231	0.493177	0.556058
adamts15	0.580325	0.0177498	32.6948	4.83305e-231	0.545535	0.615115
cd160	0.57726	0.0177091	32.5968	9.61093e-230	0.54255	0.611971
cd55	0.568138	0.0174961	32.4722	7.06446e-228	0.533845	0.602431
cd46	0.566449	0.0174521	32.4573	8.94386e-228	0.532242	0.600656
sncg	0.551159	0.0171084	32.2156	1.81494e-224	0.517625	0.584692
tnfrsf13b	0.567362	0.0176147	32.2095	2.06026e-224	0.532837	0.601887
cdnf	0.557409	0.0173556	32.1169	3.91934e-223	0.523391	0.591426
esam	0.556759	0.0173437	32.1015	5.60535e-223	0.522764	0.590753
klrb1	0.564134	0.0175968	32.0588	2.14037e-222	0.529643	0.598624
folr1	0.541284	0.0168856	32.056	2.56047e-222	0.508188	0.574381
cgref1	0.566628	0.0176918	32.0277	6.08095e-222	0.531951	0.601304
rarres2	0.553113	0.01739	31.8064	5.6783e-219	0.519028	0.587198
il2ra	0.561348	0.0176811	31.7485	3.7343e-218	0.526693	0.596004
hnmt	0.551035	0.0173604	31.7409	4.86625e-218	0.517008	0.585062
epha1	0.524113	0.0165171	31.7315	5.84879e-218	0.491739	0.556487
ptprn2	0.558483	0.0178	31.3755	3.63489e-213	0.523595	0.593372
ccn5	0.496854	0.0158685	31.3108	2.43666e-212	0.465751	0.527957
mb	0.483865	0.0155342	31.1484	3.16004e-210	0.453418	0.514313
rtn4r	0.539586	0.017332	31.1324	5.25493e-210	0.505615	0.573557
fgf23	0.547324	0.0175948	31.1071	1.14437e-209	0.512838	0.581811
ncr1	0.552677	0.0177702	31.1014	1.45458e-209	0.517847	0.587507
spink4	0.542585	0.0174767	31.0462	7.65882e-209	0.50833	0.57684
ccl14	0.542649	0.0175003	31.008	2.43233e-208	0.508348	0.57695
ctsz	0.538826	0.0173821	30.999	3.13207e-208	0.504757	0.572895
cstb	0.545444	0.0176581	30.8892	9.39993e-207	0.510834	0.580055
hyou1	0.542712	0.0175892	30.8548	2.26655e-206	0.508236	0.577187
umod	-0.529898	0.0172053	-30.7985	1.25257e-205	-0.563621	-0.496175
wnt9a	0.489925	0.0159209	30.7725	3.23239e-205	0.458719	0.52113
nos1	0.516952	0.016814	30.7454	7.54921e-205	0.483996	0.549908
cd4	0.538512	0.0175487	30.6867	3.86408e-204	0.504116	0.572908
defa1_defa1b	0.543834	0.017747	30.6437	1.54436e-203	0.509049	0.578619
cd93	0.544777	0.0178535	30.5137	8.30384e-202	0.509783	0.57977
dpt	0.497035	0.0163054	30.4828	1.54675e-201	0.465076	0.528994
igsf8	0.532593	0.0175178	30.403	1.77199e-200	0.498257	0.566928
qpct	0.539121	0.017747	30.3781	3.69924e-200	0.504336	0.573905
tgfa	0.53811	0.0177459	30.323	1.92549e-199	0.503327	0.572892
adam22	0.534901	0.0177255	30.177	1.4801e-197	0.500158	0.569643
phospho1	0.51331	0.0170105	30.1761	1.51902e-197	0.479969	0.546651
acta2	0.494093	0.0164113	30.1068	1.24454e-196	0.461926	0.52626
spon1	0.503434	0.0167322	30.0878	1.94192e-196	0.470638	0.536229
ror1	0.513352	0.0172799	29.708	1.27928e-191	0.479483	0.547222
scarf2	0.458236	0.0155482	29.4719	1.13183e-188	0.427761	0.488711
siglec10	0.519907	0.0176942	29.3828	1.54992e-187	0.485226	0.554589
fas	0.495163	0.0168758	29.3416	4.79991e-187	0.462086	0.52824
crim1	0.497739	0.0170207	29.2431	8.22286e-186	0.464378	0.5311
lgals7_lgals7b	0.499144	0.0170836	29.2177	1.76623e-185	0.465659	0.532628
cd274	0.513695	0.017585	29.2121	2.11916e-185	0.479228	0.548162
smoc1	0.482847	0.0165512	29.173	5.9818e-185	0.450406	0.515287
bambi	0.513133	0.0176134	29.1332	2.18669e-184	0.47861	0.547656
pglyrp1	0.51478	0.017722	29.0475	2.14654e-183	0.480044	0.549516
ca12	0.515416	0.0178103	28.9392	4.91224e-182	0.480507	0.550324
ccl16	0.489563	0.0169388	28.9019	1.30145e-181	0.456362	0.522763
nell1	-0.513606	0.017847	-28.7783	4.44863e-180	-0.548586	-0.478625
cd99l2	0.507829	0.0176489	28.774	5.08234e-180	0.473237	0.542422
areg	0.512495	0.0178388	28.7292	1.83808e-179	0.47753	0.54746
mansc1	0.507917	0.0177042	28.6892	5.4544e-179	0.473217	0.542618
cxcl16	0.496585	0.0173181	28.6743	7.99967e-179	0.462641	0.530529
cd5	0.503213	0.0175594	28.6577	1.29315e-178	0.468796	0.53763
art3	0.463288	0.0162371	28.5327	4.33487e-177	0.431463	0.495113
ntprobnp	0.470529	0.0165101	28.4994	1.1157e-176	0.438169	0.502889
cant1	0.503423	0.0176718	28.4874	1.58518e-176	0.468786	0.53806
oscar	0.501771	0.0177163	28.3226	1.52483e-174	0.467046	0.536495
folr2	0.483529	0.0171037	28.2704	6.26569e-174	0.450005	0.517053
reg1b	0.495168	0.0175205	28.2621	7.7723e-174	0.460827	0.529508
ncs1	0.453585	0.0160992	28.1743	8.93258e-173	0.42203	0.48514
angpt2	0.491549	0.0175036	28.0827	1.11686e-171	0.457241	0.525857
btn3a2	0.497922	0.017736	28.0741	1.47996e-171	0.463159	0.532685
mmp12	0.463117	0.0164982	28.0708	1.60406e-171	0.43078	0.495454
pilrb	0.494619	0.0176239	28.0651	1.87114e-171	0.460075	0.529162
il12a_il12b	0.496017	0.0176745	28.064	1.97918e-171	0.461375	0.53066
polr2f	0.491853	0.0175502	28.0256	5.69159e-171	0.457454	0.526252
clec4d	0.499661	0.017834	28.0174	7.028e-171	0.464706	0.534616
cdsn	0.495363	0.0176967	27.9919	1.35746e-170	0.460677	0.530049
eps8l2	0.483605	0.0173909	27.808	2.08316e-168	0.449518	0.517691
cdh1	0.493755	0.0177662	27.7919	3.82339e-168	0.458933	0.528578
trem2	0.465296	0.0167468	27.7841	4.10508e-168	0.432471	0.49812
pigr	0.48928	0.0178425	27.4222	7.7481e-164	0.454308	0.524252
prss2	0.485271	0.0177382	27.3574	4.12915e-163	0.450503	0.520038
calca	0.403765	0.0147738	27.3298	9.10978e-163	0.374808	0.432722
il4r	0.476885	0.0174616	27.3105	1.48693e-162	0.44266	0.51111
prelp	0.461821	0.0169111	27.3088	1.54774e-162	0.428675	0.494968
ccl3	0.474422	0.0173929	27.2767	3.67681e-162	0.440331	0.508513
il12b	0.475328	0.0175211	27.129	1.80762e-160	0.440986	0.50967
il15ra	0.472299	0.0174137	27.1222	2.40867e-160	0.438168	0.50643
chgb	0.471147	0.0174097	27.0624	1.08231e-159	0.437023	0.50527
il1rn	0.479472	0.0178156	26.913	5.80714e-158	0.444553	0.514391
cx3cl1	0.474783	0.017669	26.871	1.79997e-157	0.440152	0.509415
krt19	0.468875	0.0174582	26.857	2.56368e-157	0.434656	0.503093
tnf	0.476338	0.0177403	26.8506	3.22412e-157	0.441566	0.511109
il19	0.474079	0.0177523	26.7052	1.49248e-155	0.439284	0.508874
hgf	0.460527	0.0173328	26.5697	4.57455e-154	0.426554	0.4945
ang	0.452702	0.0170426	26.5629	5.70356e-154	0.419298	0.486106
calb2	0.466047	0.0175504	26.5548	7.59089e-154	0.431648	0.500446
klk8	0.466888	0.0176302	26.4823	5.18333e-153	0.432333	0.501444
stc1	0.457099	0.0172766	26.4577	8.51608e-153	0.423236	0.490961
sdc1	0.45513	0.0172748	26.3465	1.56584e-151	0.421271	0.48899
pdcd1	0.462806	0.0176559	26.2125	4.88299e-150	0.4282	0.497412
ca4	0.462894	0.0176717	26.194	7.71953e-150	0.428257	0.497531
lilra5	0.462506	0.0176853	26.1521	2.36863e-149	0.427843	0.49717
crip2	0.439948	0.016847	26.1144	6.37059e-149	0.406927	0.472968
nefl	0.403493	0.0155038	26.0255	6.62138e-148	0.373105	0.43388
cd300lf	0.458966	0.0177433	25.867	3.36512e-146	0.424189	0.493744
rbp2	0.458666	0.0177745	25.8048	1.70535e-145	0.423827	0.493504
siglec1	0.452742	0.017567	25.7723	3.7734e-145	0.41831	0.487174
ccn4	0.453713	0.0176192	25.7511	6.37236e-145	0.419179	0.488247
ctsl	0.438898	0.0171044	25.6599	6.54242e-144	0.405373	0.472424
cd300lg	0.438134	0.0170992	25.623	1.66067e-143	0.404619	0.471649
mzb1	0.454973	0.0177628	25.6138	2.07715e-143	0.420158	0.489789
chi3l1	0.442603	0.0172823	25.6103	2.45108e-143	0.40873	0.476477
ccl23	0.44573	0.0174869	25.4894	4.71127e-142	0.411456	0.480005
adgrg1	0.434937	0.0170847	25.4577	1.07352e-141	0.401451	0.468424
clec5a	0.435385	0.0171429	25.3973	4.82625e-141	0.401784	0.468985
nucb2	0.448064	0.0177305	25.2708	1.09986e-139	0.413312	0.482816
lep	0.381009	0.0151239	25.1926	7.81802e-139	0.351366	0.410652
cxadr	0.449368	0.0178574	25.1643	1.58597e-138	0.414367	0.484369
msr1	0.420831	0.0167692	25.0955	8.44345e-138	0.387963	0.453699
vcam1	0.437233	0.0174262	25.0906	9.70236e-138	0.403077	0.471388
fam3b	0.443125	0.0178163	24.8718	2.14675e-135	0.408205	0.478046
mad1l1	0.437524	0.0176367	24.8075	1.05028e-134	0.402956	0.472093
lamp3	0.419921	0.0170376	24.6467	5.01131e-133	0.386527	0.453315
crhbp	0.430426	0.0174782	24.6265	8.37493e-133	0.396168	0.464684
grn	0.435594	0.0176991	24.6111	1.23046e-132	0.400904	0.470285
clec7a	0.436153	0.0177413	24.584	2.28181e-132	0.40138	0.470927
tnfrsf8	0.433236	0.017665	24.5251	9.54228e-132	0.398612	0.46786
tnfsf13	0.413665	0.0168709	24.5195	1.10411e-131	0.380598	0.446733
dkk4	0.431687	0.0176314	24.484	2.68711e-131	0.397129	0.466245
ccl21	0.429843	0.0177446	24.2238	1.33827e-128	0.395063	0.464623
tgfbr3	0.425435	0.0175669	24.2179	1.51497e-128	0.391003	0.459867
cd48	0.429838	0.017749	24.2176	1.55791e-128	0.395049	0.464626
lrrc25	0.42567	0.0176794	24.0772	4.48975e-127	0.391018	0.460322
klk6	0.422926	0.0175757	24.0631	6.1875e-127	0.388477	0.457375
klk4	0.402438	0.0168088	23.9422	1.0637e-125	0.369493	0.435384
wfdc12	0.38807	0.0162292	23.9118	2.18606e-125	0.35626	0.41988
cst6	0.410405	0.0173491	23.6557	9.56796e-123	0.376401	0.44441
krt18	0.407092	0.0172327	23.6232	1.94687e-122	0.373315	0.440868
dpy30	0.417367	0.0176896	23.5939	3.76845e-122	0.382695	0.452039
dcn	0.385525	0.0164512	23.4344	1.60144e-120	0.35328	0.41777
il6	0.411504	0.0176334	23.3366	1.48783e-119	0.376942	0.446066
pam	0.410683	0.0176026	23.3308	1.65734e-119	0.376182	0.445185
lgals3	0.395532	0.0170257	23.2314	1.64154e-118	0.362161	0.428903
ctso	0.410167	0.0176779	23.2022	3.15676e-118	0.375517	0.444816
ltbp2	0.349593	0.0150792	23.1838	4.7976e-118	0.320037	0.379149
fcer2	0.413344	0.0178538	23.1516	1.02479e-117	0.37835	0.448338
ceacam8	0.410516	0.0177886	23.0775	5.77733e-117	0.37565	0.445382
flrt2	0.408008	0.0177154	23.0313	1.61507e-116	0.373285	0.442731
clec6a	0.413529	0.0179758	23.0048	3.04533e-116	0.378296	0.448762
adam8	0.409432	0.0178023	22.9988	3.28475e-116	0.374539	0.444325
cd207	0.41413	0.0180986	22.8819	4.91417e-115	0.378656	0.449604
thbs2	0.407599	0.0178519	22.8322	1.4453e-114	0.372609	0.442589
il12rb1	0.401831	0.0176292	22.7935	3.5793e-114	0.367277	0.436385
mmp3	0.315524	0.0138654	22.7562	8.00313e-114	0.288347	0.342701
ltbp3	0.401045	0.0178018	22.5283	1.36522e-111	0.366153	0.435937
ggt5	0.397552	0.0177133	22.4437	8.68426e-111	0.362834	0.432271
mia	0.396189	0.0177234	22.354	6.2039e-110	0.361451	0.430927
serpinb8	0.395078	0.0177035	22.3164	1.40635e-109	0.360379	0.429778
pon3	-0.38682	0.0173874	-22.2471	6.5336e-109	-0.420899	-0.35274
igf1r	0.386518	0.0174039	22.2087	1.5435e-108	0.352406	0.42063
muc13	0.399197	0.0179758	22.2074	1.64093e-108	0.363963	0.43443
tinagl1	0.379945	0.0171903	22.1023	1.58061e-107	0.346252	0.413639
alcam	0.361748	0.0163855	22.0773	2.66457e-107	0.329632	0.393864
cd28	0.393794	0.0178762	22.029	8.10035e-107	0.358756	0.428832
cd14	0.383654	0.0174173	22.0272	8.35883e-107	0.349516	0.417793
gpc1	0.384904	0.0175003	21.9941	1.64119e-106	0.350603	0.419205
spink5	0.386486	0.0175915	21.97	2.80788e-106	0.352006	0.420966
cxcl9	0.368091	0.0167568	21.9666	3.00053e-106	0.335247	0.400935
lama4	0.389955	0.0178313	21.8692	2.4797e-105	0.355006	0.424905
cdh2	0.358267	0.0164877	21.7294	5.08288e-104	0.325951	0.390584
dlk1	0.376906	0.0174015	21.6595	2.24093e-103	0.342799	0.411014
cd276	0.377624	0.0174525	21.6372	3.67487e-103	0.343417	0.411832
golm2	0.379632	0.0176486	21.5106	5.40695e-102	0.34504	0.414223
fgf21	0.381125	0.0177858	21.4286	3.0925e-101	0.346264	0.415986
spint1	0.383237	0.0179068	21.4018	5.54358e-101	0.348139	0.418335
il16	0.374425	0.0175548	21.329	2.53499e-100	0.340017	0.408833
vasn	0.37797	0.0177223	21.3274	2.72081e-100	0.343234	0.412707
ada2	0.371756	0.0174327	21.3253	2.80551e-100	0.337588	0.405925
st6gal1	0.370294	0.0173749	21.312	3.62094e-100	0.336239	0.40435
nfasc	0.360635	0.0169225	21.3109	3.70879e-100	0.327466	0.393803
spp1	0.367751	0.0172699	21.2943	5.26418e-100	0.333902	0.401601
calb1	0.37345	0.0175889	21.2322	1.99059e-99	0.338976	0.407925
cfc1	0.383292	0.0180515	21.2332	2.00099e-99	0.34791	0.418673
mog	0.367029	0.0172997	21.2159	2.75072e-99	0.333121	0.400937
slc39a5	0.367068	0.0173908	21.107	2.73298e-98	0.332981	0.401154
xcl1	0.374444	0.0178305	21.0002	2.49409e-97	0.339496	0.409393
capg	0.369732	0.0176944	20.8954	2.24153e-96	0.33505	0.404413
il17c	0.370747	0.0177901	20.84	7.13152e-96	0.335878	0.405616
rtbdn	0.368248	0.0176919	20.8145	1.18808e-95	0.333571	0.402925
nos3	0.369205	0.0177414	20.8104	1.32384e-95	0.334431	0.403978
il1r1	0.366846	0.0177176	20.7052	1.11723e-94	0.332119	0.401573
axl	0.364261	0.0176675	20.6176	6.66709e-94	0.329632	0.39889
timp4	0.349939	0.0169947	20.5911	1.15004e-93	0.316629	0.383249
zbtb17	0.366346	0.0178013	20.5798	1.48503e-93	0.331455	0.401237
ddah1	0.36682	0.0178603	20.5383	3.39534e-93	0.331814	0.401827
spint2	0.362313	0.0176786	20.4945	8.17598e-93	0.327663	0.396964
cpm	0.358025	0.0174709	20.4927	8.48813e-93	0.323782	0.392269
tnfsf13b	0.352387	0.0172405	20.4395	2.47833e-92	0.318595	0.386179
dsg3	0.344656	0.0168896	20.4064	4.87205e-92	0.311551	0.37776
nrp1	0.355503	0.0175339	20.2752	6.85606e-91	0.321136	0.38987
il18r1	0.359767	0.0177817	20.2324	1.60859e-90	0.324914	0.394619
mdk	0.358288	0.0177145	20.2257	1.86351e-90	0.323567	0.393009
icam1	0.354744	0.0175493	20.2142	2.35711e-90	0.320347	0.389141
slamf8	0.361845	0.0179691	20.1371	1.12764e-89	0.326625	0.397066
igsf3	0.358697	0.0178238	20.1246	1.41556e-89	0.323762	0.393632
pcolce	0.550962	0.0272594	20.2118	1.62649e-89	0.49753	0.604394
sfrp1	0.343628	0.0170853	20.1125	1.81101e-89	0.31014	0.377116
pdcd1lg2	0.359575	0.0178976	20.0907	2.78223e-89	0.324495	0.394655
ca5a	0.353928	0.017626	20.0799	3.50399e-89	0.319381	0.388476
stc2	0.349238	0.0174081	20.0618	4.92344e-89	0.315117	0.383358
bst2	0.355633	0.0178058	19.9728	2.84465e-88	0.320733	0.390533
draxin	0.349954	0.0176057	19.8773	1.90994e-87	0.315447	0.384462
msmb	0.330987	0.0167224	19.793	9.98055e-87	0.29821	0.363763
creld2	0.351332	0.0179057	19.6213	2.84761e-85	0.316237	0.386428
mertk	0.333656	0.0170305	19.5917	5.01877e-85	0.300276	0.367036
adgre5	0.339157	0.017323	19.5785	6.51439e-85	0.305204	0.373111
cd163	0.343449	0.0175711	19.5462	1.22211e-84	0.309009	0.377889
apom	-0.341258	0.0174775	-19.5256	1.82523e-84	-0.375514	-0.307002
vmo1	0.344184	0.0178431	19.2895	1.73351e-82	0.309211	0.379157
vegfa	0.343291	0.0178417	19.2409	4.33759e-82	0.30832	0.378261
treml2	0.34373	0.0178681	19.2371	4.6961e-82	0.308709	0.378752
bag3	0.344471	0.0179668	19.1726	1.62018e-81	0.309255	0.379686
ptprs	0.339143	0.0177429	19.1143	4.81028e-81	0.304366	0.373919
cxcl13	0.339177	0.0177954	19.0598	1.35448e-80	0.304298	0.374057
ctsv	-0.323789	0.0170311	-19.0116	3.37981e-80	-0.35717	-0.290407
ptk7	0.339403	0.0178859	18.976	6.79507e-80	0.304346	0.37446
tnfrsf11b	0.309925	0.016351	18.9545	9.96285e-80	0.277876	0.341973
cdcp1	0.301416	0.0159047	18.9514	1.06307e-79	0.270243	0.33259
agr2	0.340802	0.017982	18.9524	1.06663e-79	0.305556	0.376047
gdnf	0.330541	0.0174484	18.9439	1.24289e-79	0.296342	0.364741
tfpi2	0.326351	0.0172446	18.9249	1.73939e-79	0.292552	0.360151
anxa10	0.337215	0.0178246	18.9185	2.00207e-79	0.302278	0.372152
tgfb1	0.335396	0.0177571	18.888	3.44574e-79	0.300591	0.3702
adam23	0.336516	0.0178301	18.8734	4.52309e-79	0.301568	0.371463
ccl18	0.32638	0.0174347	18.7201	8.07412e-78	0.292208	0.360553
fabp2	0.333961	0.0178676	18.6909	1.37471e-77	0.29894	0.368982
pdgfra	0.326572	0.0175297	18.6297	4.27257e-77	0.292213	0.36093
ctss	0.370229	0.019894	18.6101	7.68946e-77	0.331236	0.409223
msln	0.328181	0.0176726	18.5701	1.29178e-76	0.293543	0.36282
cdh6	0.325504	0.0176331	18.4599	9.75738e-76	0.290942	0.360065
ccl20	0.326721	0.0177191	18.439	1.41947e-75	0.291991	0.361451
mepe	0.313514	0.0170122	18.4287	1.72706e-75	0.280169	0.346858
sost	0.304088	0.0165106	18.4178	2.11258e-75	0.271726	0.336449
rspo1	0.320667	0.0174416	18.3852	3.85179e-75	0.286481	0.354853
c1qa	0.326566	0.01781	18.3361	9.3357e-75	0.291658	0.361474
inhbc	0.323855	0.0177474	18.248	4.64874e-74	0.28907	0.358641
plxnb2	0.316262	0.0173664	18.2112	9.01294e-74	0.282223	0.3503
ebi3_il27	0.315385	0.0173928	18.133	3.69592e-73	0.281295	0.349475
dner	-0.32174	0.0177678	-18.1081	5.83582e-73	-0.356565	-0.286915
egfl7	0.318644	0.0176325	18.0713	1.14802e-72	0.284083	0.353204
spink6	0.310037	0.0171848	18.0414	1.91879e-72	0.276354	0.34372
ccl25	0.312451	0.0173625	17.9958	4.3356e-72	0.27842	0.346482
slitrk6	0.324591	0.0180679	17.9651	7.66529e-72	0.289178	0.360005
plin1	0.321637	0.0179057	17.9629	8.00604e-72	0.286542	0.356733
mmp10	0.32123	0.0179744	17.8715	4.00855e-71	0.286	0.356461
fabp5	0.320592	0.0179485	17.8618	4.74143e-71	0.285413	0.355772
cdh15	0.280131	0.0156859	17.8588	4.99431e-71	0.249386	0.310876
gas6	0.310381	0.0175139	17.722	5.62714e-70	0.276053	0.344709
siglec6	0.314782	0.0178178	17.6667	1.48449e-69	0.279858	0.349705
tmsb10	0.316285	0.0179097	17.6599	1.68176e-69	0.281181	0.351389
s100p	0.314342	0.0178359	17.6241	3.19582e-69	0.279383	0.349301
lag3	0.306832	0.0174246	17.6091	4.11455e-69	0.272679	0.340985
nppb	0.303758	0.017261	17.5979	5.05429e-69	0.269926	0.33759
agrp	0.306435	0.0174277	17.5832	6.41044e-69	0.272276	0.340593
prtn3	0.320379	0.0182306	17.5736	7.75856e-69	0.284646	0.356111
nomo1	0.311348	0.0177214	17.569	8.27071e-69	0.276613	0.346082
ccl22	0.310105	0.0176549	17.5648	8.96819e-69	0.275501	0.344709
flt1	0.311836	0.0177578	17.5605	9.6427e-69	0.277031	0.346642
f3	0.295625	0.0170213	17.3679	2.72111e-67	0.262263	0.328987
crtam	0.307909	0.0177394	17.3574	3.28388e-67	0.27314	0.342679
ccl7	0.305111	0.0176668	17.2702	1.46842e-66	0.270483	0.339738
scgb1a1	0.301258	0.017543	17.1725	7.82054e-66	0.266873	0.335643
f9	0.298409	0.0174234	17.127	1.7009e-65	0.264259	0.33256
ly96	0.303083	0.0177217	17.1023	2.6024e-65	0.268348	0.337819
rgma	0.302712	0.0177292	17.0742	4.15753e-65	0.267962	0.337462
npy	0.300684	0.0176197	17.0653	4.84128e-65	0.266149	0.33522
ctsd	0.303986	0.0178443	17.0355	8.41023e-65	0.269011	0.338962
sult2a1	0.301517	0.0177468	16.9899	1.74636e-64	0.266733	0.336301
clec10a	0.304552	0.0179332	16.9826	1.98349e-64	0.269403	0.339702
il18	0.298394	0.0175937	16.9602	2.88856e-64	0.263909	0.332878
pla2g15	0.300455	0.0177747	16.9035	7.48532e-64	0.265616	0.335294
ddr1	0.294855	0.0174635	16.8841	1.03365e-63	0.260626	0.329084
anxa5	0.298092	0.0177098	16.832	2.52936e-63	0.26338	0.332804
adgrb3	0.302673	0.0179983	16.8167	3.23374e-63	0.267396	0.337951
il15	0.301549	0.0179736	16.7774	6.22272e-63	0.26632	0.336778
lbp	0.294282	0.0176407	16.682	3.03745e-62	0.259706	0.328859
ace2	0.276969	0.0166175	16.6673	3.92637e-62	0.244398	0.30954
adgre2	0.289093	0.0173769	16.6367	6.4407e-62	0.255034	0.323152
gfra2	0.294269	0.0176985	16.6268	7.62312e-62	0.25958	0.328959
plin3	0.29572	0.0178661	16.552	2.61563e-61	0.260702	0.330738
scarf1	0.294696	0.0178766	16.485	7.8285e-61	0.259657	0.329734
dkk3	0.281094	0.0170616	16.4753	9.19153e-61	0.247653	0.314536
timd4	0.292187	0.0177584	16.4535	1.31857e-60	0.25738	0.326994
itga5	0.287631	0.0174955	16.4403	1.64119e-60	0.25334	0.321923
cxcl17	0.262772	0.0159967	16.4267	2.039e-60	0.231418	0.294126
hyal1	0.28835	0.0175822	16.4001	3.17376e-60	0.253888	0.322812
dcbld2	0.278506	0.017006	16.3769	4.61705e-60	0.245173	0.311838
milr1	0.292133	0.0178887	16.3305	9.92976e-60	0.25707	0.327195
cd70	0.280766	0.0172243	16.3006	1.60313e-59	0.247006	0.314526
ifnlr1	0.291934	0.0179119	16.2983	1.66446e-59	0.256826	0.327041
siglec7	0.283386	0.0173876	16.2982	1.6654e-59	0.249306	0.317467
crlf1	0.283047	0.017412	16.2559	3.29973e-59	0.248919	0.317175
matn2	0.283199	0.0174478	16.2312	4.92887e-59	0.249	0.317397
klk10	0.289103	0.0178121	16.2307	4.96966e-59	0.254191	0.324015
cd200	0.284152	0.0175534	16.1878	9.94422e-59	0.249747	0.318557
klrd1	0.281492	0.0174439	16.137	2.24148e-58	0.247302	0.315683
clec4g	0.287265	0.017855	16.0888	4.89203e-58	0.252269	0.322261
baiap2	0.286318	0.0180188	15.89	1.17438e-56	0.251001	0.321636
lilrb2	0.281224	0.0177185	15.8718	1.5433e-56	0.246496	0.315953
marco	0.276855	0.0175972	15.7329	1.38177e-55	0.242364	0.311346
gcnt1	0.276044	0.0175571	15.7226	1.62671e-55	0.241632	0.310457
mln	0.265678	0.0169322	15.6907	2.67923e-55	0.232491	0.298866
lrig1	0.278081	0.0177571	15.6603	4.29568e-55	0.243276	0.312885
sele	0.27529	0.0176069	15.6353	6.32768e-55	0.24078	0.3098
nrp2	0.269145	0.0172237	15.6264	7.30236e-55	0.235386	0.302904
slamf1	0.278073	0.0178198	15.6047	1.03202e-54	0.243146	0.313001
tcn2	0.270974	0.0173763	15.5944	1.19674e-54	0.236915	0.305032
egln1	0.277421	0.0177921	15.5923	1.24223e-54	0.242548	0.312294
ager	0.278375	0.0178657	15.5815	1.47008e-54	0.243358	0.313392
angptl7	0.272907	0.017565	15.537	2.92216e-54	0.238479	0.307335
ccl27	0.262169	0.0169309	15.4847	6.58059e-54	0.228984	0.295354
lsp1	0.274122	0.0177469	15.4462	1.19355e-53	0.239337	0.308906
oxt	0.273657	0.0177233	15.4405	1.29641e-53	0.238919	0.308395
robo1	0.273536	0.0177187	15.4377	1.35773e-53	0.238807	0.308265
cxcl10	0.266188	0.0172701	15.4132	1.97631e-53	0.232338	0.300038
pcdh1	0.269374	0.0174829	15.4079	2.1423e-53	0.235107	0.303641
cpb1	0.27466	0.0178589	15.3794	3.31331e-53	0.239656	0.309664
pth1r	0.276803	0.018021	15.36	4.48438e-53	0.241482	0.312125
itgav	-0.262723	0.0171066	-15.358	4.60493e-53	-0.296253	-0.229194
siglec5	0.276847	0.0180489	15.3387	6.21139e-53	0.241471	0.312224
grpel1	0.275401	0.0179712	15.3245	7.73225e-53	0.240176	0.310625
ly9	0.275472	0.0179982	15.3055	1.03595e-52	0.240195	0.310749
chrdl2	0.270734	0.0177056	15.2909	1.28998e-52	0.23603	0.305437
cd164	0.271439	0.0178403	15.215	4.09423e-52	0.236472	0.306407
ogfr	0.269124	0.0177113	15.195	5.5528e-52	0.23441	0.303839
pla2g2a	0.264076	0.017385	15.1899	5.99688e-52	0.230001	0.298151
ism1	0.267953	0.0176638	15.1696	8.15334e-52	0.233331	0.302574
notch1	0.262671	0.01736	15.1308	1.45824e-51	0.228645	0.296697
lifr	0.269467	0.0178323	15.1112	1.971e-51	0.234515	0.304419
spock1	-0.26691	0.017744	-15.0423	5.57044e-51	-0.301689	-0.232131
lilrb1	0.263726	0.0175625	15.0165	8.14348e-51	0.229303	0.298149
lilra2	0.26403	0.017586	15.0136	8.53358e-51	0.229561	0.298499
ceacam21	0.269382	0.0179428	15.0134	8.57592e-51	0.234213	0.30455
podxl2	0.26767	0.0178563	14.9902	1.21018e-50	0.232671	0.302669
fabp6	0.270353	0.0180843	14.9496	2.23843e-50	0.234907	0.305799
cd40	0.267308	0.0178824	14.9481	2.27292e-50	0.232258	0.302358
scgn	0.265871	0.0178449	14.899	4.75888e-50	0.230894	0.300847
mpo	0.266787	0.0179867	14.8325	1.26826e-49	0.231533	0.302042
itga11	-0.265332	0.0178993	-14.8236	1.4476e-49	-0.300415	-0.230249
angptl2	0.262664	0.0177357	14.8099	1.77052e-49	0.227902	0.297427
pcdh17	0.263498	0.0178369	14.7726	3.07024e-49	0.228537	0.298459
egfr	-0.253353	0.0172097	-14.7215	6.49126e-49	-0.287084	-0.219621
slitrk2	0.257113	0.0175167	14.6782	1.22814e-48	0.22278	0.291446
osm	0.261808	0.0180994	14.465	2.74683e-47	0.226333	0.297284
sirpa	0.25983	0.0179824	14.4491	3.44325e-47	0.224584	0.295076
gfra3	0.252978	0.0175292	14.4318	4.4409e-47	0.21862	0.287335
prss27	0.260382	0.0180534	14.4229	5.03648e-47	0.224997	0.295768
sez6l	0.246522	0.0171615	14.3648	1.15836e-46	0.212885	0.280158
fut3_fut5	0.248006	0.0172896	14.3442	1.55434e-46	0.214118	0.281894
adamts16	0.244929	0.0170849	14.336	1.76254e-46	0.211443	0.278416
enah	0.254973	0.0178257	14.3036	2.80156e-46	0.220034	0.289912
ggh	0.25895	0.0181201	14.2907	3.36626e-46	0.223434	0.294466
bcam	0.25021	0.01762	14.2004	1.212e-45	0.215674	0.284746
slamf7	0.255757	0.0180599	14.1616	2.10093e-45	0.220359	0.291155
rab6a	-0.250016	0.0177178	-14.111	4.29326e-45	-0.284744	-0.215289
apbb1ip	0.252392	0.017934	14.0734	7.30305e-45	0.217241	0.287543
dctpp1	0.244884	0.0174591	14.0262	1.41482e-44	0.210663	0.279104
kazald1	0.252216	0.0179853	14.0235	1.47129e-44	0.216964	0.287468
il6st	0.245272	0.0174928	14.0213	1.51349e-44	0.210986	0.279558
sema7a	0.247889	0.0177136	13.9943	2.20655e-44	0.213169	0.282608
clc	0.247739	0.0177938	13.9227	6.0017e-44	0.212862	0.282615
ssc5d	0.244086	0.0175405	13.9155	6.62715e-44	0.209706	0.278465
tnfrsf10c	0.249637	0.017987	13.8788	1.10492e-43	0.214382	0.284892
cntn5	-0.234848	0.016928	-13.8734	1.19062e-43	-0.268028	-0.201669
adgrg2	-0.226943	0.0163891	-13.8472	1.71216e-43	-0.259066	-0.19482
pla2g1b	0.244517	0.0176771	13.8324	2.09495e-43	0.209869	0.279165
defb4a_defb4b	0.23596	0.0170701	13.823	2.40268e-43	0.202502	0.269418
sparcl1	0.244113	0.0176652	13.8188	2.53366e-43	0.209489	0.278738
igf2r	0.242607	0.0176242	13.7656	5.28523e-43	0.208063	0.277151
vstm1	0.249114	0.0182087	13.6811	1.69454e-42	0.213425	0.284804
gcg	0.247316	0.0180894	13.6719	1.92254e-42	0.21186	0.282772
epo	0.246212	0.0180947	13.6068	4.64211e-42	0.210746	0.281678
p4hb	0.242059	0.0179802	13.4625	3.27696e-41	0.206817	0.2773
ptn	0.227785	0.0169615	13.4296	5.12312e-41	0.19454	0.26103
ezr	0.236674	0.0176949	13.3752	1.05454e-40	0.201991	0.271356
txndc5	0.238894	0.0179165	13.3337	1.8371e-40	0.203777	0.274011
lair2	0.241906	0.0181461	13.331	1.91149e-40	0.206339	0.277473
hs3st3b1	0.236733	0.0177801	13.3145	2.38187e-40	0.201883	0.271582
nrcam	0.236658	0.0177785	13.3115	2.47407e-40	0.201812	0.271504
ntrk3	-0.232715	0.0174966	-13.3006	2.85546e-40	-0.267009	-0.198421
gpkow	0.240129	0.0180607	13.2957	3.07216e-40	0.204729	0.275528
itih3	0.220935	0.0166833	13.2429	6.1495e-40	0.188235	0.253635
pag1	0.240235	0.0181997	13.1999	1.09127e-39	0.204563	0.275907
icam2	0.233961	0.0178684	13.0936	4.39294e-39	0.198939	0.268984
pcsk9	0.22868	0.0174749	13.0862	4.84265e-39	0.194428	0.262931
ptprf	0.225527	0.0172588	13.0673	6.19695e-39	0.191699	0.259355
fgf5	0.220646	0.0168989	13.0568	7.15487e-39	0.187523	0.253768
dsg2	0.226081	0.0173189	13.054	7.39787e-39	0.192135	0.260027
slc39a14	0.234357	0.0179917	13.0258	1.07388e-38	0.199093	0.269621
thbs4	0.23012	0.0177106	12.9933	1.6312e-38	0.195406	0.264833
fcrlb	0.233057	0.018016	12.9361	3.44482e-38	0.197745	0.268369
fcar	0.233493	0.0180666	12.924	4.01316e-38	0.198081	0.268904
cst5	0.228882	0.0177158	12.9196	4.25858e-38	0.194158	0.263605
tnfrsf13c	0.233373	0.0180687	12.9159	4.47025e-38	0.197958	0.268788
gpnmb	0.229455	0.0177836	12.9026	5.31576e-38	0.194599	0.264312
bcl2l11	0.229557	0.0178466	12.8628	8.84153e-38	0.194577	0.264536
idi2	0.227328	0.0177927	12.7764	2.69007e-37	0.192453	0.262202
ctrb1	0.230559	0.0180549	12.7699	2.91272e-37	0.195171	0.265947
pxn	0.231205	0.018119	12.7604	3.30279e-37	0.195691	0.266719
gzma	0.22729	0.0178177	12.7564	3.45212e-37	0.192366	0.262213
ca3	0.222077	0.0174558	12.7223	5.33816e-37	0.187863	0.256291
preb	0.227103	0.017887	12.6966	7.44344e-37	0.192044	0.262162
pspn	0.162326	0.0127907	12.691	7.96829e-37	0.137256	0.187396
cd244	0.226268	0.0178946	12.6445	1.43356e-36	0.191195	0.261342
apoh	0.223761	0.0177109	12.6341	1.63944e-36	0.189047	0.258475
cdh5	0.22333	0.0177597	12.5751	3.44593e-36	0.18852	0.258139
dbi	0.227167	0.0181028	12.5487	4.81366e-36	0.191685	0.262649
cd8a	0.223372	0.0178307	12.5274	6.28097e-36	0.188423	0.258321
plat	0.209416	0.0167239	12.522	6.72123e-36	0.176637	0.242195
osmr	0.214801	0.0171557	12.5207	6.83523e-36	0.181175	0.248426
slamf6	0.223563	0.0178565	12.52	6.92753e-36	0.188564	0.258562
f7	0.220483	0.0176689	12.4786	1.15831e-35	0.185851	0.255115
mfge8	0.222692	0.0178476	12.4774	1.1756e-35	0.18771	0.257674
cblif	0.222154	0.017856	12.4414	1.84427e-35	0.187155	0.257152
klk13	0.222225	0.017882	12.4273	2.20605e-35	0.187176	0.257274
vwf	0.21738	0.0175072	12.4166	2.50642e-35	0.183065	0.251695
sit1	0.224662	0.018133	12.3896	3.52214e-35	0.18912	0.260203
ifnl1	0.223402	0.0180941	12.3467	6.00004e-35	0.187937	0.258867
prcp	0.214243	0.0173657	12.3371	6.72131e-35	0.180205	0.24828
vwa1	0.220342	0.0178609	12.3365	6.77127e-35	0.185334	0.255349
pamr1	0.217004	0.0176259	12.3117	9.21632e-35	0.182456	0.251551
pts	0.222254	0.0180741	12.2968	1.11163e-34	0.186828	0.25768
ggt1	0.207048	0.016916	12.2398	2.23286e-34	0.173892	0.240204
galnt10	0.215433	0.0176096	12.2338	2.40287e-34	0.180918	0.249948
fcrl2	0.218862	0.0178964	12.2294	2.53271e-34	0.183785	0.25394
cpa1	0.218466	0.017917	12.1932	3.93941e-34	0.183348	0.253584
notch3	0.205137	0.0168439	12.1787	4.70478e-34	0.172122	0.238152
scg3	0.215219	0.0176772	12.1749	4.93502e-34	0.180571	0.249867
agr3	0.220357	0.0181245	12.158	6.09359e-34	0.184833	0.255882
kirrel2	0.217801	0.0179737	12.1178	9.93509e-34	0.182572	0.25303
fcrl6	0.216453	0.0178725	12.111	1.07563e-33	0.181423	0.251484
fgfbp1	-0.213652	0.0176522	-12.1034	1.17879e-33	-0.24825	-0.179053
tyro3	0.21638	0.0179106	12.0811	1.54387e-33	0.181275	0.251486
cst7	0.21839	0.0180999	12.0658	1.85897e-33	0.182914	0.253866
sumf2	0.216112	0.0179279	12.0545	2.1282e-33	0.180973	0.251252
mstn	0.199111	0.0165825	12.0073	3.77675e-33	0.166609	0.231613
atp6ap2	0.218001	0.01818	11.9912	4.58546e-33	0.182368	0.253634
il1rl1	0.199803	0.0166906	11.9709	5.82535e-33	0.167088	0.232517
vnn2	0.215661	0.0180988	11.9158	1.12981e-32	0.180187	0.251135
tfrc	0.212112	0.0178102	11.9096	1.21532e-32	0.177204	0.247021
sez6l2	0.195934	0.0164926	11.8801	1.72991e-32	0.163608	0.22826
rarres1	0.2154	0.0181339	11.8783	1.77182e-32	0.179857	0.250944
lpcat2	0.21162	0.0179995	11.757	7.44403e-32	0.17634	0.246899
brk1	0.209738	0.0179327	11.6958	1.53318e-31	0.174589	0.244886
gsta1	0.206435	0.0177794	11.6109	4.12613e-31	0.171586	0.241283
mcfd2	0.209365	0.0180462	11.6016	4.60045e-31	0.173993	0.244736
furin	0.204529	0.017667	11.5769	6.12106e-31	0.169901	0.239157
cr2	0.205785	0.0178585	11.5231	1.1421e-30	0.170782	0.240788
pvr	0.205326	0.0178681	11.4912	1.65087e-30	0.170304	0.240348
krt5	0.198087	0.0172385	11.491	1.6612e-30	0.164299	0.231875
gusb	0.197094	0.0171549	11.4891	1.69155e-30	0.16347	0.230718
il6r	0.20495	0.0179063	11.4457	2.79201e-30	0.169853	0.240047
mme	0.200423	0.0176557	11.3517	8.18053e-30	0.165818	0.235029
mmp8	0.20334	0.0179479	11.3295	1.05268e-29	0.168162	0.238519
dnmbp	0.20428	0.0180627	11.3095	1.32331e-29	0.168876	0.239683
c1qtnf1	0.198643	0.0175905	11.2926	1.60001e-29	0.164165	0.233121
s100a11	0.201465	0.0178724	11.2724	2.01571e-29	0.166434	0.236495
ca9	0.20007	0.0177502	11.2714	2.03412e-29	0.165279	0.234861
kir2dl3	0.204073	0.0181272	11.2579	2.37986e-29	0.168543	0.239603
jun	0.203533	0.0181142	11.2361	3.04069e-29	0.168028	0.239037
cga	0.127165	0.0113308	11.223	3.519e-29	0.104956	0.149373
col9a1	0.198163	0.0178323	11.1126	1.21401e-28	0.163211	0.233115
cdhr2	0.171051	0.0153964	11.1098	1.25287e-28	0.140873	0.201228
ndufs6	0.201359	0.0181739	11.0796	1.7572e-28	0.165738	0.236981
il17d	0.187099	0.0168907	11.0771	1.80651e-28	0.153993	0.220205
gkn1	0.201709	0.0182124	11.0754	1.84633e-28	0.166012	0.237406
adh4	0.19311	0.0175497	11.0036	4.08218e-28	0.158712	0.227508
sema4c	0.192273	0.0175613	10.9487	7.46941e-28	0.157852	0.226693
icam5	0.196453	0.0179528	10.9427	7.96692e-28	0.161265	0.231641
acp5	0.189987	0.017391	10.9244	9.737e-28	0.1559	0.224074
f2r	0.197259	0.018061	10.9218	1.0025e-27	0.161859	0.232659
fbp1	0.192332	0.0176319	10.9082	1.16431e-27	0.157773	0.226891
f11r	0.1965	0.0180449	10.8895	1.42874e-27	0.161132	0.231869
angptl1	0.192731	0.0177083	10.8837	1.52498e-27	0.158023	0.22744
vamp5	0.19748	0.0181551	10.8774	1.63417e-27	0.161895	0.233064
psip1	0.193739	0.0178488	10.8544	2.09609e-27	0.158755	0.228723
mmp9	0.194303	0.0179148	10.8459	2.30057e-27	0.159189	0.229416
il13ra1	0.195006	0.0180523	10.8023	3.70107e-27	0.159623	0.230389
ccl11	0.185196	0.01716	10.7923	4.11745e-27	0.151561	0.21883
ca6	-0.183225	0.0169941	-10.7817	4.62225e-27	-0.216534	-0.149917
mvk	0.192162	0.0178409	10.7708	5.20783e-27	0.157193	0.22713
plau	0.189352	0.017586	10.7672	5.40612e-27	0.154883	0.223821
ppp3r1	0.193554	0.0179873	10.7606	5.81102e-27	0.158299	0.22881
triap1	0.193013	0.0179713	10.7401	7.24538e-27	0.157789	0.228238
cd58	0.19164	0.0179227	10.6926	1.20979e-26	0.156511	0.226769
ccl19	0.190613	0.0178736	10.6645	1.63325e-26	0.155581	0.225646
il5ra	0.190835	0.0179564	10.6277	2.42492e-26	0.15564	0.22603
txndc15	0.18997	0.0179127	10.6053	3.07862e-26	0.15486	0.225079
ppy	0.186251	0.0176701	10.5405	6.13512e-26	0.151617	0.220885
agxt	0.188196	0.0178616	10.5363	6.41003e-26	0.153186	0.223205
ces2	0.186233	0.017708	10.5168	7.88294e-26	0.151524	0.220941
lbr	0.1882	0.0179273	10.498	9.60796e-26	0.153063	0.223338
hmox2	0.189672	0.0181086	10.4741	1.23926e-25	0.154178	0.225165
klk14	0.183324	0.0175759	10.4304	1.95729e-25	0.148875	0.217773
c2	0.183997	0.0176446	10.428	2.00887e-25	0.149413	0.218581
setmar	0.18319	0.0176206	10.3963	2.80137e-25	0.148653	0.217727
erbb4	-0.181882	0.0175283	-10.3765	3.44327e-25	-0.216238	-0.147526
clps	0.184948	0.0178339	10.3706	3.662e-25	0.149993	0.219903
tpp1	0.185302	0.0178898	10.358	4.1801e-25	0.150237	0.220366
gfer	0.187839	0.0181711	10.3372	5.19719e-25	0.152222	0.223455
icam3	0.184349	0.0178379	10.3346	5.32085e-25	0.149386	0.219311
fus	0.187441	0.0182036	10.2969	7.89587e-25	0.151762	0.223121
tpsab1	0.184178	0.0179014	10.2885	8.59416e-25	0.149091	0.219266
acaa1	0.186741	0.0182313	10.2429	1.37994e-24	0.151007	0.222475
omg	-0.184697	0.0180515	-10.2317	1.54622e-24	-0.220079	-0.149316
acp6	0.183206	0.017993	10.182	2.57314e-24	0.147939	0.218473
igfbp2	0.17815	0.0175206	10.168	2.97028e-24	0.143809	0.212491
ceacam5	0.184886	0.0182088	10.1537	3.45133e-24	0.149196	0.220576
sod2	0.177689	0.0176127	10.0887	6.67017e-24	0.143168	0.21221
il10	0.181632	0.0181889	9.98591	1.88773e-23	0.145982	0.217283
cpa2	0.179744	0.0180124	9.97889	2.0225e-23	0.144439	0.215049
itm2a	0.175576	0.0176191	9.96507	2.32465e-23	0.141042	0.210109
wars	0.163253	0.0163826	9.96505	2.32485e-23	0.131143	0.195363
fcgr2a	0.179184	0.0180097	9.94931	2.72304e-23	0.143884	0.214483
rrm2	0.181246	0.0182718	9.91942	3.67763e-23	0.145433	0.217059
gnly	0.175883	0.0177582	9.90428	4.27024e-23	0.141076	0.210689
cxcl11	0.176002	0.0178112	9.8815	5.3556e-23	0.141091	0.210912
ctsh	0.177387	0.0180098	9.84946	7.37904e-23	0.142087	0.212687
lgmn	0.177064	0.0180118	9.83045	8.89284e-23	0.14176	0.212367
crh	-0.180166	0.0183359	-9.82585	9.32593e-23	-0.216105	-0.144227
galnt3	0.177631	0.0181056	9.81087	1.08106e-22	0.142144	0.213119
clstn2	0.174839	0.0178271	9.8075	1.11553e-22	0.139897	0.209781
srp14	0.175031	0.0178593	9.8006	1.19545e-22	0.140027	0.210036
abl1	0.174238	0.0180776	9.63837	5.85581e-22	0.138806	0.209671
aldh3a1	0.169473	0.0176023	9.62789	6.48269e-22	0.134972	0.203974
aoc3	0.16525	0.017197	9.60927	7.76112e-22	0.131544	0.198957
serpina9	0.172646	0.0179774	9.60351	8.2135e-22	0.13741	0.207883
lefty2	0.16156	0.0168283	9.60052	8.44625e-22	0.128576	0.194544
rassf2	0.173808	0.0181386	9.58222	1.00994e-21	0.138256	0.20936
fcgr3b	0.171077	0.0178592	9.57921	1.03818e-21	0.136072	0.206081
ccl17	0.171808	0.0179508	9.57109	1.12302e-21	0.136624	0.206992
csf3	0.172388	0.0180134	9.56996	1.13652e-21	0.137081	0.207695
hs6st1	0.167432	0.0177199	9.4488	3.62574e-21	0.132701	0.202164
csf2ra	0.17165	0.0181839	9.43964	3.9598e-21	0.136009	0.207291
c19orf12	0.170402	0.0180995	9.41473	5.02246e-21	0.134926	0.205878
siglec9	0.167485	0.0178041	9.40707	5.3921e-21	0.132588	0.202381
ada	0.168006	0.0178694	9.40188	5.66268e-21	0.132981	0.20303
alpp	0.168198	0.0179789	9.35529	8.80717e-21	0.132959	0.203437
rnase3	0.167967	0.0179729	9.34555	9.65411e-21	0.132739	0.203194
cntnap2	0.163334	0.0175715	9.29544	1.54618e-20	0.128894	0.197775
pla2g7	-0.161255	0.0174049	-9.26491	2.05773e-20	-0.195369	-0.127141
olr1	0.167068	0.0180654	9.24793	2.41247e-20	0.131659	0.202477
flt4	0.16456	0.0178783	9.20445	3.61393e-20	0.129518	0.199602
parp1	0.164007	0.0178592	9.18333	4.39718e-20	0.129003	0.199012
gsta3	0.166714	0.0181601	9.18022	4.53087e-20	0.13112	0.202308
eloa	0.164363	0.0179452	9.15916	5.50082e-20	0.129189	0.199536
itgb6	0.156487	0.0170917	9.15574	5.68145e-20	0.122987	0.189987
stx4	0.164453	0.018024	9.12412	7.60073e-20	0.129126	0.199781
bmp6	0.164371	0.0180459	9.10845	8.78566e-20	0.129	0.199741
fetub	0.159816	0.0175645	9.09877	9.59233e-20	0.125389	0.194243
fst	0.159391	0.0176286	9.04161	1.61898e-19	0.124838	0.193943
amn	0.16111	0.0180375	8.93197	4.38312e-19	0.125756	0.196464
acy1	0.153158	0.017173	8.91854	4.94294e-19	0.119499	0.186818
enpp2	0.127867	0.0143777	8.89342	6.19294e-19	0.0996862	0.156048
fcrl1	0.158234	0.0178203	8.87945	7.02396e-19	0.123306	0.193162
ncan	-0.14997	0.0169191	-8.86397	8.06591e-19	-0.183132	-0.116809
kitlg	0.159009	0.0179539	8.85651	8.62668e-19	0.123819	0.194199
prok1	0.115262	0.0130283	8.84699	9.3938e-19	0.0897257	0.140798
ca14	0.149615	0.0171266	8.73585	2.5202e-18	0.116047	0.183184
lta4h	0.152433	0.017489	8.71597	3.00314e-18	0.118155	0.186712
siae	0.155822	0.0178938	8.70815	3.21831e-18	0.120749	0.190894
il32	0.152514	0.0175733	8.67872	4.16851e-18	0.11807	0.186958
nid1	0.152138	0.0175511	8.6683	4.56679e-18	0.117738	0.186539
lrrn1	-0.155719	0.0180371	-8.63328	6.20797e-18	-0.191073	-0.120366
flt3lg	0.14795	0.0171933	8.6051	7.92644e-18	0.114251	0.18165
nudt5	0.154541	0.0179637	8.60297	8.07838e-18	0.119332	0.189751
matn3	0.15354	0.017887	8.58387	9.53988e-18	0.118481	0.188599
il3ra	0.149124	0.0174014	8.56965	1.07959e-17	0.115017	0.183232
entpd6	0.154751	0.0180618	8.56787	1.09637e-17	0.11935	0.190153
mmp1	0.156557	0.0183309	8.5406	1.38896e-17	0.120628	0.192486
pdcd5	0.153171	0.0179562	8.53023	1.51648e-17	0.117976	0.188365
jchain	0.153155	0.0179844	8.51599	1.71621e-17	0.117905	0.188405
nadk	0.151693	0.0178581	8.49439	2.06522e-17	0.116691	0.186696
mapk9	0.15119	0.0178653	8.46282	2.70774e-17	0.116174	0.186207
vcan	0.148498	0.0175547	8.45918	2.79232e-17	0.11409	0.182906
cxcl14	0.146207	0.0173012	8.45069	3.00545e-17	0.112296	0.180118
angptl3	0.138907	0.0164937	8.42177	3.84421e-17	0.106578	0.171235
ptx3	0.151764	0.0181014	8.38411	5.2956e-17	0.116285	0.187244
sh2d1a	0.149239	0.017961	8.30906	9.98176e-17	0.114035	0.184444
enpp7	0.151564	0.0182858	8.28861	1.18644e-16	0.115723	0.187405
col4a1	0.149048	0.0179912	8.28451	1.22662e-16	0.113785	0.184311
megf9	0.147843	0.0178491	8.28295	1.2425e-16	0.112859	0.182828
smpd1	0.14679	0.0177308	8.2788	1.28665e-16	0.112037	0.181543
ccl8	0.147143	0.0179204	8.21093	2.26695e-16	0.112019	0.182268
hpgds	-0.149049	0.0182558	-8.16445	3.33625e-16	-0.184831	-0.113267
clec11a	0.143795	0.0177499	8.10117	5.61459e-16	0.109004	0.178585
vstm2l	0.147778	0.018242	8.10098	5.62626e-16	0.112023	0.183533
pla2g10	0.143778	0.0177501	8.10012	5.664e-16	0.108987	0.178569
tnc	0.144468	0.0178483	8.09419	5.94404e-16	0.109485	0.179451
aifm1	0.145528	0.0180543	8.0606	7.82753e-16	0.110141	0.180915
tacstd2	0.154834	0.0192264	8.05319	8.34611e-16	0.117149	0.192518
camkk1	0.14574	0.0181848	8.0144	1.1409e-15	0.110097	0.181383
edil3	0.141766	0.0177498	7.9869	1.42559e-15	0.106976	0.176556
idua	0.140784	0.0176545	7.97438	1.57619e-15	0.10618	0.175387
smad5	0.138001	0.0174517	7.90757	2.69987e-15	0.103795	0.172206
nxph1	0.142294	0.0180335	7.89057	3.09516e-15	0.106948	0.17764
adam15	0.142322	0.0180629	7.87924	3.38809e-15	0.106918	0.177725
pon2	0.142653	0.0182231	7.82814	5.08971e-15	0.106935	0.178371
fabp9	0.139387	0.0178157	7.82383	5.26413e-15	0.104468	0.174306
gp1ba	0.140512	0.017961	7.82317	5.29215e-15	0.105308	0.175716
cd33	0.141329	0.0180719	7.8204	5.40886e-15	0.105908	0.176751
stx8	0.140786	0.0180033	7.82001	5.42616e-15	0.105499	0.176073
scly	0.136061	0.0174409	7.80125	6.29406e-15	0.101876	0.170245
sdc4	-0.140388	0.018069	-7.76956	8.08533e-15	-0.175804	-0.104972
vegfd	0.137349	0.0177086	7.75607	8.98941e-15	0.10264	0.172058
tigar	0.138825	0.0179482	7.73476	1.06373e-14	0.103646	0.174004
nt5e	0.139309	0.0180348	7.72441	1.15283e-14	0.10396	0.174657
comp	0.132611	0.0172047	7.70784	1.31292e-14	0.0988894	0.166333
atox1	0.138417	0.017964	7.70529	1.33894e-14	0.103208	0.173627
tie1	0.138095	0.0179424	7.69659	1.43282e-14	0.102928	0.173263
lif	0.139711	0.0181673	7.69023	1.50708e-14	0.104102	0.17532
fcrl5	0.134155	0.0174454	7.69	1.50882e-14	0.0999614	0.168348
scgb3a2	0.137272	0.017866	7.68345	1.58789e-14	0.102254	0.17229
robo2	0.128586	0.0168355	7.63777	2.26458e-14	0.0955877	0.161584
gfap	0.123371	0.0162134	7.60919	2.82739e-14	0.091592	0.15515
eif4ebp1	0.135174	0.0177922	7.5974	3.09481e-14	0.100301	0.170047
optc	0.132531	0.0174768	7.58325	3.45177e-14	0.0982757	0.166786
ctsb	0.136269	0.0179785	7.57956	3.55076e-14	0.10103	0.171507
dpp4	-0.135011	0.0178475	-7.56472	3.98156e-14	-0.169993	-0.10003
prkab1	0.136055	0.0180837	7.52365	5.45355e-14	0.100611	0.1715
met	-0.131667	0.0175041	-7.52209	5.51642e-14	-0.165975	-0.0973585
vsir	0.135447	0.0180362	7.50975	6.06165e-14	0.100096	0.170799
kit	-0.129746	0.0174005	-7.45646	9.08766e-14	-0.163852	-0.0956407
arsa	0.133208	0.0178846	7.44821	9.6737e-14	0.0981538	0.168262
hao1	0.129903	0.0175066	7.42023	1.19483e-13	0.0955898	0.164217
serpinb6	0.133693	0.0180258	7.41676	1.2266e-13	0.0983617	0.169024
cxcl8	0.132889	0.0179499	7.40329	1.35782e-13	0.0977063	0.168071
ccl4	0.132663	0.0179434	7.39342	1.46212e-13	0.0974934	0.167832
faslg	-0.126035	0.0171197	-7.36203	1.84971e-13	-0.15959	-0.0924804
tek	0.130936	0.0177892	7.36041	1.8726e-13	0.0960687	0.165804
il17a	0.133439	0.0181327	7.35902	1.8931e-13	0.0978983	0.16898
psme2	0.131233	0.0178582	7.34858	2.04644e-13	0.09623	0.166235
tmprss15	0.132388	0.0180474	7.33558	2.25453e-13	0.0970149	0.167762
ccn1	0.129418	0.017658	7.32912	2.3659e-13	0.0948073	0.164028
crisp2	-0.113477	0.0155046	-7.31896	2.55085e-13	-0.143867	-0.0830879
fmnl1	0.132826	0.0181604	7.31407	2.64721e-13	0.0972312	0.168421
ntf4	0.132306	0.0182301	7.25757	4.02289e-13	0.0965745	0.168038
actn4	0.130946	0.0180471	7.25578	4.07593e-13	0.095573	0.166319
cox5b	0.131105	0.0180798	7.25144	4.20739e-13	0.0956677	0.166542
adamts8	-0.130062	0.0180061	-7.2232	5.17851e-13	-0.165355	-0.0947694
glo1	0.129077	0.0178956	7.21279	5.59211e-13	0.0940012	0.164153
cdhr5	0.128999	0.0180116	7.162	8.10363e-13	0.0936958	0.164302
pltp	-0.124599	0.0174255	-7.15035	8.81937e-13	-0.158753	-0.090444
cd22	0.124997	0.0175337	7.12896	1.03017e-12	0.0906306	0.159364
cd109	0.126328	0.0178176	7.0901	1.36491e-12	0.0914055	0.161251
enpp5	-0.121805	0.0172035	-7.08025	1.46528e-12	-0.155524	-0.0880854
myoc	0.124153	0.0175435	7.07688	1.50144e-12	0.0897673	0.158539
iqgap2	0.125997	0.0178398	7.06272	1.6626e-12	0.0910307	0.160964
creg1	0.126769	0.0180271	7.03213	2.07084e-12	0.0914353	0.162103
pear1	0.124587	0.0178258	6.98912	2.81392e-12	0.0896475	0.159526
fgr	0.127069	0.0181945	6.98391	2.92196e-12	0.0914071	0.162731
cebpb	0.125433	0.0179804	6.97611	3.0883e-12	0.0901908	0.160675
il34	0.125255	0.0180827	6.9268	4.37921e-12	0.0898126	0.160698
amy2a	0.126167	0.0183896	6.86078	6.96434e-12	0.0901229	0.162211
sftpa2	0.124881	0.0182242	6.85246	7.37915e-12	0.0891607	0.160601
azu1	0.124961	0.0182575	6.84435	7.80941e-12	0.0891754	0.160746
sort1	0.122047	0.0178668	6.83095	8.56979e-12	0.0870279	0.157067
amy2b	0.127359	0.0187137	6.80564	1.02297e-11	0.0906793	0.164038
ing1	0.121373	0.0180095	6.73938	1.61534e-11	0.0860738	0.156672
il1rap	-0.118839	0.017685	-6.71979	1.84707e-11	-0.153502	-0.0841762
psg1	0.119045	0.0178239	6.67893	2.44236e-11	0.0841091	0.15398
micb_mica	0.120181	0.0181585	6.61845	3.68097e-11	0.0845899	0.155772
prl	0.116373	0.0176758	6.58375	4.64995e-11	0.0817279	0.151018
erp44	0.118604	0.0180262	6.57954	4.78453e-11	0.083272	0.153936
xpnpep2	-0.116351	0.0178897	-6.50378	7.93502e-11	-0.151415	-0.0812864
pdgfc	0.118031	0.0181682	6.49654	8.32888e-11	0.0824203	0.153641
fkbp4	0.11756	0.0181498	6.47722	9.46473e-11	0.0819859	0.153134
nmnat1	0.116413	0.0179795	6.47475	9.62037e-11	0.0811722	0.151653
scamp3	0.117083	0.0180899	6.47231	9.77691e-11	0.0816265	0.15254
lta	0.115149	0.0178052	6.46713	1.01168e-10	0.0802498	0.150047
ndrg1	0.118169	0.0182987	6.45779	1.07634e-10	0.0823032	0.154035
galnt2	0.11355	0.0175888	6.45583	1.08992e-10	0.0790758	0.148025
ssc4d	0.110249	0.0170794	6.4551	1.09525e-10	0.0767733	0.143726
padi2	0.1167	0.0181257	6.43835	1.22335e-10	0.0811726	0.152227
slc16a1	0.117413	0.0182697	6.42664	1.32134e-10	0.0816037	0.153222
tymp	0.115673	0.018051	6.40816	1.49123e-10	0.080293	0.151054
pqbp1	0.116617	0.0182109	6.4037	1.53577e-10	0.0809233	0.152311
nptxr	0.113819	0.0178617	6.37225	1.88528e-10	0.0788096	0.148828
tgfbi	0.11218	0.017609	6.37059	1.90592e-10	0.0776658	0.146694
pecam1	0.113665	0.0179664	6.32655	2.53655e-10	0.0784507	0.14888
bax	0.114956	0.0182245	6.30778	2.86448e-10	0.0792356	0.150677
apex1	0.112845	0.0179042	6.30274	2.95812e-10	0.0777525	0.147938
skap1	0.114157	0.0181194	6.30024	3.00672e-10	0.078642	0.149671
tnni3	0.112017	0.0178564	6.27324	3.57716e-10	0.0770183	0.147016
il22ra1	0.113054	0.0180342	6.26887	3.67878e-10	0.0777067	0.148402
c4bpb	0.108724	0.0173913	6.25162	4.10765e-10	0.0746363	0.142811
tpmt	-0.113964	0.0182399	-6.24808	4.20304e-10	-0.149715	-0.0782136
pebp1	0.112077	0.0179502	6.24379	4.31879e-10	0.0768942	0.14726
slit2	0.113156	0.0181276	6.24223	4.36312e-10	0.0776259	0.148687
tnfsf14	0.113467	0.0181926	6.23698	4.51095e-10	0.077809	0.149125
lilrb5	0.112296	0.0180243	6.23027	4.70741e-10	0.0769683	0.147625
il17ra	0.112583	0.0180915	6.22299	4.93154e-10	0.0771234	0.148043
tppp3	0.112452	0.0180826	6.21878	5.06689e-10	0.0770092	0.147894
s100a4	-0.110707	0.0178372	-6.20648	5.47746e-10	-0.145668	-0.075745
bmp4	0.109557	0.0176923	6.19237	5.99137e-10	0.0748799	0.144235
bcan	-0.1084	0.017616	-6.15349	7.66018e-10	-0.142928	-0.073872
c2cd2l	0.111289	0.0181199	6.14178	8.24819e-10	0.0757729	0.146804
chit1	0.109091	0.0178228	6.12089	9.4012e-10	0.0741582	0.144025
pdgfrb	0.109525	0.017903	6.11767	9.59243e-10	0.0744343	0.144615
prdx3	0.110746	0.0181096	6.11532	9.73746e-10	0.0752508	0.146242
inpp1	0.109623	0.0179722	6.09957	1.07446e-09	0.0743966	0.144849
s100a12	0.109056	0.0179384	6.07947	1.21815e-09	0.073896	0.144216
clul1	-0.105047	0.0173732	-6.04647	1.49514e-09	-0.139099	-0.0709946
cd177	0.109481	0.0181385	6.03583	1.59703e-09	0.0739289	0.145033
kynu	0.105943	0.0175842	6.02492	1.70825e-09	0.0714777	0.140409
tspan1	0.100589	0.0167929	5.98995	2.11934e-09	0.067674	0.133503
ret	0.106447	0.017781	5.98657	2.16359e-09	0.071596	0.141299
ids	-0.10532	0.0175995	-5.98424	2.19435e-09	-0.139816	-0.0708243
ces1	0.106973	0.0179347	5.96458	2.47552e-09	0.0718204	0.142125
igfbp3	-0.102666	0.0172456	-5.95313	2.65488e-09	-0.136468	-0.0688636
masp1	0.106857	0.017955	5.95135	2.68421e-09	0.0716642	0.142049
ifngr2	0.107616	0.0181962	5.91417	3.36601e-09	0.0719504	0.143281
paep	0.0983687	0.0166689	5.90132	3.63871e-09	0.065697	0.13104
lpo	0.108196	0.0184046	5.87873	4.17199e-09	0.0721221	0.144269
pbld	0.105867	0.018072	5.85809	4.72415e-09	0.0704456	0.141289
ccl2	0.10476	0.017966	5.83098	5.55791e-09	0.0695456	0.139974
cd1c	-0.102616	0.0176071	-5.82812	5.65318e-09	-0.137126	-0.0681057
rcor1	0.106168	0.0182476	5.81818	6.00047e-09	0.0704019	0.141933
smpdl3a	-0.104762	0.0180323	-5.8097	6.31108e-09	-0.140106	-0.0694184
obp2b	0.0851448	0.0147167	5.78559	7.28636e-09	0.0562997	0.11399
clec4a	-0.10379	0.0179669	-5.77672	7.67997e-09	-0.139006	-0.0685742
mmp13	0.102617	0.0178326	5.75447	8.76355e-09	0.0676647	0.13757
cpvl	0.103037	0.0179771	5.73157	1.00299e-08	0.0678014	0.138273
susd2	0.100519	0.0175567	5.72539	1.04022e-08	0.0661074	0.134931
ptprm	0.101514	0.0177598	5.71593	1.09971e-08	0.0667039	0.136323
ccn2	0.103103	0.0180408	5.71498	1.10589e-08	0.0677423	0.138463
cdkn1a	0.102427	0.0180542	5.67331	1.41149e-08	0.0670404	0.137814
gzmh	0.100567	0.0177711	5.65905	1.53395e-08	0.0657355	0.135399
fap	-0.0997317	0.0176845	-5.63949	1.71822e-08	-0.134394	-0.0650695
hsd11b1	-0.102021	0.0181062	-5.63455	1.7683e-08	-0.137509	-0.0665318
dag1	0.101283	0.0179754	5.63452	1.76854e-08	0.0660506	0.136515
snx9	0.100526	0.0179711	5.59376	2.2382e-08	0.0653021	0.13575
vat1	0.0976763	0.0178591	5.46926	4.54955e-08	0.0626718	0.132681
aldh1a1	0.0959407	0.0175492	5.46695	4.60885e-08	0.0615437	0.130338
qdpr	0.0975525	0.0180449	5.4061	6.48244e-08	0.062184	0.132921
tnfsf12	-0.0963451	0.0178585	-5.3949	6.89896e-08	-0.131348	-0.0613418
hla_dra	0.0947647	0.0176217	5.37771	7.59121e-08	0.0602255	0.129304
nbn	0.0965596	0.0179639	5.3752	7.69831e-08	0.0613498	0.131769
afp	-0.0948513	0.0176904	-5.36175	8.29337e-08	-0.129525	-0.0601776
amfr	0.0971461	0.0182275	5.32965	9.90095e-08	0.0614197	0.132873
sftpa1	0.0975315	0.0183133	5.32571	1.01177e-07	0.0616368	0.133426
lypd8	0.0968699	0.0182434	5.30986	1.10379e-07	0.0611122	0.132628
prdx6	-0.093517	0.0176162	-5.30857	1.11137e-07	-0.128045	-0.0589887
eng	0.09352	0.0178079	5.25159	1.51637e-07	0.058616	0.128424
cdhr1	0.0955762	0.0182126	5.24781	1.54811e-07	0.059879	0.131273
cntn1	-0.0867019	0.016597	-5.22394	1.76117e-07	-0.119233	-0.0541713
gbp2	0.0940595	0.0180623	5.2075	1.92473e-07	0.0586568	0.129462
icoslg	0.0933865	0.0179767	5.19487	2.05993e-07	0.0581517	0.128621
thop1	0.0911441	0.0175897	5.18167	2.211e-07	0.0566678	0.125621
tfpi	0.0902671	0.0174623	5.16925	2.36299e-07	0.0560404	0.124494
aif1	0.092927	0.0181464	5.12095	3.0561e-07	0.0573594	0.128495
tnfsf11	-0.0906875	0.0178969	-5.06722	4.05667e-07	-0.125766	-0.0556091
ifng	0.0910247	0.0180688	5.03766	4.73576e-07	0.0556092	0.12644
ccs	-0.087915	0.0175288	-5.01545	5.3163e-07	-0.122272	-0.053558
il33	0.0891719	0.0177926	5.01175	5.4199e-07	0.0542979	0.124046
itgb7	0.0894311	0.0179859	4.97228	6.64724e-07	0.0541781	0.124684
clta	0.0895723	0.0180195	4.97085	6.6974e-07	0.0542535	0.124891
cdh17	0.0891185	0.017934	4.96925	6.75205e-07	0.0539673	0.12427
thpo	0.0897548	0.0180623	4.96918	6.75514e-07	0.0543521	0.125157
mep1b	-0.0898461	0.0180951	-4.96522	6.8936e-07	-0.125313	-0.0543792
dpp7	0.0894548	0.0180474	4.95666	7.20432e-07	0.0540814	0.124828
cpped1	0.0882932	0.0178797	4.93818	7.9207e-07	0.0532485	0.123338
ldlr	0.0883692	0.017907	4.93489	8.0555e-07	0.0532709	0.123468
ncf2	0.0887462	0.017984	4.93473	8.06233e-07	0.053497	0.123995
nfkbie	0.0896657	0.0181842	4.93097	8.21975e-07	0.0540241	0.125307
eif4g1	0.0882458	0.0179163	4.92544	8.4539e-07	0.0531293	0.123362
ccl5	0.0885083	0.0179973	4.91785	8.7883e-07	0.053233	0.123784
lgals8	0.0884035	0.0180508	4.89747	9.74956e-07	0.0530233	0.123784
hspa1a	0.0877493	0.0180514	4.86107	1.17244e-06	0.0523679	0.123131
casp1	0.0877415	0.0181238	4.84122	1.29592e-06	0.0522182	0.123265
ncam2	-0.086314	0.0178297	-4.84102	1.29709e-06	-0.121261	-0.0513673
cc2d1a	0.0872395	0.0180783	4.82565	1.40122e-06	0.0518055	0.122673
akr1c4	0.0874826	0.0181777	4.81262	1.49581e-06	0.0518536	0.123112
arhgap1	-0.0873985	0.0182127	-4.79876	1.6031e-06	-0.123096	-0.051701
edar	-0.0867414	0.0181293	-4.7846	1.72012e-06	-0.122275	-0.0512074
vtcn1	0.0856787	0.0179446	4.77463	1.80766e-06	0.0505068	0.120851
dpep1	-0.0847982	0.0178426	-4.75256	2.01646e-06	-0.11977	-0.0498261
dpep2	0.07661	0.0161488	4.744	2.10349e-06	0.0449578	0.108262
aprt	0.0851633	0.0180349	4.72215	2.34258e-06	0.0498144	0.120512
cxcl6	0.0850304	0.0180093	4.72146	2.35028e-06	0.0497316	0.120329
txnrd1	0.0844295	0.0180078	4.6885	2.7623e-06	0.0491337	0.119725
ahcy	0.0834922	0.0178428	4.67931	2.88889e-06	0.0485197	0.118465
serpina11	0.0745398	0.0160059	4.65702	3.21955e-06	0.0431677	0.105912
amigo2	0.082556	0.017929	4.6046	4.14682e-06	0.0474146	0.117697
ctsc	0.0780595	0.0169556	4.60376	4.1636e-06	0.044826	0.111293
abhd14b	0.0820773	0.0178643	4.5945	4.35287e-06	0.0470628	0.117092
cntn3	0.077073	0.0168721	4.56808	4.93838e-06	0.0440033	0.110143
prtg	0.0814449	0.0179296	4.54247	5.57776e-06	0.0463023	0.116587
clec4c	0.0811586	0.0179996	4.50891	6.53669e-06	0.0458788	0.116438
arg1	-0.0818006	0.0181974	-4.49517	6.9733e-06	-0.117468	-0.046133
nampt	0.082006	0.0182712	4.48826	7.2037e-06	0.0461938	0.117818
selp	0.0804678	0.0179417	4.48496	7.31518e-06	0.0453016	0.115634
prkra	0.0810932	0.0181142	4.47678	7.60169e-06	0.0455888	0.116598
serpine1	0.0803036	0.0179631	4.47047	7.82832e-06	0.0450954	0.115512
dcxr	0.0760225	0.0170703	4.4535	8.47353e-06	0.0425642	0.109481
il20	0.0799969	0.0181419	4.40951	1.03911e-05	0.0444382	0.115556
hbq1	-0.0781752	0.0177692	-4.39948	1.08821e-05	-0.113003	-0.0433471
il10ra	0.0776759	0.0182263	4.26175	2.03359e-05	0.0419518	0.1134
cd200r1	0.0768604	0.0181145	4.24303	2.2108e-05	0.0413554	0.112365
tdrkh	0.07731	0.0182955	4.22563	2.38876e-05	0.0414503	0.11317
rbks	0.075265	0.017893	4.20639	2.60129e-05	0.0401941	0.110336
odam	-0.0762726	0.0181496	-4.20245	2.64697e-05	-0.111846	-0.0406989
dpp10	0.0746073	0.0177876	4.19434	2.74329e-05	0.039743	0.109472
s100a16	0.0757823	0.0181137	4.18371	2.87495e-05	0.0402789	0.111286
anpep	0.0745913	0.0178292	4.18366	2.87532e-05	0.0396455	0.109537
nt5c3a	-0.0754916	0.0180625	-4.17946	2.929e-05	-0.110895	-0.0400885
glrx	0.0749669	0.0179948	4.16603	3.10676e-05	0.0396965	0.110237
crnn	0.0727448	0.0175151	4.15326	3.28557e-05	0.0384146	0.107075
mcam	0.0707494	0.0171266	4.13097	3.62051e-05	0.0371808	0.104318
ppp1r9b	0.0739449	0.017947	4.12019	3.79408e-05	0.0387683	0.109121
fcrl3	0.0742176	0.0180647	4.10842	3.9927e-05	0.0388102	0.109625
gpa33	-0.0733184	0.0179221	-4.09095	4.30558e-05	-0.108446	-0.0381905
asah2	0.0727492	0.0179747	4.0473	5.19206e-05	0.0375181	0.10798
ninj1	0.0739636	0.0183232	4.0366	5.43472e-05	0.0380494	0.109878
cd63	0.0729751	0.0181348	4.02404	5.7326e-05	0.0374304	0.10852
lrpap1	0.0718778	0.0179022	4.01503	5.95589e-05	0.036789	0.106967
mnda	0.0721559	0.0179734	4.0146	5.96689e-05	0.0369275	0.107384
srpk2	0.0719288	0.017953	4.00651	6.17465e-05	0.0367404	0.107117
nudc	0.0718907	0.0179827	3.99776	6.40704e-05	0.036644	0.107137
fosb	0.0726271	0.0182091	3.98851	6.6625e-05	0.0369367	0.108318
ddc	-0.0717269	0.0180416	-3.97564	7.03289e-05	-0.107089	-0.0363648
sftpd	0.0707799	0.0178547	3.96421	7.37819e-05	0.0357841	0.105776
tlr3	0.0711358	0.0180117	3.94942	7.84905e-05	0.0358323	0.106439
mpi	0.0711837	0.0181142	3.92973	8.52032e-05	0.0356794	0.106688
nme3	0.0706034	0.0180002	3.92237	8.78461e-05	0.0353225	0.105884
ppp1r2	0.0706009	0.018032	3.91532	9.04513e-05	0.0352577	0.105944
itgam	-0.0689106	0.0176106	-3.91302	9.13176e-05	-0.103428	-0.0343933
gzmb	-0.0694344	0.0177456	-3.91276	9.1415e-05	-0.104216	-0.0346524
dkk1	0.0698782	0.0179892	3.88446	0.00010274	0.0346189	0.105137
kel	0.0673344	0.0176917	3.80599	0.000141476	0.0326581	0.102011
cep20	0.0689885	0.0181456	3.80194	0.00014381	0.0334226	0.104554
il7r	-0.0679957	0.01798	-3.78174	0.000155987	-0.103237	-0.0327544
gpc5	-0.068601	0.0181573	-3.77814	0.00015826	-0.10419	-0.0330121
txlna	0.0683773	0.0181182	3.77395	0.000160944	0.032865	0.10389
islr2	0.0690405	0.0182954	3.77365	0.000161145	0.0331809	0.1049
lxn	-0.0652937	0.0173381	-3.76591	0.000166211	-0.0992769	-0.0313105
serpina12	0.0679371	0.0180547	3.76285	0.000168264	0.0325493	0.103325
cndp1	-0.066747	0.0177531	-3.75975	0.000170355	-0.101544	-0.0319505
ythdf3	0.0676352	0.0181082	3.73505	0.000187972	0.0321425	0.103128
ipcef1	0.0668624	0.0181236	3.68924	0.000225263	0.0313395	0.102385
flt3	-0.0663655	0.0180156	-3.68378	0.000230146	-0.101677	-0.0310544
psrc1	0.0663833	0.0182649	3.63447	0.000278957	0.0305834	0.102183
ceacam1	0.064373	0.0177214	3.63251	0.00028107	0.0296386	0.0991074
il20ra	0.0655048	0.018116	3.61585	0.000299776	0.0299969	0.101013
col1a1	0.064418	0.0179127	3.59622	0.000323307	0.0293086	0.0995274
crtac1	-0.0597713	0.0167945	-3.55898	0.000372766	-0.0926889	-0.0268536
cd6	0.0628287	0.0176652	3.55664	0.000376108	0.0282044	0.0974529
tdgf1	0.0639859	0.0180597	3.54301	0.000396098	0.0285882	0.0993835
ptpn1	0.0637113	0.018137	3.51277	0.000444003	0.0281622	0.0992604
ntrk2	0.0607028	0.0172914	3.51057	0.000447691	0.0268111	0.0945946
cela3a	0.0628534	0.0179126	3.5089	0.000450512	0.0277442	0.0979626
fis1	0.0632016	0.0180248	3.50638	0.000454809	0.0278725	0.0985306
ccl24	0.0625923	0.0179217	3.49255	0.000479006	0.0274653	0.0977194
cbln4	-0.0623577	0.0180227	-3.45995	0.0005409	-0.0976828	-0.0270326
timp3	0.0619246	0.0179654	3.44688	0.000567754	0.0267118	0.0971374
hmbs	-0.0605512	0.0176332	-3.43393	0.00059557	-0.0951129	-0.0259896
acan	0.0587922	0.0171453	3.42905	0.000606382	0.0251868	0.0923975
erbb2	0.0587812	0.0172097	3.41558	0.000637166	0.0250496	0.0925128
ppp1r12a	0.0611323	0.0179582	3.40415	0.000664437	0.0259337	0.0963309
itga6	-0.0611804	0.0179772	-3.40322	0.000666693	-0.0964163	-0.0259446
il17rb	0.0612005	0.0180276	3.39482	0.000687497	0.0258658	0.0965351
ciapin1	0.0600834	0.017862	3.36376	0.000769692	0.0250734	0.0950935
ly75	0.0606535	0.0180867	3.35349	0.000798813	0.0252031	0.0961039
nid2	0.0601655	0.0180268	3.33756	0.000846027	0.0248325	0.0954985
slc27a4	0.0597023	0.0181548	3.28852	0.00100816	0.0241184	0.0952863
klk12	0.0601534	0.0183902	3.27095	0.00107292	0.024108	0.0961988
stx6	0.0594685	0.0182816	3.25291	0.00114336	0.023636	0.095301
xrcc4	0.0591328	0.0182008	3.2489	0.0011596	0.0234586	0.094807
dpp6	-0.0568069	0.0174895	-3.24805	0.00116306	-0.0910869	-0.0225269
gdf2	-0.0544192	0.0168044	-3.23838	0.00120319	-0.0873564	-0.021482
adamts13	-0.0572492	0.0176798	-3.23812	0.00120428	-0.0919021	-0.0225964
nfatc3	0.058699	0.0181668	3.23112	0.0012342	0.0230916	0.0943065
fkbp7	0.0587192	0.0183	3.2087	0.00133457	0.0228506	0.0945877
nudt2	-0.0573846	0.0179446	-3.19787	0.0013857	-0.0925566	-0.0222125
cpxm1	0.0574426	0.0180002	3.19122	0.00141796	0.0221616	0.0927235
glod4	0.0573654	0.018017	3.18396	0.00145401	0.0220515	0.0926794
ceacam3	0.0574507	0.0181707	3.16172	0.00156973	0.0218355	0.0930658
fen1	0.0574652	0.0182139	3.15502	0.00160623	0.0217654	0.093165
wif1	0.0558866	0.0177425	3.14987	0.00163479	0.0211107	0.0906625
il1b	0.0572148	0.0181789	3.14731	0.00164917	0.0215835	0.0928461
mapt	0.0561721	0.0179626	3.12717	0.00176644	0.0209648	0.0913794
itgb2	0.0542092	0.0173659	3.12158	0.00180026	0.0201714	0.088247
fgf2	0.0560532	0.018105	3.096	0.00196301	0.0205668	0.0915395
mtpn	-0.055827	0.0180632	-3.09066	0.0019987	-0.0912314	-0.0204227
hdgf	0.0551654	0.0180018	3.06444	0.00218242	0.0198813	0.0904496
gmpr	-0.05396	0.0176165	-3.06304	0.00219264	-0.0884889	-0.0194312
clpp	0.0553967	0.0181315	3.05527	0.00225024	0.0198584	0.0909351
fxn	0.0549981	0.0180224	3.05165	0.00227754	0.0196736	0.0903225
cpe	-0.0551365	0.018074	-3.05061	0.00228546	-0.090562	-0.019711
il1r2	0.0538665	0.0177985	3.02647	0.00247604	0.018981	0.088752
rasa1	0.0542129	0.0179444	3.02116	0.00251986	0.0190413	0.0893844
sod1	0.0530062	0.017546	3.02099	0.00252129	0.0186156	0.0873969
bag6	0.0543861	0.018083	3.00759	0.00263518	0.0189429	0.0898293
aplp1	-0.0513635	0.0170969	-3.00425	0.00266416	-0.0848741	-0.017853
akr1b1	0.054563	0.0183321	2.97636	0.00291888	0.0186315	0.0904946
lepr	-0.0525082	0.0176504	-2.9749	0.00293282	-0.0871035	-0.0179128
cnpy4	0.0539545	0.0181785	2.96804	0.00299907	0.0183241	0.0895849
psme1	0.0530128	0.0179278	2.95702	0.00310832	0.0178738	0.0881519
epcam	-0.0528043	0.0178645	-2.95583	0.00312036	-0.0878192	-0.0177894
cd209	0.0528313	0.0179088	2.95002	0.00317961	0.0177295	0.0879331
arsb	0.053426	0.0181351	2.94599	0.00322129	0.0178805	0.0889714
dnaja2	0.0529695	0.018005	2.94193	0.00326378	0.0176792	0.0882599
st3gal1	0.0520592	0.0177201	2.93787	0.0033069	0.0173273	0.086791
ngf	0.0521253	0.017866	2.91757	0.00352986	0.0171074	0.0871431
chl1	-0.0521442	0.0179075	-2.91187	0.00359494	-0.0872433	-0.017045
omd	-0.0508371	0.0175243	-2.90095	0.0037226	-0.0851853	-0.0164889
clec1b	0.052107	0.0180376	2.8888	0.00386947	0.0167528	0.0874613
psmg3	0.0506774	0.0176975	2.86353	0.00419197	0.0159897	0.0853651
cd2ap	0.0511197	0.0178619	2.86195	0.00421287	0.01611	0.0861295
wfikkn2	0.0506674	0.0179402	2.82424	0.00474183	0.0155042	0.0858307
yes1	0.0511082	0.0181167	2.82106	0.00478921	0.015599	0.0866175
clspn	0.0511078	0.0181572	2.81474	0.00488436	0.0155192	0.0866965
kir3dl1	0.0515968	0.0183501	2.8118	0.00492923	0.0156301	0.0875636
mphosph8	0.0502476	0.0180008	2.79141	0.00525077	0.0149654	0.0855298
erbb3	-0.047606	0.0171723	-2.77226	0.00556974	-0.0812642	-0.0139478
cetn2	0.0502486	0.0183122	2.744	0.00607263	0.0143562	0.086141
ddx58	0.0499823	0.0182709	2.73563	0.00622926	0.0141708	0.0857937
bst1	0.0491875	0.0179898	2.73419	0.0062565	0.0139269	0.084448
acox1	0.0488515	0.0178973	2.72954	0.00634535	0.0137722	0.0839308
nrtn	0.048909	0.0180334	2.71214	0.00668837	0.013563	0.0842551
tp53	0.0484047	0.0179112	2.70249	0.00688561	0.0132982	0.0835111
dnajb1	0.0484054	0.0180156	2.68686	0.00721605	0.0130943	0.0837166
cxcl1	0.0486676	0.0181618	2.67966	0.00737303	0.0130698	0.0842653
ccl13	0.0475037	0.0177472	2.67669	0.00743873	0.0127187	0.0822887
akt1s1	0.0484214	0.0181408	2.66919	0.00760689	0.0128648	0.083978
cdon	0.0474523	0.0178041	2.66524	0.00769667	0.0125557	0.0823489
pdlim7	0.0475409	0.0180078	2.64003	0.00829352	0.0122452	0.0828367
mdga1	0.0467295	0.0177065	2.63911	0.00831598	0.0120242	0.0814348
il2rb	0.0468467	0.0179643	2.60777	0.00911724	0.0116362	0.0820572
gsap	-0.0477037	0.0183309	-2.60236	0.00926237	-0.0836329	-0.0117745
serpinb1	0.0470875	0.0181241	2.59807	0.00937882	0.0115638	0.0826113
hexim1	0.0469008	0.0180608	2.59682	0.00941289	0.011501	0.0823006
dffa	0.0467833	0.018018	2.59647	0.00942246	0.0114674	0.0820991
fcgr2b	0.0471969	0.0182645	2.58408	0.00976786	0.011398	0.0829958
tcl1a	-0.046832	0.0181528	-2.57988	0.00988733	-0.082412	-0.0112521
lap3	0.0464331	0.0181161	2.56308	0.0103788	0.0109249	0.0819412
ckmt1a_ckmt1b	0.0461792	0.0180253	2.56191	0.0104139	0.0108491	0.0815093
tbc1d17	0.0461803	0.0180515	2.55825	0.0105241	0.0107988	0.0815619
lactb2	0.0460515	0.0180599	2.54994	0.0107783	0.0106537	0.0814494
tnxb	-0.044693	0.0177647	-2.51583	0.0118795	-0.0795123	-0.00987365
blmh	0.0444316	0.0177546	2.50253	0.0123352	0.00963196	0.0792312
il18rap	-0.0451857	0.0180835	-2.49873	0.0124685	-0.0806298	-0.0097415
ppib	0.0450218	0.0180419	2.4954	0.0125861	0.00965904	0.0803845
naaa	-0.0451521	0.0182451	-2.47474	0.0133378	-0.0809131	-0.00939101
ilkap	0.0442854	0.0181849	2.43528	0.0148852	0.00864237	0.0799283
tarbp2	0.0443738	0.0182599	2.43012	0.0150987	0.00858382	0.0801638
hcls1	0.043588	0.0179873	2.42327	0.0153865	0.00833238	0.0788435
irak1	0.0438498	0.018115	2.42063	0.0154986	0.00834378	0.0793557
tmprss5	-0.0433168	0.0179277	-2.41619	0.015689	-0.0784557	-0.00817786
anxa11	-0.0437847	0.0181277	-2.41535	0.0157253	-0.0793155	-0.00825381
mfap3	0.0433194	0.018194	2.38097	0.0172726	0.0076585	0.0789802
atxn10	0.04307	0.0181354	2.37491	0.0175585	0.00752404	0.078616
fyb1	0.0427909	0.0180977	2.36444	0.0180626	0.00731891	0.078263
epha10	0.0431205	0.0182527	2.36241	0.0181618	0.00734459	0.0788965
septin9	0.042281	0.0179961	2.34946	0.0188062	0.00700817	0.0775539
park7	0.0420711	0.0179828	2.33952	0.0193142	0.00682422	0.077318
sema4d	0.0420083	0.017987	2.33549	0.0195234	0.00675334	0.0772633
gal	-0.0406846	0.0174214	-2.33532	0.0195321	-0.0748311	-0.00653812
spry2	0.0424238	0.0181896	2.33231	0.0196901	0.00677157	0.0780761
dars1	-0.0417838	0.0180411	-2.31603	0.0205621	-0.0771449	-0.0064227
wfikkn1	-0.0399533	0.0172628	-2.31442	0.0206505	-0.0737889	-0.0061177
pnpt1	-0.0418875	0.0181244	-2.31111	0.0208323	-0.0774118	-0.00636315
siglec15	0.0421058	0.018352	2.29435	0.0217764	0.00613537	0.0780762
ncam1	-0.0393156	0.0171387	-2.29397	0.0217982	-0.072908	-0.00572323
app	0.0413181	0.0180666	2.28699	0.0222022	0.00590705	0.0767291
entpd5	0.0407627	0.0179026	2.27691	0.0227977	0.00567293	0.0758524
folr3	0.0412036	0.0181069	2.27557	0.0228774	0.00571351	0.0766937
susd1	-0.0414047	0.0182256	-2.27179	0.0231052	-0.0771275	-0.00568199
lat2	0.0410325	0.0180899	2.26825	0.02332	0.00557566	0.0764893
metap1d	0.0409805	0.0181225	2.2613	0.0237468	0.00545973	0.0765012
cdc27	0.040819	0.0180806	2.25761	0.023976	0.00538043	0.0762576
stk11	0.0406859	0.0181624	2.24011	0.02509	0.00508691	0.0762848
pm20d1	-0.0402453	0.0179944	-2.23655	0.0253221	-0.0755148	-0.00497574
ebag9	0.040668	0.0181959	2.23501	0.0254228	0.00500351	0.0763326
pfdn2	0.0396632	0.0178614	2.22061	0.0263837	0.00465431	0.074672
uxs1	0.0399316	0.0180222	2.21568	0.0267196	0.00460743	0.0752558
samd9l	0.0400222	0.018125	2.20812	0.0272422	0.00449664	0.0755478
muc16	0.0387092	0.0177318	2.18303	0.0290398	0.00395427	0.0734641
prkar1a	0.0390596	0.0179356	2.17777	0.0294298	0.00390527	0.074214
snap29	0.0389546	0.0179098	2.17504	0.0296333	0.00385086	0.0740583
ppm1a	-0.0391358	0.0180664	-2.16621	0.0303015	-0.0745465	-0.00372498
icam4	-0.0391747	0.0181372	-2.1599	0.0307866	-0.0747243	-0.00362518
dkkl1	0.038318	0.0178771	2.14341	0.0320867	0.00327835	0.0733577
shmt1	0.0385903	0.0180743	2.1351	0.0327599	0.0031642	0.0740164
max	0.0387425	0.018262	2.12147	0.0338889	0.00294828	0.0745366
trim21	-0.0381047	0.0179869	-2.11847	0.0341425	-0.0733596	-0.00284977
krt14	0.0384707	0.018198	2.114	0.0345226	0.00280187	0.0741395
fhit	-0.0385114	0.0182278	-2.11278	0.0346265	-0.0742385	-0.00278429
dctn2	-0.0371946	0.0176758	-2.10427	0.0353621	-0.0718397	-0.0025495
rhoc	0.0383905	0.0182502	2.10356	0.035424	0.00261941	0.0741615
glb1	0.0361621	0.0172769	2.09309	0.0363484	0.00229881	0.0700254
smad1	0.0380559	0.0182063	2.09026	0.0366019	0.00237092	0.0737409
prdx1	-0.0364225	0.0174688	-2.08501	0.037076	-0.0706618	-0.00218315
nptn	0.0379435	0.0183232	2.07079	0.0383859	0.00202942	0.0738575
angpt1	-0.0374865	0.0181401	-2.0665	0.0387881	-0.0730416	-0.00193143
comt	0.0378012	0.0183333	2.06189	0.0392256	0.0018674	0.073735
mgll	-0.036595	0.0180418	-2.02834	0.0425329	-0.0719576	-0.00123244
il17f	0.0368351	0.018245	2.01891	0.0435038	0.0010743	0.0725958
npm1	0.0692247	0.0343837	2.0133	0.0441108	0.00182545	0.136624
vim	0.0364232	0.0181233	2.00975	0.0444653	0.000901061	0.0719454
dab2	0.0360677	0.0179926	2.00458	0.0450153	0.000801595	0.0713338
coro1a	0.0359518	0.0180696	1.98963	0.0466394	0.000534842	0.0713687
ptpn6	-0.0354562	0.018042	-1.96521	0.0493979	-0.070819	-9.34143e-05
fkbp5	0.0356477	0.0181618	1.96278	0.0496791	5.00008e-05	0.0712453
ctrc	0.0345498	0.0179154	1.9285	0.0538011	-0.000564913	0.0696646
itgb1bp2	0.0351058	0.0182776	1.9207	0.0547776	-0.000718888	0.0709304
chek2	-0.0341733	0.0178865	-1.91057	0.056068	-0.0692313	0.000884694
casp10	0.0345376	0.0180939	1.9088	0.0562966	-0.000927064	0.0700023
clstn1	0.0344085	0.0181214	1.89877	0.0576023	-0.00111006	0.069927
tbcc	0.034482	0.0181886	1.8958	0.057994	-0.00116818	0.0701321
bid	0.0342855	0.0180917	1.8951	0.0580878	-0.00117479	0.0697457
sord	0.0337613	0.0178254	1.89399	0.0582337	-0.0011771	0.0686997
il24	0.0341242	0.018133	1.88188	0.0598601	-0.00141706	0.0696655
hnrnpk	0.0336832	0.0179054	1.88118	0.0599562	-0.00141193	0.0687782
adcyap1r1	-0.034217	0.0182487	-1.87504	0.0607956	-0.0699849	0.00155099
gga1	-0.0339456	0.0182413	-1.86093	0.062763	-0.0696991	0.00180781
lyn	0.0335864	0.0180798	1.85768	0.0632228	-0.00185048	0.0690234
nptx1	0.0321552	0.0175266	1.83466	0.0665649	-0.00219737	0.0665078
egf	-0.0331543	0.0181777	-1.82391	0.0681745	-0.0687831	0.00247441
ereg	0.0331863	0.0182073	1.82269	0.0683586	-0.00250058	0.0688732
aarsd1	0.0323554	0.0178676	1.81084	0.0701741	-0.00266568	0.0673766
artn	0.0324854	0.0181308	1.79173	0.073185	-0.00305146	0.0680223
map2k6	-0.0323194	0.0181057	-1.78504	0.074263	-0.067807	0.00316828
pak4	0.0324209	0.0182715	1.7744	0.0760056	-0.00339176	0.0682337
stip1	0.0317077	0.017991	1.76242	0.0780073	-0.00355526	0.0669707
ssb	0.0320464	0.0181895	1.76181	0.07811	-0.00360554	0.0676984
ca2	0.031197	0.0177371	1.75886	0.07861	-0.00356819	0.0659623
fes	0.0316092	0.0181163	1.74479	0.08103	-0.00389938	0.0671178
uso1	0.0314894	0.0180511	1.74446	0.0810872	-0.00389125	0.0668701
metap2	0.0312941	0.017978	1.74069	0.081746	-0.00394323	0.0665315
maged1	0.0314266	0.0180686	1.73929	0.0819925	-0.00398849	0.0668417
ephx2	0.0314188	0.0181019	1.73566	0.0826331	-0.00406159	0.0668992
serpinb5	0.0306409	0.0177532	1.72594	0.0843673	-0.00415589	0.0654377
grk5	-0.0312358	0.0181362	-1.72229	0.0850261	-0.0667833	0.00431176
scrn1	0.0309197	0.0179893	1.71879	0.0856621	-0.00433982	0.0661792
sugt1	-0.0313991	0.0182878	-1.71695	0.0859976	-0.0672437	0.00444546
calcoco1	-0.0306839	0.0179257	-1.71173	0.0869554	-0.0658187	0.00445097
lto1	0.0305496	0.0180561	1.69193	0.0906682	-0.00484086	0.0659401
b4gat1	-0.0295047	0.0174417	-1.69161	0.0907282	-0.063691	0.00468163
tbl1x	-0.0308447	0.0182896	-1.68646	0.0917166	-0.0666929	0.00500357
cdkn2d	-0.0305312	0.0181463	-1.6825	0.0924804	-0.0660985	0.00503613
nell2	0.029507	0.0176217	1.67447	0.0940477	-0.00503212	0.0640461
stambp	0.0303359	0.0181357	1.67272	0.0943908	-0.00521053	0.0658824
src	-0.0299487	0.0179737	-1.66625	0.0956725	-0.0651776	0.00528032
proc	-0.0292573	0.0176249	-1.66	0.0969238	-0.0638027	0.00528806
cep43	0.0299627	0.0181181	1.65374	0.0981892	-0.00554943	0.0654748
kyat1	0.0298087	0.0180302	1.65327	0.0982851	-0.00553098	0.0651484
arid4b	0.0299201	0.0181601	1.64758	0.0994484	-0.00567418	0.0655144
tst	0.0297945	0.0182565	1.63199	0.10269	-0.00598884	0.0655777
tnr	-0.0287698	0.0176494	-1.63007	0.103096	-0.0633632	0.00582367
ctf1	0.0295392	0.0181609	1.62652	0.103847	-0.00605682	0.0651352
foxo3	0.0294074	0.0182079	1.61508	0.106301	-0.00628078	0.0650955
bcr	0.0290566	0.0180132	1.61308	0.106737	-0.00624972	0.064363
vps53	0.0291471	0.0181332	1.60739	0.107978	-0.00639454	0.0646887
tia1	0.029419	0.0183394	1.60414	0.108692	-0.0065268	0.0653648
atp6v1d	-0.0288053	0.0180129	-1.59915	0.109796	-0.0641111	0.00650049
prdx5	0.0283736	0.0178848	1.58647	0.112642	-0.00668106	0.0634283
ces3	0.0283892	0.0179237	1.58389	0.113228	-0.00674185	0.0635203
tgm2	-0.0282041	0.0178694	-1.57835	0.114495	-0.0632287	0.00682045
diablo	-0.028363	0.0180116	-1.57471	0.115333	-0.0636664	0.00694033
ccl28	0.0277982	0.0176635	1.57376	0.115551	-0.00682287	0.0624193
dctn6	0.0286765	0.0182882	1.56803	0.116882	-0.00716895	0.064522
cd69	0.0283837	0.0181267	1.56585	0.117393	-0.00714526	0.0639127
prtfdc1	-0.0283012	0.018267	-1.54931	0.121317	-0.0641051	0.00750274
l1cam	0.0270447	0.0175503	1.54098	0.12333	-0.00735445	0.0614438
map3k5	-0.0277483	0.0181734	-1.52687	0.126802	-0.0633687	0.00787201
fli1	0.0279283	0.0183006	1.52609	0.126996	-0.00794134	0.063798
gp6	0.0275551	0.0181338	1.51954	0.128635	-0.00798773	0.0630979
lyar	0.0271383	0.0181574	1.49462	0.135024	-0.00845071	0.0627273
ca11	-0.0272526	0.0182929	-1.4898	0.136286	-0.0631072	0.00860192
lrp1	0.0257517	0.017501	1.47144	0.141181	-0.00855082	0.0600543
vps37a	0.0262559	0.0180549	1.45423	0.145893	-0.00913226	0.0616441
itgb1bp1	0.0261114	0.0179805	1.45221	0.146453	-0.00913093	0.0613537
ece1	0.0259766	0.0180097	1.44237	0.149208	-0.00932303	0.0612762
hgs	0.0262358	0.018311	1.43279	0.151927	-0.00965435	0.062126
sparc	0.0258762	0.0180686	1.43211	0.152122	-0.00953884	0.0612913
mrpl46	0.025632	0.0180038	1.4237	0.154543	-0.00965608	0.0609201
cnpy2	0.0258313	0.0182025	1.41911	0.155877	-0.0098462	0.0615088
rabgap1l	0.0254842	0.017989	1.41666	0.156592	-0.00977478	0.0607432
hmox1	0.0251788	0.0177835	1.41586	0.156826	-0.00967731	0.060035
mesd	0.0253894	0.0180996	1.40276	0.160696	-0.0100863	0.0608651
rabepk	0.0256469	0.0183408	1.39835	0.162017	-0.0103017	0.0615954
atp6v1f	0.0251513	0.0180094	1.39657	0.162552	-0.0101476	0.0604503
ca13	-0.0254052	0.0182015	-1.39577	0.162792	-0.0610807	0.0102704
igfbp1	0.0240556	0.0175674	1.36933	0.170904	-0.010377	0.0584882
padi4	0.024848	0.0182167	1.36402	0.172569	-0.0108573	0.0605534
pdcd6	0.0246243	0.0181164	1.35923	0.174084	-0.0108844	0.0601331
fmr1	0.0241037	0.0177663	1.35671	0.174882	-0.0107188	0.0589263
vegfc	0.0242191	0.0178786	1.35464	0.175541	-0.0108235	0.0592616
stk24	0.0245195	0.0181176	1.35335	0.175951	-0.0109916	0.0600307
mavs	0.0247023	0.0182909	1.35053	0.176856	-0.0111484	0.060553
sult1a1	-0.0240937	0.0180011	-1.33845	0.180758	-0.0593764	0.0111891
was	-0.0239129	0.0178965	-1.33618	0.181499	-0.0589905	0.0111647
arnt	-0.02407	0.0180255	-1.33533	0.181777	-0.0594005	0.0112606
smarca2	0.0215571	0.016196	1.33101	0.183194	-0.0101876	0.0533018
usp8	0.0240647	0.0181995	1.32227	0.186086	-0.0116069	0.0597363
cope	0.023859	0.0181292	1.31606	0.188163	-0.0116747	0.0593928
dapp1	-0.023777	0.0181134	-1.31268	0.189301	-0.0592799	0.0117258
frzb	0.0232119	0.0177109	1.3106	0.190002	-0.011502	0.0579259
akt3	-0.0238465	0.0182156	-1.30913	0.1905	-0.0595496	0.0118566
ccl26	0.0232569	0.0178582	1.30231	0.192818	-0.0117456	0.0582595
nsfl1c	0.0232708	0.017869	1.3023	0.192821	-0.0117529	0.0582946
lamp2	0.0229531	0.0176332	1.3017	0.193029	-0.0116086	0.0575147
lhpp	0.0230459	0.0178469	1.29131	0.196604	-0.0119345	0.0580263
hebp1	0.0232558	0.0180637	1.28743	0.197952	-0.0121496	0.0586613
ghrl	0.0221602	0.0173251	1.27908	0.200879	-0.0117976	0.056118
kdr	-0.0227831	0.0178461	-1.27664	0.201737	-0.0577619	0.0121958
msra	0.0230116	0.0180419	1.27545	0.202157	-0.012351	0.0583743
lat	0.0229582	0.018004	1.27517	0.202257	-0.0123302	0.0582466
pdgfb	0.023038	0.0180703	1.27491	0.202349	-0.0123803	0.0584564
il13	0.022953	0.018139	1.26539	0.20574	-0.0126001	0.0585061
hspb1	0.0227442	0.0181838	1.25079	0.211018	-0.0128966	0.058385
arhgef12	0.022428	0.0180191	1.24467	0.213259	-0.0128901	0.057746
irak4	0.0221125	0.018077	1.22324	0.221247	-0.0133189	0.0575439
lsm1	-0.0222794	0.0182244	-1.22251	0.221524	-0.0579998	0.0134409
gh1	0.0206465	0.0171752	1.20211	0.229328	-0.0130174	0.0543103
pdgfa	0.0213229	0.0180188	1.18336	0.236673	-0.0139946	0.0566403
hbegf	0.0214024	0.0181088	1.18188	0.23726	-0.0140913	0.0568962
zbtb16	0.0214886	0.0182211	1.17933	0.238276	-0.0142253	0.0572024
rnf41	0.021319	0.0182866	1.16583	0.243692	-0.0145233	0.0571613
nfatc1	-0.0206497	0.017953	-1.15021	0.250064	-0.0558381	0.0145387
boc	0.0206271	0.0179517	1.14904	0.250548	-0.0145587	0.055813
tbcb	0.0208908	0.0181835	1.14889	0.250609	-0.0147493	0.056531
sirt2	0.0206139	0.0181597	1.13514	0.256323	-0.0149797	0.0562075
bgn	-0.0204436	0.0180471	-1.1328	0.257308	-0.0558165	0.0149292
rad23b	-0.019978	0.017667	-1.13081	0.258142	-0.0546058	0.0146498
il1a	0.0202861	0.0180386	1.1246	0.260768	-0.0150701	0.0556423
ppme1	-0.0201036	0.017938	-1.12072	0.262413	-0.0552627	0.0150555
impa1	-0.0201462	0.0180564	-1.11574	0.264541	-0.0555373	0.0152448
anxa4	-0.0201773	0.0181023	-1.11463	0.265017	-0.0556584	0.0153037
stx16	0.0203297	0.0183188	1.10978	0.267104	-0.0155756	0.056235
sf3b4	-0.0200359	0.0181467	-1.10411	0.269554	-0.055604	0.0155322
blvrb	0.0195845	0.0177879	1.101	0.270903	-0.0152803	0.0544494
pnliprp2	0.0197769	0.018114	1.0918	0.274928	-0.0157271	0.0552809
selplg	-0.0196256	0.0180064	-1.08992	0.275755	-0.0549186	0.0156675
gfod2	0.0197997	0.0184222	1.07478	0.282483	-0.0163084	0.0559078
ak1	0.0189399	0.0176759	1.07151	0.283949	-0.0157055	0.0535853
klk1	0.0195608	0.0182575	1.07138	0.284005	-0.0162245	0.0553461
cd84	0.0193581	0.0180796	1.07072	0.284304	-0.0160784	0.0547946
trim5	0.0191676	0.0180168	1.06388	0.287392	-0.0161458	0.0544811
rp2	0.0189866	0.0181113	1.04833	0.294494	-0.0165121	0.0544854
tp53inp1	-0.0188707	0.0180614	-1.0448	0.29612	-0.0542716	0.0165303
fkbp1b	-0.0186511	0.0178661	-1.04393	0.296523	-0.0536692	0.0163671
pmvk	-0.0188327	0.0183128	-1.02839	0.303773	-0.0547265	0.017061
chmp1a	-0.0181356	0.0181766	-0.997747	0.318409	-0.0537622	0.017491
rrm2b	0.0180526	0.018129	0.995782	0.319363	-0.0174809	0.0535861
tnfaip8	-0.0177367	0.0179878	-0.986045	0.324118	-0.0529933	0.0175198
chac2	0.0178697	0.018231	0.98018	0.327004	-0.0178637	0.0536031
decr1	0.0176364	0.0180762	0.975671	0.329234	-0.0177934	0.0530662
tbc1d23	-0.0173875	0.0180328	-0.964217	0.334944	-0.0527324	0.0179573
lpl	-0.0151087	0.0158004	-0.956219	0.338968	-0.046078	0.0158607
dsg4	0.0170592	0.0178741	0.954408	0.339884	-0.0179746	0.0520931
kifbp	0.0172038	0.0181238	0.949237	0.342506	-0.0183194	0.052727
fut8	0.0171991	0.018221	0.943919	0.345217	-0.0185146	0.0529129
rwdd1	0.0168749	0.0179965	0.937672	0.348419	-0.0183989	0.0521486
aoc1	0.0169987	0.0181618	0.935961	0.3493	-0.0185989	0.0525963
prkcq	-0.0166702	0.0179506	-0.928672	0.353065	-0.0518539	0.0185135
ambn	0.0167044	0.0180403	0.92595	0.354478	-0.0186551	0.0520639
inppl1	0.0166437	0.0180141	0.923927	0.355531	-0.0186644	0.0519518
vta1	-0.0164886	0.0179622	-0.917963	0.358644	-0.051695	0.0187178
ppcdc	0.0164653	0.0179767	0.915924	0.359713	-0.0187695	0.0517001
cracr2a	0.0166062	0.0182255	0.911155	0.36222	-0.0191163	0.0523287
fgf19	0.0161566	0.0180169	0.896745	0.369861	-0.0191571	0.0514702
htra2	0.0159566	0.0179863	0.887156	0.375001	-0.019297	0.0512103
crx	-0.0160628	0.0183024	-0.877632	0.380149	-0.051936	0.0198105
dok2	0.0158355	0.0180473	0.877448	0.380249	-0.0195376	0.0512087
sirt5	0.015744	0.018112	0.869257	0.384713	-0.0197561	0.0512441
clip2	0.0156373	0.0180521	0.86623	0.38637	-0.0197454	0.05102
hars1	0.0154607	0.0180059	0.858648	0.390541	-0.0198314	0.0507529
podxl	0.0152654	0.0178813	0.853706	0.393274	-0.0197825	0.0503132
cxcl12	-0.0150876	0.0177858	-0.848291	0.396282	-0.0499483	0.0197732
hagh	-0.0146968	0.0175345	-0.838162	0.401945	-0.049065	0.0196714
ica1	0.0149777	0.0181259	0.826314	0.408632	-0.0205497	0.0505051
cdc37	0.0147827	0.017928	0.824559	0.409628	-0.0203567	0.049922
stxbp3	0.0150313	0.0182397	0.824096	0.40989	-0.0207191	0.0507817
cd40lg	-0.0147857	0.018061	-0.818654	0.412989	-0.0501858	0.0206144
bank1	-0.0146731	0.0179801	-0.816075	0.414463	-0.0499146	0.0205684
lypd1	-0.0147985	0.0183184	-0.807847	0.419184	-0.0507032	0.0211062
plxdc1	0.0147261	0.0182454	0.807112	0.419607	-0.0210355	0.0504876
atp5if1	0.0143301	0.0179653	0.797657	0.425075	-0.0208823	0.0495425
atf2	0.0146115	0.0183226	0.797458	0.425191	-0.0213014	0.0505243
rgs8	0.0141776	0.0182114	0.778503	0.436278	-0.0215173	0.0498725
rilp	0.0139042	0.0180736	0.769311	0.441714	-0.0215205	0.0493289
tnfsf10	0.0137707	0.017953	0.767041	0.443062	-0.0214177	0.048959
mpig6b	-0.0138535	0.0180724	-0.766557	0.44335	-0.0492758	0.0215689
gstp1	0.013443	0.0177562	0.757087	0.449003	-0.0213598	0.0482458
ghrhr	0.013835	0.0183082	0.755668	0.449853	-0.0220498	0.0497197
mitd1	0.0136697	0.0181895	0.751516	0.452347	-0.0219823	0.0493217
crkl	0.013549	0.0180442	0.750878	0.452731	-0.0218182	0.0489161
maea	-0.013532	0.0180663	-0.749016	0.453853	-0.0489426	0.0218786
eif5a	0.0134473	0.0179575	0.74884	0.453959	-0.0217499	0.0486445
nub1	0.0134435	0.0181173	0.742024	0.458078	-0.022067	0.0489541
fadd	0.0133673	0.0180438	0.740821	0.458807	-0.0219992	0.0487337
dctn1	0.0132599	0.0179712	0.737839	0.460617	-0.0219643	0.048484
tbc1d5	0.0131952	0.0179572	0.734811	0.462459	-0.0220015	0.0483918
cxcl5	-0.0130588	0.0178039	-0.733478	0.463272	-0.047955	0.0218374
bach1	0.0131475	0.0179564	0.732192	0.464056	-0.0220475	0.0483426
birc2	0.0130598	0.0183202	0.712863	0.475935	-0.0228484	0.048968
kcnip4	-0.0129251	0.0181448	-0.712334	0.476263	-0.0484895	0.0226392
cep85	0.0128536	0.0181005	0.710126	0.477631	-0.022624	0.0483313
hpcal1	0.0126117	0.018015	0.700065	0.483891	-0.0226982	0.0479215
pik3ap1	-0.0125566	0.0180148	-0.697016	0.485797	-0.0478661	0.0227529
itgb1	0.011804	0.0171634	0.68774	0.491621	-0.0218369	0.0454448
dusp3	-0.012556	0.0183484	-0.684309	0.493784	-0.0485195	0.0234075
sestd1	-0.0122952	0.0181697	-0.676687	0.498609	-0.0479085	0.023318
map4k5	0.0120442	0.0181442	0.663802	0.506821	-0.0235191	0.0476074
mgmt	0.0120261	0.0181478	0.662671	0.507546	-0.0235443	0.0475964
itgb5	-0.0113744	0.0173647	-0.655032	0.512452	-0.0454098	0.0226609
foxo1	0.0117148	0.0180773	0.648038	0.516965	-0.0237172	0.0471468
atg4a	-0.0116518	0.0181187	-0.643083	0.520175	-0.0471651	0.0238614
med18	0.0116398	0.0182966	0.636172	0.524668	-0.0242221	0.0475017
plpbp	-0.0113978	0.0180289	-0.632193	0.527265	-0.046735	0.0239395
tacc3	-0.0114626	0.0181427	-0.631803	0.52752	-0.0470228	0.0240976
fcn2	0.011296	0.0180369	0.626273	0.53114	-0.0240568	0.0466489
myo9b	0.0111854	0.0180455	0.619843	0.535365	-0.0241844	0.0465551
hk2	0.0110011	0.01784	0.616654	0.537467	-0.0239659	0.0459682
cd34	0.0108808	0.0178094	0.610955	0.541233	-0.0240262	0.0457878
ankrd54	-0.0110971	0.0182133	-0.609284	0.54234	-0.0467958	0.0246016
metap1	-0.010912	0.0180479	-0.604614	0.54544	-0.0462866	0.0244625
rab6b	-0.0105432	0.017785	-0.592812	0.553311	-0.0454023	0.024316
nck2	0.0105404	0.0180251	0.584766	0.558709	-0.0247892	0.0458701
fxyd5	0.0104487	0.0181719	0.574993	0.5653	-0.0251688	0.0460663
btc	0.010531	0.0183209	0.574811	0.565423	-0.0253785	0.0464406
il4	0.0102093	0.0178806	0.570967	0.568025	-0.0248374	0.0452559
irag2	0.010214	0.0180607	0.565539	0.571711	-0.0251855	0.0456136
pappa	-0.00964283	0.0171649	-0.561777	0.574271	-0.0432865	0.0240008
tpt1	-0.00954301	0.0181253	-0.526501	0.598543	-0.0450692	0.0259832
gp2	0.00938196	0.0180108	0.520906	0.602435	-0.0259198	0.0446838
ahsp	0.00890937	0.0174074	0.511814	0.608785	-0.0252097	0.0430285
lypd3	0.00917032	0.017969	0.51034	0.609817	-0.0260496	0.0443902
cct5	0.00930591	0.0182631	0.509546	0.610373	-0.0264904	0.0451022
cntn4	-0.00886021	0.0175878	-0.50377	0.614426	-0.0433328	0.0256124
tshb	-0.00904733	0.0181185	-0.499342	0.617542	-0.0445601	0.0264655
gne	0.00905221	0.0182245	0.496705	0.6194	-0.0266684	0.0447728
ca1	0.00876454	0.0178066	0.492208	0.622575	-0.0261369	0.043666
ncln	-0.00886988	0.0182248	-0.486692	0.62648	-0.0445912	0.0268514
esm1	0.00859955	0.0178794	0.480974	0.630538	-0.0264447	0.0436438
ivd	-0.00855347	0.0181021	-0.472513	0.636564	-0.0440342	0.0269272
il7	-0.00856901	0.0181461	-0.472224	0.63677	-0.0441359	0.0269979
bpifb1	-0.00818704	0.017603	-0.465093	0.641868	-0.0426895	0.0263154
wasf3	-0.00821059	0.0177816	-0.461747	0.644265	-0.043063	0.0266418
ikbkg	-0.0082648	0.0179956	-0.459268	0.646045	-0.0435367	0.0270071
casp2	0.00821394	0.0179815	0.456799	0.647819	-0.0270304	0.0434583
hsp90b1	0.00839153	0.0183983	0.456104	0.648318	-0.0276697	0.0444528
cradd	-0.00804062	0.0181987	-0.441823	0.65862	-0.0437107	0.0276295
traf2	-0.00781155	0.0179277	-0.435724	0.663039	-0.0429505	0.0273274
gbp4	0.00792191	0.0182886	0.433161	0.664901	-0.0279244	0.0437682
serpinb9	0.007826	0.0180736	0.433008	0.665012	-0.0275988	0.0432508
stk4	0.00774413	0.0180114	0.429956	0.66723	-0.0275588	0.0430471
cxcl3	-0.00771789	0.018116	-0.426025	0.670092	-0.0432259	0.0277901
ubac1	-0.00760515	0.0178632	-0.425743	0.670298	-0.0426177	0.0274074
rab37	-0.0076896	0.0181601	-0.423433	0.671982	-0.043284	0.0279048
glt8d2	-0.00772547	0.0182525	-0.423255	0.672112	-0.043501	0.02805
anxa3	0.00760002	0.018059	0.420844	0.673872	-0.0277962	0.0429962
axin1	0.00743596	0.0179764	0.413651	0.679132	-0.0277984	0.0426703
casp8	0.00732827	0.0178001	0.411698	0.680563	-0.0275604	0.042217
arhgap25	-0.00742803	0.0182181	-0.407729	0.683475	-0.043136	0.0282799
cnst	0.00717334	0.017869	0.401441	0.688098	-0.0278504	0.0421971
ctsf	-0.00703007	0.017529	-0.401054	0.688383	-0.0413874	0.0273273
dbnl	0.00718941	0.0180375	0.398582	0.690204	-0.0281646	0.0425434
dgkz	0.0070978	0.0179368	0.395711	0.69232	-0.0280589	0.0422545
fuca1	0.00711806	0.0179982	0.395487	0.692486	-0.028159	0.0423951
psmd9	0.00708852	0.0180415	0.392901	0.694395	-0.0282733	0.0424504
ikzf2	-0.00713321	0.0183413	-0.388916	0.697341	-0.0430827	0.0288162
dnph1	-0.00694677	0.0179178	-0.387702	0.698239	-0.0420662	0.0281726
eno1	0.00693123	0.018075	0.383471	0.701373	-0.0284963	0.0423588
stat5b	-0.00684617	0.0181276	-0.377666	0.705681	-0.0423768	0.0286844
plxnb3	0.00678535	0.0180624	0.375661	0.707171	-0.0286175	0.0421882
pvalb	0.00677396	0.0181378	0.373471	0.7088	-0.0287767	0.0423246
eif4b	-0.00619392	0.0178458	-0.34708	0.728533	-0.0411722	0.0287844
il1rl2	0.00585746	0.0174266	0.336121	0.736782	-0.0282993	0.0400142
cntn2	0.00561678	0.01759	0.319316	0.749489	-0.0288602	0.0400938
crhr1	-0.00576174	0.0181505	-0.317443	0.750909	-0.0413372	0.0298137
mzt1	0.00546542	0.018186	0.300529	0.763776	-0.0301797	0.0411105
tcl1b	0.00524426	0.0182132	0.287938	0.773396	-0.0304541	0.0409427
gys1	0.00519721	0.0182591	0.284637	0.775924	-0.0305912	0.0409856
psma1	-0.00501775	0.0181902	-0.275849	0.782665	-0.0406711	0.0306356
duox2	-0.00493631	0.0182508	-0.27047	0.7868	-0.0407085	0.0308359
pla2g4a	-0.00480905	0.0180721	-0.266104	0.790161	-0.0402308	0.0306127
dnajb8	-0.0047556	0.0182333	-0.260819	0.794233	-0.0404935	0.0309823
gopc	0.00470898	0.0181071	0.260062	0.794817	-0.0307815	0.0401995
scarb1	0.00472655	0.0182788	0.25858	0.795961	-0.0311005	0.0405536
carhsp1	0.00459195	0.0180277	0.254717	0.798943	-0.0307428	0.0399268
casp3	-0.0044474	0.0179659	-0.247547	0.804486	-0.0396611	0.0307663
lhb	0.00432503	0.0176524	0.245011	0.806449	-0.0302742	0.0389243
bin2	-0.00433203	0.0178938	-0.242097	0.808706	-0.0394043	0.0307403
il11	0.0043366	0.0181914	0.238388	0.811582	-0.0313191	0.0399923
pdp1	0.00424078	0.0182356	0.232555	0.816109	-0.0315016	0.0399832
entpd2	0.00417429	0.0182776	0.228383	0.81935	-0.0316503	0.0399989
grap2	0.00411722	0.0180622	0.227947	0.819689	-0.0312852	0.0395196
pfkfb2	-0.0040074	0.0180955	-0.221458	0.824737	-0.0394751	0.0314603
cert	0.00393475	0.0180848	0.217573	0.827763	-0.031512	0.0393815
scp2	-0.00396644	0.0182711	-0.217088	0.828141	-0.0397783	0.0318454
il2	0.00381298	0.0177887	0.214348	0.830277	-0.0310535	0.0386794
pten	0.00379322	0.0178368	0.212663	0.831591	-0.0311675	0.0387539
klb	-0.00364953	0.018239	-0.200095	0.841408	-0.0393986	0.0320995
ntf3	-0.0032138	0.0180226	-0.178321	0.858472	-0.0385386	0.0321109
manf	-0.00302551	0.0180705	-0.167428	0.867034	-0.0384443	0.0323933
snap23	0.00289297	0.0180555	0.160227	0.872703	-0.0324963	0.0382822
cep164	0.00285654	0.018158	0.157316	0.874997	-0.0327338	0.0384469
wasf1	0.00281109	0.0181266	0.155081	0.876759	-0.0327177	0.0383398
gh2	-0.00280341	0.0183532	-0.152748	0.878598	-0.0387763	0.0331695
sh2b3	-0.00273554	0.0182969	-0.149508	0.881154	-0.0385981	0.033127
vash1	0.00237982	0.0179111	0.132868	0.894298	-0.0327265	0.0374861
skap2	-0.00238637	0.0179922	-0.132634	0.894484	-0.0376516	0.0328788
pklr	-0.00220156	0.0180706	-0.121831	0.903034	-0.0376205	0.0332174
rangap1	-0.00218925	0.0180785	-0.121097	0.903615	-0.0376236	0.0332451
erbin	0.00186613	0.0181608	0.102756	0.918157	-0.0337296	0.0374619
tank	0.00152628	0.0180749	0.0844421	0.932705	-0.0339011	0.0369537
mif	0.00148636	0.0180906	0.0821621	0.934518	-0.0339717	0.0369444
ruvbl1	0.00150608	0.0183872	0.0819092	0.934719	-0.0345334	0.0375456
megf10	-0.0013241	0.0180644	-0.0732989	0.941569	-0.036731	0.0340828
eno2	-0.00127425	0.0180062	-0.0707672	0.943583	-0.036567	0.0340185
il5	-0.000989576	0.018201	-0.0543694	0.956641	-0.036664	0.0346849
drg2	-0.000927374	0.0180979	-0.0512421	0.959133	-0.0363998	0.034545
tslp	0.00086088	0.018234	0.0472129	0.962344	-0.0348783	0.0366001
wwp2	-0.000732889	0.0181113	-0.0404658	0.967722	-0.0362316	0.0347658
tjap1	0.00068617	0.0179202	0.0382903	0.969456	-0.0344379	0.0358103
atp5po	-0.000629982	0.0181159	-0.0347752	0.972259	-0.0361376	0.0348777
galnt7	0.000590853	0.0178968	0.0330144	0.973663	-0.0344875	0.0356692
plxna4	-0.000520557	0.0180867	-0.0287811	0.977039	-0.0359711	0.03493
