# Supplementary material for: Ribosomal DNA copy number variation associates with hematological profiles and renal function in the UK Biobank
Source: Cell Genom. 2024 May 14;4(6):100562. doi: 10.1016/j.xgen.2024.100562 (PMC11228893; doi:10.1016/j.xgen.2024.100562)
Supplement: Table S14. Results of association analyses between first-release OLink proteome NXP values and Lipoprotein A in White British UKB participants, related to Figure 4 [file mmc15.xlsx]

## Sheet: S14 - OLink Lipoprotein A
Table S14 - Results of association analyses between first-release OLink proteome NXP values and Lipoprotein A in white British UKB participants; Related to Figure 4
protein	estimate	std.error	statistic	p.value	conf.low	conf.high
agrp	0.0759333	0.00578923	13.1163	3.48546e-39	0.0645861	0.0872805
ccn1	0.0741883	0.00586445	12.6505	1.41291e-36	0.0626937	0.085683
ccl27	0.0705405	0.00564559	12.4948	9.99732e-36	0.0594749	0.0816062
npy	0.0584322	0.00589081	9.91921	3.75847e-23	0.0468859	0.0699784
smoc1	0.0492841	0.00555693	8.86894	7.82457e-19	0.0383922	0.060176
defb4a_defb4b	0.0497641	0.005713	8.71067	3.19246e-18	0.0385663	0.0609619
cxcl13	0.0481263	0.00594858	8.09038	6.19241e-16	0.0364667	0.0597858
ccl23	0.0474794	0.00588765	8.06423	7.67045e-16	0.0359393	0.0590195
pla2g7	0.0435134	0.00580381	7.49739	6.70901e-14	0.0321377	0.0548892
pamr1	0.0431983	0.00587649	7.35104	2.02236e-13	0.0316801	0.0547165
gpr37	0.0430422	0.0058933	7.30357	2.88094e-13	0.031491	0.0545933
chrdl1	0.037454	0.0052563	7.12553	1.06266e-12	0.0271513	0.0477566
crh	0.0426185	0.00610379	6.9823	2.97257e-12	0.0306547	0.0545823
rtbdn	0.0407919	0.00592442	6.88539	5.88926e-12	0.0291798	0.0524041
ghrl	0.0392905	0.0057518	6.83098	8.61165e-12	0.0280166	0.0505643
tnfrsf12a	0.0376311	0.00559285	6.72842	1.74916e-11	0.0266688	0.0485934
ccl22	0.038294	0.00587965	6.51298	7.49791e-11	0.0267696	0.0498185
padi4	0.0387201	0.0060235	6.42817	1.31349e-10	0.0269137	0.0505265
cd4	0.0381813	0.00596148	6.40466	1.53183e-10	0.0264964	0.0498661
prdx1	-0.0366854	0.00581241	-6.31157	2.80621e-10	-0.0480781	-0.0252928
c4bpb	0.035172	0.00577393	6.09151	1.13351e-09	0.0238548	0.0464892
ccn5	0.0315258	0.00536126	5.88029	4.14356e-09	0.0210174	0.0420341
tfpi	0.0332282	0.00577924	5.74957	9.04325e-09	0.0219005	0.0445558
ccl16	0.0328309	0.00571221	5.74749	9.15371e-09	0.0216346	0.0440271
pla2g10	0.0334988	0.00594993	5.63012	1.81876e-08	0.0218367	0.045161
ncs1	0.0304123	0.00543026	5.60053	2.15749e-08	0.0197687	0.0410559
mln	0.0313228	0.00568496	5.50977	3.62565e-08	0.02018	0.0424657
b4galt1	0.031098	0.00578781	5.37301	7.80669e-08	0.0197536	0.0424424
sost	0.0297711	0.00554324	5.37071	7.90752e-08	0.0189061	0.0406361
cxcl17	0.0286861	0.00535269	5.3592	8.42673e-08	0.0181946	0.0391777
smpdl3a	-0.0321613	0.00601698	-5.34509	9.11024e-08	-0.0439549	-0.0203677
prdx6	-0.0310341	0.00585199	-5.30316	1.14697e-07	-0.0425043	-0.0195639
cd14	0.0310423	0.00587036	5.28797	1.24655e-07	0.0195361	0.0425485
tnfrsf6b	0.030744	0.00588783	5.22162	1.78686e-07	0.0192035	0.0422845
crip2	0.029549	0.0056679	5.21339	1.86787e-07	0.0184396	0.0406583
adamts15	0.0311538	0.00598642	5.20407	1.96395e-07	0.0194201	0.0428874
smad5	0.0299124	0.00581935	5.14016	2.76413e-07	0.0185062	0.0413186
krt5	0.0294648	0.00573625	5.1366	2.81737e-07	0.0182215	0.0407082
apoh	-0.0300667	0.00592194	-5.07717	3.85633e-07	-0.041674	-0.0184594
reg4	0.0291264	0.0057376	5.07642	3.87162e-07	0.0178805	0.0403724
gcg	0.0306648	0.00604242	5.07491	3.90291e-07	0.0188213	0.0425082
rarres2	0.0299275	0.00590409	5.06894	4.02649e-07	0.0183552	0.0414998
lgals9	0.0286362	0.00573171	4.99609	5.88678e-07	0.0174017	0.0398706
mmp12	0.0276037	0.00556843	4.95719	7.19518e-07	0.0166893	0.0385181
ccl17	0.0292842	0.00602342	4.86172	1.17025e-06	0.0174779	0.0410904
col18a1	0.0275059	0.00568053	4.84213	1.29156e-06	0.0163718	0.0386401
vwc2	0.0278984	0.00582032	4.79328	1.64957e-06	0.0164903	0.0393065
kitlg	0.0282353	0.00593235	4.75955	1.95029e-06	0.0166076	0.039863
fis1	0.0282321	0.00603871	4.67519	2.95097e-06	0.0163959	0.0400683
gnly	0.0273139	0.0059717	4.57388	4.80886e-06	0.015609	0.0390187
lefty2	0.0255263	0.00560569	4.55364	5.29529e-06	0.0145389	0.0365138
hspb6	0.0241388	0.00530487	4.55031	5.37973e-06	0.013741	0.0345366
clul1	-0.0261018	0.00579492	-4.50426	6.68839e-06	-0.0374601	-0.0147435
smoc2	0.0251704	0.00559333	4.50007	6.82107e-06	0.0142072	0.0361336
lgals3	0.0255731	0.00572922	4.46362	8.09094e-06	0.0143435	0.0368026
colec12	0.0242168	0.00555579	4.35883	1.31239e-05	0.0133271	0.0351064
lilrb4	0.0250236	0.00584397	4.28195	1.85915e-05	0.0135691	0.036478
mzb1	0.0255246	0.00596347	4.28015	1.87403e-05	0.0138359	0.0372133
tinagl1	0.0246979	0.00578519	4.26917	1.96871e-05	0.0133587	0.0360372
glb1	-0.0244369	0.00575487	-4.2463	2.18063e-05	-0.0357167	-0.013157
vcan	0.0246859	0.0058852	4.19457	2.74253e-05	0.0131506	0.0362212
lgals4	0.0240616	0.00575052	4.18424	2.87017e-05	0.0127903	0.0353329
npdc1	0.0237748	0.00569409	4.17534	2.98474e-05	0.012614	0.0349355
calca	0.0207344	0.00497749	4.16563	3.11464e-05	0.0109782	0.0304905
fut3_fut5	0.0240949	0.0057852	4.16493	3.12402e-05	0.0127557	0.0354342
cxcl10	0.0239875	0.00576537	4.16062	3.18357e-05	0.0126871	0.0352879
spon2	-0.0243182	0.00586863	-4.14376	3.42696e-05	-0.035821	-0.0128154
csf1	0.0245367	0.0059244	4.14163	3.45881e-05	0.0129246	0.0361488
ptprf	0.0239328	0.00578177	4.13935	3.49332e-05	0.0126002	0.0352653
vat1	0.0245245	0.00594302	4.1266	3.69267e-05	0.0128758	0.0361731
prok1	0.0180328	0.00437504	4.12175	3.77133e-05	0.0094575	0.0266081
psrc1	0.0248997	0.00608728	4.09044	4.31827e-05	0.0129683	0.0368311
cxcl12	0.0242389	0.00592685	4.08967	4.33252e-05	0.0126219	0.0358558
igfbp4	0.0228898	0.00561446	4.07695	4.57626e-05	0.0118852	0.0338945
mfap5	0.0231474	0.00581165	3.98293	6.82473e-05	0.0117562	0.0345385
klk10	0.0234654	0.00596966	3.93078	8.48822e-05	0.0117646	0.0351663
il16	0.0229337	0.00586641	3.90933	9.27735e-05	0.0114353	0.0344322
ang	0.0225159	0.00577984	3.89559	9.81967e-05	0.0111871	0.0338447
megf10	0.0234289	0.00602158	3.89082	0.000100147	0.0116263	0.0352315
hyou1	0.022617	0.00593538	3.81054	0.000138966	0.0109834	0.0342507
prelp	0.0216684	0.00570863	3.79573	0.00014753	0.0104792	0.0328576
marco	0.0222901	0.00588413	3.78818	0.000152085	0.0107569	0.0338233
agr3	-0.0227992	0.00603785	-3.77604	0.000159689	-0.0346337	-0.0109647
lgals7_lgals7b	0.0217759	0.00576738	3.7757	0.000159902	0.0104715	0.0330802
spon1	0.0212072	0.00561909	3.77414	0.000160903	0.0101935	0.0322209
bpifb1	0.0220204	0.0058803	3.74477	0.00018093	0.0104947	0.0335461
angptl4	0.0221314	0.00592488	3.73534	0.000187846	0.0105184	0.0337445
crim1	0.0213092	0.00573211	3.71752	0.000201591	0.010074	0.0325444
angptl2	0.021972	0.00593549	3.7018	0.000214496	0.0103381	0.0336059
itih3	0.0206344	0.00558863	3.69221	0.000222748	0.00968039	0.0315884
tmprss15	-0.0222819	0.00604009	-3.68901	0.00022557	-0.0341208	-0.0104431
scara5	0.0203	0.00556482	3.64791	0.000264875	0.00939263	0.0312073
thy1	0.0212127	0.00582641	3.64078	0.000272313	0.00979262	0.0326327
ccdc80	0.0197009	0.00542096	3.6342	0.000279356	0.00907551	0.0303262
frzb	0.0216046	0.00594978	3.63116	0.000282671	0.00994274	0.0332665
st6gal1	0.0210939	0.0058371	3.61377	0.00030232	0.00965291	0.0325349
tnfrsf13b	0.0213548	0.00594437	3.59245	0.000328166	0.00970356	0.0330061
sema3f	0.0210612	0.0058708	3.58745	0.000334512	0.00955415	0.0325683
lilra5	0.0213511	0.00596979	3.57653	0.000348798	0.00965001	0.0330522
gdf2	0.0200223	0.00562034	3.56247	0.000368009	0.00900614	0.0310384
cst3	0.0196127	0.00555237	3.53232	0.000412615	0.00872981	0.0304957
rnase3	0.0212625	0.00602799	3.5273	0.000420519	0.00944735	0.0330777
sult1a1	-0.0211966	0.00602834	-3.51616	0.000438548	-0.0330125	-0.00938075
tafa5	0.0204902	0.00589293	3.47708	0.000507707	0.00893974	0.0320407
relt	0.0187343	0.00542929	3.4506	0.000560184	0.00809264	0.029376
csf3	0.0205489	0.00603753	3.40354	0.000666174	0.00871507	0.0323828
pam	0.0201211	0.00591853	3.39968	0.000675615	0.00852049	0.0317217
gdnf	0.0199657	0.00588611	3.39201	0.000694835	0.00842864	0.0315028
stc1	0.0196282	0.00583636	3.36309	0.000771805	0.00818866	0.0310678
rgmb	0.0192741	0.00579016	3.32877	0.000873444	0.00792513	0.0306232
dpt	0.0183983	0.00552708	3.32876	0.000873494	0.00756495	0.0292317
il6	0.0197192	0.00593163	3.32442	0.000887198	0.00809294	0.0313455
cd300e	0.0191856	0.00578319	3.31747	0.000909557	0.00785021	0.0305209
tgfbr3	0.0194298	0.00587282	3.30842	0.000939432	0.00791876	0.0309408
tnfsf10	0.0197558	0.00597811	3.30469	0.000952039	0.0080384	0.0314732
il17d	0.0189338	0.00574474	3.29584	0.00098255	0.00767377	0.0301938
egfl7	0.0195793	0.00595057	3.29032	0.00100205	0.00791583	0.0312427
dnajb1	0.0196174	0.00602746	3.25467	0.00113664	0.00780327	0.0314316
cd207	0.0199383	0.00613091	3.25209	0.00114703	0.00792136	0.0319552
mmp3	-0.0151105	0.0046621	-3.24113	0.00119202	-0.0242484	-0.0059725
phospho1	0.0186408	0.00578229	3.22379	0.00126659	0.00730727	0.0299744
nos3	0.0191529	0.00595896	3.21413	0.00130996	0.00747301	0.0308328
cdon	0.019072	0.0059395	3.21104	0.00132408	0.00743026	0.0307137
s100a4	0.0190941	0.00597706	3.19457	0.001402	0.00737879	0.0308095
epha10	0.0194746	0.00609771	3.19375	0.00140604	0.00752271	0.0314264
ambp	0.0180324	0.00566575	3.1827	0.00146071	0.00692724	0.0291376
scg3	0.0187684	0.00591536	3.17282	0.00151136	0.00717394	0.0303628
selplg	-0.0189663	0.0059791	-3.1721	0.0015151	-0.0306857	-0.00724696
nme3	0.0187741	0.00595116	3.1547	0.00160837	0.00710956	0.0304387
lrp11	0.0183079	0.00584764	3.13082	0.00174505	0.00684623	0.0297696
msr1	0.0175323	0.00561548	3.12214	0.00179726	0.00652571	0.028539
b4gat1	0.0181955	0.00583025	3.12088	0.00180502	0.00676791	0.0296231
mad1l1	0.0182473	0.00586891	3.10914	0.00187831	0.00674388	0.0297506
cd38	0.0154603	0.00498014	3.10439	0.00190872	0.00569894	0.0252216
nrp2	0.0178539	0.0057621	3.0985	0.00194702	0.00655985	0.0291479
dtx3	0.0171834	0.00557616	3.08158	0.00206115	0.0062538	0.0281129
ptprn2	0.0184901	0.0060032	3.08004	0.00207181	0.00672352	0.0302567
dll1	0.0177867	0.00578267	3.07587	0.00210098	0.0064524	0.0291211
ccl8	0.0184513	0.0060098	3.07021	0.00214117	0.00667184	0.0302309
notch1	0.0178583	0.00581794	3.06952	0.00214611	0.00645484	0.0292618
pcsk9	0.0176999	0.00582279	3.03976	0.00236988	0.00628694	0.0291129
ces2	-0.0178918	0.00592075	-3.02188	0.00251442	-0.0294968	-0.00628685
ppy	0.0177967	0.00591081	3.01088	0.00260734	0.00621123	0.0293822
vsig4	0.0171566	0.00575643	2.98042	0.00288105	0.00587371	0.0284395
tnfrsf10b	0.0173181	0.00584575	2.96251	0.00305414	0.00586009	0.028776
ccl21	0.0178212	0.00601658	2.96201	0.00305899	0.00602838	0.029614
clec1a	0.0174987	0.00594835	2.94178	0.00326613	0.00583966	0.0291578
erp44	-0.0175845	0.00602535	-2.91842	0.00352097	-0.0293945	-0.00577452
ldlr	0.0174357	0.00599374	2.90898	0.00362902	0.00568764	0.0291837
cd74	0.0165614	0.00570654	2.90217	0.0037088	0.00537626	0.0277465
pcolce	0.0267128	0.00920645	2.90154	0.00372134	0.00866638	0.0447593
ntf3	0.0171819	0.00597494	2.87566	0.00403495	0.00547072	0.0288931
ccl20	0.0169241	0.00592885	2.85454	0.00431312	0.00530331	0.028545
ptgds	0.0161211	0.00565223	2.85216	0.00434559	0.00504242	0.0271998
gpnmb	0.0170602	0.00598517	2.85042	0.00436959	0.00532897	0.0287915
ncam1	0.016237	0.00571652	2.84036	0.00450959	0.00503231	0.0274416
dkk3	0.0161865	0.00570987	2.83482	0.00458854	0.00499481	0.0273781
ctsl	0.0163379	0.0057724	2.83035	0.00465312	0.00502372	0.0276521
klk14	0.0165221	0.00588439	2.80779	0.00499177	0.00498844	0.0280558
wnt9a	-0.015182	0.0054221	-2.80003	0.0051135	-0.0258096	-0.00455442
pla2g15	-0.0165844	0.00592458	-2.79926	0.00512558	-0.0281969	-0.00497196
mog	0.0161718	0.0057992	2.78863	0.00529682	0.00480509	0.0275385
ccl13	0.0165433	0.00594116	2.78453	0.00536427	0.00489834	0.0281883
folr2	0.0160582	0.00576744	2.78428	0.00536828	0.00475372	0.0273626
wfdc12	0.0152036	0.00546633	2.78132	0.00541757	0.00448932	0.0259179
serpinb8	0.0164498	0.00591909	2.7791	0.00545467	0.00484803	0.0280515
ca4	0.0166102	0.00597785	2.77862	0.00546275	0.00489329	0.0283271
plaur	0.0160633	0.00579637	2.77126	0.00558784	0.00470205	0.0274244
pla2g1b	0.0164692	0.00594329	2.77106	0.0055912	0.00482006	0.0281183
vps37a	0.0165377	0.0060513	2.73293	0.00628153	0.00467689	0.0283986
agr2	-0.0164983	0.00606376	-2.7208	0.00651662	-0.0283836	-0.004613
sez6l	0.0155428	0.00572509	2.71485	0.0066347	0.00432131	0.0267642
klk6	0.0160497	0.00591965	2.71127	0.00670686	0.00444694	0.0276526
smpd1	-0.015983	0.00590525	-2.70657	0.00680246	-0.0275576	-0.00440838
pag1	-0.0164812	0.00609284	-2.70501	0.00683448	-0.0284235	-0.00453894
apom	0.0158809	0.00587499	2.70313	0.00687326	0.00436558	0.0273962
s100a12	0.0161244	0.00600534	2.68502	0.00725708	0.00435366	0.0278952
eno1	-0.0162226	0.00605125	-2.68086	0.00734774	-0.0280833	-0.0043618
sparcl1	0.0158135	0.00590447	2.67823	0.00740565	0.00424047	0.0273866
ythdf3	0.0162086	0.00606887	2.67078	0.00757202	0.00431334	0.028104
cep20	0.0161331	0.00605515	2.66437	0.00771802	0.00426472	0.0280016
atp6ap2	0.0162596	0.00612017	2.65672	0.00789533	0.00426369	0.0282554
pdcd6	-0.0160716	0.00606275	-2.65088	0.00803284	-0.0279549	-0.00418833
vta1	-0.0159222	0.00601159	-2.64858	0.00808767	-0.0277052	-0.00413917
f9	0.0153507	0.00582676	2.63452	0.00843042	0.00392997	0.0267715
lama4	0.0158121	0.00601798	2.62748	0.00860673	0.00401659	0.0276077
cd59	0.014937	0.0056867	2.62665	0.00862797	0.00379074	0.0260832
smad1	0.0157982	0.00607582	2.60017	0.00932283	0.00388926	0.0277071
pspn	0.0110973	0.00428538	2.58958	0.00961444	0.00269777	0.0194969
eif5a	-0.0155609	0.00601062	-2.5889	0.00963342	-0.027342	-0.00377978
matn3	0.0154737	0.00599252	2.58217	0.00982324	0.00372808	0.0272194
snap29	0.0154684	0.00599916	2.57844	0.00993006	0.00370979	0.0272271
gfra1	0.0147708	0.00574186	2.57247	0.0101028	0.00351644	0.0260251
hsd11b1	-0.0154419	0.00600347	-2.57216	0.010112	-0.027209	-0.00367477
il7r	-0.0154239	0.00601203	-2.5655	0.0103081	-0.0272077	-0.00363996
ltbp2	0.0129816	0.00506609	2.56245	0.0103989	0.00305182	0.0229114
ca3	0.0149693	0.00584536	2.56088	0.010446	0.00351208	0.0264265
vamp5	-0.01547	0.00607702	-2.54566	0.0109128	-0.0273813	-0.00355874
sftpa1	0.0155825	0.00613445	2.54016	0.0110859	0.00355863	0.0276063
xcl1	0.0151373	0.00597796	2.53219	0.0113409	0.00342021	0.0268544
bag3	0.015177	0.00599755	2.53053	0.0113948	0.00342146	0.0269325
ppm1a	-0.0151439	0.00600206	-2.52312	0.0116377	-0.0269083	-0.00337955
s100a11	0.0149494	0.0059454	2.51444	0.0119278	0.00329608	0.0266027
plat	0.0140613	0.00560092	2.51053	0.0120607	0.0030832	0.0250394
robo1	0.014844	0.0059198	2.50752	0.012164	0.00324091	0.0264471
il1rap	0.0148694	0.00593378	2.50589	0.0122203	0.00323886	0.0264999
cdhr5	0.0150809	0.00602668	2.50236	0.0123426	0.00326834	0.0268936
acan	0.0142359	0.0057012	2.497	0.012531	0.00306123	0.0254105
pdcd1lg2	-0.0149115	0.00598803	-2.49021	0.0127727	-0.0266483	-0.0031746
prss8	0.0137358	0.00553278	2.48261	0.0130483	0.00289122	0.0245803
pgf	0.0131803	0.00532379	2.47573	0.0133024	0.00274537	0.0236152
psg1	0.0147409	0.00596375	2.47175	0.0134515	0.00305164	0.0264302
thbs2	-0.0145741	0.00595853	-2.44592	0.0144546	-0.0262531	-0.00289506
ctsc	-0.0138167	0.00566238	-2.44008	0.0146903	-0.0249152	-0.00271812
tnfrsf1a	0.0139953	0.00574816	2.43475	0.0149086	0.00272863	0.025262
crlf1	0.0141285	0.00582332	2.42619	0.0152646	0.0027145	0.0255425
galnt2	0.0141968	0.00585611	2.42427	0.0153457	0.00271851	0.0256751
prl	0.0143091	0.00592014	2.41703	0.0156544	0.00270536	0.0259129
mgll	0.0145461	0.00604921	2.40464	0.0161952	0.00268938	0.0264029
crhbp	0.0141592	0.00589543	2.40172	0.0163248	0.00260384	0.0257145
lilra2	0.0141715	0.00591191	2.3971	0.016532	0.00258381	0.0257591
xg	0.0110928	0.00462994	2.39589	0.0165868	0.0020179	0.0201677
prcp	-0.0137876	0.00578567	-2.38306	0.017176	-0.0251278	-0.00244741
tgfa	0.0142949	0.00600482	2.38057	0.0172928	0.00252513	0.0260647
rarres1	0.0143484	0.00603099	2.37912	0.0173611	0.00252739	0.0261695
lair1	0.0136097	0.00572271	2.37819	0.0174046	0.0023929	0.0248265
ifngr1	0.0138935	0.00585424	2.37325	0.0176394	0.00241894	0.0253682
parp1	0.0142	0.00598631	2.37208	0.0176951	0.00246654	0.0259335
nppc	0.0123988	0.00527041	2.35252	0.0186537	0.00206848	0.022729
podxl2	0.0139976	0.00596439	2.34686	0.0189393	0.0023071	0.0256881
lgals1	0.0136713	0.00583449	2.3432	0.0191266	0.00223545	0.0251072
vwa1	0.0139128	0.00594278	2.34113	0.0192326	0.00226467	0.025561
kit	0.0135626	0.00582449	2.32854	0.0198907	0.00214626	0.0249789
cxcl16	0.013581	0.00585938	2.31782	0.0204665	0.0020963	0.0250657
comp	0.0133755	0.00577539	2.31595	0.0205686	0.00205543	0.0246955
prdx5	-0.0138557	0.0059934	-2.31182	0.0207949	-0.025603	-0.0021083
fgfbp1	-0.0134327	0.00584874	-2.29668	0.0216446	-0.0248965	-0.00196886
artn	0.0139631	0.00608094	2.29621	0.0216714	0.00204417	0.0258821
s100p	0.0135702	0.00593774	2.28541	0.0222964	0.00193191	0.0252085
cd209	-0.0137238	0.00600572	-2.28511	0.0223138	-0.0254953	-0.00195223
fstl3	0.0129446	0.00568027	2.27887	0.0226823	0.001811	0.0240783
sdc1	0.0131516	0.00578799	2.27222	0.0230813	0.0018068	0.0244963
lcn2	0.0135215	0.00599701	2.25471	0.0241597	0.00176705	0.025276
rangap1	-0.0136032	0.00603848	-2.25275	0.0242832	-0.0254389	-0.00176743
il2	0.0133914	0.00596076	2.2466	0.0246738	0.00170804	0.0250748
sncg	0.0129937	0.00579193	2.24341	0.0248782	0.00164122	0.0243462
stc2	0.0129743	0.00580569	2.23476	0.0254416	0.00159484	0.0243538
plin1	0.0134882	0.00603804	2.23386	0.0255005	0.00165327	0.025323
nomo1	0.0132791	0.00594583	2.23335	0.0255338	0.001625	0.0249333
adgrg1	-0.012569	0.0056331	-2.23127	0.0256714	-0.0236101	-0.0015278
ccl24	0.0132845	0.00596165	2.22832	0.025867	0.00159935	0.0249696
sftpa2	0.0135827	0.0061028	2.22566	0.0260455	0.00162093	0.0255446
adam8	0.013252	0.00599536	2.21037	0.0270876	0.00150077	0.0250032
ivd	-0.0133725	0.0060541	-2.20883	0.027195	-0.0252389	-0.00150612
clec4a	-0.0131415	0.00597433	-2.19967	0.0278388	-0.0248515	-0.00143156
uxs1	-0.0132319	0.00601861	-2.1985	0.027922	-0.0250287	-0.00143512
jam2	0.0125865	0.00573796	2.19355	0.0282764	0.00133979	0.0238332
carhsp1	0.0131732	0.00604362	2.17969	0.0292895	0.00132738	0.025019
fcrl5	0.0127254	0.0058389	2.17942	0.029309	0.00128087	0.0241699
rasa1	-0.0131406	0.00604182	-2.17495	0.0296428	-0.0249829	-0.00129835
ngf	-0.012952	0.00595824	-2.17379	0.0297293	-0.0246305	-0.00127352
itgb7	-0.0130642	0.00601147	-2.17321	0.029773	-0.024847	-0.0012814
ptprs	0.0128744	0.00592685	2.17221	0.0298481	0.00125746	0.0244913
dner	0.0128778	0.00592974	2.17172	0.0298852	0.00125516	0.0245004
creg1	-0.0129774	0.00598557	-2.16811	0.0301592	-0.0247094	-0.00124533
glrx	0.0130548	0.006034	2.16353	0.030509	0.0012278	0.0248817
qpct	0.012958	0.00599966	2.15979	0.0307976	0.00119837	0.0247177
cst7	0.0128908	0.00599101	2.15169	0.0314306	0.00114811	0.0246335
chl1	0.0129128	0.00600706	2.1496	0.0315955	0.00113864	0.0246869
myoc	0.0126346	0.00588123	2.14828	0.0317001	0.00110703	0.0241621
cxcl6	0.0127747	0.00602908	2.11885	0.0341118	0.000957439	0.024592
osm	0.0128325	0.00606368	2.1163	0.0343287	0.000947419	0.0247177
prtn3	0.0129973	0.00615204	2.11268	0.0346371	0.00093899	0.0250557
lilrb5	0.0127785	0.00605156	2.11161	0.0347289	0.000917172	0.0246399
bax	-0.0128886	0.00610679	-2.11053	0.0348222	-0.0248582	-0.000918917
gzmh	0.012494	0.00594304	2.10229	0.0355368	0.000845349	0.0241427
ctsd	-0.0125481	0.00597029	-2.10175	0.0355853	-0.0242502	-0.000845928
defa1_defa1b	0.0126247	0.00602139	2.09663	0.0360355	0.000822404	0.0244269
thpo	0.0126741	0.00605246	2.09404	0.0362661	0.00081093	0.0245372
pik3ip1	0.0118154	0.0056442	2.09337	0.0363257	0.000752456	0.0228783
cstb	0.0125049	0.00597734	2.09205	0.0364435	0.000788986	0.0242208
gas6	0.0122692	0.00587486	2.08843	0.0367683	0.000754213	0.0237843
eps8l2	0.0121406	0.00581814	2.08667	0.036927	0.000736705	0.0235444
il1rl2	-0.0121224	0.00581078	-2.08619	0.0369706	-0.0235118	-0.000732976
f7	0.0123221	0.00590881	2.08538	0.037044	0.000740549	0.0239037
ccl19	0.0125178	0.00600291	2.08528	0.037053	0.000751749	0.0242838
fst	0.0122701	0.00588837	2.08379	0.0371884	0.000728634	0.0238116
pvr	-0.0122845	0.00592901	-2.07193	0.0382816	-0.0239056	-0.000663316
fen1	0.012486	0.00605284	2.06283	0.0391383	0.000622105	0.0243499
il19	0.0124376	0.00602975	2.0627	0.0391504	0.000618961	0.0242562
chgb	0.0120532	0.00584345	2.06268	0.0391526	0.000599698	0.0235066
ace2	-0.0113101	0.00549743	-2.05735	0.0396623	-0.0220854	-0.000534885
casp1	0.0124716	0.00606268	2.05711	0.0396855	0.000588414	0.0243548
plau	0.0121439	0.00590413	2.05685	0.0397106	0.000571484	0.0237163
klk4	0.0116382	0.0056681	2.05328	0.0400554	0.000528407	0.0227479
gzma	0.0123116	0.00600353	2.05073	0.0403028	0.000544392	0.0240789
ntrk2	0.0118125	0.0057684	2.04779	0.0405903	0.000506103	0.0231188
ccl7	0.0121817	0.00597525	2.0387	0.0414902	0.000469915	0.0238935
sugt1	-0.012482	0.00612639	-2.03742	0.0416183	-0.02449	-0.000473953
clec14a	0.0118113	0.00580351	2.0352	0.0418403	0.000436132	0.0231865
cxcl5	0.0121315	0.00596348	2.0343	0.0419315	0.000442753	0.0238202
fabp6	0.0123427	0.00607469	2.03183	0.0421807	0.000436025	0.0242495
lbp	-0.0120479	0.00593719	-2.02923	0.0424444	-0.0236851	-0.000410739
pdcd5	0.0121796	0.00600911	2.02686	0.0426865	0.00040146	0.0239578
hmox1	-0.0120114	0.00592866	-2.02599	0.0427761	-0.0236319	-0.000390898
tcn2	-0.0118666	0.00587019	-2.0215	0.0432373	-0.0233725	-0.000360747
cd276	0.0118801	0.00588172	2.01983	0.0434104	0.000351625	0.0234086
crtac1	0.011351	0.00563788	2.01334	0.0440884	0.00030045	0.0224015
golm2	0.0119057	0.00592058	2.01091	0.0443451	0.0003011	0.0235104
tfpi2	0.0114717	0.00570552	2.01064	0.0443736	0.000288621	0.0226548
ly6d	0.0118746	0.00591424	2.0078	0.0446745	0.000282396	0.0234668
dctn2	-0.0118552	0.00591087	-2.00567	0.0449018	-0.0234409	-0.000269625
dkk1	0.0120797	0.00604023	1.99988	0.045523	0.000240586	0.0239189
clec5a	0.0115766	0.00578913	1.99972	0.0455409	0.000229622	0.0229236
lag3	0.0116706	0.00583663	1.99954	0.0455597	0.000230491	0.0231107
nrcam	0.0118404	0.00592181	1.99946	0.0455682	0.000233389	0.0234475
cd27	0.0116473	0.00583389	1.9965	0.04589	0.00021261	0.0230821
il12rb1	0.0117906	0.00591151	1.99452	0.0461053	0.00020376	0.0233775
bag6	0.0120114	0.00603225	1.9912	0.0464689	0.000187896	0.0238349
vegfa	0.0119459	0.00601008	1.98765	0.0468609	0.000165845	0.023726
hebp1	-0.0120101	0.00604403	-1.9871	0.0469219	-0.0238567	-0.000163455
eda2r	0.00946225	0.00476548	1.98558	0.04709	0.000121659	0.0188028
grn	0.0118523	0.00597121	1.98492	0.0471638	0.000148474	0.0235562
krt19	0.0116871	0.00589464	1.98266	0.0474158	0.000133253	0.0232409
ifnlr1	0.0119305	0.00601976	1.98189	0.0475013	0.000131482	0.0237295
ccl18	0.0116892	0.00589975	1.98131	0.0475671	0.000125392	0.023253
icam5	0.0119226	0.00602658	1.97833	0.0479012	0.000110176	0.023735
ggh	0.0120093	0.00607711	1.97615	0.0481478	9.78367e-05	0.0239208
klrd1	0.0115593	0.00585091	1.97564	0.0482057	9.1208e-05	0.0230274
ager	0.0117771	0.00596746	1.97355	0.0484426	8.0578e-05	0.0234736
epo	0.0119412	0.00605143	1.97329	0.0484729	8.00998e-05	0.0238023
dgkz	-0.0118613	0.00602081	-1.97005	0.0488425	-0.0236624	-6.02134e-05
col6a3	0.0113448	0.00576772	1.96695	0.0491986	3.98183e-05	0.0226499
tnf	0.0117097	0.00595373	1.96679	0.0492181	4.00943e-05	0.0233793
dsg2	-0.0113691	0.00581595	-1.95481	0.0506161	-0.0227686	3.04986e-05
pth1r	0.0117249	0.00600073	1.95391	0.0507224	-3.68669e-05	0.0234866
il6st	0.0113479	0.00582919	1.94674	0.0515758	-7.75747e-05	0.0227734
src	-0.0117233	0.00602439	-1.94597	0.0516691	-0.0235314	8.4854e-05
dctn6	-0.0119341	0.0061336	-1.94569	0.0517021	-0.0239563	8.80766e-05
epcam	-0.0116607	0.00599437	-1.94527	0.0517528	-0.0234099	8.86073e-05
clc	0.0116175	0.00597611	1.94399	0.0519064	-9.59583e-05	0.023331
mme	-0.0114581	0.00589751	-1.94286	0.0520432	-0.0230175	0.000101375
tyro3	0.0116305	0.00599483	1.94009	0.0523789	-0.000119653	0.0233807
tnfsf13	0.0109532	0.00565927	1.93545	0.052946	-0.000139252	0.0220457
fam3c	0.0110696	0.0057259	1.93324	0.0532167	-0.000153506	0.0222926
itga5	0.0113355	0.00586588	1.93245	0.0533145	-0.000161911	0.022833
folr3	0.0117175	0.0060696	1.93052	0.0535525	-0.000179227	0.0236142
arhgap1	-0.0116917	0.00610432	-1.91531	0.0554634	-0.0236565	0.000273113
scgb3a2	0.0113883	0.005955	1.9124	0.0558357	-0.000283775	0.0230604
agrn	0.0111095	0.00581559	1.9103	0.0561053	-0.00028934	0.0225084
ncan	0.0107212	0.00563004	1.90429	0.0568832	-0.000313947	0.0217564
cc2d1a	0.0114524	0.00602301	1.90145	0.0572544	-0.000352989	0.0232578
scg2	0.011274	0.00592928	1.90142	0.0572579	-0.000347657	0.0228957
timp4	0.0108106	0.00568568	1.90137	0.0572638	-0.000333629	0.0219548
rab6a	-0.0112316	0.00591001	-1.90044	0.0573862	-0.0228155	0.000352312
casp8	-0.0112944	0.00594363	-1.90026	0.0574102	-0.0229442	0.000355403
wif1	0.0112936	0.0059526	1.89725	0.0578049	-0.000373802	0.022961
il1rn	0.0113825	0.00600212	1.89642	0.0579155	-0.00038194	0.023147
ckap4	0.0111087	0.00585921	1.89594	0.0579788	-0.000375649	0.022593
nadk	0.0113001	0.00596136	1.89555	0.0580302	-0.000384518	0.0229846
chrdl2	0.0112521	0.00594433	1.89291	0.0583803	-0.000399102	0.0229033
thop1	0.0110478	0.00584167	1.8912	0.0586081	-0.000402197	0.0224978
layn	0.0107635	0.00569758	1.88914	0.0588833	-0.000404005	0.0219311
cdkn1a	0.0114045	0.00603698	1.88911	0.0588882	-0.000428292	0.0232373
zbtb17	0.0112571	0.00596202	1.88813	0.0590195	-0.000428813	0.0229429
osmr	0.0108563	0.00575188	1.88744	0.0591119	-0.000417654	0.0221303
ctrb1	0.0114138	0.00606211	1.88281	0.0597374	-0.00046827	0.0232958
tigar	-0.0113722	0.00604276	-1.88196	0.0598526	-0.0232164	0.00047191
rad23b	-0.0110771	0.00589205	-1.88001	0.0601181	-0.0226258	0.00047164
gne	-0.0114839	0.00611082	-1.87927	0.0602181	-0.0234614	0.000493629
cpe	-0.0113186	0.00602834	-1.87756	0.0604522	-0.0231344	0.000497292
cd2ap	0.0112021	0.00596671	1.87744	0.0604687	-0.000492925	0.0228972
bin2	-0.0112397	0.00598773	-1.87712	0.0605123	-0.022976	0.000496568
il1r2	-0.0111291	0.00592913	-1.87702	0.0605257	-0.0227505	0.000492287
masp1	-0.0112113	0.00597713	-1.87571	0.0607062	-0.0229268	0.000504138
cgref1	0.0111683	0.0059556	1.87526	0.0607674	-0.000504969	0.0228416
ssc5d	0.0109825	0.00587652	1.86888	0.0616497	-0.000535745	0.0225008
edar	-0.0113383	0.00606767	-1.86865	0.0616827	-0.0232313	0.000554611
nfasc	-0.0105476	0.0056452	-1.86841	0.061715	-0.0216125	0.000517305
met	0.0109305	0.00585167	1.86793	0.0617831	-0.000539085	0.0224001
mb	0.009833	0.00527362	1.86456	0.0622534	-0.000503566	0.0201696
ccl11	0.010728	0.00575479	1.86418	0.0623068	-0.0005517	0.0220076
vstm2l	-0.0112805	0.00605744	-1.86226	0.0625772	-0.0231534	0.000592366
pla2g2a	0.0109453	0.00587992	1.86148	0.062688	-0.000579623	0.0224703
ncln	-0.0113398	0.00609229	-1.86134	0.062707	-0.023281	0.00060138
wfikkn2	0.011175	0.00600954	1.85955	0.06296	-0.000603968	0.0229541
amy2b	0.0116091	0.00626032	1.85439	0.0636943	-0.000661484	0.0238797
ssb	0.0113147	0.00612075	1.84858	0.0645297	-0.000682304	0.0233117
tnfrsf21	0.0107644	0.005824	1.84829	0.0645712	-0.000650895	0.0221798
nos1	0.010563	0.00571837	1.84721	0.0647285	-0.000645306	0.0217713
cant1	0.0110293	0.00597265	1.84663	0.0648123	-0.000677452	0.022736
tnfrsf1b	0.0106722	0.0057844	1.845	0.0650487	-0.000665515	0.0220099
retn	0.0110968	0.00602789	1.84091	0.0656458	-0.000718179	0.0229118
megf9	0.0108384	0.00589257	1.83934	0.0658764	-0.000711312	0.0223882
fcar	0.0110983	0.00603876	1.83784	0.066097	-0.000738009	0.0229346
lamp3	0.0105302	0.00572984	1.83777	0.0661066	-0.000700629	0.0217609
ssc4d	0.0104902	0.00571362	1.83601	0.0663678	-0.000708751	0.0216892
ptprm	0.0108674	0.00594035	1.82942	0.0673471	-0.000775973	0.0225108
ankrd54	0.0111325	0.00608889	1.82833	0.0675119	-0.000802076	0.023067
fli1	0.0111816	0.00611717	1.8279	0.0675756	-0.000808399	0.0231716
fcrl2	0.0109542	0.00599728	1.82652	0.067783	-0.000800828	0.0227091
idua	-0.0107907	0.00592086	-1.8225	0.0683907	-0.0223959	0.000814441
clec4g	0.0109381	0.0060036	1.82193	0.068477	-0.000829241	0.0227055
ccl14	0.0108304	0.00595767	1.81789	0.0690923	-0.000846964	0.0225077
c2	0.0108336	0.00599465	1.80721	0.07074	-0.000916205	0.0225834
crisp2	-0.0093064	0.00515239	-1.80623	0.0708934	-0.0194053	0.000792545
podxl	0.0108066	0.00600629	1.79922	0.0719948	-0.000965992	0.0225793
sorcs2	0.0103174	0.00575875	1.7916	0.0732079	-0.000970061	0.0216048
msln	0.0105853	0.00591329	1.79009	0.0734513	-0.00100506	0.0221756
egfr	0.0102933	0.00575963	1.78715	0.0739238	-0.000995826	0.0215825
fabp4	0.00988747	0.00554735	1.78238	0.0746988	-0.000985617	0.0207606
efna1	0.0104729	0.00588237	1.78039	0.0750238	-0.00105685	0.0220026
fgfr2	-0.00996339	0.00562728	-1.77055	0.0766461	-0.0209931	0.00106635
wfdc2	0.00995092	0.00562134	1.7702	0.0767049	-0.00106722	0.0209691
dars1	-0.0106355	0.00604583	-1.75915	0.0785635	-0.0224857	0.00121462
cebpb	0.0105496	0.00600574	1.75658	0.0790005	-0.00122199	0.0223211
entpd5	0.0105254	0.00599458	1.75582	0.0791298	-0.00122426	0.0222751
lyn	-0.0106072	0.00606032	-1.75027	0.0800838	-0.0224857	0.00127137
glo1	0.010438	0.00597513	1.74691	0.0806642	-0.00127355	0.0221496
slitrk2	0.0102014	0.0058414	1.74639	0.0807541	-0.00124807	0.0216508
cxcl9	0.00981627	0.00562843	1.74405	0.0811617	-0.00121575	0.0208483
prss2	0.0104408	0.00599076	1.74281	0.0813781	-0.00130144	0.022183
cd302	0.00997324	0.00572267	1.74276	0.0813868	-0.00124348	0.02119
mnda	0.0103461	0.00598761	1.72792	0.084014	-0.00138991	0.0220821
ifnl1	-0.0104982	0.00610391	-1.71991	0.0854609	-0.0224621	0.00146583
adm	0.00959856	0.00558116	1.71981	0.0854775	-0.0013408	0.0205379
cndp1	0.0101928	0.00592706	1.7197	0.0854982	-0.00142457	0.0218101
myo9b	0.0103637	0.00602812	1.71922	0.0855853	-0.00145175	0.0221791
fcrl1	0.0102081	0.00595629	1.71384	0.0865701	-0.00146652	0.0218827
mansc1	0.0102194	0.00597018	1.71174	0.0869557	-0.00148245	0.0219213
vasn	0.0102045	0.00597684	1.70734	0.0877702	-0.00151042	0.0219194
angptl7	-0.0099143	0.00581831	-1.70398	0.0883958	-0.0213185	0.00148989
hla_e	0.00999086	0.00586484	1.70352	0.0884827	-0.00150453	0.0214863
dapp1	-0.0103414	0.00607938	-1.70106	0.0889427	-0.0222573	0.00157449
cd6	0.0100722	0.00592156	1.70094	0.0889664	-0.00153436	0.0216788
lep	0.00864263	0.00510235	1.69385	0.0903048	-0.00135824	0.0186435
cpm	-0.0098977	0.00584353	-1.69379	0.0903168	-0.0213513	0.00155591
gpa33	-0.0101557	0.00600193	-1.69207	0.0906437	-0.0219198	0.0016084
ceacam8	0.0100991	0.00597199	1.69107	0.0908342	-0.00160633	0.0218045
nudc	-0.010164	0.00601638	-1.6894	0.091155	-0.0219564	0.00162836
ctsh	0.0101703	0.00602103	1.68913	0.0912062	-0.00163123	0.0219718
blvrb	0.0100386	0.00594688	1.68804	0.0914151	-0.00161762	0.0216947
hspg2	0.00972207	0.00576087	1.68761	0.0914986	-0.00156953	0.0210137
tp53	-0.010094	0.00600333	-1.6814	0.0926966	-0.0218609	0.00167284
lilrb1	0.0098224	0.00588729	1.66841	0.0952461	-0.00171698	0.0213618
aplp1	0.00951401	0.00571493	1.66476	0.0959712	-0.00168754	0.0207156
tcl1b	-0.0101702	0.00611285	-1.66374	0.0961769	-0.0221517	0.00181134
ggt1	-0.00927553	0.00559335	-1.65831	0.0972657	-0.0202388	0.00168772
spp1	0.00957718	0.00577744	1.65769	0.097392	-0.00174688	0.0209013
serpina9	-0.00991226	0.00600031	-1.65196	0.098555	-0.0216732	0.00184867
tymp	-0.00996282	0.00605239	-1.6461	0.0997554	-0.0218258	0.00190017
il17f	0.0101076	0.00614295	1.6454	0.0998983	-0.00193287	0.0221481
kcnip4	-0.0100329	0.00612112	-1.63906	0.101212	-0.0220306	0.00196481
cd300lf	0.00982391	0.00600639	1.63558	0.10194	-0.00194892	0.0215967
blmh	0.0097639	0.00597703	1.63357	0.10236	-0.00195138	0.0214792
stk4	-0.0098356	0.00603126	-1.63077	0.10295	-0.0216572	0.00198597
ctso	0.00962017	0.00591775	1.62565	0.104037	-0.00197893	0.0212193
treml2	-0.00972216	0.00599022	-1.62301	0.1046	-0.0214633	0.00201897
c2cd2l	0.00992838	0.00612529	1.62088	0.105054	-0.00207751	0.0219343
agxt	-0.00963105	0.00594458	-1.62014	0.105214	-0.0212827	0.00202064
flt3	-0.0097837	0.00604848	-1.61755	0.105772	-0.0216391	0.00207165
cdh6	-0.00946953	0.0058897	-1.60781	0.107888	-0.0210136	0.00207457
snx9	-0.00966242	0.00601173	-1.60726	0.108009	-0.0214457	0.00212088
clec10a	0.00966896	0.00601601	1.6072	0.108021	-0.00212273	0.0214606
brk1	0.00965318	0.00600868	1.60654	0.108167	-0.00212414	0.0214305
omd	0.00931243	0.00580392	1.60451	0.108614	-0.00206355	0.0206884
wasf3	-0.00946217	0.00589822	-1.60424	0.108673	-0.021023	0.00209865
adamts13	0.00946101	0.00589917	1.60379	0.108772	-0.00210165	0.0210237
nptxr	0.00964016	0.00601877	1.60168	0.109237	-0.00215694	0.0214373
mzt1	-0.00970537	0.00606821	-1.59938	0.109749	-0.0215994	0.00218866
tnfrsf9	0.00928657	0.00582703	1.5937	0.111014	-0.00213472	0.0207079
igf1r	0.00929369	0.00585307	1.58783	0.112336	-0.00217863	0.020766
cdh1	-0.00952125	0.00600148	-1.58648	0.112642	-0.0212845	0.00224197
adgrb3	0.00955698	0.00602617	1.58591	0.112771	-0.00225463	0.0213686
cdsn	0.00945198	0.00596599	1.58431	0.113135	-0.00224167	0.0211456
mtpn	-0.00958576	0.00606002	-1.5818	0.113706	-0.0214637	0.0022922
tnfrsf11a	0.00917768	0.00580315	1.5815	0.113775	-0.00219679	0.0205522
scarb2	0.00884443	0.0056364	1.56916	0.116622	-0.00220321	0.0198921
mapk9	0.00935622	0.00597731	1.56529	0.117527	-0.00235961	0.021072
ctsb	-0.00936604	0.00601279	-1.55768	0.11932	-0.0211514	0.00241935
sfrp1	0.00891503	0.00572415	1.55744	0.119377	-0.0023046	0.0201347
psme1	0.00932991	0.00599057	1.55743	0.11938	-0.00241192	0.0210717
acp6	-0.0093716	0.00602202	-1.55622	0.119667	-0.0211751	0.00243187
mepe	0.00884951	0.00568671	1.55617	0.119679	-0.00229674	0.0199958
entpd2	-0.00940658	0.00604871	-1.55514	0.119925	-0.0212624	0.00244922
igfbp6	0.00810832	0.00522875	1.55072	0.120981	-0.00214029	0.0183569
il5ra	0.00932953	0.00603257	1.54653	0.121989	-0.00249461	0.0211537
fmnl1	0.00927755	0.00600067	1.54609	0.122096	-0.00248408	0.0210392
mdga1	0.00912399	0.00590449	1.54526	0.122295	-0.00244913	0.0206971
fes	0.00932674	0.00603828	1.5446	0.122454	-0.00250861	0.0211621
txndc15	0.00922103	0.00597529	1.54319	0.122796	-0.00249086	0.0209329
pecam1	0.00928397	0.00603111	1.53935	0.123731	-0.00253731	0.0211053
msmb	0.00866237	0.00564347	1.53494	0.124811	-0.00239912	0.0197239
mmp7	0.00831122	0.00545192	1.52446	0.127407	-0.00237485	0.0189973
amy2a	0.00939131	0.0061622	1.52402	0.127516	-0.00268695	0.0214696
mia	0.00909466	0.00599538	1.51694	0.129292	-0.0026566	0.0208459
duox2	0.00919909	0.00606799	1.516	0.129531	-0.00269449	0.0210927
hao1	-0.00883418	0.00583638	-1.51364	0.130128	-0.0202738	0.00260541
igfbp3	0.00864186	0.00571799	1.51134	0.130712	-0.0025657	0.0198494
kdr	0.0089909	0.00596485	1.50731	0.131742	-0.00270051	0.0206823
ebi3_il27	0.00881956	0.00585797	1.50557	0.13219	-0.00266236	0.0203015
ddx58	-0.00914805	0.00608874	-1.50245	0.132992	-0.0210823	0.00278622
dcbld2	-0.00850465	0.00568267	-1.4966	0.13451	-0.019643	0.00263366
dctpp1	0.0087237	0.00584739	1.4919	0.135737	-0.00273747	0.0201849
cblif	0.00880918	0.00592454	1.4869	0.137054	-0.00280322	0.0204216
tff3	0.00861833	0.00580064	1.48576	0.137355	-0.00275121	0.0199879
acy1	-0.00842975	0.00567473	-1.48549	0.137426	-0.0195525	0.00269302
cd34	0.00882569	0.00594743	1.48395	0.137834	-0.00283159	0.020483
mfge8	-0.00877872	0.0059508	-1.47522	0.140166	-0.0204426	0.00288515
fetub	0.00870591	0.0059095	1.4732	0.140707	-0.00287702	0.0202888
itgam	-0.00866685	0.00588485	-1.47274	0.140833	-0.0202015	0.00286775
pxn	0.00888624	0.00604137	1.4709	0.141331	-0.00295517	0.0207276
clec6a	0.00893747	0.00608822	1.46799	0.142118	-0.00299576	0.0208707
gbp4	-0.00894241	0.00610185	-1.46552	0.14279	-0.0209024	0.00301754
tfrc	0.00873614	0.00597202	1.46284	0.143521	-0.00296933	0.0204416
tacc3	-0.00886641	0.00608352	-1.45745	0.145005	-0.0207904	0.00305761
fbp1	-0.00850689	0.00585903	-1.45193	0.146533	-0.0199909	0.0029771
esm1	0.00867236	0.00597761	1.45081	0.146845	-0.00304406	0.0203888
cela3a	0.0086833	0.00599011	1.4496	0.14718	-0.00305763	0.0204242
ddr1	-0.00841703	0.00580875	-1.44902	0.147342	-0.0198025	0.00296842
nt5c3a	-0.00877315	0.00605625	-1.44861	0.147458	-0.0206437	0.00309742
icoslg	-0.00868473	0.006002	-1.44697	0.147916	-0.020449	0.0030795
amn	-0.00872192	0.00603635	-1.4449	0.148498	-0.0205535	0.00310964
bcan	0.00845382	0.00585789	1.44315	0.148989	-0.00302795	0.0199356
dsc2	0.00842619	0.0058403	1.44277	0.149098	-0.00302111	0.0198735
crhr1	-0.00869081	0.00603019	-1.44122	0.149535	-0.0205103	0.00312868
tnfrsf19	0.0080898	0.00562479	1.43824	0.150378	-0.00293509	0.0191147
capg	0.00854351	0.00595664	1.43428	0.151503	-0.0031318	0.0202188
tdgf1	0.00865173	0.00604397	1.43147	0.152309	-0.00319477	0.0204982
siglec7	0.0083048	0.00580979	1.42945	0.152886	-0.00308268	0.0196923
arhgap25	-0.00866503	0.00610129	-1.4202	0.155562	-0.0206239	0.00329381
clec7a	0.00853321	0.00601137	1.41951	0.155761	-0.00324938	0.0203158
slc16a1	-0.00870775	0.00614471	-1.41711	0.156462	-0.0207517	0.00333621
erbb3	0.00812064	0.00573056	1.41707	0.156473	-0.00311157	0.0193528
spink5	0.00840927	0.00593517	1.41685	0.156537	-0.00322397	0.0200425
akr1b1	-0.00870242	0.00614354	-1.41652	0.156636	-0.0207441	0.00333925
vegfc	0.00849361	0.0059973	1.41624	0.156718	-0.00326142	0.0202486
lrrc25	0.00841556	0.00594496	1.41558	0.15691	-0.00323687	0.020068
ccl28	0.00831084	0.00588432	1.41237	0.157853	-0.00322274	0.0198444
fkbp4	-0.008576	0.0060727	-1.41222	0.157897	-0.0204788	0.00332682
nptx1	0.00824854	0.00584539	1.41112	0.158221	-0.00320873	0.0197058
amfr	0.00859552	0.00610204	1.40863	0.158956	-0.0033648	0.0205558
rhoc	-0.00860103	0.00611187	-1.40727	0.15936	-0.0205806	0.00337856
cd109	0.00834387	0.00595284	1.40166	0.161028	-0.00332401	0.0200118
kir2dl3	0.00851369	0.00608296	1.3996	0.161646	-0.00340925	0.0204366
dpep2	0.00754513	0.00539804	1.39775	0.162199	-0.00303531	0.0181256
sirpb1	0.00825577	0.00591663	1.39535	0.162922	-0.00334113	0.0198527
iqgap2	-0.00833346	0.00598328	-1.39279	0.163695	-0.020061	0.00339409
boc	0.00835737	0.00601454	1.38953	0.164684	-0.00343144	0.0201462
cxcl14	0.00809999	0.0058424	1.38642	0.165632	-0.00335142	0.0195514
slamf8	0.00837532	0.00604311	1.38593	0.165781	-0.00346951	0.0202201
ids	-0.00814282	0.00588409	-1.38387	0.166409	-0.0196759	0.00339029
ndrg1	-0.00845834	0.00611925	-1.38225	0.166906	-0.0204524	0.00353572
olr1	0.0083836	0.00607472	1.38008	0.167573	-0.00352317	0.0202904
mmp8	0.00829427	0.00601193	1.37964	0.16771	-0.00348942	0.020078
ces3	-0.00809088	0.00594964	-1.35989	0.173875	-0.0197525	0.00357072
ncam2	0.00810591	0.00596254	1.35947	0.174009	-0.00358099	0.0197928
ccs	-0.00795762	0.00585643	-1.35878	0.174226	-0.0194365	0.00352128
tnfrsf14	0.00795309	0.00586654	1.35567	0.175216	-0.00354563	0.0194518
atg4a	-0.0082157	0.00606185	-1.35531	0.17533	-0.0200973	0.00366586
fkbp5	-0.00821016	0.00607858	-1.35067	0.176813	-0.0201245	0.00370419
hnmt	0.00790341	0.0058626	1.34811	0.177636	-0.0035876	0.0193944
timp3	0.00811185	0.00602559	1.34623	0.178239	-0.00369862	0.0199223
chi3l1	-0.00778592	0.00578819	-1.34514	0.178592	-0.0191311	0.00355924
cd28	-0.00812745	0.00604277	-1.34499	0.178641	-0.0199716	0.00371672
cd274	0.00796644	0.00593142	1.34309	0.179254	-0.00365946	0.0195923
arnt	-0.00810915	0.00603943	-1.3427	0.17938	-0.0199468	0.00372845
ppme1	-0.00806103	0.00601127	-1.34099	0.179937	-0.0198434	0.00372138
setmar	0.0078933	0.00588667	1.34088	0.179972	-0.00364489	0.0194315
pon2	-0.00816755	0.00609641	-1.33973	0.180344	-0.0201168	0.00378174
efna4	0.00774789	0.00578972	1.33822	0.180837	-0.00360026	0.019096
pcdh17	0.00795338	0.00594844	1.33705	0.181217	-0.00370587	0.0196126
lhb	0.00781755	0.00586533	1.33284	0.182596	-0.00367882	0.0193139
ikzf2	-0.00817165	0.00613449	-1.33208	0.182844	-0.0201956	0.00385228
timd4	0.00796409	0.00597944	1.33191	0.1829	-0.00375592	0.0196841
eif4ebp1	0.00791193	0.00594904	1.32995	0.183546	-0.00374849	0.0195724
htra2	-0.00795738	0.00601365	-1.32322	0.185774	-0.0197445	0.00382969
ccl5	0.00800635	0.00605272	1.32277	0.185923	-0.00385728	0.01987
lta	-0.00781864	0.00591293	-1.32229	0.186082	-0.0194083	0.00377102
cfc1	-0.00802187	0.006067	-1.32221	0.186109	-0.0199135	0.00386978
map4k5	-0.00800424	0.0060727	-1.31807	0.187492	-0.019907	0.00389857
nudt2	-0.00796608	0.00604984	-1.31674	0.187936	-0.0198241	0.00389192
optc	0.00771047	0.00586355	1.31498	0.188526	-0.00378239	0.0192033
ccl26	0.00780916	0.00593995	1.31469	0.188627	-0.00383344	0.0194518
tnfrsf13c	0.00795701	0.00606665	1.3116	0.189667	-0.00393394	0.019848
dkk4	0.00776831	0.00593375	1.30917	0.190487	-0.00386215	0.0193988
ninj1	-0.0079663	0.00609804	-1.30637	0.191438	-0.0199188	0.00398619
nrtn	0.00787475	0.00603333	1.30521	0.191833	-0.0039509	0.0197004
rab6b	-0.00762902	0.00585033	-1.30403	0.192234	-0.019096	0.00383795
akt3	-0.0079657	0.00611094	-1.30352	0.19241	-0.0199435	0.00401206
ly75	-0.0078461	0.00603403	-1.30031	0.193507	-0.0196731	0.00398091
ica1	-0.00789564	0.0060727	-1.30019	0.193548	-0.0197984	0.00400717
maea	-0.00785089	0.0060505	-1.29756	0.19445	-0.0197102	0.00400842
gfer	-0.00787391	0.00606927	-1.29734	0.194525	-0.01977	0.00402219
anxa5	0.00770123	0.00595034	1.29425	0.195591	-0.00396177	0.0193642
ctsz	-0.00757363	0.00585336	-1.29389	0.195713	-0.0190465	0.00389925
cxadr	-0.0076884	0.00596359	-1.28922	0.197332	-0.0193774	0.00400055
nbl1	0.00744476	0.00577679	1.28874	0.197501	-0.00387804	0.0187676
aldh1a1	-0.00749042	0.00581663	-1.28776	0.197841	-0.0188913	0.00391047
atp5po	0.0077645	0.00603333	1.28694	0.198128	-0.00406114	0.0195901
thbs4	0.00764597	0.00594236	1.28669	0.198214	-0.00400136	0.0192933
inhbc	0.00766713	0.00596083	1.28625	0.198366	-0.0040164	0.0193507
fcrl6	0.00767446	0.00597851	1.28367	0.199267	-0.00404373	0.0193926
casp3	-0.00773342	0.00602697	-1.28314	0.199455	-0.0195466	0.00407974
sod2	0.00745521	0.00584047	1.27647	0.201799	-0.00399241	0.0189028
lilrb2	0.00758082	0.00594327	1.27553	0.202133	-0.00406829	0.0192299
cd93	0.00774107	0.00607089	1.27511	0.202281	-0.00415821	0.0196403
pdlim7	0.00766741	0.00601981	1.2737	0.202782	-0.00413173	0.0194666
fap	0.00752707	0.00591244	1.27309	0.202997	-0.00406162	0.0191158
ca1	0.00759025	0.00596421	1.27263	0.20316	-0.00409992	0.0192804
ncf2	0.00763508	0.0060006	1.27239	0.203247	-0.00412641	0.0193966
tlr3	-0.00767335	0.00603738	-1.27097	0.203749	-0.0195069	0.00416021
cnpy2	-0.00770543	0.00607121	-1.26918	0.20439	-0.0196053	0.00419447
egln1	0.00753168	0.00594364	1.26718	0.205101	-0.00411817	0.0191815
pdgfb	0.00769071	0.00607093	1.26681	0.205235	-0.00420863	0.01959
igfbp1	0.00744824	0.00588181	1.26632	0.20541	-0.00408041	0.0189769
tcl1a	-0.00767295	0.00608136	-1.26172	0.207062	-0.0195927	0.00424684
fgf2	-0.00762428	0.00604359	-1.26155	0.207122	-0.01947	0.00422147
cpa1	0.00755776	0.00599222	1.26126	0.207225	-0.00418729	0.0193028
c1qtnf1	0.00737019	0.00585008	1.25984	0.207736	-0.00409627	0.0188366
ephb6	0.00750466	0.00595751	1.2597	0.207789	-0.00417237	0.0191817
dsg4	0.00749049	0.00595837	1.25714	0.208715	-0.00418823	0.0191692
hyal1	0.0073809	0.00587634	1.25604	0.209114	-0.00413703	0.0188988
crx	0.0076904	0.00613664	1.25319	0.210146	-0.00433773	0.0197185
trim21	-0.00749644	0.00598814	-1.25188	0.210624	-0.0192335	0.00424062
cd46	0.00738709	0.00590122	1.25179	0.210657	-0.00417961	0.0189538
ca2	0.00742982	0.00593615	1.25162	0.210718	-0.00420534	0.019065
skap1	0.00759756	0.00607337	1.25096	0.210959	-0.00430657	0.0195017
nectin4	0.00729681	0.00584887	1.24756	0.212203	-0.00416728	0.0187609
spink4	-0.0073599	0.00591275	-1.24475	0.213234	-0.0189492	0.00422939
serpinb9	-0.00756698	0.00608153	-1.24425	0.213417	-0.0194871	0.00435315
nfatc3	0.00751752	0.00605766	1.24099	0.214619	-0.00435581	0.0193909
mgmt	-0.00753814	0.00607763	-1.24031	0.214872	-0.0194506	0.00437433
anxa3	-0.00748793	0.00604136	-1.23944	0.215192	-0.0193293	0.00435345
gsta1	-0.00731824	0.00592474	-1.2352	0.216767	-0.018931	0.00429455
cntn4	0.00728113	0.00589555	1.23502	0.216834	-0.00427446	0.0188367
dpp10	-0.00724705	0.00586921	-1.23476	0.216932	-0.018751	0.00425691
jun	0.00737305	0.00600786	1.22723	0.219745	-0.00440268	0.0191488
grk5	0.00745012	0.00607626	1.2261	0.220171	-0.00445968	0.0193599
naaa	-0.00743915	0.00607236	-1.22509	0.220554	-0.0193413	0.00446299
il5	0.00746445	0.00609672	1.22434	0.220836	-0.00448546	0.0194144
maged1	-0.00739082	0.00604733	-1.22216	0.221657	-0.0192439	0.00446227
psip1	0.00729697	0.00597321	1.22162	0.221864	-0.00441083	0.0190048
cd5	0.00723235	0.00592789	1.22006	0.222454	-0.00438661	0.0188513
lxn	-0.00702095	0.00577159	-1.21647	0.223818	-0.0183336	0.00429168
map3k5	-0.00736424	0.00606096	-1.21503	0.224365	-0.019244	0.00451555
pon3	-0.00696931	0.00574457	-1.2132	0.225064	-0.018229	0.00429034
ptpn6	-0.00733854	0.00605892	-1.2112	0.225831	-0.0192143	0.00453725
ulbp2	0.00716418	0.00591562	1.21106	0.225882	-0.00443074	0.0187591
klk8	0.00719572	0.00594508	1.21036	0.22615	-0.00445697	0.0188484
pdp1	-0.00738124	0.00610723	-1.20861	0.226824	-0.0193517	0.00458925
lrp1	0.0070686	0.00585859	1.20654	0.227622	-0.00441455	0.0185517
il17c	0.00724281	0.00600792	1.20554	0.228004	-0.00453303	0.0190186
asah2	-0.00722294	0.00599991	-1.20384	0.228661	-0.0189831	0.00453719
gh2	0.00741759	0.00616774	1.20264	0.229125	-0.00467152	0.0195067
serpinb5	-0.00715644	0.00595597	-1.20156	0.229546	-0.0188305	0.00451757
adamts16	0.0067444	0.00564378	1.19501	0.232092	-0.00431772	0.0178065
susd1	0.00729818	0.0061083	1.1948	0.232177	-0.00467441	0.0192708
cd8a	-0.0071036	0.00595126	-1.19363	0.232633	-0.0187684	0.00456117
cd164	-0.00697256	0.00586571	-1.1887	0.234569	-0.0184696	0.00452454
nfkbie	-0.00721755	0.0060723	-1.1886	0.234607	-0.0191196	0.00468449
serpinb6	-0.00716861	0.00604084	-1.18669	0.23536	-0.019009	0.00467174
rnf41	-0.00724384	0.00610782	-1.186	0.235635	-0.0192155	0.00472781
itgb1bp1	-0.007158	0.0060356	-1.18596	0.235648	-0.0189881	0.0046721
btn3a2	0.00706007	0.00597973	1.18067	0.237745	-0.0046605	0.0187806
il18rap	0.00712764	0.00603876	1.18031	0.237886	-0.00470866	0.0189639
ly96	0.00697052	0.00591452	1.17854	0.238591	-0.00462225	0.0185633
mcfd2	0.00711761	0.00604371	1.17769	0.238931	-0.00472837	0.0189636
spint2	0.00699076	0.00593775	1.17734	0.239069	-0.00464752	0.0186291
scly	-0.00680765	0.00578648	-1.17647	0.239415	-0.0181494	0.00453415
abhd14b	-0.00701518	0.00597237	-1.17461	0.240163	-0.0187213	0.00469098
septin9	-0.0070759	0.00604328	-1.17087	0.241661	-0.018921	0.00476925
clmp	0.00646449	0.00552377	1.1703	0.241889	-0.00436238	0.0172914
ddah1	-0.00698545	0.00596933	-1.17022	0.241921	-0.0186856	0.00471474
flt4	0.00699936	0.00598391	1.1697	0.242133	-0.00472941	0.0187281
nbn	0.00700826	0.00601306	1.16551	0.243825	-0.00477766	0.0187942
wfikkn1	0.00669962	0.0057676	1.1616	0.24541	-0.00460517	0.0180044
mvk	0.00688653	0.00593248	1.16082	0.245727	-0.00474146	0.0185145
stxbp3	-0.0070735	0.00610226	-1.15916	0.246401	-0.0190342	0.00488726
cep164	0.00707973	0.00611819	1.15716	0.247217	-0.00491225	0.0190717
tpsab1	0.00694243	0.00600512	1.15609	0.247656	-0.0048279	0.0187128
ccl25	0.00669062	0.00580786	1.15199	0.249334	-0.00469309	0.0180743
bid	0.00692693	0.00603088	1.14858	0.25074	-0.0048939	0.0187478
c19orf12	-0.00692754	0.00603482	-1.14793	0.251009	-0.0187561	0.00490104
c1qa	-0.00687068	0.00599124	-1.14679	0.25148	-0.0186138	0.00487246
plxdc1	-0.0069742	0.00608356	-1.1464	0.251639	-0.0188983	0.00494989
arsa	-0.00683114	0.00596253	-1.14568	0.251938	-0.018518	0.00485572
coro1a	-0.00693335	0.00605434	-1.14519	0.252142	-0.0188002	0.00493348
apex1	-0.00683521	0.00596881	-1.14515	0.252155	-0.0185344	0.00486397
itga6	-0.00679364	0.00599464	-1.13329	0.257104	-0.0185434	0.00495615
thbd	0.00650949	0.00574803	1.13247	0.257446	-0.00475695	0.0177759
btn2a1	0.00660705	0.00583543	1.13223	0.257548	-0.0048307	0.0180448
ca12	0.00678887	0.00599759	1.13193	0.257673	-0.00496672	0.0185445
ilkap	0.0068661	0.00608013	1.12927	0.258795	-0.00505128	0.0187835
cpvl	0.00677664	0.00600429	1.12863	0.259063	-0.00499207	0.0185453
hs3st3b1	0.00669917	0.00594206	1.12742	0.259577	-0.00494757	0.0183459
fcer2	0.00674307	0.00599628	1.12454	0.260793	-0.00500994	0.0184961
cntn1	0.00621571	0.00552762	1.12448	0.260819	-0.00461871	0.0170501
nid1	0.00662057	0.00589112	1.12382	0.261099	-0.00492634	0.0181675
hla_dra	-0.00660389	0.00588476	-1.1222	0.261787	-0.0181383	0.00493055
proc	0.00662123	0.00590478	1.12133	0.262155	-0.00495243	0.0181949
lrpap1	0.00672992	0.00600414	1.12088	0.262349	-0.0050385	0.0184983
tspan1	-0.0062599	0.00558549	-1.12074	0.262408	-0.0172078	0.00468797
robo2	0.00626694	0.00560253	1.11859	0.263324	-0.00471431	0.0172482
atp5if1	0.00672656	0.00603429	1.11472	0.264979	-0.00510096	0.0185541
cd40	0.00668182	0.00599934	1.11376	0.265393	-0.0050772	0.0184408
ppp1r12a	0.00666813	0.00600201	1.11098	0.266586	-0.00509612	0.0184324
metap1	-0.00673582	0.00606365	-1.11085	0.266642	-0.0186209	0.00514926
acp5	0.00645305	0.00580922	1.11083	0.266651	-0.00493331	0.0178394
med18	-0.00680082	0.00613093	-1.10926	0.267327	-0.0188178	0.00521614
lrig1	0.0065776	0.00593836	1.10765	0.268024	-0.00506189	0.0182171
pappa	-0.00634399	0.00573548	-1.1061	0.268695	-0.0175858	0.00489784
cxcl3	0.0066892	0.00607172	1.1017	0.270603	-0.00521168	0.0185901
il2ra	0.00655438	0.00596896	1.09808	0.27218	-0.00514509	0.0182539
cracr2a	-0.00666138	0.00607095	-1.09725	0.27254	-0.0185608	0.00523802
sirpa	0.00660279	0.00602129	1.09657	0.272838	-0.00519925	0.0184048
spock1	0.00649415	0.00592805	1.0955	0.27331	-0.00512514	0.0181134
cxcl11	0.00653493	0.00597235	1.0942	0.273878	-0.00517118	0.018241
havcr2	0.00639594	0.00585028	1.09327	0.274285	-0.00507091	0.0178628
pla2g4a	-0.00660931	0.0060553	-1.09149	0.275066	-0.018478	0.00525938
dnaja2	0.00657212	0.00602724	1.0904	0.275545	-0.00524157	0.0183858
rspo3	0.00603647	0.00554105	1.08941	0.275983	-0.00482427	0.0168972
cd200r1	-0.00658841	0.00606498	-1.0863	0.277354	-0.0184761	0.00529926
anxa4	-0.00659385	0.00607741	-1.08498	0.277942	-0.0185059	0.00531819
il11	0.00661226	0.00610056	1.08388	0.278429	-0.00534516	0.0185697
ccl2	-0.0064415	0.00597773	-1.07758	0.28123	-0.0181582	0.00527517
pbld	-0.00649917	0.0060387	-1.07625	0.281823	-0.0183353	0.005337
cd33	0.00650583	0.00605058	1.07524	0.282277	-0.00535363	0.0183653
acvrl1	0.00610225	0.00568255	1.07386	0.282896	-0.00503585	0.0172403
cdh3	0.00638228	0.00594662	1.07326	0.283163	-0.0052734	0.018038
itgb2	-0.00622558	0.00580438	-1.07257	0.283476	-0.0176025	0.00515131
crnn	0.00625628	0.00584936	1.06957	0.284824	-0.00520878	0.0177213
cct5	-0.00651602	0.00609355	-1.06933	0.28493	-0.0184597	0.00542766
ada	0.0063955	0.00600168	1.06562	0.286605	-0.00536809	0.0181591
pear1	0.00637738	0.0059925	1.06423	0.287235	-0.00536823	0.018123
nell2	0.00623441	0.00588995	1.05848	0.289845	-0.0053102	0.017779
selp	-0.00637198	0.00603714	-1.05546	0.291223	-0.0182051	0.00546113
il34	0.0063464	0.00603708	1.05124	0.293159	-0.00548659	0.0181794
enpp7	-0.00638342	0.0060747	-1.05082	0.293351	-0.0182902	0.00552332
baiap2	-0.00629636	0.00600048	-1.04931	0.294045	-0.0180576	0.0054649
wwp2	-0.0063194	0.00602732	-1.04846	0.294436	-0.0181333	0.00549446
icam1	0.00616138	0.0058801	1.04783	0.294724	-0.00536393	0.0176867
il20	-0.00635436	0.00606734	-1.04731	0.294968	-0.0182467	0.00553795
il6r	0.00631726	0.00603469	1.04682	0.295191	-0.00551106	0.0181456
tnfrsf4	0.00614228	0.00587144	1.04613	0.29551	-0.00536603	0.0176506
tank	-0.00631151	0.00604433	-1.0442	0.296401	-0.0181587	0.00553569
cert	-0.0063354	0.00607273	-1.04325	0.29684	-0.0182383	0.00556747
tnfrsf10c	-0.00629108	0.00605482	-1.03902	0.298804	-0.0181588	0.00557668
icam3	0.00617662	0.00596271	1.03587	0.30027	-0.0055106	0.0178638
npm1	0.0118314	0.0114225	1.0358	0.300329	-0.01056	0.0342229
samd9l	-0.00628571	0.00606908	-1.03569	0.300354	-0.0181814	0.00561001
adgre5	-0.00600614	0.0058131	-1.03321	0.301516	-0.0174001	0.00538784
fut8	0.00629881	0.00610834	1.03118	0.302464	-0.00567385	0.0182715
ces1	-0.00608432	0.00590366	-1.0306	0.302737	-0.0176558	0.00548716
grap2	-0.00623322	0.00606015	-1.02856	0.303696	-0.0181114	0.00564498
cntn3	-0.00577199	0.00562936	-1.02534	0.305214	-0.0168058	0.00526185
pnpt1	0.0062435	0.00609021	1.02517	0.305292	-0.00569363	0.0181806
lbr	0.00611723	0.0059712	1.02446	0.305629	-0.00558663	0.0178211
tnc	0.0061224	0.00598513	1.02293	0.306348	-0.00560876	0.0178536
tnfrsf8	0.00610007	0.00597219	1.02141	0.307068	-0.00560573	0.0178059
igfbp2	0.00594093	0.00582261	1.02032	0.307585	-0.00547168	0.0173535
ren	0.00580938	0.00569449	1.02018	0.307654	-0.00535212	0.0169709
atf2	0.00624017	0.00612892	1.01815	0.308615	-0.00577285	0.0182532
cd300c	0.00605159	0.00594693	1.0176	0.308878	-0.0056047	0.0177079
dlk1	0.00593425	0.00583883	1.01634	0.309475	-0.00551015	0.0173786
cst6	0.00593689	0.00584668	1.01543	0.309911	-0.00552292	0.0173967
acox1	0.00611654	0.00603141	1.01411	0.310538	-0.00570535	0.0179384
slamf7	0.0061296	0.00604742	1.01359	0.310788	-0.00572366	0.0179829
gsap	-0.00619417	0.00611331	-1.01323	0.310961	-0.0181766	0.00578824
tp53inp1	-0.00616018	0.00608519	-1.01232	0.311393	-0.0180875	0.00576713
tnfrsf10a	0.00577617	0.00572518	1.00891	0.313029	-0.00544548	0.0169978
jchain	0.00607428	0.00603105	1.00717	0.313863	-0.0057469	0.0178955
klk11	0.00593262	0.0059113	1.00361	0.315577	-0.00565383	0.0175191
eno2	-0.00603247	0.00603041	-1.00034	0.317154	-0.0178524	0.00578745
siglec6	-0.00596998	0.0059697	-1.00005	0.317297	-0.0176709	0.00573094
yes1	-0.00604772	0.00605815	-0.998277	0.318154	-0.017922	0.00582658
col4a1	-0.00599996	0.00601528	-0.997452	0.318554	-0.0177902	0.00579031
dcxr	-0.00560579	0.00565804	-0.990765	0.321809	-0.0166958	0.00548426
scrn1	-0.00595268	0.00601777	-0.989182	0.322583	-0.0177478	0.00584247
arid4b	0.00591641	0.00599796	0.986405	0.323944	-0.0058399	0.0176727
cope	-0.00601392	0.00610425	-0.985202	0.324534	-0.0179786	0.00595074
mmp1	0.00607073	0.00616501	0.984708	0.324777	-0.00601302	0.0181545
rspo1	0.00575142	0.00584488	0.984009	0.32512	-0.00570486	0.0172077
tjap1	0.00589115	0.0059949	0.982694	0.325767	-0.00585916	0.0176415
cd70	0.00564713	0.00576417	0.979696	0.327245	-0.00565094	0.0169452
il15	-0.00590705	0.00603465	-0.978856	0.32766	-0.0177353	0.00592117
bmp4	-0.00576703	0.00589989	-0.977481	0.32834	-0.0173311	0.00579707
lhpp	-0.00582911	0.00597639	-0.975357	0.329392	-0.0175431	0.00588492
reg3a	0.00561733	0.00575945	0.975325	0.329408	-0.00567147	0.0169061
enpp5	0.00557883	0.00572079	0.975185	0.329477	-0.00563421	0.0167919
pdgfrb	0.00582026	0.00598417	0.972609	0.330756	-0.00590902	0.0175495
scp2	0.00595991	0.00613716	0.971118	0.331498	-0.00606926	0.0179891
nell1	-0.00582635	0.00602916	-0.966361	0.333872	-0.0176438	0.00599112
clpp	0.00585514	0.00607133	0.964391	0.334859	-0.00604499	0.0177553
grpel1	-0.00575046	0.00596327	-0.964313	0.334898	-0.0174388	0.00593787
impa1	-0.00579201	0.00604465	-0.958204	0.337969	-0.0176398	0.00605582
col9a1	0.00568503	0.00594928	0.955583	0.339292	-0.00597587	0.0173459
kifbp	-0.00580029	0.00607257	-0.955164	0.339503	-0.0177028	0.00610225
prtfdc1	-0.00583682	0.00611858	-0.95395	0.340118	-0.0178296	0.00615593
ifng	0.0057326	0.00602357	0.951695	0.34126	-0.00607391	0.0175391
pdgfra	0.00558143	0.00587624	0.949831	0.342207	-0.0059363	0.0170992
calb1	0.00560525	0.00590221	0.949686	0.342281	-0.0059634	0.0171739
plxnb3	0.005719	0.00604054	0.946769	0.343765	-0.00612077	0.0175588
usp8	-0.00575642	0.00608494	-0.946011	0.344152	-0.0176832	0.00617039
islr2	0.00578495	0.0061153	0.945979	0.344168	-0.00620138	0.0177713
prkab1	0.00572553	0.00606163	0.944554	0.344895	-0.00615558	0.0176066
galnt3	0.0057223	0.0060647	0.943541	0.345413	-0.00616485	0.0176094
adam23	-0.00554687	0.00592878	-0.935582	0.349497	-0.0171676	0.00607385
hars1	-0.00564544	0.00603475	-0.935488	0.349545	-0.0174739	0.00618298
klrb1	0.00555785	0.00595557	0.93322	0.350715	-0.00611536	0.0172311
birc2	-0.00572334	0.00613344	-0.933136	0.350758	-0.0177452	0.00629854
sod1	0.00549155	0.00588613	0.932964	0.350847	-0.00604559	0.0170287
ifngr2	-0.00566233	0.00607113	-0.932665	0.351001	-0.0175621	0.0062374
hspa1a	0.00562554	0.00604678	0.930337	0.352205	-0.00622645	0.0174775
bambi	0.00553675	0.00597134	0.92722	0.353821	-0.0061674	0.0172409
ogn	0.00514764	0.00557213	0.92382	0.355588	-0.00577402	0.0160693
aldh3a1	-0.00537165	0.0058148	-0.92379	0.355604	-0.016769	0.00602566
il4	0.00556882	0.00603578	0.922635	0.356206	-0.00626163	0.0173993
gzmb	-0.00549938	0.00596324	-0.922213	0.356426	-0.0171876	0.00618888
cpb1	0.00551262	0.00599129	0.920107	0.357525	-0.0062306	0.0172558
ddc	-0.00554478	0.00602915	-0.919661	0.357758	-0.0173622	0.00627267
cd200	0.0053948	0.00586871	0.919248	0.357974	-0.00610817	0.0168978
chek2	-0.00548197	0.00597214	-0.917924	0.358667	-0.0171877	0.00622374
inpp1	-0.00550677	0.00602035	-0.914692	0.360362	-0.017307	0.00629344
tnni3	0.00545841	0.00597455	0.91361	0.36093	-0.00625202	0.0171688
csf2ra	-0.005548	0.00607438	-0.913344	0.36107	-0.0174541	0.00635811
xrcc4	-0.0055853	0.00612716	-0.911565	0.362006	-0.0175949	0.00642425
faslg	-0.00521128	0.00573258	-0.909063	0.363325	-0.0164474	0.00602487
cdcp1	0.00480899	0.00529211	0.908709	0.363512	-0.00556382	0.0151818
angpt2	0.00537595	0.00591931	0.908206	0.363778	-0.0062262	0.0169781
lpcat2	0.00538745	0.00593377	0.907931	0.363923	-0.00624305	0.017018
l1cam	0.00531164	0.00586601	0.905494	0.365212	-0.00618605	0.0168093
mep1b	0.00546441	0.00603791	0.905018	0.365464	-0.0063702	0.017299
kazald1	0.0054323	0.00601271	0.903471	0.366284	-0.00635291	0.0172175
scgn	0.00537277	0.00594762	0.903349	0.366349	-0.00628487	0.0170304
gsta3	-0.0054553	0.0060515	-0.901479	0.367342	-0.0173166	0.00640596
sirt2	-0.0054755	0.00609427	-0.898467	0.368944	-0.0174206	0.00646958
nub1	-0.00545037	0.00607528	-0.897139	0.369653	-0.0173582	0.00645749
vstm1	-0.00550111	0.00613801	-0.896236	0.370135	-0.0175319	0.00652973
flrt2	-0.00533098	0.00595952	-0.894533	0.371045	-0.0170119	0.00634998
afp	0.00527594	0.0058985	0.894455	0.371087	-0.00628542	0.0168373
erbb2	-0.0050712	0.00567031	-0.894342	0.371147	-0.0161853	0.0060429
pfkfb2	-0.00540031	0.00603954	-0.89416	0.371245	-0.0172381	0.0064375
tbc1d17	0.00539308	0.00604365	0.892355	0.372211	-0.00645279	0.017239
siglec10	0.00527781	0.0059411	0.888355	0.374358	-0.00636706	0.0169227
guca2a	0.00519741	0.00587211	0.885101	0.37611	-0.00631223	0.0167071
nucb2	0.00530088	0.00600195	0.883193	0.37714	-0.00646325	0.017065
kel	-0.00521891	0.00592158	-0.881339	0.378142	-0.0168255	0.00638769
paep	-0.00489689	0.00558452	-0.876869	0.380566	-0.0158428	0.00604905
pigr	0.00522495	0.00601807	0.86821	0.385287	-0.00657079	0.0170207
aprt	-0.00523236	0.00603701	-0.866714	0.386107	-0.0170652	0.0066005
ctsv	0.00498269	0.0057519	0.866269	0.38635	-0.00629132	0.0162567
reg1b	0.00512129	0.00593016	0.863601	0.387815	-0.00650212	0.0167447
rwdd1	-0.00519502	0.00602305	-0.862522	0.388408	-0.0170005	0.00661047
ahsp	0.00501846	0.0058206	0.862189	0.388591	-0.00639022	0.0164271
tnfsf12	0.00514525	0.00597341	0.861358	0.389048	-0.00656294	0.0168534
cdhr1	0.00523136	0.00607535	0.86108	0.389202	-0.00667664	0.0171394
cd163	0.00505692	0.00587784	0.860337	0.389611	-0.00646394	0.0165778
creld2	0.00518123	0.00603942	0.857903	0.390954	-0.00665634	0.0170188
stip1	-0.00514115	0.00601801	-0.854294	0.39295	-0.0169368	0.00665447
rrm2b	-0.00517149	0.00607842	-0.850795	0.394891	-0.0170855	0.00674253
lamp2	-0.00498292	0.00587312	-0.848428	0.396207	-0.0164946	0.00652871
comt	-0.00520932	0.00614037	-0.848371	0.396239	-0.0172448	0.00682615
pik3ap1	0.00509687	0.00601837	0.846886	0.397066	-0.00669944	0.0168932
siglec5	-0.00516847	0.00610329	-0.846832	0.397096	-0.0171312	0.0067943
ltbr	0.00498567	0.00588799	0.846752	0.397141	-0.00655509	0.0165264
plxna4	0.00511001	0.00605722	0.843623	0.398888	-0.00676245	0.0169825
oscar	0.00504025	0.00597957	0.842912	0.399285	-0.00668001	0.0167605
casp2	-0.0050815	0.00603517	-0.841981	0.399806	-0.0169108	0.00674775
nxph1	0.00509261	0.00605767	0.840687	0.400531	-0.00678076	0.016966
eif4g1	0.00503834	0.00599508	0.840413	0.400684	-0.00671232	0.016789
abl1	0.00505877	0.00603727	0.837925	0.402081	-0.00677458	0.0168921
erbin	-0.0050742	0.00608438	-0.833971	0.404305	-0.0169999	0.00685151
scarb1	0.00509485	0.00612279	0.832112	0.405354	-0.00690616	0.0170958
efemp1	0.00449859	0.00541233	0.831175	0.405882	-0.00610986	0.015107
prkra	0.00501965	0.00605632	0.828828	0.407209	-0.00685106	0.0168904
ca6	0.00469933	0.00571012	0.822983	0.410525	-0.0064928	0.0158915
dpp4	0.00490624	0.00596981	0.821842	0.411174	-0.00679491	0.0166074
sftpd	0.00490009	0.00597957	0.819471	0.412525	-0.00682019	0.0166204
tdrkh	-0.00498719	0.00609466	-0.818289	0.4132	-0.0169331	0.00695867
mmp9	0.00490546	0.0060001	0.817562	0.413614	-0.00685505	0.016666
lgmn	0.00493569	0.0060452	0.816464	0.414242	-0.00691321	0.0167846
psma1	0.00495742	0.00611541	0.810645	0.417577	-0.00702911	0.016944
flt3lg	-0.004644	0.00573743	-0.809422	0.418279	-0.0158896	0.00660164
cd177	0.00490782	0.00608661	0.80633	0.42006	-0.00702226	0.0168379
stambp	-0.00487841	0.00607061	-0.803611	0.421629	-0.0167771	0.0070203
lair2	0.0048892	0.00608514	0.803466	0.421712	-0.00703798	0.0168164
cdkn2d	-0.00486638	0.00609699	-0.798161	0.424784	-0.0168168	0.00708404
stx6	-0.00486761	0.00610677	-0.797084	0.425409	-0.0168372	0.00710199
lpl	-0.00420403	0.0052804	-0.796157	0.425948	-0.0145539	0.00614583
icam4	0.00482327	0.00606984	0.794629	0.426836	-0.00707393	0.0167205
ceacam1	-0.00463883	0.00583936	-0.794407	0.426965	-0.0160843	0.00680662
igsf8	0.00468994	0.0059041	0.794354	0.426996	-0.00688239	0.0162623
hgf	0.00461588	0.0058209	0.792983	0.427795	-0.00679339	0.0160251
shmt1	-0.0048022	0.00605623	-0.792935	0.427822	-0.0166727	0.00706832
arhgef12	0.00477069	0.00601732	0.792826	0.427886	-0.00702357	0.0165649
fkbp7	0.0048466	0.00611484	0.792597	0.42802	-0.00713881	0.016832
cd99l2	0.00468288	0.00592225	0.790726	0.429111	-0.00692504	0.0162908
gpkow	0.00472564	0.00599715	0.78798	0.430715	-0.0070291	0.0164804
sdc4	0.00477434	0.00607294	0.786166	0.431777	-0.00712894	0.0166776
micb_mica	-0.00475855	0.00606182	-0.785004	0.432458	-0.01664	0.00712292
hpcal1	-0.00474445	0.0060444	-0.784933	0.432499	-0.0165918	0.00710287
ca13	-0.00478441	0.00610828	-0.783267	0.433477	-0.016757	0.00718814
lta4h	0.00458554	0.00585783	0.782806	0.433748	-0.00689611	0.0160672
calcoco1	-0.00467696	0.00598832	-0.781013	0.434801	-0.0164144	0.00706045
clec4d	0.00469145	0.00600736	0.780951	0.434838	-0.00708328	0.0164662
pi3	0.00446774	0.00574983	0.777021	0.437153	-0.00680224	0.0157377
gfap	0.0042135	0.00542433	0.776779	0.437296	-0.00641847	0.0148455
lgals8	-0.00466425	0.00604283	-0.771865	0.440201	-0.0165085	0.00718
lypd8	-0.00470052	0.0060901	-0.77183	0.440222	-0.0166374	0.0072364
siglec1	0.00454779	0.00589238	0.77181	0.440234	-0.00700156	0.0160972
scarf2	0.00404928	0.00526612	0.768931	0.441941	-0.00627257	0.0143711
tbcb	-0.00467722	0.00608936	-0.768097	0.442437	-0.0166127	0.00725825
lat2	-0.00463953	0.00604478	-0.767527	0.442775	-0.0164876	0.00720856
ece1	0.00462991	0.00605766	0.764307	0.444691	-0.00724342	0.0165032
itgb5	-0.00440805	0.00579046	-0.761261	0.446508	-0.0157576	0.00694154
il10rb	0.00443971	0.00585883	0.757782	0.448588	-0.00704388	0.0159233
dctn1	0.0045381	0.00599719	0.756706	0.449233	-0.00721668	0.0162929
ccl15	0.00444835	0.00588001	0.756522	0.449343	-0.00707675	0.0159735
serpinb1	-0.00455612	0.00605166	-0.752871	0.451534	-0.0164177	0.00730545
hagh	0.00439113	0.00584875	0.750782	0.452791	-0.00707271	0.015855
sez6l2	0.00411171	0.00549905	0.747712	0.45464	-0.00666672	0.0148901
ror1	0.00434269	0.00583666	0.744037	0.456861	-0.00709746	0.0157828
tnfsf13b	0.00430401	0.00579297	0.742971	0.457506	-0.00705051	0.0156585
itgav	-0.0042413	0.00572154	-0.741287	0.458526	-0.0154558	0.0069732
nfatc1	-0.00443773	0.00599924	-0.739715	0.459479	-0.0161966	0.0073211
s100a16	-0.00447538	0.00605628	-0.738965	0.459935	-0.016346	0.00739526
eng	0.00439781	0.00596027	0.737854	0.46061	-0.00728463	0.0160802
ccn2	0.00446483	0.00605859	0.736943	0.461164	-0.00741032	0.01634
rrm2	0.0045002	0.00611798	0.735569	0.462	-0.00749138	0.0164918
ceacam5	0.00445248	0.0060538	0.735485	0.462051	-0.00741331	0.0163183
tnfsf11	0.00436684	0.00596163	0.732491	0.463875	-0.00731827	0.016052
vnn2	-0.00442474	0.00605283	-0.73102	0.464773	-0.0162886	0.00743912
pilrb	-0.00433012	0.0059494	-0.727824	0.466728	-0.0159912	0.00733101
dpp6	0.00423818	0.00582822	0.727182	0.467121	-0.00718544	0.0156618
serpina12	-0.00437009	0.00602074	-0.72584	0.467944	-0.0161711	0.00743088
klk13	0.0043606	0.00601028	0.725522	0.468138	-0.00741988	0.0161411
casp10	0.00439852	0.00606687	0.725006	0.468455	-0.00749287	0.0162899
trem2	0.00408732	0.00564313	0.7243	0.468888	-0.00697351	0.0151482
ppcdc	-0.00435079	0.0060151	-0.723312	0.469495	-0.0161407	0.00743911
tgfbr2	0.00409574	0.0057091	0.717405	0.47313	-0.00709439	0.0152859
cdnf	0.00422771	0.00589722	0.7169	0.473442	-0.00733113	0.0157866
ak1	0.00424709	0.00592771	0.71648	0.473701	-0.00737153	0.0158657
lsp1	0.00423461	0.00593815	0.71312	0.475778	-0.00740447	0.0158737
fxyd5	-0.00434402	0.00610554	-0.711489	0.476788	-0.0163112	0.00762315
tpmt	0.0043445	0.00610754	0.711334	0.476884	-0.00762661	0.0163156
sort1	-0.00424986	0.00598981	-0.709516	0.478011	-0.0159902	0.00749047
azu1	0.00434131	0.00612135	0.709208	0.478201	-0.00765686	0.0163395
igfbpl1	-0.00398497	0.00562712	-0.708172	0.478844	-0.0150144	0.00704447
aarsd1	0.00422509	0.0059716	0.70753	0.479243	-0.00747955	0.0159297
cxcl1	0.00426377	0.00605804	0.70382	0.481551	-0.0076103	0.0161378
rtn4r	-0.00409747	0.00584815	-0.700643	0.483532	-0.0155601	0.00736521
serpina11	0.0037406	0.00534764	0.699485	0.484255	-0.00674105	0.0142223
sparc	-0.00422984	0.00607214	-0.696599	0.48606	-0.0161315	0.00767186
tarbp2	0.00423366	0.00609964	0.694084	0.487636	-0.00772196	0.0161893
cd160	0.00416069	0.00600228	0.693186	0.488199	-0.00760407	0.0159255
il12b	-0.00409213	0.0059261	-0.690527	0.489869	-0.0157076	0.00752333
cd22	-0.00403282	0.00585934	-0.688273	0.491287	-0.0155174	0.00745178
psmd9	0.00413845	0.00601711	0.687781	0.491597	-0.0076554	0.0159323
tff1	0.00396921	0.00577275	0.687577	0.491725	-0.00734568	0.0152841
pm20d1	-0.00413909	0.00603441	-0.685914	0.492773	-0.0159668	0.00768867
gpc1	0.00401786	0.00586947	0.684535	0.493643	-0.0074866	0.0155223
gdf15	0.0034563	0.00506476	0.682422	0.494978	-0.00647089	0.0133835
krt18	-0.00391287	0.00573918	-0.681781	0.495383	-0.015162	0.00733623
fyb1	-0.00412706	0.00607408	-0.679455	0.496856	-0.0160326	0.00777845
ogfr	-0.00402844	0.00593203	-0.6791	0.49708	-0.0156555	0.00759865
spint1	0.00403491	0.00594434	0.678781	0.497283	-0.00761631	0.0156861
fxn	0.00409279	0.00603844	0.677789	0.497912	-0.00774287	0.0159284
uso1	0.00409373	0.00605699	0.67587	0.499129	-0.00777828	0.0159657
fabp2	-0.00404093	0.00599506	-0.674043	0.50029	-0.0157915	0.0077097
pak4	0.00411889	0.0061212	0.672889	0.501024	-0.00787899	0.0161168
tmprss5	0.00402962	0.00598924	0.67281	0.501074	-0.00770961	0.0157689
xpnpep2	-0.00400556	0.00596549	-0.671456	0.501936	-0.0156982	0.0076871
erbb4	-0.0039187	0.00585941	-0.668787	0.503637	-0.0154034	0.00756604
tnr	0.00393175	0.00589503	0.66696	0.504804	-0.00762282	0.0154863
cga	0.00253423	0.00381236	0.664742	0.506221	-0.00493818	0.0100066
ctf1	0.00403567	0.00608365	0.663364	0.507103	-0.0078886	0.0159599
cbln4	-0.00396453	0.00598692	-0.662198	0.50785	-0.0156992	0.00777015
drg2	-0.00401244	0.00606021	-0.662096	0.507915	-0.0158908	0.00786588
ptn	0.00374409	0.0056598	0.661523	0.508282	-0.00734941	0.0148376
gstp1	-0.00396542	0.00599995	-0.660908	0.508677	-0.0157256	0.00779481
angpt1	-0.00402309	0.00609778	-0.659764	0.509411	-0.0159751	0.00792887
hmbs	0.00387423	0.00588522	0.6583	0.510351	-0.00766109	0.0154096
cdc37	-0.00395304	0.00600504	-0.658287	0.510359	-0.0157232	0.00781714
il1r1	-0.00390074	0.00593536	-0.657204	0.511055	-0.0155344	0.00773287
oxt	0.00388198	0.00591506	0.656286	0.511646	-0.00771185	0.0154758
fgf21	-0.00387546	0.00593942	-0.652498	0.514085	-0.015517	0.00776611
was	0.00390279	0.00599423	0.651091	0.514994	-0.00784622	0.0156518
adh4	-0.0038075	0.00586448	-0.649248	0.516184	-0.0153022	0.00768719
plpbp	0.0039238	0.00604576	0.649017	0.516333	-0.00792619	0.0157738
il33	0.00387666	0.00597335	0.648992	0.516349	-0.00783143	0.0155847
gp6	-0.00394905	0.00610069	-0.647313	0.517435	-0.0159067	0.00800861
atox1	-0.00389005	0.00602088	-0.646093	0.518224	-0.0156913	0.00791119
ncr1	0.00386199	0.00599224	0.644499	0.519258	-0.00788311	0.0156071
pnliprp2	-0.00389528	0.00607761	-0.640923	0.521578	-0.0158077	0.00801715
apbb1ip	-0.00383695	0.0060088	-0.638555	0.523118	-0.0156145	0.00794061
lypd3	-0.00383346	0.00600355	-0.638533	0.523132	-0.0156007	0.0079338
flt1	0.00375191	0.00590406	0.63548	0.525121	-0.00782036	0.0153242
fabp5	0.00382747	0.0060336	0.634358	0.525852	-0.00799871	0.0156536
mphosph8	0.00382101	0.00602584	0.634104	0.526018	-0.00798996	0.015632
prtg	-0.00377825	0.0059643	-0.633478	0.526427	-0.0154686	0.00791208
tbl1x	-0.00386934	0.00612756	-0.631466	0.527741	-0.0158797	0.008141
wars	0.00345998	0.00548693	0.630586	0.528317	-0.00729469	0.0142147
dag1	-0.00379706	0.00603584	-0.629086	0.529298	-0.0156276	0.0080335
bcr	0.00378915	0.00602712	0.628683	0.529562	-0.00802432	0.0156026
cdc27	-0.00379448	0.00603994	-0.628231	0.529858	-0.0156331	0.00804412
kynu	-0.00366032	0.00585298	-0.625376	0.531729	-0.0151325	0.00781183
rp2	-0.00378382	0.00605567	-0.62484	0.532081	-0.0156532	0.0080856
il4r	-0.00366279	0.00586202	-0.624834	0.532085	-0.0151526	0.00782707
entpd6	0.00376525	0.00603362	0.624045	0.532603	-0.00806097	0.0155915
gfra3	0.00366692	0.00587749	0.623893	0.532703	-0.00785326	0.0151871
foxo3	-0.00379185	0.0060906	-0.622573	0.53357	-0.0157298	0.00814606
stx4	-0.00372884	0.00598963	-0.62255	0.533586	-0.0154688	0.00801114
fcn2	-0.00376257	0.00604772	-0.622148	0.53385	-0.0156164	0.00809126
lap3	-0.00374029	0.00602327	-0.620972	0.534623	-0.0155462	0.00806565
krt14	-0.00379123	0.00611229	-0.620263	0.53509	-0.0157717	0.0081892
omg	0.00374083	0.00604086	0.619255	0.535754	-0.00809957	0.0155812
cd79b	0.00364558	0.00589646	0.618266	0.536405	-0.00791177	0.0152029
chac2	-0.00377135	0.00610939	-0.617305	0.537039	-0.0157461	0.00820337
fmr1	-0.00366714	0.00594062	-0.617299	0.537043	-0.0153111	0.0079768
ppp1r2	-0.003729	0.00604657	-0.616713	0.537429	-0.0155806	0.00812259
gpc5	-0.00373333	0.00608154	-0.613879	0.539301	-0.0156535	0.0081868
nck2	0.00370003	0.00603993	0.612595	0.540149	-0.00813854	0.0155386
tek	-0.0036153	0.00593774	-0.608869	0.542617	-0.0152536	0.00802297
lepr	0.00357183	0.00587716	0.607748	0.543359	-0.0079477	0.0150914
ret	0.00359056	0.00591381	0.607149	0.543757	-0.00800081	0.0151819
il32	-0.00352454	0.00583975	-0.603543	0.546152	-0.0149708	0.00792167
ciapin1	-0.00360773	0.00598359	-0.602937	0.546556	-0.0153359	0.00812041
egf	-0.0036774	0.00611055	-0.601811	0.547305	-0.0156544	0.0082996
tgm2	0.00360056	0.00599266	0.600828	0.54796	-0.00814537	0.0153465
notch3	0.0033712	0.00562893	0.598906	0.54924	-0.00766179	0.0144042
fcgr3b	0.00359323	0.00600832	0.598041	0.549817	-0.0081834	0.0153698
igf2r	-0.00349973	0.00588692	-0.594492	0.552188	-0.0150384	0.00803895
mdk	0.00353867	0.00595424	0.59431	0.55231	-0.00813196	0.0152093
prkcq	0.00354585	0.00599653	0.591318	0.554312	-0.00820766	0.0152994
dnmbp	0.00355456	0.00601425	0.591023	0.55451	-0.00823369	0.0153428
sult2a1	0.00343783	0.00584665	0.588	0.556537	-0.00802191	0.0148976
crkl	-0.00355139	0.00604807	-0.587194	0.557078	-0.0154059	0.00830313
gfra2	0.00347437	0.00591725	0.58716	0.557101	-0.00812375	0.0150725
angptl3	-0.00321025	0.00548754	-0.585007	0.558548	-0.0139661	0.0075456
cdh2	-0.00322321	0.005514	-0.584549	0.558856	-0.0140309	0.00758452
angptl1	0.00346316	0.00594573	0.582462	0.56026	-0.00819078	0.0151171
tbc1d23	-0.00349527	0.00603252	-0.579405	0.562321	-0.0153193	0.00832878
hpgds	0.00353557	0.00610366	0.579254	0.562423	-0.00842792	0.0154991
gfod2	-0.00354335	0.00611743	-0.579222	0.562444	-0.0155338	0.00844714
kirrel2	-0.00348328	0.00602462	-0.578175	0.563151	-0.0152919	0.0083253
rbp5	-0.00339201	0.00587321	-0.577538	0.563581	-0.0149038	0.0081198
calb2	0.0034207	0.00593627	0.576237	0.56446	-0.00821471	0.0150561
il10ra	-0.00351646	0.00610353	-0.576137	0.564528	-0.0154797	0.00844677
adgrg2	0.00314715	0.0054941	0.572823	0.566769	-0.00762158	0.0139159
cd84	-0.00346023	0.00604658	-0.572262	0.567149	-0.0153118	0.00839138
nptn	0.00349314	0.00611045	0.571667	0.567552	-0.00848366	0.0154699
col1a1	-0.00343134	0.00600374	-0.571534	0.567643	-0.015199	0.00833629
ctrc	0.00340457	0.00597743	0.56957	0.568974	-0.00831151	0.0151206
arsb	-0.00346016	0.00609647	-0.567568	0.570333	-0.0154096	0.00848924
pltp	0.0032646	0.00583167	0.559807	0.575616	-0.00816575	0.014695
spink6	0.00321592	0.00575448	0.558854	0.576266	-0.00806316	0.014495
sit1	0.00338661	0.00609866	0.555304	0.578691	-0.00856709	0.0153403
lto1	-0.00335229	0.00605126	-0.553982	0.579596	-0.0152131	0.0085085
alpp	0.00330538	0.00598846	0.551959	0.580981	-0.00843232	0.0150431
tst	0.00334112	0.00609698	0.547995	0.5837	-0.0086093	0.0152915
mpig6b	0.00332792	0.00607406	0.547891	0.583771	-0.00857754	0.0152334
ca14	0.00312484	0.0057068	0.547565	0.583995	-0.00806077	0.0143105
vim	0.00328395	0.00606019	0.54189	0.587899	-0.00859434	0.0151622
adam15	0.00327131	0.00604282	0.541355	0.588267	-0.00857293	0.0151156
edil3	0.00322153	0.00595124	0.541321	0.588291	-0.00844322	0.0148863
akr1c4	-0.00321689	0.00599291	-0.536783	0.591422	-0.0149633	0.00852953
ezr	0.00315554	0.00595408	0.529979	0.596131	-0.00851477	0.0148258
hspb1	-0.0032248	0.00608799	-0.529699	0.596325	-0.0151576	0.00870798
cd300lg	-0.00306001	0.00577934	-0.529473	0.596482	-0.0143878	0.00826781
gys1	0.00323772	0.00611555	0.529424	0.596516	-0.00874909	0.0152245
cd48	0.0031277	0.0059505	0.52562	0.599156	-0.00853558	0.014791
st3gal1	0.00311625	0.00597574	0.521483	0.602034	-0.00859651	0.014829
cnpy4	-0.00317146	0.00608508	-0.521186	0.602242	-0.0150985	0.00875562
mif	-0.00314973	0.00607068	-0.518844	0.603874	-0.0150486	0.00874911
scarf1	0.00312301	0.00601963	0.518805	0.603901	-0.00867576	0.0149218
psmg3	0.00306507	0.00592207	0.517567	0.604764	-0.00854249	0.0146726
decr1	0.00313559	0.00605869	0.517536	0.604786	-0.00873976	0.0150109
dnajb8	-0.0031488	0.0061199	-0.514518	0.606894	-0.0151441	0.00884653
ntf4	0.00313121	0.00608687	0.514421	0.606962	-0.00879938	0.0150618
nppb	0.00298181	0.00579893	0.514201	0.607116	-0.00838439	0.014348
lat	-0.00310587	0.00604503	-0.513788	0.607404	-0.0149544	0.0087427
mmp13	-0.00307486	0.0059932	-0.513059	0.607915	-0.0148219	0.00867213
msra	-0.00310158	0.00604577	-0.513016	0.607944	-0.0149516	0.00874845
il12a_il12b	-0.00306401	0.00598647	-0.511824	0.608779	-0.0147978	0.00866977
il17rb	-0.00306842	0.00599519	-0.511814	0.608785	-0.0148193	0.00868246
sh2d1a	0.00309148	0.00605825	0.510293	0.60985	-0.00878299	0.014966
ctsf	-0.00297505	0.00583741	-0.509653	0.610299	-0.0144167	0.00846657
anxa10	-0.00303897	0.0059647	-0.509493	0.610411	-0.0147301	0.00865216
igsf3	-0.00298759	0.00586531	-0.509366	0.6105	-0.0144839	0.00850873
ambn	-0.00302116	0.0059494	-0.507809	0.611591	-0.0146823	0.00863998
sirt5	-0.00305385	0.00605403	-0.504433	0.613962	-0.0149201	0.00881238
tie1	-0.00303144	0.00601055	-0.504354	0.614017	-0.0148124	0.00874954
plxnb2	0.00290058	0.00579491	0.50054	0.616699	-0.00845773	0.0142589
aif1	-0.0030372	0.00606939	-0.500412	0.616789	-0.0149335	0.00885914
pdcd1	-0.00298039	0.00596151	-0.499939	0.617122	-0.0146653	0.00870447
folr1	0.00283466	0.00569172	0.498032	0.618466	-0.00832141	0.0139907
cntn2	0.00294142	0.00591614	0.497185	0.619062	-0.00865452	0.0145374
atp6v1d	0.00296957	0.00599933	0.494984	0.620615	-0.00878943	0.0147286
nsfl1c	0.00295841	0.00597868	0.494826	0.620727	-0.0087601	0.0146769
cst5	0.00293878	0.00593904	0.494824	0.620729	-0.00870206	0.0145796
eif4b	-0.00295119	0.00597006	-0.494332	0.621075	-0.0146528	0.00875044
cntnap2	-0.00288599	0.00589246	-0.489776	0.624296	-0.0144355	0.00866354
nudt5	0.00293657	0.00600853	0.488734	0.625034	-0.00884046	0.0147136
lifr	-0.00290485	0.00594669	-0.488482	0.625213	-0.0145607	0.00875097
gkn1	0.00296296	0.00609039	0.486498	0.626618	-0.00897454	0.0149005
cd99	0.00248842	0.00512935	0.485133	0.627586	-0.00756537	0.0125422
ipcef1	0.00292967	0.00604961	0.484274	0.628195	-0.00892789	0.0147872
ntrk3	0.00282826	0.00585421	0.483115	0.629018	-0.00864629	0.0143028
trim5	-0.00289423	0.00602141	-0.480656	0.630765	-0.0146965	0.00890805
havcr1	-0.00257659	0.00539925	-0.477212	0.633215	-0.0131594	0.00800622
mfap3	0.00290415	0.00608599	0.477187	0.633233	-0.00902471	0.014833
stk24	-0.00286387	0.00606809	-0.471956	0.636962	-0.0147576	0.0090299
bcam	0.00278114	0.00589738	0.471588	0.637225	-0.00877804	0.0143403
ca5a	-0.00277425	0.00588915	-0.471078	0.637589	-0.0143173	0.0087688
mmp10	-0.0028431	0.00604094	-0.470639	0.637902	-0.0146837	0.00899745
ppib	-0.00284567	0.00606519	-0.46918	0.638944	-0.0147338	0.00904242
bmp6	0.00281996	0.00601194	0.469059	0.639031	-0.00896377	0.0146037
cd63	0.00285325	0.00608544	0.468865	0.63917	-0.00907453	0.014781
polr2f	0.00274753	0.00589124	0.466376	0.64095	-0.0087996	0.0142947
irak4	-0.00277569	0.00605263	-0.458593	0.64653	-0.0146392	0.00908777
mertk	0.00261029	0.00569932	0.458	0.646956	-0.00856067	0.0137812
cep43	0.00277466	0.00606924	0.457168	0.647554	-0.00912138	0.0146707
klb	-0.00279024	0.00610932	-0.456718	0.647878	-0.0147648	0.00918437
cxcl8	0.00269958	0.00596522	0.452553	0.650875	-0.00899257	0.0143917
tia1	0.00277402	0.00613568	0.452113	0.651192	-0.00925224	0.0148003
eloa	0.00269612	0.00597092	0.451541	0.651603	-0.0090072	0.0143994
mrpl46	-0.00273278	0.00605313	-0.451465	0.651658	-0.0145972	0.00913168
siglec15	-0.00275313	0.00612189	-0.449719	0.652916	-0.0147524	0.0092461
cr2	-0.00264642	0.00597302	-0.443063	0.657724	-0.0143538	0.009061
ccn3	0.00245401	0.00556942	0.440623	0.659489	-0.00846233	0.0133704
mesd	-0.00266905	0.00606424	-0.440129	0.659847	-0.0145553	0.00921717
srpk2	0.00263182	0.00599718	0.438844	0.660778	-0.00912295	0.0143866
nefl	0.00228259	0.00522752	0.43665	0.662369	-0.00796363	0.0125288
gusb	0.00248551	0.00569433	0.436489	0.662485	-0.00867567	0.0136467
draxin	0.00256976	0.00591157	0.4347	0.663784	-0.00901722	0.0141567
rgma	0.00258261	0.00596462	0.432988	0.665027	-0.00910835	0.0142736
tnxb	0.00256662	0.00595585	0.430941	0.666515	-0.00910716	0.0142404
clec4c	-0.00259774	0.00603554	-0.430407	0.666903	-0.0144277	0.00923224
itgb1bp2	-0.00262918	0.00611982	-0.429617	0.667478	-0.0146244	0.009366
glod4	0.0025888	0.00605178	0.427776	0.668818	-0.009273	0.0144506
adamts8	-0.00256532	0.00603172	-0.425305	0.670618	-0.0143878	0.00925716
acaa1	-0.0025311	0.00604441	-0.41875	0.675402	-0.0143785	0.00931627
sf3b4	-0.00254306	0.00608805	-0.417712	0.676161	-0.014476	0.00938984
mavs	-0.00253674	0.00610423	-0.41557	0.677728	-0.0145014	0.00942789
gmpr	0.00244791	0.00591342	0.413957	0.678909	-0.0091427	0.0140385
pcdh1	0.00241519	0.00583686	0.413782	0.679037	-0.00902535	0.0138557
actn4	0.00248314	0.00602294	0.412281	0.680137	-0.00932213	0.0142884
areg	-0.00247229	0.00600255	-0.411873	0.680436	-0.0142376	0.00929302
max	0.00251818	0.00612087	0.411409	0.680776	-0.00947906	0.0145154
cradd	-0.00251053	0.00610385	-0.411302	0.680854	-0.0144744	0.00945334
cd83	0.00242165	0.00589333	0.410913	0.681139	-0.00912958	0.0139729
cpa2	0.00246648	0.00602733	0.409217	0.682384	-0.00934738	0.0142803
gbp2	-0.00247174	0.0060697	-0.407226	0.683846	-0.0143687	0.0094252
matn2	0.00237671	0.00583806	0.407107	0.683933	-0.00906618	0.0138196
vmo1	-0.00242844	0.00597105	-0.406702	0.68423	-0.014132	0.00927513
srp14	0.00241736	0.0059624	0.405435	0.685161	-0.00926926	0.014104
sumf2	-0.00244353	0.00603234	-0.405072	0.685428	-0.0142672	0.00938015
cd1c	-0.00237569	0.00589564	-0.402957	0.686983	-0.0139314	0.00918006
tmsb10	0.00241084	0.00602432	0.400184	0.689024	-0.00939714	0.0142188
ubac1	0.00239104	0.00597869	0.399928	0.689213	-0.00932749	0.0141096
dnph1	0.00239366	0.00600107	0.398872	0.68999	-0.00936875	0.0141561
prdx3	0.00241741	0.00607218	0.398112	0.690551	-0.00948438	0.0143192
ism1	0.00234416	0.00590343	0.397085	0.691308	-0.00922686	0.0139152
zbtb16	-0.00240916	0.00606981	-0.396908	0.691438	-0.0143063	0.009488
lypd1	0.00244832	0.00617328	0.3966	0.691666	-0.00965163	0.0145483
wasf1	-0.00237988	0.00604405	-0.393755	0.693765	-0.0142265	0.00946679
cetn2	0.00240321	0.00612132	0.392597	0.694621	-0.0095949	0.0144013
nid2	0.00237129	0.00604898	0.392015	0.69505	-0.00948502	0.0142276
nampt	-0.00237038	0.00606319	-0.390947	0.69584	-0.0142546	0.0095138
sele	0.0022942	0.00588302	0.389969	0.696562	-0.00923683	0.0138252
ckmt1a_ckmt1b	0.00229724	0.00591967	0.388069	0.697968	-0.00930563	0.0139001
pmvk	0.00237367	0.00614361	0.386364	0.69923	-0.00966814	0.0144155
adam22	0.00231456	0.00600109	0.38569	0.699729	-0.0094479	0.014077
padi2	0.00232643	0.0060803	0.382617	0.702006	-0.00959128	0.0142441
tacstd2	-0.00243464	0.00637322	-0.38201	0.702457	-0.0149266	0.0100573
cdh5	-0.00227568	0.00595976	-0.381841	0.702582	-0.0139571	0.00940575
dsg3	0.00216418	0.00567241	0.381527	0.702815	-0.00895403	0.0132824
esam	-0.00223922	0.00588575	-0.380448	0.703616	-0.0137756	0.00929715
mpo	0.00229877	0.00604284	0.380413	0.703642	-0.00954551	0.0141431
lif	0.00230709	0.00610554	0.377868	0.705532	-0.0096601	0.0142743
ruvbl1	0.00232731	0.0061739	0.37696	0.706207	-0.00977387	0.0144285
stk11	-0.00227248	0.00607484	-0.374081	0.708347	-0.0141795	0.00963452
itgb6	0.00213612	0.00571474	0.373791	0.708563	-0.00906507	0.0133373
il1a	-0.00222384	0.00595601	-0.373378	0.70887	-0.0138979	0.00945025
mpi	-0.00226347	0.00606983	-0.372905	0.709222	-0.0141606	0.00963371
ghrhr	-0.00228981	0.00615765	-0.371864	0.709997	-0.0143591	0.00977951
triap1	-0.00223479	0.00603089	-0.370557	0.71097	-0.0140556	0.00958606
manf	-0.00221709	0.00606148	-0.365768	0.714541	-0.0140979	0.00966371
il3ra	0.00212829	0.00582287	0.365504	0.714738	-0.00928486	0.0135414
cx3cl1	0.00215445	0.00594518	0.362387	0.717066	-0.0094984	0.0138073
irag2	0.00217273	0.00600479	0.361833	0.717479	-0.00959697	0.0139424
ppp1r9b	0.00216577	0.00599944	0.360996	0.718105	-0.00959343	0.013925
lrrn1	-0.00216755	0.00604003	-0.358865	0.719699	-0.0140063	0.00967122
atxn10	-0.00216895	0.00608181	-0.356628	0.721373	-0.0140896	0.00975174
ccn4	0.00210022	0.00595321	0.352788	0.72425	-0.00956837	0.0137688
stx8	-0.00211712	0.00603374	-0.35088	0.725681	-0.0139436	0.00970932
camkk1	0.00212628	0.00606768	0.350427	0.726021	-0.0097667	0.0140193
tbcc	-0.00213307	0.00609197	-0.350144	0.726233	-0.0140736	0.0098075
il22ra1	-0.00212555	0.00608829	-0.349121	0.727001	-0.0140589	0.00980782
sord	-0.00206307	0.00593784	-0.347445	0.72826	-0.0137015	0.0095754
timp1	0.00202962	0.00585926	0.346395	0.729049	-0.00945484	0.0135141
slamf6	0.00205112	0.00600042	0.341829	0.732482	-0.00971003	0.0138123
serpine1	-0.00206145	0.00604476	-0.34103	0.733084	-0.0139095	0.0097866
il17ra	-0.00207262	0.00607904	-0.340946	0.733147	-0.0139879	0.00984261
ptk7	0.00203183	0.00599388	0.338985	0.734624	-0.00971649	0.0137802
gal	-0.00194741	0.00580496	-0.335473	0.737271	-0.0133254	0.00943061
hbq1	0.00198585	0.00594552	0.334007	0.738377	-0.00966768	0.0136394
prkar1a	-0.00200085	0.00600154	-0.333389	0.738843	-0.0137642	0.00976248
vegfd	0.00197684	0.00594278	0.332646	0.739404	-0.00967131	0.013625
cox5b	0.00200546	0.00604855	0.331561	0.740224	-0.00985	0.0138609
metap2	-0.00199872	0.00603176	-0.331366	0.740371	-0.0138213	0.00982383
hk2	-0.00197664	0.00596956	-0.331119	0.740557	-0.0136773	0.00972401
tslp	-0.00200053	0.00608474	-0.328779	0.742326	-0.013927	0.00992589
hbegf	0.00199854	0.00607959	0.32873	0.742362	-0.00991777	0.0139149
dpy30	0.00194297	0.00593747	0.327239	0.74349	-0.00969477	0.0135807
fus	-0.00197311	0.00608264	-0.324383	0.745651	-0.0138954	0.00994919
crtam	-0.0019234	0.00595073	-0.32322	0.746531	-0.0135871	0.00974035
hdgf	0.0019302	0.00601452	0.320923	0.748271	-0.00985857	0.013719
sh2b3	-0.00194822	0.00612981	-0.317827	0.750619	-0.013963	0.0100665
ppp3r1	0.00190467	0.00602103	0.316336	0.75175	-0.00989686	0.0137062
mstn	-0.00174846	0.00554097	-0.315551	0.752346	-0.0126091	0.00911213
ctss	-0.00209206	0.00666005	-0.314121	0.753432	-0.0151463	0.0109621
obp2b	0.00153752	0.00492724	0.312044	0.755009	-0.00812014	0.0111952
sestd1	-0.00187108	0.0060751	-0.307991	0.758092	-0.0137786	0.0100364
galnt10	-0.00180685	0.00588779	-0.306881	0.758936	-0.0133472	0.00973352
cdh15	0.00160261	0.00524488	0.305557	0.759944	-0.00867762	0.0118828
hgs	0.001869	0.00612739	0.305023	0.760351	-0.010141	0.013879
gh1	0.00173944	0.00575315	0.302345	0.762391	-0.00953704	0.0130159
chmp1a	-0.00183376	0.00608514	-0.30135	0.76315	-0.013761	0.0100934
dpep1	-0.00180082	0.00599239	-0.300517	0.763785	-0.0135462	0.00994459
fadd	-0.00181864	0.00606264	-0.299976	0.764198	-0.0137017	0.0100644
fgf5	0.00169726	0.00569001	0.298288	0.765485	-0.00945546	0.01285
rgs8	0.00181935	0.00610466	0.298026	0.765686	-0.0101461	0.0137848
itm2a	0.00175137	0.00589072	0.29731	0.766232	-0.00979474	0.0132975
cntn5	-0.00167219	0.00567506	-0.294655	0.768259	-0.0127956	0.00945123
ceacam3	-0.00180553	0.00612826	-0.294623	0.768284	-0.0138173	0.0102062
mcam	0.00168554	0.00572941	0.29419	0.768615	-0.0095444	0.0129155
lpo	0.00181377	0.00616633	0.29414	0.768653	-0.0102726	0.0139001
tpp1	-0.00172493	0.00593392	-0.290689	0.771291	-0.0133557	0.00990587
sema4d	0.00174912	0.00601975	0.290564	0.771387	-0.0100499	0.0135481
asgr1	0.00171347	0.0058979	0.290523	0.771418	-0.00984671	0.0132737
art3	-0.00158845	0.00550274	-0.288666	0.772839	-0.0123741	0.00919719
reg1a	0.00169902	0.00593386	0.286326	0.774631	-0.00993165	0.0133297
btc	0.00174408	0.00609887	0.285968	0.774905	-0.01021	0.0136982
f3	-0.00162222	0.00569823	-0.284689	0.775885	-0.012791	0.0095466
bach1	-0.00169764	0.00600395	-0.282754	0.777368	-0.0134657	0.0100704
pglyrp1	0.00168273	0.00602838	0.279134	0.780144	-0.0101332	0.0134987
tppp3	-0.00167271	0.00601403	-0.278134	0.780911	-0.0134605	0.0101151
metap1d	0.00167963	0.00606307	0.277027	0.781762	-0.0102043	0.0135636
smarca2	-0.00149482	0.00541913	-0.275842	0.782672	-0.0121166	0.00912697
dffa	-0.00165104	0.00603659	-0.273505	0.784467	-0.0134831	0.010181
anpep	-0.00162128	0.00595525	-0.272245	0.785436	-0.0132939	0.0100513
scamp3	0.00164373	0.00605022	0.271681	0.78587	-0.010215	0.0135025
ebag9	-0.00162846	0.00608535	-0.267603	0.789007	-0.0135561	0.0102991
pfdn2	-0.00159783	0.0059763	-0.26736	0.789194	-0.0133117	0.010116
fabp9	0.00158654	0.0059597	0.266211	0.790079	-0.0100948	0.0132679
fosb	-0.00162128	0.00609108	-0.266173	0.790108	-0.0135601	0.0103176
tnfaip8	-0.00159934	0.00602028	-0.265658	0.790505	-0.0133994	0.0102007
enpp2	0.00126597	0.00477667	0.265033	0.790986	-0.00809655	0.0106285
fuca1	-0.00158518	0.00599497	-0.264417	0.79146	-0.0133356	0.0101653
rab37	0.00160961	0.00610653	0.263589	0.792099	-0.0103595	0.0135787
aoc3	-0.00150272	0.00574599	-0.261524	0.79369	-0.0127652	0.00975972
hnrnpk	-0.00155216	0.0059945	-0.258931	0.795691	-0.0133017	0.0101974
susd2	0.00151446	0.00586004	0.258439	0.79607	-0.00997153	0.0130004
fhit	-0.00153378	0.00610364	-0.251289	0.801593	-0.0134972	0.0104297
spry2	-0.00152544	0.00611026	-0.249652	0.802859	-0.0135019	0.010451
amigo2	-0.00149691	0.00600232	-0.249389	0.803062	-0.0132618	0.010268
vcam1	-0.00146298	0.00587438	-0.249043	0.803329	-0.0129771	0.0100511
enah	0.00147518	0.00599685	0.245992	0.80569	-0.010279	0.0132293
hcls1	-0.00145843	0.0060272	-0.241975	0.808801	-0.0132721	0.0103552
ca9	-0.00143208	0.00594174	-0.24102	0.809542	-0.0130782	0.010214
fgf23	0.00143651	0.0059667	0.240755	0.809747	-0.0102585	0.0131315
axl	0.00142516	0.00593746	0.240028	0.810311	-0.0102126	0.0130629
pdgfc	-0.0014534	0.00609475	-0.238468	0.81152	-0.0133994	0.0104926
chit1	0.0014007	0.00594367	0.235662	0.813697	-0.0102492	0.0130506
pts	0.00141029	0.00598528	0.235627	0.813724	-0.0103212	0.0131418
kir3dl1	0.00144697	0.0061417	0.235598	0.813747	-0.0105911	0.013485
furin	0.00137285	0.00590429	0.232517	0.816138	-0.0101999	0.0129456
galnt7	-0.00139101	0.00599299	-0.232106	0.816457	-0.0131376	0.0103556
il18	0.00136642	0.00591183	0.231133	0.817213	-0.0102211	0.0129539
itga11	0.00137835	0.00598402	0.230338	0.817831	-0.0103506	0.0131073
sema7a	0.00135663	0.00589596	0.230095	0.818019	-0.0101997	0.012913
siglec9	0.00136479	0.00595079	0.229346	0.818602	-0.0102991	0.0130286
nectin2	0.00134021	0.00586546	0.228492	0.819265	-0.0101564	0.0128368
hsp90b1	-0.00141088	0.00617545	-0.228466	0.819286	-0.0135151	0.0106933
tpt1	-0.00138529	0.00608315	-0.227726	0.819861	-0.0133086	0.010538
il1b	0.00138013	0.00612061	0.225488	0.821601	-0.0106166	0.0133769
gcnt1	0.00132176	0.00588729	0.22451	0.822362	-0.0102176	0.0128612
dok2	0.00134967	0.00603707	0.223563	0.823099	-0.0104833	0.0131826
slc39a5	0.00130575	0.0058443	0.223422	0.823209	-0.0101494	0.0127609
gga1	-0.00137119	0.00616012	-0.222591	0.823855	-0.0134454	0.010703
dpp7	0.00134236	0.00604252	0.222152	0.824197	-0.0105013	0.013186
cpped1	0.00131506	0.00597094	0.220243	0.825683	-0.0103883	0.0130184
pklr	0.00132195	0.00603808	0.218935	0.826702	-0.010513	0.0131569
stat5b	-0.00131904	0.00607633	-0.217078	0.828149	-0.013229	0.0105909
cdh17	0.00129044	0.00598242	0.215706	0.829219	-0.0104354	0.0130163
il18bp	0.00122853	0.00573803	0.214103	0.830468	-0.0100183	0.0124754
dusp3	-0.00131957	0.00617674	-0.213636	0.830832	-0.0134263	0.0107872
umod	0.00122939	0.0058228	0.211134	0.832785	-0.0101836	0.0126424
il15ra	-0.00123686	0.00588642	-0.210121	0.833575	-0.0127746	0.0103008
il13ra1	0.00126086	0.00602348	0.209324	0.834197	-0.0105455	0.0130672
slitrk6	0.00125779	0.00604585	0.208041	0.835198	-0.0105924	0.013108
ly9	0.00123407	0.00598581	0.206165	0.836663	-0.0104984	0.0129666
cpxm1	-0.00123614	0.00605423	-0.204178	0.838216	-0.0131027	0.0106305
dbi	-0.00124263	0.00608728	-0.204135	0.83825	-0.013174	0.0106888
siae	-0.00122716	0.00601294	-0.204086	0.838288	-0.0130128	0.0105585
milr1	-0.0012001	0.00599571	-0.200161	0.841357	-0.012952	0.0105518
fcgr2b	0.0012232	0.0061284	0.199596	0.841798	-0.0107888	0.0132352
slamf1	-0.00117427	0.00599197	-0.195974	0.844632	-0.0129189	0.0105703
ca11	0.00119817	0.00614029	0.195132	0.845291	-0.0108371	0.0132335
adgre2	-0.00111109	0.00581547	-0.191058	0.848481	-0.0125097	0.0102875
gp1ba	0.001133	0.00604143	0.187539	0.85124	-0.0107085	0.0129745
fcrlb	0.001122	0.00605117	0.185419	0.852902	-0.0107386	0.0129826
tshb	-0.00109539	0.00604489	-0.181209	0.856205	-0.0129437	0.0107529
hs6st1	-0.00106336	0.00592531	-0.179461	0.857577	-0.0126773	0.0105505
itgb1	0.00101786	0.00572033	0.177936	0.858774	-0.0101943	0.01223
rabepk	-0.00109667	0.00616493	-0.177888	0.858812	-0.0131803	0.0109869
clec1b	-0.00107324	0.00604642	-0.177501	0.859116	-0.0129245	0.010778
ereg	-0.00108204	0.00609821	-0.177435	0.859168	-0.0130348	0.0108708
il24	0.00107538	0.00609908	0.176318	0.860045	-0.0108791	0.0130299
irak1	-0.00106356	0.00606704	-0.175302	0.860844	-0.0129553	0.0108282
gp2	-0.00103587	0.00596581	-0.173634	0.862155	-0.0127292	0.0106574
mapt	-0.00104356	0.00602491	-0.173208	0.862489	-0.0128527	0.0107656
aifm1	-0.00102812	0.00603552	-0.170344	0.864741	-0.0128581	0.0108018
ing1	-0.00101769	0.00602747	-0.168842	0.865922	-0.0128318	0.0107965
cdhr2	-0.00086031	0.00514892	-0.167086	0.867304	-0.0109525	0.00923184
pvalb	-0.00101357	0.00609865	-0.166196	0.868004	-0.0129672	0.0109401
lactb2	-0.000993007	0.00604944	-0.164149	0.869615	-0.0128502	0.0108642
clec11a	-0.000961586	0.00594156	-0.161841	0.871432	-0.0126073	0.0106842
pdgfa	-0.000976302	0.00605692	-0.161188	0.871947	-0.0128482	0.0108956
bst2	-0.000951742	0.00591223	-0.160978	0.872112	-0.01254	0.0106365
clstn2	-0.000950212	0.00593032	-0.160229	0.872702	-0.0125739	0.0106735
rabgap1l	0.000962886	0.00602476	0.159821	0.873023	-0.010846	0.0127717
slc39a14	-0.00093876	0.00601734	-0.156009	0.876027	-0.0127331	0.0108555
adcyap1r1	-0.000953211	0.00612097	-0.155729	0.876248	-0.0129506	0.0110442
gopc	0.000934814	0.00606174	0.154215	0.877441	-0.0109465	0.0128161
dab2	0.00092652	0.00602725	0.153722	0.87783	-0.0108872	0.0127402
akt1s1	0.000929456	0.00606592	0.153226	0.878221	-0.0109601	0.012819
ephb4	0.000896222	0.00586931	0.152696	0.878639	-0.0106079	0.0124004
txnrd1	-0.000905358	0.00601672	-0.150474	0.880392	-0.0126984	0.0108877
diablo	-0.000899923	0.00604436	-0.148886	0.881644	-0.0127472	0.0109473
glt8d2	0.000899436	0.00609285	0.147622	0.882642	-0.0110429	0.0128417
vtcn1	-0.000883119	0.00602174	-0.146655	0.883405	-0.0126861	0.0109198
vwf	-0.00085352	0.00587912	-0.145178	0.884571	-0.0123769	0.0106698
cd244	-0.000869265	0.0060115	-0.1446	0.885028	-0.0126521	0.0109136
foxo1	-0.000873244	0.00604042	-0.144567	0.885054	-0.0127128	0.0109663
icam2	-0.000861351	0.00598261	-0.143976	0.885521	-0.0125876	0.0108649
bank1	0.000865335	0.00601959	0.143753	0.885697	-0.0109334	0.0126641
ndufs6	0.000868948	0.00607321	0.143079	0.886229	-0.0110349	0.0127728
rnaset2	0.000831434	0.00587696	0.141473	0.887497	-0.0106877	0.0123506
vsir	0.000850636	0.00604342	0.140754	0.888065	-0.0109948	0.012696
rbks	-0.00082858	0.00594359	-0.139407	0.889129	-0.0124783	0.0108212
odam	-0.000821534	0.00611921	-0.134255	0.893202	-0.0128155	0.0111724
tnfsf14	-0.000817989	0.0061232	-0.133588	0.893729	-0.0128198	0.0111838
anxa11	-0.000798254	0.00607991	-0.131294	0.895544	-0.0127152	0.0111187
pebp1	0.000787375	0.00601274	0.130951	0.895815	-0.0109979	0.0125727
arg1	0.000787995	0.00607158	0.129784	0.896738	-0.0111126	0.0126886
ikbkg	-0.000777105	0.00601508	-0.129193	0.897206	-0.012567	0.0110128
muc16	0.00076288	0.00595991	0.128002	0.898148	-0.0109188	0.0124446
ccl4	0.000761	0.00596654	0.127545	0.89851	-0.0109337	0.0124557
nmnat1	-0.000747214	0.00595599	-0.125456	0.900164	-0.0124213	0.0109268
map2k6	0.000753754	0.00606518	0.124276	0.901098	-0.0111343	0.0126418
pten	0.000739398	0.00598856	0.123468	0.901737	-0.0109985	0.0124773
rbp2	0.000731575	0.00597187	0.122503	0.902501	-0.0109736	0.0124368
skap2	-0.000734273	0.0060294	-0.121782	0.903072	-0.0125522	0.0110837
tnfrsf11b	0.000662133	0.00543908	0.121736	0.903109	-0.00999874	0.011323
fcgr2a	0.000710482	0.00604226	0.117586	0.906397	-0.0111327	0.0125536
muc13	-0.000686481	0.00596507	-0.115083	0.90838	-0.0123783	0.0110054
axin1	-0.000690871	0.00600363	-0.115076	0.908386	-0.0124583	0.0110765
prss27	-0.000687167	0.00605397	-0.113507	0.909629	-0.0125533	0.0111789
park7	-0.000656154	0.00603185	-0.108782	0.913377	-0.0124789	0.0111666
epha1	0.000605933	0.00557046	0.108776	0.913381	-0.0103125	0.0115243
snap23	0.000657764	0.00605433	0.108644	0.913486	-0.011209	0.0125246
spink1	0.000635755	0.00591032	0.107567	0.91434	-0.0109488	0.0122203
atp6v1f	0.000644147	0.00600477	0.107273	0.914574	-0.0111255	0.0124138
bsg	-0.000613705	0.00576998	-0.106362	0.915296	-0.0119232	0.0106957
igfbp7	0.000594107	0.00559147	0.106252	0.915383	-0.0103655	0.0115537
f11r	-0.00063654	0.00605196	-0.105179	0.916234	-0.0124987	0.0112256
il17a	0.000599617	0.00602604	0.0995044	0.920739	-0.0112117	0.012411
ceacam21	-0.000589527	0.00601869	-0.0979494	0.921973	-0.0123865	0.0112074
alcam	-0.000515261	0.00548739	-0.0938991	0.92519	-0.0112708	0.0102403
dbnl	-0.000565863	0.00604106	-0.0936695	0.925372	-0.0124066	0.0112749
rilp	-0.000562987	0.00604129	-0.0931899	0.925753	-0.0124042	0.0112782
nrp1	0.00054703	0.00589741	0.0927576	0.926097	-0.0110122	0.0121063
fkbp1b	-0.00054669	0.00598721	-0.0913097	0.927247	-0.0122819	0.0111885
idi2	-0.000527521	0.00595604	-0.0885691	0.929425	-0.0122017	0.0111466
il7	-0.000536816	0.00607114	-0.088421	0.929543	-0.0124366	0.0113629
fgr	-0.000531701	0.00601351	-0.0884177	0.929545	-0.0123185	0.0112551
preb	-0.000518826	0.00592385	-0.0875825	0.930209	-0.0121299	0.0110922
pqbp1	-0.000526888	0.00607329	-0.0867549	0.930867	-0.0124309	0.0113771
slit2	0.000520757	0.00606696	0.085835	0.931598	-0.0113708	0.0124123
cep85	0.000515639	0.00603413	0.0854537	0.931901	-0.0113116	0.0123429
il18r1	-0.000492697	0.00594465	-0.0828807	0.933947	-0.0121445	0.0111591
cd40lg	-0.000498446	0.00606864	-0.0821347	0.93454	-0.0123933	0.0113964
ccl3	0.000474644	0.00584333	0.0812283	0.935261	-0.0109786	0.0119279
psme2	0.000472816	0.00596907	0.0792109	0.936865	-0.0112269	0.0121725
aoc1	0.000485163	0.00615281	0.0788524	0.937151	-0.0115747	0.012545
clta	-0.000475985	0.00605265	-0.0786408	0.937319	-0.0123395	0.0113875
tff2	0.000451947	0.00574706	0.0786396	0.93732	-0.0108126	0.0117165
dkkl1	-0.000463478	0.00597177	-0.0776116	0.938138	-0.0121685	0.0112415
clip2	0.000466829	0.00602561	0.0774742	0.938247	-0.0113437	0.0122773
ahcy	0.000461827	0.00597738	0.0772624	0.938415	-0.0112542	0.0121778
fcrl3	-0.000451289	0.00602965	-0.074845	0.940339	-0.0122697	0.0113671
txlna	0.000441537	0.00605203	0.0729569	0.941841	-0.0114208	0.0123038
hexim1	-0.00043537	0.00603241	-0.0721719	0.942466	-0.0122592	0.0113885
lyar	0.000437891	0.00609484	0.0718462	0.942725	-0.0115083	0.0123841
acta2	-0.000388278	0.00551276	-0.0704326	0.94385	-0.0111936	0.010417
ptx3	0.0004226	0.00606904	0.0696321	0.944487	-0.011473	0.0123182
ada2	0.000399098	0.00586207	0.0680813	0.945721	-0.0110909	0.0118891
ephx2	-0.00040903	0.00601423	-0.0680104	0.945778	-0.0121972	0.0113792
txndc5	0.000407819	0.00600747	0.0678854	0.945877	-0.0113671	0.0121828
fas	0.000373641	0.0056292	0.0663754	0.947079	-0.0106599	0.0114072
dcn	-0.000363519	0.00554042	-0.0656122	0.947687	-0.011223	0.010496
tgfbi	0.000386329	0.00589577	0.0655264	0.947755	-0.0111697	0.0119424
cnst	0.000386587	0.00599101	0.0645279	0.94855	-0.0113561	0.0121293
il10	-0.000392194	0.00611845	-0.0641001	0.948891	-0.0123847	0.0116003
mitd1	0.000370401	0.00608815	0.0608396	0.951487	-0.0115627	0.0123035
fam3b	0.000361043	0.00600091	0.0601646	0.952025	-0.0114011	0.0121231
bcl2l11	0.000358034	0.00595338	0.0601396	0.952045	-0.0113109	0.012027
pilra	0.000333579	0.0058771	0.0567591	0.954738	-0.0111858	0.011853
epha2	0.000328433	0.00579024	0.0567218	0.954767	-0.0110208	0.0116776
tgfb1	-0.000324906	0.00598546	-0.0542826	0.95671	-0.0120567	0.0114069
rassf2	-0.000315878	0.00604859	-0.0522235	0.958351	-0.0121714	0.0115397
sema4c	0.000298007	0.00591882	0.050349	0.959845	-0.0113032	0.0118992
traf2	0.000300517	0.00598564	0.0502063	0.959958	-0.0114317	0.0120327
stx16	0.000294251	0.00607253	0.048456	0.961353	-0.0116082	0.0121967
cd69	0.000285484	0.0060806	0.04695	0.962553	-0.0116328	0.0122038
vash1	0.000275391	0.00599262	0.045955	0.963346	-0.0114704	0.0120212
il1rl1	-0.000256238	0.00560766	-0.0456942	0.963554	-0.0112475	0.0107351
clspn	0.000274408	0.0061369	0.0447143	0.964335	-0.0117543	0.0123031
f2r	-0.00026771	0.00605475	-0.0442149	0.964733	-0.0121353	0.0115999
inppl1	0.000240929	0.00602932	0.0399595	0.968126	-0.0115769	0.0120587
bgn	0.000227698	0.00606077	0.0375692	0.970031	-0.0116517	0.0121071
plin3	0.000209571	0.00599567	0.0349537	0.972117	-0.0115422	0.0119614
scgb1a1	-0.000196342	0.00586683	-0.0334665	0.973303	-0.0116956	0.011303
app	-0.000201698	0.0060709	-0.0332237	0.973496	-0.012101	0.0116976
ggt5	-0.000190342	0.00592854	-0.0321061	0.974388	-0.0118106	0.0114299
ltbp3	-0.00018734	0.00601521	-0.0311444	0.975155	-0.0119775	0.0116028
kyat1	-0.00017027	0.00604241	-0.0281792	0.977519	-0.0120137	0.0116732
bst1	0.000167328	0.00602647	0.0277655	0.977849	-0.0116449	0.0119795
il13	0.000149944	0.00609301	0.0246091	0.980367	-0.0117927	0.0120926
slc27a4	-0.000143068	0.00601002	-0.0238049	0.981008	-0.011923	0.0116369
il2rb	-0.000142277	0.00605013	-0.0235164	0.981239	-0.0120009	0.0117163
hmox2	-0.000137138	0.00601246	-0.0228089	0.981803	-0.0119219	0.0116476
clps	-0.000126749	0.00598668	-0.0211718	0.983109	-0.011861	0.0116075
qdpr	-0.000126816	0.00604083	-0.0209931	0.983251	-0.0119672	0.0117135
fgf19	0.000112316	0.00602679	0.0186361	0.985132	-0.0117005	0.0119251
rcor1	-0.00010527	0.00608881	-0.0172891	0.986206	-0.0120397	0.0118291
p4hb	-0.000101447	0.0060143	-0.0168677	0.986542	-0.0118898	0.0116869
lsm1	-0.000101933	0.00610056	-0.0167087	0.986669	-0.0120594	0.0118555
fabp1	7.30288e-05	0.00580589	0.0125784	0.989964	-0.0113068	0.0114529
clstn1	6.5481e-05	0.00605968	0.010806	0.991378	-0.0118118	0.0119428
vps53	-4.78194e-05	0.00606066	-0.00789014	0.993705	-0.011927	0.0118314
il20ra	-4.22383e-05	0.00602446	-0.00701114	0.994406	-0.0118505	0.011766
ptpn1	-3.56904e-05	0.00604035	-0.00590866	0.995286	-0.0118751	0.0118037
ntprobnp	2.45378e-05	0.00556177	0.00441186	0.99648	-0.0108768	0.0109259
cd58	-2.3572e-05	0.00597237	-0.00394685	0.996851	-0.0117297	0.0116826
cd55	1.8444e-05	0.00593187	0.0031093	0.997519	-0.0116083	0.0116452
tbc1d5	-1.85475e-05	0.00599294	-0.0030949	0.997531	-0.011765	0.0117279
nt5e	1.28766e-05	0.00602945	0.00213561	0.998296	-0.0118052	0.0118309
klk1	-7.53772e-06	0.0061014	-0.00123541	0.999014	-0.0119666	0.0119515
klk12	2.22977e-06	0.0061408	0.000363107	0.99971	-0.0120341	0.0120385
