# Supplementary material for: Ribosomal DNA copy number variation associates with hematological profiles and renal function in the UK Biobank
Source: Cell Genom. 2024 May 14;4(6):100562. doi: 10.1016/j.xgen.2024.100562 (PMC11228893; doi:10.1016/j.xgen.2024.100562)
Supplement: Table S15. Results of association analyses between first-release OLink proteome NXP values and 18S Ratio in White British UKB participants from the first WGS release, related to Figure 4 [file mmc16.xlsx]

## Sheet: S15 - OLink 18S Ratio
Table S15 - Results of association analyses between first-release OLink proteome NXP values and 18S Ratio in white British UKB participants from the first WGS release; Related to Figure 4
protein	estimate	std.error	statistic	p.value	conf.low	conf.high
bgn	-0.0385811	0.00821751	-4.69499	2.68986e-06	-0.0546884	-0.0224738
ccn2	0.0374228	0.00819196	4.56823	4.9567e-06	0.0213656	0.05348
sparc	0.0360928	0.00820049	4.4013	1.08328e-05	0.0200189	0.0521667
slitrk2	0.0346854	0.00797727	4.34803	1.38242e-05	0.019049	0.0503217
vegfc	0.0348878	0.00812863	4.29196	1.78182e-05	0.0189547	0.0508208
mdk	0.0336912	0.00803601	4.19253	2.774e-05	0.0179397	0.0494428
il18	0.0334569	0.00802715	4.16796	3.09024e-05	0.0177227	0.049191
nectin2	0.0329282	0.00802826	4.10153	4.12534e-05	0.0171918	0.0486645
sdc4	0.0334929	0.00822824	4.07048	4.715e-05	0.0173646	0.0496213
cd99	0.0275763	0.00695638	3.96418	7.39819e-05	0.013941	0.0412116
jchain	0.0313731	0.0082096	3.82152	0.000133165	0.0152813	0.0474649
npdc1	0.0294023	0.00778818	3.77525	0.000160449	0.0141366	0.0446681
bcl2l11	0.0304583	0.00813959	3.742	0.000183227	0.0145038	0.0464129
hbegf	0.0304045	0.00820776	3.70436	0.00021266	0.0143163	0.0464927
spint2	0.029671	0.00807961	3.67233	0.000241163	0.013834	0.045508
pdgfa	0.0300817	0.00819419	3.6711	0.000242311	0.0140202	0.0461433
f2r	0.0300226	0.00819304	3.6644	0.000248747	0.0139633	0.0460819
plin3	0.0293448	0.00806036	3.64064	0.000272854	0.0135456	0.0451441
lactb2	0.0294413	0.0081149	3.62806	0.000286486	0.0135352	0.0453475
pdgfb	0.0298207	0.00823118	3.6229	0.000292252	0.0136867	0.0459548
icam5	0.0296739	0.00820305	3.61742	0.0002985	0.013595	0.0457529
angpt1	0.0298035	0.00825971	3.60831	0.000309185	0.0136135	0.0459936
dag1	0.0291293	0.00812329	3.5859	0.000336953	0.0132067	0.0450519
inpp1	0.0288891	0.00808564	3.57288	0.000354155	0.0130402	0.0447379
app	0.0293219	0.00821822	3.56791	0.000360935	0.0132132	0.0454305
cd274	0.0288485	0.00809053	3.56571	0.000363972	0.0129901	0.0447069
tnfrsf11a	0.0280774	0.00794266	3.53501	0.000408935	0.0125089	0.0436459
sirpb1	0.0282803	0.00807873	3.50059	0.000465549	0.012445	0.0441156
rp2	0.0282932	0.00815935	3.46757	0.00052662	0.0122999	0.0442865
ncam2	0.0282072	0.00813876	3.46579	0.000530118	0.0122543	0.0441601
mpig6b	0.0282414	0.00816132	3.46039	0.000540847	0.0122442	0.0442385
esam	0.0273219	0.00800846	3.41163	0.000647388	0.0116244	0.0430195
mcfd2	0.0277415	0.00817006	3.39551	0.000686746	0.0117272	0.0437558
dkk1	0.0275175	0.0081761	3.3656	0.000765622	0.0114914	0.0435436
ca13	0.0271767	0.0082082	3.31092	0.000932049	0.0110877	0.0432657
sort1	0.0267951	0.0081293	3.29611	0.000982559	0.0108607	0.0427294
ror1	0.0261136	0.00794384	3.28728	0.00101388	0.0105427	0.0416845
cd84	0.0269172	0.0081936	3.28515	0.00102156	0.0108568	0.0429776
lgmn	0.0268812	0.00819487	3.28025	0.00103944	0.0108183	0.0429442
reg4	0.0256582	0.00782831	3.27761	0.00104921	0.0103137	0.0410026
cd63	0.0268997	0.00822081	3.27214	0.00106972	0.0107859	0.0430134
p4hb	0.0264958	0.00811811	3.26379	0.00110175	0.0105833	0.0424082
asgr1	0.0261366	0.00803867	3.25136	0.00115103	0.0103799	0.0418934
ppib	0.026398	0.00814851	3.23962	0.00119944	0.010426	0.0423701
hspb1	0.0263869	0.00815111	3.23722	0.00120961	0.0104098	0.0423641
dpy30	0.0258949	0.00800149	3.23626	0.00121362	0.010211	0.0415787
ogfr	0.0256436	0.00792817	3.23449	0.00122119	0.0101034	0.0411837
mvk	0.0260539	0.00806135	3.23195	0.00123213	0.0102526	0.0418551
lgals1	0.0254541	0.00790822	3.21869	0.00129042	0.0099531	0.0409552
tnfrsf19	0.0246703	0.00767305	3.21519	0.00130625	0.00963023	0.0397104
cnpy4	0.0262125	0.00818247	3.20349	0.0013605	0.0101739	0.0422511
dnmbp	0.0254658	0.00796496	3.19723	0.00139035	0.00985356	0.0410781
anxa4	0.0259694	0.00812976	3.19436	0.00140425	0.0100341	0.0419047
tnfrsf14	0.0254778	0.00798622	3.19022	0.00142448	0.0098239	0.0411318
rgma	0.0257894	0.008087	3.18899	0.00143052	0.00993794	0.0416409
nefl	0.0225806	0.00709901	3.18081	0.00147164	0.00866568	0.0364956
shmt1	0.0258809	0.00815557	3.17341	0.00150957	0.00989506	0.0418668
gp6	0.0259541	0.0081832	3.17164	0.0015188	0.0099141	0.0419942
lyn	0.0256659	0.00811227	3.16384	0.00156009	0.00976488	0.0415669
hmox2	0.0256237	0.00815986	3.14022	0.0016915	0.00962942	0.0416181
plxna4	0.0256002	0.00816567	3.1351	0.00172117	0.00959455	0.0416059
thbd	0.0245205	0.007835	3.12961	0.00175368	0.00916294	0.039878
mmp1	0.0260888	0.00836517	3.11874	0.0018197	0.00969207	0.0424856
scarf1	0.0252365	0.00810294	3.11448	0.00184601	0.00935377	0.0411192
timp3	0.0254545	0.00818859	3.10854	0.00188357	0.00940394	0.0415052
egf	0.0255529	0.00824206	3.10031	0.00193667	0.00939754	0.0417084
ppp1r2	0.0250947	0.00810088	3.09777	0.00195332	0.00921599	0.0409733
pth1r	0.0254498	0.00822036	3.09594	0.00196542	0.00933688	0.0415626
lama4	0.025154	0.00815569	3.08423	0.00204443	0.00916787	0.0411401
clec1b	0.0249635	0.00816414	3.0577	0.00223424	0.0089608	0.0409661
igsf8	0.0244667	0.0080417	3.04248	0.00235031	0.00870404	0.0402294
tnfsf13	0.0234998	0.00772845	3.04069	0.00236429	0.00835118	0.0386485
igfbpl1	0.023477	0.0077312	3.03666	0.00239618	0.00832293	0.038631
ahcy	0.0242366	0.00800968	3.02592	0.0024829	0.0085367	0.0399365
fadd	0.0244871	0.0081117	3.01874	0.00254244	0.00858722	0.040387
cd40	0.0244573	0.00812229	3.01114	0.00260695	0.00853667	0.040378
fut8	0.0247995	0.00827717	2.99613	0.00273867	0.00857524	0.0410237
cd46	0.024041	0.00805359	2.98513	0.00283905	0.00825502	0.039827
snx9	0.0237631	0.00800478	2.96861	0.00299611	0.00807276	0.0394534
timp4	0.0228941	0.00771413	2.96781	0.00300386	0.0077735	0.0380147
serpine1	0.0241844	0.00816565	2.96172	0.00306384	0.00817877	0.04019
skap2	0.0239028	0.00807777	2.95908	0.00309024	0.00806942	0.0397362
klrb1	0.0238637	0.00810653	2.94377	0.00324723	0.00797399	0.0397535
mmp9	0.0237602	0.00808237	2.93975	0.00328962	0.00791777	0.0396026
tgfb1	0.0237412	0.00808725	2.93563	0.00333362	0.0078892	0.0395931
xg	0.0181983	0.00620496	2.93287	0.00336335	0.00603589	0.0303608
fabp5	0.0237081	0.0081018	2.92628	0.00343543	0.00782764	0.0395886
coro1a	0.0235086	0.00805688	2.91783	0.00352996	0.00771614	0.039301
dok2	0.0236014	0.00809081	2.91706	0.00353857	0.00774244	0.0394603
nid2	0.0237463	0.00819907	2.89622	0.00378223	0.00767514	0.0398174
serpinb6	0.0233168	0.00807041	2.88917	0.00386799	0.00749782	0.0391357
cc2d1a	0.0228874	0.00793097	2.88583	0.00390933	0.00734176	0.038433
diablo	0.0234677	0.00813294	2.88552	0.00391317	0.0075262	0.0394093
ccn4	0.0233259	0.00810144	2.87923	0.00399193	0.00744614	0.0392057
calb2	0.0229023	0.00802128	2.85519	0.00430704	0.00717957	0.038625
gfra3	0.0228889	0.00801763	2.85483	0.00431183	0.00717343	0.0386045
sema4d	0.0232819	0.00816042	2.85303	0.00433614	0.00728657	0.0392773
cd69	0.0233112	0.00818369	2.8485	0.00439841	0.00727025	0.0393523
fam3c	0.0221239	0.00776882	2.84778	0.00440834	0.00689611	0.0373517
abl1	0.022723	0.00800989	2.83687	0.00456179	0.00702268	0.0384233
vstm1	0.0235113	0.00828909	2.83641	0.00456847	0.00726364	0.0397589
plxnb3	0.0232229	0.00818998	2.83553	0.00458096	0.0071696	0.0392763
ptpn1	0.0227769	0.00805884	2.82633	0.00471462	0.00698063	0.0385732
ifngr1	0.0226438	0.00801505	2.82517	0.00473168	0.0069334	0.0383543
ccl14	0.022673	0.00802993	2.82356	0.00475544	0.00693338	0.0384126
ptpn6	0.0229861	0.00815072	2.82013	0.0048065	0.00700975	0.0389625
abhd14b	0.0225089	0.00798229	2.81985	0.00481079	0.00686263	0.0381551
colec12	0.0212322	0.00753709	2.81704	0.00485309	0.00645866	0.0360058
ccl5	0.0226042	0.00804233	2.81066	0.00495029	0.0068403	0.0383681
drg2	0.0227075	0.00809061	2.80665	0.00501224	0.00684897	0.0385661
max	0.0231409	0.00825034	2.80484	0.00504068	0.00696918	0.0393125
tacc3	0.0228218	0.00813884	2.80406	0.00505277	0.00686866	0.0387748
nub1	0.0227208	0.00811112	2.8012	0.00509772	0.00682208	0.0386196
ggt5	0.0226762	0.00809838	2.80009	0.00511525	0.00680239	0.03855
dbnl	0.0225083	0.00804274	2.79859	0.00513905	0.00674358	0.038273
cpxm1	0.022818	0.00816748	2.79377	0.00521622	0.00680881	0.0388273
mgll	0.0226942	0.00812802	2.79209	0.00524325	0.00676233	0.0386261
prtfdc1	0.0228743	0.00819316	2.79188	0.00524691	0.00681472	0.0389339
ipcef1	0.0226173	0.00810992	2.78885	0.0052961	0.00672094	0.0385138
manf	0.0226918	0.00815605	2.78221	0.00540563	0.00670499	0.0386786
tmsb10	0.0225032	0.00808946	2.78179	0.00541261	0.00664687	0.0383595
acvrl1	0.021371	0.0076952	2.77719	0.00548981	0.00628752	0.0364545
atox1	0.022347	0.00808135	2.76526	0.0056945	0.00650664	0.0381874
apex1	0.0217202	0.00786364	2.7621	0.00574976	0.00630654	0.0371338
dffa	0.0222257	0.0080614	2.75706	0.00583924	0.00642444	0.038027
lat	0.0223893	0.00814082	2.75025	0.00596181	0.00643236	0.0383463
triap1	0.022247	0.00809167	2.74937	0.00597797	0.00638634	0.0381076
myo9b	0.0221043	0.0080401	2.74926	0.00598012	0.00634474	0.0378639
pdcd5	0.0219978	0.00801148	2.74579	0.00604352	0.00629439	0.0377013
fstl3	0.0213738	0.00778817	2.7444	0.00606927	0.00610809	0.0366396
txndc5	0.0221949	0.00808914	2.74379	0.00608048	0.00633921	0.0380505
creld2	0.0224754	0.00819403	2.7429	0.0060969	0.00641417	0.0385367
tbc1d23	0.0220003	0.00802561	2.74126	0.00612741	0.00626917	0.0377315
snap29	0.0221118	0.00809214	2.7325	0.00629268	0.00625024	0.0379733
calcoco1	0.0212421	0.00778813	2.72749	0.00638893	0.00597643	0.0365077
cd300lg	0.0213876	0.00784363	2.72674	0.00640348	0.00601314	0.036762
mpi	0.0221542	0.00812563	2.72646	0.00640907	0.00622699	0.0380814
tbcc	0.0221095	0.00812031	2.72274	0.00648171	0.00619268	0.0380262
ppp1r9b	0.0216353	0.00794661	2.72259	0.00648447	0.00605907	0.0372116
kir2dl3	0.0225848	0.00829605	2.72236	0.00648926	0.00632355	0.0388461
qdpr	0.0219818	0.00808542	2.7187	0.00656135	0.00613342	0.0378302
clip2	0.0218524	0.00804056	2.71778	0.00657959	0.00609199	0.0376129
pmvk	0.0224219	0.00825816	2.71512	0.00663277	0.00623488	0.0386089
grpel1	0.0221318	0.0081665	2.71007	0.00673442	0.00612446	0.0381391
ebag9	0.0220391	0.00814146	2.70702	0.0067965	0.00608088	0.0379973
grap2	0.0219029	0.00811393	2.69942	0.00695364	0.00599864	0.0378072
osm	0.0220778	0.00818941	2.69589	0.00702771	0.00602555	0.03813
phospho1	0.0210918	0.0078322	2.69297	0.00708967	0.0057398	0.0364439
kyat1	0.0217754	0.00809051	2.69148	0.00712129	0.00591708	0.0376338
mesd	0.0218733	0.00814189	2.68651	0.00722806	0.00591419	0.0378323
hnrnpk	0.0214119	0.00797666	2.68432	0.00727578	0.00577665	0.0370471
epha2	0.0212577	0.00792309	2.683	0.0073046	0.00572741	0.0367879
rhoc	0.0218305	0.00816306	2.6743	0.00749643	0.00582994	0.0378311
uso1	0.0215207	0.00804895	2.67373	0.00750932	0.00574379	0.0372976
cd164	0.0218192	0.00816188	2.6733	0.00751875	0.00582093	0.0378174
dkk4	0.021541	0.00807043	2.66912	0.00761299	0.00572197	0.03736
nucb2	0.0215195	0.00807639	2.6645	0.00771833	0.00568885	0.0373502
mitd1	0.0215875	0.00811584	2.65993	0.00782393	0.00567952	0.0374956
traf2	0.0208692	0.00784972	2.65859	0.007855	0.0054828	0.0362556
gp1ba	0.0216686	0.0081792	2.64923	0.00807572	0.00563641	0.0377008
srpk2	0.0211884	0.00801146	2.64477	0.00818302	0.00548504	0.0368919
pear1	0.0213294	0.008094	2.63521	0.00841687	0.0054642	0.0371945
yes1	0.0211848	0.00804612	2.63292	0.00847389	0.00541345	0.0369561
hspa1a	0.0212458	0.00809113	2.62582	0.00865261	0.00538628	0.0371054
gopc	0.0211809	0.00808646	2.6193	0.00881959	0.00533048	0.0370313
ica1	0.0212462	0.00811212	2.61907	0.00882572	0.0053455	0.037147
ilkap	0.0213378	0.00814893	2.61849	0.00884099	0.00536495	0.0373107
pfdn2	0.0211752	0.00809486	2.61588	0.00890876	0.00530825	0.0370421
impa1	0.0211912	0.00810418	2.61484	0.00893564	0.00530599	0.0370763
metap2	0.0209799	0.00802354	2.6148	0.00893666	0.00525286	0.036707
msra	0.0210904	0.00807811	2.61081	0.00904142	0.0052564	0.0369245
nt5c3a	0.0211336	0.0080947	2.61079	0.00904212	0.00526699	0.0370001
prdx5	0.0209188	0.00801655	2.60946	0.00907731	0.00520546	0.0366322
erbin	0.0212132	0.00814636	2.60401	0.00922293	0.00524536	0.037181
irag2	0.0206672	0.00794836	2.60018	0.00932659	0.00508741	0.0362469
cxcl5	0.0208279	0.00802378	2.59577	0.00944698	0.0051003	0.0365554
f11r	0.0212253	0.00817823	2.59534	0.00945867	0.005195	0.0372556
psrc1	0.0214554	0.00827659	2.59231	0.00954275	0.00523232	0.0376786
pbld	0.02116	0.00817405	2.58868	0.00964368	0.00513788	0.0371821
eif4g1	0.020565	0.00795161	2.58626	0.00971123	0.00497889	0.0361511
col18a1	0.0199672	0.00772318	2.58535	0.00973698	0.00482881	0.0351055
il7	0.0212033	0.00822045	2.57934	0.00990811	0.00509029	0.0373164
kifbp	0.0210267	0.00815211	2.5793	0.0099094	0.00504761	0.0370058
hla_e	0.020639	0.00800278	2.57898	0.00991857	0.00495259	0.0363254
bcr	0.0207406	0.00804263	2.57884	0.00992253	0.00497613	0.0365051
rwdd1	0.0206644	0.00801533	2.57811	0.00994324	0.00495345	0.0363754
cebpb	0.0206003	0.00800456	2.57357	0.010075	0.0049104	0.0362902
ppp3r1	0.0207547	0.00806758	2.5726	0.010103	0.00494126	0.0365681
tnfrsf1a	0.0201658	0.00784283	2.57124	0.0101428	0.00479292	0.0355387
btn2a1	0.0204793	0.00797074	2.56931	0.0101996	0.00485568	0.0361029
cep85	0.0205744	0.00800898	2.56892	0.0102112	0.00487584	0.036273
arhgef12	0.0204078	0.00795441	2.56559	0.0103094	0.00481619	0.0359994
dbi	0.0209216	0.00815535	2.56538	0.0103156	0.00493614	0.0369071
timp1	0.02045	0.00797701	2.56361	0.0103683	0.00481409	0.0360859
casp3	0.020549	0.00801991	2.56225	0.0104091	0.00482902	0.0362689
plaur	0.0202094	0.00789072	2.56116	0.0104419	0.00474264	0.0356761
cant1	0.0207553	0.00811599	2.55733	0.0105574	0.00484697	0.0366636
arid4b	0.0210478	0.00824528	2.55271	0.0106987	0.00488603	0.0372095
tmprss5	0.02081	0.00815856	2.55069	0.0107605	0.00481825	0.0368018
cdh6	0.0205064	0.00805034	2.54727	0.0108664	0.00472681	0.036286
cd40lg	0.0208645	0.00819243	2.5468	0.0108812	0.00480635	0.0369226
sumf2	0.0206962	0.00813799	2.54316	0.0109952	0.00474478	0.0366476
plpbp	0.0203612	0.00801623	2.54	0.0110949	0.00464848	0.036074
nfatc1	0.0201257	0.00792395	2.53985	0.0110997	0.00459378	0.0356575
dll1	0.0200033	0.00787686	2.5395	0.0111107	0.00456374	0.0354429
med18	0.020836	0.00821464	2.53645	0.0112083	0.00473433	0.0369377
tymp	0.0205528	0.00811656	2.5322	0.0113448	0.00464333	0.0364622
mif	0.0204086	0.00806033	2.53199	0.0113517	0.00460946	0.0362078
hspg2	0.0198363	0.00783816	2.53073	0.0113925	0.00447255	0.0352
gcnt1	0.0203056	0.00803121	2.52834	0.0114702	0.00456351	0.0360478
clpp	0.0207052	0.00819469	2.52666	0.0115253	0.00464262	0.0367678
nectin4	0.0202563	0.00802308	2.52475	0.011588	0.0045301	0.0359824
cdkn2d	0.0205888	0.00815818	2.5237	0.0116229	0.00459776	0.0365798
il15ra	0.0202482	0.00803987	2.51847	0.0117967	0.00448909	0.0360073
clta	0.0204496	0.00812372	2.51727	0.0118371	0.00452612	0.0363731
pfkfb2	0.0201489	0.00800729	2.51632	0.0118689	0.00445366	0.0358441
ccl26	0.0204578	0.00813284	2.51546	0.0118978	0.00451652	0.0363992
bin2	0.0199962	0.00795655	2.51317	0.0119753	0.00440039	0.0355919
map2k6	0.0203232	0.00809574	2.51035	0.0120713	0.00445455	0.0361918
fxyd5	0.0206993	0.0082532	2.50804	0.0121507	0.00452207	0.0368766
vnn2	0.0205972	0.00821304	2.50786	0.0121566	0.00449865	0.0366957
efna4	0.0197966	0.00790368	2.50473	0.012265	0.0043044	0.0352887
hs3st3b1	0.0202412	0.00808143	2.50465	0.0122675	0.00440061	0.0360817
metap1d	0.0205145	0.00819213	2.50417	0.0122842	0.00445694	0.036572
samd9l	0.0202018	0.00807253	2.50253	0.0123411	0.00437866	0.0360249
aplp1	-0.0192913	0.00772505	-2.49724	0.0125269	-0.0344333	-0.00414926
il13ra1	0.0204657	0.00819654	2.49687	0.0125399	0.00439951	0.0365319
usp8	0.0201598	0.00809923	2.48909	0.0128176	0.00428427	0.0360352
trim5	0.0199601	0.00801911	2.48907	0.0128184	0.00424169	0.0356785
pdlim7	0.0199374	0.00801355	2.48796	0.0128582	0.0042299	0.0356449
vps37a	0.01998	0.00803719	2.48594	0.0129316	0.00422612	0.0357338
cox5b	0.0203539	0.00819015	2.48517	0.0129596	0.00430024	0.0364076
ccl25	0.0197167	0.00793674	2.48423	0.0129935	0.00415978	0.0352737
mstn	0.0187562	0.00755042	2.48413	0.0129975	0.00395651	0.033556
nudt2	0.020073	0.00808206	2.48365	0.013015	0.0042312	0.0359148
dapp1	0.0202652	0.00816497	2.48197	0.0130764	0.00426091	0.0362695
cdnf	0.0197617	0.00796958	2.47964	0.0131621	0.00414038	0.035383
siae	0.0200973	0.00811529	2.47647	0.0132794	0.00419038	0.0360042
siglec15	0.0206947	0.00835827	2.47595	0.0132992	0.00431143	0.0370779
nck2	0.0200892	0.0081205	2.47388	0.013376	0.00417203	0.0360063
dnaja2	0.0199192	0.0080581	2.47195	0.0134485	0.00412439	0.035714
ceacam8	0.019844	0.00804797	2.46572	0.013685	0.00406902	0.035619
tnfrsf6b	0.0198082	0.00803684	2.46467	0.0137249	0.00405498	0.0355613
clec5a	0.0192929	0.00783442	2.46258	0.0138049	0.00393652	0.0346493
tjap1	0.0194293	0.00789015	2.46247	0.013809	0.00396367	0.0348949
tnfrsf10a	0.0193471	0.00786321	2.46045	0.0138872	0.00393423	0.0347599
acaa1	0.0203632	0.00828456	2.45797	0.0139837	0.00412445	0.0366019
mia	0.0198838	0.00809523	2.45624	0.0140509	0.00401622	0.0357514
pten	0.0198653	0.00809613	2.45368	0.0141514	0.00399593	0.0357347
cd99l2	0.019902	0.00812335	2.44998	0.0142975	0.00397931	0.0358247
lgals8	0.0198938	0.00812728	2.44778	0.0143847	0.00396341	0.0358242
hexim1	0.0195496	0.00799044	2.44662	0.0144312	0.00388739	0.0352118
cpped1	0.0195188	0.00797955	2.4461	0.0144521	0.00387793	0.0351596
akt3	0.0200526	0.0081983	2.44595	0.0144585	0.00398297	0.0361223
akr1b1	0.0201736	0.00826469	2.44093	0.0146608	0.00397376	0.0363734
snap23	0.0197363	0.00810495	2.43509	0.0148992	0.00384965	0.035623
dars1	0.0195529	0.00803057	2.4348	0.0149112	0.00381199	0.0352938
gfer	0.0196988	0.00810523	2.43039	0.0150943	0.00381161	0.0355861
ing1	0.0198126	0.00815435	2.4297	0.0151231	0.00382909	0.0357961
ccl17	0.0198928	0.00818872	2.42929	0.0151397	0.00384194	0.0359437
ccn3	0.0183282	0.00754903	2.42789	0.0151981	0.00353126	0.0331252
gne	0.0198639	0.00818412	2.42713	0.0152306	0.00382203	0.0359058
stx8	0.0194512	0.00803222	2.42165	0.0154616	0.00370714	0.0351953
stk4	0.0197057	0.00814183	2.4203	0.0155192	0.00374673	0.0356646
oscar	0.0197173	0.00815183	2.41876	0.015585	0.00373877	0.0356959
nid1	0.019416	0.00802761	2.41866	0.0155895	0.00368097	0.0351511
nudt5	0.0193858	0.00802167	2.41668	0.0156744	0.00366237	0.0351092
prkra	0.0196483	0.0081342	2.41552	0.0157247	0.00370429	0.0355923
lat2	0.0194166	0.00803949	2.41516	0.0157399	0.00365829	0.035175
hars1	0.019453	0.00805495	2.41504	0.0157451	0.00366437	0.0352417
gdf2	0.0184456	0.00764169	2.41381	0.0157984	0.00346695	0.0334242
preb	0.0195351	0.0080993	2.41195	0.0158795	0.00365947	0.0354107
src	0.0193666	0.00803468	2.41037	0.015948	0.00361763	0.0351155
irak4	0.0195245	0.00810035	2.41033	0.0159497	0.00364688	0.0354022
chmp1a	0.0196821	0.00817174	2.40856	0.0160272	0.00366456	0.0356997
atp5if1	0.0195877	0.0081356	2.40765	0.0160672	0.00364094	0.0355344
ccn1	0.0190131	0.00790617	2.40484	0.0161911	0.00351608	0.0345102
anxa3	0.0192172	0.00802809	2.39374	0.0166894	0.00348116	0.0349532
nudc	0.019207	0.00803536	2.39031	0.0168458	0.00345679	0.0349573
scamp3	0.0192764	0.00806802	2.38924	0.0168952	0.00346218	0.0350907
tgfbr2	0.0185827	0.00779283	2.38458	0.0171104	0.0033078	0.0338575
clec11a	0.0193368	0.00811154	2.38386	0.0171442	0.00343719	0.0352364
pebp1	0.0188008	0.00792188	2.37328	0.0176433	0.00327299	0.0343286
bach1	0.0188661	0.00794959	2.37322	0.0176459	0.003284	0.0344483
fkbp1b	0.0191069	0.00806469	2.3692	0.0178388	0.00329913	0.0349146
adam23	0.0193203	0.00816235	2.367	0.0179449	0.00332117	0.0353195
fmr1	0.019031	0.00804063	2.36685	0.0179526	0.00327038	0.0347916
cradd	0.0192095	0.00814921	2.35723	0.0184245	0.00323612	0.035183
crkl	0.0189747	0.0080623	2.35351	0.0186096	0.00317164	0.0347778
sirt2	0.0191242	0.00813225	2.35165	0.0187029	0.00318404	0.0350644
tgfa	0.0190437	0.00811439	2.34691	0.0189425	0.00313857	0.0349489
lcn2	0.0189848	0.00810294	2.34295	0.0191451	0.00310201	0.0348675
tia1	0.0193458	0.00825708	2.34294	0.0191456	0.00316094	0.0355307
erp44	0.0189786	0.00812104	2.33697	0.0194535	0.00306044	0.0348969
vps53	0.0188299	0.00806207	2.33562	0.0195239	0.00302732	0.0346326
tbcb	0.0189472	0.00812712	2.33136	0.0197473	0.00301711	0.0348774
dab2	0.0188311	0.0080788	2.33093	0.0197699	0.0029957	0.0346665
tnfsf14	0.0191707	0.00822658	2.33034	0.0198011	0.00304565	0.0352958
casp10	0.0188078	0.00808174	2.3272	0.0199676	0.00296666	0.034649
zbtb16	0.0187757	0.0080811	2.32341	0.0201704	0.00293578	0.0346157
ciapin1	0.0184422	0.00795202	2.31919	0.0203977	0.00285535	0.0340291
prkab1	0.0188999	0.00815597	2.31731	0.0205003	0.0029132	0.0348866
pik3ap1	0.0183455	0.00791712	2.31719	0.0205065	0.00282698	0.033864
dnajb1	0.0185961	0.00803399	2.31467	0.0206439	0.0028485	0.0343437
stat5b	0.0187567	0.00810907	2.31306	0.0207328	0.00286199	0.0346515
relt	0.0170526	0.00737967	2.31076	0.0208593	0.00258762	0.0315177
ccl28	0.0186253	0.00806062	2.31065	0.0208653	0.00282552	0.0344251
sult1a1	0.0185889	0.00805113	2.30886	0.0209643	0.00280779	0.0343701
tdrkh	0.0187957	0.00815788	2.30399	0.0212366	0.00280526	0.0347861
eno1	0.0186884	0.00811259	2.30363	0.0212568	0.00278676	0.03459
vsir	0.0188952	0.00820617	2.30256	0.0213169	0.00281014	0.0349802
mphosph8	0.0186362	0.00809529	2.3021	0.021343	0.00276843	0.0345039
pla2g4a	0.0187003	0.00812354	2.30199	0.0213489	0.00277722	0.0346234
bpifb1	-0.0184226	0.00802957	-2.29434	0.0217842	-0.0341615	-0.00268368
il16	0.0182261	0.0079583	2.29019	0.0220234	0.00262686	0.0338253
aif1	0.0187301	0.00817966	2.28984	0.0220443	0.002697	0.0347633
mansc1	0.0186298	0.00813648	2.28966	0.0220543	0.00268134	0.0345783
egln1	0.0181649	0.00794482	2.28638	0.0222455	0.0025921	0.0337377
tfpi2	0.0180669	0.00790327	2.28601	0.0222674	0.00257559	0.0335583
dgkz	0.0186898	0.00818104	2.28453	0.0223544	0.00265397	0.0347256
itgb1bp2	0.0186881	0.00818149	2.2842	0.0223738	0.00265142	0.0347248
egfl7	0.0183973	0.00805668	2.28348	0.0224159	0.00260521	0.0341894
il10rb	0.0182548	0.00800022	2.28179	0.0225153	0.00257344	0.0339362
mfap3	0.0189026	0.00828951	2.2803	0.0226038	0.00265413	0.035151
il18rap	0.0187094	0.00821046	2.27872	0.0226972	0.00261589	0.0348029
sorcs2	0.0177837	0.00780565	2.27831	0.0227221	0.00248367	0.0330837
cpa2	0.0187399	0.00822835	2.27748	0.022771	0.0026114	0.0348684
acta2	0.0170644	0.00750691	2.27316	0.0230306	0.00234995	0.0317789
polr2f	0.0180606	0.00795102	2.27149	0.0231314	0.00247569	0.0336456
afp	0.0182571	0.00804637	2.26899	0.023283	0.00248526	0.034029
ythdf3	0.0186298	0.00821608	2.26749	0.0233746	0.00252534	0.0347344
havcr2	0.0179082	0.00792506	2.25969	0.0238544	0.00237413	0.0334422
serpinb1	0.0182003	0.00805767	2.25875	0.0239126	0.00240631	0.0339943
aifm1	0.0184088	0.00815629	2.25701	0.0240214	0.00242154	0.0343961
vta1	0.0182189	0.00807841	2.25526	0.0241308	0.0023843	0.0340535
fgf23	0.0182885	0.00811911	2.25252	0.0243032	0.00237407	0.0342029
selp	0.0183379	0.00814181	2.25231	0.0243165	0.00237899	0.0342968
camkk1	0.0185139	0.00823437	2.24837	0.0245668	0.00237358	0.0346543
muc13	0.0184942	0.00824344	2.2435	0.0248788	0.00233605	0.0346523
stx4	0.0178233	0.00796852	2.23672	0.0253192	0.00220407	0.0334426
dctpp1	0.0177643	0.00794268	2.23656	0.0253295	0.00219567	0.0333328
gys1	0.0182178	0.00814917	2.23554	0.0253967	0.0022444	0.0341911
cetn2	0.0184137	0.0082378	2.23527	0.0254146	0.00226657	0.0345607
fyb1	0.0181859	0.00813615	2.2352	0.0254185	0.00223811	0.0341337
azu1	0.0180875	0.00810387	2.23196	0.0256325	0.00220291	0.033972
ulbp2	0.0179743	0.00805634	2.23107	0.0256907	0.0021829	0.0337657
inppl1	0.0176702	0.0079205	2.23094	0.0256992	0.00214507	0.0331953
foxo1	0.018102	0.00811721	2.23008	0.0257567	0.00219131	0.0340127
ddah1	0.0180939	0.00812308	2.22747	0.0259306	0.00217168	0.0340161
pvalb	0.0181756	0.0081759	2.22308	0.026225	0.00214993	0.0342014
cdkn1a	0.0178851	0.00806455	2.21774	0.0265871	0.0020776	0.0336926
thpo	0.0181161	0.00817549	2.21591	0.0267127	0.00209118	0.0341411
chgb	0.0175935	0.00794328	2.21489	0.0267824	0.0020237	0.0331632
flrt2	0.0179385	0.00811815	2.20967	0.0271426	0.00202592	0.033851
hpcal1	0.017905	0.00810928	2.20797	0.0272612	0.00200988	0.0338001
stambp	0.0177584	0.00804736	2.20674	0.027347	0.00198465	0.0335322
rarres2	0.0176023	0.00797836	2.20625	0.027381	0.00196375	0.0332408
cxcl11	0.0177779	0.00808445	2.19903	0.0278908	0.00193145	0.0336244
gdf15	0.0154147	0.00701364	2.19781	0.027977	0.00166713	0.0291622
igfbp3	0.0172475	0.00785698	2.19518	0.0281657	0.00184686	0.032648
prtg	0.0178699	0.00814113	2.19501	0.0281776	0.0019123	0.0338274
reg1a	0.0177505	0.00809132	2.19377	0.0282668	0.00189056	0.0336105
scrn1	0.0177163	0.00810062	2.18703	0.0287555	0.00183811	0.0335945
cd22	-0.0173644	0.00795395	-2.18311	0.0290426	-0.032955	-0.00177368
scg2	0.0174257	0.00799052	2.1808	0.0292131	0.00176338	0.0330881
rabgap1l	0.0174273	0.00800726	2.17644	0.0295377	0.00173213	0.0331225
ctsc	0.0167367	0.00769114	2.1761	0.0295627	0.00166117	0.0318123
nptxr	0.0175322	0.00807498	2.17118	0.029933	0.00170429	0.0333601
anxa11	0.0177727	0.00819071	2.16986	0.030033	0.00171791	0.0338274
rab6a	0.017527	0.00807768	2.1698	0.0300371	0.00169377	0.0333602
map4k5	0.0175749	0.00810835	2.16751	0.0302117	0.00168157	0.0334682
ccl13	0.0173872	0.00803913	2.16282	0.0305704	0.00162954	0.0331448
txnrd1	0.0174145	0.00805349	2.16235	0.0306062	0.00162871	0.0332003
irak1	0.0173595	0.00804892	2.15675	0.0310408	0.00158266	0.0331364
cert	0.0175346	0.0081408	2.15391	0.0312629	0.00157761	0.0334915
cnst	0.0172451	0.00801656	2.15118	0.0314775	0.00153166	0.0329585
blmh	0.0172159	0.00801187	2.1488	0.0316657	0.0015117	0.0329201
tnfrsf9	0.0169662	0.00790229	2.147	0.0318087	0.00147681	0.0324557
axin1	0.017026	0.00793044	2.14692	0.0318153	0.00148142	0.0325706
nbl1	0.016824	0.00788544	2.13355	0.0328952	0.0013676	0.0322804
park7	0.0170554	0.00800005	2.13192	0.0330295	0.0013744	0.0327365
ppme1	0.0166748	0.0078319	2.12909	0.0332628	0.00132336	0.0320263
decr1	0.0173638	0.00815657	2.12881	0.033286	0.00137593	0.0333516
ephb6	0.0172379	0.00810741	2.12619	0.0335033	0.00134642	0.0331294
dkkl1	0.0173113	0.00814689	2.12489	0.0336114	0.00134241	0.0332801
lgals3	0.0164865	0.0077763	2.12009	0.0340142	0.00124401	0.0317289
msmb	0.0162179	0.00766245	2.11655	0.0343144	0.00119862	0.0312372
btc	0.017548	0.00829868	2.11455	0.034485	0.00128153	0.0338144
tafa5	0.0169197	0.00800633	2.11329	0.0345923	0.00122632	0.032613
acan	0.0164201	0.00777238	2.11262	0.0346496	0.00118528	0.0316549
vash1	0.0170947	0.00810961	2.10796	0.0350505	0.00119894	0.0329905
calca	0.0142372	0.00675734	2.10693	0.0351398	0.000992058	0.0274824
ikbkg	0.016568	0.007884	2.10147	0.0356159	0.00111443	0.0320216
ltbr	0.0169056	0.00805057	2.09993	0.0357516	0.00112553	0.0326857
ly6d	0.0169064	0.00805774	2.09816	0.0359071	0.00111232	0.0327006
amfr	0.0173831	0.00829436	2.09577	0.0361194	0.0011251	0.033641
fli1	0.0172566	0.00825408	2.09068	0.0365737	0.00107762	0.0334356
clc	0.0167179	0.00801321	2.0863	0.0369682	0.00101109	0.0324248
rnaset2	0.0166618	0.00799584	2.08381	0.0371938	0.000989024	0.0323346
ogn	0.0157248	0.0075494	2.08292	0.0372753	0.000927053	0.0305225
spon1	0.0160622	0.00771189	2.08279	0.0372872	0.000946004	0.0311785
rnf41	0.0168863	0.00810989	2.08218	0.0373426	0.000989907	0.0327827
fxn	0.0169367	0.00815252	2.07748	0.0377737	0.000956806	0.0329166
casp8	0.0163695	0.00789607	2.07311	0.0381782	0.000892231	0.0318467
matn3	0.01688	0.00814656	2.07204	0.038278	0.000911807	0.0328482
serpinb9	0.0168026	0.00811854	2.06966	0.0385013	0.000889279	0.0327159
mapk9	0.0166654	0.00805308	2.06945	0.0385208	0.000880434	0.0324504
icoslg	0.0168978	0.00819112	2.06294	0.0391348	0.000842251	0.0329534
htra2	0.0166155	0.00806968	2.05901	0.0395102	0.000798014	0.032433
il17a	0.016994	0.00825654	2.05824	0.0395838	0.000810157	0.0331778
eif4ebp1	0.0161193	0.00783306	2.05785	0.039621	0.000765571	0.031473
ndrg1	0.0170174	0.00828173	2.05481	0.0399146	0.000784185	0.0332506
ccl23	0.0164644	0.00802448	2.05178	0.0402083	0.000735506	0.0321934
cdc37	0.0164288	0.00801375	2.05008	0.0403735	0.00072093	0.0321367
krt19	0.01647	0.00804709	2.0467	0.0407047	0.00069672	0.0322432
txlna	0.0164419	0.00803585	2.04607	0.0407662	0.000690719	0.0321932
glt8d2	0.0169009	0.00826974	2.0437	0.0410002	0.0006912	0.0331106
podxl2	0.0166047	0.0081327	2.04173	0.0411956	0.000663705	0.0325458
mepe	0.0158787	0.00779144	2.03797	0.0415702	0.000606566	0.0311508
olr1	0.0164301	0.00806515	2.03717	0.0416498	0.000621462	0.0322388
fkbp5	0.0165494	0.00812651	2.03647	0.0417199	0.000620504	0.0324784
bsg	0.0161084	0.00792019	2.03384	0.0419851	0.000583872	0.0316329
gpc5	0.0167821	0.00825991	2.03175	0.0421959	0.000591694	0.0329725
clec6a	0.0167081	0.00822435	2.03154	0.0422174	0.000587397	0.0328288
susd2	0.0162196	0.00800022	2.02739	0.0426394	0.000538219	0.031901
cgref1	0.0165921	0.00818558	2.02699	0.0426808	0.00054737	0.0326368
prdx3	0.0166447	0.00822352	2.02404	0.042984	0.000525605	0.0327638
scarf2	0.014436	0.00713324	2.02377	0.0430109	0.000454055	0.028418
tpp1	0.0164922	0.00816622	2.01957	0.0434456	0.000485477	0.032499
angptl4	0.0162669	0.00809878	2.00856	0.0446015	0.000392302	0.0321414
dnph1	0.0159069	0.00791955	2.00856	0.0446016	0.000383612	0.0314301
tgfbr3	0.0161331	0.00805254	2.00348	0.0451428	0.00034921	0.031917
fgfr2	0.0155022	0.00774236	2.00226	0.0452737	0.000326318	0.0306782
wwp2	0.0159501	0.00796736	2.00193	0.0453094	0.00033316	0.0315671
scgb3a2	-0.0162735	0.00815524	-1.99547	0.0460095	-0.0322587	-0.000288284
smad1	0.016361	0.00819975	1.99531	0.0460276	0.000288493	0.0324335
mad1l1	0.0159126	0.00800229	1.98851	0.0467732	0.000227189	0.0315981
mgmt	0.0162747	0.00818445	1.98849	0.0467749	0.000232232	0.0323172
dlk1	0.0158441	0.00797209	1.98744	0.0468911	0.000217828	0.0314703
fosb	0.0164979	0.00830947	1.98544	0.0471139	0.000210365	0.0327855
scarb2	0.0152609	0.00768882	1.98482	0.0471824	0.000189917	0.030332
clec14a	0.0156623	0.00789683	1.98337	0.0473437	0.000183628	0.0311411
tarbp2	0.0159922	0.00807361	1.98079	0.0476327	0.00016689	0.0318174
umod	-0.0156969	0.00793042	-1.97933	0.0477961	-0.0312415	-0.000152396
fkbp4	0.0161032	0.00814077	1.97809	0.0479365	0.000146294	0.03206
sema3f	0.0157097	0.00795757	1.97418	0.0483788	0.000111921	0.0313075
il5ra	0.0161538	0.00818901	1.97262	0.0485565	0.000102396	0.0322052
eps8l2	0.0156775	0.00796354	1.96866	0.0490097	6.80485e-05	0.031287
sf3b4	0.0159732	0.00812652	1.96556	0.049367	4.42491e-05	0.0319021
grk5	0.0161316	0.0082208	1.9623	0.0497463	1.78819e-05	0.0322454
cep20	0.0161215	0.00822028	1.96119	0.0498757	8.75499e-06	0.0322343
eno2	0.015804	0.00806327	1.96	0.0500136	-9.41669e-07	0.031609
galnt10	0.0156592	0.00800424	1.95636	0.0504413	-3.01108e-05	0.0313484
bambi	0.0158376	0.00809774	1.9558	0.0505073	-3.49999e-05	0.0317101
crip2	0.0151133	0.00773786	1.95316	0.0508185	-5.38258e-05	0.0302804
erbb3	0.01519	0.00780716	1.94565	0.0517146	-0.000112933	0.030493
tbc1d5	0.0153457	0.0078882	1.9454	0.0517446	-0.000116068	0.0308076
sh2b3	0.01589	0.00817853	1.94289	0.0520481	-0.00014093	0.0319209
plin1	0.0158378	0.00815237	1.94272	0.0520683	-0.000141841	0.0318174
akt1s1	0.0156236	0.00804237	1.94267	0.0520749	-0.00014037	0.0313877
fis1	0.0157898	0.00813955	1.93988	0.0524124	-0.000164719	0.0317442
cst5	0.0157004	0.00809751	1.93891	0.0525306	-0.000171736	0.0315725
tnfrsf12a	0.0147603	0.00761696	1.93782	0.0526629	-0.000169807	0.0296904
dctn1	0.015414	0.0079554	1.93756	0.0526955	-0.000179478	0.0310075
gsap	0.0161182	0.00833002	1.93496	0.053014	-0.000209601	0.0324461
hyou1	0.0156693	0.00810209	1.93398	0.0531332	-0.000211727	0.0315503
hnmt	0.0153834	0.00795579	1.93361	0.0531791	-0.000210876	0.0309777
cxcl6	0.0157565	0.00817774	1.92675	0.0540285	-0.000272833	0.0317858
cstb	0.0155097	0.00805523	1.92542	0.054196	-0.00027955	0.0312989
nfkbie	0.0156346	0.00813865	1.92103	0.0547472	-0.000318178	0.0315873
bag6	0.0153803	0.0080203	1.91766	0.0551723	-0.000340511	0.031101
tst	0.015797	0.00824155	1.91676	0.0552878	-0.000357394	0.0319515
mmp8	0.0154146	0.0080509	1.91464	0.0555568	-0.00036613	0.0311953
cr2	-0.0155459	0.00813221	-1.91164	0.0559406	-0.031486	0.000394212
lbr	0.0153261	0.00801993	1.911	0.0560234	-0.000393938	0.0310461
art3	0.0142478	0.0074604	1.90979	0.0561788	-0.000375466	0.0288711
odam	0.0158311	0.00829178	1.90925	0.0562487	-0.000421809	0.032084
igfbp2	0.0152167	0.00797845	1.90723	0.0565093	-0.000421957	0.0308554
klb	0.0157973	0.00828793	1.90606	0.056661	-0.000448032	0.0320427
cd300c	0.0153571	0.00806375	1.90446	0.0568687	-0.000448798	0.031163
prss8	0.0145136	0.00762485	1.90346	0.0569997	-0.000432043	0.0294592
ppp1r12a	0.015304	0.00806478	1.89763	0.0577633	-0.000503936	0.0311119
casp2	0.0152647	0.00804935	1.89639	0.0579271	-0.000512962	0.0310424
krt5	0.0148763	0.00784718	1.89576	0.0580115	-0.000505093	0.0302578
enah	0.0153884	0.00813119	1.89252	0.0584415	-0.000549715	0.0313265
was	0.0153167	0.00810518	1.88974	0.0588115	-0.000570429	0.0312038
ntrk2	0.0148681	0.00786878	1.8895	0.0588432	-0.000555655	0.0302918
reg3a	0.014838	0.00787244	1.88481	0.0594744	-0.000592864	0.0302689
adam8	0.0153139	0.00812842	1.88399	0.0595844	-0.000618757	0.0312466
prkar1a	0.015249	0.00809424	1.88393	0.0595932	-0.00061668	0.0311147
dsc2	0.0150099	0.00797926	1.88112	0.0599751	-0.000630387	0.0306502
glod4	0.0150779	0.00802213	1.87953	0.0601906	-0.000646464	0.0308022
nsfl1c	0.0147176	0.00785099	1.87462	0.060864	-0.000671245	0.0301065
gbp2	0.0153891	0.00821799	1.87261	0.0611418	-0.000719179	0.0314973
layn	0.0144975	0.00774902	1.87088	0.0613806	-0.000691507	0.0296865
sestd1	0.0151287	0.00809085	1.86986	0.0615233	-0.000730331	0.0309878
gdnf	0.0149084	0.00798701	1.86658	0.0619802	-0.000747146	0.0305639
b4galt1	0.0148284	0.00794427	1.86655	0.0619827	-0.000743288	0.0304001
robo1	0.0151074	0.00809571	1.86609	0.0620472	-0.000761193	0.0309759
acy1	0.0145634	0.00780469	1.86598	0.0620629	-0.000734702	0.0298615
ephb4	0.0149447	0.00800925	1.86592	0.0620707	-0.000754405	0.0306437
cd300e	0.0146719	0.00786598	1.86523	0.0621684	-0.000746398	0.0300901
efna1	0.014907	0.00801073	1.86088	0.0627803	-0.000794975	0.030609
col9a1	0.0151174	0.00814557	1.85591	0.0634858	-0.000848855	0.0310837
gcg	0.0151619	0.00818567	1.85225	0.0640101	-0.000883036	0.0312068
mzt1	0.0150358	0.00812372	1.85085	0.0642113	-0.000887724	0.0309592
tbl1x	0.0151836	0.00820394	1.85077	0.0642229	-0.000897151	0.0312643
ereg	0.0152968	0.00826654	1.85045	0.0642686	-0.00090662	0.0315002
chac2	0.0150357	0.00813682	1.84786	0.0646425	-0.00091347	0.0309849
smoc1	0.0140905	0.00762925	1.84691	0.0647791	-0.000863677	0.0290447
septin9	0.0149293	0.00810567	1.84184	0.0655182	-0.000958748	0.0308174
cracr2a	0.0147967	0.00803794	1.84085	0.0656627	-0.000958668	0.030552
gmpr	0.0144578	0.0078613	1.83911	0.0659186	-0.000951298	0.0298668
atp6v1f	0.0147441	0.00804555	1.83258	0.0668848	-0.00102614	0.0305144
pik3ip1	0.0140331	0.0076955	1.82355	0.068239	-0.00105093	0.0291172
cep43	0.0147143	0.00808843	1.81919	0.068903	-0.00113995	0.0305686
ambp	0.0140005	0.00771848	1.8139	0.0697126	-0.00112858	0.0291297
dtx3	0.0136731	0.00754112	1.81313	0.0698307	-0.00110843	0.0284545
reg1b	0.0146411	0.00807645	1.81282	0.0698788	-0.00118963	0.0304719
tff1	0.014219	0.00784575	1.81232	0.0699566	-0.0011596	0.0295976
ctf1	0.0148359	0.00819591	1.81016	0.0702909	-0.00122907	0.0309009
ssc4d	-0.0140919	0.00778805	-1.80942	0.0704045	-0.0293574	0.00117361
tpt1	0.0149161	0.0082493	1.80817	0.0705998	-0.00125348	0.0310858
btn3a2	0.0146554	0.00810935	1.80722	0.0707477	-0.00123992	0.0305507
lepr	0.0145162	0.00803532	1.80655	0.0708518	-0.00123396	0.0302664
fhit	0.0147089	0.00814421	1.80605	0.0709305	-0.00125479	0.0306725
spink1	0.0145172	0.00804413	1.80469	0.0711422	-0.00125025	0.0302846
tnfaip8	0.0147212	0.00815744	1.80464	0.0711512	-0.00126834	0.0307108
map3k5	0.0143419	0.00796142	1.80142	0.0716568	-0.0012635	0.0299472
edar	0.0148111	0.0082236	1.80105	0.0717154	-0.00130815	0.0309303
fcrl2	-0.014661	0.00814662	-1.79964	0.0719365	-0.0306293	0.00130732
hcls1	0.0144047	0.00802718	1.7945	0.0727534	-0.00132946	0.0301389
arnt	-0.0147969	0.00825175	-1.79318	0.0729645	-0.0309713	0.00137758
psme1	0.0141804	0.00790805	1.79316	0.0729668	-0.00132031	0.0296811
sez6l2	0.0134788	0.00753428	1.789	0.073635	-0.00128928	0.0282469
dpp7	0.0146482	0.00819736	1.78695	0.0739659	-0.00141955	0.030716
sh2d1a	0.0146105	0.0081774	1.78669	0.0740069	-0.00141817	0.0306392
adamts15	0.0145605	0.00817378	1.78137	0.0748722	-0.00146107	0.0305821
tnr	-0.0141908	0.00798119	-1.77803	0.0754186	-0.0298349	0.00145328
jun	0.0147188	0.0082889	1.77573	0.075798	-0.00152842	0.0309661
vegfa	0.0144064	0.00814126	1.76956	0.07682	-0.00155137	0.0303643
susd1	0.014539	0.00822096	1.76852	0.0769934	-0.0015751	0.030653
sfrp1	0.0137935	0.00781147	1.7658	0.0774489	-0.0015179	0.0291049
mavs	0.014243	0.00808212	1.76228	0.0780416	-0.00159895	0.030085
stk11	0.0142622	0.00810455	1.75978	0.0784655	-0.00162368	0.0301481
igfbp4	0.013451	0.00766351	1.7552	0.0792451	-0.0015704	0.0284724
cd59	0.0134784	0.00768247	1.75444	0.0793759	-0.00158016	0.028537
srp14	0.0139371	0.00795989	1.75091	0.0799808	-0.00166525	0.0295394
fcgr3b	0.0142138	0.00813763	1.74667	0.0807139	-0.00173693	0.0301645
lrp11	0.0139737	0.00801199	1.7441	0.0811609	-0.0017307	0.0296782
cd302	0.0135964	0.00780256	1.74256	0.0814307	-0.00169752	0.0288904
sod1	0.0134461	0.00771997	1.74173	0.0815756	-0.00168595	0.0285782
stxbp3	0.014267	0.00821578	1.73653	0.0824899	-0.00183694	0.0303709
wnt9a	0.0127721	0.00736095	1.73512	0.0827399	-0.00165622	0.0272005
iqgap2	0.0137488	0.00795184	1.72901	0.0838277	-0.00183775	0.0293354
cd2ap	0.0135796	0.00785851	1.72801	0.084006	-0.001824	0.0289832
ccl15	0.0137693	0.0079883	1.72368	0.0847858	-0.00188874	0.0294272
spry2	0.0141661	0.00824711	1.7177	0.0858718	-0.00199927	0.0303314
il32	0.0137383	0.00801436	1.71421	0.0865101	-0.00197079	0.0294474
ca6	-0.0131909	0.00773234	-1.70594	0.0880387	-0.0283472	0.00196536
smarca2	0.0124858	0.00732303	1.70501	0.0882137	-0.00186821	0.0268398
optc	0.0135593	0.00798402	1.6983	0.0894707	-0.00209033	0.0292089
bmp6	0.0138452	0.00815353	1.69806	0.089517	-0.00213672	0.0298271
scara5	0.0128173	0.00755331	1.69692	0.089732	-0.00198801	0.0276227
bank1	0.0134803	0.00795665	1.69422	0.0902437	-0.00211566	0.0290763
ckap4	0.0134769	0.00796876	1.69122	0.0908156	-0.00214281	0.0290966
ppcdc	0.0134267	0.00794646	1.68964	0.0911169	-0.00214933	0.0290027
cntn2	0.0134944	0.00800002	1.68679	0.0916633	-0.0021866	0.0291753
acp5	0.0132652	0.00788039	1.68332	0.0923327	-0.00218124	0.0287117
tank	0.0136376	0.00811595	1.68035	0.09291	-0.00227061	0.0295459
clec7a	0.0135924	0.00809026	1.68009	0.0929593	-0.00226546	0.0294503
clec4a	0.0137294	0.00817665	1.67909	0.0931542	-0.00229785	0.0297566
thop1	0.0131857	0.00786244	1.67705	0.0935525	-0.00222559	0.028597
tigar	0.0136292	0.00814256	1.67383	0.0941856	-0.00233118	0.0295896
apbb1ip	0.0134665	0.00804677	1.67353	0.0942442	-0.00230614	0.0292391
comt	0.0136496	0.00816093	1.67255	0.0944368	-0.00234686	0.029646
treml2	0.013579	0.00812023	1.67225	0.0944961	-0.00233758	0.0294956
hspb6	0.0119566	0.00716181	1.6695	0.0950394	-0.00208137	0.0259946
igfbp6	0.0118455	0.00711152	1.66568	0.0957976	-0.00209391	0.025785
hebp1	0.0136337	0.00819791	1.66307	0.0963188	-0.00243518	0.0297026
jam2	0.0129402	0.00778098	1.66305	0.0963218	-0.00231144	0.0281918
prelp	0.0127878	0.00771479	1.65757	0.0974245	-0.00233409	0.0279097
areg	0.0135438	0.00817863	1.656	0.0977425	-0.00248728	0.0295749
sod2	0.0131783	0.00798275	1.65085	0.0987894	-0.0024688	0.0288255
stip1	0.0131146	0.00795328	1.64895	0.0991778	-0.00247479	0.0287039
icam4	-0.0135644	0.00824371	-1.64543	0.0999024	-0.0297231	0.00259423
mep1b	0.0135614	0.00824378	1.64505	0.0999803	-0.00259737	0.0297202
npm1	0.025919	0.0157615	1.64445	0.100162	-0.00498233	0.0568203
lair2	0.0135654	0.00825203	1.64389	0.10022	-0.00260955	0.0297404
fgf19	0.0134303	0.00818043	1.64176	0.10066	-0.00260428	0.0294649
lilra2	0.0131704	0.00802806	1.64055	0.100911	-0.00256549	0.0289064
clec4d	0.0134202	0.00818308	1.63999	0.101028	-0.00261965	0.02946
cdh17	0.0133977	0.00818147	1.63757	0.101531	-0.00263889	0.0294344
s100a11	0.0129469	0.00791192	1.63638	0.10178	-0.00256137	0.0284553
arsb	0.0134749	0.00823479	1.63634	0.101788	-0.00266623	0.0296161
wasf1	0.0131152	0.00803153	1.63296	0.102498	-0.0026276	0.0288579
ubac1	0.0126841	0.00779542	1.62712	0.103731	-0.00259583	0.0279641
ppy	0.0130277	0.00800821	1.62679	0.103802	-0.00266935	0.0287247
ccl20	0.013185	0.0081073	1.62631	0.103903	-0.00270624	0.0290763
cxcl1	0.0134001	0.00824692	1.62487	0.104212	-0.00276481	0.0295651
stk24	0.0131792	0.00811865	1.62333	0.10454	-0.00273431	0.0290928
rbp2	0.013199	0.00813367	1.62276	0.104661	-0.00274395	0.029142
fgr	0.0129543	0.00800092	1.6191	0.105447	-0.0027285	0.0286371
entpd5	-0.0131962	0.00815031	-1.6191	0.105447	-0.0291718	0.00277944
ada	0.0130878	0.00809896	1.61599	0.106117	-0.00278707	0.0289627
dctn6	0.0133104	0.00824058	1.61523	0.106282	-0.00284211	0.029463
ankrd54	0.013029	0.00809498	1.60952	0.107524	-0.00283813	0.0288962
pdcd6	0.0132239	0.0082254	1.60769	0.107923	-0.00289885	0.0293466
stx16	0.0132334	0.00823668	1.60664	0.108155	-0.00291155	0.0293783
ceacam21	0.0131828	0.00821449	1.60483	0.108552	-0.00291854	0.0292842
bag3	0.0131589	0.00821239	1.60232	0.109106	-0.0029384	0.0292561
pak4	0.013176	0.00822786	1.60138	0.109313	-0.00295166	0.0293036
lypd8	0.0133118	0.00832726	1.59859	0.109934	-0.0030106	0.0296343
f3	0.0124259	0.00777395	1.5984	0.109974	-0.00281196	0.0276638
ssc5d	0.012799	0.008013	1.59728	0.110224	-0.00290741	0.0285054
setmar	0.0126534	0.00795726	1.59017	0.111816	-0.00294374	0.0282506
rassf2	0.0128334	0.00807356	1.58956	0.111954	-0.00299172	0.0286586
vstm2l	0.0131324	0.00830466	1.58133	0.113824	-0.00314576	0.0294105
cxcl9	0.0121192	0.00767884	1.57826	0.114526	-0.00293222	0.0271706
atxn10	0.0127917	0.00811513	1.57628	0.114982	-0.00311492	0.0286984
ifngr2	0.0130286	0.0082711	1.5752	0.115232	-0.00318373	0.029241
s100a4	0.0124612	0.00793763	1.56989	0.116462	-0.00309751	0.0280199
crim1	0.0121937	0.00779409	1.56448	0.117724	-0.0030836	0.0274711
agr2	0.0128549	0.00821749	1.56434	0.11776	-0.00325238	0.0289622
siglec10	0.012762	0.00816421	1.56316	0.118036	-0.00324086	0.0287648
cd14	0.0124658	0.00798186	1.56177	0.118363	-0.00317957	0.0281112
ctsd	0.0126348	0.00810672	1.55856	0.119122	-0.00325539	0.028525
eda2r	0.010025	0.00643501	1.55789	0.11928	-0.00258834	0.0226384
carhsp1	0.0124438	0.00798774	1.55786	0.119287	-0.00321313	0.0281008
xrcc4	0.0128037	0.00822352	1.55697	0.1195	-0.00331536	0.0289229
fut3_fut5	0.0122418	0.00787519	1.55447	0.120092	-0.00319454	0.0276781
vasn	0.0126381	0.00814267	1.55209	0.120662	-0.00332249	0.0285987
cct5	0.0124944	0.0080522	1.55168	0.12076	-0.00328887	0.0282777
tnfrsf10b	0.0121268	0.00783431	1.54791	0.121664	-0.00322935	0.027483
clul1	0.0122839	0.00794909	1.54532	0.12229	-0.0032973	0.027865
kdr	0.012472	0.00807255	1.54499	0.12237	-0.00335115	0.0282951
cst3	0.0116353	0.0075315	1.54488	0.122395	-0.00312734	0.0263979
agrp	0.0121622	0.00789014	1.54144	0.12323	-0.0033034	0.0276278
wfdc2	0.0118218	0.00767638	1.54003	0.123576	-0.00322485	0.0268685
vamp5	0.0126766	0.00823659	1.53906	0.12381	-0.00346807	0.0288214
ccdc80	0.0113361	0.00740961	1.52992	0.126056	-0.00318756	0.0258599
tinagl1	0.0120476	0.00788942	1.52706	0.126767	-0.00341658	0.0275118
cd244	0.0124331	0.00814592	1.5263	0.126955	-0.00353381	0.0284001
nbn	0.0122912	0.00806453	1.5241	0.127504	-0.00351627	0.0280986
serpinb8	0.0122292	0.00802799	1.52332	0.1277	-0.00350661	0.027965
tff3	0.0122277	0.00805708	1.51764	0.129127	-0.00356511	0.0280206
idi2	0.0123288	0.00814223	1.51418	0.130001	-0.00363094	0.0282886
il6st	0.0120504	0.00796355	1.5132	0.13025	-0.00355908	0.0276599
cxcl3	0.0123654	0.00817737	1.51215	0.130515	-0.00366317	0.0283941
cdc27	0.0121936	0.00806499	1.51192	0.130576	-0.00361477	0.028002
brk1	0.0122533	0.00810549	1.51172	0.130625	-0.00363449	0.028141
lrrn1	0.0124412	0.00824277	1.50935	0.131231	-0.00371561	0.028598
marco	0.0121169	0.00802914	1.50912	0.131289	-0.00362115	0.027855
il12rb1	0.0122141	0.00810329	1.5073	0.131753	-0.0036693	0.0280976
dctn2	0.011884	0.00788947	1.50631	0.132007	-0.00358028	0.0273483
cblif	0.0122809	0.00816241	1.50456	0.132457	-0.00371842	0.0282802
itga6	0.0123263	0.00819559	1.50402	0.132597	-0.00373799	0.0283907
ptprn2	0.0120169	0.00799506	1.50304	0.132849	-0.00365437	0.0276882
sftpa1	0.0125632	0.0083757	1.49996	0.133646	-0.00385418	0.0289806
kitlg	0.0122816	0.00818822	1.49991	0.133657	-0.00376825	0.0283315
atp6ap2	0.0124677	0.00833195	1.49638	0.134577	-0.0038639	0.0287994
eif5a	0.0121855	0.0081901	1.48783	0.136816	-0.00386809	0.0282391
apoh	0.0119029	0.00802693	1.48287	0.138131	-0.00383087	0.0276366
nrp2	0.0116891	0.00790154	1.47934	0.139069	-0.00379885	0.0271771
il15	0.0121324	0.00821429	1.47699	0.1397	-0.00396859	0.0282334
tppp3	0.0121324	0.00822159	1.47568	0.140051	-0.00398289	0.0282478
adamts13	-0.0118736	0.00804714	-1.47551	0.140096	-0.027647	0.00389969
thy1	0.0116997	0.00793	1.47538	0.140131	-0.00384398	0.0272435
glrx	0.0117248	0.0079483	1.47514	0.140196	-0.00385479	0.0273044
parp1	0.0118357	0.00803368	1.47327	0.1407	-0.00391122	0.0275827
eif4b	0.0116827	0.00795106	1.46932	0.141766	-0.00390237	0.0272677
lrpap1	0.0119691	0.00815339	1.46799	0.142127	-0.00401248	0.0279507
podxl	0.0119572	0.00814788	1.46752	0.142255	-0.00401362	0.027928
il17c	0.0119508	0.00814975	1.4664	0.14256	-0.00402368	0.0279253
sema7a	-0.0118709	0.00809587	-1.46629	0.142588	-0.0277398	0.00399791
ntf3	0.0120132	0.00819466	1.46598	0.142675	-0.00404932	0.0280757
anxa5	0.0118287	0.00807276	1.46526	0.142872	-0.00399494	0.0276522
slit2	-0.0120302	0.0082134	-1.46471	0.143022	-0.0281295	0.00406906
slamf7	-0.012093	0.00825681	-1.46461	0.143049	-0.0282773	0.00409135
col6a3	0.0114805	0.00784225	1.46393	0.143233	-0.00389122	0.0268522
klk1	-0.0121017	0.0082813	-1.46133	0.143945	-0.028334	0.00413062
tmprss15	0.0119307	0.00818615	1.45743	0.145019	-0.00411511	0.0279765
pxn	0.0118546	0.00816082	1.45262	0.146349	-0.0041416	0.0278508
ikzf2	-0.012177	0.00838297	-1.45258	0.14636	-0.0286086	0.00425469
psip1	0.0116145	0.00802208	1.44782	0.147688	-0.0041097	0.0273388
furin	0.0116421	0.00804642	1.44687	0.147954	-0.00412981	0.027414
fetub	-0.0115823	0.00801379	-1.44529	0.148396	-0.0272902	0.00412572
fgf2	0.0117861	0.00815558	1.44516	0.148433	-0.00419978	0.027772
fes	0.011802	0.00817117	1.44435	0.148663	-0.0042145	0.0278185
tbc1d17	0.0114485	0.00794927	1.44019	0.149833	-0.00413304	0.0270301
boc	-0.0117201	0.00813804	-1.44017	0.149841	-0.0276717	0.00423141
lsp1	0.0113541	0.00789483	1.43817	0.150408	-0.00412073	0.0268289
stx6	0.0118224	0.00822099	1.43807	0.150435	-0.00429177	0.0279365
fam3b	0.0117659	0.00818786	1.43699	0.15074	-0.00428327	0.0278151
chit1	-0.0116434	0.00811176	-1.43537	0.151202	-0.0275434	0.00425663
tpmt	0.011803	0.00823116	1.43394	0.151609	-0.00433106	0.0279371
sncg	0.0112987	0.00789603	1.43093	0.15247	-0.00417847	0.0267759
siglec5	0.0117976	0.00824803	1.43036	0.152634	-0.00436947	0.0279648
crtac1	0.0109215	0.0076557	1.42658	0.153721	-0.0040846	0.0259275
mb	0.0101518	0.00713622	1.42257	0.15488	-0.00383603	0.0241396
sugt1	0.0116507	0.0082048	1.41999	0.155631	-0.00443167	0.0277332
lpo	0.0119446	0.00842722	1.41739	0.156391	-0.00457376	0.028463
cd27	0.0112655	0.00795448	1.41624	0.156725	-0.00432626	0.0268572
retn	0.0116033	0.00819867	1.41527	0.157009	-0.00446702	0.0276737
cnpy2	0.0116961	0.00828339	1.41199	0.157972	-0.00454035	0.0279325
flt1	0.0114364	0.00811612	1.4091	0.158827	-0.00447216	0.0273449
bax	0.0115441	0.00819353	1.40893	0.158875	-0.00451618	0.0276044
kynu	0.0112235	0.00798693	1.40524	0.159971	-0.00443178	0.0268788
lsm1	0.0116764	0.00831286	1.40462	0.160155	-0.00461782	0.0279706
lair1	0.0109659	0.0078349	1.39962	0.161648	-0.00439146	0.0263232
psmg3	0.0108508	0.00776433	1.39752	0.162277	-0.00436817	0.0260698
psme2	0.0108835	0.0077977	1.39574	0.162814	-0.00440088	0.026168
dner	0.0113564	0.00814288	1.39465	0.163142	-0.00460456	0.0273175
vat1	0.0112904	0.00811762	1.39085	0.16429	-0.00462109	0.0272019
il1b	0.0113086	0.00815001	1.38756	0.165292	-0.0046664	0.0272836
sirpa	0.0113927	0.00822238	1.38557	0.165897	-0.00472413	0.0275095
lrrc25	0.011236	0.00812341	1.38316	0.166635	-0.00468684	0.0271588
rad23b	0.0110275	0.00797813	1.38222	0.166925	-0.0046106	0.0266656
mertk	0.0107489	0.00778035	1.38155	0.167131	-0.00450148	0.0259993
pglyrp1	0.0112271	0.00813928	1.37937	0.1678	-0.00472685	0.027181
ccl22	0.0111068	0.00806487	1.37718	0.168476	-0.00470131	0.0269149
rtbdn	0.0109819	0.00799079	1.37432	0.169363	-0.004681	0.0266448
wfikkn1	-0.0107643	0.00783401	-1.37404	0.169449	-0.0261199	0.00459133
fabp9	-0.0111575	0.00812372	-1.37345	0.169633	-0.0270809	0.00476594
smoc2	0.0103927	0.00757165	1.37258	0.169903	-0.00444864	0.025234
cxadr	0.0112532	0.00820369	1.37172	0.17017	-0.00482702	0.0273334
slamf6	0.0111096	0.00810494	1.37072	0.170482	-0.00477706	0.0269963
pla2g2a	0.0108709	0.0079462	1.36807	0.171311	-0.00470455	0.0264464
mfge8	0.0110624	0.0081289	1.36088	0.173573	-0.00487119	0.026996
muc16	-0.0110072	0.00809052	-1.3605	0.173691	-0.0268655	0.00485122
ncs1	0.0100375	0.00738486	1.35919	0.174105	-0.00443773	0.0245126
aarsd1	0.0105069	0.00773508	1.35834	0.174376	-0.00465481	0.0256686
il11	0.0112745	0.00830554	1.35747	0.174651	-0.00500531	0.0275544
rarres1	0.0112553	0.00830283	1.35559	0.175249	-0.00501929	0.0275298
rspo3	0.0102069	0.00753161	1.3552	0.175372	-0.00455597	0.0249697
cga	0.00706813	0.00522409	1.35299	0.176079	-0.0031717	0.0173079
atf2	0.0113193	0.00837695	1.35125	0.176636	-0.0051005	0.0277392
aoc1	0.0111959	0.00829899	1.34906	0.177337	-0.00507117	0.0274629
ssb	0.0110657	0.00829352	1.33425	0.182141	-0.00519065	0.027322
csf1	0.0107688	0.00809624	1.3301	0.183505	-0.00510078	0.0266384
thbs4	-0.0107675	0.00810014	-1.32929	0.18377	-0.0266447	0.00510975
il6r	0.0108185	0.00815098	1.32726	0.184441	-0.0051584	0.0267954
cd300lf	0.0108231	0.0081556	1.32708	0.184502	-0.0051628	0.0268091
rbp5	0.0106575	0.00803515	1.32636	0.18474	-0.00509233	0.0264074
ca1	0.0103516	0.00782069	1.32362	0.185648	-0.00497786	0.0256812
col1a1	0.0107611	0.00815709	1.31923	0.187111	-0.00522774	0.0267499
dpp4	-0.0107165	0.00815014	-1.31489	0.188567	-0.0266918	0.00525871
pam	0.0106422	0.00809433	1.31477	0.188608	-0.00522367	0.026508
il22ra1	-0.0108303	0.00825039	-1.3127	0.189304	-0.027002	0.00534148
klk8	0.0105355	0.00802613	1.31265	0.189322	-0.00519672	0.0262677
st3gal1	0.0105823	0.00807598	1.31034	0.190101	-0.00524761	0.0264122
f9	0.0103889	0.00794321	1.3079	0.190928	-0.00518073	0.0259585
il6	0.0104638	0.00803348	1.30252	0.192758	-0.0052828	0.0262103
dsg2	0.0102577	0.0078992	1.29858	0.194109	-0.00522565	0.0257411
ccs	0.0100383	0.00775599	1.29427	0.195593	-0.00516435	0.025241
st6gal1	0.0103199	0.00797858	1.29344	0.195877	-0.0053191	0.0259588
selplg	-0.0106084	0.00820435	-1.29303	0.196022	-0.0266899	0.00547306
slc16a1	0.0107542	0.00831951	1.29265	0.196154	-0.00555308	0.0270614
ccl3	0.0102852	0.00798683	1.28777	0.197847	-0.00536996	0.0259403
cxcl8	0.010383	0.0080883	1.2837	0.199266	-0.00547107	0.026237
cd207	0.0106426	0.00829214	1.28345	0.199354	-0.00561103	0.0268962
rilp	0.0101747	0.00792842	1.28332	0.199399	-0.00536593	0.0257153
ephx2	0.0105333	0.00822207	1.2811	0.200179	-0.00558297	0.0266495
alpp	0.0104744	0.00818468	1.27976	0.20065	-0.00556853	0.0265173
hgs	0.0105343	0.00823396	1.27937	0.200787	-0.00560529	0.0266738
nadk	0.0101242	0.00794541	1.27422	0.202603	-0.00544971	0.0256982
bst1	0.0104049	0.00816621	1.27415	0.20263	-0.00560177	0.0264117
agxt	0.010337	0.00812297	1.27256	0.203192	-0.00558498	0.026259
fabp2	0.0103701	0.0081531	1.27193	0.203418	-0.00561088	0.0263512
stc2	-0.0100906	0.00795709	-1.26812	0.204774	-0.0256874	0.00550628
arhgap25	0.0103951	0.00820869	1.26636	0.205405	-0.00569489	0.0264852
pdcd1lg2	0.010377	0.00819829	1.26576	0.20562	-0.00569259	0.0264467
tnni3	0.0102532	0.00811012	1.26424	0.206162	-0.00564365	0.02615
ca4	0.0102448	0.00811822	1.26196	0.206984	-0.00566782	0.0261575
trim21	0.0101244	0.00802737	1.26123	0.207245	-0.00561023	0.025859
psma1	0.0104556	0.00829512	1.26046	0.207525	-0.00580381	0.0267151
chrdl1	0.00905448	0.00718767	1.25972	0.207788	-0.00503419	0.0231432
clmp	0.00946206	0.00751907	1.25841	0.208263	-0.0052762	0.0242003
cd58	0.0102776	0.00818566	1.25556	0.209293	-0.00576723	0.0263225
prtn3	0.0104032	0.0083008	1.25327	0.210125	-0.00586739	0.0266737
kir3dl1	-0.0104633	0.00837207	-1.24979	0.211396	-0.0268736	0.00594695
glb1	0.00978991	0.00783518	1.24948	0.211508	-0.00556797	0.0251478
tnfrsf1b	0.0099291	0.00795763	1.24775	0.212143	-0.00566878	0.025527
prcp	0.00983163	0.00788875	1.24628	0.212679	-0.00563124	0.0252945
capg	0.00993938	0.0080133	1.24036	0.214861	-0.00576764	0.0256464
ccl11	0.00959846	0.00773887	1.24029	0.214886	-0.00557062	0.0247675
c2	0.00996436	0.00805295	1.23736	0.215974	-0.00582037	0.0257491
fcrl5	-0.00981844	0.00793726	-1.23701	0.216103	-0.0253764	0.00573952
ctsl	0.00969006	0.0078393	1.23609	0.216445	-0.0056759	0.025056
cxcl10	0.00970932	0.00787135	1.2335	0.217408	-0.00571946	0.0251381
fuca1	-0.0100914	0.00820214	-1.23034	0.218589	-0.0261685	0.00598575
ak1	0.00956508	0.00780488	1.22553	0.220396	-0.0057334	0.0248636
birc2	0.0100739	0.00823162	1.22381	0.221044	-0.00606107	0.0262089
ccl4	0.0099539	0.00816761	1.2187	0.222975	-0.00605558	0.0259634
erbb2	0.00949277	0.00779963	1.21708	0.223592	-0.00579542	0.024781
erbb4	-0.00974032	0.00800578	-1.21666	0.223752	-0.0254326	0.00595195
il2	0.00985433	0.00811282	1.21466	0.224514	-0.00604778	0.0257564
il1rn	0.00987345	0.00818246	1.20666	0.227581	-0.00616513	0.025912
cntn3	0.00925877	0.00769383	1.2034	0.228839	-0.00582205	0.0243396
krt18	0.00947404	0.00788858	1.20098	0.229777	-0.00598852	0.0249366
cx3cl1	0.00971349	0.0080988	1.19937	0.230401	-0.00616113	0.0255881
ca3	0.00929109	0.00775767	1.19767	0.231066	-0.00591484	0.024497
tcl1b	0.00992079	0.00828372	1.19762	0.231082	-0.00631631	0.0261579
ctrb1	0.00983429	0.00821741	1.19676	0.231417	-0.00627279	0.0259414
lep	0.00827875	0.00692458	1.19556	0.231887	-0.00529424	0.0218517
dpt	0.00893618	0.00748115	1.19449	0.232304	-0.00572775	0.0236001
cxcl13	0.00965443	0.00809663	1.1924	0.233122	-0.00621591	0.0255248
vsig4	0.00935892	0.00787442	1.18852	0.234646	-0.00607588	0.0247937
scly	0.00937558	0.00793093	1.18215	0.237163	-0.00616996	0.0249211
spp1	0.00932989	0.00791693	1.17847	0.238626	-0.00618822	0.024848
lgals4	0.00931605	0.00790893	1.17792	0.238849	-0.00618639	0.0248185
adm	0.00892331	0.0075894	1.17576	0.239709	-0.00595281	0.0237994
wars	0.00874435	0.00744477	1.17456	0.240188	-0.00584829	0.023337
lilrb4	0.0093366	0.00796325	1.17246	0.24103	-0.00627232	0.0249455
cd5	0.00940338	0.00802155	1.17227	0.241109	-0.00631979	0.0251265
pdgfra	0.00934441	0.00798472	1.17029	0.241904	-0.00630658	0.0249954
kit	0.00926642	0.00791881	1.17018	0.241947	-0.00625539	0.0247882
igfbp1	0.00934441	0.00798562	1.17015	0.241957	-0.00630834	0.0249972
col4a1	0.00960376	0.00821043	1.1697	0.242139	-0.00648966	0.0256972
slitrk6	0.00964375	0.00824829	1.16918	0.242349	-0.00652389	0.0258114
mmp3	0.00743227	0.00636026	1.16855	0.242604	-0.00503459	0.0198991
folr2	0.00914496	0.00782627	1.1685	0.242625	-0.00619544	0.0244854
spink4	0.00938416	0.00806784	1.16316	0.244784	-0.00642976	0.0251981
clstn2	-0.00945693	0.00813493	-1.16251	0.245047	-0.0254023	0.00648848
ctsb	0.00948723	0.0081666	1.16171	0.245371	-0.00652027	0.0254947
chrdl2	-0.00936029	0.00806684	-1.16034	0.245927	-0.0251722	0.00645166
smad5	0.00917753	0.0079334	1.15682	0.247363	-0.00637288	0.0247279
tlr3	0.00948001	0.00823401	1.15132	0.249617	-0.00665961	0.0256196
sftpd	-0.00935503	0.00813678	-1.14972	0.250276	-0.0253041	0.00659401
ca12	0.00938683	0.00816889	1.1491	0.250535	-0.00662516	0.0253988
mmp7	0.00853138	0.0074287	1.14843	0.250807	-0.00602978	0.0230925
fus	0.00934804	0.00814621	1.14753	0.25118	-0.00661952	0.0253156
casp1	0.00932638	0.00813534	1.1464	0.251647	-0.00661988	0.0252726
cdsn	0.00930222	0.00811467	1.14635	0.25167	-0.00660348	0.0252079
cd83	0.00920911	0.00803488	1.14614	0.251755	-0.00654022	0.0249584
tnfsf13b	0.00900201	0.00788018	1.14236	0.253322	-0.00644406	0.0244481
itgb1bp1	0.00934053	0.0081823	1.14155	0.253658	-0.00669778	0.0253788
chl1	0.00923214	0.00811847	1.13718	0.255482	-0.00668102	0.0251453
ca9	0.00918915	0.0080895	1.13594	0.256001	-0.00666722	0.0250455
micb_mica	0.00940618	0.00828235	1.13569	0.256104	-0.0068282	0.0256406
zbtb17	0.00913995	0.00806637	1.13309	0.257193	-0.00667111	0.024951
angptl1	0.00912575	0.00806301	1.1318	0.257735	-0.00667872	0.0249302
gpc1	0.00907298	0.00802831	1.13012	0.258441	-0.00666344	0.0248094
nme3	-0.00926627	0.00820446	-1.12942	0.258739	-0.025348	0.00681544
il33	-0.00912902	0.00809517	-1.12771	0.25946	-0.0249965	0.00673849
hs6st1	-0.00904589	0.00802453	-1.12728	0.259641	-0.0247749	0.00668312
pon2	-0.00934113	0.00829666	-1.12589	0.26023	-0.0256036	0.00692134
tff2	0.0088708	0.0078797	1.12578	0.260277	-0.00657435	0.024316
cpe	0.00927464	0.00824243	1.12523	0.260508	-0.00688149	0.0254308
bid	0.00911366	0.00810588	1.12433	0.260892	-0.00677482	0.0250021
fcrl6	0.00910767	0.00812108	1.12148	0.262099	-0.00681062	0.025026
nrtn	0.009161	0.0081942	1.11799	0.263591	-0.00690062	0.0252226
padi2	-0.00920406	0.0083238	-1.10575	0.268851	-0.0255197	0.00711159
ptgds	0.00851373	0.00770395	1.10511	0.269128	-0.00658694	0.0236144
fcgr2b	0.00916427	0.0083135	1.10234	0.270333	-0.0071312	0.0254597
gpkow	0.0089739	0.00818529	1.09634	0.272946	-0.00707027	0.0250181
ccl27	0.00843875	0.00771404	1.09395	0.273995	-0.00668168	0.0235592
sirt5	0.00902297	0.0082586	1.09255	0.274607	-0.0071649	0.0252108
rspo1	0.00867594	0.00794559	1.09192	0.274886	-0.00689835	0.0242502
prl	0.00874144	0.00801447	1.09071	0.275418	-0.00696785	0.0244507
tnfrsf10c	0.00891888	0.00821639	1.0855	0.277718	-0.00718622	0.025024
cdcp1	0.0078649	0.00724948	1.08489	0.277987	-0.00634494	0.0220747
lhpp	0.00858003	0.00793478	1.08132	0.279572	-0.00697308	0.0241331
mtpn	0.00874835	0.00809443	1.08079	0.27981	-0.00711772	0.0246144
il1r2	0.00874283	0.00811519	1.07734	0.281345	-0.00716392	0.0246496
clstn1	0.00889012	0.00826904	1.07511	0.282343	-0.0073182	0.0250984
dsg3	0.00834979	0.00777165	1.07439	0.282664	-0.00688356	0.0235831
vmo1	0.00874936	0.00815522	1.07285	0.283354	-0.00723585	0.0247346
enpp2	-0.00702774	0.00658103	-1.06788	0.285592	-0.0199273	0.00587185
ptprs	-0.00863543	0.00809033	-1.06738	0.285819	-0.0244934	0.00722256
edil3	-0.00859872	0.00806565	-1.06609	0.286399	-0.0244084	0.00721093
il7r	-0.0086631	0.00817743	-1.05939	0.289438	-0.0246918	0.00736562
aprt	0.00843805	0.00797224	1.05843	0.289876	-0.00718849	0.0240646
ahsp	0.00815359	0.00771559	1.05677	0.290634	-0.00696989	0.0232771
ptx3	0.00867578	0.008234	1.05365	0.292058	-0.00746383	0.0248154
adgrg2	0.00787001	0.00750763	1.04827	0.294532	-0.00684583	0.0225858
il1rap	0.00837147	0.00802272	1.04347	0.296747	-0.007354	0.0240969
nos1	0.00805889	0.00773142	1.04236	0.297264	-0.00709564	0.0232134
ccl8	0.0084987	0.00816386	1.04102	0.297885	-0.00750341	0.0245008
dnajb8	0.00851891	0.00822843	1.0353	0.300544	-0.00760981	0.0246476
fcar	0.0085219	0.00824076	1.03412	0.301098	-0.00763097	0.0246748
il20	0.00855625	0.00829281	1.03177	0.302197	-0.00769865	0.0248112
matn2	0.00819691	0.00794531	1.03167	0.302244	-0.00737683	0.0237706
lilrb1	-0.00825574	0.00801128	-1.03051	0.302785	-0.0239588	0.00744731
chi3l1	0.0081062	0.00792036	1.02346	0.306105	-0.00741867	0.0236311
arhgap1	0.00838054	0.00822561	1.01883	0.308298	-0.00774266	0.0245037
hk2	0.00825358	0.00811059	1.01763	0.30887	-0.00764416	0.0241513
serpina12	-0.00836645	0.00825068	-1.01403	0.310584	-0.0245388	0.0078059
tnfrsf21	0.00806024	0.00796654	1.01176	0.311667	-0.0075551	0.0236756
glo1	0.0080099	0.00792774	1.01036	0.312337	-0.00752942	0.0235492
cd200	0.00809312	0.008013	1.01	0.312512	-0.00761331	0.0237995
atg4a	0.00805079	0.0079749	1.00952	0.312744	-0.00758099	0.0236826
ncf2	0.00781909	0.0077465	1.00937	0.312813	-0.00736496	0.0230031
comp	0.00781589	0.00781515	1.00009	0.317281	-0.00750274	0.0231345
igf1r	0.00795071	0.00795354	0.999644	0.317498	-0.00763917	0.0235406
lrig1	-0.00808879	0.00810413	-0.998107	0.318243	-0.0239738	0.00779625
pnliprp2	-0.00826162	0.00827883	-0.997921	0.318333	-0.0244891	0.00796586
artn	0.0082942	0.00832528	0.996267	0.319136	-0.00802435	0.0246128
faslg	-0.00772469	0.00778694	-0.992005	0.32121	-0.022988	0.00753863
prss2	0.00801314	0.00813588	0.984914	0.324682	-0.00793414	0.0239604
draxin	0.00790907	0.00803448	0.984391	0.324939	-0.00783946	0.0236576
il18bp	0.00770228	0.00783575	0.982967	0.325639	-0.0076567	0.0230613
sez6l	0.0076567	0.00779727	0.981972	0.326129	-0.00762686	0.0229403
hyal1	-0.00779233	0.00800009	-0.97403	0.330057	-0.0234735	0.0078888
crlf1	-0.00774336	0.00795742	-0.973099	0.330519	-0.0233408	0.00785412
fabp1	0.00769508	0.00793864	0.969321	0.3324	-0.00786558	0.0232558
vwa1	0.00787827	0.0081374	0.968156	0.332981	-0.00807197	0.0238285
atp6v1d	0.00794154	0.00820771	0.967571	0.333274	-0.00814654	0.0240296
ca2	0.00747926	0.00774266	0.965981	0.334069	-0.00769727	0.0226558
mmp13	0.0077804	0.00808286	0.96258	0.335774	-0.00806299	0.0236238
igf2r	0.00775282	0.00805775	0.962157	0.335986	-0.00804132	0.023547
mfap5	0.00759595	0.00790288	0.961162	0.336486	-0.00789462	0.0230865
ghrhr	-0.00799393	0.00833082	-0.959561	0.337292	-0.0243233	0.00833549
gpr37	0.00768044	0.00802052	0.957599	0.33828	-0.00804075	0.0234016
lta	-0.0077089	0.00808476	-0.953511	0.340346	-0.023556	0.00813818
il34	0.00786097	0.00824535	0.953382	0.340412	-0.00830092	0.0240229
rgmb	0.00751035	0.00788249	0.952789	0.340712	-0.00794026	0.022961
cep164	0.00792154	0.00831411	0.952782	0.340716	-0.00837513	0.0242182
rabepk	0.00793816	0.00835065	0.950604	0.341821	-0.00843014	0.0243065
pcsk9	-0.00755881	0.00795382	-0.950337	0.341956	-0.0231492	0.0080316
vwc2	0.00753229	0.00793618	0.949108	0.342581	-0.00802357	0.0230882
dusp3	0.00791625	0.00834966	0.948093	0.343097	-0.0084501	0.0242826
cd276	0.0075351	0.00798649	0.943481	0.34545	-0.00811936	0.0231896
acox1	0.0076785	0.008166	0.940302	0.347078	-0.00832782	0.0236848
il1a	0.00775052	0.00824563	0.939955	0.347256	-0.00841192	0.023913
wasf3	0.00752914	0.0080291	0.937731	0.348398	-0.00820888	0.0232672
inhbc	0.00757383	0.00811068	0.933809	0.350417	-0.00832406	0.0234717
tnfsf12	0.00757179	0.00812885	0.931471	0.351624	-0.0083617	0.0235053
prok1	0.00557333	0.00598554	0.931133	0.351799	-0.00615903	0.0173057
maged1	0.00762886	0.00822262	0.927789	0.353532	-0.00848848	0.0237462
tie1	0.00755603	0.00814844	0.927298	0.353786	-0.00841586	0.0235279
hdgf	0.00755657	0.00814934	0.927261	0.353805	-0.00841709	0.0235302
ccl18	0.00738759	0.00797398	0.926462	0.354221	-0.00824237	0.0230176
fkbp7	0.00763667	0.00827759	0.922571	0.356245	-0.00858842	0.0238618
igsf3	0.00751071	0.00817541	0.918696	0.358269	-0.00851406	0.0235355
slc39a14	0.00751111	0.00819107	0.916988	0.359164	-0.00854438	0.0235666
cd70	-0.0071857	0.00784002	-0.916542	0.359397	-0.0225531	0.00818166
nos3	0.00741563	0.00809864	0.915663	0.359858	-0.0084587	0.02329
il2ra	0.00739365	0.00808805	0.914145	0.360655	-0.00845988	0.0232472
rab37	0.00754194	0.00825489	0.913634	0.360924	-0.00863863	0.0237225
cpvl	0.00747602	0.00819667	0.91208	0.361741	-0.00859041	0.0235424
actn4	0.00745881	0.00821434	0.908024	0.36388	-0.00864228	0.0235599
robo2	-0.00698213	0.00769145	-0.907779	0.364009	-0.0220583	0.008094
gkn1	0.00750437	0.00827776	0.906571	0.364649	-0.00872106	0.0237298
cxcl16	-0.00719512	0.00794721	-0.905365	0.365286	-0.0227726	0.00838233
ldlr	-0.00736761	0.00814431	-0.904633	0.365674	-0.0233314	0.0085962
gh1	-0.00705794	0.00783137	-0.901239	0.367475	-0.0224084	0.00829248
cd48	0.00731434	0.00813233	0.899415	0.368446	-0.00862598	0.0232547
adam22	0.00731417	0.00814606	0.897879	0.369264	-0.00865307	0.0232814
enpp5	0.00702784	0.00783255	0.89726	0.369594	-0.00832489	0.0223806
klk13	-0.00730124	0.00814855	-0.896017	0.370258	-0.0232734	0.00867091
anpep	0.00726287	0.0081144	0.89506	0.370769	-0.00864231	0.023168
guca2a	0.00714295	0.00798911	0.894086	0.37129	-0.00851666	0.0228026
spink5	-0.00719038	0.00806244	-0.891838	0.372494	-0.0229937	0.00861294
pdgfrb	0.00726346	0.00815451	0.890728	0.373089	-0.00872034	0.0232472
itgb7	0.00727058	0.0081836	0.888433	0.374322	-0.00877023	0.0233114
ism1	0.00716485	0.00807123	0.887703	0.374715	-0.00865571	0.0229854
esm1	-0.00722696	0.00815059	-0.886679	0.375266	-0.0232031	0.00874916
scgb1a1	0.00707799	0.00802445	0.882054	0.377762	-0.00865088	0.0228069
nampt	0.00712392	0.0082244	0.866194	0.386398	-0.0089969	0.0232447
f7	-0.00694993	0.00802536	-0.865996	0.386506	-0.0226806	0.00878072
fabp4	0.00650635	0.00752832	0.864251	0.387463	-0.00825002	0.0212627
pilra	0.00691753	0.00800673	0.863965	0.387621	-0.0087766	0.0226117
cd38	0.00581178	0.00675878	0.859885	0.389866	-0.00743624	0.0190598
adgrb3	0.00708335	0.00824009	0.85962	0.390012	-0.00906821	0.0232349
cope	0.00704941	0.00824131	0.855375	0.392357	-0.00910456	0.0232034
fst	0.00687887	0.00806707	0.85271	0.393834	-0.00893354	0.0226913
crtam	0.00683839	0.00808616	0.845691	0.397738	-0.00901144	0.0226882
il24	0.0070013	0.00828428	0.84513	0.398051	-0.0092369	0.0232395
epha1	0.00645972	0.00764633	0.844813	0.398228	-0.00852799	0.0214474
crx	0.00700266	0.00829209	0.844499	0.398404	-0.00925083	0.0232562
dpep2	-0.00610087	0.00723107	-0.843702	0.398849	-0.0202746	0.00807289
cd93	0.00695179	0.00826658	0.840951	0.400389	-0.00925174	0.0231553
met	-0.00665551	0.00792966	-0.839319	0.401304	-0.0221986	0.00888756
ifnlr1	0.00682793	0.008174	0.835323	0.403549	-0.00919408	0.0228499
ada2	-0.00666924	0.00800616	-0.833013	0.40485	-0.0223623	0.00902379
baiap2	0.00682629	0.00822297	0.830149	0.406468	-0.00929173	0.0229443
ccl2	0.00648674	0.00783543	0.827874	0.407755	-0.00887162	0.0218451
rnase3	0.0066324	0.00804663	0.824246	0.409813	-0.00913994	0.0224047
tnfrsf8	0.0065737	0.00805867	0.81573	0.414667	-0.00922223	0.0223696
angptl7	0.00655908	0.00804938	0.814855	0.415168	-0.00921865	0.0223368
vcam1	-0.00650125	0.00799927	-0.81273	0.416386	-0.0221808	0.00917827
ruvbl1	-0.00677597	0.00836912	-0.80964	0.41816	-0.0231805	0.00962852
adgre2	0.0064043	0.0079258	0.808032	0.419085	-0.00913121	0.0219398
krt14	0.00668123	0.00827213	0.807679	0.419288	-0.0095332	0.0228957
pla2g10	0.00648411	0.00808876	0.80162	0.422785	-0.00937083	0.0223391
uxs1	-0.00655796	0.0082022	-0.799537	0.423992	-0.0226353	0.00951935
cd8a	-0.00646584	0.00810086	-0.798168	0.424785	-0.0223445	0.00941278
hgf	0.00632532	0.00793618	0.797023	0.42545	-0.00923052	0.0218812
lilra5	0.00646469	0.00811894	0.796248	0.4259	-0.00944939	0.0223788
lpl	0.00574042	0.00723127	0.793833	0.427305	-0.00843372	0.0199146
ca5a	0.00637967	0.00804551	0.792948	0.427821	-0.0093905	0.0221499
il10ra	0.00657531	0.00831437	0.790836	0.429052	-0.00972187	0.0228725
pcdh17	0.00644751	0.00817178	0.788996	0.430126	-0.00957015	0.0224652
folr1	0.00616391	0.00782322	0.787899	0.430768	-0.00917053	0.0214984
cdh2	0.00596672	0.00757605	0.787577	0.430956	-0.00888323	0.0208167
cd160	0.00641035	0.00815429	0.786133	0.431802	-0.009573	0.0223937
sele	-0.00629042	0.00804412	-0.78199	0.434232	-0.0220578	0.00947698
bcan	-0.0062327	0.00798979	-0.780084	0.435354	-0.0218936	0.00942823
lrp1	0.00621587	0.00797251	0.779663	0.435601	-0.0094112	0.0218429
csf2ra	-0.00645782	0.0082872	-0.779252	0.435843	-0.0227017	0.00978607
clec1a	0.00626344	0.008075	0.775658	0.437963	-0.00956453	0.0220914
ces1	0.00633102	0.00816739	0.775158	0.438258	-0.00967803	0.0223401
scgn	0.00632642	0.00816467	0.774853	0.438439	-0.00967733	0.0223302
clspn	0.0063376	0.00824073	0.769058	0.441871	-0.00981524	0.0224904
gfod2	0.00647068	0.00843078	0.767507	0.442792	-0.0100547	0.022996
ctss	0.00691758	0.00904943	0.764421	0.444631	-0.0108208	0.0246559
sdc1	-0.00607569	0.00795372	-0.76388	0.444951	-0.0216659	0.00951455
defa1_defa1b	0.00621121	0.00813703	0.763326	0.445281	-0.00973835	0.0221608
eloa	0.00605651	0.00793921	0.762861	0.445558	-0.00950529	0.0216183
ptprf	0.00599739	0.00787007	0.762051	0.446041	-0.00942886	0.0214236
cdon	0.00615389	0.00811678	0.758169	0.448362	-0.00975597	0.0220637
cxcl14	0.00595272	0.0078651	0.756852	0.44915	-0.00946383	0.0213693
c4bpb	-0.00595448	0.00789149	-0.754544	0.450534	-0.0214227	0.00951377
gh2	-0.00631262	0.00837152	-0.754058	0.450826	-0.0227218	0.0100966
cd74	0.00583528	0.00776147	0.751827	0.452167	-0.0093781	0.0210487
rcor1	0.00617945	0.00824375	0.749592	0.453512	-0.00997929	0.0223382
gbp4	0.00620133	0.00830598	0.746611	0.45531	-0.0100794	0.0224821
il17d	0.00574532	0.00770789	0.745383	0.456052	-0.00936306	0.0208537
ctrc	-0.00610137	0.00819077	-0.744909	0.456338	-0.0221562	0.0099535
dpp6	-0.00588798	0.00792683	-0.742791	0.457619	-0.0214255	0.00964954
hpgds	-0.00616855	0.0083135	-0.741992	0.458104	-0.022464	0.0101269
il12a_il12b	0.00601637	0.00811131	0.741726	0.458265	-0.00988276	0.0219155
cxcl12	0.00599302	0.00810565	0.739363	0.459698	-0.00989503	0.0218811
mpo	0.0060008	0.00812061	0.738959	0.459943	-0.00991656	0.0219182
lif	-0.00612593	0.00831515	-0.736719	0.461304	-0.0224246	0.0101728
spon2	0.00591165	0.00803249	0.735968	0.461762	-0.00983298	0.0216563
itga5	0.0058771	0.0079903	0.73553	0.462028	-0.00978482	0.021539
rasa1	-0.00599666	0.00818455	-0.732681	0.463765	-0.0220394	0.0100461
amigo2	0.00594377	0.00811535	0.732411	0.463929	-0.00996328	0.0218508
akr1c4	0.00602377	0.00822867	0.732047	0.464151	-0.0101054	0.022153
tgfbi	-0.00587131	0.00805438	-0.728958	0.466038	-0.0216589	0.00991624
sema4c	0.0058417	0.00801944	0.728442	0.466354	-0.00987737	0.0215608
ctso	0.00588911	0.00811272	0.725911	0.467904	-0.0100128	0.021791
vim	0.00591909	0.00818533	0.723134	0.469609	-0.0101251	0.0219633
crisp2	-0.00506693	0.00704805	-0.718913	0.472205	-0.0188819	0.00874806
tnfrsf11b	0.005334	0.00742627	0.718261	0.472607	-0.00922236	0.0198904
c2cd2l	0.00587325	0.00818357	0.717688	0.472961	-0.0101676	0.0219141
il10	0.00591663	0.00828836	0.713849	0.475332	-0.0103295	0.0221628
pecam1	0.00581546	0.00816125	0.712571	0.476122	-0.0101815	0.0218125
cd55	0.00569998	0.00803408	0.709476	0.47804	-0.0100478	0.0214478
pcdh1	0.00565657	0.00797543	0.709249	0.47818	-0.00997621	0.0212894
ngf	0.00577367	0.00815618	0.707889	0.479025	-0.0102134	0.0217607
ren	0.00549068	0.00776783	0.706848	0.479672	-0.00973519	0.0207165
pilrb	0.00573052	0.0081157	0.706104	0.480134	-0.0101772	0.0216382
scg3	0.0056508	0.00803897	0.702926	0.482113	-0.0101065	0.0214081
fas	0.00543089	0.00776556	0.699356	0.48434	-0.00979051	0.0206523
csf3	0.00566706	0.00812957	0.697092	0.485756	-0.0102679	0.021602
tnfsf11	-0.00567075	0.00813709	-0.696902	0.485875	-0.0216204	0.0102789
slamf1	-0.00568876	0.00817789	-0.695626	0.486674	-0.0217184	0.0103409
itih3	0.00528728	0.00760581	0.695164	0.486963	-0.009621	0.0201956
ly9	-0.00569714	0.00821526	-0.693482	0.488017	-0.0218	0.0104058
rrm2b	0.00567625	0.00818835	0.693211	0.488188	-0.0103739	0.0217264
hla_dra	0.00558068	0.0080559	0.692745	0.48848	-0.0102098	0.0213712
arsa	0.0056346	0.00813414	0.69271	0.488502	-0.0103093	0.0215785
pdcd1	0.00552308	0.00810986	0.681033	0.49586	-0.0103732	0.0214193
adamts8	-0.00552874	0.00819269	-0.674838	0.499789	-0.0215874	0.0105299
fcrl3	-0.00556601	0.00825484	-0.674273	0.500148	-0.0217465	0.0106145
bst2	0.00546599	0.00811913	0.673225	0.500814	-0.0104484	0.0213804
creg1	0.00550395	0.00819311	0.671778	0.501735	-0.0105555	0.0215634
ece1	0.00548348	0.00818943	0.66958	0.503136	-0.0105688	0.0215358
lxn	-0.00515858	0.00772894	-0.667437	0.504503	-0.0203082	0.00999107
frzb	0.00537465	0.00805932	0.666885	0.504855	-0.0104226	0.0211719
il19	0.00545201	0.00818997	0.665693	0.505617	-0.0106013	0.0215053
cd79b	-0.00534508	0.00804912	-0.664058	0.506663	-0.0211223	0.0104321
atp5po	-0.00547209	0.00828193	-0.660726	0.508798	-0.0217057	0.0107615
tfpi	0.00525956	0.00797943	0.65914	0.509816	-0.0103811	0.0209002
cfc1	-0.00547455	0.00830646	-0.659072	0.50986	-0.0217562	0.0108071
gfra2	0.00530241	0.00808739	0.655639	0.512066	-0.0105498	0.0211547
pdp1	0.00544402	0.00831038	0.655087	0.512422	-0.0108453	0.0217334
prdx1	0.00500258	0.00769338	0.650245	0.515544	-0.0100774	0.0200825
rbks	0.0051651	0.00796924	0.64813	0.516911	-0.0104556	0.0207858
ccn5	0.00474126	0.00732033	0.647684	0.517199	-0.00960745	0.01909
pappa	0.00506867	0.00786334	0.644595	0.519199	-0.0103444	0.0204818
fcrlb	-0.00531388	0.00824547	-0.644461	0.519286	-0.021476	0.0108482
cndp1	-0.00515735	0.00805953	-0.639908	0.522242	-0.020955	0.0106403
nomo1	0.00519199	0.0081139	0.639889	0.522255	-0.0107122	0.0210962
rgs8	0.0053198	0.00831798	0.639554	0.522472	-0.0109845	0.0216241
s100a16	0.00523187	0.00823086	0.635641	0.52502	-0.0109016	0.0213654
cd4	0.00513412	0.00808915	0.634693	0.525638	-0.0107216	0.0209898
grn	0.00516541	0.00816003	0.633014	0.526734	-0.0108292	0.02116
vegfd	-0.00507571	0.00808358	-0.627903	0.530076	-0.0209205	0.0107691
siglec6	-0.00511216	0.0081525	-0.627067	0.530625	-0.021092	0.0108677
il1r1	0.00508034	0.00813055	0.624847	0.532081	-0.0108565	0.0210172
acp6	0.00508802	0.00814306	0.624828	0.532093	-0.0108733	0.0210494
galnt3	-0.00514396	0.0082517	-0.623381	0.533043	-0.0213183	0.0110304
clec10a	0.00509247	0.00818255	0.622358	0.533716	-0.0109463	0.0211312
hao1	0.00495156	0.00795954	0.622091	0.533891	-0.0106501	0.0205532
hbq1	-0.00487942	0.00789202	-0.618273	0.536404	-0.0203487	0.0105899
nell1	-0.00505901	0.00819029	-0.617684	0.536793	-0.0211129	0.0109949
dsg4	-0.00500724	0.00814423	-0.614821	0.538682	-0.0209709	0.0109564
mrpl46	0.00495581	0.00813251	0.609382	0.54228	-0.0109849	0.0208965
itgb2	-0.00481302	0.00789827	-0.609377	0.542284	-0.0202946	0.0106685
dkk3	0.00473729	0.0077796	0.608937	0.542575	-0.0105116	0.0199862
klk4	-0.00470873	0.00774544	-0.607936	0.543239	-0.0198907	0.0104732
cdhr5	0.0049823	0.00820583	0.607166	0.54375	-0.0111021	0.0210667
prdx6	0.00469256	0.00774573	0.605825	0.54464	-0.01049	0.0198751
rab6b	0.00486849	0.00808763	0.601967	0.547205	-0.0109843	0.0207212
masp1	0.00490808	0.00816491	0.601118	0.54777	-0.0110961	0.0209123
b4gat1	-0.00475489	0.00793915	-0.598917	0.549237	-0.0203166	0.0108068
ddx58	0.00491366	0.00820531	0.598838	0.54929	-0.0111698	0.0209971
cxcl17	-0.00434382	0.00727822	-0.596824	0.550633	-0.01861	0.00992234
lpcat2	0.00482707	0.00810627	0.595474	0.551535	-0.0110622	0.0207163
cpa1	0.00482238	0.0081746	0.589923	0.555251	-0.0112008	0.0208455
pnpt1	0.00488002	0.00828044	0.589343	0.55564	-0.0113506	0.0211107
adcyap1r1	-0.00489268	0.00830233	-0.589314	0.555659	-0.0211663	0.0113809
il17ra	0.00484045	0.00824663	0.586962	0.557238	-0.0113239	0.0210048
wfikkn2	-0.00479144	0.00818022	-0.585735	0.558062	-0.0208256	0.0112428
spock1	-0.00469671	0.00806307	-0.582497	0.560241	-0.0205013	0.0111079
ces2	0.00468219	0.00804867	0.581734	0.560754	-0.0110942	0.0204585
sftpa2	-0.00484063	0.00833625	-0.580672	0.56147	-0.0211807	0.0114994
nppb	-0.00453808	0.00785957	-0.577396	0.563681	-0.0199438	0.0108676
flt4	0.00469659	0.00814742	0.576451	0.564319	-0.0112733	0.0206665
cd6	-0.00458689	0.00795855	-0.576347	0.564389	-0.0201866	0.0110128
vcan	-0.00460502	0.0080192	-0.574249	0.565807	-0.0203236	0.0111135
gfap	0.00423098	0.00737504	0.57369	0.566187	-0.010225	0.018687
kel	-0.00451867	0.00789768	-0.572151	0.567228	-0.0199991	0.0109618
serpina11	0.00411348	0.00726883	0.565907	0.571465	-0.0101343	0.0183612
mln	0.00437365	0.00773763	0.565244	0.571916	-0.010793	0.0195403
blvrb	-0.00440963	0.00780645	-0.56487	0.57217	-0.0197112	0.0108919
scp2	0.00466993	0.00832788	0.560758	0.574971	-0.0116537	0.0209936
nptn	-0.004665	0.00832231	-0.560542	0.575118	-0.0209777	0.0116477
l1cam	-0.00445264	0.00796358	-0.559126	0.576084	-0.0200622	0.0111569
entpd2	-0.00465585	0.00834321	-0.558041	0.576825	-0.0210096	0.0116979
txndc15	0.00451678	0.00813643	0.55513	0.578814	-0.0114316	0.0204651
tnf	0.00450406	0.00813901	0.553392	0.580003	-0.0114494	0.0204575
gstp1	-0.00444858	0.00806293	-0.551732	0.58114	-0.0202529	0.0113557
icam3	0.00447108	0.00813714	0.549466	0.582694	-0.0114787	0.0204208
scarb1	-0.00456216	0.0083298	-0.547691	0.583912	-0.0208896	0.0117653
siglec9	-0.00441813	0.00807059	-0.547435	0.584088	-0.0202374	0.0114012
fcrl1	-0.00442202	0.0080925	-0.546435	0.584775	-0.0202843	0.0114402
sult2a1	0.00441587	0.00808827	0.54596	0.585102	-0.0114381	0.0202698
cd1c	-0.00435594	0.00800168	-0.544378	0.586189	-0.0200402	0.0113283
nxph1	-0.00435301	0.00804646	-0.540984	0.588527	-0.020125	0.011419
pltp	-0.00428264	0.00792726	-0.540242	0.589038	-0.019821	0.0112557
dpp10	-0.00436877	0.00810007	-0.53935	0.589653	-0.0202459	0.0115083
cpb1	0.00439817	0.00816026	0.538974	0.589913	-0.0115969	0.0203932
cdh5	0.00435607	0.00809345	0.538222	0.590432	-0.011508	0.0202202
il20ra	-0.00446684	0.00830115	-0.538099	0.590516	-0.0207381	0.0118044
cd28	-0.00438822	0.00819682	-0.535357	0.592411	-0.020455	0.0116785
ccl7	0.00431981	0.00807848	0.53473	0.592844	-0.011515	0.0201546
arg1	0.00424998	0.00795602	0.534184	0.593222	-0.0113448	0.0198447
omg	-0.00421054	0.00791352	-0.532069	0.594686	-0.019722	0.0113009
mdga1	0.00425631	0.0080398	0.529405	0.596532	-0.0115027	0.0200153
crhbp	0.00425306	0.00805081	0.528277	0.597314	-0.0115275	0.0200336
cdhr1	0.00438405	0.00830017	0.528187	0.597377	-0.0118853	0.0206534
pvr	0.00429679	0.00815167	0.527106	0.598128	-0.0116814	0.020275
osmr	-0.00411867	0.00782203	-0.526547	0.598516	-0.0194508	0.0112134
clec4g	0.00429241	0.00817197	0.525259	0.59941	-0.0117256	0.0203104
spint1	0.00429867	0.00823031	0.522298	0.60147	-0.0118337	0.0204311
milr1	0.00428188	0.00820023	0.522166	0.601562	-0.0117916	0.0203553
idua	-0.00419383	0.00803732	-0.521794	0.601821	-0.0199479	0.0115602
cd34	0.00423843	0.00812353	0.521747	0.601854	-0.0116846	0.0201615
itgav	-0.0040757	0.00782298	-0.52099	0.602381	-0.0194096	0.0112583
nfatc3	-0.00427676	0.00824487	-0.518718	0.603965	-0.0204377	0.0118842
tcl1a	-0.00425941	0.00821183	-0.518692	0.603983	-0.0203556	0.0118367
spink6	0.00405099	0.00781112	0.518618	0.604034	-0.0112597	0.0193617
rrm2	0.00431222	0.0083323	0.51753	0.604794	-0.0120201	0.0206445
c1qa	0.00421702	0.00815287	0.517244	0.604993	-0.0117636	0.0201976
maea	0.00421279	0.0081473	0.517078	0.605109	-0.0117569	0.0201825
ccl21	-0.00420179	0.00814911	-0.515613	0.606132	-0.020175	0.0117714
fen1	0.0042007	0.00814951	0.515454	0.606243	-0.0117733	0.0201747
psmd9	0.00404702	0.00786894	0.514303	0.607047	-0.011377	0.0194711
fcer2	-0.00417106	0.00813878	-0.512491	0.608315	-0.020124	0.0117819
itgam	0.00409231	0.00802952	0.509659	0.610298	-0.0116465	0.0198311
ceacam5	0.0041845	0.0083088	0.503623	0.614534	-0.0121018	0.0204708
ifng	0.0041417	0.00825253	0.501871	0.615766	-0.0120343	0.0203177
cntn1	0.00377321	0.00755924	0.499152	0.617679	-0.0110438	0.0185902
ddr1	0.00398668	0.00801444	0.497436	0.618888	-0.0117226	0.0196959
klk12	-0.00414109	0.00839768	-0.493123	0.621933	-0.0206016	0.0123194
cst6	0.00391423	0.00796545	0.491401	0.62315	-0.011699	0.0195275
cd177	0.00406497	0.00827557	0.491202	0.623291	-0.0121561	0.0202861
gusb	0.00382801	0.00780598	0.490395	0.623861	-0.0114726	0.0191287
sit1	-0.00400167	0.0081634	-0.490196	0.624002	-0.0200029	0.0119996
pon3	-0.00388192	0.00798703	-0.486028	0.626954	-0.0195374	0.0117736
gzmh	0.003863	0.00798792	0.483606	0.628673	-0.0117943	0.0195203
crh	-0.00404844	0.00839112	-0.482467	0.629481	-0.0204961	0.0123992
anxa10	0.00388975	0.00813989	0.477862	0.632755	-0.0120654	0.0198449
ptk7	-0.00386091	0.00818914	-0.471467	0.637314	-0.0199126	0.0121908
sord	-0.00378725	0.0080367	-0.471244	0.637473	-0.0195401	0.0119656
metap1	0.00386414	0.00821008	0.470658	0.637891	-0.0122286	0.0199569
tdgf1	-0.00384459	0.00825879	-0.465515	0.64157	-0.0200328	0.0123436
lypd3	-0.00379864	0.00816173	-0.465421	0.641637	-0.0197966	0.0121993
msr1	-0.0035776	0.00769393	-0.46499	0.641945	-0.0186586	0.0115034
plxnb2	0.00367816	0.00792029	0.464397	0.64237	-0.0118465	0.0192028
pi3	0.00363237	0.00783459	0.463633	0.642917	-0.0117243	0.0189891
nppc	0.00334292	0.00721354	0.463423	0.643068	-0.0107965	0.0174823
ctsz	0.00369676	0.00801689	0.461122	0.644718	-0.0120173	0.0194108
sost	-0.00343394	0.00748735	-0.458632	0.646505	-0.01811	0.0112422
c1qtnf1	-0.00367429	0.00805243	-0.456296	0.648184	-0.019458	0.0121094
pcolce	0.00574867	0.0126383	0.454862	0.649225	-0.0190271	0.0305244
serpina9	-0.00369967	0.008164	-0.453168	0.650434	-0.0197021	0.0123028
il12b	0.00362668	0.00803164	0.451548	0.651601	-0.0121163	0.0193696
kirrel2	0.0036768	0.00818112	0.449425	0.653131	-0.0123592	0.0197128
itm2a	0.00357718	0.00797963	0.44829	0.65395	-0.0120638	0.0192182
lyar	-0.00367064	0.00821931	-0.446588	0.655179	-0.0197815	0.0124402
mme	0.00358722	0.00803608	0.446389	0.655322	-0.0121645	0.0193389
gpnmb	0.0036108	0.00812261	0.444537	0.656661	-0.0123105	0.0195321
prkcq	0.00362139	0.0081466	0.444528	0.656667	-0.0123469	0.0195897
ltbp2	0.00306892	0.00690697	0.444322	0.656816	-0.0104695	0.0166074
adgrg1	-0.00348054	0.0078454	-0.443641	0.657308	-0.0188585	0.0118974
angptl2	0.00356745	0.00811536	0.439592	0.660239	-0.0123396	0.0194745
fmnl1	0.00355325	0.00813155	0.436971	0.662139	-0.0123856	0.0194921
ninj1	-0.00365154	0.00836927	-0.436304	0.662623	-0.0200563	0.0127532
pm20d1	-0.00356823	0.00820375	-0.434951	0.663604	-0.0196486	0.0125121
ppm1a	-0.00355935	0.00820299	-0.433908	0.664361	-0.0196382	0.0125195
ntf4	-0.00360142	0.00833405	-0.432133	0.665651	-0.0199372	0.0127343
pdgfc	-0.00357675	0.00828098	-0.431924	0.665803	-0.0198085	0.012655
lap3	0.00354094	0.00821582	0.430991	0.666481	-0.0125631	0.0196449
nrp1	0.00343788	0.00802524	0.428383	0.668378	-0.0122925	0.0191683
cbln4	0.00352202	0.00822263	0.428332	0.668415	-0.0125953	0.0196393
klrd1	0.00339911	0.0079557	0.427255	0.669199	-0.012195	0.0189932
il1rl2	-0.00338466	0.00793209	-0.426704	0.669601	-0.0189325	0.0121632
pts	-0.0034799	0.00817807	-0.425516	0.670467	-0.0195099	0.0125501
ly96	0.00342204	0.0080447	0.425378	0.670567	-0.0123465	0.0191906
ltbp3	-0.00341122	0.00814771	-0.418672	0.675462	-0.0193817	0.0125593
il5	-0.00346277	0.00830015	-0.417194	0.676543	-0.0197321	0.0128065
duox2	-0.00343815	0.00827077	-0.415699	0.677636	-0.0196499	0.0127736
ace2	-0.00312567	0.00753577	-0.414778	0.678311	-0.0178967	0.0116453
ncan	-0.00316908	0.00771571	-0.410731	0.681275	-0.0182928	0.0119546
ly75	-0.00335769	0.00824253	-0.407362	0.683748	-0.019514	0.0127986
slamf8	0.00335283	0.00823369	0.407208	0.683861	-0.0127862	0.0194919
plxdc1	-0.00337306	0.00834072	-0.404409	0.685918	-0.0197219	0.0129758
dcn	-0.00302913	0.00751962	-0.40283	0.687079	-0.0177685	0.0117102
il13	-0.00332547	0.00831133	-0.400113	0.689079	-0.0196167	0.0129657
pgf	0.00293217	0.00733846	0.399562	0.689485	-0.0114521	0.0173164
mapt	0.00323539	0.00813689	0.39762	0.690916	-0.0127139	0.0191847
tcn2	0.00315334	0.00795005	0.396644	0.691635	-0.0124297	0.0187364
ang	0.00305593	0.00783746	0.389914	0.696606	-0.0123064	0.0184183
agr3	0.00321999	0.00826147	0.38976	0.696719	-0.0129735	0.0194135
rangap1	0.00321521	0.00825191	0.389632	0.696814	-0.0129595	0.01939
ntrk3	0.00309495	0.0079488	0.38936	0.697015	-0.0124856	0.0186755
cdh1	0.00312567	0.00812038	0.384917	0.700305	-0.0127913	0.0190426
myoc	0.00306126	0.00798628	0.383315	0.701491	-0.0125928	0.0187153
klk14	-0.00302882	0.00801379	-0.377952	0.705472	-0.0187368	0.0126791
mnda	0.00294652	0.00782913	0.376354	0.706659	-0.0123995	0.0182925
gp2	0.00306118	0.00815876	0.375202	0.707516	-0.012931	0.0190533
chek2	0.00304394	0.00811913	0.37491	0.707733	-0.0128705	0.0189584
qpct	0.00306089	0.00816775	0.374753	0.707849	-0.0129489	0.0190706
tspan1	-0.00282633	0.00761407	-0.371198	0.710495	-0.0177508	0.0120982
adamts16	-0.00289951	0.00782663	-0.370467	0.711039	-0.0182406	0.0124416
lamp2	0.00295912	0.00803717	0.368179	0.712745	-0.0127947	0.018713
ccl16	0.00285397	0.00776652	0.367471	0.713273	-0.0123693	0.0180773
gal	0.00285461	0.00795146	0.359004	0.719597	-0.0127312	0.0184404
il4	-0.00294131	0.00819869	-0.358753	0.719785	-0.0190117	0.0131291
hsp90b1	0.00299629	0.00836851	0.358044	0.720316	-0.013407	0.0193996
pqbp1	-0.00292205	0.00823281	-0.354928	0.722649	-0.0190594	0.0132153
cela3a	0.00287329	0.00813411	0.35324	0.723913	-0.0130705	0.0188171
pla2g7	0.00279411	0.00793159	0.352276	0.724636	-0.0127527	0.018341
il18r1	0.00285264	0.0081412	0.350395	0.726047	-0.0131051	0.0188103
gga1	0.00289532	0.0083052	0.348615	0.727383	-0.0133839	0.0191745
aoc3	-0.00272029	0.0078421	-0.346884	0.728684	-0.0180917	0.0126511
pspn	0.00200075	0.00584123	0.342521	0.731963	-0.00944876	0.0134503
cdh15	0.00244662	0.00716305	0.341561	0.732686	-0.0115938	0.016487
kazald1	0.00277497	0.00819541	0.3386	0.734915	-0.013289	0.0188389
gfra1	0.0026363	0.00780548	0.33775	0.735557	-0.0126633	0.0179359
ceacam3	0.00279756	0.00829104	0.337419	0.735805	-0.0134539	0.019049
clec4c	0.0027387	0.00818289	0.334686	0.737866	-0.0133007	0.0187781
eng	-0.00270976	0.0080997	-0.33455	0.737969	-0.0185861	0.0131666
gas6	0.00266119	0.00798985	0.333072	0.739084	-0.0129998	0.0183222
ceacam1	-0.00265058	0.00803128	-0.330032	0.74138	-0.0183928	0.0130917
lgals7_lgals7b	-0.00259639	0.00787312	-0.329779	0.741571	-0.0180286	0.0128359
gsta1	-0.00265934	0.00809181	-0.328646	0.742428	-0.0185202	0.0132016
il1rl1	-0.00249804	0.00762372	-0.327667	0.743168	-0.0174414	0.0124453
nell2	0.00261045	0.00801758	0.325591	0.744739	-0.013105	0.0183259
amn	-0.00264328	0.00824523	-0.320584	0.74853	-0.0188049	0.0135184
slc27a4	0.00256988	0.00808319	0.317929	0.750543	-0.0132742	0.0184139
tek	0.00255784	0.00807688	0.316686	0.751486	-0.0132738	0.0183895
tgm2	-0.00244288	0.00775764	-0.3149	0.752842	-0.0176488	0.012763
lgals9	0.00245104	0.00778959	0.314655	0.753028	-0.0128175	0.0177196
itgb6	-0.0024392	0.00779028	-0.313108	0.754203	-0.0177091	0.0128307
alcam	0.00232	0.00751603	0.308673	0.757574	-0.0124123	0.0170523
aldh3a1	-0.00247233	0.00803112	-0.307844	0.758205	-0.0182143	0.0132696
nrcam	0.00247794	0.00809616	0.306064	0.75956	-0.0133915	0.0183474
adam15	0.0024786	0.00820458	0.3021	0.76258	-0.0136034	0.0185606
thbs2	0.00247426	0.00819134	0.302057	0.762612	-0.0135817	0.0185302
lilrb5	-0.00243142	0.00818645	-0.297005	0.766467	-0.0184778	0.013615
itga11	-0.00241314	0.00814896	-0.296129	0.767135	-0.0183861	0.0135598
il17f	0.00243482	0.00832936	0.292318	0.770048	-0.0138917	0.0187614
tshb	0.00241216	0.00825253	0.292293	0.770066	-0.0137638	0.0185881
tnfrsf13b	0.00238908	0.00817687	0.292175	0.770156	-0.0136386	0.0184167
nptx1	0.00233303	0.00798963	0.292008	0.770285	-0.0133276	0.0179937
vtcn1	-0.00239492	0.00821274	-0.291611	0.770588	-0.0184929	0.013703
dcbld2	0.00226239	0.00778046	0.290778	0.771225	-0.0129882	0.017513
tyro3	0.00236981	0.00815645	0.290545	0.771403	-0.0136178	0.0183574
pag1	0.00237813	0.00819106	0.290333	0.771566	-0.0136773	0.0184336
megf10	0.00236444	0.00823933	0.28697	0.774139	-0.0137856	0.0185145
vwf	-0.00227653	0.00798825	-0.284985	0.77566	-0.0179344	0.0133814
lbp	-0.00229077	0.00805998	-0.284215	0.776249	-0.0180893	0.0135077
icam1	0.00222586	0.00802263	0.277448	0.78144	-0.0134994	0.0179512
axl	0.0022292	0.00806571	0.27638	0.78226	-0.0135805	0.0180389
ggt1	0.00212873	0.00770282	0.276357	0.782277	-0.0129697	0.0172272
ager	0.00225816	0.00818839	0.275776	0.782724	-0.0137921	0.0183084
il17rb	-0.00221382	0.00820435	-0.269835	0.787291	-0.0182953	0.0138677
cntn4	-0.00215646	0.00802084	-0.268857	0.788044	-0.0178782	0.0135653
mog	0.00206517	0.00776325	0.266019	0.790228	-0.0131517	0.017282
tnfrsf4	0.0020992	0.00797693	0.263159	0.792432	-0.0135365	0.0177349
klk10	-0.00212693	0.00812524	-0.261768	0.793504	-0.0180534	0.0137995
flt3	-0.00214493	0.00820449	-0.261434	0.793762	-0.0182267	0.0139369
padi4	-0.00207906	0.00805465	-0.258119	0.796319	-0.0178672	0.013709
cpm	0.00204657	0.00797767	0.256537	0.79754	-0.0135906	0.0176837
apom	0.0020367	0.00799549	0.254732	0.798934	-0.0136354	0.0177088
bmp4	-0.00202403	0.00796662	-0.254063	0.79945	-0.0176396	0.0135915
hmox1	0.00203936	0.00807133	0.252668	0.800528	-0.0137814	0.0178601
notch3	0.00192057	0.00767871	0.250116	0.802501	-0.0131306	0.0169717
islr2	-0.00204979	0.00832019	-0.246364	0.805404	-0.0183584	0.0142588
siglec1	0.00198179	0.00808922	0.244991	0.806467	-0.013874	0.0178376
cd200r1	0.00194211	0.00822637	0.236083	0.813371	-0.0141826	0.0180668
dpep1	0.00191601	0.0081253	0.235808	0.813585	-0.0140105	0.0178426
crhr1	0.00194217	0.00825201	0.235358	0.813934	-0.0142328	0.0181171
pla2g15	0.00188133	0.00810785	0.232038	0.816511	-0.014011	0.0177737
il3ra	-0.00182403	0.00797799	-0.228632	0.819158	-0.0174619	0.0138138
mcam	0.00173494	0.00779407	0.222597	0.823852	-0.0135424	0.0170122
lifr	-0.00181172	0.00815978	-0.22203	0.824293	-0.0178059	0.0141824
prss27	-0.0018089	0.00824815	-0.21931	0.826412	-0.0179763	0.0143585
xcl1	-0.00178195	0.00814137	-0.218876	0.82675	-0.01774	0.0141761
pigr	0.0017774	0.00819796	0.21681	0.828359	-0.0142916	0.0178464
gnly	-0.00173722	0.00808502	-0.214869	0.829873	-0.0175848	0.0141104
epcam	0.00174591	0.00815052	0.214209	0.830387	-0.0142301	0.0177219
npy	0.00167334	0.00797491	0.209826	0.833807	-0.0139584	0.0173051
ca14	-0.00162769	0.00779605	-0.208784	0.834619	-0.0169088	0.0136535
tnxb	-0.00167985	0.00805701	-0.208495	0.834845	-0.0174725	0.0141128
cd209	0.00168924	0.008148	0.20732	0.835763	-0.0142818	0.0176603
paep	0.00156121	0.00754601	0.206892	0.836097	-0.0132299	0.0163523
pklr	0.0016322	0.00791394	0.206244	0.836603	-0.0138801	0.0171445
epha10	-0.00170557	0.00829862	-0.205524	0.837165	-0.0179719	0.0145607
plau	0.00161149	0.00794123	0.202927	0.839195	-0.0139542	0.0171772
c19orf12	-0.00166757	0.00824696	-0.202204	0.83976	-0.0178326	0.0144975
ptn	0.00155281	0.00775062	0.200347	0.841212	-0.0136393	0.016745
galnt7	-0.0016267	0.00812359	-0.200244	0.841292	-0.0175499	0.0142965
angpt2	0.00160543	0.00805072	0.199414	0.841941	-0.0141749	0.0173858
hmbs	-0.00153961	0.00777005	-0.198147	0.842933	-0.0167698	0.0136906
rtn4r	-0.0015585	0.00799132	-0.195024	0.845377	-0.0172224	0.0141054
folr3	-0.00159965	0.00820277	-0.195014	0.845385	-0.017678	0.0144787
wfdc12	0.00144205	0.00744118	0.193793	0.846341	-0.0131435	0.0160276
amy2a	0.00161818	0.00839182	0.192828	0.847096	-0.0148308	0.0180672
lta4h	0.00150278	0.00780804	0.192466	0.84738	-0.0138019	0.0168074
s100a12	-0.00150526	0.00793126	-0.189788	0.849478	-0.0170515	0.014041
ces3	0.00150978	0.00804866	0.187582	0.851207	-0.0142666	0.0172861
aldh1a1	-0.00145704	0.00782384	-0.186231	0.852266	-0.0167927	0.0138786
gsta3	-0.00153464	0.0082741	-0.185475	0.852859	-0.0177529	0.0146836
gpa33	0.0015034	0.00815991	0.184242	0.853826	-0.014491	0.0174978
igfbp7	-0.00138887	0.00763996	-0.181791	0.855749	-0.0163641	0.0135863
ctsh	-0.00147359	0.00818551	-0.180024	0.857136	-0.0175182	0.014571
lto1	0.00146103	0.0082548	0.176992	0.859517	-0.0147194	0.0176414
cntn5	0.00136777	0.00773673	0.17679	0.859676	-0.0137971	0.0165327
fabp6	0.00144742	0.00818896	0.176753	0.859705	-0.0146039	0.0174988
megf9	0.00142812	0.00813105	0.175638	0.86058	-0.0145097	0.0173659
ccl19	-0.00142121	0.0081458	-0.174471	0.861498	-0.0173879	0.0145455
proc	-0.00138918	0.00802077	-0.173198	0.862498	-0.0171108	0.0143325
smpd1	0.00139557	0.00809593	0.172379	0.863142	-0.0144734	0.0172645
stc1	-0.00136252	0.0079315	-0.171786	0.863608	-0.0169092	0.0141841
cd163	0.00136842	0.00803674	0.170271	0.8648	-0.0143845	0.0171214
il2rb	0.00137542	0.00824868	0.166745	0.867573	-0.014793	0.0175438
adgre5	0.00132011	0.00792671	0.166539	0.867735	-0.0142172	0.0168574
ptprm	-0.0013351	0.00808835	-0.165065	0.868895	-0.0171892	0.014519
skap1	-0.0013192	0.00812191	-0.162425	0.870974	-0.0172391	0.0146007
smpdl3a	0.00131752	0.00821595	0.160362	0.872598	-0.0147867	0.0174217
tp53	0.00128516	0.00811529	0.158362	0.874173	-0.0146218	0.0171921
obp2b	-0.00103265	0.00670458	-0.154021	0.877595	-0.0141744	0.0121091
mzb1	-0.00124711	0.00814822	-0.153052	0.878359	-0.0172186	0.0147244
cntnap2	-0.0012104	0.00792504	-0.152731	0.878613	-0.0167444	0.0143236
icam2	0.00123603	0.00815805	0.151511	0.879575	-0.0147547	0.0172267
defb4a_defb4b	0.00113934	0.00779662	0.146133	0.883819	-0.014143	0.0164217
lag3	-0.00115747	0.00794007	-0.145776	0.8841	-0.016721	0.014406
tnfsf10	-0.00118176	0.00815529	-0.144908	0.884786	-0.0171671	0.0148035
klk11	0.00116827	0.00806255	0.144901	0.884791	-0.0146353	0.0169718
fcn2	0.00118002	0.00821229	0.143689	0.885748	-0.014917	0.0172771
omd	0.0011364	0.00798453	0.142325	0.886825	-0.0145142	0.016787
wif1	-0.0011461	0.00807222	-0.141981	0.887097	-0.0169686	0.0146764
fgf21	-0.00115248	0.00814259	-0.141537	0.887448	-0.0171129	0.014808
kcnip4	-0.00116721	0.00825995	-0.141309	0.887628	-0.0173577	0.0150233
cd33	0.00116081	0.00822154	0.141191	0.887721	-0.0149544	0.017276
fcgr2a	-0.00112638	0.00823953	-0.136704	0.891267	-0.0172768	0.0150241
itgb5	0.00107497	0.00786988	0.136594	0.891354	-0.0143509	0.0165009
sparcl1	-0.00108206	0.00800414	-0.135187	0.892466	-0.0167711	0.014607
crnn	0.00105103	0.00799039	0.131537	0.895352	-0.0146111	0.0167132
clps	-0.00106145	0.00812558	-0.13063	0.896069	-0.0169886	0.0148657
entpd6	-0.001063	0.00818826	-0.129821	0.89671	-0.017113	0.014987
adh4	0.00102566	0.00795202	0.128981	0.897374	-0.0145613	0.0166126
tslp	-0.00102885	0.00830737	-0.123848	0.901438	-0.0173123	0.0152546
ctsv	0.000950216	0.00778284	0.122091	0.902828	-0.0143051	0.0162055
nfasc	-0.000943385	0.00773978	-0.121888	0.902989	-0.0161143	0.0142275
enpp7	0.00100512	0.00833384	0.120607	0.904004	-0.0153302	0.0173405
fap	-0.000961509	0.00804613	-0.119499	0.904881	-0.0167329	0.0148098
tnc	0.000965957	0.00813779	0.1187	0.905514	-0.0149851	0.016917
epo	-0.000981089	0.00826766	-0.118666	0.905542	-0.0171867	0.0152245
lilrb2	0.000937602	0.00808982	0.115899	0.907734	-0.0149194	0.0167946
lhb	0.00092465	0.00801404	0.115379	0.908146	-0.0147838	0.0166331
foxo3	0.000876317	0.00820492	0.106804	0.914946	-0.0152063	0.016959
tnfrsf13c	-0.000874767	0.00823462	-0.10623	0.915401	-0.0170156	0.0152661
slc39a5	0.000819053	0.00790375	0.103628	0.917466	-0.0146732	0.0163113
havcr1	-0.000762334	0.00744636	-0.102377	0.918459	-0.0153581	0.0138334
mmp10	0.000821969	0.00819499	0.100301	0.920106	-0.0152412	0.0168851
pla2g1b	-0.000807188	0.00804951	-0.100278	0.920125	-0.0165852	0.0149708
ncam1	-0.000780685	0.00778594	-0.100269	0.920132	-0.016042	0.0144807
cst7	0.000829122	0.00826954	0.100262	0.920137	-0.0153801	0.0170384
ambn	-0.000817287	0.00828451	-0.0986525	0.921416	-0.0170559	0.0154214
serpinb5	0.000769654	0.00804257	0.0956975	0.923762	-0.0149948	0.0165341
cdhr2	0.000660242	0.00701209	0.0941577	0.924985	-0.0130843	0.0144048
s100p	0.00075446	0.00808361	0.0933321	0.925641	-0.0150904	0.0165993
pamr1	0.000734517	0.00805348	0.0912049	0.927331	-0.0150513	0.0165203
ntprobnp	-0.000668713	0.00760553	-0.0879246	0.929938	-0.0155764	0.014239
calb1	0.000658844	0.00802	0.0821502	0.934528	-0.0150613	0.016379
oxt	0.000662884	0.00807683	0.0820722	0.93459	-0.0151686	0.0164944
ggh	-0.000672897	0.00822473	-0.0818139	0.934796	-0.0167944	0.0154486
agrn	0.000642919	0.00790903	0.0812892	0.935213	-0.0148597	0.0161456
nt5e	0.000652796	0.00818196	0.0797847	0.93641	-0.0153848	0.0166904
nmnat1	-0.000620572	0.00795979	-0.0779634	0.937858	-0.0162227	0.0149816
angptl3	0.000565437	0.00750985	0.0752927	0.939983	-0.0141548	0.0152856
itgb1	0.000577615	0.00784184	0.0736582	0.941283	-0.0147933	0.0159485
efemp1	-0.00054059	0.00734237	-0.0736262	0.941309	-0.0149325	0.0138513
ids	-0.000532809	0.00803765	-0.0662892	0.947148	-0.0162875	0.0152219
tpsab1	0.000531343	0.00815075	0.0651895	0.948024	-0.0154451	0.0165078
cd109	0.000522273	0.00811807	0.0643346	0.948705	-0.0153901	0.0164346
lypd1	-0.000533284	0.00834245	-0.0639241	0.949032	-0.0168855	0.0158189
ndufs6	-0.000511917	0.00829219	-0.0617349	0.950775	-0.0167656	0.0157418
galnt2	0.000493867	0.00801777	0.0615965	0.950885	-0.0152219	0.0162096
lefty2	-0.000461615	0.00767366	-0.0601557	0.952032	-0.0155029	0.0145797
ifnl1	0.000494204	0.00828996	0.0596148	0.952463	-0.0157551	0.0167435
tfrc	0.00047574	0.00808081	0.0588728	0.953054	-0.0153636	0.0163151
notch1	-0.000457819	0.00790433	-0.0579201	0.953813	-0.0159512	0.0150356
fgfbp1	0.000466781	0.00807561	0.0578014	0.953908	-0.0153624	0.0162959
ddc	-0.000459374	0.00823584	-0.0557774	0.95552	-0.0166026	0.0156838
ebi3_il27	0.000443654	0.00795933	0.0557402	0.955549	-0.0151576	0.0160449
siglec7	-0.000437347	0.00793511	-0.0551154	0.956047	-0.0159911	0.0151164
ret	-0.000422402	0.00808351	-0.0522547	0.958326	-0.016267	0.0154222
egfr	-0.000407139	0.00785083	-0.0518594	0.958641	-0.0157957	0.0149814
flt3lg	0.000395012	0.00778611	0.0507328	0.959539	-0.0148667	0.0156567
timd4	0.000385899	0.00811892	0.0475308	0.962091	-0.0155281	0.0162999
mmp12	0.000341982	0.00756898	0.045182	0.963963	-0.0144941	0.0151781
ca11	-0.000350471	0.0083595	-0.0419249	0.966559	-0.0167361	0.0160352
psg1	0.000335974	0.00810637	0.0414457	0.966941	-0.0155535	0.0162254
tacstd2	0.000359464	0.00871021	0.0412693	0.967082	-0.0167137	0.0174327
plat	0.000306884	0.00756329	0.0405755	0.967635	-0.014518	0.0151318
ncln	-0.0003363	0.00831146	-0.0404623	0.967725	-0.0166278	0.0159552
golm2	0.000312252	0.00807548	0.0386666	0.969157	-0.0155166	0.0161411
msln	0.00029991	0.00806349	0.0371936	0.970331	-0.0155055	0.0161053
amy2b	-0.000301743	0.00855375	-0.0352761	0.97186	-0.0170682	0.0164647
dcxr	-0.000261911	0.0077389	-0.0338434	0.973002	-0.0154311	0.0149072
tp53inp1	-0.000268674	0.00823541	-0.0326243	0.973975	-0.0164111	0.0158737
trem2	-0.000244933	0.00770949	-0.0317703	0.974656	-0.0153564	0.0148666
ezr	-0.000253257	0.00802767	-0.0315481	0.974833	-0.0159884	0.0154819
ccl24	-0.000244006	0.00818441	-0.0298135	0.976216	-0.0162864	0.0157984
cdh3	0.00024131	0.00811225	0.0297464	0.97627	-0.0156596	0.0161423
asah2	-0.000227487	0.00816096	-0.0278751	0.977762	-0.0162239	0.015769
bcam	-0.000205394	0.00806374	-0.0254713	0.979679	-0.0160113	0.0156005
hsd11b1	-0.000208747	0.00826095	-0.0252692	0.979841	-0.0164012	0.0159837
ncr1	0.000204803	0.00818448	0.0250234	0.980037	-0.0158378	0.0162474
ivd	-0.00017988	0.0082404	-0.021829	0.982585	-0.0163321	0.0159723
klk6	0.000167527	0.00795446	0.0210607	0.983198	-0.0154242	0.0157592
fgf5	0.000161185	0.00775909	0.0207738	0.983426	-0.0150476	0.0153699
lamp3	-0.00015357	0.0077987	-0.0196917	0.98429	-0.0154399	0.0151328
xpnpep2	-0.000148256	0.00813227	-0.0182306	0.985455	-0.0160885	0.0157919
naaa	-0.000147132	0.00830815	-0.0177094	0.985871	-0.0164321	0.0161378
hagh	-0.000121312	0.00760493	-0.0159517	0.987273	-0.0150279	0.0147852
ctsf	0.000123902	0.00798332	0.0155201	0.987617	-0.0155243	0.0157721
ckmt1a_ckmt1b	-8.80999e-05	0.0082033	-0.0107396	0.991431	-0.0161675	0.0159913
ghrl	8.04023e-05	0.0078715	0.0102144	0.99185	-0.0153487	0.0155095
fbp1	-8.17235e-05	0.00801736	-0.0101933	0.991867	-0.0157967	0.0156333
gzmb	6.60381e-05	0.00800176	0.00825294	0.993415	-0.0156184	0.0157504
il4r	3.572e-05	0.00800785	0.00446062	0.996441	-0.0156606	0.015732
gzma	9.5922e-06	0.00807724	0.00118756	0.999052	-0.0158227	0.0158419
