# Supplementary material for: Ribosomal DNA copy number variation associates with hematological profiles and renal function in the UK Biobank
Source: Cell Genom. 2024 May 14;4(6):100562. doi: 10.1016/j.xgen.2024.100562 (PMC11228893; doi:10.1016/j.xgen.2024.100562)
Supplement: Table S16. Location of 18S analogues identified in the Hg38 assembly, related to STAR Methods [file mmc17.xlsx]

## Sheet: S16 - 18S analogues
Table S16 - Location of 18S analogues identified in the Hg38 assembly; Related to STAR Methods
contig	start	end
chr21	8209631	8211499
chr21	8392666	8394534
chr21	8436876	8438744
chr21	8253842	8255704
chrUn_GL000220v1	109078	110946
chrUn_GL000220v1	153050	154918
chr22_KI270733v1_random	125931	127799
chr22_KI270733v1_random	171012	172880
