# Supplementary material for: Ribosomal DNA copy number variation associates with hematological profiles and renal function in the UK Biobank
Source: Cell Genom. 2024 May 14;4(6):100562. doi: 10.1016/j.xgen.2024.100562 (PMC11228893; doi:10.1016/j.xgen.2024.100562)
Supplement: Table S17. List of blood-related cancers in the UKB, related to STAR Methods [file mmc18.xlsx]

## Sheet: S17 - Blood-related cancers
Table S17 - List of blood-related cancers in the UKB; Related to STAR Methods
coding	meaning
1047	lymphoma
1048	leukaemia
1050	multiple myeloma
1051	myelofibrosis or myelodysplasia
1052	hodgkins lymphoma / hodgkins disease
1053	non-hodgkins lymphoma
1055	chronic lymphocytic
1056	chronic myeloid
1058	other haematological malignancy
1059	malignant melanoma
1074	acute myeloid leukaemia
