# Supplementary material for: Ribosomal DNA copy number variation associates with hematological profiles and renal function in the UK Biobank
Source: Cell Genom. 2024 May 14;4(6):100562. doi: 10.1016/j.xgen.2024.100562 (PMC11228893; doi:10.1016/j.xgen.2024.100562)
Supplement: Table S18. List of blood-related non-cancer disorders in the UKB, related to STAR Methods [file mmc19.xlsx]

## Sheet: S18 - Blood-related disorders
Table S18 - List of blood-related non-cancer disorders in the UKB; Related to STAR Methods
coding	meaning
1158	liver failure/cirrhosis
1192	renal/kidney failure
1193	renal failure requiring dialysis
1194	renal failure not requiring dialysis
1327	low platelets/platelet disorder
1328	haemophilia
1330	iron deficiency anaemia
1331	pernicious anaemia
1332	aplastic anaemia
1339	sickle cell disease
1340	thalassaemia
1438	polycythaemia vera
1439	hiv/aids
1441	malaria
1445	clotting disorder/excessive bleeding
1446	anaemia
1447	pancytopenia
1448	neutropenia/lymphopenia
1449	myeloproliferative disorder
1451	hereditary/genetic haematological disorder
1546	essential thrombocytosis
1658	myelofibrosis
