# Supplementary material for: Ribosomal DNA copy number variation associates with hematological profiles and renal function in the UK Biobank
Source: Cell Genom. 2024 May 14;4(6):100562. doi: 10.1016/j.xgen.2024.100562 (PMC11228893; doi:10.1016/j.xgen.2024.100562)
Supplement: Table S19. List of UKB medication codes filtered out in the White British subpopulations, related to STAR Methods [file mmc20.xlsx]

## Sheet: S19 - Medications
Table S19 - List of UKB medication codes filtered out in the white British subpopulations; Related to STAR Methods
medcode	description
1141176832	seretide 50 evohaler
1141194794	bendroflumethiazide
1140883066	insulin product
1141156644	elleste duet conti tablet
1140869848	methotrexate
1140866236	spironolactone
