# Supplementary material for: Ribosomal DNA copy number variation associates with hematological profiles and renal function in the UK Biobank
Source: Cell Genom. 2024 May 14;4(6):100562. doi: 10.1016/j.xgen.2024.100562 (PMC11228893; doi:10.1016/j.xgen.2024.100562)
Supplement: Table S20. List of congenital disorders in the UKB, related to STAR Methods [file mmc21.xlsx]

## Sheet: S20 - Congenital disorders
Table S20 - List of congenital disorders in the UKB; Related to STAR Methods
fieldID	description
132432	anencephaly and similar malformations
132434	encephalocele
132436	microcephaly
132438	congenital hydrocephalus
132440	other congenital malformations of brain
132442	spina bifida
132444	other congenital malformations of spinal cord
132446	other congenital malformations of nervous system
132448	congenital malformations of eyelid, lachrymal apparatus and orbit
132450	anophthalmos, microphthalmos and macrophthalmos
132452	congenital lens malformations
132454	congenital malformations of anterior segment of eye
132456	congenital malformations of posterior segment of eye
132458	other congenital malformations of eye
132460	congenital malformations of ear causing impairment of hearing
132462	other congenital malformations of ear
132464	other congenital malformations of face and neck
132466	congenital malformations of cardiac chambers and connexions
132468	congenital malformations of cardiac septa
132470	congenital malformations of pulmonary and tricuspid valves
132472	congenital malformations of aortic and mitral valves
132474	other congenital malformations of heart
132476	congenital malformations of great arteries
132478	congenital malformations of great veins
132480	other congenital malformations of peripheral vascular system
132482	other congenital malformations of circulatory system
132484	congenital malformations of nose
132486	congenital malformations of larynx
132488	congenital malformations of trachea and bronchus
132490	congenital malformations of lung
132492	other congenital malformations of respiratory system
132494	cleft palate
132496	cleft lip
132498	cleft palate with cleft lip
132500	other congenital malformations of tongue, mouth and pharynx
132502	congenital malformations of oesophagus
132504	other congenital malformations of upper alimentary tract
132506	congenital absence, atresia and stenosis of small intestine
132508	congenital absence, atresia and stenosis of large intestine
132510	other congenital malformations of intestine
132512	congenital malformations of gallbladder, bile ducts and liver
132514	other congenital malformations of digestive system
132516	congenital malformations of ovaries, fallopian tubes and broad ligaments
132518	congenital malformations of uterus and cervix
132520	other congenital malformations of female genitalia
132522	undescended testicle
132524	hypospadias
132526	other congenital malformations of male genital organs
132528	indeterminate sex and pseudohermaphroditism
132530	renal agenesis and other reduction defects of kidney
132532	cystic kidney disease
132534	congenital obstructive defects of renal pelvis and congenital malformations of ureter
132536	other congenital malformations of kidney
132538	other congenital malformations of urinary system
132540	congenital deformities of hip
132542	congenital deformities of feet
132544	congenital musculoskeletal deformities of head, face, spine and chest
132546	other congenital musculoskeletal deformities
132548	polydactyly
132550	syndactyly
132552	reduction defects of upper limb
132554	reduction defects of lower limb
132556	reduction defects of unspecified limb
132558	other congenital malformations of limb(s)
132560	other congenital malformations of skull and face bones
132562	congenital malformations of spine and bony thorax
132564	osteochondrodysplasia with defects of growth of tubular bones and spine
132566	other osteochondrodysplasias
132568	congenital malformations of musculoskeletal system, not elsewhere classified
132570	congenital ichthyosis
132572	epidermolysis bullosa
132574	other congenital malformations of skin
132576	congenital malformations of breast
132578	other congenital malformations of integument
132580	phakomatoses, not elsewhere classified
132582	congenital malformation syndromes due to known exogenous causes, not elsewhere classified
132584	other specified congenital malformation syndromes affecting multiple systems
132586	other congenital malformations, not elsewhere classified
132588	down's syndrome
132590	edwards' syndrome and patau's syndrome
132592	other trisomies and partial trisomies of the autosomes, not elsewhere classified
132594	monosomies and deletions from the autosomes, not elsewhere classified
132596	balanced rearrangements and structural markers, not elsewhere classified
132598	turner's syndrome
132600	other sex chromosome abnormalities, female phenotype, not elsewhere classified
132602	other sex chromosome abnormalities, male phenotype, not elsewhere classified
132604	other chromosome abnormalities, not elsewhere classified
