# Supplementary material for: Ribosomal DNA copy number variation associates with hematological profiles and renal function in the UK Biobank
Source: Cell Genom. 2024 May 14;4(6):100562. doi: 10.1016/j.xgen.2024.100562 (PMC11228893; doi:10.1016/j.xgen.2024.100562)
Supplement: Table S21. List of UKB field categories considered in the PHESANT phenome-wide screens, related to STAR Methods [file mmc22.xlsx]

## Sheet: S21 - PHESANT categories
Table S21 - List of UKB field categories considered in the PHESANT phenome-wide screens; Related to STAR Methods
catID	category
43	Stroke outcomes
44	Myocardial infarction outcomes
46	COPD outcomes
47	Dementia outcomes
50	Parkinson's disease outcomes
110	T1 structural brain MRI
114	Residential air pollution
115	Residential noise pollution
124	Body composition by DXA
125	Bone size, mineral and density by DXA
133	Left ventricular size and function
134	dMRI skeleton
135	dMRI weighted means
139	Mania
141	Addictions
143	Cannabis use
153	Digestive health
154	Experience of pain
220	NMR metabolomics
265	Telomeres
302	Enhanced PRS
1102	Subcortical volumes (FIRST)
2401	Certain infectious and parasitic diseases
2403	Blood, blood-forming organs and certain immune disorders
2404	Endocrine, nutritional and metabolic diseases
2405	Mental and behavioural disorders
2406	Nervous system disorders
2407	Eye and adnexa disorders
2408	Ear and mastoid process disorders
2409	Circulatory system disorders
2410	Respiratory system disorders
2411	Digestive system disorders
2412	Skin and subcutaneous tissue disorders
2413	Musculoskeletal system and connective tissue disorders
2414	Genitourinary system disorders
2415	Pregnancy, childbirth and the puerperium
2416	Certain conditions originating in the perinatal period
2417	Congenital disruptions and chromosomal abnormalities
17518	Blood biochemistry
51428	Infectious Diseases
100010	Body size measures
100011	Blood pressure
100015	Intraocular pressure
100033	Early life factors (Touchscreen)
100037	Breathing
100038	Claudication and peripheral artery disease
100039	Chest pain
100041	Eyesight
100042	General health
100043	Hearing
100044	Medical conditions (Touchscreen)
100045	Medication
100048	Pain
100051	Alcohol
100052	Diet
100055	Sun exposure
100057	Sleep
100058	Smoking
100060	Mental health
100069	Female-specific factors
100070	Male-specific factors
100072	Early life factors (Verbal interview)
100074	Medical conditions (Verbal interview)
100075	Medications
100081	Blood count
100083	Urine assays
100092	Cancer register
100093	Death register
100094	Baseline characteristics
