# Supplementary material for: Ribosomal DNA copy number variation associates with hematological profiles and renal function in the UK Biobank
Source: Cell Genom. 2024 May 14;4(6):100562. doi: 10.1016/j.xgen.2024.100562 (PMC11228893; doi:10.1016/j.xgen.2024.100562)
Supplement: Table S22. List of UKB field IDs included in the PHESANT phenome-wide screens, related to STAR Methods [file mmc23.xlsx]

## Sheet: S22 - PHESANT fields
Table S22 - List of UKB field IDs included in the PHESANT phenome-wide screens; Related to STAR Methods
fieldID	category	description
21	Body size measures	Weight method
39	Body size measures	Height measure device ID
40	Body size measures	Manual scales device ID
41	Body size measures	Seating box device ID
44	Body size measures	Tape measure device ID
48	Body size measures	Waist circumference
49	Body size measures	Hip circumference
50	Body size measures	Standing height
51	Body size measures	Seated height
84	Medical conditions	Cancer year/age first occurred
87	Medical conditions	Non-cancer illness year/age first occurred
102	Blood pressure	Pulse rate, automated reading
129	Early life factors	Place of birth in UK - north co-ordinate
130	Early life factors	Place of birth in UK - east co-ordinate
134	Medical conditions	Number of self-reported cancers
135	Medical conditions	Number of self-reported non-cancer illnesses
137	Medications	Number of treatments/medications taken
1050	Sun exposure	Time spend outdoors in summer
1060	Sun exposure	Time spent outdoors in winter
1160	Sleep	Sleep duration
1170	Sleep	Getting up in morning
1180	Sleep	Morning/evening person (chronotype)
1190	Sleep	Nap during day
1200	Sleep	Sleeplessness / insomnia
1210	Sleep	Snoring
1220	Sleep	Daytime dozing / sleeping
1239	Smoking	Current tobacco smoking
1249	Smoking	Past tobacco smoking
1259	Smoking	Smoking/smokers in household
1269	Smoking	Exposure to tobacco smoke at home
1279	Smoking	Exposure to tobacco smoke outside home
1289	Diet	Cooked vegetable intake
1299	Diet	Salad / raw vegetable intake
1309	Diet	Fresh fruit intake
1319	Diet	Dried fruit intake
1329	Diet	Oily fish intake
1339	Diet	Non-oily fish intake
1349	Diet	Processed meat intake
1359	Diet	Poultry intake
1369	Diet	Beef intake
1379	Diet	Lamb/mutton intake
1389	Diet	Pork intake
1408	Diet	Cheese intake
1418	Diet	Milk type used
1428	Diet	Spread type
1438	Diet	Bread intake
1448	Diet	Bread type
1458	Diet	Cereal intake
1468	Diet	Cereal type
1478	Diet	Salt added to food
1488	Diet	Tea intake
1508	Diet	Coffee type
1518	Diet	Hot drink temperature
1528	Diet	Water intake
1538	Diet	Major dietary changes in the last 5 years
1548	Diet	Variation in diet
1558	Alcohol	Alcohol intake frequency.
1568	Alcohol	Average weekly red wine intake
1578	Alcohol	Average weekly champagne plus white wine intake
1588	Alcohol	Average weekly beer plus cider intake
1598	Alcohol	Average weekly spirits intake
1608	Alcohol	Average weekly fortified wine intake
1618	Alcohol	Alcohol usually taken with meals
1628	Alcohol	Alcohol intake versus 10 years previously
1677	Early life factors	Breastfed as a baby
1687	Early life factors	Comparative body size at age 10
1707	Early life factors	Handedness (chirality/laterality)
1717	Sun exposure	Skin colour
1727	Sun exposure	Ease of skin tanning
1737	Sun exposure	Childhood sunburn occasions
1747	Sun exposure	Hair colour (natural, before greying)
1757	Sun exposure	Facial ageing
1777	Early life factors	Part of a multiple birth
1787	Early life factors	Maternal smoking around birth
1920	Mental health	Mood swings
1930	Mental health	Miserableness
1940	Mental health	Irritability
1950	Mental health	Sensitivity / hurt feelings
1960	Mental health	Fed-up feelings
1970	Mental health	Nervous feelings
1980	Mental health	Worrier / anxious feelings
1990	Mental health	Tense / 'highly strung'
2000	Mental health	Worry too long after embarrassment
2010	Mental health	Suffer from 'nerves'
2020	Mental health	Loneliness, isolation
2030	Mental health	Guilty feelings
2040	Mental health	Risk taking
2050	Mental health	Frequency of depressed mood in last 2 weeks
2060	Mental health	Frequency of unenthusiasm / disinterest in last 2 weeks
2070	Mental health	Frequency of tenseness / restlessness in last 2 weeks
2080	Mental health	Frequency of tiredness / lethargy in last 2 weeks
2090	Mental health	Seen doctor (GP) for nerves, anxiety, tension or depression
2100	Mental health	Seen a psychiatrist for nerves, anxiety, tension or depression
2178	General health	Overall health rating
2188	General health	Long-standing illness, disability or infirmity
2207	Eyesight	Wears glasses or contact lenses
2217	Eyesight	Age started wearing glasses or contact lenses
2227	Eyesight	Other eye problems
2247	Hearing	Hearing difficulty/problems
2267	Sun exposure	Use of sun/uv protection
2277	Sun exposure	Frequency of solarium/sunlamp use
2296	General health	Falls in the last year
2306	General health	Weight change compared with 1 year ago
2316	Breathing	Wheeze or whistling in the chest in last year
2335	Chest pain	Chest pain or discomfort
2375	Male-specific factors	Relative age of first facial hair
2385	Male-specific factors	Relative age voice broke
2395	Male-specific factors	Hair/balding pattern
2405	Male-specific factors	Number of children fathered
2443	Medical conditions	Diabetes diagnosed by doctor
2453	Medical conditions	Cancer diagnosed by doctor
2463	Medical conditions	Fractured/broken bones in last 5 years
2473	Medical conditions	Other serious medical condition/disability diagnosed by doctor
2492	Medication	Taking other prescription medications
2644	Smoking	Light smokers, at least 100 smokes in lifetime
2654	Diet	Non-butter spread type details
2674	Female-specific factors	Ever had breast cancer screening / mammogram
2684	Female-specific factors	Years since last breast cancer screening / mammogram
2694	Female-specific factors	Ever had cervical smear test
2704	Female-specific factors	Years since last cervical smear test
2714	Female-specific factors	Age when periods started (menarche)
2724	Female-specific factors	Had menopause
2734	Female-specific factors	Number of live births
2744	Female-specific factors	Birth weight of first child
2754	Female-specific factors	Age at first live birth
2764	Female-specific factors	Age at last live birth
2774	Female-specific factors	Ever had stillbirth, spontaneous miscarriage or termination
2784	Female-specific factors	Ever taken oral contraceptive pill
2794	Female-specific factors	Age started oral contraceptive pill
2804	Female-specific factors	Age when last used oral contraceptive pill
2814	Female-specific factors	Ever used hormone-replacement therapy (HRT)
2824	Female-specific factors	Age at hysterectomy
2834	Female-specific factors	Bilateral oophorectomy (both ovaries removed)
2867	Smoking	Age started smoking in former smokers
2877	Smoking	Type of tobacco previously smoked
2887	Smoking	Number of cigarettes previously smoked daily
2897	Smoking	Age stopped smoking
2907	Smoking	Ever stopped smoking for 6+ months
2926	Smoking	Number of unsuccessful stop-smoking attempts
2956	Pain	General pain for 3+ months
2966	Medical conditions	Age high blood pressure diagnosed
2976	Medical conditions	Age diabetes diagnosed
3005	Medical conditions	Fracture resulting from simple fall
3077	Body size measures	Seating box height
3140	Medical conditions	Pregnant
3160	Body size measures	Weight, manual entry
3404	Pain	Neck/shoulder pain for 3+ months
3414	Pain	Hip pain for 3+ months
3436	Smoking	Age started smoking in current smokers
3446	Smoking	Type of tobacco currently smoked
3456	Smoking	Number of cigarettes currently smoked daily (current cigarette smokers)
3466	Smoking	Time from waking to first cigarette
3506	Smoking	Smoking compared to 10 years previous
3536	Female-specific factors	Age started hormone-replacement therapy (HRT)
3546	Female-specific factors	Age last used hormone-replacement therapy (HRT)
3571	Pain	Back pain for 3+ months
3581	Female-specific factors	Age at menopause (last menstrual period)
3591	Female-specific factors	Ever had hysterectomy (womb removed)
3606	Chest pain	Chest pain or discomfort walking normally
3616	Chest pain	Chest pain due to walking ceases when standing still
3627	Medical conditions	Age angina diagnosed
3680	Diet	Age when last ate meat
3700	Female-specific factors	Time since last menstrual period
3710	Female-specific factors	Length of menstrual cycle
3720	Female-specific factors	Menstruating today
3731	Alcohol	Former alcohol drinker
3741	Pain	Stomach/abdominal pain for 3+ months
3751	Chest pain	Chest pain or discomfort when walking uphill or hurrying
3761	Medical conditions	Age hay fever, rhinitis or eczema diagnosed
3773	Pain	Knee pain for 3+ months
3786	Medical conditions	Age asthma diagnosed
3799	Pain	Headaches for 3+ months
3829	Female-specific factors	Number of stillbirths
3839	Female-specific factors	Number of spontaneous miscarriages
3849	Female-specific factors	Number of pregnancy terminations
3872	Female-specific factors	Age of primiparous women at birth of child
3882	Female-specific factors	Age at bilateral oophorectomy (both ovaries removed)
3894	Medical conditions	Age heart attack diagnosed
3992	Medical conditions	Age emphysema/chronic bronchitis diagnosed
4012	Medical conditions	Age deep-vein thrombosis (DVT, blood clot in leg) diagnosed
4022	Medical conditions	Age pulmonary embolism (blood clot in lung) diagnosed
4041	Medical conditions	Gestational diabetes only
4056	Medical conditions	Age stroke diagnosed
4067	Pain	Facial pains for 3+ months
4079	Blood pressure	Diastolic blood pressure, automated reading
4080	Blood pressure	Systolic blood pressure, automated reading
4407	Alcohol	Average monthly red wine intake
4418	Alcohol	Average monthly champagne plus white wine intake
4429	Alcohol	Average monthly beer plus cider intake
4440	Alcohol	Average monthly spirits intake
4451	Alcohol	Average monthly fortified wine intake
4462	Alcohol	Average monthly intake of other alcoholic drinks
4598	Mental health	Ever depressed for a whole week
4609	Mental health	Longest period of depression
4620	Mental health	Number of depression episodes
4631	Mental health	Ever unenthusiastic/disinterested for a whole week
4642	Mental health	Ever manic/hyper for 2 days
4653	Mental health	Ever highly irritable/argumentative for 2 days
4689	Eyesight	Age glaucoma diagnosed
4700	Eyesight	Age cataract diagnosed
4717	Breathing	Shortness of breath walking on level ground
4728	Claudication and peripheral artery disease	Leg pain on walking
5194	Intraocular pressure	Intra-ocular pressure (IOP) method (right)
5196	Intraocular pressure	Intra-ocular pressure (IOP) method (left)
5253	Intraocular pressure	Intra-ocular pressure device ID (right)
5254	Intraocular pressure	Intra-ocular pressure, corneal-compensated (right)
5255	Intraocular pressure	Intra-ocular pressure, Goldmann-correlated (right)
5256	Intraocular pressure	Corneal hysteresis (right)
5257	Intraocular pressure	Corneal resistance factor (right)
5258	Intraocular pressure	Applanation curve (right)
5259	Intraocular pressure	Pressure curve (right)
5261	Intraocular pressure	Intra-ocular pressure device ID (left)
5262	Intraocular pressure	Intra-ocular pressure, corneal-compensated (left)
5263	Intraocular pressure	Intra-ocular pressure, Goldmann-correlated (left)
5264	Intraocular pressure	Corneal hysteresis (left)
5265	Intraocular pressure	Corneal resistance factor (left)
5266	Intraocular pressure	Applanation curve (left)
5267	Intraocular pressure	Pressure curve (left)
5364	Alcohol	Average weekly intake of other alcoholic drinks
5375	Mental health	Longest period of unenthusiasm / disinterest
5386	Mental health	Number of unenthusiastic/disinterested episodes
5408	Eyesight	Which eye(s) affected by amblyopia (lazy eye)
5419	Eyesight	Which eye(s) affected by injury or trauma resulting in loss of vision
5430	Eyesight	Age when loss of vision due to injury or trauma diagnosed
5441	Eyesight	Which eye(s) are affected by cataract
5452	Claudication and peripheral artery disease	Leg pain when standing still or sitting
5463	Claudication and peripheral artery disease	Leg pain in calf/calves
5474	Claudication and peripheral artery disease	Leg pain when walking uphill or hurrying
5485	Claudication and peripheral artery disease	Leg pain when walking normally
5496	Claudication and peripheral artery disease	Leg pain when walking ever disappears while walking
5507	Claudication and peripheral artery disease	Leg pain on walking : action taken
5518	Claudication and peripheral artery disease	Leg pain on walking : effect of standing still
5529	Claudication and peripheral artery disease	Surgery on leg arteries (other than for varicose veins)
5540	Claudication and peripheral artery disease	Surgery/amputation of toe or leg
5610	Eyesight	Which eye(s) affected by presbyopia
5663	Mental health	Length of longest manic/irritable episode
5674	Mental health	Severity of manic/irritable episodes
5832	Eyesight	Which eye(s) affected by hypermetropia (long sight)
5843	Eyesight	Which eye(s) affected by myopia (short sight)
5855	Eyesight	Which eye(s) affected by astigmatism
5877	Eyesight	Which eye(s) affected by other eye condition
5890	Eyesight	Which eye(s) affected by diabetes-related eye disease
5901	Eyesight	Age when diabetes-related eye disease diagnosed
5912	Eyesight	Which eye(s) affected by macular degeneration
5923	Eyesight	Age macular degeneration diagnosed
5934	Eyesight	Which eye(s) affected by other serious eye condition
5945	Eyesight	Age other serious eye condition diagnosed
5959	Smoking	Previously smoked cigarettes on most/all days
6119	Eyesight	Which eye(s) affected by glaucoma
6144	Diet	Never eat eggs, dairy, wheat, sugar
6145	Mental health	Illness, injury, bereavement, stress in last 2 years
6148	Eyesight	Eye problems/disorders
6150	Medical conditions	Vascular/heart problems diagnosed by doctor
6151	Medical conditions	Fractured bone site(s)
6152	Medical conditions	Blood clot, DVT, bronchitis, emphysema, asthma, rhinitis, eczema, allergy diagnosed by doctor
6153	Medication	Medication for cholesterol, blood pressure, diabetes, or take exogenous hormones
6154	Medication	Medication for pain relief, constipation, heartburn
6155	Medication	Vitamin and mineral supplements
6156	Mental health	Manic/hyper symptoms
6157	Smoking	Why stopped smoking
6158	Smoking	Why reduced smoking
6159	Pain	Pain type(s) experienced in last month
6177	Medication	Medication for cholesterol, blood pressure or diabetes
6179	Medication	Mineral and other dietary supplements
6183	Smoking	Number of cigarettes previously smoked daily (current cigar/pipe smokers)
6194	Smoking	Age stopped smoking cigarettes (current cigar/pipe or previous cigarette smoker)
6205	Eyesight	Which eye(s) affected by strabismus (squint)
20001	Medical conditions	Cancer code, self-reported
20002	Medical conditions	Non-cancer illness code, self-reported
20003	Medications	Treatment/medication code
20015	Body size measures	Sitting height
20022	Early life factors	Birth weight
20116	Smoking	Smoking status
20117	Alcohol	Alcohol drinker status
20122	Mental health	Bipolar disorder status
20123	Mental health	Single episode of probable major depression
20124	Mental health	Probable recurrent major depression (moderate)
20125	Mental health	Probable recurrent major depression (severe)
20126	Mental health	Bipolar and major depression status
20127	Mental health	Neuroticism score
20160	Smoking	Ever smoked
20161	Smoking	Pack years of smoking
20162	Smoking	Pack years adult smoking as proportion of life span exposed to smoking
20400	Mental health	Date of completing mental health questionnaire
20401	Addictions	Ever addicted to any substance or behaviour
20404	Addictions	Ever physically dependent on alcohol
20406	Addictions	Ever addicted to alcohol
20415	Addictions	Ongoing addiction to alcohol
20431	Addictions	Ever addicted to a behaviour or miscellanous
20432	Addictions	Ongoing behavioural or miscellanous addiction
20453	Cannabis use	Ever taken cannabis
20454	Cannabis use	Maximum frequency of taking cannabis
20455	Cannabis use	Age when last took cannabis
20456	Addictions	Ever addicted to illicit or recreational drugs
20457	Addictions	Ongoing addiction or dependence on illicit or recreational drugs
20492	Mania	Longest period of mania or irritability
20493	Mania	Severity of problems due to mania or irritability
20501	Mania	Ever had period of mania / excitability
20502	Mania	Ever had period extreme irritability
20548	Mania	Manifestations of mania or irritability
20551	Addictions	Substance of prescription or over-the-counter medication addiction
21001	Body size measures	Body mass index (BMI)
21002	Body size measures	Weight
21023	Digestive health	When digestive health questionnaire completed
21024	Digestive health	Ever diagnosed with IBS
21025	Digestive health	Frequency of discomfort/pain in abdomen in last 3 months
21026	Digestive health	Discomfort/pain occurring only during menstrual bleed
21027	Digestive health	Abdominal discomfort/pain for 6 months or longer
21028	Digestive health	Frequency of discomfort/pain getting better or stopping after a bowel movement
21029	Digestive health	More frequent bowel movements when abdominal discomfort/pain started
21030	Digestive health	Less frequent bowel movements when abdominal discomfort/pain started
21031	Digestive health	Stools looser when abdominal discomfort/pain started
21032	Digestive health	Frequency of harder stools when abdominal discomfort/pain started
21033	Digestive health	Frequency of hard/lumpy stools in the last 3 months
21034	Digestive health	Frequency of loose/mushy/watery stools in the last 3 months
21035	Digestive health	Currently (in last 3 months) suffer from abdominal pain
21036	Digestive health	Severity of current abdominal pain
21037	Digestive health	Number of days (out of 10) with abdominal pain
21038	Digestive health	Currently suffer from abdominal distension
21039	Digestive health	Severity of current abdominal distension/tightness
21040	Digestive health	Satisfaction with bowel habits
21041	Digestive health	Degree to which abdominal pain/discomfort/altered bowel habits affect/interfere with life in general
21042	Digestive health	Greatest number of times bowels opened per day
21043	Digestive health	Least number of times bowels opened per week
21044	Digestive health	Average number of times bowels opened per day
21045	Digestive health	Number of weeks absent from work due to IBS, in the last year
21046	Digestive health	When gave up work due to IBS
21047	Digestive health	Number of weeks (in the last year) at work suffering because of IBS
21048	Digestive health	Degree bothered by back pain in the past 3 months
21049	Digestive health	Degree bothered by pain in arms/legs/joints in the past 3 months
21050	Digestive health	Degree bothered by menstrual cramps or other problems with period in the last 3 months
21051	Digestive health	Degree bothered by headaches in the last 3 months
21052	Digestive health	Degree bothered by chest pain in the last 3 months
21053	Digestive health	Degree bothered by dizziness in the last 3 months
21054	Digestive health	Degree bothered by fainting spells in the last 3 months
21055	Digestive health	Degree bothered by feeling heart pound/race in the last 3 months
21056	Digestive health	Degree bothered by shortness of breath in the last 3 months
21057	Digestive health	Degree bothered by pain/problems during intercourse in the last 3 months
21058	Digestive health	Degree bothered by urinary frequency/bladder irritability in the last 3 months
21059	Digestive health	Degree bothered by nausea in the last 3 months
21060	Digestive health	Degree bothered by feeling tired all the time in the last 3 months
21061	Digestive health	Degree bothered by trouble sleeping in the last 3 months
21062	Digestive health	Ever been offered/sought treatment for anxiety
21063	Digestive health	Ever been offered/sought treatment for depression
21064	Digestive health	Sensitive stomach
21065	Digestive health	Family history of IBS
21066	Digestive health	Born by caesarian section
21067	Digestive health	Long-term/recurrent antibiotics as child or teenager
21068	Digestive health	Diagnosed with coeliac disease or gluten sensitivity
21069	Digestive health	Method of coeliac disease/gluten sensitivity diagnosis
21070	Digestive health	Speed of onset of IBS symptoms
21071	Digestive health	Infectious illness diagnosis status when IBS symptoms first began
21072	Digestive health	Infection diagnosed alongside IBS when IBS symptoms began
21073	Digestive health	Fever when IBS symptoms first began
21074	Digestive health	Diarrhoea when IBS symptoms first began
21075	Digestive health	Bloody diarrhoea when IBS symptoms first began
21076	Digestive health	Vomiting when IBS symptoms first began
22024	Genotyping process and sample QC	DNA concentration
22190	Telomeres	Unadjusted T/S ratio
22191	Telomeres	Adjusted T/S ratio
22192	Telomeres	Z-adjusted T/S log
22194	Telomeres	T/S ratio for regression dilution bias
23050	Infectious Diseases	HSV-1 seropositivity for Herpes Simplex virus-1
23051	Infectious Diseases	HSV-2 seropositivity for Herpes Simplex virus-2
23052	Infectious Diseases	VZV seropositivity for Varicella Zoster Virus
23053	Infectious Diseases	EBV seropositivity for Epstein-Barr Virus
23054	Infectious Diseases	CMV seropositivity for Human Cytomegalovirus
23055	Infectious Diseases	HHV-6 overall seropositivity for Human Herpesvirus-6
23056	Infectious Diseases	HHV-6A seropositivity for Human Herpesvirus-6
23057	Infectious Diseases	HHV-6B seropositivity for Human Herpesvirus-6
23058	Infectious Diseases	HHV-7 seropositivity for Human Herpesvirus-7
23059	Infectious Diseases	KSHV seropositivity for Kaposi's Sarcoma-Associated Herpesvirus
23060	Infectious Diseases	HBV seropositivity for Hepatitis B Virus
23061	Infectious Diseases	HCV seropositivity for Hepatitis C Virus
23062	Infectious Diseases	T. gondii seropositivity for Toxoplasma gondii
23063	Infectious Diseases	HTLV-1 seropositivity for Human T-Lymphotropic Virus 1
23064	Infectious Diseases	HIV-1 seropositivity for Human Immunodeficiency Virus
23065	Infectious Diseases	BKV seropositivity for Human Polyomavirus BKV
23066	Infectious Diseases	JCV seropositivity for Human Polyomavirus JCV
23067	Infectious Diseases	MCV seropositivity for Merkel Cell Polyomavirus
23068	Infectious Diseases	HPV 16 Definition I seropositivity for Human Papillomavirus type-16
23069	Infectious Diseases	HPV 18 seropositivity for Human Papillomavirus type-18
23070	Infectious Diseases	C. trachomatis Definition I seropositivity for Chlamydia trachomatis
23071	Infectious Diseases	C. trachomatis Definition II seropositivity for Chlamydia trachomatis
23073	Infectious Diseases	H. pylori Definition I seropositivity for Helicobacter pylori
23074	Infectious Diseases	H. pylori Definition II seropositivity for Helicobacter pylori
23075	Infectious Diseases	HPV 16 Definition II seropositivity for Human Papillomavirus type-16
23400	NMR metabolomics	Total Cholesterol
23405	NMR metabolomics	LDL Cholesterol
23406	NMR metabolomics	HDL Cholesterol
23470	NMR metabolomics	Glucose
24003	Residential air pollution	Nitrogen dioxide air pollution; 2010
24004	Residential air pollution	Nitrogen oxides air pollution; 2010
24005	Residential air pollution	Particulate matter air pollution (pm10); 2010
24006	Residential air pollution	Particulate matter air pollution (pm2.5); 2010
24007	Residential air pollution	Particulate matter air pollution (pm2.5) absorbance; 2010
24008	Residential air pollution	Particulate matter air pollution 2.5-10um; 2010
24009	Residential air pollution	Traffic intensity on the nearest road
24010	Residential air pollution	Inverse distance to the nearest road
24011	Residential air pollution	Traffic intensity on the nearest major road
24012	Residential air pollution	Inverse distance to the nearest major road
24013	Residential air pollution	Total traffic load on major roads
24014	Residential air pollution	Close to major road
24015	Residential air pollution	Sum of road length of major roads within 100m
24016	Residential air pollution	Nitrogen dioxide air pollution; 2005
24017	Residential air pollution	Nitrogen dioxide air pollution; 2006
24018	Residential air pollution	Nitrogen dioxide air pollution; 2007
24019	Residential air pollution	Particulate matter air pollution (pm10); 2007
24020	Residential noise pollution	Average daytime sound level of noise pollution
24021	Residential noise pollution	Average evening sound level of noise pollution
24022	Residential noise pollution	Average night-time sound level of noise pollution
24023	Residential noise pollution	Average 16-hour sound level of noise pollution
24024	Residential noise pollution	Average 24-hour sound level of noise pollution
26203	Enhanced PRS	Enhanced PRS for age at menopause (AAM)
26205	Enhanced PRS	Enhanced PRS for age-related macular degeneration (AMD)
26207	Enhanced PRS	Enhanced PRS for alzheimer's disease (AD)
26208	Enhanced PRS	Enhanced PRS for apolipoprotein a1 (APOEA)
26209	Enhanced PRS	Enhanced PRS for apolipoprotein b (APOEB)
26211	Enhanced PRS	Enhanced PRS for asthma (AST)
26213	Enhanced PRS	Enhanced PRS for atrial fibrillation (AF)
26215	Enhanced PRS	Enhanced PRS for bipolar disorder (BD)
26217	Enhanced PRS	Enhanced PRS for body mass index (BMI)
26219	Enhanced PRS	Enhanced PRS for bowel cancer (CRC)
26221	Enhanced PRS	Enhanced PRS for breast cancer (BC)
26222	Enhanced PRS	Enhanced PRS for calcium (CAL)
26224	Enhanced PRS	Enhanced PRS for cardiovascular disease (CVD)
26226	Enhanced PRS	Enhanced PRS for coeliac disease (CED)
26228	Enhanced PRS	Enhanced PRS for coronary artery disease (CAD)
26231	Enhanced PRS	Enhanced PRS for docosahexaenoic acid (DOA)
26233	Enhanced PRS	Enhanced PRS for epithelial ovarian cancer (EOC)
26235	Enhanced PRS	Enhanced PRS for estimated bone mineral density t-score (EBMDT)
26236	Enhanced PRS	Enhanced PRS for estimated glomerular filtration rate (creatinine based) (EGCR)
26237	Enhanced PRS	Enhanced PRS for estimated glomerular filtration rate (cystatin based) (EGCY)
26239	Enhanced PRS	Enhanced PRS for glycated haemoglobin (HBA1C_DF)
26241	Enhanced PRS	Enhanced PRS for height (HEIGHT)
26243	Enhanced PRS	Enhanced PRS for high density lipoprotein cholesterol (HDL)
26245	Enhanced PRS	Enhanced PRS for hypertension (HT)
26247	Enhanced PRS	Enhanced PRS for intraocular pressure (IOP)
26249	Enhanced PRS	Enhanced PRS for ischaemic stroke (ISS)
26251	Enhanced PRS	Enhanced PRS for low density lipoprotein cholesterol (LDL_SF)
26253	Enhanced PRS	Enhanced PRS for melanoma (MEL)
26255	Enhanced PRS	Enhanced PRS for multiple sclerosis (MS)
26256	Enhanced PRS	Enhanced PRS for omega-3 fatty acids (OTFA)
26257	Enhanced PRS	Enhanced PRS for omega-6 fatty acids (OSFA)
26259	Enhanced PRS	Enhanced PRS for osteoporosis (OP)
26261	Enhanced PRS	Enhanced PRS for parkinson's disease (PD)
26262	Enhanced PRS	Enhanced PRS for phosphatidylcholines (PDCL)
26263	Enhanced PRS	Enhanced PRS for phosphoglycerides (PHG)
26264	Enhanced PRS	Enhanced PRS for polyunsaturated fatty acids (PFA)
26266	Enhanced PRS	Enhanced PRS for primary open angle glaucoma (POAG)
26268	Enhanced PRS	Enhanced PRS for prostate cancer (PC)
26270	Enhanced PRS	Enhanced PRS for psoriasis (PSO)
26271	Enhanced PRS	Enhanced PRS for remnant cholesterol (Non-HDL, Non-LDL cholesterol) (RMNC)
26272	Enhanced PRS	Enhanced PRS for resting heart rate (RHR)
26274	Enhanced PRS	Enhanced PRS for rheumatoid arthritis (RA)
26276	Enhanced PRS	Enhanced PRS for schizophrenia (SCZ)
26277	Enhanced PRS	Enhanced PRS for sphingomyelins (SGM)
26279	Enhanced PRS	Enhanced PRS for systemic lupus erythematosus (SLE)
26280	Enhanced PRS	Enhanced PRS for total cholesterol (TCH)
26281	Enhanced PRS	Enhanced PRS for total fatty acids (TFA)
26282	Enhanced PRS	Enhanced PRS for total triglycerides (TTG)
26284	Enhanced PRS	Enhanced PRS for type 1 diabetes (T1D)
26286	Enhanced PRS	Enhanced PRS for type 2 diabetes (T2D)
26290	Enhanced PRS	Enhanced PRS for venous thromboembolic disease (VTE)
30000	Blood count	White blood cell (leukocyte) count
30010	Blood count	Red blood cell (erythrocyte) count
30020	Blood count	Haemoglobin concentration
30030	Blood count	Haematocrit percentage
30040	Blood count	Mean corpuscular volume
30050	Blood count	Mean corpuscular haemoglobin
30060	Blood count	Mean corpuscular haemoglobin concentration
30070	Blood count	Red blood cell (erythrocyte) distribution width
30080	Blood count	Platelet count
30090	Blood count	Platelet crit
30100	Blood count	Mean platelet (thrombocyte) volume
30110	Blood count	Platelet distribution width
30120	Blood count	Lymphocyte count
30130	Blood count	Monocyte count
30140	Blood count	Neutrophill count
30150	Blood count	Eosinophill count
30160	Blood count	Basophill count
30170	Blood count	Nucleated red blood cell count
30180	Blood count	Lymphocyte percentage
30190	Blood count	Monocyte percentage
30200	Blood count	Neutrophill percentage
30210	Blood count	Eosinophill percentage
30220	Blood count	Basophill percentage
30230	Blood count	Nucleated red blood cell percentage
30240	Blood count	Reticulocyte percentage
30250	Blood count	Reticulocyte count
30260	Blood count	Mean reticulocyte volume
30270	Blood count	Mean sphered cell volume
30280	Blood count	Immature reticulocyte fraction
30290	Blood count	High light scatter reticulocyte percentage
30300	Blood count	High light scatter reticulocyte count
30500	Urine assays	Microalbumin in urine
30505	Urine assays	Microalbumin in urine result flag
30510	Urine assays	Creatinine (enzymatic) in urine
30515	Urine assays	Creatinine (enzymatic) in urine result flag
30520	Urine assays	Potassium in urine
30525	Urine assays	Potassium in urine result flag
30530	Urine assays	Sodium in urine
30535	Urine assays	Sodium in urine result flag
30600	Blood biochemistry	Albumin
30610	Blood biochemistry	Alkaline phosphatase
30620	Blood biochemistry	Alanine aminotransferase
30630	Blood biochemistry	Apolipoprotein A
30640	Blood biochemistry	Apolipoprotein B
30650	Blood biochemistry	Aspartate aminotransferase
30660	Blood biochemistry	Direct bilirubin
30670	Blood biochemistry	Urea
30680	Blood biochemistry	Calcium
30690	Blood biochemistry	Cholesterol
30700	Blood biochemistry	Creatinine
30710	Blood biochemistry	C-reactive protein
30720	Blood biochemistry	Cystatin C
30730	Blood biochemistry	Gamma glutamyltransferase
30740	Blood biochemistry	Glucose
30750	Blood biochemistry	Glycated haemoglobin (HbA1c)
30760	Blood biochemistry	HDL cholesterol
30770	Blood biochemistry	IGF-1
30780	Blood biochemistry	LDL direct
30790	Blood biochemistry	Lipoprotein A
30800	Blood biochemistry	Oestradiol
30810	Blood biochemistry	Phosphate
30820	Blood biochemistry	Rheumatoid factor
30830	Blood biochemistry	SHBG
30840	Blood biochemistry	Total bilirubin
30850	Blood biochemistry	Testosterone
30860	Blood biochemistry	Total protein
30870	Blood biochemistry	Triglycerides
30880	Blood biochemistry	Urate
30890	Blood biochemistry	Vitamin D
40000	Death register	Date of death
40001	Death register	Underlying (primary) cause of death: ICD10
40002	Death register	Contributory (secondary) causes of death: ICD10
40005	Cancer register	Date of cancer diagnosis
40006	Cancer register	Type of cancer: ICD10
40007	Death register	Age at death
40008	Cancer register	Age at cancer diagnosis
40009	Cancer register	Reported occurrences of cancer
40010	Death register	Description of cause of death
40011	Cancer register	Histology of cancer tumour
40012	Cancer register	Behaviour of cancer tumour
40013	Cancer register	Type of cancer: ICD9
42000	Myocardial infarction outcomes	Date of myocardial infarction
42002	Myocardial infarction outcomes	Date of STEMI
42004	Myocardial infarction outcomes	Date of NSTEMI
42006	Stroke outcomes	Date of stroke
42008	Stroke outcomes	Date of ischaemic stroke
42010	Stroke outcomes	Date of intracerebral haemorrhage
42012	Stroke outcomes	Date of subarachnoid haemorrhage
42016	COPD outcomes	Date of chronic obstructive pulmonary disease report
42018	Dementia outcomes	Date of all cause dementia report
42020	Dementia outcomes	Date of alzheimer's disease report
42022	Dementia outcomes	Date of vascular dementia report
42024	Dementia outcomes	Date of frontotemporal dementia report
42030	Parkinson's disease outcomes	Date of all cause parkinsonism report
42032	Parkinson's disease outcomes	Date of parkinson's disease report
42034	Parkinson's disease outcomes	Date of progressive supranuclear palsy report
42036	Parkinson's disease outcomes	Date of multiple system atrophy report
120007	Experience of pain	Ever had diabetes (Type I or Type II)
130004	Certain infectious and parasitic diseases	Date A02 first reported (other salmonella infections)
130008	Certain infectious and parasitic diseases	Date A04 first reported (other bacterial intestinal infections)
130010	Certain infectious and parasitic diseases	Date A05 first reported (other bacterial foodborne intoxications)
130014	Certain infectious and parasitic diseases	Date A07 first reported (other protozoal intestinal diseases)
130016	Certain infectious and parasitic diseases	Date A08 first reported (viral and other specified intestinal infections)
130018	Certain infectious and parasitic diseases	Date A09 first reported (diarrhoea and gastro-enteritis of presumed infectious origin)
130020	Certain infectious and parasitic diseases	Date A15 first reported (respiratory tuberculosis, bacteriologically and histologically confirmed)
130022	Certain infectious and parasitic diseases	Date A16 first reported (respiratory tuberculosis, not confirmed bacteriologically or histologically)
130062	Certain infectious and parasitic diseases	Date A37 first reported (whooping cough)
130064	Certain infectious and parasitic diseases	Date A38 first reported (scarlet fever)
130068	Certain infectious and parasitic diseases	Date A40 first reported (streptococcal septicaemia)
130070	Certain infectious and parasitic diseases	Date A41 first reported (other septicaemia)
130078	Certain infectious and parasitic diseases	Date A46 first reported (erysipelas)
130082	Certain infectious and parasitic diseases	Date A49 first reported (bacterial infection of unspecified site)
130092	Certain infectious and parasitic diseases	Date A54 first reported (gonococcal infection)
130104	Certain infectious and parasitic diseases	Date A60 first reported (anogenital herpesviral [herpes simplex] infections)
130106	Certain infectious and parasitic diseases	Date A63 first reported (other predominantly sexually transmitted diseases, not elsewhere classified)
130118	Certain infectious and parasitic diseases	Date A69 first reported (other spirochaetal infections)
130134	Certain infectious and parasitic diseases	Date A80 first reported (acute poliomyelitis)
130148	Certain infectious and parasitic diseases	Date A87 first reported (viral meningitis)
130174	Certain infectious and parasitic diseases	Date B00 first reported (herpesviral [herpes simplex] infections)
130176	Certain infectious and parasitic diseases	Date B01 first reported (varicella [chickenpox])
130178	Certain infectious and parasitic diseases	Date B02 first reported (zoster [herpes zoster])
130184	Certain infectious and parasitic diseases	Date B05 first reported (measles)
130186	Certain infectious and parasitic diseases	Date B06 first reported (rubella [german measles])
130188	Certain infectious and parasitic diseases	Date B07 first reported (viral warts)
130190	Certain infectious and parasitic diseases	Date B08 first reported (other viral infections characterised by skin and mucous membrane lesions, not elsewhere classified)
130194	Certain infectious and parasitic diseases	Date B15 first reported (acute hepatitis a)
130200	Certain infectious and parasitic diseases	Date B18 first reported (chronic viral hepatitis)
130202	Certain infectious and parasitic diseases	Date B19 first reported (unspecified viral hepatitis)
130212	Certain infectious and parasitic diseases	Date B24 first reported (unspecified human immunodeficiency virus [hiv] disease)
130216	Certain infectious and parasitic diseases	Date B26 first reported (mumps)
130218	Certain infectious and parasitic diseases	Date B27 first reported (infectious mononucleosis)
130224	Certain infectious and parasitic diseases	Date B34 first reported (viral infection of unspecified site)
130226	Certain infectious and parasitic diseases	Date B35 first reported (dermatophytosis)
130228	Certain infectious and parasitic diseases	Date B36 first reported (other superficial mycoses)
130230	Certain infectious and parasitic diseases	Date B37 first reported (candidiasis)
130244	Certain infectious and parasitic diseases	Date B44 first reported (aspergillosis)
130254	Certain infectious and parasitic diseases	Date B49 first reported (unspecified mycosis)
130264	Certain infectious and parasitic diseases	Date B54 first reported (unspecified malaria)
130310	Certain infectious and parasitic diseases	Date B80 first reported (enterobiasis)
130318	Certain infectious and parasitic diseases	Date B85 first reported (pediculosis and phthiriasis)
130320	Certain infectious and parasitic diseases	Date B86 first reported (scabies)
130336	Certain infectious and parasitic diseases	Date B95 first reported (streptococcus and staphylococcus as the cause of diseases classified to other chapters)
130338	Certain infectious and parasitic diseases	Date B96 first reported (other bacterial agents as the cause of diseases classified to other chapters)
130340	Certain infectious and parasitic diseases	Date B97 first reported (viral agents as the cause of diseases classified to other chapters)
130342	Certain infectious and parasitic diseases	Date B98 first reported (other specified infectious agents as the cause of diseases classified to other chapters)
130344	Certain infectious and parasitic diseases	Date B99 first reported (other and unspecified infectious diseases)
130622	Blood, blood-forming organs and certain immune disorders	Date D50 first reported (iron deficiency anaemia)
130624	Blood, blood-forming organs and certain immune disorders	Date D51 first reported (vitamin b12 deficiency anaemia)
130626	Blood, blood-forming organs and certain immune disorders	Date D52 first reported (folate deficiency anaemia)
130632	Blood, blood-forming organs and certain immune disorders	Date D56 first reported (thalassaemia)
130638	Blood, blood-forming organs and certain immune disorders	Date D59 first reported (acquired haemolytic anaemia)
130642	Blood, blood-forming organs and certain immune disorders	Date D61 first reported (other aplastic anaemias)
130644	Blood, blood-forming organs and certain immune disorders	Date D62 first reported (acute posthaemorrhagic anaemia)
130646	Blood, blood-forming organs and certain immune disorders	Date D63 first reported (anaemia in chronic diseases classified elsewhere)
130648	Blood, blood-forming organs and certain immune disorders	Date D64 first reported (other anaemias)
130656	Blood, blood-forming organs and certain immune disorders	Date D68 first reported (other coagulation defects)
130658	Blood, blood-forming organs and certain immune disorders	Date D69 first reported (purpura and other haemorrhagic conditions)
130660	Blood, blood-forming organs and certain immune disorders	Date D70 first reported (agranulocytosis)
130664	Blood, blood-forming organs and certain immune disorders	Date D72 first reported (other disorders of white blood cells)
130666	Blood, blood-forming organs and certain immune disorders	Date D73 first reported (diseases of spleen)
130670	Blood, blood-forming organs and certain immune disorders	Date D75 first reported (other diseases of blood and blood-forming organs)
130676	Blood, blood-forming organs and certain immune disorders	Date D80 first reported (immunodeficiency with predominantly antibody defects)
130686	Blood, blood-forming organs and certain immune disorders	Date D86 first reported (sarcoidosis)
130688	Blood, blood-forming organs and certain immune disorders	Date D89 first reported (other disorders involving the immune mechanism, not elsewhere classified)
130696	Endocrine, nutritional and metabolic diseases	Date E03 first reported (other hypothyroidism)
130698	Endocrine, nutritional and metabolic diseases	Date E04 first reported (other non-toxic goitre)
130700	Endocrine, nutritional and metabolic diseases	Date E05 first reported (thyrotoxicosis [hyperthyroidism])
130702	Endocrine, nutritional and metabolic diseases	Date E06 first reported (thyroiditis)
130704	Endocrine, nutritional and metabolic diseases	Date E07 first reported (other disorders of thyroid)
130706	Endocrine, nutritional and metabolic diseases	Date E10 first reported (insulin-dependent diabetes mellitus)
130708	Endocrine, nutritional and metabolic diseases	Date E11 first reported (non-insulin-dependent diabetes mellitus)
130712	Endocrine, nutritional and metabolic diseases	Date E13 first reported (other specified diabetes mellitus)
130714	Endocrine, nutritional and metabolic diseases	Date E14 first reported (unspecified diabetes mellitus)
130718	Endocrine, nutritional and metabolic diseases	Date E16 first reported (other disorders of pancreatic internal secretion)
130722	Endocrine, nutritional and metabolic diseases	Date E21 first reported (hyperparathyroidism and other disorders of parathyroid gland)
130724	Endocrine, nutritional and metabolic diseases	Date E22 first reported (hyperfunction of pituitary gland)
130726	Endocrine, nutritional and metabolic diseases	Date E23 first reported (hypofunction and other disorders of pituitary gland)
130734	Endocrine, nutritional and metabolic diseases	Date E27 first reported (other disorders of adrenal gland)
130736	Endocrine, nutritional and metabolic diseases	Date E28 first reported (ovarian dysfunction)
130738	Endocrine, nutritional and metabolic diseases	Date E29 first reported (testicular dysfunction)
130746	Endocrine, nutritional and metabolic diseases	Date E34 first reported (other endocrine disorders)
130762	Endocrine, nutritional and metabolic diseases	Date E46 first reported (unspecified protein-energy malnutrition)
130770	Endocrine, nutritional and metabolic diseases	Date E53 first reported (deficiency of other b group vitamins)
130774	Endocrine, nutritional and metabolic diseases	Date E55 first reported (vitamin d deficiency)
130776	Endocrine, nutritional and metabolic diseases	Date E56 first reported (other vitamin deficiencies)
130784	Endocrine, nutritional and metabolic diseases	Date E61 first reported (deficiency of other nutrient elements)
130792	Endocrine, nutritional and metabolic diseases	Date E66 first reported (obesity)
130804	Endocrine, nutritional and metabolic diseases	Date E73 first reported (lactose intolerance)
130806	Endocrine, nutritional and metabolic diseases	Date E74 first reported (other disorders of carbohydrate metabolism)
130814	Endocrine, nutritional and metabolic diseases	Date E78 first reported (disorders of lipoprotein metabolism and other lipidaemias)
130816	Endocrine, nutritional and metabolic diseases	Date E79 first reported (disorders of purine and pyrimidine metabolism)
130818	Endocrine, nutritional and metabolic diseases	Date E80 first reported (disorders of porphyrin and bilirubin metabolism)
130820	Endocrine, nutritional and metabolic diseases	Date E83 first reported (disorders of mineral metabolism)
130826	Endocrine, nutritional and metabolic diseases	Date E86 first reported (volume depletion)
130828	Endocrine, nutritional and metabolic diseases	Date E87 first reported (other disorders of fluid, electrolyte and acid-base balance)
130830	Endocrine, nutritional and metabolic diseases	Date E88 first reported (other metabolic disorders)
130832	Endocrine, nutritional and metabolic diseases	Date E89 first reported (postprocedural endocrine and metabolic disorders, not elsewhere classified)
130836	Mental and behavioural disorders	Date F00 first reported (dementia in alzheimer's disease)
130838	Mental and behavioural disorders	Date F01 first reported (vascular dementia)
130840	Mental and behavioural disorders	Date F02 first reported (dementia in other diseases classified elsewhere)
130842	Mental and behavioural disorders	Date F03 first reported (unspecified dementia)
130846	Mental and behavioural disorders	Date F05 first reported (delirium, not induced by alcohol and other psychoactive substances)
130848	Mental and behavioural disorders	Date F06 first reported (other mental disorders due to brain damage and dysfunction and to physical disease)
130852	Mental and behavioural disorders	Date F09 first reported (unspecified organic or symptomatic mental disorder)
130854	Mental and behavioural disorders	Date F10 first reported (mental and behavioural disorders due to use of alcohol)
130858	Mental and behavioural disorders	Date F12 first reported (mental and behavioural disorders due to use of cannabinoids)
130860	Mental and behavioural disorders	Date F13 first reported (mental and behavioural disorders due to use of sedatives or hypnotics)
130868	Mental and behavioural disorders	Date F17 first reported (mental and behavioural disorders due to use of tobacco)
130874	Mental and behavioural disorders	Date F20 first reported (schizophrenia)
130878	Mental and behavioural disorders	Date F22 first reported (persistent delusional disorders)
130880	Mental and behavioural disorders	Date F23 first reported (acute and transient psychotic disorders)
130884	Mental and behavioural disorders	Date F25 first reported (schizoaffective disorders)
130888	Mental and behavioural disorders	Date F29 first reported (unspecified nonorganic psychosis)
130890	Mental and behavioural disorders	Date F30 first reported (manic episode)
130892	Mental and behavioural disorders	Date F31 first reported (bipolar affective disorder)
130894	Mental and behavioural disorders	Date F32 first reported (depressive episode)
130896	Mental and behavioural disorders	Date F33 first reported (recurrent depressive disorder)
130898	Mental and behavioural disorders	Date F34 first reported (persistent mood [affective] disorders)
130902	Mental and behavioural disorders	Date F39 first reported (unspecified mood [affective] disorder)
130904	Mental and behavioural disorders	Date F40 first reported (phobic anxiety disorders)
130906	Mental and behavioural disorders	Date F41 first reported (other anxiety disorders)
130908	Mental and behavioural disorders	Date F42 first reported (obsessive-compulsive disorder)
130910	Mental and behavioural disorders	Date F43 first reported (reaction to severe stress, and adjustment disorders)
130912	Mental and behavioural disorders	Date F44 first reported (dissociative [conversion] disorders)
130914	Mental and behavioural disorders	Date F45 first reported (somatoform disorders)
130916	Mental and behavioural disorders	Date F48 first reported (other neurotic disorders)
130918	Mental and behavioural disorders	Date F50 first reported (eating disorders)
130920	Mental and behavioural disorders	Date F51 first reported (nonorganic sleep disorders)
130922	Mental and behavioural disorders	Date F52 first reported (sexual dysfunction, not caused by organic disorder or disease)
130924	Mental and behavioural disorders	Date F53 first reported (mental and behavioural disorders associated with the puerperium, not elsewhere classified)
130932	Mental and behavioural disorders	Date F60 first reported (specific personality disorders)
130944	Mental and behavioural disorders	Date F66 first reported (psychological and behavioural disorders associated with sexual development and orientation)
130964	Mental and behavioural disorders	Date F81 first reported (specific developmental disorders of scholastic skills)
130990	Mental and behavioural disorders	Date F99 first reported (mental disorder, not otherwise specified)
130998	Nervous system disorders	Date G03 first reported (meningitis due to other and unspecified causes)
131000	Nervous system disorders	Date G04 first reported (encephalitis, myelitis and encephalomyelitis)
131004	Nervous system disorders	Date G06 first reported (intracranial and intraspinal abscess and granuloma)
131014	Nervous system disorders	Date G11 first reported (hereditary ataxia)
131016	Nervous system disorders	Date G12 first reported (spinal muscular atrophy and related syndromes)
131022	Nervous system disorders	Date G20 first reported (parkinson's disease)
131030	Nervous system disorders	Date G24 first reported (dystonia)
131032	Nervous system disorders	Date G25 first reported (other extrapyramidal and movement disorders)
131036	Nervous system disorders	Date G30 first reported (alzheimer's disease)
131038	Nervous system disorders	Date G31 first reported (other degenerative diseases of nervous system, not elsewhere classified)
131042	Nervous system disorders	Date G35 first reported (multiple sclerosis)
131046	Nervous system disorders	Date G37 first reported (other demyelinating diseases of central nervous system)
131048	Nervous system disorders	Date G40 first reported (epilepsy)
131052	Nervous system disorders	Date G43 first reported (migraine)
131054	Nervous system disorders	Date G44 first reported (other headache syndromes)
131056	Nervous system disorders	Date G45 first reported (transient cerebral ischaemic attacks and related syndromes)
131060	Nervous system disorders	Date G47 first reported (sleep disorders)
131062	Nervous system disorders	Date G50 first reported (disorders of trigeminal nerve)
131064	Nervous system disorders	Date G51 first reported (facial nerve disorders)
131066	Nervous system disorders	Date G52 first reported (disorders of other cranial nerves)
131070	Nervous system disorders	Date G54 first reported (nerve root and plexus disorders)
131072	Nervous system disorders	Date G55 first reported (nerve root and plexus compressions in diseases classified elsewhere)
131074	Nervous system disorders	Date G56 first reported (mononeuropathies of upper limb)
131076	Nervous system disorders	Date G57 first reported (mononeuropathies of lower limb)
131078	Nervous system disorders	Date G58 first reported (other mononeuropathies)
131080	Nervous system disorders	Date G59 first reported (mononeuropathy in diseases classified elsewhere)
131082	Nervous system disorders	Date G60 first reported (hereditary and idiopathic neuropathy)
131084	Nervous system disorders	Date G61 first reported (inflammatory polyneuropathy)
131086	Nervous system disorders	Date G62 first reported (other polyneuropathies)
131088	Nervous system disorders	Date G63 first reported (polyneuropathy in diseases classified elsewhere)
131090	Nervous system disorders	Date G64 first reported (other disorders of peripheral nervous system)
131092	Nervous system disorders	Date G70 first reported (myasthenia gravis and other myoneural disorders)
131094	Nervous system disorders	Date G71 first reported (primary disorders of muscles)
131096	Nervous system disorders	Date G72 first reported (other myopathies)
131100	Nervous system disorders	Date G80 first reported (infantile cerebral palsy)
131102	Nervous system disorders	Date G81 first reported (hemiplegia)
131104	Nervous system disorders	Date G82 first reported (paraplegia and tetraplegia)
131106	Nervous system disorders	Date G83 first reported (other paralytic syndromes)
131108	Nervous system disorders	Date G90 first reported (disorders of autonomic nervous system)
131110	Nervous system disorders	Date G91 first reported (hydrocephalus)
131114	Nervous system disorders	Date G93 first reported (other disorders of brain)
131118	Nervous system disorders	Date G95 first reported (other diseases of spinal cord)
131120	Nervous system disorders	Date G96 first reported (other disorders of central nervous system)
131122	Nervous system disorders	Date G97 first reported (postprocedural disorders of nervous system, not elsewhere classified)
131124	Nervous system disorders	Date G98 first reported (other disorders of nervous system, not elsewhere classified)
131126	Nervous system disorders	Date G99 first reported (other disorders of nervous system in diseases classified elsewhere)
131128	Eye and adnexa disorders	Date H00 first reported (hordeolum and chalazion)
131130	Eye and adnexa disorders	Date H01 first reported (other inflammation of eyelid)
131132	Eye and adnexa disorders	Date H02 first reported (other disorders of eyelid)
131136	Eye and adnexa disorders	Date H04 first reported (disorders of lachrymal system)
131138	Eye and adnexa disorders	Date H05 first reported (disorders of orbit)
131142	Eye and adnexa disorders	Date H10 first reported (conjunctivitis)
131144	Eye and adnexa disorders	Date H11 first reported (other disorders of conjunctiva)
131148	Eye and adnexa disorders	Date H15 first reported (disorders of sclera)
131150	Eye and adnexa disorders	Date H16 first reported (keratitis)
131152	Eye and adnexa disorders	Date H17 first reported (corneal scars and opacities)
131154	Eye and adnexa disorders	Date H18 first reported (other disorders of cornea)
131158	Eye and adnexa disorders	Date H20 first reported (iridocyclitis)
131160	Eye and adnexa disorders	Date H21 first reported (other disorders of iris and ciliary body)
131164	Eye and adnexa disorders	Date H25 first reported (senile cataract)
131166	Eye and adnexa disorders	Date H26 first reported (other cataract)
131168	Eye and adnexa disorders	Date H27 first reported (other disorders of lens)
131174	Eye and adnexa disorders	Date H31 first reported (other disorders of choroid)
131178	Eye and adnexa disorders	Date H33 first reported (retinal detachments and breaks)
131180	Eye and adnexa disorders	Date H34 first reported (retinal vascular occlusions)
131182	Eye and adnexa disorders	Date H35 first reported (other retinal disorders)
131184	Eye and adnexa disorders	Date H36 first reported (retinal disorders in diseases classified elsewhere)
131186	Eye and adnexa disorders	Date H40 first reported (glaucoma)
131190	Eye and adnexa disorders	Date H43 first reported (disorders of vitreous body)
131192	Eye and adnexa disorders	Date H44 first reported (disorders of globe)
131196	Eye and adnexa disorders	Date H46 first reported (optic neuritis)
131198	Eye and adnexa disorders	Date H47 first reported (other disorders of optic [2nd] nerve and visual pathways)
131202	Eye and adnexa disorders	Date H49 first reported (paralytic strabismus)
131204	Eye and adnexa disorders	Date H50 first reported (other strabismus)
131208	Eye and adnexa disorders	Date H52 first reported (disorders of refraction and accommodation)
131210	Eye and adnexa disorders	Date H53 first reported (visual disturbances)
131212	Eye and adnexa disorders	Date H54 first reported (blindness and low vision)
131214	Eye and adnexa disorders	Date H55 first reported (nystagmus and other irregular eye movements)
131216	Eye and adnexa disorders	Date H57 first reported (other disorders of eye and adnexa)
131220	Eye and adnexa disorders	Date H59 first reported (postprocedural disorders of eye and adnexa, not elsewhere classified)
131222	Ear and mastoid process disorders	Date H60 first reported (otitis externa)
131224	Ear and mastoid process disorders	Date H61 first reported (other disorders of external ear)
131228	Ear and mastoid process disorders	Date H65 first reported (nonsuppurative otitis media)
131230	Ear and mastoid process disorders	Date H66 first reported (suppurative and unspecified otitis media)
131234	Ear and mastoid process disorders	Date H68 first reported (eustachian salpingitis and obstruction)
131236	Ear and mastoid process disorders	Date H69 first reported (other disorders of eustachian tube)
131240	Ear and mastoid process disorders	Date H71 first reported (cholesteatoma of middle ear)
131242	Ear and mastoid process disorders	Date H72 first reported (perforation of tympanic membrane)
131244	Ear and mastoid process disorders	Date H73 first reported (other disorders of tympanic membrane)
131246	Ear and mastoid process disorders	Date H74 first reported (other disorders of middle ear and mastoid)
131250	Ear and mastoid process disorders	Date H80 first reported (otosclerosis)
131252	Ear and mastoid process disorders	Date H81 first reported (disorders of vestibular function)
131256	Ear and mastoid process disorders	Date H83 first reported (other diseases of inner ear)
131258	Ear and mastoid process disorders	Date H90 first reported (conductive and sensorineural hearing loss)
131260	Ear and mastoid process disorders	Date H91 first reported (other hearing loss)
131262	Ear and mastoid process disorders	Date H92 first reported (otalgia and effusion of ear)
131264	Ear and mastoid process disorders	Date H93 first reported (other disorders of ear, not elsewhere classified)
131270	Circulatory system disorders	Date I00 first reported (rheumatic fever without mention of heart involvement)
131276	Circulatory system disorders	Date I05 first reported (rheumatic mitral valve diseases)
131280	Circulatory system disorders	Date I07 first reported (rheumatic tricuspid valve diseases)
131282	Circulatory system disorders	Date I08 first reported (multiple valve diseases)
131286	Circulatory system disorders	Date I10 first reported (essential (primary) hypertension)
131288	Circulatory system disorders	Date I11 first reported (hypertensive heart disease)
131290	Circulatory system disorders	Date I12 first reported (hypertensive renal disease)
131296	Circulatory system disorders	Date I20 first reported (angina pectoris)
131298	Circulatory system disorders	Date I21 first reported (acute myocardial infarction)
131300	Circulatory system disorders	Date I22 first reported (subsequent myocardial infarction)
131304	Circulatory system disorders	Date I24 first reported (other acute ischaemic heart diseases)
131306	Circulatory system disorders	Date I25 first reported (chronic ischaemic heart disease)
131308	Circulatory system disorders	Date I26 first reported (pulmonary embolism)
131310	Circulatory system disorders	Date I27 first reported (other pulmonary heart diseases)
131314	Circulatory system disorders	Date I30 first reported (acute pericarditis)
131316	Circulatory system disorders	Date I31 first reported (other diseases of pericardium)
131320	Circulatory system disorders	Date I33 first reported (acute and subacute endocarditis)
131322	Circulatory system disorders	Date I34 first reported (nonrheumatic mitral valve disorders)
131324	Circulatory system disorders	Date I35 first reported (nonrheumatic aortic valve disorders)
131328	Circulatory system disorders	Date I37 first reported (pulmonary valve disorders)
131330	Circulatory system disorders	Date I38 first reported (endocarditis, valve unspecified)
131338	Circulatory system disorders	Date I42 first reported (cardiomyopathy)
131342	Circulatory system disorders	Date I44 first reported (atrioventricular and left bundle-branch block)
131344	Circulatory system disorders	Date I45 first reported (other conduction disorders)
131346	Circulatory system disorders	Date I46 first reported (cardiac arrest)
131348	Circulatory system disorders	Date I47 first reported (paroxysmal tachycardia)
131350	Circulatory system disorders	Date I48 first reported (atrial fibrillation and flutter)
131352	Circulatory system disorders	Date I49 first reported (other cardiac arrhythmias)
131354	Circulatory system disorders	Date I50 first reported (heart failure)
131356	Circulatory system disorders	Date I51 first reported (complications and ill-defined descriptions of heart disease)
131360	Circulatory system disorders	Date I60 first reported (subarachnoid haemorrhage)
131362	Circulatory system disorders	Date I61 first reported (intracerebral haemorrhage)
131364	Circulatory system disorders	Date I62 first reported (other nontraumatic intracranial haemorrhage)
131366	Circulatory system disorders	Date I63 first reported (cerebral infarction)
131368	Circulatory system disorders	Date I64 first reported (stroke, not specified as haemorrhage or infarction)
131370	Circulatory system disorders	Date I65 first reported (occlusion and stenosis of precerebral arteries, not resulting in cerebral infarction)
131374	Circulatory system disorders	Date I67 first reported (other cerebrovascular diseases)
131378	Circulatory system disorders	Date I69 first reported (sequelae of cerebrovascular disease)
131380	Circulatory system disorders	Date I70 first reported (atherosclerosis)
131382	Circulatory system disorders	Date I71 first reported (aortic aneurysm and dissection)
131384	Circulatory system disorders	Date I72 first reported (other aneurysm)
131386	Circulatory system disorders	Date I73 first reported (other peripheral vascular diseases)
131388	Circulatory system disorders	Date I74 first reported (arterial embolism and thrombosis)
131390	Circulatory system disorders	Date I77 first reported (other disorders of arteries and arterioles)
131392	Circulatory system disorders	Date I78 first reported (diseases of capillaries)
131396	Circulatory system disorders	Date I80 first reported (phlebitis and thrombophlebitis)
131400	Circulatory system disorders	Date I82 first reported (other venous embolism and thrombosis)
131402	Circulatory system disorders	Date I83 first reported (varicose veins of lower extremities)
131404	Circulatory system disorders	Date I84 first reported (haemorrhoids)
131406	Circulatory system disorders	Date I85 first reported (oesophageal varices)
131408	Circulatory system disorders	Date I86 first reported (varicose veins of other sites)
131410	Circulatory system disorders	Date I87 first reported (other disorders of veins)
131412	Circulatory system disorders	Date I88 first reported (nonspecific lymphadenitis)
131414	Circulatory system disorders	Date I89 first reported (other non-infective disorders of lymphatic vessels and lymph nodes)
131416	Circulatory system disorders	Date I95 first reported (hypotension)
131418	Circulatory system disorders	Date I97 first reported (postprocedural disorders of circulatory system, not elsewhere classified)
131420	Circulatory system disorders	Date I98 first reported (other disorders of circulatory system in diseases classified elsewhere)
131422	Circulatory system disorders	Date I99 first reported (other and unspecified disorders of circulatory system)
131424	Respiratory system disorders	Date J00 first reported (acute nasopharyngitis [common cold])
131426	Respiratory system disorders	Date J01 first reported (acute sinusitis)
131428	Respiratory system disorders	Date J02 first reported (acute pharyngitis)
131430	Respiratory system disorders	Date J03 first reported (acute tonsillitis)
131432	Respiratory system disorders	Date J04 first reported (acute laryngitis and tracheitis)
131436	Respiratory system disorders	Date J06 first reported (acute upper respiratory infections of multiple and unspecified sites)
131440	Respiratory system disorders	Date J10 first reported (influenza due to identified influenza virus)
131442	Respiratory system disorders	Date J11 first reported (influenza, virus not identified)
131446	Respiratory system disorders	Date J13 first reported (pneumonia due to streptococcus pneumoniae)
131450	Respiratory system disorders	Date J15 first reported (bacterial pneumonia, not elsewhere classified)
131456	Respiratory system disorders	Date J18 first reported (pneumonia, organism unspecified)
131458	Respiratory system disorders	Date J20 first reported (acute bronchitis)
131462	Respiratory system disorders	Date J22 first reported (unspecified acute lower respiratory infection)
131464	Respiratory system disorders	Date J30 first reported (vasomotor and allergic rhinitis)
131466	Respiratory system disorders	Date J31 first reported (chronic rhinitis, nasopharyngitis and pharyngitis)
131468	Respiratory system disorders	Date J32 first reported (chronic sinusitis)
131470	Respiratory system disorders	Date J33 first reported (nasal polyp)
131472	Respiratory system disorders	Date J34 first reported (other disorders of nose and nasal sinuses)
131474	Respiratory system disorders	Date J35 first reported (chronic diseases of tonsils and adenoids)
131476	Respiratory system disorders	Date J36 first reported (peritonsillar abscess)
131478	Respiratory system disorders	Date J37 first reported (chronic laryngitis and laryngotracheitis)
131480	Respiratory system disorders	Date J38 first reported (diseases of vocal cords and larynx, not elsewhere classified)
131482	Respiratory system disorders	Date J39 first reported (other diseases of upper respiratory tract)
131484	Respiratory system disorders	Date J40 first reported (bronchitis, not specified as acute or chronic)
131488	Respiratory system disorders	Date J42 first reported (unspecified chronic bronchitis)
131490	Respiratory system disorders	Date J43 first reported (emphysema)
131492	Respiratory system disorders	Date J44 first reported (other chronic obstructive pulmonary disease)
131494	Respiratory system disorders	Date J45 first reported (asthma)
131496	Respiratory system disorders	Date J46 first reported (status asthmaticus)
131498	Respiratory system disorders	Date J47 first reported (bronchiectasis)
131502	Respiratory system disorders	Date J61 first reported (pneumoconiosis due to asbestos and other mineral fibres)
131518	Respiratory system disorders	Date J69 first reported (pneumonitis due to solids and liquids)
131522	Respiratory system disorders	Date J80 first reported (adult respiratory distress syndrome)
131524	Respiratory system disorders	Date J81 first reported (pulmonary oedema)
131528	Respiratory system disorders	Date J84 first reported (other interstitial pulmonary diseases)
131532	Respiratory system disorders	Date J86 first reported (pyothorax)
131534	Respiratory system disorders	Date J90 first reported (pleural effusion, not elsewhere classified)
131536	Respiratory system disorders	Date J91 first reported (pleural effusion in conditions classified elsewhere)
131538	Respiratory system disorders	Date J92 first reported (pleural plaque)
131540	Respiratory system disorders	Date J93 first reported (pneumothorax)
131542	Respiratory system disorders	Date J94 first reported (other pleural conditions)
131544	Respiratory system disorders	Date J95 first reported (postprocedural respiratory disorders, not elsewhere classified)
131546	Respiratory system disorders	Date J96 first reported (respiratory failure, not elsewhere classified)
131548	Respiratory system disorders	Date J98 first reported (other respiratory disorders)
131550	Respiratory system disorders	Date J99 first reported (respiratory disorders in diseases classified elsewhere)
131552	Digestive system disorders	Date K00 first reported (disorders of tooth development and eruption)
131554	Digestive system disorders	Date K01 first reported (embedded and impacted teeth)
131556	Digestive system disorders	Date K02 first reported (dental caries)
131560	Digestive system disorders	Date K04 first reported (diseases of pulp and periapical tissues)
131562	Digestive system disorders	Date K05 first reported (gingivitis and periodontal diseases)
131564	Digestive system disorders	Date K06 first reported (other disorders of gingiva and edentulous alveolar ridge)
131566	Digestive system disorders	Date K07 first reported (dentofacial anomalies [including malocclusion])
131568	Digestive system disorders	Date K08 first reported (other disorders of teeth and supporting structures)
131570	Digestive system disorders	Date K09 first reported (cysts of oral region, not elsewhere classified)
131572	Digestive system disorders	Date K10 first reported (other diseases of jaws)
131574	Digestive system disorders	Date K11 first reported (diseases of salivary glands)
131576	Digestive system disorders	Date K12 first reported (stomatitis and related lesions)
131578	Digestive system disorders	Date K13 first reported (other diseases of lip and oral mucosa)
131580	Digestive system disorders	Date K14 first reported (diseases of tongue)
131582	Digestive system disorders	Date K20 first reported (oesophagitis)
131584	Digestive system disorders	Date K21 first reported (gastro-oesophageal reflux disease)
131586	Digestive system disorders	Date K22 first reported (other diseases of oesophagus)
131590	Digestive system disorders	Date K25 first reported (gastric ulcer)
131592	Digestive system disorders	Date K26 first reported (duodenal ulcer)
131594	Digestive system disorders	Date K27 first reported (peptic ulcer, site unspecified)
131598	Digestive system disorders	Date K29 first reported (gastritis and duodenitis)
131600	Digestive system disorders	Date K30 first reported (dyspepsia)
131602	Digestive system disorders	Date K31 first reported (other diseases of stomach and duodenum)
131604	Digestive system disorders	Date K35 first reported (acute appendicitis)
131608	Digestive system disorders	Date K37 first reported (unspecified appendicitis)
131610	Digestive system disorders	Date K38 first reported (other diseases of appendix)
131612	Digestive system disorders	Date K40 first reported (inguinal hernia)
131614	Digestive system disorders	Date K41 first reported (femoral hernia)
131616	Digestive system disorders	Date K42 first reported (umbilical hernia)
131618	Digestive system disorders	Date K43 first reported (ventral hernia)
131620	Digestive system disorders	Date K44 first reported (diaphragmatic hernia)
131624	Digestive system disorders	Date K46 first reported (unspecified abdominal hernia)
131626	Digestive system disorders	Date K50 first reported (crohn's disease [regional enteritis])
131628	Digestive system disorders	Date K51 first reported (ulcerative colitis)
131630	Digestive system disorders	Date K52 first reported (other non-infective gastro-enteritis and colitis)
131632	Digestive system disorders	Date K55 first reported (vascular disorders of intestine)
131634	Digestive system disorders	Date K56 first reported (paralytic ileus and intestinal obstruction without hernia)
131636	Digestive system disorders	Date K57 first reported (diverticular disease of intestine)
131638	Digestive system disorders	Date K58 first reported (irritable bowel syndrome)
131640	Digestive system disorders	Date K59 first reported (other functional intestinal disorders)
131642	Digestive system disorders	Date K60 first reported (fissure and fistula of anal and rectal regions)
131644	Digestive system disorders	Date K61 first reported (abscess of anal and rectal regions)
131646	Digestive system disorders	Date K62 first reported (other diseases of anus and rectum)
131648	Digestive system disorders	Date K63 first reported (other diseases of intestine)
131650	Digestive system disorders	Date K64 first reported (haemorrhoids and perianal venous thrombosis)
131652	Digestive system disorders	Date K65 first reported (peritonitis)
131654	Digestive system disorders	Date K66 first reported (other disorders of peritoneum)
131658	Digestive system disorders	Date K70 first reported (alcoholic liver disease)
131662	Digestive system disorders	Date K72 first reported (hepatic failure, not elsewhere classified)
131664	Digestive system disorders	Date K73 first reported (chronic hepatitis, not elsewhere classified)
131666	Digestive system disorders	Date K74 first reported (fibrosis and cirrhosis of liver)
131668	Digestive system disorders	Date K75 first reported (other inflammatory liver diseases)
131670	Digestive system disorders	Date K76 first reported (other diseases of liver)
131674	Digestive system disorders	Date K80 first reported (cholelithiasis)
131676	Digestive system disorders	Date K81 first reported (cholecystitis)
131678	Digestive system disorders	Date K82 first reported (other diseases of gallbladder)
131680	Digestive system disorders	Date K83 first reported (other diseases of biliary tract)
131682	Digestive system disorders	Date K85 first reported (acute pancreatitis)
131684	Digestive system disorders	Date K86 first reported (other diseases of pancreas)
131688	Digestive system disorders	Date K90 first reported (intestinal malabsorption)
131690	Digestive system disorders	Date K91 first reported (postprocedural disorders of digestive system, not elsewhere classified)
131692	Digestive system disorders	Date K92 first reported (other diseases of digestive system)
131698	Skin and subcutaneous tissue disorders	Date L01 first reported (impetigo)
131700	Skin and subcutaneous tissue disorders	Date L02 first reported (cutaneous abscess, furuncle and carbuncle)
131702	Skin and subcutaneous tissue disorders	Date L03 first reported (cellulitis)
131704	Skin and subcutaneous tissue disorders	Date L04 first reported (acute lymphadenitis)
131706	Skin and subcutaneous tissue disorders	Date L05 first reported (pilonidal cyst)
131708	Skin and subcutaneous tissue disorders	Date L08 first reported (other local infections of skin and subcutaneous tissue)
131720	Skin and subcutaneous tissue disorders	Date L20 first reported (atopic dermatitis)
131722	Skin and subcutaneous tissue disorders	Date L21 first reported (seborrhoeic dermatitis)
131726	Skin and subcutaneous tissue disorders	Date L23 first reported (allergic contact dermatitis)
131728	Skin and subcutaneous tissue disorders	Date L24 first reported (irritant contact dermatitis)
131730	Skin and subcutaneous tissue disorders	Date L25 first reported (unspecified contact dermatitis)
131734	Skin and subcutaneous tissue disorders	Date L27 first reported (dermatitis due to substances taken internally)
131736	Skin and subcutaneous tissue disorders	Date L28 first reported (lichen simplex chronicus and prurigo)
131738	Skin and subcutaneous tissue disorders	Date L29 first reported (pruritus)
131740	Skin and subcutaneous tissue disorders	Date L30 first reported (other dermatitis)
131742	Skin and subcutaneous tissue disorders	Date L40 first reported (psoriasis)
131746	Skin and subcutaneous tissue disorders	Date L42 first reported (pityriasis rosea)
131748	Skin and subcutaneous tissue disorders	Date L43 first reported (lichen planus)
131754	Skin and subcutaneous tissue disorders	Date L50 first reported (urticaria)
131756	Skin and subcutaneous tissue disorders	Date L51 first reported (erythema multiforme)
131758	Skin and subcutaneous tissue disorders	Date L52 first reported (erythema nodosum)
131760	Skin and subcutaneous tissue disorders	Date L53 first reported (other erythematous conditions)
131764	Skin and subcutaneous tissue disorders	Date L55 first reported (sunburn)
131766	Skin and subcutaneous tissue disorders	Date L56 first reported (other acute skin changes due to ultraviolet radiation)
131768	Skin and subcutaneous tissue disorders	Date L57 first reported (skin changes due to chronic exposure to nonionising radiation)
131774	Skin and subcutaneous tissue disorders	Date L60 first reported (nail disorders)
131778	Skin and subcutaneous tissue disorders	Date L63 first reported (alopecia areata)
131782	Skin and subcutaneous tissue disorders	Date L65 first reported (other nonscarring hair loss)
131788	Skin and subcutaneous tissue disorders	Date L68 first reported (hypertrichosis)
131790	Skin and subcutaneous tissue disorders	Date L70 first reported (acne)
131792	Skin and subcutaneous tissue disorders	Date L71 first reported (rosacea)
131794	Skin and subcutaneous tissue disorders	Date L72 first reported (follicular cysts of skin and subcutaneous tissue)
131796	Skin and subcutaneous tissue disorders	Date L73 first reported (other follicular disorders)
131798	Skin and subcutaneous tissue disorders	Date L74 first reported (eccrine sweat disorders)
131802	Skin and subcutaneous tissue disorders	Date L80 first reported (vitiligo)
131804	Skin and subcutaneous tissue disorders	Date L81 first reported (other disorders of pigmentation)
131806	Skin and subcutaneous tissue disorders	Date L82 first reported (seborrhoeic keratosis)
131810	Skin and subcutaneous tissue disorders	Date L84 first reported (corns and callosities)
131812	Skin and subcutaneous tissue disorders	Date L85 first reported (other epidermal thickening)
131820	Skin and subcutaneous tissue disorders	Date L89 first reported (decubitus ulcer)
131822	Skin and subcutaneous tissue disorders	Date L90 first reported (atrophic disorders of skin)
131824	Skin and subcutaneous tissue disorders	Date L91 first reported (hypertrophic disorders of skin)
131826	Skin and subcutaneous tissue disorders	Date L92 first reported (granulomatous disorders of skin and subcutaneous tissue)
131828	Skin and subcutaneous tissue disorders	Date L93 first reported (lupus erythematosus)
131830	Skin and subcutaneous tissue disorders	Date L94 first reported (other localised connective tissue disorders)
131834	Skin and subcutaneous tissue disorders	Date L97 first reported (ulcer of lower limb, not elsewhere classified)
131836	Skin and subcutaneous tissue disorders	Date L98 first reported (other disorders of skin and subcutaneous tissue, not elsewhere classified)
131840	Musculoskeletal system and connective tissue disorders	Date M00 first reported (pyogenic arthritis)
131848	Musculoskeletal system and connective tissue disorders	Date M05 first reported (seropositive rheumatoid arthritis)
131850	Musculoskeletal system and connective tissue disorders	Date M06 first reported (other rheumatoid arthritis)
131852	Musculoskeletal system and connective tissue disorders	Date M07 first reported (psoriatic and enteropathic arthropathies)
131858	Musculoskeletal system and connective tissue disorders	Date M10 first reported (gout)
131860	Musculoskeletal system and connective tissue disorders	Date M11 first reported (other crystal arthropathies)
131862	Musculoskeletal system and connective tissue disorders	Date M12 first reported (other specific arthropathies)
131864	Musculoskeletal system and connective tissue disorders	Date M13 first reported (other arthritis)
131868	Musculoskeletal system and connective tissue disorders	Date M15 first reported (polyarthrosis)
131870	Musculoskeletal system and connective tissue disorders	Date M16 first reported (coxarthrosis [arthrosis of hip])
131872	Musculoskeletal system and connective tissue disorders	Date M17 first reported (gonarthrosis [arthrosis of knee])
131874	Musculoskeletal system and connective tissue disorders	Date M18 first reported (arthrosis of first carpometacarpal joint)
131876	Musculoskeletal system and connective tissue disorders	Date M19 first reported (other arthrosis)
131878	Musculoskeletal system and connective tissue disorders	Date M20 first reported (acquired deformities of fingers and toes)
131880	Musculoskeletal system and connective tissue disorders	Date M21 first reported (other acquired deformities of limbs)
131882	Musculoskeletal system and connective tissue disorders	Date M22 first reported (disorders of patella)
131884	Musculoskeletal system and connective tissue disorders	Date M23 first reported (internal derangement of knee)
131886	Musculoskeletal system and connective tissue disorders	Date M24 first reported (other specific joint derangements)
131888	Musculoskeletal system and connective tissue disorders	Date M25 first reported (other joint disorders, not elsewhere classified)
131892	Musculoskeletal system and connective tissue disorders	Date M31 first reported (other necrotising vasculopathies)
131894	Musculoskeletal system and connective tissue disorders	Date M32 first reported (systemic lupus erythematosus)
131898	Musculoskeletal system and connective tissue disorders	Date M34 first reported (systemic sclerosis)
131900	Musculoskeletal system and connective tissue disorders	Date M35 first reported (other systemic involvement of connective tissue)
131904	Musculoskeletal system and connective tissue disorders	Date M40 first reported (kyphosis and lordosis)
131906	Musculoskeletal system and connective tissue disorders	Date M41 first reported (scoliosis)
131910	Musculoskeletal system and connective tissue disorders	Date M43 first reported (other deforming dorsopathies)
131912	Musculoskeletal system and connective tissue disorders	Date M45 first reported (ankylosing spondylitis)
131914	Musculoskeletal system and connective tissue disorders	Date M46 first reported (other inflammatory spondylopathies)
131916	Musculoskeletal system and connective tissue disorders	Date M47 first reported (spondylosis)
131918	Musculoskeletal system and connective tissue disorders	Date M48 first reported (other spondylopathies)
131922	Musculoskeletal system and connective tissue disorders	Date M50 first reported (cervical disk disorders)
131924	Musculoskeletal system and connective tissue disorders	Date M51 first reported (other intervertebral disk disorders)
131926	Musculoskeletal system and connective tissue disorders	Date M53 first reported (other dorsopathies, not elsewhere classified)
131928	Musculoskeletal system and connective tissue disorders	Date M54 first reported (dorsalgia)
131930	Musculoskeletal system and connective tissue disorders	Date M60 first reported (myositis)
131934	Musculoskeletal system and connective tissue disorders	Date M62 first reported (other disorders of muscle)
131938	Musculoskeletal system and connective tissue disorders	Date M65 first reported (synovitis and tenosynovitis)
131940	Musculoskeletal system and connective tissue disorders	Date M66 first reported (spontaneous rupture of synovium and tendon)
131942	Musculoskeletal system and connective tissue disorders	Date M67 first reported (other disorders of synovium and tendon)
131946	Musculoskeletal system and connective tissue disorders	Date M70 first reported (soft tissue disorders related to use, overuse and pressure)
131948	Musculoskeletal system and connective tissue disorders	Date M71 first reported (other bursopathies)
131950	Musculoskeletal system and connective tissue disorders	Date M72 first reported (fibroblastic disorders)
131954	Musculoskeletal system and connective tissue disorders	Date M75 first reported (shoulder lesions)
131956	Musculoskeletal system and connective tissue disorders	Date M76 first reported (enthesopathies of lower limb, excluding foot)
131958	Musculoskeletal system and connective tissue disorders	Date M77 first reported (other enthesopathies)
131960	Musculoskeletal system and connective tissue disorders	Date M79 first reported (other soft tissue disorders, not elsewhere classified)
131962	Musculoskeletal system and connective tissue disorders	Date M80 first reported (osteoporosis with pathological fracture)
131964	Musculoskeletal system and connective tissue disorders	Date M81 first reported (osteoporosis without pathological fracture)
131970	Musculoskeletal system and connective tissue disorders	Date M84 first reported (disorders of continuity of bone)
131972	Musculoskeletal system and connective tissue disorders	Date M85 first reported (other disorders of bone density and structure)
131974	Musculoskeletal system and connective tissue disorders	Date M86 first reported (osteomyelitis)
131976	Musculoskeletal system and connective tissue disorders	Date M87 first reported (osteonecrosis)
131978	Musculoskeletal system and connective tissue disorders	Date M88 first reported (paget's disease of bone [osteitis deformans])
131980	Musculoskeletal system and connective tissue disorders	Date M89 first reported (other disorders of bone)
131982	Musculoskeletal system and connective tissue disorders	Date M90 first reported (osteopathies in diseases classified elsewhere)
131986	Musculoskeletal system and connective tissue disorders	Date M92 first reported (other juvenile osteochondrosis)
131988	Musculoskeletal system and connective tissue disorders	Date M93 first reported (other osteochondropathies)
131990	Musculoskeletal system and connective tissue disorders	Date M94 first reported (other disorders of cartilage)
131992	Musculoskeletal system and connective tissue disorders	Date M95 first reported (other acquired deformities of musculoskeletal system and connective tissue)
131994	Musculoskeletal system and connective tissue disorders	Date M96 first reported (postprocedural musculoskeletal disorders, not elsewhere classified)
131996	Musculoskeletal system and connective tissue disorders	Date M99 first reported (biomechanical lesions, not elsewhere classified)
131998	Genitourinary system disorders	Date N00 first reported (acute nephritic syndrome)
132002	Genitourinary system disorders	Date N02 first reported (recurrent and persistent haematuria)
132004	Genitourinary system disorders	Date N03 first reported (chronic nephritic syndrome)
132006	Genitourinary system disorders	Date N04 first reported (nephrotic syndrome)
132008	Genitourinary system disorders	Date N05 first reported (unspecified nephritic syndrome)
132014	Genitourinary system disorders	Date N08 first reported (glomerular disorders in diseases classified elsewhere)
132016	Genitourinary system disorders	Date N10 first reported (acute tubulo-interstitial nephritis)
132018	Genitourinary system disorders	Date N11 first reported (chronic tubulo-interstitial nephritis)
132020	Genitourinary system disorders	Date N12 first reported (tubulo-interstitial nephritis, not specified as acute or chronic)
132022	Genitourinary system disorders	Date N13 first reported (obstructive and reflux uropathy)
132030	Genitourinary system disorders	Date N17 first reported (acute renal failure)
132032	Genitourinary system disorders	Date N18 first reported (chronic renal failure)
132034	Genitourinary system disorders	Date N19 first reported (unspecified renal failure)
132036	Genitourinary system disorders	Date N20 first reported (calculus of kidney and ureter)
132038	Genitourinary system disorders	Date N21 first reported (calculus of lower urinary tract)
132042	Genitourinary system disorders	Date N23 first reported (unspecified renal colic)
132050	Genitourinary system disorders	Date N28 first reported (other disorders of kidney and ureter, not elsewhere classified)
132054	Genitourinary system disorders	Date N30 first reported (cystitis)
132056	Genitourinary system disorders	Date N31 first reported (neuromuscular dysfunction of bladder, not elsewhere classified)
132058	Genitourinary system disorders	Date N32 first reported (other disorders of bladder)
132062	Genitourinary system disorders	Date N34 first reported (urethritis and urethral syndrome)
132064	Genitourinary system disorders	Date N35 first reported (urethral stricture)
132066	Genitourinary system disorders	Date N36 first reported (other disorders of urethra)
132070	Genitourinary system disorders	Date N39 first reported (other disorders of urinary system)
132072	Genitourinary system disorders	Date N40 first reported (hyperplasia of prostate)
132074	Genitourinary system disorders	Date N41 first reported (inflammatory diseases of prostate)
132076	Genitourinary system disorders	Date N42 first reported (other disorders of prostate)
132078	Genitourinary system disorders	Date N43 first reported (hydrocele and spermatocele)
132082	Genitourinary system disorders	Date N45 first reported (orchitis and epididymitis)
132084	Genitourinary system disorders	Date N46 first reported (male infertility)
132086	Genitourinary system disorders	Date N47 first reported (redundant prepuce, phimosis and paraphimosis)
132088	Genitourinary system disorders	Date N48 first reported (other disorders of penis)
132090	Genitourinary system disorders	Date N49 first reported (inflammatory disorders of male genital organs, not elsewhere classified)
132092	Genitourinary system disorders	Date N50 first reported (other disorders of male genital organs)
132096	Genitourinary system disorders	Date N60 first reported (benign mammary dysplasia)
132098	Genitourinary system disorders	Date N61 first reported (inflammatory disorders of breast)
132100	Genitourinary system disorders	Date N62 first reported (hypertrophy of breast)
132102	Genitourinary system disorders	Date N63 first reported (unspecified lump in breast)
132104	Genitourinary system disorders	Date N64 first reported (other disorders of breast)
132106	Genitourinary system disorders	Date N70 first reported (salpingitis and oophoritis)
132108	Genitourinary system disorders	Date N71 first reported (inflammatory disease of uterus, except cervix)
132110	Genitourinary system disorders	Date N72 first reported (inflammatory disease of cervix uteri)
132112	Genitourinary system disorders	Date N73 first reported (other female pelvic inflammatory diseases)
132116	Genitourinary system disorders	Date N75 first reported (diseases of bartholin's gland)
132118	Genitourinary system disorders	Date N76 first reported (other inflammation of vagina and vulva)
132120	Genitourinary system disorders	Date N77 first reported (vulvovaginal ulceration and inflammation in diseases classified elsewhere)
132122	Genitourinary system disorders	Date N80 first reported (endometriosis)
132124	Genitourinary system disorders	Date N81 first reported (female genital prolapse)
132126	Genitourinary system disorders	Date N82 first reported (fistulae involving female genital tract)
132128	Genitourinary system disorders	Date N83 first reported (noninflammatory disorders of ovary, fallopian tube and broad ligament)
132130	Genitourinary system disorders	Date N84 first reported (polyp of female genital tract)
132132	Genitourinary system disorders	Date N85 first reported (other noninflammatory disorders of uterus, except cervix)
132134	Genitourinary system disorders	Date N86 first reported (erosion and ectropion of cervix uteri)
132136	Genitourinary system disorders	Date N87 first reported (dysplasia of cervix uteri)
132138	Genitourinary system disorders	Date N88 first reported (other noninflammatory disorders of cervix uteri)
132140	Genitourinary system disorders	Date N89 first reported (other noninflammatory disorders of vagina)
132142	Genitourinary system disorders	Date N90 first reported (other noninflammatory disorders of vulva and perineum)
132144	Genitourinary system disorders	Date N91 first reported (absent, scanty and rare menstruation)
132146	Genitourinary system disorders	Date N92 first reported (excessive, frequent and irregular menstruation)
132148	Genitourinary system disorders	Date N93 first reported (other abnormal uterine and vaginal bleeding)
132150	Genitourinary system disorders	Date N94 first reported (pain and other conditions associated with female genital organs and menstrual cycle)
132152	Genitourinary system disorders	Date N95 first reported (menopausal and other perimenopausal disorders)
132156	Genitourinary system disorders	Date N97 first reported (female infertility)
132160	Genitourinary system disorders	Date N99 first reported (postprocedural disorders of genito-urinary system, not elsewhere classified)
132162	Pregnancy, childbirth and the puerperium	Date O00 first reported (ectopic pregnancy)
132166	Pregnancy, childbirth and the puerperium	Date O02 first reported (other abnormal products of conception)
132168	Pregnancy, childbirth and the puerperium	Date O03 first reported (spontaneous abortion)
132170	Pregnancy, childbirth and the puerperium	Date O04 first reported (medical abortion)
132174	Pregnancy, childbirth and the puerperium	Date O06 first reported (unspecified abortion)
132180	Pregnancy, childbirth and the puerperium	Date O10 first reported (pre-existing hypertension complicating pregnancy, childbirth and the puerperium)
132182	Pregnancy, childbirth and the puerperium	Date O11 first reported (pre-existing hypertensive disorder with superimposed proteinuria)
132184	Pregnancy, childbirth and the puerperium	Date O12 first reported (gestational [pregnancy-induced] oedema and proteinuria without hypertension)
132186	Pregnancy, childbirth and the puerperium	Date O13 first reported (gestational [pregnancy-induced] hypertension without significant proteinuria)
132188	Pregnancy, childbirth and the puerperium	Date O14 first reported (gestational [pregnancy-induced] hypertension with significant proteinuria)
132190	Pregnancy, childbirth and the puerperium	Date O15 first reported (eclampsia)
132192	Pregnancy, childbirth and the puerperium	Date O16 first reported (unspecified maternal hypertension)
132194	Pregnancy, childbirth and the puerperium	Date O20 first reported (haemorrhage in early pregnancy)
132196	Pregnancy, childbirth and the puerperium	Date O21 first reported (excessive vomiting in pregnancy)
132198	Pregnancy, childbirth and the puerperium	Date O22 first reported (venous complications in pregnancy)
132200	Pregnancy, childbirth and the puerperium	Date O23 first reported (infections of genito-urinary tract in pregnancy)
132202	Pregnancy, childbirth and the puerperium	Date O24 first reported (diabetes mellitus in pregnancy)
132204	Pregnancy, childbirth and the puerperium	Date O25 first reported (malnutrition in pregnancy)
132206	Pregnancy, childbirth and the puerperium	Date O26 first reported (maternal care for other conditions predominantly related to pregnancy)
132208	Pregnancy, childbirth and the puerperium	Date O28 first reported (abnormal findings on antenatal screening of mother)
132210	Pregnancy, childbirth and the puerperium	Date O29 first reported (complications of anaesthesia during pregnancy)
132212	Pregnancy, childbirth and the puerperium	Date O30 first reported (multiple gestation)
132214	Pregnancy, childbirth and the puerperium	Date O31 first reported (complications specific to multiple gestation)
132216	Pregnancy, childbirth and the puerperium	Date O32 first reported (maternal care for known or suspected malpresentation of foetus)
132218	Pregnancy, childbirth and the puerperium	Date O33 first reported (maternal care for known or suspected disproportion)
132220	Pregnancy, childbirth and the puerperium	Date O34 first reported (maternal care for known or suspected abnormality of pelvic organs)
132222	Pregnancy, childbirth and the puerperium	Date O35 first reported (maternal care for known or suspected foetal abnormality and damage)
132224	Pregnancy, childbirth and the puerperium	Date O36 first reported (maternal care for other known or suspected foetal problems)
132226	Pregnancy, childbirth and the puerperium	Date O40 first reported (polyhydramnios)
132228	Pregnancy, childbirth and the puerperium	Date O41 first reported (other disorders of amniotic fluid and membranes)
132230	Pregnancy, childbirth and the puerperium	Date O42 first reported (premature rupture of membranes)
132232	Pregnancy, childbirth and the puerperium	Date O43 first reported (placental disorders)
132234	Pregnancy, childbirth and the puerperium	Date O44 first reported (placenta praevia)
132236	Pregnancy, childbirth and the puerperium	Date O45 first reported (premature separation of placenta [abruptio placentae])
132238	Pregnancy, childbirth and the puerperium	Date O46 first reported (antepartum haemorrhage, not elsewhere classified)
132240	Pregnancy, childbirth and the puerperium	Date O47 first reported (false labour)
132242	Pregnancy, childbirth and the puerperium	Date O48 first reported (prolonged pregnancy)
132244	Pregnancy, childbirth and the puerperium	Date O60 first reported (preterm delivery)
132248	Pregnancy, childbirth and the puerperium	Date O62 first reported (abnormalities of forces of labour)
132250	Pregnancy, childbirth and the puerperium	Date O63 first reported (long labour)
132252	Pregnancy, childbirth and the puerperium	Date O64 first reported (obstructed labour due to malposition and malpresentation of foetus)
132256	Pregnancy, childbirth and the puerperium	Date O66 first reported (other obstructed labour)
132260	Pregnancy, childbirth and the puerperium	Date O68 first reported (labour and delivery complicated by foetal stress [distress])
132262	Pregnancy, childbirth and the puerperium	Date O69 first reported (labour and delivery complicated by umbilical cord complications)
132264	Pregnancy, childbirth and the puerperium	Date O70 first reported (perineal laceration during delivery)
132266	Pregnancy, childbirth and the puerperium	Date O71 first reported (other obstetric trauma)
132268	Pregnancy, childbirth and the puerperium	Date O72 first reported (postpartum haemorrhage)
132270	Pregnancy, childbirth and the puerperium	Date O73 first reported (retained placenta and membranes, without haemorrhage)
132274	Pregnancy, childbirth and the puerperium	Date O75 first reported (other complications of labour and delivery, not elsewhere classified)
132276	Pregnancy, childbirth and the puerperium	Date O80 first reported (single spontaneous delivery)
132278	Pregnancy, childbirth and the puerperium	Date O81 first reported (single delivery by forceps and vacuum extractor)
132280	Pregnancy, childbirth and the puerperium	Date O82 first reported (single delivery by caesarean section)
132282	Pregnancy, childbirth and the puerperium	Date O83 first reported (other assisted single delivery)
132284	Pregnancy, childbirth and the puerperium	Date O84 first reported (multiple delivery)
132288	Pregnancy, childbirth and the puerperium	Date O86 first reported (other puerperal infections)
132296	Pregnancy, childbirth and the puerperium	Date O90 first reported (complications of the puerperium, not elsewhere classified)
132298	Pregnancy, childbirth and the puerperium	Date O91 first reported (infections of breast associated with childbirth)
132302	Pregnancy, childbirth and the puerperium	Date O94 first reported (sequelae of complication of pregnancy, childbirth and the puerperium)
132310	Pregnancy, childbirth and the puerperium	Date O98 first reported (maternal infectious and parasitic diseases classifiable elsewhere but complicating pregnancy, childbirth and the puerperium)
132312	Pregnancy, childbirth and the puerperium	Date O99 first reported (other maternal diseases classifiable elsewhere but complicating pregnancy, childbirth and the puerperium)
132314	Certain conditions originating in the perinatal period	Date P00 first reported (foetus and newborn affected by maternal conditions that may be unrelated to present pregnancy)
132432	Congenital disruptions and chromosomal abnormalities	Date Q00 first reported (anencephaly and similar malformations)
132434	Congenital disruptions and chromosomal abnormalities	Date Q01 first reported (encephalocele)
132436	Congenital disruptions and chromosomal abnormalities	Date Q02 first reported (microcephaly)
132438	Congenital disruptions and chromosomal abnormalities	Date Q03 first reported (congenital hydrocephalus)
132440	Congenital disruptions and chromosomal abnormalities	Date Q04 first reported (other congenital malformations of brain)
132442	Congenital disruptions and chromosomal abnormalities	Date Q05 first reported (spina bifida)
132444	Congenital disruptions and chromosomal abnormalities	Date Q06 first reported (other congenital malformations of spinal cord)
132446	Congenital disruptions and chromosomal abnormalities	Date Q07 first reported (other congenital malformations of nervous system)
132448	Congenital disruptions and chromosomal abnormalities	Date Q10 first reported (congenital malformations of eyelid, lachrymal apparatus and orbit)
132450	Congenital disruptions and chromosomal abnormalities	Date Q11 first reported (anophthalmos, microphthalmos and macrophthalmos)
132452	Congenital disruptions and chromosomal abnormalities	Date Q12 first reported (congenital lens malformations)
132454	Congenital disruptions and chromosomal abnormalities	Date Q13 first reported (congenital malformations of anterior segment of eye)
132456	Congenital disruptions and chromosomal abnormalities	Date Q14 first reported (congenital malformations of posterior segment of eye)
132458	Congenital disruptions and chromosomal abnormalities	Date Q15 first reported (other congenital malformations of eye)
132460	Congenital disruptions and chromosomal abnormalities	Date Q16 first reported (congenital malformations of ear causing impairment of hearing)
132462	Congenital disruptions and chromosomal abnormalities	Date Q17 first reported (other congenital malformations of ear)
132464	Congenital disruptions and chromosomal abnormalities	Date Q18 first reported (other congenital malformations of face and neck)
132466	Congenital disruptions and chromosomal abnormalities	Date Q20 first reported (congenital malformations of cardiac chambers and connexions)
132468	Congenital disruptions and chromosomal abnormalities	Date Q21 first reported (congenital malformations of cardiac septa)
132470	Congenital disruptions and chromosomal abnormalities	Date Q22 first reported (congenital malformations of pulmonary and tricuspid valves)
132472	Congenital disruptions and chromosomal abnormalities	Date Q23 first reported (congenital malformations of aortic and mitral valves)
132474	Congenital disruptions and chromosomal abnormalities	Date Q24 first reported (other congenital malformations of heart)
132476	Congenital disruptions and chromosomal abnormalities	Date Q25 first reported (congenital malformations of great arteries)
132478	Congenital disruptions and chromosomal abnormalities	Date Q26 first reported (congenital malformations of great veins)
132480	Congenital disruptions and chromosomal abnormalities	Date Q27 first reported (other congenital malformations of peripheral vascular system)
132482	Congenital disruptions and chromosomal abnormalities	Date Q28 first reported (other congenital malformations of circulatory system)
132484	Congenital disruptions and chromosomal abnormalities	Date Q30 first reported (congenital malformations of nose)
132486	Congenital disruptions and chromosomal abnormalities	Date Q31 first reported (congenital malformations of larynx)
132488	Congenital disruptions and chromosomal abnormalities	Date Q32 first reported (congenital malformations of trachea and bronchus)
132490	Congenital disruptions and chromosomal abnormalities	Date Q33 first reported (congenital malformations of lung)
132492	Congenital disruptions and chromosomal abnormalities	Date Q34 first reported (other congenital malformations of respiratory system)
132494	Congenital disruptions and chromosomal abnormalities	Date Q35 first reported (cleft palate)
132496	Congenital disruptions and chromosomal abnormalities	Date Q36 first reported (cleft lip)
132498	Congenital disruptions and chromosomal abnormalities	Date Q37 first reported (cleft palate with cleft lip)
132500	Congenital disruptions and chromosomal abnormalities	Date Q38 first reported (other congenital malformations of tongue, mouth and pharynx)
132502	Congenital disruptions and chromosomal abnormalities	Date Q39 first reported (congenital malformations of oesophagus)
132504	Congenital disruptions and chromosomal abnormalities	Date Q40 first reported (other congenital malformations of upper alimentary tract)
132506	Congenital disruptions and chromosomal abnormalities	Date Q41 first reported (congenital absence, atresia and stenosis of small intestine)
132508	Congenital disruptions and chromosomal abnormalities	Date Q42 first reported (congenital absence, atresia and stenosis of large intestine)
132510	Congenital disruptions and chromosomal abnormalities	Date Q43 first reported (other congenital malformations of intestine)
132512	Congenital disruptions and chromosomal abnormalities	Date Q44 first reported (congenital malformations of gallbladder, bile ducts and liver)
132514	Congenital disruptions and chromosomal abnormalities	Date Q45 first reported (other congenital malformations of digestive system)
132516	Congenital disruptions and chromosomal abnormalities	Date Q50 first reported (congenital malformations of ovaries, fallopian tubes and broad ligaments)
132518	Congenital disruptions and chromosomal abnormalities	Date Q51 first reported (congenital malformations of uterus and cervix)
132520	Congenital disruptions and chromosomal abnormalities	Date Q52 first reported (other congenital malformations of female genitalia)
132522	Congenital disruptions and chromosomal abnormalities	Date Q53 first reported (undescended testicle)
132524	Congenital disruptions and chromosomal abnormalities	Date Q54 first reported (hypospadias)
132526	Congenital disruptions and chromosomal abnormalities	Date Q55 first reported (other congenital malformations of male genital organs)
132528	Congenital disruptions and chromosomal abnormalities	Date Q56 first reported (indeterminate sex and pseudohermaphroditism)
132530	Congenital disruptions and chromosomal abnormalities	Date Q60 first reported (renal agenesis and other reduction defects of kidney)
132532	Congenital disruptions and chromosomal abnormalities	Date Q61 first reported (cystic kidney disease)
132534	Congenital disruptions and chromosomal abnormalities	Date Q62 first reported (congenital obstructive defects of renal pelvis and congenital malformations of ureter)
132536	Congenital disruptions and chromosomal abnormalities	Date Q63 first reported (other congenital malformations of kidney)
132538	Congenital disruptions and chromosomal abnormalities	Date Q64 first reported (other congenital malformations of urinary system)
132540	Congenital disruptions and chromosomal abnormalities	Date Q65 first reported (congenital deformities of hip)
132542	Congenital disruptions and chromosomal abnormalities	Date Q66 first reported (congenital deformities of feet)
132544	Congenital disruptions and chromosomal abnormalities	Date Q67 first reported (congenital musculoskeletal deformities of head, face, spine and chest)
132546	Congenital disruptions and chromosomal abnormalities	Date Q68 first reported (other congenital musculoskeletal deformities)
132548	Congenital disruptions and chromosomal abnormalities	Date Q69 first reported (polydactyly)
132550	Congenital disruptions and chromosomal abnormalities	Date Q70 first reported (syndactyly)
132552	Congenital disruptions and chromosomal abnormalities	Date Q71 first reported (reduction defects of upper limb)
132554	Congenital disruptions and chromosomal abnormalities	Date Q72 first reported (reduction defects of lower limb)
132556	Congenital disruptions and chromosomal abnormalities	Date Q73 first reported (reduction defects of unspecified limb)
132558	Congenital disruptions and chromosomal abnormalities	Date Q74 first reported (other congenital malformations of limb(s))
132560	Congenital disruptions and chromosomal abnormalities	Date Q75 first reported (other congenital malformations of skull and face bones)
132562	Congenital disruptions and chromosomal abnormalities	Date Q76 first reported (congenital malformations of spine and bony thorax)
132564	Congenital disruptions and chromosomal abnormalities	Date Q77 first reported (osteochondrodysplasia with defects of growth of tubular bones and spine)
132566	Congenital disruptions and chromosomal abnormalities	Date Q78 first reported (other osteochondrodysplasias)
132568	Congenital disruptions and chromosomal abnormalities	Date Q79 first reported (congenital malformations of musculoskeletal system, not elsewhere classified)
132570	Congenital disruptions and chromosomal abnormalities	Date Q80 first reported (congenital ichthyosis)
132572	Congenital disruptions and chromosomal abnormalities	Date Q81 first reported (epidermolysis bullosa)
132574	Congenital disruptions and chromosomal abnormalities	Date Q82 first reported (other congenital malformations of skin)
132576	Congenital disruptions and chromosomal abnormalities	Date Q83 first reported (congenital malformations of breast)
132578	Congenital disruptions and chromosomal abnormalities	Date Q84 first reported (other congenital malformations of integument)
132580	Congenital disruptions and chromosomal abnormalities	Date Q85 first reported (phakomatoses, not elsewhere classified)
132582	Congenital disruptions and chromosomal abnormalities	Date Q86 first reported (congenital malformation syndromes due to known exogenous causes, not elsewhere classified)
132584	Congenital disruptions and chromosomal abnormalities	Date Q87 first reported (other specified congenital malformation syndromes affecting multiple systems)
132586	Congenital disruptions and chromosomal abnormalities	Date Q89 first reported (other congenital malformations, not elsewhere classified)
132588	Congenital disruptions and chromosomal abnormalities	Date Q90 first reported (down's syndrome)
132590	Congenital disruptions and chromosomal abnormalities	Date Q91 first reported (edwards' syndrome and patau's syndrome)
132592	Congenital disruptions and chromosomal abnormalities	Date Q92 first reported (other trisomies and partial trisomies of the autosomes, not elsewhere classified)
132594	Congenital disruptions and chromosomal abnormalities	Date Q93 first reported (monosomies and deletions from the autosomes, not elsewhere classified)
132596	Congenital disruptions and chromosomal abnormalities	Date Q95 first reported (balanced rearrangements and structural markers, not elsewhere classified)
132598	Congenital disruptions and chromosomal abnormalities	Date Q96 first reported (turner's syndrome)
132600	Congenital disruptions and chromosomal abnormalities	Date Q97 first reported (other sex chromosome abnormalities, female phenotype, not elsewhere classified)
132602	Congenital disruptions and chromosomal abnormalities	Date Q98 first reported (other sex chromosome abnormalities, male phenotype, not elsewhere classified)
132604	Congenital disruptions and chromosomal abnormalities	Date Q99 first reported (other chromosome abnormalities, not elsewhere classified)
